# Supplementary material for: Multidimensional evaluation of the TRMM 3B43V7 satellite-based precipitation product in mainland China from 1998–2016
Source: PeerJ. 2020 Feb 20;8:e8615. doi: 10.7717/peerj.8615 (PMC7036276; doi:10.7717/peerj.8615)
Supplement: Supplemental Information 2 [file peerj-08-8615-s002.zip › TRMM_3B43 data/TRMM 3B43 data-Year-Month/2010-07.txt]

ncols         249
nrows         175
xllcorner     73.250
yllcorner     6.500
cellsize      0.25000
        0.0000        0.0000        0.0000        0.0000        0.0000        0.0000        0.0000        0.0000        0.0000        0.0000        0.0000        0.0000        0.0000        0.0000        0.0000        0.0000        0.0000        0.0000        0.0000        0.0000        0.0000        0.0000        0.0000        0.0000        0.0000        0.0000        0.0000        0.0000        0.0000        0.0000        0.0000        0.0000        0.0000        0.0000        0.0000        0.0000        0.0000        0.0000        0.0000        0.0000        0.0000        0.0000        0.0000        0.0000        0.0000        0.0000        0.0000        0.0000        0.0000        0.0000        0.0000        0.0000        0.0000        0.0000        0.0000        0.0000        0.0000        0.0000        0.0000        0.0000        0.0000        0.0000        0.0000        0.0000        0.0000        0.0000        0.0000        0.0000        0.0000        0.0000        0.0000        0.0000        0.0000        0.0000        0.0000        0.0000        0.0000        0.0000        0.0000        0.0000        0.0000        0.0000        0.0000        0.0000        0.0000        0.0000        0.0000        0.0000        0.0000        0.0000        0.0000        0.0000        0.0000        0.0000        0.0000        0.0000        0.0000        0.0000        0.0000        0.0000        0.0000        0.0000        0.0000        0.0000        0.0000        0.0000        0.0000        0.0000        0.0000        0.0000        0.0000        0.0000        0.0000        0.0000        0.0000        0.0000        0.0000        0.0000        0.0000        0.0000        0.0000        0.0000        0.0000        0.0000        0.0000        0.0000        0.0000        0.0000        0.0000        0.0000        0.0000        0.0000        0.0000        0.0000        0.0000        0.0000        0.0000        0.0000        0.0000        0.0000        0.0000        0.0000        0.0000        0.0000        0.0000        0.0000        0.0000        0.0000        0.0000        0.0000        0.0000        0.0000        0.0000        0.0000        0.0000        0.0000        0.0000        0.0000        0.0000        0.0000        0.0000        0.0000        0.0000        0.0000        0.0000        0.0000        0.0000        0.0000        0.0000        0.0000        0.0000        0.0000        0.0000       53.4751       53.9172       44.3787        0.0000        0.0000        0.0000       55.4674       57.2770       68.1021       61.4166       66.1016       56.0011       55.4119       58.6669       59.3216       55.4763       51.8226       53.1813       59.5633       96.2994      104.9279       89.8830      101.4244      109.6781      131.5673      158.3431      198.4611      156.5269      125.8789      151.5667      149.2031      162.2744      200.8171      185.5339      196.0501      213.5365      191.9378      202.0295      206.6313      211.8997      207.3760      189.5052      184.5035      221.7918      255.4583      254.5986        0.0000        0.0000        0.0000        0.0000        0.0000        0.0000        0.0000        0.0000        0.0000        0.0000        0.0000        0.0000        0.0000        0.0000        0.0000        0.0000        0.0000        0.0000        0.0000        0.0000        0.0000        0.0000        0.0000        0.0000        0.0000        0.0000        0.0000        0.0000        0.0000        0.0000
        0.0000        0.0000        0.0000        0.0000        0.0000        0.0000        0.0000        0.0000        0.0000        0.0000        0.0000        0.0000        0.0000        0.0000        0.0000        0.0000        0.0000        0.0000        0.0000        0.0000        0.0000        0.0000        0.0000        0.0000        0.0000        0.0000        0.0000        0.0000        0.0000        0.0000        0.0000        0.0000        0.0000        0.0000        0.0000        0.0000        0.0000        0.0000        0.0000        0.0000        0.0000        0.0000        0.0000        0.0000        0.0000        0.0000        0.0000        0.0000        0.0000        0.0000        0.0000        0.0000        0.0000        0.0000        0.0000        0.0000        0.0000        0.0000        0.0000        0.0000        0.0000        0.0000        0.0000        0.0000        0.0000        0.0000        0.0000        0.0000        0.0000        0.0000        0.0000        0.0000        0.0000        0.0000        0.0000        0.0000        0.0000        0.0000        0.0000        0.0000        0.0000        0.0000        0.0000        0.0000        0.0000        0.0000        0.0000        0.0000        0.0000        0.0000        0.0000        0.0000        0.0000        0.0000        0.0000        0.0000        0.0000        0.0000        0.0000        0.0000        0.0000        0.0000        0.0000        0.0000        0.0000        0.0000        0.0000        0.0000        0.0000        0.0000        0.0000        0.0000        0.0000        0.0000        0.0000        0.0000        0.0000        0.0000        0.0000        0.0000        0.0000        0.0000        0.0000        0.0000        0.0000        0.0000        0.0000        0.0000        0.0000        0.0000        0.0000        0.0000        0.0000        0.0000        0.0000        0.0000        0.0000        0.0000        0.0000        0.0000        0.0000        0.0000        0.0000        0.0000        0.0000        0.0000        0.0000        0.0000        0.0000        0.0000        0.0000        0.0000        0.0000        0.0000        0.0000        0.0000        0.0000        0.0000        0.0000        0.0000        0.0000        0.0000        0.0000        0.0000        0.0000        0.0000        0.0000        0.0000        0.0000        0.0000        0.0000        0.0000       36.7622       39.1405       37.2567       40.9565       41.6769       37.5043       38.3552       38.4742       45.3243       60.2591       59.5500       67.0500       68.7138       66.9965       68.4240       57.6868       56.0704       56.5193       67.9754       85.1519      109.7298      121.6278      116.9795      125.6093      129.9460      129.1985      160.7113      191.0821      179.5100      165.7922      151.9630      155.8065      166.0701      179.4234      158.7964      167.1180      151.1857      151.4010      151.0589      174.7104      180.8940      204.1739      168.7695      186.4210      198.3418      198.7895      183.1004      175.5985      181.6431      174.1101      185.4325      183.1890      184.8039      204.5567        0.0000        0.0000        0.0000        0.0000        0.0000        0.0000        0.0000        0.0000        0.0000        0.0000        0.0000        0.0000        0.0000        0.0000        0.0000        0.0000        0.0000        0.0000        0.0000        0.0000        0.0000        0.0000        0.0000
        0.0000        0.0000        0.0000        0.0000        0.0000        0.0000        0.0000        0.0000        0.0000        0.0000        0.0000        0.0000        0.0000        0.0000        0.0000        0.0000        0.0000        0.0000        0.0000        0.0000        0.0000        0.0000        0.0000        0.0000        0.0000        0.0000        0.0000        0.0000        0.0000        0.0000        0.0000        0.0000        0.0000        0.0000        0.0000        0.0000        0.0000        0.0000        0.0000        0.0000        0.0000        0.0000        0.0000        0.0000        0.0000        0.0000        0.0000        0.0000        0.0000        0.0000        0.0000        0.0000        0.0000        0.0000        0.0000       45.1455        0.0000       36.5046       33.9279        0.0000        0.0000        0.0000        0.0000        0.0000        0.0000        0.0000        0.0000        0.0000        0.0000        0.0000        0.0000        0.0000        0.0000        0.0000        0.0000        0.0000        0.0000        0.0000        0.0000        0.0000        0.0000        0.0000        0.0000        0.0000        0.0000        0.0000        0.0000        0.0000        0.0000        0.0000        0.0000        0.0000        0.0000        0.0000        0.0000        0.0000        0.0000        0.0000        0.0000        0.0000        0.0000        0.0000        0.0000        0.0000        0.0000        0.0000        0.0000        0.0000        0.0000        0.0000        0.0000        0.0000        0.0000        0.0000        0.0000        0.0000        0.0000        0.0000        0.0000        0.0000        0.0000        0.0000        0.0000        0.0000        0.0000        0.0000        0.0000        0.0000        0.0000        0.0000        0.0000        0.0000        0.0000        0.0000        0.0000        0.0000        0.0000        0.0000        0.0000        0.0000        0.0000        0.0000        0.0000        0.0000        0.0000        0.0000        0.0000        0.0000        0.0000        0.0000        0.0000        0.0000        0.0000        0.0000        0.0000        0.0000        0.0000        0.0000        0.0000        0.0000        0.0000        0.0000        0.0000        0.0000        0.0000        0.0000        0.0000        0.0000        0.0000        0.0000        0.0000       37.8551       38.5077       43.5821       37.3256       37.7495       36.9979       43.7438       36.0101       41.0273       50.8791       54.2181       49.2939       49.2803       57.1255       58.8066       73.9512       71.3042       70.1513       51.1554       64.1218       92.5738      134.0345      113.2034      112.0978      117.6964      119.8180      121.7823      137.4811      158.9714      143.8616      138.0949      137.3399      122.3033      136.7331      145.8556      143.6772      127.5461      105.6008      121.7953      139.1023      183.2634      172.4414      200.4388      208.8276      172.2866      169.9251      192.2683      203.7034      181.3172      181.2235      162.9250      176.8142      189.9867      173.5675      176.0308      163.1012        0.0000        0.0000        0.0000        0.0000        0.0000        0.0000        0.0000        0.0000        0.0000        0.0000        0.0000        0.0000        0.0000        0.0000        0.0000        0.0000        0.0000        0.0000        0.0000        0.0000        0.0000        0.0000
        0.0000        0.0000        0.0000        0.0000        0.0000        0.0000        0.0000        0.0000        0.0000        0.0000        0.0000        0.0000        0.0000        0.0000        0.0000        0.0000        0.0000        0.0000        0.0000        0.0000        0.0000        0.0000        0.0000        0.0000        0.0000        0.0000        0.0000        0.0000        0.0000        0.0000        0.0000        0.0000        0.0000        0.0000        0.0000        0.0000        0.0000        0.0000        0.0000        0.0000        0.0000        0.0000        0.0000        0.0000        0.0000        0.0000        0.0000        0.0000        0.0000        0.0000        0.0000        0.0000        0.0000       65.2882       56.9490       49.6967       44.3492       61.0945      102.4260       19.8028        0.0000        0.0000        0.0000        0.0000        0.0000        0.0000        0.0000        0.0000        0.0000        0.0000        0.0000        0.0000        0.0000        0.0000        0.0000        0.0000        0.0000        0.0000        0.0000        0.0000        0.0000        0.0000        0.0000        0.0000        0.0000        0.0000        0.0000        0.0000        0.0000        0.0000        0.0000        0.0000        0.0000        0.0000        0.0000        0.0000        0.0000        0.0000        0.0000        0.0000        0.0000        0.0000        0.0000        0.0000        0.0000        0.0000        0.0000        0.0000        0.0000        0.0000        0.0000        0.0000        0.0000        0.0000        0.0000        0.0000        0.0000        0.0000        0.0000        0.0000        0.0000        0.0000        0.0000        0.0000        0.0000        0.0000        0.0000        0.0000        0.0000        0.0000        0.0000        0.0000        0.0000        0.0000        0.0000        0.0000        0.0000        0.0000        0.0000        0.0000        0.0000        0.0000        0.0000        0.0000        0.0000        0.0000        0.0000        0.0000        0.0000        0.0000        0.0000        0.0000        0.0000        0.0000        0.0000        0.0000        0.0000        0.0000        0.0000        0.0000        0.0000        0.0000        0.0000        0.0000        0.0000        0.0000        0.0000        0.0000        0.0000        0.0000       37.7654       42.4256       32.6101       35.9721       38.9627       33.9492       66.8788      141.6171       41.6026       34.3562       45.9714       56.5810       48.7362       46.0445       41.2177       43.6390       41.0578       48.2051       60.0952       56.9628       63.5176       83.3895       94.6679       90.6952       89.0198      121.0198      136.8754      135.0321      144.0785      147.5856      138.0741      114.2264      108.3501      140.5872      181.7695      181.6480      163.7017      113.1493      120.7922      148.5639      162.8303      179.9429      181.6320      203.1260      163.6137      154.5527      156.4011      145.4246      142.9875      175.4116      164.2803      164.6570      175.3705      176.7684      169.7590      184.2297      163.3133      186.5251      210.3088        0.0000        0.0000        0.0000        0.0000        0.0000        0.0000        0.0000        0.0000        0.0000        0.0000        0.0000        0.0000        0.0000        0.0000        0.0000        0.0000        0.0000        0.0000        0.0000        0.0000
        0.0000        0.0000        0.0000        0.0000        0.0000        0.0000        0.0000        0.0000        0.0000        0.0000        0.0000        0.0000        0.0000        0.0000        0.0000        0.0000        0.0000        0.0000        0.0000        0.0000        0.0000        0.0000        0.0000        0.0000        0.0000        0.0000        0.0000        0.0000        0.0000        0.0000        0.0000        0.0000        0.0000        0.0000        0.0000        0.0000        0.0000        0.0000        0.0000        0.0000        0.0000        0.0000        0.0000        0.0000        0.0000        0.0000        0.0000        0.0000        0.0000        0.0000        0.0000        0.0000        0.0000       42.2193       34.6591       36.3872       38.0637       42.0201       44.2648       24.0253        0.0000        0.0000        0.0000        0.0000        0.0000        0.0000        0.0000        0.0000        0.0000        0.0000        0.0000        0.0000        0.0000        0.0000        0.0000        0.0000        0.0000        0.0000        0.0000        0.0000        0.0000        0.0000        0.0000        0.0000        0.0000        0.0000        0.0000        0.0000        0.0000        0.0000        0.0000        0.0000        0.0000        0.0000        0.0000        0.0000        0.0000        0.0000        0.0000        0.0000        0.0000        0.0000        0.0000        0.0000        0.0000        0.0000        0.0000        0.0000        0.0000        0.0000        0.0000        0.0000        0.0000        0.0000        0.0000        0.0000        0.0000        0.0000        0.0000        0.0000        0.0000        0.0000        0.0000        0.0000        0.0000        0.0000        0.0000        0.0000        0.0000        0.0000        0.0000        0.0000        0.0000        0.0000        0.0000        0.0000        0.0000        0.0000        0.0000        0.0000        0.0000        0.0000        0.0000        0.0000        0.0000        0.0000        0.0000        0.0000        0.0000        0.0000        0.0000        0.0000        0.0000        0.0000        0.0000        0.0000        0.0000        0.0000        0.0000        0.0000        0.0000        0.0000        0.0000        0.0000        0.0000        0.0000        0.0000        0.0000        0.0000        0.0000       47.0891       27.0348       34.3247       24.3066       26.8399       77.5046      198.3315       55.1404       32.6744       28.2267       32.4709       49.2186       50.7373       48.7133       46.4960       41.7312       43.6238       76.2785       70.7424       70.2028       66.3949       66.4257       78.7772       79.6023      115.2098      131.8368      144.6873      148.6633      165.2916      169.5617      153.6569      126.0496      129.5316      157.7088      177.2963      158.1725      147.5234      136.7371      196.3387      202.9973      199.1586      174.2131      159.7966      146.6002      138.4503      139.7366      146.7816      141.6599      146.6027      167.7804      166.6273      164.3819      159.2613      180.4291      217.5629      231.0630      206.6418      195.7338      222.7697      210.6598      246.9205        0.0000        0.0000        0.0000        0.0000        0.0000        0.0000        0.0000        0.0000        0.0000        0.0000        0.0000        0.0000        0.0000        0.0000        0.0000        0.0000        0.0000        0.0000
        0.0000        0.0000        0.0000        0.0000        0.0000        0.0000        0.0000        0.0000        0.0000        0.0000        0.0000        0.0000        0.0000        0.0000        0.0000        0.0000        0.0000        0.0000        0.0000        0.0000        0.0000        0.0000        0.0000        0.0000        0.0000        0.0000        0.0000        0.0000        0.0000        0.0000        0.0000        0.0000        0.0000        0.0000        0.0000        0.0000        0.0000        0.0000        0.0000        0.0000        0.0000        0.0000        0.0000        0.0000        0.0000        0.0000        0.0000        0.0000        0.0000        0.0000      159.1080       40.4512       47.2540       26.4732       21.9363       34.6965       32.4286       36.0672       30.9260       19.2757       41.8360       97.8725        0.0000        0.0000        0.0000        0.0000        0.0000        0.0000        0.0000        0.0000        0.0000        0.0000        0.0000        0.0000        0.0000        0.0000        0.0000        0.0000        0.0000        0.0000        0.0000        0.0000        0.0000        0.0000        0.0000        0.0000        0.0000        0.0000        0.0000        0.0000        0.0000        0.0000        0.0000        0.0000        0.0000        0.0000        0.0000        0.0000        0.0000        0.0000        0.0000        0.0000        0.0000        0.0000        0.0000        0.0000        0.0000        0.0000        0.0000        0.0000        0.0000        0.0000        0.0000        0.0000        0.0000        0.0000        0.0000        0.0000        0.0000        0.0000        0.0000        0.0000        0.0000        0.0000        0.0000        0.0000        0.0000        0.0000        0.0000        0.0000        0.0000        0.0000        0.0000        0.0000        0.0000        0.0000        0.0000        0.0000        0.0000        0.0000        0.0000        0.0000        0.0000        0.0000        0.0000        0.0000        0.0000        0.0000        0.0000        0.0000        0.0000        0.0000        0.0000        0.0000        0.0000        0.0000        0.0000        0.0000        0.0000        0.0000        0.0000        0.0000        0.0000        0.0000        0.0000        0.0000        0.0000        0.0000        0.0000       56.9512       45.8185       29.2002       31.8656       33.1763       37.6507       47.3918       36.7622       26.8409       26.2351       28.0088       24.5068       38.6200       43.7322       40.6074       36.6939       46.4444       59.3335       82.6052       72.7016       71.5758       83.0107       79.1820       85.5610      120.7851      145.6995      159.7491      164.6308      148.9650      161.5979      193.0022      193.7813      214.1797      199.8191      165.0148      168.1746      167.6713      161.1359      148.7931      164.5323      178.8903      177.5682      177.9833      145.8865      127.8881      131.5588      137.5404      150.8891      139.3054      154.1360      166.4970      175.8669      179.6378      168.0582      193.3960      245.6742      277.9585      247.3337      236.5294      237.1688      216.1684      218.3760        0.0000        0.0000        0.0000        0.0000        0.0000        0.0000        0.0000        0.0000        0.0000        0.0000        0.0000        0.0000        0.0000        0.0000      176.6830      160.8526      165.0250        0.0000
        0.0000        0.0000        0.0000        0.0000        0.0000        0.0000        0.0000        0.0000        0.0000        0.0000        0.0000        0.0000        0.0000        0.0000        0.0000        0.0000        0.0000        0.0000        0.0000        0.0000        0.0000        0.0000        0.0000        0.0000        0.0000        0.0000        0.0000        0.0000        0.0000        0.0000        0.0000        0.0000        0.0000        0.0000        0.0000        0.0000        0.0000        0.0000        0.0000        0.0000        0.0000        0.0000        0.0000        0.0000        0.0000        0.0000        0.0000        0.0000       39.2249       35.6594       39.5271       29.3103       25.5280       17.9822       21.0377       27.6120       21.0968       19.5219       15.5511       16.9325       21.3820       60.7534      110.0176        0.0000        0.0000        0.0000        0.0000        0.0000        0.0000        0.0000        0.0000        0.0000        0.0000        0.0000        0.0000        0.0000        0.0000        0.0000        0.0000        0.0000        0.0000        0.0000        0.0000        0.0000        0.0000        0.0000        0.0000        0.0000        0.0000        0.0000        0.0000        0.0000        0.0000        0.0000        0.0000        0.0000        0.0000        0.0000        0.0000        0.0000        0.0000        0.0000        0.0000        0.0000        0.0000        0.0000        0.0000        0.0000        0.0000        0.0000        0.0000        0.0000        0.0000        0.0000        0.0000        0.0000        0.0000        0.0000        0.0000        0.0000        0.0000        0.0000        0.0000        0.0000        0.0000        0.0000        0.0000        0.0000        0.0000        0.0000        0.0000        0.0000        0.0000        0.0000        0.0000        0.0000        0.0000        0.0000        0.0000        0.0000        0.0000        0.0000        0.0000        0.0000        0.0000        0.0000        0.0000        0.0000        0.0000        0.0000        0.0000        0.0000        0.0000        0.0000        0.0000        0.0000        0.0000        0.0000        0.0000        0.0000        0.0000        0.0000        0.0000        0.0000        0.0000        0.0000        0.0000        0.0000       49.5954       36.7490       34.7564       30.0893       38.0830       48.1166       43.7709       44.1606       36.0466       27.1241       32.8506       27.0138       20.5240       26.0647       35.2046       32.8011       37.1071       39.4041       42.4929       54.7541       75.8888       64.6480       71.4915       87.7505      107.1205      135.2445      220.8252      160.1507      153.4845      167.9448      173.9041      178.3620      207.4201      226.5006      236.9593      173.0108      145.0718      157.1374      161.4695      172.0157      161.5032      168.4915      147.7867      133.0093      121.4621      123.5459      133.2972      143.1770      142.0493      140.7031      146.5542      175.0906      188.5516      180.2968      174.1829      223.2048      262.6750      266.1276      255.3781      225.0885      226.4614      222.5372      198.9072      165.6288        0.0000        0.0000        0.0000        0.0000        0.0000        0.0000        0.0000        0.0000        0.0000      178.7914      180.6159      182.1622      188.2636      179.1779      158.7309      153.8433      185.5430
        0.0000        0.0000        0.0000        0.0000        0.0000        0.0000        0.0000        0.0000        0.0000        0.0000        0.0000        0.0000        0.0000        0.0000        0.0000        0.0000        0.0000        0.0000        0.0000        0.0000        0.0000        0.0000        0.0000        0.0000        0.0000        0.0000        0.0000        0.0000        0.0000        0.0000        0.0000        0.0000        0.0000        0.0000        0.0000        0.0000        0.0000        0.0000        0.0000        0.0000        0.0000        0.0000        0.0000        0.0000        0.0000        0.0000        0.0000        0.0000       31.5683       27.0114       25.5061       22.6576       21.5817       14.8525       13.4727       13.3864       13.6722       16.8140       22.3683       34.8418       42.6226       29.5370       24.4310       19.2419       17.9726       16.7505       15.6239        0.0000        0.0000        0.0000        0.0000        0.0000        0.0000        0.0000        0.0000        0.0000        0.0000        0.0000        0.0000        0.0000        0.0000        0.0000        0.0000        0.0000        0.0000        0.0000        0.0000        0.0000        0.0000        0.0000        0.0000        0.0000        0.0000        0.0000        0.0000        0.0000        0.0000        0.0000        0.0000        0.0000        0.0000        0.0000        0.0000        0.0000        0.0000        0.0000        0.0000        0.0000        0.0000        0.0000        0.0000        0.0000        0.0000        0.0000        0.0000        0.0000        0.0000        0.0000        0.0000        0.0000        0.0000        0.0000        0.0000        0.0000        0.0000        0.0000        0.0000        0.0000        0.0000        0.0000        0.0000        0.0000        0.0000        0.0000        0.0000        0.0000        0.0000        0.0000        0.0000        0.0000        0.0000        0.0000        0.0000        0.0000        0.0000        0.0000        0.0000        0.0000        0.0000        0.0000        0.0000        0.0000        0.0000        0.0000        0.0000        0.0000        0.0000        0.0000        0.0000        0.0000        0.0000        0.0000        0.0000        0.0000        0.0000        0.0000        0.0000        0.0000       36.1766       33.9665       37.9466       38.1594       39.9200       40.9747       42.9298       37.7021       26.9758       25.0803       33.9219       23.2819       26.2890       27.0761       29.6820       30.1898       37.3350       42.5520       39.9699       41.1830       65.8967       70.7750       69.1914       63.6442      114.2958      152.5992      194.2399      166.1506      161.3886      183.8148      178.4184      185.3902      223.7396      195.2303      168.0145      140.3232      118.3786      144.8168      161.4914      152.6974      158.1584      190.6693      156.2245      130.2241      114.9383      121.5831      138.2926      138.1775      159.1448      152.2898      160.3745      213.1454      225.0188      205.0937      191.2493      242.4597      269.4887      247.2138      256.1634      245.2090      239.1851      187.1984      156.8798        0.0000        0.0000        0.0000        0.0000        0.0000        0.0000      167.6519      175.5930      158.4213      158.7028      173.2598      193.1782      187.8337      179.6593      177.0808      214.2493        0.0000        0.0000
        0.0000        0.0000        0.0000        0.0000        0.0000        0.0000        0.0000        0.0000        0.0000        0.0000        0.0000        0.0000        0.0000        0.0000        0.0000        0.0000        0.0000        0.0000        0.0000        0.0000        0.0000        0.0000        0.0000        0.0000        0.0000        0.0000        0.0000        0.0000        0.0000        0.0000        0.0000        0.0000        0.0000        0.0000        0.0000        0.0000        0.0000        0.0000        0.0000        0.0000        0.0000        0.0000        0.0000        0.0000        0.0000        0.0000        0.0000        0.0000       27.6894       31.9410       25.0135       22.8538       28.7761       14.5284       11.9778       10.2613        8.9251       10.6609       12.4174       18.9821       19.2721       18.0106       16.9635       19.4489       25.5674       24.2922       25.0855       16.7831       17.1361        0.0000        0.0000        0.0000        0.0000        0.0000        0.0000        0.0000        0.0000        0.0000        0.0000        0.0000        0.0000        0.0000        0.0000        0.0000        0.0000        0.0000        0.0000        0.0000        0.0000        0.0000        0.0000        0.0000        0.0000        0.0000        0.0000        0.0000        0.0000        0.0000        0.0000        0.0000        0.0000        0.0000        0.0000        0.0000        0.0000        0.0000        0.0000        0.0000        0.0000        0.0000        0.0000        0.0000        0.0000        0.0000        0.0000        0.0000        0.0000        0.0000        0.0000        0.0000        0.0000        0.0000        0.0000        0.0000        0.0000        0.0000        0.0000        0.0000        0.0000        0.0000        0.0000        0.0000        0.0000        0.0000        0.0000        0.0000        0.0000        0.0000        0.0000        0.0000        0.0000        0.0000        0.0000        0.0000        0.0000        0.0000        0.0000        0.0000        0.0000        0.0000        0.0000        0.0000        0.0000        0.0000        0.0000        0.0000        0.0000        0.0000        0.0000        0.0000        0.0000        0.0000        0.0000        0.0000        0.0000        0.0000        0.0000        0.0000       43.0719       38.0609       40.2039       40.8583       35.6026       40.1867       28.4007       31.4665       34.2155      147.8926       84.9254       45.0210       50.5565       32.7733       33.1869       38.9119       39.4001       45.5357       41.1826       39.2696       51.2037       60.6068       57.4643       67.0018      104.8717      161.8460      212.1996      168.4485      201.1787      250.3737      186.1433      172.7392      182.0805      150.1026      133.7736      111.2226      161.1668      183.6938      166.9796      154.3108      177.8456      149.9814      147.1906      121.2741      107.5517      140.3770      153.5436      145.7989      188.6633      165.0052      193.0512      213.6140      223.3805      232.6794      216.3837      263.5933      251.4049      267.2424      276.4858      262.4670      189.1863      171.6292      146.7237      151.5330      181.4662      185.1690      156.9977      154.6578      155.2680      153.2424      151.0492      143.0294      145.5034      165.0507      163.6149      165.8203      169.3813      162.2601      197.0183        0.0000        0.0000
        0.0000        0.0000        0.0000        0.0000        0.0000        0.0000        0.0000        0.0000        0.0000        0.0000        0.0000        0.0000        0.0000        0.0000        0.0000        0.0000        0.0000        0.0000        0.0000        0.0000        0.0000        0.0000        0.0000        0.0000        0.0000        0.0000        0.0000        0.0000        0.0000        0.0000        0.0000        0.0000        0.0000        0.0000        0.0000        0.0000        0.0000        0.0000        0.0000        0.0000        0.0000        0.0000        0.0000        0.0000        0.0000        0.0000        0.0000        0.0000       34.8989       32.4948       31.8620       25.4162       23.0221       15.2588       15.1725       11.4283        9.0933       13.1187       16.1166       17.7910       15.5434       13.7819       14.9901       20.9943       31.3227       27.7890       24.1016       19.7861       16.4713       14.1776        0.0000        0.0000        0.0000        0.0000        0.0000        0.0000        0.0000        0.0000        0.0000        0.0000        0.0000        0.0000        0.0000        0.0000        0.0000        0.0000        0.0000        0.0000        0.0000        0.0000        0.0000        0.0000        0.0000        0.0000        0.0000        0.0000        0.0000        0.0000        0.0000        0.0000        0.0000        0.0000        0.0000        0.0000        0.0000        0.0000        0.0000        0.0000        0.0000        0.0000        0.0000        0.0000        0.0000        0.0000        0.0000        0.0000        0.0000        0.0000        0.0000        0.0000        0.0000        0.0000        0.0000        0.0000        0.0000        0.0000        0.0000        0.0000        0.0000        0.0000        0.0000        0.0000        0.0000        0.0000        0.0000        0.0000        0.0000        0.0000        0.0000        0.0000        0.0000        0.0000        0.0000        0.0000        0.0000        0.0000        0.0000        0.0000        0.0000        0.0000        0.0000        0.0000        0.0000        0.0000        0.0000        0.0000        0.0000        0.0000        0.0000        0.0000        0.0000        0.0000        0.0000        0.0000        0.0000        0.0000        0.0000        0.0000        0.0000       36.6119       33.6270       34.1880       38.3951       28.8255        0.0000       42.5522       32.8007       91.7795        0.0000        0.0000        0.0000       35.0141       31.0596       26.0554       37.8277       42.7820       34.9491       44.2639       61.5987       83.3692       75.2108       87.3320       80.2870      124.8685      180.6113      170.9360      191.1984      195.9020      176.8304      130.8745      130.1111      125.5792       97.8900       95.3851      163.4050      181.9863      151.7152      136.9837      135.0740      131.0223      128.9771      119.2559      130.6797      137.3284      155.9621      158.4442      155.1685      148.2580      180.4972      184.0412      170.9566      261.0858      261.1201      253.9731      265.3384      226.2783      223.1514      202.2524      166.5946      165.5187      163.6384      160.5737      146.9549      151.2373      135.0800      142.6059      140.3894      144.5453      143.4500      170.2944      138.6211      148.8871      143.4315      145.0271      140.4469      145.4174      153.8494        0.0000        0.0000
        0.0000        0.0000        0.0000        0.0000        0.0000        0.0000        0.0000        0.0000        0.0000        0.0000        0.0000        0.0000        0.0000        0.0000        0.0000        0.0000        0.0000        0.0000        0.0000        0.0000        0.0000        0.0000        0.0000        0.0000        0.0000        0.0000        0.0000        0.0000        0.0000        0.0000        0.0000        0.0000        0.0000        0.0000        0.0000        0.0000        0.0000        0.0000       40.2649       45.7059       41.4709        0.0000        0.0000        0.0000        0.0000        0.0000        0.0000        0.0000       35.3804       34.7593       46.9272       20.4286       16.4663       14.6387       15.7720      114.7919      176.9857       47.7951       15.3201       15.9656       12.8488       12.4639       15.7245       18.8523       22.8428       23.9114       29.0067       20.3441       17.9553       14.6922        0.0000        0.0000        0.0000        0.0000        0.0000        0.0000        0.0000        0.0000        0.0000        0.0000        0.0000        0.0000        0.0000        0.0000        0.0000        0.0000        0.0000        0.0000        0.0000        0.0000        0.0000        0.0000        0.0000        0.0000        0.0000        0.0000        0.0000        0.0000        0.0000        0.0000        0.0000        0.0000        0.0000        0.0000        0.0000        0.0000        0.0000        0.0000        0.0000        0.0000        0.0000        0.0000        0.0000        0.0000        0.0000        0.0000        0.0000        0.0000        0.0000        0.0000        0.0000        0.0000        0.0000        0.0000        0.0000        0.0000        0.0000        0.0000        0.0000        0.0000        0.0000        0.0000        0.0000        0.0000        0.0000        0.0000        0.0000        0.0000        0.0000        0.0000        0.0000        0.0000        0.0000        0.0000        0.0000        0.0000        0.0000        0.0000        0.0000        0.0000        0.0000        0.0000        0.0000        0.0000        0.0000        0.0000        0.0000        0.0000        0.0000        0.0000        0.0000        0.0000        0.0000        0.0000        0.0000        0.0000        0.0000        0.0000        0.0000        0.0000        0.0000        0.0000        0.0000        0.0000        0.0000        0.0000        0.0000        0.0000        0.0000        0.0000        0.0000        0.0000        0.0000       47.6573       40.0018       36.8225       34.9858       51.0933       38.7904       76.6767      101.8030      120.7121      109.1294      122.4200      126.7533      130.4068      170.0575      158.7012      150.7217       93.1274      125.2266      132.1933      104.7791       91.8739      120.0728      148.6757      138.6568      143.3168      128.6692      122.1852      157.8665      139.0085      121.6462      131.3772      125.6047      172.2867      159.0823      132.3097      150.7117      180.4021      169.7018      193.3083      209.0131      234.3207      240.5662      192.2427      204.0946      178.0501      171.2175      173.0392      157.7942      172.9797      160.6353      162.3059      162.8801      138.0809      134.7050      135.8550      141.0856      133.4766      120.0536      119.9776      117.7627      133.7939      141.2108      142.4750        0.0000        0.0000        0.0000
        0.0000        0.0000        0.0000        0.0000        0.0000        0.0000        0.0000        0.0000        0.0000        0.0000        0.0000        0.0000        0.0000        0.0000        0.0000        0.0000        0.0000        0.0000        0.0000        0.0000        0.0000        0.0000        0.0000        0.0000        0.0000        0.0000        0.0000        0.0000        0.0000        0.0000        0.0000        0.0000        0.0000        0.0000        0.0000        0.0000        0.0000        0.0000       37.6073       44.7608       46.4663       44.7338       41.5254       51.7916       36.1578       37.6563       38.7807       37.3568       46.7978       55.9010       64.4876       56.8621       50.2138       48.7426       25.8774      179.9624      120.0611       14.7574       10.4221       11.7432       10.3201       11.8634       17.1098       15.3544       18.2299       26.2259       25.7187       21.7815       21.2677       17.4634       13.4402       11.7802        0.0000        0.0000        0.0000        0.0000        0.0000        0.0000        0.0000        0.0000        0.0000        0.0000        0.0000        0.0000        0.0000        0.0000        0.0000        0.0000        0.0000        0.0000        0.0000        0.0000        0.0000        0.0000        0.0000        0.0000        0.0000        0.0000        0.0000        0.0000        0.0000        0.0000        0.0000        0.0000        0.0000        0.0000        0.0000        0.0000        0.0000        0.0000        0.0000        0.0000        0.0000        0.0000        0.0000        0.0000        0.0000        0.0000        0.0000        0.0000        0.0000        0.0000        0.0000        0.0000        0.0000        0.0000        0.0000        0.0000        0.0000        0.0000        0.0000        0.0000        0.0000        0.0000        0.0000        0.0000        0.0000        0.0000        0.0000        0.0000        0.0000        0.0000        0.0000        0.0000        0.0000        0.0000        0.0000        0.0000        0.0000        0.0000        0.0000        0.0000        0.0000        0.0000        0.0000        0.0000        0.0000        0.0000        0.0000        0.0000        0.0000        0.0000        0.0000        0.0000        0.0000        0.0000        0.0000        0.0000        0.0000        0.0000        0.0000        0.0000        0.0000        0.0000        0.0000        0.0000        0.0000        0.0000        0.0000        0.0000        0.0000        0.0000        0.0000        0.0000       45.9805       46.5179       42.7277       47.0067       47.4704       68.7251       91.5940      122.0070      126.0353      157.3723      116.1689      104.5003      121.8690      163.2769      134.0866       93.9540      136.6037      166.6722      103.5610      111.8756      109.6001      132.3427      150.8414      125.2863      132.7645      139.8554      142.8818      122.8043      131.5347      127.4799      121.8851      154.9798      121.6232      148.9103      130.2521      145.7583      158.7731      202.8154      191.3017      213.7978      216.6722      214.1531      175.8465      197.2357      190.9795      129.8996      115.0625      128.3879      129.5305      140.7113      168.4994      153.6995      135.9582      136.9721      134.5172      122.1229      122.7968      112.9872      106.1841      111.2518      123.9007        0.0000        0.0000        0.0000        0.0000
        0.0000        0.0000        0.0000        0.0000        0.0000        0.0000        0.0000        0.0000        0.0000        0.0000        0.0000        0.0000        0.0000        0.0000        0.0000        0.0000        0.0000        0.0000        0.0000        0.0000        0.0000        0.0000        0.0000        0.0000        0.0000        0.0000        0.0000        0.0000        0.0000        0.0000        0.0000        0.0000        0.0000        0.0000        0.0000        0.0000        0.0000       26.7907       26.1671       28.4281       32.2797       31.3355       32.5513       29.9390       26.7832       28.4608       33.1679       34.5188       33.8971       27.7913       23.7925       29.2141       29.5783       31.8770       33.1781       31.6903       71.9389        9.2449       14.5869       12.4536       10.4056       10.4909       16.2441       17.9996       18.7676       31.6115       24.2170       17.0650       13.8531       15.8724       15.4304       12.8696        0.0000        0.0000        0.0000        0.0000        0.0000        0.0000        0.0000        0.0000        0.0000        0.0000        0.0000        0.0000        0.0000        0.0000        0.0000        0.0000        0.0000        0.0000        0.0000        0.0000        0.0000        0.0000        0.0000        0.0000        0.0000        0.0000        0.0000        0.0000        0.0000        0.0000        0.0000        0.0000        0.0000        0.0000        0.0000        0.0000        0.0000        0.0000        0.0000        0.0000        0.0000        0.0000        0.0000        0.0000        0.0000        0.0000        0.0000        0.0000        0.0000        0.0000        0.0000        0.0000        0.0000        0.0000        0.0000        0.0000        0.0000        0.0000        0.0000        0.0000        0.0000        0.0000        0.0000        0.0000        0.0000        0.0000        0.0000        0.0000        0.0000        0.0000        0.0000        0.0000        0.0000        0.0000        0.0000        0.0000        0.0000        0.0000        0.0000        0.0000        0.0000        0.0000        0.0000        0.0000        0.0000        0.0000        0.0000        0.0000        0.0000        0.0000        0.0000        0.0000        0.0000        0.0000        0.0000        0.0000        0.0000        0.0000        0.0000        0.0000        0.0000        0.0000        0.0000        0.0000        0.0000        0.0000        0.0000       36.8494       46.3547       51.7865       55.4903       56.9284        0.0000       51.3312       54.3532       45.6929       43.7533       69.5684      100.8803      164.4316      104.9015      117.5438      114.9289       84.5191      144.2508      141.6257      106.1430      114.3031      135.2409      123.7307      111.7753      101.4517      102.2044      116.4173      136.2300      129.2998      158.6129      150.1135      128.0332      125.4366      128.4609      140.4595      145.1026      143.5205      128.6996      137.6833      160.4213      179.9918      154.4763      158.9549      158.4587      205.0584      199.4103      144.1922      143.4133      159.9149      145.3306      126.1011      128.0256      126.6806      128.1664      138.8575      138.1936      147.2294      130.9384      127.3355      131.9568      120.8866      116.9780      115.2501      115.9855      108.3513      201.8046        0.0000        0.0000        0.0000        0.0000
        0.0000        0.0000        0.0000        0.0000        0.0000        0.0000        0.0000        0.0000        0.0000        0.0000        0.0000        0.0000        0.0000        0.0000        0.0000        0.0000        0.0000        0.0000        0.0000        0.0000        0.0000        0.0000        0.0000        0.0000        0.0000        0.0000        0.0000        0.0000        0.0000        0.0000        0.0000        0.0000        0.0000        0.0000        0.0000        0.0000        0.0000       21.7297       22.1534       28.1463       24.2887       21.0121       22.4558       24.6619       27.1735       27.7236       29.8723       27.7671       30.4394       30.4489       29.0902       16.7450       17.2367       27.6394       17.1738       14.0706       12.3726       14.1892       19.5346       16.8743       12.1185       10.8136       12.8096       16.4202       17.1277       14.7708       15.3746       14.5665       14.1146       16.5619       14.4445       13.5672       12.6045        0.0000        0.0000        0.0000        0.0000        0.0000        0.0000        0.0000        0.0000        0.0000        0.0000        0.0000        0.0000        0.0000        0.0000        0.0000        0.0000        0.0000        0.0000        0.0000        0.0000        0.0000        0.0000        0.0000        0.0000        0.0000        0.0000        0.0000        0.0000        0.0000        0.0000        0.0000        0.0000        0.0000        0.0000        0.0000        0.0000        0.0000        0.0000        0.0000        0.0000        0.0000        0.0000        0.0000        0.0000        0.0000        0.0000        0.0000        0.0000        0.0000        0.0000        0.0000        0.0000        0.0000        0.0000        0.0000        0.0000        0.0000        0.0000        0.0000        0.0000        0.0000        0.0000        0.0000        0.0000        0.0000        0.0000        0.0000        0.0000        0.0000        0.0000        0.0000        0.0000        0.0000        0.0000        0.0000        0.0000        0.0000        0.0000        0.0000        0.0000        0.0000        0.0000        0.0000        0.0000        0.0000        0.0000        0.0000        0.0000        0.0000        0.0000        0.0000        0.0000        0.0000        0.0000        0.0000        0.0000        0.0000        0.0000        0.0000        0.0000        0.0000        0.0000       34.3779       35.7447       38.8367       31.3091       33.4455       45.0256       56.9910       72.4113       76.6671       69.5868       54.6384       48.4953       50.3022       81.2106       70.7822       93.1805      177.9982      145.9130      108.8015      108.0916       98.3476      112.2597      104.9794       94.0907       86.8204      119.5199      117.5793      111.0739      131.4296      104.1959      100.0584       95.7982      126.7549      124.9542      102.4870       98.3102      126.7194      138.8620      145.4700      147.4279      154.3527      156.0045      150.4014      164.4103      203.5642      203.8020      180.4372      163.3878      192.6422      191.4849      128.7492      128.2945      162.8758      138.3839      126.2207      124.2097      137.9832      148.3936      145.7829      149.3388      144.1736      129.0357      128.5607      133.8218      129.3229      127.4229      118.0519      113.1912      106.0268        0.0000        0.0000        0.0000        0.0000        0.0000
        0.0000        0.0000        0.0000        0.0000        0.0000        0.0000        0.0000        0.0000        0.0000        0.0000        0.0000        0.0000        0.0000        0.0000        0.0000        0.0000        0.0000        0.0000        0.0000        0.0000        0.0000        0.0000        0.0000        0.0000        0.0000        0.0000        0.0000        0.0000        0.0000        0.0000        0.0000        0.0000        0.0000        0.0000        0.0000        0.0000       19.1896       16.9628       21.5265       21.8383       19.0495       23.9123       31.0408       24.9985       32.7327       33.0372       23.7789       23.2747       26.9563       22.5240       21.0812       16.7355       13.7407       12.3442       10.6079       12.1511       11.1682       14.1604       18.7384       14.9268       11.8971       13.6605       15.8751       18.3711       16.2156       15.1521       13.8790       15.4738       14.9099       13.3354       12.3043       13.4267        0.0000        0.0000        0.0000        0.0000        0.0000        0.0000        0.0000        0.0000        0.0000        0.0000        0.0000        0.0000        0.0000        0.0000        0.0000        0.0000        0.0000        0.0000        0.0000        0.0000        0.0000        0.0000        0.0000        0.0000        0.0000        0.0000        0.0000        0.0000        0.0000        0.0000        0.0000        0.0000        0.0000        0.0000        0.0000        0.0000        0.0000        0.0000        0.0000        0.0000        0.0000        0.0000        0.0000        0.0000        0.0000        0.0000        0.0000        0.0000        0.0000        0.0000        0.0000        0.0000        0.0000        0.0000        0.0000        0.0000        0.0000        0.0000        0.0000        0.0000        0.0000        0.0000        0.0000        0.0000        0.0000        0.0000        0.0000        0.0000        0.0000        0.0000        0.0000        0.0000        0.0000        0.0000        0.0000        0.0000        0.0000        0.0000        0.0000        0.0000        0.0000        0.0000        0.0000        0.0000        0.0000        0.0000        0.0000        0.0000        0.0000        0.0000        0.0000        0.0000        0.0000        0.0000        0.0000        0.0000        0.0000        0.0000        0.0000        0.0000       37.8863       29.5492       32.4619       29.4731       27.9496       26.4610       24.4179       33.7038       45.1235       47.5548       68.7033       62.1547       61.0708       62.5635       54.9529       51.7751       54.0579       55.2225       73.6231      132.1864      114.4545       74.4902      109.7842      107.7637       95.0235       97.4802      102.3494      102.0111      105.6829      124.9006       94.3194       93.0280       84.8676       87.4627       98.5500      102.4472      120.0052      105.9361      109.8514      126.3886      140.3849      144.3210      178.2743      182.2029      151.4797      152.3296      184.2321      219.0560      210.1921      274.9408      260.2694      165.3279      135.7729      117.4304      125.6655      138.1360      139.3369      143.9875      145.3250      178.1111      179.5924      159.3152      170.0923      164.0367      155.0490      135.2892      130.6657      117.8493      124.3699      122.0690      120.0836      123.1166        0.0000        0.0000        0.0000        0.0000        0.0000
        0.0000        0.0000        0.0000        0.0000        0.0000        0.0000        0.0000        0.0000        0.0000        0.0000        0.0000        0.0000        0.0000        0.0000        0.0000        0.0000        0.0000        0.0000        0.0000        0.0000        0.0000        0.0000        0.0000        0.0000        0.0000        0.0000        0.0000        0.0000        0.0000        0.0000        0.0000        0.0000        0.0000        0.0000        0.0000       23.8470       17.2390       23.7875       38.1664       27.4791       28.4535       36.8848       36.5033       29.2948       30.0266       23.1026       21.9663       17.6629       19.5491       17.5892       18.0586       11.1589       10.9175       10.3992        9.5234        8.7810       16.7827       23.8712       22.8077       15.0396       15.3269       19.9157       18.4866       18.0119       17.4697       16.4724       15.3825       15.9614       15.1161       15.0850       14.8338       14.6499        0.0000        0.0000        0.0000        0.0000        0.0000        0.0000        0.0000        0.0000        0.0000        0.0000        0.0000        0.0000        0.0000        0.0000        0.0000        0.0000        0.0000        0.0000        0.0000        0.0000        0.0000        0.0000        0.0000        0.0000        0.0000        0.0000        0.0000        0.0000        0.0000        0.0000        0.0000        0.0000        0.0000        0.0000        0.0000        0.0000        0.0000        0.0000        0.0000        0.0000        0.0000        0.0000        0.0000        0.0000        0.0000        0.0000        0.0000        0.0000        0.0000        0.0000        0.0000        0.0000        0.0000        0.0000        0.0000        0.0000        0.0000        0.0000        0.0000        0.0000        0.0000        0.0000        0.0000        0.0000        0.0000        0.0000        0.0000        0.0000        0.0000        0.0000        0.0000        0.0000        0.0000        0.0000        0.0000        0.0000        0.0000        0.0000        0.0000        0.0000        0.0000        0.0000        0.0000        0.0000        0.0000        0.0000        0.0000        0.0000        0.0000        0.0000        0.0000        0.0000        0.0000        0.0000        0.0000        0.0000        0.0000        0.0000        0.0000       55.8678       44.1253       30.0551       30.5486       28.3513       30.7969       33.4093       32.0839       36.7170       30.4034       35.5855       44.7374       54.4905       45.1164       48.0604       44.5836       43.5601       41.4981       47.1456       63.6865       76.5360       95.4714       72.0602      129.4695      159.6778      145.5366      111.1914       98.5789      100.7994      128.6004      147.7375      106.5468       94.8373       85.1929       91.6328      111.6861      111.7981      133.9229      141.9150      110.6027      115.4915      122.1006      138.3579      164.7763      178.9032      162.7366      155.8727      165.4377      179.0931      150.7196      179.0378      205.0968      134.1539      102.9045      101.8723      128.1718      161.0928      152.2416      167.0504      146.6221      148.6619      149.1072      151.9995      167.4531      167.6084      151.9898      131.0685      123.2664      115.4272      123.5752      127.6204      128.1592      138.7651        0.0000        0.0000        0.0000        0.0000        0.0000
        0.0000        0.0000        0.0000        0.0000        0.0000        0.0000        0.0000        0.0000        0.0000        0.0000        0.0000        0.0000        0.0000        0.0000        0.0000        0.0000        0.0000        0.0000        0.0000        0.0000        0.0000        0.0000        0.0000        0.0000        0.0000        0.0000        0.0000        0.0000        0.0000        0.0000        0.0000        0.0000        0.0000        0.0000        0.0000       22.1388       15.6024       25.1264       38.2152       31.0927       34.9482       45.2127       37.1635       31.0993       34.5640       26.9757       18.9346       14.7700       12.6153       12.4117       12.6751       31.0956       12.3110        9.0643        9.3858       10.3983       14.7530       23.6185       17.5875       14.4367       17.8956       21.0104       18.0162       18.3284       19.0968       18.2386       16.5020       18.6905       18.3296       18.0134       16.9670       14.7719        0.0000        0.0000        0.0000        0.0000        0.0000        0.0000        0.0000        0.0000        0.0000        0.0000        0.0000        0.0000        0.0000        0.0000        0.0000        0.0000        0.0000        0.0000        0.0000        0.0000        0.0000        0.0000        0.0000        0.0000        0.0000        0.0000        0.0000        0.0000        0.0000        0.0000        0.0000        0.0000        0.0000        0.0000        0.0000        0.0000        0.0000        0.0000        0.0000        0.0000        0.0000        0.0000        0.0000        0.0000        0.0000        0.0000        0.0000        0.0000        0.0000        0.0000        0.0000        0.0000        0.0000        0.0000        0.0000        0.0000        0.0000        0.0000        0.0000        0.0000        0.0000        0.0000        0.0000        0.0000        0.0000        0.0000        0.0000        0.0000        0.0000        0.0000        0.0000        0.0000        0.0000        0.0000        0.0000        0.0000        0.0000        0.0000        0.0000        0.0000        0.0000        0.0000        0.0000        0.0000        0.0000        0.0000        0.0000        0.0000        0.0000        0.0000        0.0000        0.0000        0.0000        0.0000        0.0000        0.0000        0.0000        0.0000       31.7028       41.4102       45.2426       38.2528       43.0560       30.8798       31.3121       37.5425       40.3034       49.0995       36.7810       26.5947       33.6931       35.5654       42.6259       51.0481       50.1658       43.7240       44.9866       54.8514       70.3518       75.1955       93.7597       88.4316       82.1000      114.1477      122.3997      111.0607      159.4794      142.1468      135.1176      133.9571      108.6907       98.0131       76.8120       65.8094       69.9277      106.2719      140.6172      173.0972      114.6084      130.7502      124.2170      127.2981      155.0924      144.3903      153.0654      151.0566      152.6669      130.7035      137.6389      134.6595      138.7711      131.4777      113.2346      106.2566      104.5590      107.9114      116.3456      124.3311      112.2008      115.6096      118.0394      126.1269      116.2182      123.6842      136.4057      125.6215      125.2812      128.6423      137.8953      132.8816      127.3393        0.0000        0.0000        0.0000        0.0000        0.0000        0.0000
        0.0000        0.0000        0.0000        0.0000        0.0000        0.0000        0.0000        0.0000        0.0000        0.0000        0.0000        0.0000        0.0000        0.0000        0.0000        0.0000        0.0000        0.0000        0.0000        0.0000        0.0000        0.0000        0.0000        0.0000        0.0000        0.0000        0.0000        0.0000        0.0000        0.0000        0.0000        0.0000        0.0000        0.0000        0.0000       25.6576       16.4817       16.1295       27.2557       30.9225       44.9586       47.2123       40.4467       29.7593       21.3329       17.2538       14.9420       11.2840       11.4200       13.0548       13.0604       19.4040       13.0682       11.0716       11.8146       11.5764       18.5419       18.7605       15.1466       18.3477       20.6911       18.0946       16.7981       19.9507       19.2701       18.4562       17.1878       20.8897       19.5407       20.8599       20.5224        0.0000        0.0000        0.0000        0.0000        0.0000        0.0000        0.0000        0.0000        0.0000        0.0000        0.0000        0.0000        0.0000        0.0000        0.0000        0.0000        0.0000        0.0000        0.0000        0.0000        0.0000        0.0000        0.0000        0.0000        0.0000        0.0000        0.0000        0.0000        0.0000        0.0000        0.0000        0.0000        0.0000        0.0000        0.0000        0.0000        0.0000        0.0000        0.0000        0.0000        0.0000        0.0000        0.0000        0.0000        0.0000        0.0000        0.0000        0.0000        0.0000        0.0000        0.0000        0.0000        0.0000        0.0000        0.0000        0.0000        0.0000        0.0000        0.0000        0.0000        0.0000        0.0000        0.0000        0.0000        0.0000        0.0000        0.0000        0.0000        0.0000        0.0000        0.0000        0.0000        0.0000        0.0000        0.0000        0.0000        0.0000        0.0000        0.0000        0.0000        0.0000        0.0000        0.0000        0.0000        0.0000        0.0000        0.0000        0.0000        0.0000        0.0000        0.0000        0.0000        0.0000        0.0000       24.9890       26.8104        0.0000       34.2682       23.9175       23.2574       32.6799       32.5531       28.6173       21.2146       21.4029       30.1152       33.6093       30.6200       32.8930       25.2845       22.4457       31.7908       34.9378       30.3373       40.6735       44.0283       59.9600       60.4043       76.6047       88.8800      107.6656      109.0957       71.3968       67.3362       70.7021       81.2086       89.1724      104.3117       99.3914      122.1154       98.5734       88.1089       68.2251       78.7095       62.3924       74.5928      102.8735      129.1708      115.6801      122.7900      131.9904      132.8946      156.3414      169.4758      157.5601      164.1305      148.3717      132.9894      125.0984      138.3846      170.7165      148.0518      140.2606      109.7241      105.0186       92.6347       97.3948      107.7643      123.1490      115.5830      108.8051      110.9004      108.4968      109.4190      114.4489      115.0191      118.7129      127.2668      121.8799      124.5198      130.3407        0.0000        0.0000        0.0000        0.0000        0.0000        0.0000        0.0000
        0.0000        0.0000        0.0000        0.0000        0.0000        0.0000        0.0000        0.0000        0.0000        0.0000        0.0000        0.0000        0.0000        0.0000        0.0000        0.0000        0.0000        0.0000        0.0000        0.0000        0.0000        0.0000        0.0000        0.0000        0.0000        0.0000        0.0000        0.0000        0.0000       73.5736       69.2916       62.2207       75.4466       67.3659       52.1270       38.2047       20.8485       16.8420       19.6477       30.5416       33.4396       37.2450       32.9460       20.8227       20.9130       17.9871       14.1315       14.0622       19.0781       17.9464       13.6840       14.9261       15.9680       10.3129        9.6456        9.2497       11.3245       10.5320       10.9435       18.9854       22.1770       21.1327       21.0179       21.4263       19.8513       18.7070       18.1325       21.5679       20.7618       20.6463       21.1496       17.3517       17.5604        0.0000        0.0000        0.0000        0.0000        0.0000        0.0000        0.0000        0.0000        0.0000        0.0000        0.0000        0.0000        0.0000        0.0000        0.0000        0.0000        0.0000        0.0000        0.0000        0.0000        0.0000        0.0000        0.0000        0.0000        0.0000        0.0000        0.0000        0.0000        0.0000        0.0000        0.0000        0.0000        0.0000        0.0000        0.0000        0.0000        0.0000        0.0000        0.0000        0.0000        0.0000        0.0000        0.0000        0.0000        0.0000        0.0000        0.0000        0.0000        0.0000        0.0000        0.0000        0.0000        0.0000        0.0000        0.0000        0.0000        0.0000        0.0000        0.0000        0.0000        0.0000        0.0000        0.0000        0.0000        0.0000        0.0000        0.0000        0.0000        0.0000        0.0000        0.0000        0.0000        0.0000        0.0000        0.0000        0.0000        0.0000        0.0000        0.0000        0.0000        0.0000        0.0000        0.0000        0.0000        0.0000        0.0000        0.0000        0.0000        0.0000        0.0000        0.0000       24.5929       25.6040       28.2035       25.7726       26.7781       31.1348       33.3238       31.4507       28.7653       36.5074       40.7982       44.4340       51.2746       45.5822       33.9739       37.1836       33.1401       22.5887       36.3954       27.8213       27.5525       47.3127       68.3645       59.9074       79.2609       72.2296       59.6751       77.0267       92.8205       78.1814       77.8872       96.6536       97.9987      107.4525       95.1324       95.8812       93.2272       64.0328       61.2732       68.5287       59.1550       88.7389       95.8242      105.3469      101.5058      105.0713      109.6997      134.3844      159.3141      163.4797      167.4265      158.1694      178.9495      189.1395      151.4231      147.7345      148.5816      191.2257      166.7568      126.1246      101.3362      102.2346       96.6383      102.6103      106.4846      126.5646      152.4994      122.6889      121.1789      110.0101      103.9409      115.0008      113.2073      116.5259      121.2803      121.2740      127.6632        0.0000        0.0000        0.0000        0.0000        0.0000        0.0000        0.0000        0.0000
        0.0000        0.0000        0.0000        0.0000        0.0000        0.0000        0.0000        0.0000        0.0000        0.0000        0.0000        0.0000        0.0000        0.0000        0.0000        0.0000        0.0000        0.0000        0.0000        0.0000        0.0000        0.0000        0.0000        0.0000        0.0000        0.0000       64.0851       90.5550      102.1572       89.9298       72.3029       57.0974       47.3976       41.2053       33.5699       18.4211       14.5152       23.6194       23.3294       21.8297       19.1500       17.6600       25.3509       18.0105       15.7822       18.4815       16.4306       21.7389       20.6255       18.5678       16.0284       17.6930       14.3298       13.4866       14.1119       14.2177       14.4716       15.2077       16.4041       21.2386       20.1015       19.2597       19.2222       21.0911       21.1385       19.1577       19.7288       24.9201       25.6244       25.5324       24.7989       23.4403       24.2852       26.9980       27.9899       25.9640       24.0770       22.1955       21.3004       15.9557       16.3048       17.8192        0.0000        0.0000        0.0000        0.0000        0.0000        0.0000        0.0000        0.0000        0.0000        0.0000        0.0000        0.0000        0.0000        0.0000        0.0000        0.0000        0.0000        0.0000        0.0000        0.0000        0.0000        0.0000        0.0000        0.0000        0.0000        0.0000        0.0000        0.0000        0.0000        0.0000        0.0000        0.0000        0.0000        0.0000        0.0000        0.0000        0.0000        0.0000        0.0000        0.0000        0.0000        0.0000        0.0000        0.0000        0.0000        0.0000        0.0000        0.0000        0.0000        0.0000        0.0000        0.0000        0.0000        0.0000        0.0000        0.0000        0.0000        0.0000        0.0000        0.0000        0.0000        0.0000        0.0000        0.0000        0.0000        0.0000        0.0000        0.0000        0.0000        0.0000        0.0000       40.7457       33.3864       17.0733       18.6655       19.0432        0.0000        0.0000        0.0000        0.0000       19.0499       24.7872       22.5992       32.3717       26.3185       35.2402       39.1437       40.5156       29.7664       37.3270       32.9687       54.6968       55.2620       59.6869       64.0751       41.1350       34.3371       34.9741       32.4691       22.7555       26.8860       55.1477       40.1081       42.7937       61.4080       65.1294       62.1223       65.5979       66.3485       67.3574       73.7087       65.3957       94.4989       92.8936      100.9028      103.7144      116.9098       99.0809       72.7729       59.0167       56.2720       63.5349       66.6659       67.1272      113.2923      134.6434      127.7832      160.6885      181.6424      212.4504      186.2224      172.6224      182.1980      200.1281      195.6142      188.4908      160.6625      154.0820      143.4452      185.9119      183.4691      152.1130      139.7744      127.3767      118.3632      121.2422      123.9916      129.2933      154.3095      144.7393      121.1039      125.9329      114.3624      108.3167      111.7053      123.8451      114.2736      115.6889      125.6133        0.0000        0.0000        0.0000        0.0000        0.0000        0.0000        0.0000        0.0000
        0.0000        0.0000        0.0000        0.0000        0.0000        0.0000        0.0000        0.0000        0.0000        0.0000        0.0000        0.0000        0.0000        0.0000        0.0000        0.0000        0.0000        0.0000        0.0000        0.0000        0.0000        0.0000        0.0000        0.0000        0.0000       79.9916       86.4171       68.7351       53.8887       44.0666       35.3839       46.0959       37.0202       30.3387       34.8038       27.2513       20.8694       29.8991      100.6172       50.3697       12.1724       12.8697       14.3527       17.3162       19.3331       27.7420       25.4827       21.2706       17.7209       16.9925       17.9368       20.1976       19.0402       16.8133       13.4282       13.4918       16.1945       18.3903       23.4686       24.6677       21.3392       20.4565       22.3860       25.9635       23.5343       19.3618       21.8204       27.0237       30.2678       31.0264       31.0355       27.3696       25.3590       27.5637       29.9223       27.1992       23.6143       17.9188       18.7723        7.9214        8.9798       16.8983       19.5938       21.2863        0.0000        0.0000        0.0000        0.0000        0.0000        0.0000        0.0000        0.0000        0.0000        0.0000        0.0000        0.0000        0.0000        0.0000        0.0000        0.0000        0.0000        0.0000        0.0000        0.0000        0.0000        0.0000        0.0000        0.0000        0.0000        0.0000        0.0000        0.0000        0.0000        0.0000        0.0000        0.0000        0.0000        0.0000        0.0000        0.0000        0.0000        0.0000        0.0000        0.0000        0.0000        0.0000        0.0000        0.0000        0.0000        0.0000        0.0000        0.0000        0.0000        0.0000        0.0000        0.0000        0.0000        0.0000        0.0000        0.0000        0.0000        0.0000        0.0000        0.0000        0.0000        0.0000        0.0000        0.0000        0.0000        0.0000        0.0000        0.0000       21.9944       22.0406       38.2708       16.4611       16.5558       15.0829       21.6813       22.8109       26.4204       19.1510       21.7202       20.7181       18.7089       17.9369       18.0337       26.7313       36.1022       39.1901       52.3468       54.6590       56.0167       58.0760       49.1466       56.2886       46.8183       44.0699       43.4409       35.4272       27.2379       32.8372       36.9632       49.0398       46.0814       55.0485       43.5360       54.7263       49.8424       43.5999       61.3877       63.7463       66.0573       70.7562       83.1526      103.3518       92.8068      108.9680      147.2372      117.1772       91.2201      105.0355       72.7636       70.0286       65.2144       75.9007      130.3813      153.4962      149.1717      166.0959      186.1611      219.9551      204.2130      180.7657      182.1848      206.3791      210.0374      190.3540      180.4265      192.1125      195.2593      200.7969      202.5908      189.5151      192.5855      154.5663      129.8584      131.1822      128.0416      131.6076      152.9911      138.3260      131.5029      141.8999        0.0000        0.0000      122.8807      118.5625      116.3303      117.5544        0.0000        0.0000        0.0000        0.0000        0.0000        0.0000        0.0000        0.0000        0.0000
        0.0000        0.0000        0.0000        0.0000        0.0000        0.0000        0.0000        0.0000        0.0000        0.0000        0.0000        0.0000        0.0000        0.0000        0.0000        0.0000        0.0000        0.0000        0.0000        0.0000        0.0000        0.0000        0.0000        0.0000        0.0000        0.0000       78.2666       87.3525       66.1223       67.7984       47.6319      215.0070       99.1977       36.7892       27.4990       23.4331       21.9328       17.2821       23.3622       20.2778        9.8134       16.3035       16.2462       19.4309       16.8647       18.7400       16.0416       20.4997       17.9624       26.4478       28.2756       20.3780       14.6550       18.1050       21.7575       13.7022       15.5584       14.2442       18.5464       19.8682       19.9822       20.6861       22.8550       24.1615       22.7670       21.1733       25.5228       28.2751       28.1385       29.5242       30.0973       31.3086       27.1246       26.4958       28.8418       25.1317       20.3972       16.4710       15.9480        8.8376        8.8918       13.8433       17.0780       19.7922       17.6367       12.1108        0.0000        0.0000        0.0000        0.0000        0.0000        0.0000        0.0000        0.0000        0.0000        0.0000        0.0000        0.0000        0.0000        0.0000        0.0000        0.0000        0.0000        0.0000        0.0000        0.0000        0.0000        0.0000        0.0000        0.0000        0.0000        0.0000        0.0000        0.0000        0.0000        0.0000        0.0000        0.0000        0.0000        0.0000        0.0000        0.0000        0.0000        0.0000        0.0000        0.0000        0.0000        0.0000        0.0000        0.0000        0.0000        0.0000        0.0000        0.0000        0.0000        0.0000        0.0000        0.0000        0.0000        0.0000        0.0000        0.0000        0.0000        0.0000        0.0000        0.0000        0.0000        0.0000        0.0000        0.0000        0.0000        0.0000       19.6001       14.8265       38.2749       14.2721       13.8369       13.2289       18.1050       29.2502       36.2966       25.1154       24.1774       28.9529       18.7917       19.2750       21.7595       20.0855       29.8537       22.9813       47.1680       70.7721       53.3482       62.1110       61.4267       56.4754       52.8437       46.6407       37.9377       41.0591       44.0230       31.6820       35.5741       34.7854       36.6174       39.7642       40.7784       38.7440       45.1710       39.9571       60.7453       67.0959       58.9717       61.6155       69.7706      133.8423      150.1637      152.0735      146.9379      128.6974      111.7672       97.5020       91.2099       91.7097       94.5131      108.7297      121.5885      149.6543      180.4836      196.7970      198.3634      175.3146      199.1198      193.4063      190.0776      186.6457      188.4483      198.8026      208.6800      246.9480      227.4902      237.2929      197.4738      178.4170      143.7408      118.4547      128.4583      149.6876      136.9751      152.7922      161.0449      186.9524      187.5639        0.0000        0.0000        0.0000        0.0000        0.0000        0.0000        0.0000        0.0000        0.0000        0.0000        0.0000        0.0000        0.0000        0.0000        0.0000        0.0000
        0.0000        0.0000        0.0000        0.0000        0.0000        0.0000        0.0000        0.0000        0.0000        0.0000        0.0000        0.0000        0.0000        0.0000        0.0000        0.0000        0.0000        0.0000        0.0000        0.0000        0.0000        0.0000        0.0000        0.0000        0.0000        0.0000        0.0000       53.6399       46.0674       40.5224       27.7846       38.7699       46.6771       42.5657       37.3855       38.0292       33.3927       24.8694       29.0542       23.4742       28.2197       26.7035       21.2713       36.9128       32.8724       28.6066       23.9182       24.7609       23.1164       23.0296       26.9989       15.5632       13.0857       20.7584       20.7439       15.7062       12.0446       10.6141       14.2856       16.2721       17.7723       21.5174       22.0734       24.2618       24.6331       26.6015       30.9220       29.8136       28.5743       24.7580       21.0659       18.2816       24.0403       28.8767       26.8874       22.9795       17.7755       15.9172       13.8969       12.0198       15.8818       12.1938       15.6826       20.0756       15.8467       12.1851       12.0073       11.1207        8.7587        8.2506        0.0000        0.0000        0.0000        0.0000        0.0000        0.0000        0.0000        0.0000        0.0000        0.0000        0.0000        0.0000        0.0000        0.0000        0.0000        0.0000        0.0000        0.0000        0.0000        0.0000        0.0000        0.0000        0.0000        0.0000        0.0000        0.0000        0.0000        0.0000        0.0000        0.0000        0.0000        0.0000        0.0000        0.0000        0.0000        0.0000        0.0000        0.0000        0.0000        0.0000        0.0000        0.0000        0.0000        0.0000        0.0000        0.0000        0.0000        0.0000        0.0000        0.0000        0.0000        0.0000        0.0000        0.0000        0.0000        0.0000        0.0000        0.0000        0.0000        0.0000        0.0000       13.8719       13.4060       13.8867       22.2488       25.2164       16.6646       15.3540       30.5292       34.2872       30.4557       21.8225       17.3349       15.8284       15.6680       17.5711       17.3602       19.1474       18.1023       27.7846       34.5838       38.6383       23.7580       28.9982       33.1618       39.3771       53.0457       48.6775       52.8476       45.8955       34.7108       34.5867       34.5690       30.2790       31.9345       44.2655       40.6046       43.8063       49.8624       44.4734       53.0598       58.2618       54.1603       83.3767       66.1932      102.7957      148.7556      175.0140      157.9344      121.5784      131.7888      117.7651      126.6326      120.9426      134.0063      135.0617      153.2191      175.3802      188.2573      180.2715      199.9826      224.4444      231.0016      203.6542      193.7969      203.9503      187.7063      195.2730      201.3705      238.5876      230.2411      190.4881      157.4597      144.9685      115.4468      110.3455      144.0285      150.9412      150.3555      171.5269      172.8516      165.7067      156.7836        0.0000        0.0000        0.0000        0.0000        0.0000        0.0000        0.0000        0.0000        0.0000        0.0000        0.0000        0.0000        0.0000        0.0000        0.0000        0.0000
        0.0000        0.0000        0.0000        0.0000        0.0000        0.0000        0.0000        0.0000        0.0000        0.0000        0.0000        0.0000        0.0000        0.0000        0.0000        0.0000        0.0000        0.0000        0.0000        0.0000        0.0000        0.0000        0.0000        0.0000        0.0000        0.0000        0.0000       39.1115       38.6167       37.6869       31.5533       34.2484       36.6885       36.5876       45.1387       42.1459       44.0133       46.8239       47.2119       53.1877       87.3289       66.3524       58.2763       48.3531       38.1065       34.2914       34.7618       29.7579       32.7311       28.5347       29.8002       26.2040       22.9870       21.8898       17.2065       17.2508       10.2064        9.0752       13.0216       16.9342       16.1631       18.2826       22.8364       27.8860       32.8178       32.0977       34.0069       27.9689       29.1411       25.3978       24.7103       19.9072       22.1719       28.2407       27.1910       15.8890       16.1115       15.3754       14.0262       15.7588       16.6736       12.5400       14.9582       18.0959       11.5698        7.1334        9.1543       13.7469        9.4730        9.2434        0.0000        0.0000        0.0000        0.0000        0.0000        0.0000        0.0000        0.0000        0.0000        0.0000        0.0000        0.0000        0.0000        0.0000        0.0000        0.0000        0.0000        0.0000        0.0000        0.0000        0.0000        0.0000        0.0000        0.0000        0.0000        0.0000        0.0000        0.0000        0.0000        0.0000        0.0000        0.0000        0.0000        0.0000        0.0000        0.0000        0.0000        0.0000        0.0000        0.0000        0.0000        0.0000        0.0000        0.0000        0.0000        0.0000        0.0000        0.0000        0.0000        0.0000        0.0000        0.0000        0.0000        0.0000        0.0000        0.0000        0.0000        0.0000        0.0000        0.0000        0.0000        0.0000       11.7682       12.4944       11.8519       16.2994       14.7104       15.4124       19.3641       19.7961       18.6553       21.3131       21.8121       15.2394       15.9236       23.9137       19.6023       20.6625       19.0843       18.2192       25.6033       27.1827       21.4637       27.1175       34.6207       40.6625       41.2490       47.7017       48.7604       46.7291       39.6356       38.6228       35.2046       29.5721       28.0518       29.5414       35.4710       42.1674       47.7353       49.1551       55.2080       52.2827       65.5407       74.0372       93.1669      135.2648      233.3943      231.3254      182.0019      165.4714      157.1074      159.3385      172.1841      166.4185      165.8705      159.0662      178.3456      192.9579      207.2451      219.3479      216.6344      220.7871      209.7321      223.7453      225.6172      215.8269      210.1103      200.0776      219.3673      176.6564      175.0089      155.2246      144.6416      137.8936      122.7144      132.3705      137.3931      152.7834      166.4787      166.1067      159.7497      157.7144      153.2520        0.0000        0.0000        0.0000        0.0000        0.0000        0.0000        0.0000        0.0000        0.0000        0.0000        0.0000        0.0000        0.0000        0.0000        0.0000        0.0000
        0.0000        0.0000        0.0000        0.0000        0.0000        0.0000        0.0000        0.0000        0.0000        0.0000        0.0000        0.0000        0.0000        0.0000        0.0000        0.0000        0.0000        0.0000        0.0000        0.0000        0.0000        0.0000        0.0000        0.0000        0.0000        0.0000        0.0000        0.0000       41.7038       44.9407       40.6673       43.3837       43.2574       44.3116       44.7890       40.5337       51.5737       54.4696       59.2577       53.5755       72.4601      134.6779       99.3753       56.2810       49.5038       49.4251       42.3465       42.0782       35.1382       34.8572       38.9132       40.0629       33.3969       33.6346       24.7184       13.9662       12.8339       11.6470       15.5579       18.7488       35.7726       34.1709       34.9433       39.7632       34.7865       31.9492       36.7881       35.1874       32.5822       27.4415       24.3683       23.2318       22.2254       18.8224       13.8493       16.5514       23.1684       24.0812       20.8559       22.7709       21.6583       19.0189       16.9037       14.1642        7.6259       12.4253       10.8219       14.6604        8.5615       12.5364       16.5629        0.0000        0.0000        0.0000        0.0000        0.0000        0.0000        0.0000        0.0000        0.0000        0.0000        0.0000        0.0000        0.0000        0.0000        0.0000        0.0000        0.0000        0.0000        0.0000        0.0000        0.0000        0.0000        0.0000        0.0000        0.0000        0.0000        0.0000        0.0000        0.0000        0.0000        0.0000        0.0000        0.0000        0.0000        0.0000        0.0000        0.0000        0.0000        0.0000        0.0000        0.0000        0.0000        0.0000        0.0000        0.0000        0.0000        0.0000        0.0000        0.0000        0.0000        0.0000        0.0000        0.0000        0.0000        0.0000        0.0000        0.0000        0.0000        0.0000        0.0000        0.0000        0.0000       14.4363       12.6293       12.2223       10.4668       12.7980       19.0215       14.3787       12.2231       12.9830       10.8577        9.5591        9.4595       11.0077        9.9531       12.4305       16.5692       21.0072       27.3078       20.5751       25.1992       29.6665       47.7288       49.5236       51.9198       55.5188       61.9404       50.0090       46.7189       49.2720       49.8067       32.2797       31.9027       32.0343       32.8113       30.3033       42.9156       47.0636       68.8975       78.8398      101.1259       87.0722       96.2597      121.2391      158.2218      182.6325      185.1181      169.1535      178.4100      193.2933      204.2385      213.4086      225.4414      237.4284      243.7538      287.5589      300.1055      303.4100      270.3391      240.9507      241.3909      245.6451      235.5509      217.2251      198.6852      185.3195      174.0586      168.2462      161.6015      142.8902      136.0251      159.1738      156.3641      146.9541      161.3641      150.8950      154.2244      155.9838      144.3992      143.5914      126.7464        0.0000        0.0000        0.0000        0.0000        0.0000        0.0000        0.0000        0.0000        0.0000        0.0000        0.0000        0.0000        0.0000        0.0000        0.0000        0.0000
        0.0000        0.0000        0.0000        0.0000        0.0000        0.0000        0.0000        0.0000        0.0000        0.0000        0.0000        0.0000        0.0000        0.0000        0.0000        0.0000        0.0000        0.0000        0.0000        0.0000        0.0000        0.0000        0.0000        0.0000        0.0000        0.0000        0.0000        0.0000       53.4560       47.6792       49.3718       60.1345       58.1427       63.7419       67.7512       57.1216       52.6315       53.7053       52.8703       52.8262       52.3976       52.9605       50.7766       50.3086       52.3272       58.9437       83.3303       88.9653       54.4864       26.0434       32.1040       34.2183       43.0255       44.1817       31.0791       27.0857       23.5610       15.8383       26.5261       22.2055       43.1835       38.8522       50.6008       45.0097       37.3586       38.9251       49.6208       49.5676       40.6832       33.1469       28.8199       23.5742       15.6198       17.2474       16.9913       18.2782       24.3064       25.6320       31.1869       28.2156       23.2088       20.6766       15.4847       15.7018       14.7425        8.0913       12.4887       11.9989        9.1824       10.4138       12.4110        0.0000        0.0000        0.0000        0.0000        0.0000        0.0000        0.0000        0.0000        0.0000        0.0000        0.0000        0.0000        0.0000        0.0000        0.0000        0.0000        0.0000        0.0000        0.0000        0.0000        0.0000        0.0000        0.0000        0.0000        0.0000        0.0000        0.0000        0.0000        0.0000        0.0000        0.0000        0.0000        0.0000        0.0000        0.0000        0.0000        0.0000        0.0000        0.0000        0.0000        0.0000        0.0000        0.0000        0.0000        0.0000        0.0000        0.0000        0.0000        0.0000        0.0000        0.0000        0.0000        0.0000        0.0000        0.0000        0.0000        0.0000        0.0000        0.0000        0.0000       12.0699       12.4502       16.3494       13.5090        8.3617        7.5895        8.5421       11.9929       14.1653       14.6504       14.5784       13.4599       11.5194        8.2142        8.5986       12.2744       14.4293       15.5804       29.1531       28.4579       33.0131       32.0187       43.8464       56.3554       54.7268       64.6648       61.8668       65.6098       71.4545       58.6197       54.6300       52.8921       38.4809       34.8503       42.4969       42.6878       33.4535       48.1144       47.8417       66.7777       73.2941       67.1649       83.3340       95.8046      120.7207      141.7470      159.5728      167.9964      222.2776      235.8559      218.4407      225.6992      254.0891      285.1526      320.0136      304.4312      301.0167      310.8126      322.4021      306.5676      291.9620      305.0492      321.7529      290.0658      244.9415      236.3337      214.1971      176.7489      166.7974      157.3034      164.6532      177.2009      201.9228      193.9554      195.1353      202.4212      175.5410      163.4712      159.5236      147.2574      143.4460      125.4756        0.0000        0.0000        0.0000        0.0000        0.0000        0.0000        0.0000        0.0000        0.0000        0.0000        0.0000        0.0000        0.0000        0.0000        0.0000        0.0000
        0.0000        0.0000        0.0000        0.0000        0.0000        0.0000        0.0000        0.0000        0.0000        0.0000        0.0000        0.0000        0.0000        0.0000        0.0000        0.0000        0.0000        0.0000        0.0000        0.0000        0.0000        0.0000        0.0000        0.0000        0.0000        0.0000        0.0000        0.0000       83.2096       83.8029       84.6304       87.9907       88.8369       98.9852       80.4858       72.0549       63.7013       53.6041       47.8772       54.6179       60.9486       69.1447       65.0583       57.2642       54.3881       52.7869       60.7844       64.5855       51.3239       29.2817       29.7514       38.1315       30.3081       29.6394       28.3768       33.6650       41.4716       24.1425       20.3473       20.5555       25.7367       26.3301       22.4321       25.4134       37.5754       45.9405       53.0684       37.8302       30.6237       33.0913       22.1427       15.9359       13.4189       11.3399       15.2134       22.6446       22.6315       19.0966       25.4200       31.2710       35.2762       21.6903       16.3075       15.8365       16.4220       21.9526       14.0742        9.0905        9.7891        9.2479        9.0941        7.8457        0.0000        0.0000        0.0000        0.0000        0.0000        0.0000        0.0000        0.0000        0.0000        0.0000        0.0000        0.0000        0.0000        0.0000        0.0000        0.0000        0.0000        0.0000        0.0000        0.0000        0.0000        0.0000        0.0000        0.0000        0.0000        0.0000        0.0000        0.0000        0.0000        0.0000        0.0000        0.0000        0.0000        0.0000        0.0000        0.0000        0.0000        0.0000        0.0000        0.0000        0.0000        0.0000        0.0000        0.0000        0.0000        0.0000        0.0000        0.0000        0.0000        0.0000        0.0000        0.0000        0.0000        0.0000        0.0000        0.0000        0.0000        0.0000       14.8671       14.3558       12.4619       11.0718        9.9726        8.8304        8.4256        8.4180       10.3776       12.1972       21.6198       19.0176       13.7003        9.2092        9.1009       11.1339       18.0323       20.2525       26.1874       35.6659       37.3604       25.5379       29.3027       61.9517       39.5817       60.7648       67.1327       67.8545       72.2682       78.8151       88.8125       79.6632       60.1224       59.4269       46.1920       49.5484       57.5381       65.8943       60.3037       52.4812       63.2217       71.4168       82.4077       87.0658      106.7137      126.4427      132.4091      152.4558      194.8723      206.3256      198.8736      211.5770      242.5411      270.8885      304.6737      317.8809      305.0162      287.6882      299.1413      295.9980      334.5585      348.4969      365.9167      409.4726      373.9095      321.4807      284.5393      237.2423      228.9949      215.1087      226.3254      221.1051      225.0607      239.7748      228.0230      200.1224      194.5575      193.2456      161.1416      150.0804      141.4250      147.8450      126.9332      113.3783        0.0000        0.0000        0.0000        0.0000        0.0000        0.0000        0.0000        0.0000        0.0000        0.0000        0.0000        0.0000        0.0000        0.0000        0.0000
        0.0000        0.0000        0.0000        0.0000        0.0000        0.0000        0.0000        0.0000        0.0000        0.0000        0.0000        0.0000        0.0000        0.0000        0.0000        0.0000        0.0000        0.0000        0.0000        0.0000        0.0000        0.0000        0.0000        0.0000        0.0000        0.0000        0.0000       73.7637       91.3065       92.4312       84.0067       80.1754       83.8913       84.7772       76.2734       79.7131       73.0980       67.5433       56.6165       72.4309       77.9882       86.4263       72.2058       68.0313       53.5862       39.5834       32.9556       30.4912       35.9672       35.9212       27.5982       24.3323       27.3505       31.8417       40.2009       32.1395       53.2493       35.6124       35.0782       28.4137       24.9744       23.7269       18.0766       17.0061       19.2304       23.8790       19.9104       16.9715       16.5273       16.0402       14.0964       13.7616       14.4487       15.0325       13.3823       17.6629       17.3892       18.1305       27.1943       23.5496       15.9135       14.5504       11.0880       10.2839       19.4957       20.9691       14.6344       15.7829       16.4568       12.4927        8.3712        6.1032       10.2816        0.0000        0.0000        0.0000        0.0000        0.0000        0.0000        0.0000        0.0000        0.0000        0.0000        0.0000        0.0000        0.0000        0.0000        0.0000        0.0000        0.0000        0.0000        0.0000        0.0000        0.0000        0.0000        0.0000        0.0000        0.0000        0.0000        0.0000        0.0000        0.0000        0.0000        0.0000        0.0000        0.0000        0.0000        0.0000        0.0000        0.0000        0.0000        0.0000        0.0000        0.0000        0.0000        0.0000        0.0000        0.0000        0.0000        0.0000        0.0000        0.0000        0.0000        0.0000        0.0000        0.0000        0.0000        0.0000        0.0000       19.1022       15.2734       15.5452       17.6176       12.7777       11.8359       17.4221       14.6458       14.8774       12.4525       14.7116       17.4544       15.6620       15.7808       20.3406       14.1795       13.5255       20.6311       48.3196       46.0011       54.3760       45.4273       29.7820       30.0995       53.1553       48.3745       65.1580       68.0021       71.9307       83.5751       97.2429      107.8230      100.7120       74.7142       62.5076       56.7937       58.2005       59.6278       67.0451       61.3215       64.7727       83.1552      113.4924      132.0923      112.3556      129.3201      146.3581      168.3437      182.4621      192.7143      215.5146      227.5817      231.5915      266.8908      282.4706      292.9831      285.5312      319.0924      291.0569      280.6708      282.8322      304.4755      307.1081      358.3128      371.0824      369.7282      360.2020      341.9022      285.0938      282.8599      292.2614      327.2715      266.0033      256.8768      234.7986      271.0001      233.9450      186.0974      173.9237      172.1161      153.4870      145.4409      137.6414      135.2752        0.0000        0.0000        0.0000        0.0000        0.0000        0.0000        0.0000        0.0000        0.0000        0.0000        0.0000        0.0000        0.0000        0.0000        0.0000        0.0000
        0.0000        0.0000        0.0000        0.0000        0.0000        0.0000        0.0000        0.0000        0.0000        0.0000        0.0000        0.0000        0.0000        0.0000        0.0000        0.0000        0.0000        0.0000        0.0000        0.0000        0.0000        0.0000        0.0000        0.0000        0.0000        0.0000        0.0000       55.5967       45.0244       46.7267       53.2190       59.7384       70.0472       80.3133       95.4995       88.5629       88.0808       59.8480       53.2906       56.2182       55.2077       54.3081       50.7200       42.8754       44.5999       37.5125       37.1222       41.5516       41.8457       38.0280       31.5535       26.2473       26.1628       29.2497       29.6519       30.5057       32.4832       37.5440       23.4804       26.2680       23.9708       11.8595       10.8691        8.4090        9.5579       14.9808       12.4387        9.1012        8.4438       13.4367       13.3214       13.4668       10.0359       14.2681       14.1237       14.0177       15.6143       15.3397       15.5550       14.1901       16.8832       12.1894        8.3182        7.5369       12.8860       19.7469       12.1542       10.9516       12.5485        9.2840        7.7360        9.7098       14.3038       13.0239        7.4200        5.4728        8.8488       10.8684       10.9499        5.9271        5.4865        0.0000        0.0000        0.0000        0.0000        0.0000        0.0000        5.6296        7.5869        7.6984       15.0331        0.0000        0.0000        0.0000        0.0000        0.0000        0.0000        0.0000        0.0000        0.0000        0.0000        0.0000        0.0000        0.0000        0.0000        0.0000        0.0000        0.0000        0.0000        0.0000        0.0000        0.0000        0.0000        0.0000        0.0000        0.0000        0.0000        0.0000        0.0000        0.0000        0.0000        0.0000        0.0000        0.0000        0.0000        0.0000        0.0000       20.7456       21.2246       22.3583       19.3615       21.7151       22.5935       16.4034       14.9454       13.8942       12.3265       11.1894       11.9079       16.0239       22.0521       24.3368       24.3592       23.5864       25.8861       30.0507       52.1835       49.8597       49.9282       54.0136       48.0865       43.9980       54.7632       48.7430       53.7724       63.9822       75.7026       79.2832       86.3604      114.6034      108.3780      111.7665      101.6544       81.7653       82.8304       86.3652       91.6200       85.5065       81.3204       88.1708      106.0388      162.7472      135.4764      139.7401      151.0001      173.1320      183.0005      222.2211      256.7471      261.4430      260.4623      273.6074      286.2542      291.9789      305.4937      314.1889      318.8274      284.0399      291.5208      287.5317      293.1842      315.3538      322.5508      326.7746      340.4911      337.8381      322.5018      312.0457      333.3293      352.4911      350.1070      304.6010      312.6404      245.5066      226.3336      210.3885      209.0137      200.9317      181.9127      166.6484      168.4617      173.3383      162.6517        0.0000        0.0000        0.0000        0.0000        0.0000        0.0000        0.0000        0.0000        0.0000        0.0000        0.0000        0.0000        0.0000        0.0000        0.0000        0.0000
        0.0000        0.0000        0.0000        0.0000        0.0000        0.0000        0.0000        0.0000        0.0000        0.0000        0.0000        0.0000        0.0000        0.0000        0.0000        0.0000        0.0000        0.0000        0.0000        0.0000        0.0000        0.0000        0.0000        0.0000        0.0000        0.0000       72.0449       66.5161       66.9283       66.5881       61.8560       62.5341       65.6543       71.0428       79.4900       77.1283       70.2060       71.0817       79.4036       73.0807       53.4902       56.7051       58.2512       55.0294       54.2250       43.3914       46.1661       56.3869       51.6607       40.8492       34.9673       28.7593       23.7051       33.0109       30.6922       29.7965       24.2448       21.7135       20.8210       18.9283       16.4399       11.0846        8.2889        6.3599        7.4076        7.9911        5.9756        8.4221       11.5009       11.1857       11.2523        7.9939       10.0625       10.7383       15.3347       16.5464       15.2760       11.0981       15.4162       15.8325       12.6887        9.7689        6.8160        6.4548        8.3478        6.4947        7.1130       10.3697       13.2709       12.0272       10.5975        9.2347        8.5856        8.2899        6.9688       12.1286       10.6159        8.8427        7.2622        5.8761        4.8547        3.2680        4.6842        6.6439        5.5911        2.6078        2.4935        4.6276        8.4864        8.4025       17.7884       14.4012       10.8438        8.9246        8.7894        0.0000        0.0000        0.0000        0.0000        0.0000        0.0000        0.0000        0.0000        0.0000        0.0000        0.0000        0.0000        0.0000        0.0000        0.0000        0.0000        0.0000        0.0000        0.0000        0.0000        0.0000       33.9969       30.3889       26.7232       26.2123       22.5434       19.8035       21.8882       15.6892       22.7529       22.0505       20.2661       21.1357       22.5796       20.3408       22.7761       28.0819       21.0691       19.6045       22.5798       21.5589       20.3058       12.6303       13.0754       18.5884       32.6913       26.9028       30.0821       31.3887       46.3007       46.0032       45.4347       49.8077       61.8304       53.4674       46.6580       44.8601       50.7636       58.7755       57.9464       76.9382       85.3908       92.1596      111.3283      122.6991      129.1060      127.0164      121.7896      112.1489      114.1518      121.1888      123.8519      108.2644       94.7185      125.1440      146.1838      138.8084      147.1694      158.6306      177.6516      218.8565      217.7877      246.4092      273.8876      259.8051      272.5085      285.3955      285.7542      286.5065      303.0134      313.7544      301.0146      316.3944      339.0341      335.8464      344.4595      364.6939      337.5559      335.7374      320.4136      322.1828      318.1363      323.8969      336.0736      329.4513      333.3203      332.4263      315.1877      268.0999      253.2433      218.3288      203.2418      191.1986      182.2504      180.7296      156.6728        0.0000        0.0000        0.0000        0.0000        0.0000        0.0000        0.0000        0.0000        0.0000        0.0000        0.0000        0.0000        0.0000        0.0000        0.0000        0.0000        0.0000        0.0000
        0.0000        0.0000        0.0000        0.0000        0.0000        0.0000        0.0000        0.0000        0.0000        0.0000        0.0000        0.0000        0.0000        0.0000        0.0000        0.0000        0.0000        0.0000        0.0000        0.0000        0.0000        0.0000        0.0000        0.0000        0.0000        0.0000       63.1778       62.8261       59.4840       56.3107       71.2797       82.2870       87.8638       94.7135       92.1133       87.1395       63.8282       52.9326       46.5102       51.3032       52.9648       65.4260       65.3228       82.5279       71.2123       52.4414       42.0809       38.5433       32.6782       29.0796       25.6768       21.7376       20.8840       20.4531       19.9413       22.0653       17.5906       13.5888       16.5857       16.6442       14.0412        8.0407        6.9141       10.2757       10.7408        9.1927        4.2123        6.1541        8.9452       14.5914       15.4105       15.0676       16.3672       16.1910       14.2901       13.8414       10.9952       13.2928       14.8711       16.5090       11.5630        8.8926        7.4167        6.2166        5.8187        6.3135        8.6481        8.7987        9.4171       11.3241       12.1089        7.5989        7.2644        4.3399        5.9174        6.9272        5.9390        5.6187        4.4783        3.3643        3.1654        4.1905        7.7141       15.5007        9.2589        5.2887        3.9800        6.4196        4.3004        6.3616        7.2048        6.8355        6.0468        5.8013        5.3897        5.1740        8.2648        7.1920        0.0000        0.0000        0.0000        0.0000        0.0000        0.0000        0.0000        0.0000        0.0000        0.0000        0.0000        0.0000       30.6706       35.5948       21.7448       16.7842       19.0746       25.4335       27.3663       24.7231       29.9785       22.9189       22.0971       23.2302       23.0629       26.2260       20.2790       20.3412       25.6010       31.3419       28.5813       33.8941       31.7859       24.8969       22.3041       22.1487       30.2493       25.3481       19.9935       15.4787       15.9048       23.7666       24.5565       28.3467       33.3594       42.2108       41.9458       48.0374       47.0478       51.0797       49.0564       52.8821       58.9643       57.6596       60.8841       69.7799       87.6392      107.6471      111.1897      114.1102      133.5986      131.8570      149.0630      157.8611      134.7973      132.0648      148.2912      137.0565      133.8123      127.1505      117.8146      123.0563      122.1631      142.2404      162.4334      174.3198      188.0288      222.2524      249.3879      265.7009      289.3090      313.3242      328.4035      319.2438      306.0832      299.8206      275.7423      287.9637      308.8656      335.0202      335.2255      339.9584      351.6370      368.4552      360.6202      319.5359      328.1326      346.9539      330.1018      311.5243      309.0285      326.2581      328.2298      336.4744      289.8100      259.2433      243.4127      207.7730      195.5013        0.0000      161.1985      153.9035      154.5250        0.0000        0.0000        0.0000        0.0000        0.0000        0.0000        0.0000        0.0000        0.0000        0.0000        0.0000        0.0000        0.0000        0.0000        0.0000        0.0000        0.0000        0.0000
        0.0000        0.0000        0.0000        0.0000        0.0000        0.0000        0.0000        0.0000        0.0000        0.0000        0.0000        0.0000        0.0000        0.0000        0.0000        0.0000        0.0000        0.0000        0.0000        0.0000        0.0000        0.0000        0.0000        0.0000        0.0000       67.4834       66.9946       72.6008       56.7548       58.5581       63.9187       75.2166       71.3279       66.2597       74.7190       64.7588       49.2230       35.2025       47.0973       50.3395       51.9599       50.3225       41.4205       32.6395       33.4471       31.9615       29.5777       33.5221       29.7375       30.9260       22.3921       21.1316       18.9559       19.0019       61.7638       50.5927       16.4842        8.5372        9.2159       16.1188       12.1722        5.8301        6.2900        5.9276        4.4502        4.8445        6.3768        6.5119        7.3606       13.6680       15.8059       18.0996       18.1192       19.8163        9.2059        8.8489       10.7806       13.4568       12.7437       14.1524       12.1449        7.2633        6.3578        5.5650        6.3587        9.4873       11.8719       10.2410        7.0160       13.6268       13.3545       15.3577        9.6960        9.4300        9.6300        6.0632        4.8972        6.3446        6.1436        6.4125        9.7629        6.6963        7.0556       13.3408        7.3299        7.9295        5.0172        4.8183        4.9669        5.2532        5.1649        5.5742        5.4500        5.2806        5.4950        5.6195        5.0471        7.1255       10.4459       24.1034       30.2047        0.0000        0.0000        0.0000        0.0000        0.0000        0.0000        0.0000        0.0000       16.9041       17.5001       18.0181       16.3551       13.8549       13.1294       17.8637       22.4272       22.2835       22.8769       18.6596       17.5562       24.5742       18.8895       25.4700       24.3167       22.4514       28.0757       34.5261       32.7357       37.0147       37.1851       27.6379       23.9217       25.6959       38.9642       23.4150       20.5026       20.9140       28.3691       46.6619       42.8868       48.1960       35.3302       38.9738       45.1933       51.6655       53.9367       58.1389       58.6775       55.9970       70.3238       64.0347       66.0077       92.7150      107.8307      121.4665      111.2678      111.4922      122.5292      150.1889      163.2305      160.2735      170.0013      182.0278      193.8265      186.7484      172.8547      149.4444      150.4093      147.9165      145.5568      147.5937      164.2440      179.4274      182.6380      232.7737      280.5837      273.0327      292.3953      293.6874      280.9831      271.2952      282.4850      282.8281      291.9854      297.4366      301.7521      316.4513      306.2563      323.2296      349.4380      378.8237      362.9391      341.5620      355.8534      361.5517      336.2139      335.7488      333.8481      312.8880      310.6031      286.7164      273.1541      235.2730      205.6123        0.0000        0.0000        0.0000        0.0000        0.0000        0.0000        0.0000        0.0000        0.0000        0.0000        0.0000        0.0000        0.0000        0.0000        0.0000        0.0000        0.0000        0.0000        0.0000        0.0000        0.0000        0.0000        0.0000        0.0000
        0.0000        0.0000        0.0000        0.0000        0.0000        0.0000        0.0000        0.0000        0.0000        0.0000        0.0000        0.0000        0.0000        0.0000        0.0000        0.0000        0.0000        0.0000        0.0000        0.0000        0.0000        0.0000       59.3877       64.7178       66.6316       66.5077       77.7573       94.7111       67.7030       62.4182       58.6276       69.8650       55.2825       38.1727       39.1357       36.6090       26.6450       22.3410       31.6058       25.7819       27.1790       19.5166       13.2181        9.2899        9.3173        8.7822        6.6790       13.8174       13.6335       13.1547       14.0020       13.1523       11.4904       27.3550       96.1399       75.1577       22.7315        8.0140       10.8134       11.2850        8.7624        7.3384        6.6716        5.8468        5.4170        8.7406       14.6231        7.9511        7.6972       11.5471       10.3594        8.3531        9.6550       12.4413        5.6036        8.2958        6.0970        9.6076        8.9899        8.2480        5.9618        5.3676        5.7018        6.6840        5.7315        9.8234       11.9002       10.0002       10.8207       13.5275       22.7460       13.6235        9.1710        9.9591        8.1291        6.7724        6.3731        8.3970        9.8943        6.9762        5.6473        6.7790        7.1906       10.0074        7.2311        7.5140        7.9708        4.7877        3.5506        5.3053        5.6689        5.0451        7.2277        5.9777        4.4042        4.6320        3.6792        3.2442        5.1145        8.1920        8.2556        7.5914        9.1953        8.0525        8.5917        7.6122        9.4073       13.4201       13.6634       14.1415       14.2647       15.9629       14.7310       14.6385       14.9525       16.5653       16.9487       18.4114       19.8209       15.9049       12.0373       13.3335       17.4730       35.8841       26.2319       29.6848       26.2260       31.9921       39.1981       43.9647       57.6638       39.3355       28.4619       29.0573       27.6416       25.2727       25.3954       33.6557       44.3817       41.3103       46.0831       48.9485       46.5803       52.1278       66.3706       82.2149       81.8196       68.9544       82.0510      102.0391       92.7488       93.0739       90.0271      114.0921      135.1756      121.0184      144.0739      131.5406      137.7369      139.7063      176.6342      179.3000      187.0027      207.3750      224.4550      188.9039      180.7920      171.5092      167.9003      156.2471      155.7060      161.0116      157.9180      168.7287      186.0998      233.4979      280.7963      277.7926      266.6860      219.5519      210.1583      217.7855      226.3143      266.7521      294.4545      319.6859      336.9358      341.3325      324.5991      337.0689      351.0854      342.7620      352.3398      350.2854      366.5221      373.6081      364.4757      367.2676      353.9217      363.8848      343.8046      342.6162      285.8705      237.8425        0.0000        0.0000        0.0000        0.0000        0.0000        0.0000        0.0000        0.0000        0.0000        0.0000        0.0000        0.0000        0.0000        0.0000        0.0000        0.0000        0.0000        0.0000        0.0000        0.0000        0.0000        0.0000        0.0000        0.0000        0.0000
        0.0000        0.0000        0.0000        0.0000        0.0000        0.0000        0.0000        0.0000        0.0000        0.0000        0.0000        0.0000        0.0000        0.0000        0.0000        0.0000        0.0000        0.0000       52.2390       54.6005       59.7189       60.4580       72.8316       68.1528       62.1442       63.4925       59.1586       53.6727       46.1865       50.0028       46.3050       36.0576       25.5928       20.2257       21.3655       20.2955       19.3543       22.7519       23.2883       24.0279       13.5557       12.0871       10.8748        8.9802       10.5987       10.2915        7.7270       10.3734        9.8068        8.5091        7.9707        7.3300        6.6648        8.7447       10.3032       10.4089       10.5021       12.1508       12.5420       15.2451        7.5356        7.1518        5.4797        5.4007        5.1828        9.5582       15.5095       11.3963        7.1675        5.5826        4.2385        6.6239        5.0768        4.5072        5.4914        6.3767        4.3640        4.8484        8.7750        5.7053        5.6159        3.8683        5.4720        7.7603        6.1720        4.8891        5.2273        6.3612        8.4927        6.5553        6.9329        6.9655       10.2314       10.0188        8.9412       10.7871        9.8346        7.8514        8.3022        7.5044        7.2401        7.1209        8.1785       11.9377       10.2189       10.7498       14.9125        4.1357        4.7492        5.8493       11.4989        7.1533        6.5022        3.2015        3.7251        5.7736        5.9445        6.7116        6.1658        6.4441        8.0952        9.0483        8.2465       10.5966       13.4682        9.8663        7.8007       13.4962       12.5795       13.3555       17.0049       14.6323       18.2390       18.5755       16.9787       17.4992       23.2444       17.7043       16.2632       16.4085       21.6038       19.2501       26.1540       36.9478       30.1922       37.7803       40.1277       36.5328       41.3835       41.4476       36.5481       34.9661       34.4295       26.0748       33.8131       26.6943       22.9061       23.7410       32.5979       41.4761       41.2054       45.5316       51.9371       59.0574       74.5182       74.4655       75.4725       70.9859       90.8586       98.6312       97.7269       79.3941       83.7401      134.5351      152.1113      157.2196      172.6666      162.9506      158.1504      157.0060      178.8050      218.8677      207.4962      205.7579      209.3717      190.5564      178.6140      180.8371      164.7955      147.7816      141.9229      157.5130      162.1446      172.0106      187.6141      212.3277      231.0599      223.8144      214.0444      202.0708      194.0228      205.9162      228.3718      288.5795      302.2832      338.4790      338.3905      332.4123      333.3174      334.0266      335.0247      332.7505      345.9113      369.3441      390.8126      407.6812      385.1931      371.9490      358.0239      352.4505      360.0926        0.0000        0.0000        0.0000        0.0000        0.0000        0.0000        0.0000        0.0000        0.0000        0.0000        0.0000        0.0000        0.0000        0.0000        0.0000        0.0000        0.0000        0.0000        0.0000        0.0000        0.0000        0.0000        0.0000        0.0000        0.0000        0.0000        0.0000        0.0000
        0.0000        0.0000        0.0000        0.0000        0.0000        0.0000        0.0000        0.0000        0.0000        0.0000        0.0000        0.0000        0.0000        0.0000        0.0000       49.4067       50.9523       60.4233       61.1373       57.2926       60.2955       58.9801       66.9193       54.1792       51.1180       47.6308       48.5315       45.1730       36.8895       29.7834       25.8579       17.7119       10.8759       11.3144       12.6589       13.5429       20.4272       25.8064       21.0164       20.1960       14.9006       11.1695       14.1239       13.0235       19.1221       22.2340       16.7710       10.6469        7.8102        7.5853        7.3179        7.3782        6.8396        7.8815        6.3898        8.5872       10.9763       10.1358       14.5219       12.4600       11.5364        8.5262        6.4070        6.3726        7.0820        8.7050       10.7335        7.8523        5.3166        4.2031        3.5729       12.1850       10.8075        5.7982        4.9592        4.2804        3.8314        4.5341        4.1834        5.7318        4.9556        4.0503        4.5973        5.7337        3.7066        3.2024        5.6297        4.5614        5.4050        5.1683        5.9878        8.1468        6.7675        7.5472        5.5230        5.5438        7.3328       10.5470       10.1032        8.7584        9.2330        8.7041        8.6521        8.9498        9.8452       19.2819       10.8308        6.4875        6.6584        5.4922        6.3710        5.4591        3.9284        2.8490        4.0851        5.7024        4.3884        4.6344        5.5666        5.4820        7.0286        8.9953        8.8308       10.7672       10.4906        7.0665        6.3622       10.6775       12.0277       12.6048       13.0943       14.4719       19.6455       18.6308       20.9655       19.4716       22.1652       20.1834       23.6489       23.9313       28.9344       24.0431       19.7169       25.7380       26.1364       30.1936       45.9558       44.0587       45.5058       39.0642       29.7482       31.1674       31.2990       36.6127       34.1546       33.0780       29.9667       32.4332       44.1617       55.8403       50.4841       49.1613       55.9245       61.4327       67.0383       74.6792       80.9551       69.2799       80.1106       81.1687       95.6859      129.7932      130.5599      145.6084      162.6869      170.6877      160.9859      180.7924      169.7291      177.6627      205.1770      238.0004      231.0971      202.9652      202.7181      212.8947      203.5036      181.5401      163.4957      142.6877      135.2913      155.9996      173.3365      182.2957      211.2216      225.8775      223.0163      224.7326      221.0839      196.4346      190.9667      211.2389      246.2447      284.5310      288.1795      296.1333      322.3383      325.0233      338.9127      337.5028      351.5489      356.1299      386.2496      439.6028        0.0000      399.5835      387.7074      371.3013      358.4762      351.5899      343.4146        0.0000        0.0000        0.0000        0.0000        0.0000        0.0000        0.0000        0.0000        0.0000        0.0000        0.0000        0.0000        0.0000        0.0000        0.0000        0.0000        0.0000        0.0000        0.0000        0.0000        0.0000        0.0000        0.0000        0.0000        0.0000        0.0000        0.0000        0.0000
        0.0000        0.0000        0.0000        0.0000        0.0000        0.0000        0.0000        0.0000        0.0000        0.0000        0.0000        0.0000        0.0000       50.1698       49.1469       58.1141       75.6543       78.2167       73.2471       72.5571       60.4633       61.1994       67.2784       69.0221       76.7453       75.8534       58.3013       45.3722       29.3720       29.2960       22.7159       16.5714       12.0716       12.6542       17.2830       21.5496       20.8083       21.9023       23.6660       33.2760       25.8517       18.5206       21.5821       17.2410       18.8489       16.9413       12.7395       11.1526        9.2830       13.7280       12.2940        6.5308        6.8483        7.5122        3.4012        5.9763        8.3872        5.5026        7.3864        8.2256        5.3133        4.6096        5.0613        6.4415        7.9866       10.0781        9.5295        4.8002        5.8539        7.0641        7.5409        9.4065        5.2193        5.2688        8.5514        7.4853        8.4069        5.4138        5.4160        5.7632        4.4100        3.9421        3.4716        4.3619        4.6039        5.5449        5.2893        5.7800        3.6716        2.1254        3.7296        4.6266        5.1828        5.2842        5.2350        5.4696        8.7299       11.3423       14.9792       16.8920       10.8838       12.7254       12.1938       11.1350       12.5475       13.3835       11.9948        9.6846        7.9972        4.6548        4.0017        4.3597        4.6915        5.8616       10.0338        9.5224        7.9121        9.1639        7.5494        6.1577        5.5468        6.5517        6.9126        7.6616        7.8003        5.8439        6.7906       10.4204       11.3412       15.9119       14.9440       15.8414       26.2714       33.7431       28.6973       28.1079       28.7523       26.9553       22.2275       23.9799       25.2495       24.7494       29.6445       37.9873       32.3595       32.9019       42.7021       51.3853       50.3004       40.9058       30.6209       31.4413       43.8991       50.9051       53.2536       54.2888       38.5315       42.0388       47.6330       45.3234       52.7827       67.5172       68.0985       75.9491       82.0523       85.4437       85.4601       80.6566       64.0209       68.3678       73.4223      111.6025      122.7867      120.8797      141.6097      147.6766      153.8889      160.7483      175.5536      198.4793      229.7665      274.9334      240.8071      230.7964      251.7186      227.1095      206.1954      206.2324      191.0964      175.9415      156.0615      159.2959      167.1871      179.2433      238.0866      240.4745      241.6631      251.9267      233.7430      221.9907      223.8553      249.5104      251.0786      286.2098      298.8236      312.5125      338.6348      356.1672      374.6976      366.6078      358.4661      389.9131      408.4594        0.0000        0.0000        0.0000        0.0000        0.0000        0.0000        0.0000        0.0000        0.0000        0.0000        0.0000        0.0000        0.0000        0.0000        0.0000        0.0000        0.0000        0.0000        0.0000        0.0000        0.0000        0.0000        0.0000        0.0000        0.0000        0.0000        0.0000        0.0000        0.0000        0.0000        0.0000        0.0000        0.0000        0.0000        0.0000        0.0000
        0.0000        0.0000        0.0000        0.0000        0.0000        0.0000        0.0000        0.0000        0.0000       63.5104        0.0000        0.0000       47.9787       54.7560       52.9464       69.4618       79.8314       78.7844       75.9287       77.8276       71.7334       70.6229       76.5226       92.0314       81.6632       71.6310       53.1644       44.4110       44.6598       31.0473       20.7035       17.2191       11.7168        9.7134       14.8790       16.5693       15.5043       15.7144       13.4933       15.6305       14.5269       16.5851       16.0670       14.8236       13.6162        9.0510       11.1469       12.5634        8.5256        7.6259        4.7321        4.8423        6.8051        5.9590        8.4619        7.1167        5.4127        2.6452        2.1116        1.9756        1.9583        2.4512        5.0797        7.0258        6.8939        5.9354        4.1124        5.5387        7.3501        7.2475        6.0908        5.7838        5.5367        7.5437        8.5852        9.5649        9.3015        4.6515        5.3760        4.4751        4.3603        7.7823        9.4733        7.7820        3.8293        4.1166        2.7895        3.0044        3.1149        4.3188        8.5531        6.5949        5.5163        5.3822        4.9245        5.1629        8.9982        7.6775        9.5898       13.0964        9.7235        9.9820        9.3901        7.1557        8.0664        8.9909        7.8112        7.1933       11.6558        7.5238        7.2169        8.1894        6.8644        7.2184        7.9624        8.6241        6.8569        7.2709        7.4687        7.3595        6.4446        6.4054        7.1552        6.1481        6.2322        7.7850        7.7610        8.5122        9.2443       12.6102       12.3131       14.0684       29.2124       31.0313       32.0758       30.4074       38.5213       36.2248       29.6056       32.0192       38.1251       30.6197       27.3863       33.6954       38.4594       34.1003       39.6832       48.6516       50.5687       48.3872       39.7990       38.5258       38.5464       48.2304       47.1167       43.8921       44.1341       35.8881       36.8091       40.6019       42.6180       51.1822       75.7421       77.7293       75.7482       80.9527       74.9398       58.5829       49.1253       49.6149       64.4696       93.5508      114.7431      112.2205      118.0177      145.5063      165.2120      192.7477      205.6016      220.0091      251.1624      266.6118      257.9164      275.2675      278.2066      235.0303      223.1917      224.2002      213.6942      195.9934      186.3769      165.4392      155.9078      168.2745      201.7769      210.8319      235.1304      252.3094      233.2388      224.9482      204.0679      238.5279      243.8081      239.9998      262.7686      295.5692      335.2720      378.4315      381.7402      397.4427      409.7272      445.8345        0.0000        0.0000        0.0000        0.0000        0.0000        0.0000        0.0000        0.0000        0.0000        0.0000        0.0000        0.0000        0.0000        0.0000        0.0000        0.0000        0.0000        0.0000        0.0000        0.0000        0.0000        0.0000        0.0000        0.0000        0.0000        0.0000        0.0000        0.0000        0.0000        0.0000        0.0000        0.0000        0.0000        0.0000        0.0000        0.0000        0.0000
        0.0000        0.0000        0.0000        0.0000        0.0000       59.3756       35.3827       69.1106       93.4910       30.6873       35.6790       40.0718       44.1997       58.6199       62.5217       74.1628       82.7769       74.2611       77.0026       77.1483       75.2401       87.5575       67.1778       65.4727       56.5306       48.6431       44.0994       29.3562       29.6186       19.5971       10.5471       10.9605        8.9128       10.7321       15.1154       18.7043       14.7284        9.2296        6.9942       10.2648       10.8925       13.1216       13.3257       14.8994        8.7232        5.4749        7.7995        7.8696        7.5308        7.0861        5.3605        5.3405        8.9463        7.1951        7.3167        3.4582        2.6140        2.4144        2.1038        2.2005        1.3624        1.4490        3.8328        5.7649        4.9636        4.8303        6.1453        4.3336        4.7979        4.5076        2.9416        5.0541        8.3840        9.7482        6.9947        6.9952        6.9948        3.8880        3.5436        5.7686        4.9487        5.1469        8.3493        4.2899        2.3484        2.7901        3.3654        4.2692        3.8986        6.9136        9.4901        9.1236        7.6187        7.5150        9.7433        5.7845        7.3325        8.7675        8.6756       15.7886       11.5820       12.1371       11.8027       10.6420       10.6917        9.7390        8.4952        8.6568        8.2412        7.5731        7.0912        7.2185        7.7888        8.5385        7.6631        7.0837        5.5301        4.1757        5.0217        7.5769        8.6049        7.4332        6.3303        5.8787        5.9656        6.6430       10.4391        9.9185        9.8051        9.0443       10.2039       13.1186       17.8517       21.5575       16.7378       18.3409       24.8824       27.0848       25.1371       31.0670       41.1448       38.0233       36.0749       37.3406       34.7222       40.8778       39.9457       42.9490       39.8603       36.0065       37.7949       54.1346       55.6242       48.0747       35.3896       40.3266       43.9776       44.2165       45.6966       43.4352       43.2254       49.5079       72.0238       79.8333       89.0324       86.8964       84.7151       58.7815       50.6663       46.0335       67.7398       90.8074      101.9676      108.4693      124.2156      158.4458      172.2301      191.1530      205.4087      225.2542      233.1865      256.0218      280.0720      277.3985      231.8608      218.9330      205.5418      176.5826      182.7235      193.2187      184.3297      209.1776        0.0000        0.0000      233.8547      187.1089      211.9308      252.4766      231.8678      222.0078      200.3924      220.5317      229.4128      243.1046      254.1574      289.7177      303.8804      381.7663      398.4146      425.5540      454.2179        0.0000        0.0000        0.0000        0.0000        0.0000        0.0000        0.0000        0.0000        0.0000        0.0000        0.0000        0.0000        0.0000        0.0000        0.0000        0.0000        0.0000        0.0000        0.0000        0.0000        0.0000        0.0000        0.0000        0.0000        0.0000        0.0000        0.0000        0.0000        0.0000        0.0000        0.0000        0.0000        0.0000        0.0000        0.0000        0.0000        0.0000        0.0000
        0.0000        0.0000        0.0000        0.0000       29.1906       48.9676       41.7633       31.2926       29.8293       31.1013       40.8006       58.8166       65.2590       55.3390       49.1028       68.0488       61.4720       68.9154       74.9833       72.6681       74.1261       64.6393       51.6012       48.5066       46.5059       41.9258       33.9776       18.7402       16.4563       17.6259       21.4118       18.7977       16.0196       14.5630        9.1736       12.4866       10.6211        7.8542        9.4121       11.8832       10.0274        7.8910       14.0670       16.6136        9.2752        4.9471        4.7276        5.9427        5.4848        5.2208        5.5614        6.4777        7.7665        6.6729        3.5915        1.3256        1.8664        1.8380        3.3112        3.7451        1.7728        1.6995        3.2500        5.4971        5.6252        7.2969        7.9153        5.6988        9.4202        8.5262        5.2415        7.2888        9.9302        8.5686        6.5258        3.9708        4.2050        6.5991       11.4082       10.3177        5.5029        4.2105        4.0770        3.4191        3.4051        3.7218        6.2856        3.9966        5.5345        7.5739       10.4115       11.3471        9.4785       10.1391       10.3960       11.1792        9.7476        8.8913        9.9109       13.4478       17.2962       24.6474       24.8083       23.8214       17.0861       14.0306       15.2702       11.2721        8.2873        7.0152        7.5748        7.8064        7.6577        7.4730        7.4783        6.2142        6.5731        7.8160       12.6158       17.9740        8.5494        8.3069        7.4334        6.3936        7.4525        8.9389       17.8190       19.3771       11.0211        9.2185       10.6164       17.8547       20.5403       18.8661       14.1401       13.9684       19.1584       22.7157       23.9471       28.3694       32.7855       34.8667       35.8488       38.9904       37.1671       56.3747       54.9835       39.6565       39.4013       33.6338       34.2978       39.0373       33.2588       30.5245       33.8368       48.0963       49.5364       49.1505       49.1872       41.4152       45.9701       50.1988       51.1771       74.8184      107.4080      109.7798       97.1074       68.6305       72.2481       71.2732       66.8997       83.9053       85.6961      109.4658      132.5671      172.7634      217.3965      228.1620      240.7864      242.5466      251.1095      261.8484      279.2165      261.2156      242.2098      217.1559      188.0447      179.6572      171.0793      216.9143      208.9014        0.0000        0.0000        0.0000      246.2798      192.8289      224.8618      266.9151      235.5844      205.7368      200.0284      206.9358      233.0094      240.6828      243.0046      249.9159      297.9763      379.2807        0.0000        0.0000        0.0000        0.0000        0.0000        0.0000        0.0000        0.0000        0.0000        0.0000        0.0000        0.0000        0.0000        0.0000        0.0000        0.0000        0.0000        0.0000        0.0000        0.0000        0.0000        0.0000        0.0000        0.0000        0.0000        0.0000        0.0000        0.0000        0.0000        0.0000        0.0000        0.0000        0.0000        0.0000        0.0000        0.0000        0.0000        0.0000        0.0000        0.0000        0.0000
        0.0000        0.0000       57.9287       33.7033       24.8473       29.8397       55.5247       45.0097       42.2381       47.7831       39.0951       44.0733       46.6264       39.4353       40.8088       47.0796       51.2991       58.4793       64.4566       64.8078       62.3919       50.7628       45.2652       43.2802       44.0748       37.1348       28.3848       12.2589       13.3051       20.7030       23.2729       25.0404       15.4824       11.1751        9.7194       12.3092       12.5166        9.9694        8.4526        7.6366        7.5224        7.8179        8.2757       10.9675        8.1082        4.5095        3.4257        3.7051        2.9922        4.5646        7.3344        7.5957        5.8696        3.5956        1.9238        1.3775        3.4290        3.7820        4.6858        4.6653        3.7889        3.1597        4.7028        8.5104       11.6839        9.5406       10.8339       13.4186       10.6718       12.1429       12.0808       10.1906        9.1268        5.2332        3.5645        5.5868        7.5498       10.5523       13.2026       11.2753        9.6298        9.1178        7.6753        7.6675        5.6241        4.9466        9.5390        5.4482        7.4555       10.1159       13.6751       15.5067       16.7011       18.6069       19.8332       19.7456       22.6730       20.9376       26.3594       29.9670       35.8172       32.8296       37.7049       32.4509       20.3259       18.9107       22.7332       21.1664       16.5700       12.7055       14.2072       16.0015       13.7083       10.0345        8.6122        7.2283        8.1783       10.1268       10.6306       13.3718       11.3213       11.9393       12.9613       14.0711       15.6286       15.5158       22.6788       19.8511        7.6851        7.9458        9.3739       15.2773       19.8990       19.6435       17.6589       18.6685       25.2967       35.1641       30.3881       26.4028       29.3917       33.0667       45.3093       43.3362       49.3278       65.0053       37.6837       35.4602       33.1945       33.5157       34.6537       54.1447       42.8112       37.9220       41.9544       48.2581       45.4877       52.9088       51.9698       45.4263       48.5774       45.6589       58.3052       73.2479      104.0631       99.3654       94.4114       65.6772       69.0974       77.7426       63.1128       66.8063       73.8519       93.4124      124.5795      151.5372      182.3665      208.2576      209.5878      216.9484      229.9270      214.0446      244.1566      257.9061      264.2285      233.5475      225.1199      156.8285      141.2912      154.6563        0.0000        0.0000        0.0000      251.2473      241.0104      183.1885      212.0283      217.0328      212.3514      215.5654      208.2912      211.5174      220.7210      227.7955      230.8129      237.3445      276.4686        0.0000        0.0000        0.0000        0.0000        0.0000        0.0000        0.0000        0.0000        0.0000        0.0000        0.0000        0.0000        0.0000        0.0000        0.0000        0.0000        0.0000        0.0000        0.0000        0.0000        0.0000        0.0000        0.0000        0.0000        0.0000        0.0000        0.0000        0.0000        0.0000        0.0000        0.0000        0.0000        0.0000        0.0000        0.0000        0.0000        0.0000        0.0000        0.0000        0.0000        0.0000        0.0000
        0.0000       23.0646       27.7167       21.7747       23.0513       30.6947       43.1067       37.8602       43.9950       47.1075       40.4428       38.5578       48.2738       46.1712       35.5511       33.8459       36.3612       37.9444       41.3382       44.3663       43.1969       36.1182       39.8859       38.4024       35.2255       24.8117       21.7189       18.7144       18.7971       24.0811       20.2130       12.9527        9.3187        8.4974        9.9162        9.7808       10.3260        8.7670        9.5547        9.8148        9.9704        8.6462        7.4669        8.6303        9.0988        6.9688        5.1043        3.2960        2.2633        6.3309        9.6402        8.0595        4.1363        1.7168        1.0517        1.3750        2.7887        4.4810        3.1698        5.3477        4.6757        4.6336        8.7720       12.8181       14.5072       14.4710       14.5642       13.0247       14.3633       15.1145       15.5986       16.9758       16.7931       12.6376        8.4254        7.7094        7.4735        8.0197       12.2380       17.2604       19.0046       20.4531       13.5304       10.2630        5.4433        4.0179        4.3801        8.9954        7.7911       14.3066       21.8002       25.6490       20.4965       20.2770       21.4490       21.0199       28.8758       34.7425       35.1387       42.2004       41.3007       48.7731       48.5736       37.3292       28.3385       29.7398       24.8670       17.8524       20.6619       22.8356       22.1932       20.5219       18.4338       15.9885       16.0427       13.3787       10.6965       11.9172       12.2862       13.7655       13.8529       13.7429       13.7861       14.2199       17.6215       13.1916       13.1648        9.0715       10.1257        9.5403       11.8396       15.5967       19.7897       24.5356       22.2583       24.5519       37.5313       46.5662       31.7902       32.4546       33.4085       50.8845       52.8402       35.8664       26.0363       45.0251       30.4278       26.9508       24.0149       29.8866       46.6051       65.8454       63.9779       65.3562       52.8397       46.3117       42.3300       43.3937       45.4889       47.6833       46.7452       50.6031       63.0740       82.6303      100.4258      113.9383       95.6372       71.1486       68.4923       74.0007       75.5125       73.0539       69.2292       85.8819      100.9389      121.1093      152.5828      159.5351      172.1520      198.8851      211.3116      206.1411      193.8032      211.1512      186.5903      179.8608      195.7685      143.3011        0.0000        0.0000        0.0000        0.0000      202.8782      201.5831      221.5076      216.1291      207.4687      226.5284      257.2365      212.0954      190.3193      196.4204      195.7904      238.5277      248.2933      263.3492        0.0000        0.0000        0.0000        0.0000        0.0000        0.0000        0.0000        0.0000        0.0000        0.0000        0.0000        0.0000        0.0000        0.0000        0.0000        0.0000        0.0000        0.0000        0.0000        0.0000        0.0000        0.0000        0.0000        0.0000        0.0000        0.0000        0.0000        0.0000        0.0000        0.0000        0.0000        0.0000        0.0000        0.0000        0.0000        0.0000        0.0000        0.0000        0.0000        0.0000        0.0000        0.0000        0.0000
        0.0000       31.8833       26.4827       22.7704       23.2687       25.2662       29.2522       25.6421       29.6015       32.0686       33.5417       30.0050       25.5668       29.9984       27.4093       29.1297       35.9257       31.5705       33.3867       31.9471       35.1091       36.7301       37.9243       28.3665       24.9223       22.8560       22.3973       16.9215       14.5473       16.9721       12.3563        8.5345       10.7976        9.1262        7.5123        7.6360        7.5143        8.1189        8.1030        9.0068        6.5336        6.7464        6.8401        9.1310       11.2945       13.1335        9.3079        7.0506        7.7491        7.5501        5.5012        3.5074        1.7022        1.5561        1.7105        2.2850        4.7727        8.1545        6.7365        5.7724        6.7713        9.0312       11.8973       14.6366       16.3521       15.5332       14.2335       12.3464       15.7433       14.4767       14.5862       13.6052       13.5857       12.1742        9.3729        9.2362        8.9990       13.5162       20.3298       17.8761       18.4576       17.2092       11.4226        7.4838        5.5914        5.9677        7.2819        8.5468       12.9180       16.8438       20.7240       27.2746       31.8196       35.7932       38.0424       43.5115       67.7477       75.4815       60.3818       60.6749       54.3466       73.5013       69.9439       40.9157       32.7245       18.3695       12.7170       13.4952       20.3374       23.7318       22.2093       19.0049       20.0334       21.6100       19.8712       16.6991       12.3885        8.1694        7.7754        6.9873        8.1113       12.9181       17.0757       21.4034       22.7548       17.3068       13.2009       10.0081       12.2163       14.8808       14.9028       14.2950       16.1339       20.2149       21.5153       21.4360       28.2834       28.0826       32.7891       29.0497       30.1347       39.4905       29.2028       19.3841       22.0913       28.5151       22.6555       21.1686       29.9928       32.7500       43.7749       65.2000       60.6929       85.9349       87.0454       59.0410       44.6571       42.0871       44.8903       49.9706       57.4883       64.4109       82.5772       91.2190       82.9866       79.3912       73.9460       72.3740       65.1883       67.6738       77.8076       70.8514       69.8193       77.0914      108.1819      132.8164      150.3041      146.0850      157.1700      175.5254      184.7213      173.1803      184.3139      180.5303      172.3730      203.0162        0.0000        0.0000        0.0000        0.0000        0.0000      171.9216      175.1668      184.2589      218.2308      219.9106      204.7939      222.9617      238.7747      191.2537      174.9302      191.1913      225.9564      246.7633        0.0000        0.0000        0.0000        0.0000        0.0000        0.0000        0.0000        0.0000        0.0000        0.0000        0.0000        0.0000        0.0000        0.0000        0.0000        0.0000        0.0000        0.0000        0.0000        0.0000        0.0000        0.0000        0.0000        0.0000        0.0000        0.0000        0.0000        0.0000        0.0000        0.0000        0.0000        0.0000        0.0000        0.0000        0.0000        0.0000        0.0000        0.0000        0.0000        0.0000        0.0000        0.0000        0.0000        0.0000        0.0000
       23.6810       29.3469       25.1763       26.1586       34.4129       29.9134       27.9872       33.1850       29.9298       33.7069       31.1003       28.2866       30.5431       35.6946       39.2916       36.8709       30.1954       34.2255       30.9310       30.5714       33.9834       29.2999       24.8096       26.1967       27.2129       29.1287       27.5498       16.4345       11.5596       10.6461       12.8962        7.2560        6.9692        6.3611        6.7486        7.4223        7.4814        7.0726        8.0074        7.4883        6.3732        6.5460        7.2207        9.9432       15.7496       17.3026       11.7307       10.6147        8.7079        6.8974        5.4388        3.4705        1.7776        2.7267        2.2332        2.5241        3.8689        7.8230        7.2293        9.3937        7.9059        8.3697        9.4223       12.2816       15.4541       15.0384       13.9207       18.6805       15.7869       18.5494       18.0874       14.6169       14.3789       13.0590       12.5958       17.3903       19.1645       15.8527       21.2022       14.6786       13.7886       21.6097       12.4132        8.0235        5.8407        6.8232       13.2755       10.4570        9.0911       13.9503       18.2878       22.4236       35.1443       70.5242       46.3547       57.1104       87.0174       93.6875       86.6116      101.2652       97.6143       97.2494       90.5159       69.7497       41.8021       22.8617       30.6706       35.5634       36.2990       31.6576       21.0884       19.6156       16.6250       15.3163       16.8025       14.8801       10.1901        6.4553        5.9288        5.3184        2.7889        4.1151        8.6318       18.3509       13.4487       12.7793       15.9675       19.4194       18.3073       15.2418       13.3177       16.1807       18.4233       22.8141       22.4005       23.2228       42.2611       50.4735       33.0917       31.8010       29.3759       26.7643       24.7095       22.3494       19.7293       23.5891       26.1233       28.7354       45.1979       49.3267       60.7207       46.9740       56.6795       62.0278       52.3863       41.0489       44.9351       39.4491       41.0753       50.0974       64.7612       66.9704       84.8803       90.4513       91.3199       90.2222       86.9805       73.8016       71.8962       74.0296       80.6251       86.7033       98.3188      114.3577      106.9790      112.4132      142.1577      152.3744      144.2569      148.6307      161.7742      176.0047      164.6428      162.3149      182.1696        0.0000        0.0000        0.0000        0.0000        0.0000        0.0000      152.6699      137.5783      144.8478      129.5384      119.6721      138.8527      165.2488      179.2252      161.9515      183.6004        0.0000        0.0000        0.0000        0.0000        0.0000        0.0000        0.0000        0.0000        0.0000        0.0000        0.0000        0.0000        0.0000        0.0000        0.0000        0.0000        0.0000        0.0000        0.0000        0.0000        0.0000        0.0000        0.0000        0.0000        0.0000        0.0000        0.0000        0.0000        0.0000        0.0000        0.0000        0.0000        0.0000        0.0000        0.0000        0.0000        0.0000        0.0000        0.0000        0.0000        0.0000        0.0000        0.0000        0.0000        0.0000        0.0000        0.0000        0.0000
       14.7585       18.0573       22.9765       19.6572       20.4903       47.7979       46.0816       30.3609       26.8306       26.1001       32.4649       33.3885       31.8743       31.5312       31.9793       27.8740       32.7263       37.3399       29.2133       27.6848       25.6700       23.3250       23.6834       24.3907       24.5261       24.6279       21.2817       18.4469       22.7973       12.4148       10.9455        7.6531        6.4471        5.5664        5.9784        6.9359        6.8127        6.9024        7.2855        6.1231        6.5591        7.7543        9.2939       13.2558       15.7832       15.1413        9.4868        6.9639        4.3799        1.7127        3.4146        2.5963        1.2587        1.8921        3.4003        3.9742        3.0815        4.7773        9.1944       12.0571       10.4266       10.4925       10.0091       11.7283       16.8843       20.7626       22.5939       25.9440       24.5505       19.7277       17.5395       14.3466       16.5968       17.0169       18.8021       20.0427       19.1307       15.7415       16.9577       16.4606       19.9241       36.8787       14.4570        5.3946        7.1016       13.5315       11.4477       16.0773       15.0545       19.2852       23.8177       21.4005       17.5481       22.2209       28.2344       38.4323       50.3775       56.5271       57.1862       83.3308      122.4861      141.8506      107.5325       89.0830       82.7369       76.6143       65.1113       61.3134       48.4710       42.3959       26.7451       18.3002       11.1935       13.5078       21.8068       26.7691       19.0136        9.3475        7.1090        5.1387        4.8852        6.2410        5.6159       10.9451       11.4702       10.9555       13.7977       15.5825       14.2009       12.4528       12.8106       18.6019       19.9088       21.0363       21.6920       27.7069       35.6649       34.7607       36.8511       30.8014       28.3359       27.4686       23.2699       18.3375       19.1037       19.4876       29.8686       30.6395       54.2836       66.3264       52.9859       50.9641       50.5841       41.8439       39.8239       37.6910       39.9758       38.1660       39.8649       47.7352       61.8656       71.7386       68.0808       85.5032       98.2298       95.1469       97.1612       78.4041       76.1115       73.8365       79.6489       85.8743       83.2734       95.6152      100.5670      114.2103      132.7020      135.8438      143.8441      162.5900      168.3918      174.2663      170.0994      181.2760        0.0000        0.0000        0.0000        0.0000        0.0000        0.0000       99.2400      170.3821      201.1099      139.8202       88.8946       89.7654      108.3151      110.0083      126.9939      152.3040      169.3397        0.0000        0.0000        0.0000        0.0000        0.0000        0.0000        0.0000        0.0000        0.0000        0.0000        0.0000        0.0000        0.0000        0.0000        0.0000        0.0000        0.0000        0.0000        0.0000        0.0000        0.0000        0.0000        0.0000        0.0000        0.0000        0.0000        0.0000        0.0000        0.0000        0.0000        0.0000        0.0000        0.0000        0.0000        0.0000        0.0000        0.0000        0.0000        0.0000        0.0000        0.0000        0.0000        0.0000        0.0000        0.0000        0.0000        0.0000        0.0000
        7.0748       11.4860       15.7220       16.3125       18.7268       24.4162       42.4117       45.9553       27.9916       28.3399       47.7314       38.3990       29.5455       27.0235       29.1028       28.3587       29.6001       32.4317       25.8790       23.0247       24.4399       24.8535       25.3305       22.4744       21.4136       18.9595       19.5987       24.7110       16.6734        9.3019        6.6670        4.1058        3.4512        2.8887        3.0262        6.9840        7.0348        5.7680        6.0297        7.2531        6.7345        7.7307        8.6571        8.6237        8.0120        8.0744        6.5946        4.0802        2.5174        2.1090        0.7991        1.4319        1.5268        2.4662       10.3401        7.1780        8.0863        9.1633       10.0376       15.2972       13.3465       14.7663       17.7876       21.2664       29.8507       30.7246       32.9034       25.1644       23.9724       17.8146       15.8015       17.3223       16.0244       17.1951       20.0326       13.9544       14.0064       18.1129       23.3438       23.8091       20.3173       17.3513       10.1914       12.8439       13.8023       12.9955       10.5116       13.2907       18.2641       22.5700       22.5398       14.9028       16.1788       17.5613       30.9055       48.1672       54.8253       55.8327       59.3041       83.9676      117.6367      140.2599      124.5830      106.2921      103.9829       85.8435       72.7472       63.7231       64.6059       46.9644       34.3610       25.5267       19.1804       16.3904       17.6760       19.7685       13.4819        8.9694        8.9458        4.1904        2.2696        2.6892        2.6047        9.4976       12.0594       12.3283       15.3904       21.3322       20.9886       17.9049       18.6694       21.0555       20.3385       25.6020       27.7301       33.8789       42.9176       26.9545       25.9250       26.3665       22.8974       22.8723       22.9118       24.0835       22.3694       30.1492       34.3930       42.3411       61.2396       59.6083       39.2624       40.8327       51.1185       47.0715       48.3499       41.6111       43.8265       40.9327       41.3944       47.8819       60.1391       76.1624       69.0274       77.4072       81.5164       91.2110       93.2644       73.0405       71.6623       83.8907       83.3533       94.7460      105.3400      123.9165      133.5569      131.2398      125.5662      151.7097      176.6089      163.0023      198.3951      205.6681        0.0000        0.0000        0.0000        0.0000        0.0000        0.0000        0.0000        0.0000      143.8200      136.0060      125.9603      126.4027      110.4259       62.7600        0.0000       98.9100       92.3400      109.9200      148.4400        0.0000        0.0000        0.0000        0.0000        0.0000        0.0000        0.0000        0.0000        0.0000        0.0000        0.0000        0.0000        0.0000        0.0000        0.0000        0.0000        0.0000        0.0000        0.0000        0.0000        0.0000        0.0000        0.0000        0.0000        0.0000        0.0000        0.0000        0.0000        0.0000        0.0000        0.0000        0.0000        0.0000        0.0000        0.0000        0.0000        0.0000        0.0000        0.0000        0.0000        0.0000        0.0000        0.0000        0.0000        0.0000        0.0000        0.0000        0.0000
       14.7601       11.6035       15.4117       17.5158       18.4451       20.5804       22.2274       68.6866       65.6506       40.0258       49.5794       40.0183       27.8653       26.0851       28.4469       30.2890       29.1547       26.0563       23.8905       22.1404       22.4945       22.1289       22.5700       19.9721       17.0995       16.5402       16.0156       17.2070       14.6050        6.9941        6.7218        5.3219        5.1182        5.4519        3.5218        5.6514        5.8766        4.7229        5.2820        5.9464        6.2074        6.9872        7.5459        7.2580        5.6467        5.4855        4.1704        3.8947        4.0469        4.6333        2.2350        3.0273        6.1709       12.7408       14.5530       10.9251        9.7064       10.0392       13.5256       22.9452       19.8110       19.9785       28.5406       32.6421       40.7817       41.5431       40.6344       36.7275       32.8494       37.6683       28.0291       23.3630       20.5439       18.0785       16.7653       16.2595       17.1295       14.6015       10.8356       10.1173        7.1259        6.8804       10.9036        9.2844       11.3331       12.8170       11.3089       14.6754       15.8715       22.4141       20.0891       16.8919       18.7212       21.7544       37.2646       54.3911       66.0837       73.3503       66.4971       75.7933       89.6849       86.1644       96.6470      108.0712      107.5414      123.8513       96.2237       80.0664       64.9938       45.5061       42.6591       35.0369       29.2176       24.6994       25.2149       21.4864       15.1437       15.7788        9.9481        6.1403        5.9986        9.6553        9.2955       11.9818       13.8360       15.9743       20.1088       25.6469       22.8852       19.7062       20.4310       28.3378       26.2453       29.6431       34.5243       36.1726       38.5535       24.9813       20.2982       30.2081       32.8032       24.4079       24.3652       32.8244       29.9144       36.9380       38.1461       30.0226       44.4451       34.9817       34.5416       48.0900       54.4039       52.7876       52.1772       55.7123       43.1834       44.2390       44.1433       52.1213       59.0797       64.3615       66.2591       62.8433       60.5836       60.5829       79.0090       79.0664       75.0804       89.5715      113.4846      124.8407      135.0938      154.2859      150.8938      148.9231      136.8079      184.0340      189.7135        0.0000        0.0000        0.0000        0.0000        0.0000        0.0000        0.0000        0.0000        0.0000        0.0000        0.0000      145.2000      131.8951      118.3102      118.0082        0.0000        0.0000        0.0000        0.0000        0.0000        0.0000        0.0000        0.0000        0.0000        0.0000        0.0000        0.0000        0.0000        0.0000        0.0000        0.0000        0.0000        0.0000        0.0000        0.0000        0.0000        0.0000        0.0000        0.0000        0.0000        0.0000        0.0000        0.0000        0.0000        0.0000        0.0000        0.0000        0.0000        0.0000        0.0000        0.0000        0.0000        0.0000        0.0000        0.0000        0.0000        0.0000        0.0000        0.0000        0.0000        0.0000        0.0000        0.0000        0.0000        0.0000        0.0000        0.0000        0.0000        0.0000        0.0000
        0.0000        0.0000       19.7659       23.2293        0.0000       21.9107       26.4439       80.0427       52.8925       34.9474       44.5891       62.5343       42.4647       28.7297       15.1489       20.9108       31.3984       24.2284       18.6586       17.8939       19.2463       21.1288       21.9125       17.0260       14.8340       15.6133       16.0415       16.6233       13.5520        7.0267        5.5440        2.4371        0.9973        0.7735        1.2201        4.4493        4.4349        4.5396        5.1598        6.7964        7.6826        7.3778        7.9103        7.8271        6.0800        3.7266        3.6718        4.0496        6.9208        5.8800        6.7160        6.6136        8.5012       12.7423       16.2761       10.5617       11.5542       11.7337       13.6411       21.2566       25.1662       34.5789       49.6023       37.8938       44.3735       43.3460       36.4825       30.1814       40.7419       54.8011       57.9689       44.2533       23.6872       18.8791       15.7974       16.3821       15.9409       13.5303        8.4749        5.3716        3.8796        5.3412        3.3903        6.4921        8.1208        8.2815        7.7655       14.2629       14.5651       23.2916       21.2523       19.0032       20.3468       27.3197       31.9118       42.4512       61.5572       69.4327       86.2652       86.9220       85.3754       81.9148       74.3552       75.4016       93.7382      117.1073      126.2251       90.5696      103.7805       87.2131       51.0821       42.2406       31.0611       25.3769       25.3011       22.9850       18.3598       12.3856       10.4102       11.1185        7.7423        7.2922        9.5388       12.8809       13.5223       15.6205       20.3436       20.6512       20.3778       20.2101       22.1685       27.0978       37.6537       41.3923       39.0490       34.1261       43.2274       31.1393       28.1229       34.0817       31.3397       21.5929       20.3818       26.8552       23.1326       24.8052       24.1849       29.3604       32.7549       31.8229       33.4033       48.0809       57.5443       46.7080       48.0281       42.8303       41.2312       42.5193       44.0878       50.8971       53.7153       56.4145       63.1204       66.1405       64.8234       76.0413       85.1882      105.3646       99.7937      108.0020      117.8400      129.8819      139.1408      161.5326      150.1487      141.3355      147.6345      158.8857      181.2899      163.6496        0.0000        0.0000      121.6200        0.0000        0.0000        0.0000        0.0000        0.0000        0.0000      134.4300      182.4300      157.8091        0.0000        0.0000        0.0000        0.0000        0.0000        0.0000        0.0000        0.0000        0.0000        0.0000        0.0000        0.0000        0.0000        0.0000        0.0000        0.0000        0.0000        0.0000        0.0000        0.0000        0.0000        0.0000        0.0000        0.0000        0.0000        0.0000        0.0000        0.0000        0.0000        0.0000        0.0000        0.0000        0.0000        0.0000        0.0000        0.0000        0.0000        0.0000        0.0000        0.0000        0.0000        0.0000        0.0000        0.0000        0.0000        0.0000        0.0000        0.0000        0.0000        0.0000        0.0000        0.0000        0.0000        0.0000        0.0000        0.0000        0.0000
        0.0000        0.0000        0.0000        0.0000        0.0000       33.4507       31.0191       55.2876       40.3326       26.4108       39.0047       48.7023       36.8827       36.4894       27.7325       18.9607       25.5430       15.6690       13.8112       14.3647       16.4535       18.7373       15.3031       13.0187       11.8445       10.3254       11.5939       11.7405        5.1094        4.0027        3.5832        1.0186        1.9565        1.6098        2.5154        4.8022        4.4806        4.7605        5.2925        6.5105        7.6605        7.4545        6.8683        7.3473        7.0837        5.8058        4.9921        3.7081        7.2526        8.8546        6.6474        6.1444        7.2461        9.5887       10.2246        5.9444       21.7633       12.0634       25.5118       26.7300       33.0256       38.6683       60.2067       48.3298       65.6142       53.1858       32.8494       32.0021       44.6365      125.7902       53.5990       42.5457       25.8960       24.2190       13.8896        9.6950       10.2709        9.2804        7.2915        5.2447        4.2757        5.4577        4.2658        7.2868        8.1105        7.8285        9.9654       12.9618       14.5012       16.3061       17.0999       22.4578       37.9859       32.2110       37.3843       43.2067       51.9050       60.1948       64.5034       88.6110       82.6229       72.7832       57.9087       73.7053       98.2626      117.0695      100.7601       71.2365       74.4666       75.0629       58.6469       37.6978       33.0569       28.4503       24.6340       18.3924       17.9027       17.2463       20.7375       22.5029       12.3839        6.5231        7.7899       17.1462       13.5947       21.0597       26.4115       25.2607       22.6481       20.4966       31.8792       31.0602       22.8591       27.2749       36.7709       27.7964       25.2121       24.0829       27.7378       34.7694       29.1928       30.6426       33.8158       27.6335       20.9642       23.5518       23.1093       26.9218       28.2376       30.9737       33.2361       42.6544       46.4897       45.9733       46.9889       41.1839       39.1302       40.2199       47.7355       55.4175       63.8102       62.4499       67.4773       67.5902       81.9222       87.6881       89.3614       95.8236       98.9481      108.1143      114.8503      126.1886      131.1720      146.1772      151.9243      140.3870      145.8754      152.1383      154.7733      182.1372      128.9122      279.9743      228.0247      224.9604        0.0000        0.0000        0.0000        0.0000      139.2300      204.7800      203.0400      124.6361        0.0000        0.0000        0.0000        0.0000        0.0000        0.0000        0.0000        0.0000        0.0000        0.0000        0.0000        0.0000        0.0000        0.0000        0.0000        0.0000        0.0000        0.0000        0.0000        0.0000        0.0000        0.0000        0.0000        0.0000        0.0000        0.0000        0.0000        0.0000        0.0000        0.0000        0.0000        0.0000        0.0000        0.0000        0.0000        0.0000        0.0000        0.0000        0.0000        0.0000        0.0000        0.0000        0.0000        0.0000        0.0000        0.0000        0.0000        0.0000        0.0000        0.0000        0.0000        0.0000        0.0000        0.0000        0.0000        0.0000        0.0000
        0.0000        0.0000        0.0000        0.0000        0.0000       29.4956       28.6234       25.7207       32.0751       32.3089       36.8475       48.2464       37.7753       34.0204       31.0820       14.9655       17.6990       16.5660       12.1216       18.6729       16.5710       17.7342       16.4172       10.2520       10.5538        7.7837       10.0181       14.2599        3.8364        2.4846        2.3803        0.9673        1.8391        1.6378        2.5326        4.3501        4.8578        6.2231        6.6691        6.7294        5.8169        5.2371        4.6817        5.7239        7.9689        6.7988        4.9797        3.6013        5.3697        6.5787        5.5374        5.1161       10.1181       11.3949       37.1874       22.3513       89.2845       20.8891       35.6730       65.8807       71.2915       50.9635       48.7233       51.4981       59.6105       63.5779       46.4928       60.4627       72.5017       65.6586       68.5361       65.6888       41.1851       28.2819       19.7165       10.4571        8.6720        8.3214        6.5411        7.8929        6.2895        5.8635        6.2439        8.7098        9.9071        9.9537       14.6175       16.8559       16.3611       19.5168       17.1389       19.0787       24.2948       26.4969       27.6451       35.8889       36.4546       38.8261       42.8257       48.0497       33.2502       42.8217       48.6147       57.6437       73.3032       64.8391       61.8749       76.2351       82.2693       70.0153       52.3971       59.4330       60.1417       49.7489       37.5755       29.1675       22.4102       21.5199       21.4118       14.7219       12.4779       11.3683        8.8826        8.3656       12.7885       21.3252       27.9977       29.8916       16.8804       11.5426       14.4052       15.6760       14.7935       19.0121       18.2257       15.2878       14.7690       19.1336       17.3326       19.8581       23.6191       30.2054       41.0228       32.5552       23.1618       22.1896       35.1356       32.7398       34.7555       42.5906       39.6721       36.4510       33.3802       32.0684       31.1138       38.1529       40.9354       48.0785       61.7695       63.5441       76.5611       70.4576       62.4139       62.9149       63.9423       66.0286       74.5578       92.0594       94.4634      104.9508      125.1573      134.0963      144.0875      154.2363      146.6032      132.6115      132.3899      131.6354      135.0331      150.0904      132.8177      135.6446      133.9620      166.4913        0.0000        0.0000        0.0000      160.2866      192.2636      202.1545      166.7488      131.8768      132.3482        0.0000        0.0000        0.0000        0.0000        0.0000        0.0000        0.0000        0.0000        0.0000        0.0000        0.0000        0.0000        0.0000        0.0000        0.0000        0.0000        0.0000        0.0000        0.0000        0.0000        0.0000        0.0000        0.0000        0.0000        0.0000        0.0000        0.0000        0.0000        0.0000        0.0000        0.0000        0.0000        0.0000        0.0000        0.0000        0.0000        0.0000        0.0000        0.0000        0.0000        0.0000        0.0000        0.0000        0.0000        0.0000        0.0000        0.0000        0.0000        0.0000        0.0000        0.0000        0.0000        0.0000        0.0000        0.0000        0.0000
        0.0000        0.0000        0.0000        0.0000        0.0000       24.6107       25.9765       32.3930       18.2260       27.0532       46.6230       47.5556       69.9156       44.1871       25.4669       16.5037       14.0329       11.7385       10.6035       12.1396       12.4580       13.5820       12.1019        8.8501        8.2116        6.6484        7.0848       11.3287        6.4502        1.8586        2.8803        1.6793        0.9707        1.5767        3.3033        4.1727        5.7336        6.6954        7.0632        5.7714        6.1156        8.6150        8.3907        9.7891        9.7935        6.3339        4.8184        2.1880        4.6285        5.8622        3.9648        4.5486        8.4235        9.5969       15.0406       14.5512       23.0342       39.0226       59.6337       59.7754       47.8378       56.7232       51.4337       98.1666      111.7089      113.2468       60.3798       66.0557       66.9839       63.6594       81.8953       79.1245       64.3563       63.2778       45.3751       21.7059       15.5573       11.0445        8.1057        9.3132        7.7212        6.3675        5.9958        9.9431       10.9057       12.5442       13.3375       11.2213       10.0958       15.7043       16.2544       18.1415       22.3072       26.0872       26.3179       34.4019       37.0632       36.6067       39.8190       37.3676       37.4113       45.4004       47.2953       54.2489       55.0065       52.1497       59.7747       77.3167       84.8591       73.9264       63.9908       76.0523       80.2987       76.0160       52.1841       47.5195       38.0718       43.9667       34.2400       18.6505       16.3721        9.5720        8.0838       11.1170       11.3969       11.6581       10.4716       10.8181        9.7618        9.7154       17.1273       21.5342       25.4562       15.4780       13.5707       13.1309       15.0985       19.2289       23.1636       23.7534       25.6918       27.6935       27.0069       34.2288       42.8976       57.6855       68.5917       51.3333       38.8979       30.0277       30.4009       28.9677       44.9837       37.1685       32.1911       38.4415       36.8125       55.5769       53.6152       59.5423       73.4432       78.1660       76.6409       67.6003       69.8822       73.3711       75.9923       92.7153      102.6801      114.4475      129.5007      137.5629      158.2282      157.7200      163.9539      159.1537      144.3544      141.3135      144.8875      150.0616      114.0424      105.8433      105.8282      145.8484        0.0000        0.0000      130.6802      178.3356      211.8752      196.0887      155.6525      128.1075      113.1592      122.9451      124.4617      113.3308       96.0212       81.7051        0.0000        0.0000        0.0000        0.0000        0.0000        0.0000        0.0000        0.0000        0.0000        0.0000        0.0000        0.0000        0.0000        0.0000        0.0000        0.0000        0.0000        0.0000        0.0000        0.0000        0.0000        0.0000        0.0000        0.0000        0.0000        0.0000        0.0000        0.0000        0.0000        0.0000        0.0000        0.0000        0.0000        0.0000        0.0000        0.0000        0.0000        0.0000        0.0000        0.0000        0.0000        0.0000        0.0000        0.0000        0.0000        0.0000        0.0000        0.0000        0.0000        0.0000        0.0000
        0.0000        0.0000        0.0000        0.0000       37.5041       45.6864       37.1086       31.0891       16.6675       26.2973       30.9033       26.2630       32.8728       37.5086       33.5143       20.0715       11.4783       14.5324       23.9940       19.6672       11.4352       10.5893        9.6830        7.1380        6.0283        9.7337        7.8681        5.0205        1.6623        2.3579        3.3240        2.7234        2.5390        2.5924        2.6582        6.4141        6.3570        7.5173        8.0583        7.1060        6.7747       10.4177       13.8349       10.2646        5.7284        4.7890        6.5409        1.6896        1.4463        7.4296       25.8866       21.4456       25.4988       29.4908       24.7713       25.5168       32.6134       40.7225       51.6455       56.0181       58.4489       69.3427       65.9391       42.0995       61.7419       63.4408       55.9496       65.5742       53.2153       36.0719       69.9505       87.2800       85.3620       64.0733       45.6071       32.9503       22.5210       17.2947       10.6156       10.1907       56.1923      155.6516        6.7808       10.2019        9.6737       10.7145       13.3136       14.7748       11.0150       11.9201       12.3766       15.8844       18.8941       26.4353       33.6325       27.9850       27.3597       36.3512       33.6683       38.2943       38.9197       39.1641       50.2248       63.0467       58.6871       48.6911       50.6742       53.0863       60.3769       66.0598       80.9982       78.1837       76.4180       72.4834       59.1221       46.8896       53.2972       52.5723       46.7139       44.8876       43.4928       22.9451       19.5305       17.6592       11.1121       10.0890        8.8628       14.6913       15.8068       16.9853       30.8094       21.8915       27.7721       24.2645       23.0342       33.4276       35.6595       31.9943       29.3330       45.6377       60.2932       41.7884       41.5828       39.9162       42.3044       69.0893       52.1945       54.9392       58.1873       55.0569       50.6382       37.1213       35.3476       32.8267       34.2427       40.8832       42.1549       50.2095       55.0184       66.7861       82.1967       88.3528       71.9700       65.1883       69.6478       72.1962       82.1581      101.3220      100.3491      113.5746      127.4010      146.0146      167.7352      176.4301      185.2570      174.7655      171.0571      178.7916      149.5812      124.2014      106.3753       90.4345      113.5373      141.6893        0.0000      155.0012      131.2884      179.0355      235.6913      185.8079      159.0350      128.2397      115.0616      109.4137      114.7504      109.8848       86.3190       62.2134       78.4844        0.0000        0.0000        0.0000        0.0000        0.0000        0.0000        0.0000        0.0000        0.0000        0.0000        0.0000        0.0000        0.0000        0.0000        0.0000        0.0000        0.0000        0.0000        0.0000        0.0000        0.0000        0.0000        0.0000        0.0000        0.0000        0.0000        0.0000        0.0000        0.0000        0.0000        0.0000        0.0000        0.0000        0.0000        0.0000        0.0000        0.0000        0.0000        0.0000        0.0000        0.0000        0.0000        0.0000        0.0000        0.0000        0.0000        0.0000        0.0000        0.0000        0.0000
        0.0000        0.0000        0.0000        0.0000       83.5274       71.1558       43.0812       49.3196       22.3253       35.6545       23.3021       24.9362       26.5385       24.4248       28.6286       24.4977       18.4015       15.3993       16.8585       16.1854       12.9766       18.0634       10.6588        5.8881        6.5150        4.5119        5.0975       12.9653        5.4492        2.0478        3.2676        2.5370        2.9222        3.4159        4.0969        5.7249        4.8648        4.8478        4.8444        4.6752        5.3001       10.5482       11.2703        9.8727        7.9869        6.5973        6.4485       11.3139        5.4339       10.2775       42.3100       39.0305       35.4316       34.9481       41.5732       44.8430       25.6362       28.1722       35.4516       62.6108       91.5367       59.7626       72.9021       46.0659       44.9307       56.7765       40.9710       39.7803       28.7635       32.4118       61.1611       67.3451       73.3537       70.7862       68.4198       58.3428       44.2416       33.8682       30.3180       14.8936       39.1830       12.7334        7.9660       11.4151       10.2395       10.2092       11.1230       14.9860       12.2579       10.8209       10.9724       18.9064       19.9078       28.4102      207.1952       25.9041       29.7702       28.8037       30.3605       36.0902       31.2015       37.3758       50.5173       62.0122       47.4254       44.5733       98.4385       77.6401       83.1122       53.5360       77.5342       96.0572       85.9274       72.3972       64.1957       73.3519       70.7448       57.8249       44.0437       47.1340       34.4215       31.7697       17.9006       15.0583       11.5929       10.2998        8.7425       14.4726       17.3485       21.6509       28.9867       37.7458       36.1369       35.1430       40.9908       39.0956       43.4678       53.6111       59.4483       51.3888       75.5931      101.2489       85.3193       61.9904       52.8356       57.9330       62.8521       63.7613       62.3698       63.8975       67.0537       51.1327       52.2958       46.0291       37.6035       47.1553       57.6462       73.2176       79.0481       88.1654       98.9090       93.9585       76.2556       64.5874       68.7565       77.7328       87.0013      100.4168      106.1989      115.0576      131.5367      143.3182      173.9762      180.2881      176.4682      185.8552      207.5234      191.3789      154.5604      132.4041      131.8343      105.2170      111.2815      116.8293      113.5051      160.6705      151.5122      189.1397      192.9016      169.6318      163.2202      143.8311      112.8913      108.8724      111.0485       97.4184       89.6353      100.4825       72.9324        0.0000        0.0000        0.0000        0.0000        0.0000        0.0000        0.0000        0.0000        0.0000        0.0000        0.0000        0.0000        0.0000        0.0000        0.0000        0.0000        0.0000        0.0000        0.0000        0.0000        0.0000        0.0000        0.0000        0.0000        0.0000        0.0000        0.0000        0.0000        0.0000        0.0000        0.0000        0.0000        0.0000        0.0000        0.0000        0.0000        0.0000        0.0000        0.0000        0.0000        0.0000        0.0000        0.0000        0.0000        0.0000        0.0000        0.0000        0.0000        0.0000        0.0000
        0.0000        0.0000        0.0000        0.0000      120.9229       76.0895       70.0319       69.2241       89.8243       64.4365       61.4018       35.4486       43.1263       33.9869       30.6001       21.0399       21.9480       23.4871       18.3596       23.6401       17.8887       17.6176       15.8707        7.8728        5.4804       12.5275       14.6446       26.3312        8.8809        8.7970        3.1453        3.5373        4.0601        3.3718        3.1638        3.6439        3.2159        1.1062        2.5746        2.5893        2.7943        6.7023        7.2479        2.8761        4.1175       43.7683       41.9176       77.9015       28.3281       29.2779       45.7424       31.7495       18.2052       17.2985       33.4913       44.5740       22.4633       29.7367       32.5894       36.1452       34.8883       31.2778       30.6312       53.2039       88.9324       90.7612      106.0408      103.1490       64.6649       43.2326       62.3444       91.5904       76.6340       88.6214      129.8229       54.7923       37.9266       39.1061       31.0169       27.6991       18.4090       16.9967       11.7586       11.1417       10.2208        9.7891        9.3511      108.6238       70.6350       61.4227       72.7666       25.4845       33.6404       27.7016       48.5093       24.1627       23.9359       27.4022       26.7966       25.7861       30.8671       29.9724       32.7954       41.7368       54.1491       58.4320      100.5063       62.5310       99.6375       79.6182       63.3517       70.6945       73.3659       56.1904       53.2532       62.8149       74.9198       68.9472       48.5325       38.2907       35.4923       26.1723       20.9050       15.0820       15.7668       16.4142       15.9175       33.0346       42.8898       46.1806       53.8635       64.9350       76.3559       81.5855       82.2210       80.2833       71.8983       92.3603      105.2131       77.1742      105.2349       84.5237       63.0157       49.1370       61.9203       78.0226       76.1044       77.5879       71.4236       65.0227       70.2561       56.0053       48.1273       44.2654       41.1903       53.2571       54.2389       66.1013       79.4003       87.2703      106.4326       94.7535       82.1123       81.1546       93.0882       86.3751       78.6083       94.1939      103.8421      111.5889      124.1815      131.0486      141.7363      150.9836      153.7976      149.5815      158.8903      137.0016      121.4532      120.2925      115.8488      115.4508      111.0711      107.0405       92.4438      106.2665      116.6472      154.7936      167.1495      157.9709      145.6026       99.9627      109.9816      102.0426       90.1308       64.8552       80.6385      134.8472      112.3947        0.0000        0.0000        0.0000        0.0000        0.0000        0.0000        0.0000        0.0000        0.0000        0.0000        0.0000        0.0000        0.0000        0.0000        0.0000        0.0000        0.0000        0.0000        0.0000        0.0000        0.0000        0.0000        0.0000        0.0000        0.0000        0.0000        0.0000        0.0000        0.0000        0.0000        0.0000        0.0000        0.0000        0.0000        0.0000        0.0000        0.0000        0.0000        0.0000        0.0000        0.0000        0.0000        0.0000        0.0000        0.0000        0.0000        0.0000        0.0000        0.0000        0.0000
        0.0000        0.0000        0.0000        0.0000        0.0000        0.0000        0.0000        0.0000       81.2032      123.4054       87.4434       66.0264       57.5378       50.0368       16.5182       17.3227       29.0886       56.4428       46.8669       33.7781       33.1699       16.8371       15.6467       14.8988       10.5324        9.5909        8.7083       11.2220       26.5450       10.1908        6.4271        2.4294        2.8445        2.1144        1.8802        0.8388        5.1239        3.6180        6.3093        4.5644        9.6771        7.9156       10.2130        4.7176        5.3333        6.0197        9.4023       40.9854       35.4506       39.5183       45.6691       26.5905        9.8100       14.4327       20.1135       14.7884       24.9972       29.1718       43.0647       41.6427       32.6371       26.1808       36.6527       35.9227       44.1438       36.5937       53.2937       57.2533       37.8220       39.9478       65.2653      125.0658      109.8919      156.6764      173.9230       61.9671       66.4538       47.6291       63.3406       35.5807       31.7244       33.8892       22.5577       16.1056       12.0197       11.4528       25.2262       50.7832       68.6942       39.8509       79.0943       55.8071       51.5336       31.5035       26.0747       28.7203       27.4803       28.2532       29.6540       32.6900       34.1821       37.2510       38.2142       40.1218       40.1961       43.4561       48.1112       53.7023       77.1585      103.8151       58.9671       55.1184       51.5734       43.3159       44.4537       45.4869       55.4058       59.1110       44.1969       35.1114       24.7823       19.9650       25.0521       19.8123       18.2915       18.0034       20.7113       45.6867       58.2426       67.5223       69.6364       80.5951       92.6906      105.0007      102.9532      127.0932      136.1747      136.2580      112.2179       79.5800       76.5081       82.5428       70.6710       53.0854       85.7834       84.3406       80.0882       85.7333      117.0588      111.0465       81.1689       65.5335       57.8630       51.2510       48.4133       47.1503       53.1497       68.2634       76.7150       76.5874       88.9375       90.8516       98.2799       95.5705      107.2943       89.8960       95.1485      105.9844      110.0446      117.8572      117.5746      131.0231      142.7219      153.0470      168.8237      147.5174      158.9474      128.3360      115.9406      114.2750      113.2253      123.7478      121.9053      105.4523       96.2196       98.3205      101.3810      123.8536      133.3659      127.2329      139.3589       99.5757      111.5233       87.2360       84.8926       73.0711      115.0218        0.0000        0.0000        0.0000        0.0000        0.0000        0.0000        0.0000        0.0000        0.0000        0.0000        0.0000        0.0000        0.0000        0.0000        0.0000        0.0000        0.0000        0.0000        0.0000        0.0000        0.0000        0.0000        0.0000        0.0000        0.0000        0.0000        0.0000        0.0000        0.0000        0.0000        0.0000        0.0000        0.0000        0.0000        0.0000        0.0000        0.0000        0.0000        0.0000        0.0000        0.0000        0.0000        0.0000        0.0000        0.0000        0.0000        0.0000        0.0000        0.0000        0.0000        0.0000        0.0000
        0.0000        0.0000        0.0000        0.0000        0.0000        0.0000        0.0000        0.0000        0.0000        0.0000       82.5281       68.7938       52.5616       30.8249       16.6974       10.0154       10.5435       17.1525       22.5909       19.1928       19.9286       26.2799       22.8510       14.3041       14.1212       11.5309       11.3817       18.7124       17.7038       16.2181        7.5427        5.1588        5.7001        5.5848        2.2791       28.0252       19.8692       21.8740       13.8939       19.6327       14.4735       13.2332       19.8512        3.4130        4.1210        6.0981        5.1194       22.3188       29.9975       37.8089       29.8801       30.4700       22.7286       17.1826       16.9279       31.2661       32.9020       16.9547       24.3348       20.1328       22.4388       32.8809       41.3354       38.3928       37.0149       55.8035       63.6093       83.4328       64.5349       55.6607       52.5082      104.7285      152.6041      188.7917      151.5163       95.8466       75.5723       62.9045       62.0896       52.0396       53.3774       60.5154       51.2978       35.7917       41.7681       33.9890       56.7876       56.4005       26.7205       21.1859       43.8222       66.3475       61.4026       53.1184       36.8616       35.2913       30.4656       30.6635       30.7575       44.6560       51.2553       50.6612       55.0241       53.4265       51.8776       53.1366       49.9710       45.5880       49.6035       61.5503       62.0168       67.2853       65.2626       54.8870       44.6936       41.4161       39.7550       33.6493       27.7992       27.3679       25.3083       22.4013       19.0391       18.0757       17.4741       22.4369       33.7132       50.3609       65.8860       84.0881       90.6931      105.9108      117.3295      130.0985      122.8640      115.1506      109.1736      111.7352      115.7112       92.3202      105.8166       88.8809       90.5160       84.0378      101.5924       97.3330      160.5776      129.2209      161.5713      146.1069      107.6501       75.3308       90.8639       65.5534       60.5102       61.4659       67.0530       71.8918       81.3513       84.5459       96.3684       96.6082       96.8243      119.6485      100.6200       91.1211       93.6203      105.0194      112.8830      128.4952      131.1415      132.7573      135.5690      137.9705      138.8457      130.7916      150.3060      127.8293      123.0570      121.8564      121.0055      147.3147      128.0777      110.7020      107.3621       93.1983      101.6593      121.9229      119.6093      114.5389      131.2652      136.4260       98.7125       86.8314        0.0000        0.0000        0.0000        0.0000        0.0000        0.0000        0.0000        0.0000        0.0000        0.0000        0.0000        0.0000        0.0000        0.0000        0.0000        0.0000        0.0000        0.0000        0.0000        0.0000        0.0000        0.0000        0.0000        0.0000        0.0000        0.0000        0.0000        0.0000        0.0000        0.0000        0.0000        0.0000        0.0000        0.0000        0.0000        0.0000        0.0000        0.0000        0.0000        0.0000        0.0000        0.0000        0.0000        0.0000        0.0000        0.0000        0.0000        0.0000        0.0000        0.0000        0.0000        0.0000        0.0000        0.0000        0.0000
        0.0000        0.0000        0.0000        0.0000        0.0000        0.0000        0.0000        0.0000        0.0000        0.0000      133.3849       71.8777       35.5710       20.8589       18.5639       12.6409       13.2118       12.7956        8.6889       22.3050       17.9862        9.5746       13.9103       17.4866       31.9320       21.6688       20.4167       17.6522       25.8428       13.7312       12.9566       15.9343       28.4926       21.9204        8.8932       37.1528       28.7996       15.6369       11.4754       17.4053       19.4571       11.6630      105.1028        7.2398        5.0128        5.4845        6.6185       23.4489       20.2347       16.1955        6.9174        5.7806       22.3097       29.7910       30.6158       31.9530       23.7264       36.4566       29.7996       17.3714       12.4282       27.3435       26.4887       52.1442       49.9844       77.1288       96.2900       67.4464       76.6082       33.7806       43.7245      100.6655      124.8207      137.5732      118.0716      123.1108      147.2774       79.5425       84.4425       80.8806      121.1154      101.8460      107.7070       93.7182       93.8997       53.8953       54.6272       46.6462       37.3637       46.1613       53.2202       85.4115       77.9485       60.5083       39.7784       41.8895       36.3852       38.1201       42.1098       76.0524       64.0560       70.2347       84.5178       73.5955       72.3247       68.4484       52.5259       54.5185       55.3528       54.0850       56.7228       62.1780       59.7002       62.3716       46.4943       40.2069       46.7661       42.7394       34.4711       27.5668       28.4289       29.6202       31.7709       30.8229       32.9027       31.8627       40.2388       58.6530       67.3858       85.8277       90.9070      112.4530      143.8070      148.0719      134.0635      118.2602      104.3845      108.1158      109.3529      113.8210      115.7533      107.3703      104.8531      126.4776      140.0752      164.5512      186.0136      168.2470      160.3091      165.9945      132.1853      112.0802      112.8258       93.7753       97.0346       81.8207       84.2608       84.2360       88.8430       91.0643       99.5677       90.0580       99.3157      100.9008       99.0721      106.7169      114.4230      110.4549      123.4246      138.6549      135.0345      132.9186      136.6780      139.9075      132.1370      123.2018      136.8866      140.7544      149.3786      142.0379      140.6116      129.1741      138.6664      160.8310      116.6528      113.5129      133.0408      135.5165      115.4169      102.3688      109.8860      125.4446      120.1248        0.0000        0.0000        0.0000        0.0000        0.0000        0.0000        0.0000        0.0000        0.0000        0.0000        0.0000        0.0000        0.0000        0.0000        0.0000        0.0000        0.0000        0.0000        0.0000        0.0000        0.0000        0.0000        0.0000        0.0000        0.0000        0.0000        0.0000        0.0000        0.0000        0.0000        0.0000        0.0000        0.0000        0.0000        0.0000        0.0000        0.0000        0.0000        0.0000        0.0000        0.0000        0.0000        0.0000        0.0000        0.0000        0.0000        0.0000        0.0000        0.0000        0.0000        0.0000        0.0000        0.0000        0.0000        0.0000        0.0000
        0.0000        0.0000        0.0000        0.0000        0.0000        0.0000        0.0000        0.0000        0.0000        0.0000      113.4770       78.6344       65.8471       67.7206       46.6929       32.7148       26.7366        8.2895        5.3543        2.0261        7.4974       17.0932       27.6074       13.2526       20.0191       32.5773       37.8938       25.2092       14.2557       12.0207       27.7935       28.1091       18.8159       13.9524       18.6231       26.1756       26.6840       19.1830       13.0008        9.6162        9.5680       14.1639       19.1046        9.9834       12.3828       17.9419       28.1473       56.3254       50.4439       58.0363       39.1785       15.5512       27.5309       58.3532      201.5223       46.6416       40.2456      114.0933       43.9260       27.7686       18.1665       39.6922       40.7698       81.1197       91.0720       57.4383       66.0391       85.5054       97.3911       56.2993       81.6476       99.6082       79.2082       87.1323      120.1718      135.8448      143.5583      133.3442      142.3947       99.9643      136.2169      148.8965      148.0732       93.3928       99.1454       66.2043       60.4723       55.2807       53.6161       48.0562       57.3750       95.9558       91.1737       56.0179       43.9264       31.7594       35.5031       49.0140       57.8084       90.3185       79.9193       76.4658       68.4393       78.5407       72.6616       69.4793       66.5343       55.4360       52.2738       53.8546       58.0121       67.6202       76.9227       75.2268       62.1575       61.3076       70.3160       75.8612       60.0185       53.3059       43.7655       49.5948       61.8089       54.8424       43.8103       45.3078       48.0898       61.8264       77.9734       75.2055       82.2012      113.0273      135.4759      139.9548      139.5876      120.6841      120.2984      131.5336      137.4912      140.6285      150.4687      155.9025      186.0993      189.5909      187.2698      159.1159      163.0517      177.6740      154.0787      171.2343      176.8580      144.0926      130.1190      120.9010      120.3233      106.8435       93.5224       92.2759      101.0801      105.5000      101.4684       99.0429      108.7191      108.0257      120.8796      131.3448      131.3870      127.1004      128.9043      133.5054      120.5294      132.6003      129.9217      131.7817      135.1240      137.8369      143.4798      144.5213      141.3825      153.2283      153.3904      144.2226      154.6622      131.9492      120.1796      122.2933      126.4796      114.7466      106.7881      100.9828        0.0000        0.0000        0.0000        0.0000        0.0000        0.0000        0.0000        0.0000        0.0000        0.0000        0.0000        0.0000        0.0000        0.0000        0.0000        0.0000        0.0000        0.0000        0.0000        0.0000        0.0000        0.0000        0.0000        0.0000        0.0000        0.0000        0.0000        0.0000        0.0000        0.0000        0.0000        0.0000        0.0000        0.0000        0.0000        0.0000        0.0000        0.0000        0.0000        0.0000        0.0000        0.0000        0.0000        0.0000        0.0000        0.0000        0.0000        0.0000        0.0000        0.0000        0.0000        0.0000        0.0000        0.0000        0.0000        0.0000        0.0000        0.0000        0.0000
        0.0000        0.0000        0.0000        0.0000        0.0000        0.0000        0.0000        0.0000        0.0000        0.0000        0.0000       62.7660       99.3602      152.0077      124.4772       88.1664      104.8599       20.2783        5.5505        7.1482        3.7246       12.0009       27.8361       14.7947       22.8237       15.1121       18.0645        9.2006       12.6341       16.8041       18.3753       31.5814       21.5397       22.5368       25.6116       31.8670       52.4710       19.6194       16.6551       24.8733       19.2207       10.1055        4.7734        9.3031       33.5768       14.8885       28.3843       46.2878       37.8040       33.2783       32.2806       31.3297       50.7637       49.5316       65.1124       80.5309       67.1251       23.4899       28.7401       16.3779       22.7959       34.3728       39.4055       38.7566       46.8473       46.8416       70.7340       62.7502       42.8190       47.0522       63.4973       72.1672       86.7998      108.9751      145.1273       96.9025      106.8762      134.2778      153.7487      110.2345      113.1080      118.0721      137.5534      104.9482       87.4661       98.1688       80.8147       82.3412       79.0198       84.3352       85.3178      109.7064       82.7880       56.4020       42.9712       44.5524       45.4986       55.2012       55.6598       70.4272       91.4168       80.2181       51.3479       65.9698       61.8137       75.2964       64.6984       66.9461       71.9371       73.2760       78.4596       76.1996       83.9144       87.8363       71.0091       74.3264       89.1255       78.7188       79.5388       57.5259       48.9261       44.1825       56.7128       60.0245       54.7727       51.0860       57.8589       68.6123       72.5019       71.1245       78.8139      115.2498      146.7941      153.2394      161.4251      143.6090      158.2206      175.7291      179.3166      166.5235      169.1168      236.5098      246.7423      227.2959      237.3340      208.3738      196.3834      186.8632      132.6313      134.2522      184.2908      165.5577      149.6606      132.6555      120.1078      117.0110      119.6598      121.8182      120.9684      117.4140      117.1676      118.1411      126.8715      117.0381      126.2120      128.8447      123.9109      113.9049      110.4982      116.6581      129.6300      130.5721      133.4876      137.9170      141.4475      152.0343      153.2473      162.3029      160.0620      174.1520      160.5962      154.9590      160.0804      137.1366      129.5060      122.7510      115.1183      111.0061      106.9224        0.0000        0.0000        0.0000        0.0000        0.0000        0.0000        0.0000        0.0000        0.0000        0.0000        0.0000        0.0000        0.0000        0.0000        0.0000        0.0000        0.0000        0.0000        0.0000        0.0000        0.0000        0.0000        0.0000        0.0000        0.0000        0.0000        0.0000        0.0000        0.0000        0.0000        0.0000        0.0000        0.0000        0.0000        0.0000        0.0000        0.0000        0.0000        0.0000        0.0000        0.0000        0.0000        0.0000        0.0000        0.0000        0.0000        0.0000        0.0000        0.0000        0.0000        0.0000        0.0000        0.0000        0.0000        0.0000        0.0000        0.0000        0.0000        0.0000        0.0000
        0.0000        0.0000        0.0000        0.0000        0.0000        0.0000        0.0000        0.0000        0.0000        0.0000        0.0000        0.0000        0.0000        0.0000      106.7734      125.2630      145.4234       41.8797       15.0021        7.0070       12.1087        7.3094       28.0646       10.9575       11.1541       19.0542       12.1317       11.0791       25.1852       73.1820       86.6808       53.7426       48.4225       36.4172       25.2119       30.4133       31.4765       27.1653       23.4218      116.3403       18.0014       20.3034        8.0074       12.2839       12.1596       15.2744       16.1597       32.0166       37.3209       39.9239       25.9160       21.0674       38.9192       56.5928       53.8779       89.4980       97.4303       10.6080       42.6419       30.0053      100.6282       40.3192       25.9061       40.3684       45.6661       34.8705       54.6678       48.4606       50.9435       32.3216       46.8666       99.5279       88.9836      124.6572      135.4001      104.5594      117.9017      125.2780      106.0850      102.3916      107.8652      132.0052      131.8456       90.1240       69.1923       79.5160       86.5124       71.8330       80.3346       86.9580       98.5670       87.9116       70.3720       59.5364       65.3283       57.0799       60.5502       61.9335       59.2868       84.7857      129.1856      110.1985       70.2258       92.0876       93.3969       80.9400       96.5565       97.2408       97.5701       98.5585       91.6346       94.3325       76.5011       77.5288       70.6194       75.0174       86.7847       80.0168       83.2150       76.5239       62.0491       57.7185       60.1740       55.1556       55.3371       52.2465       67.3893       73.3608       72.6199       74.8626       85.6223      116.9837      141.9031      160.7937      175.4034      212.9870      203.9497      207.9701      206.0909      173.4493      162.7583      177.8247      229.2575      269.0203      233.5160      212.6335      208.4708      174.8301      161.4209      162.5963      209.4260      190.0595      185.2958      163.4159      139.8812      148.9057      166.2429      144.9947      139.4255      127.5332      122.7851      117.2076      121.4578      123.9736      116.8419      103.1892      100.8819      107.0652      107.0753      111.3896      141.7874      135.3573      134.8428      135.4052      142.6570      155.8899      159.7898      166.3054      174.2356      177.9437      175.4401      166.0949      150.0408      160.0118      129.9396      136.2656        0.0000        0.0000        0.0000        0.0000        0.0000        0.0000        0.0000        0.0000        0.0000        0.0000        0.0000        0.0000        0.0000        0.0000        0.0000        0.0000        0.0000        0.0000        0.0000        0.0000        0.0000        0.0000        0.0000        0.0000        0.0000        0.0000        0.0000        0.0000        0.0000        0.0000        0.0000        0.0000        0.0000        0.0000        0.0000        0.0000        0.0000        0.0000        0.0000        0.0000        0.0000        0.0000        0.0000        0.0000        0.0000        0.0000        0.0000        0.0000        0.0000        0.0000        0.0000        0.0000        0.0000        0.0000        0.0000        0.0000        0.0000        0.0000        0.0000        0.0000        0.0000        0.0000        0.0000
        0.0000        0.0000        0.0000        0.0000        0.0000        0.0000        0.0000        0.0000        0.0000        0.0000        0.0000        0.0000        0.0000        0.0000        0.0000        0.0000        0.0000        0.0000       12.6826        7.4305        7.9275        9.2449       15.3507       26.3905       15.3735       19.8815       22.5325       14.7757       25.3480       35.6832       37.1017       18.6769       26.0555       22.6011       22.8542       38.5013       30.3489       24.6564       22.0137       58.9769       16.3685       17.5557       15.4291       25.5390       25.3742      162.2023      109.5348       33.9873       37.0856       41.7897       41.7759       55.0570       58.9913      107.8684      227.3131       34.8378       40.5276       11.7798       45.7559       47.6374       36.4631       17.6620       23.4893       43.9877       39.2462       29.1170       43.2296       59.1334       44.3072       28.3808       32.0630       86.4141       86.6746       97.6376      102.3656      150.9139      148.4407      120.9876      127.7472      104.5786      107.9150      115.2380       97.8011       68.9820       71.5117       73.1550       78.1673       78.2987       87.1863       93.4535       82.3271       80.2951       96.6146      102.2012       78.2694       55.7149       62.3534       71.2328       79.5324       79.5116       81.5368       81.8671       60.9969       75.6382       93.0100      117.1652      111.0354      110.9897      110.0775      105.2156      105.0719      116.6187      108.7968      100.5107       95.3112      118.9082      119.9761      113.3465       96.2358       72.3391       73.2531       79.2192       69.5417       59.4098       57.0025       56.5093       66.6552       80.8023       78.8536       74.2477       98.3174      123.3346      138.0631      159.6363      176.0478      211.4668      177.6677      159.5770      153.8500      137.4975      152.5159      168.6964      207.6463      231.2581      222.0988      199.4378      191.5379      214.7436      195.4301      199.4022      203.8084      196.3623      211.6211      216.9159      189.1006      172.2850      181.9874      187.6484      162.5919      138.6380      139.6951      129.6732      144.3759      140.4332      116.8820      101.7591      120.4782      104.9453      107.4208      125.2347      156.8870      138.5481      138.1913      137.3572      149.6858      162.5649      153.4735      156.7177      168.7466      171.8061      165.2923      171.1343      160.5365      156.1685      157.2695      169.3801        0.0000        0.0000        0.0000        0.0000        0.0000        0.0000        0.0000        0.0000        0.0000        0.0000        0.0000        0.0000        0.0000        0.0000        0.0000        0.0000        0.0000        0.0000        0.0000        0.0000        0.0000        0.0000        0.0000        0.0000        0.0000        0.0000        0.0000        0.0000        0.0000        0.0000        0.0000        0.0000        0.0000        0.0000        0.0000        0.0000        0.0000        0.0000        0.0000        0.0000        0.0000        0.0000        0.0000        0.0000        0.0000        0.0000        0.0000        0.0000        0.0000        0.0000        0.0000        0.0000        0.0000        0.0000        0.0000        0.0000        0.0000        0.0000        0.0000        0.0000        0.0000        0.0000        0.0000
        0.0000        0.0000        0.0000        0.0000        0.0000        0.0000        0.0000        0.0000        0.0000        0.0000        0.0000        0.0000        0.0000        0.0000        0.0000        0.0000        0.0000        0.0000        0.0000        6.2246        8.8990        7.9843       12.1432       12.8507       10.9906        6.9689        7.2466       18.2035       14.7543       19.6578       27.7822       21.3634       21.7789       21.5896       25.9025       40.6758       44.0544       54.7062       48.7513       41.2042       28.1220       18.9554       17.8467       38.1529       32.5441       34.2719       58.5789       23.4949       24.4211       40.4607       35.5869       76.9881       40.2626       30.8357       43.0343       44.8851       81.2318       15.6589       50.3786       36.7755       34.0150       16.7128       11.6209       23.2932       31.7931       33.9768       63.0199       79.7746       42.2874       36.5090       55.3174       92.2566       91.8056       93.3551      123.8317      126.0004      114.2781      113.4720       95.0299      100.1616      108.6150       79.8419       71.9914       71.1062       97.9387      111.1547       98.9679       78.9578      104.1851       92.2150       94.0662       97.1089       98.9978      124.6031       95.1090       79.0785       66.6486       75.0828       98.2279       74.3208       72.4931       72.8813       73.6081       93.9496      113.2483      120.1028      115.5211      108.2742      120.4774      122.3015      154.1346      183.0722      162.3051      149.9308      143.6181      134.3079      153.1272      151.5275      121.0636       88.8290       88.2958       91.9471       85.9981       76.0248       65.6203       67.5189       65.9621       61.1055       62.1554       68.9153       89.3818      105.0415      115.6608      137.0755      160.0241      171.7883      156.9858      149.5990      153.2454      141.9317      144.3095      152.8553      153.5471      170.7064      180.4418      192.8215      192.0395      204.6752      227.6389      239.0770      220.0952      209.9361      207.5121      205.5833      199.9631      180.2340      162.0486      173.2415      175.2684      156.1011      136.0175      137.4710      143.9371      140.0360      140.1020      123.0281      124.8660      132.7667      134.7163      137.7817      179.6364      134.8121      134.6834      141.5181      152.1840      153.3464      161.1507      175.9957      168.0780      151.6302      148.3310      148.1854      188.7581      165.9568      169.6019      192.6344        0.0000        0.0000        0.0000        0.0000        0.0000        0.0000        0.0000        0.0000        0.0000        0.0000        0.0000        0.0000        0.0000        0.0000        0.0000        0.0000        0.0000        0.0000        0.0000        0.0000        0.0000        0.0000        0.0000        0.0000        0.0000        0.0000        0.0000        0.0000        0.0000        0.0000        0.0000        0.0000        0.0000        0.0000        0.0000        0.0000        0.0000        0.0000        0.0000        0.0000        0.0000        0.0000        0.0000        0.0000        0.0000        0.0000        0.0000        0.0000        0.0000        0.0000        0.0000        0.0000        0.0000        0.0000        0.0000        0.0000        0.0000        0.0000        0.0000        0.0000        0.0000        0.0000        0.0000
        0.0000        0.0000        0.0000        0.0000        0.0000        0.0000        0.0000        0.0000        0.0000        0.0000        0.0000        0.0000        0.0000        0.0000        0.0000        0.0000        0.0000        0.0000        0.0000       32.8453       31.9937       16.9043       18.7247       15.0880        7.9610        4.6936        9.3644       14.4260       25.5931       18.3408       29.1315       31.2316       19.6060       29.9805       32.3210       54.0092       66.0615      101.5490       66.8420       60.2646       56.5429       38.4109       22.4862       30.5676       30.6681       25.2723       24.6638       30.6324       23.5863       36.3689       41.3042       90.2472       66.1726       19.1935       79.3932       46.7888      110.4146       14.1160       49.4057       34.4682       17.9103        6.2711       17.2640       28.0254       31.8008       36.6145       25.2958       48.5224       63.7505       59.5140       80.0876      107.8974      121.3081      121.1557      160.1122      135.4050      108.9769       97.9745       86.5640      108.0573      104.2314       94.5655       87.4459       80.9735      117.4422      149.4753      114.0920       87.9053       79.0956      114.7681      111.7954      129.5480      131.8964      119.5932      107.4267       82.0652       85.0667       99.1778       85.9716       76.9728       77.7970       76.5668       87.2138      100.3245      124.2738      122.9623      120.2046      132.4678      155.9234      159.3647      149.8890      207.2208      204.1868      184.0694      176.6658      144.3999      157.6994      160.4524      127.5251      100.9693       96.2213      102.2012       94.1432       78.5393       76.7032       60.9861       59.6497       56.9009       66.9387       74.1440       85.2301       96.1719      123.2261      140.9509      151.1858      156.0925      166.9595      163.0328      168.5412      159.0869      150.5684      149.3554      155.5712      190.9423      200.4697      196.7436      195.0441      232.3494      247.3105      271.7408      256.9953      231.3977      225.3490      207.4903      192.6210      171.7329      170.4328      163.9679      169.0326      170.5904      147.2668      138.3090      129.8770      137.3513      140.6947      118.8429      127.1464      133.4715      127.8234      131.7138      125.6456      114.2642      121.1551      125.5373      131.6791      168.3301      178.8946      172.8006      170.7584      151.8908      146.8435      142.4059      153.8848      158.4209      186.6592      171.2495      205.2203      179.2117        0.0000        0.0000        0.0000        0.0000        0.0000        0.0000        0.0000        0.0000        0.0000        0.0000        0.0000        0.0000        0.0000        0.0000        0.0000        0.0000        0.0000        0.0000        0.0000        0.0000        0.0000        0.0000        0.0000        0.0000        0.0000        0.0000        0.0000        0.0000        0.0000        0.0000        0.0000        0.0000        0.0000        0.0000        0.0000        0.0000        0.0000        0.0000        0.0000        0.0000        0.0000        0.0000        0.0000        0.0000        0.0000        0.0000        0.0000        0.0000        0.0000        0.0000        0.0000        0.0000        0.0000        0.0000        0.0000        0.0000        0.0000        0.0000        0.0000        0.0000        0.0000
        0.0000        0.0000        0.0000        0.0000        0.0000        0.0000        0.0000        0.0000        0.0000        0.0000        0.0000        0.0000        0.0000        0.0000        0.0000        0.0000        0.0000        0.0000        0.0000        0.0000       31.7677       24.6173       22.1154       20.9829       12.1828       19.3936        9.7125       20.2438       39.2652       27.2745       35.8395       23.8337       47.2591       56.7740       38.5172       62.7992       76.8705       62.8671       59.1582      154.9173       48.2884      160.3994      166.6849       19.9987       24.0672       21.4615       20.1723       25.8305       23.4889       34.9483       42.5043       32.0352       25.8018       26.4874       31.5175       29.8045      149.5262       20.0366       19.2787       13.5413       14.3695       15.5378       16.2019       28.1700       74.9882       22.9552       31.8074       71.9950       96.9214      100.7325       88.5255       99.9924      107.9137      100.8292       91.4874      109.8080      113.9848      107.5344       86.3457       88.0696       87.2490       73.7726      105.9652      108.2082      150.3647      157.7511      145.6107      115.0368       83.8212      107.0981      146.9457      155.9723      149.6689      113.3467       94.6918       84.7199       92.4924      104.1552       90.0435       82.4969       86.5701      109.5787       79.7667      102.0654      130.6802      127.9598      133.5885      144.2884      171.1574      171.6787      167.0853      227.0468      198.1528      183.8813      169.6750      174.4496      190.0413      169.2122      146.0525      120.2147      112.7429      111.2396      109.3765       89.2661       76.6625       66.8027       61.7308       61.4730       98.4613       78.0099      118.8635      111.2101      125.9242      149.1853      156.7706      178.8694      187.8147      181.9400      176.4008      160.5691      152.0958      155.2202      150.5918      170.9128      209.3964      209.6088      230.2699      278.9283      260.5676      277.4909      284.8946      251.6070      229.3083      222.8830      211.4492      196.1455      184.9967      189.5996      179.4066      169.5079      159.3601      160.8566      151.9543      157.5135      136.1728      132.4524      146.4802      152.7575      153.0669      142.1507      141.8081      121.1852      121.1429      126.0610      129.7136      141.4102      169.2026      167.6790      142.5797      144.4851      145.6780      145.3191      136.1212      152.7016      148.6457      149.7608      149.2955      175.7579      203.8292        0.0000        0.0000        0.0000        0.0000        0.0000        0.0000        0.0000        0.0000        0.0000        0.0000        0.0000        0.0000        0.0000        0.0000        0.0000        0.0000        0.0000        0.0000        0.0000        0.0000        0.0000        0.0000        0.0000        0.0000        0.0000        0.0000        0.0000        0.0000        0.0000        0.0000        0.0000        0.0000        0.0000        0.0000        0.0000        0.0000        0.0000        0.0000        0.0000        0.0000        0.0000        0.0000        0.0000        0.0000        0.0000        0.0000        0.0000        0.0000        0.0000        0.0000        0.0000        0.0000        0.0000        0.0000        0.0000        0.0000        0.0000        0.0000        0.0000        0.0000
        0.0000        0.0000        0.0000        0.0000        0.0000        0.0000        0.0000        0.0000        0.0000        0.0000        0.0000        0.0000        0.0000        0.0000        0.0000        0.0000        0.0000        0.0000        0.0000        0.0000        0.0000       23.2140       37.9869       25.0315       17.0697       10.7628       10.5756       32.5824       46.6727       35.4899       37.0510       27.9976       58.1920       68.7415       78.8850       48.7921       56.6181       37.9878       41.5001      204.5288       39.6178      109.6077      205.5682       11.3803       21.5158       20.8591       21.4681       42.8218       22.8670       18.6854       13.6239        9.3980       35.8116       33.4000       30.1989       21.0113       30.4236       12.3250       20.5916       14.0354       12.9265       15.8183       25.3339       35.5249       27.0777       49.6020       48.6985       59.1936       77.5021      128.7853      127.6991       82.9923       70.1570       93.9761      113.1368      116.9069      109.8601       79.3824       87.6048       77.6347       76.7328       94.5674      127.2160      112.2678      147.2099      144.3857      157.8554      141.4976      112.5132      118.5170      120.5612      125.1464      114.5130      105.9628      109.8753      108.6675      113.0223      105.8088       92.3071       87.0195       76.4111       81.7076       80.1658      128.8112      145.1280      147.8302      144.9912      153.4375      152.0664      154.8600      157.5715      215.9014      211.5609      234.7255      222.8456      212.7641      218.9004      204.1892      152.8605      125.9234      126.7326      115.6887      107.9994      112.6167       91.9614       73.5401       76.6539       73.9623       79.7285       90.9826      111.6955      129.7046      158.6151      164.4198      167.8841      174.4802      177.4293      184.4108      191.8615      177.1628      169.6373      175.6519      165.7885      184.4969      194.7689      210.9868      227.9025      262.0841      276.5054      269.9957      267.6972      250.8380      244.0057      234.3021      231.9023      221.7118      213.6996      216.5119      210.5635      191.5904      174.7699      171.2261      169.5111      173.4858      123.6631      128.0939      142.8144      174.5050      171.0573      171.4043      166.2775      126.2331      124.5859      116.7050      125.2925      153.3359      151.6364      143.3256      125.2796      125.4335      138.2804      141.0536      147.0976      138.4997      130.8222      140.9360      149.9945      174.2134      196.3189      204.1626        0.0000        0.0000        0.0000        0.0000        0.0000        0.0000        0.0000        0.0000        0.0000        0.0000        0.0000        0.0000        0.0000        0.0000        0.0000        0.0000        0.0000        0.0000        0.0000        0.0000        0.0000        0.0000        0.0000        0.0000        0.0000        0.0000        0.0000        0.0000        0.0000        0.0000        0.0000        0.0000        0.0000        0.0000        0.0000        0.0000        0.0000        0.0000        0.0000        0.0000        0.0000        0.0000        0.0000        0.0000        0.0000        0.0000        0.0000        0.0000        0.0000        0.0000        0.0000        0.0000        0.0000        0.0000        0.0000        0.0000        0.0000        0.0000        0.0000
        0.0000        0.0000        0.0000        0.0000        0.0000        0.0000        0.0000        0.0000        0.0000        0.0000        0.0000        0.0000        0.0000        0.0000        0.0000        0.0000        0.0000        0.0000        0.0000        0.0000        0.0000       24.6394       16.0808       10.9402       11.2543       12.6006       18.1599       28.4361       18.4442       25.0163       37.0405       21.9472       20.1100       27.7207       20.6479       53.1155      122.6958       27.1243       22.2509       30.3156       30.5923       29.4248       14.6668        5.0653       14.3118       18.4607       33.3243       24.7940      133.6433       16.5374        9.4174       13.1221       19.7876       12.0645      259.1313       14.8507       16.4757       11.8795       27.8415       15.5526       22.7716       28.0659       22.8445       65.9678       34.0379       45.6859       34.2282       42.0818       39.5871       62.7353       58.5461       52.7652       70.8520      104.3602       94.8878       85.7018       60.8882       52.1484       58.9106       64.3576       74.6842      102.8228      123.3217      103.7613       95.6066      136.8127      118.9346      113.2832      102.7543       99.2774       98.8955      107.4322      102.4991       98.5872      101.9077       93.4191       85.8501       83.4268       76.5841       87.1482       88.6258       93.0889      105.9029      122.2379      125.5940      141.2223      148.0132      165.6299      137.3000      148.9806      145.6019      175.3011      194.0148      201.6254      190.0828      182.5223      179.1657      162.3146      133.7551      132.5176      134.5146      127.5381      110.6768       83.8347       68.2479       59.8503       67.7829       89.8571      103.0101      139.2166      149.9339      164.6261      166.7003      169.2888      202.4096      230.0536      264.5368      249.7607      251.0061      269.2327      251.1000      251.7609      239.0193      235.6498      234.6853      250.0476      259.6682      254.2578      251.6812      270.0283      258.3274      264.6693      269.8460      279.0139      283.8002      294.0298      304.6225      271.7285      236.7206      207.7571      192.8075      189.3930      186.2891      155.2725      139.8565      149.7090      164.2628      183.8690      181.5930      156.5391      132.2531      136.3688      128.5145      135.8858      136.2512      170.2412      184.0893      127.1460       98.7358      120.4404      125.5068      151.1224      153.3762      155.4433      190.4016      135.1253      138.5152      181.8863      201.8739      197.9011        0.0000        0.0000        0.0000        0.0000        0.0000        0.0000        0.0000        0.0000        0.0000        0.0000        0.0000        0.0000        0.0000        0.0000        0.0000        0.0000        0.0000        0.0000        0.0000        0.0000        0.0000        0.0000        0.0000        0.0000        0.0000        0.0000        0.0000        0.0000        0.0000        0.0000        0.0000        0.0000        0.0000        0.0000        0.0000        0.0000        0.0000        0.0000        0.0000        0.0000        0.0000        0.0000        0.0000        0.0000        0.0000        0.0000        0.0000        0.0000        0.0000        0.0000        0.0000        0.0000        0.0000        0.0000        0.0000        0.0000        0.0000        0.0000        0.0000
        0.0000        0.0000        0.0000        0.0000        0.0000        0.0000        0.0000        0.0000        0.0000        0.0000        0.0000        0.0000        0.0000        0.0000        0.0000        0.0000        0.0000        0.0000        0.0000        0.0000        0.0000       32.0628       36.8638       17.8171       18.0412       22.2782       23.4214       20.4997       15.5646       15.0912       19.7132       28.5670       24.9187       22.2580       23.8005       46.1900       43.4332       42.6926       50.4250       36.6735       16.8988       11.4574       14.1166       21.1920        9.3377       26.8730       26.6370       26.1550      238.0332       18.5304       12.2112       24.8525       31.4365       23.1667       15.7914       13.7661       18.2585       22.0683       24.2059       28.6612       28.7220       27.7756       35.3763       31.9806       51.6792       65.9052       59.4748       49.6069       56.0981       54.0675       44.3646       99.7358      103.5895      104.5844      109.0185       92.7644       91.7005       91.7535       84.7275       71.6942       95.8356      110.1347      102.9469      107.8412      113.2433      113.6683      135.9506      121.6275      118.5769      101.3039      102.9043       94.0762      109.5448      109.0064      103.5104       93.8231       91.2006       80.8970       81.0210       88.5384       98.0694       96.2354      101.8135      120.5184      120.2804      134.7465      159.3483      163.6075      139.7785      139.7267      136.4361      154.3117      180.7536      186.1462      181.8997      182.9100      167.6060      157.6358      148.5060      142.9984      157.9049      145.2984      121.9247       86.0964       72.4622       68.7654       69.9230      101.2907      125.3490      132.0649      143.1318      158.2557      167.8199      196.7891      242.1735      271.1318      281.4897      285.3889      273.3791      301.0578      300.3644      286.0857      273.2698      263.5860      258.2700      267.7267      272.8204      270.2586      271.4641      290.0640      277.3897      258.3502      273.6767      271.3355      296.8551      313.1092      347.3109      342.0298      287.9849      222.9781      210.0278      195.0518      179.8137      162.7221      158.0069      164.5673      171.1162      225.4793      229.6940      187.1063      156.6975      146.0576      149.0777      148.0827      140.4500      158.4492      137.7769      114.3393       94.6954      103.4035      114.4311      129.2404      162.7935      194.3817      174.1812      138.9763      164.8985      175.6971      189.0267      192.5521        0.0000        0.0000        0.0000        0.0000        0.0000        0.0000        0.0000        0.0000        0.0000        0.0000        0.0000        0.0000        0.0000        0.0000        0.0000        0.0000        0.0000        0.0000        0.0000        0.0000        0.0000        0.0000        0.0000        0.0000        0.0000        0.0000        0.0000        0.0000        0.0000        0.0000        0.0000        0.0000        0.0000        0.0000        0.0000        0.0000        0.0000        0.0000        0.0000        0.0000        0.0000        0.0000        0.0000        0.0000        0.0000        0.0000        0.0000        0.0000        0.0000        0.0000        0.0000        0.0000        0.0000        0.0000        0.0000        0.0000        0.0000        0.0000        0.0000
        0.0000        0.0000        0.0000        0.0000        0.0000        0.0000        0.0000        0.0000        0.0000        0.0000        0.0000        0.0000        0.0000        0.0000        0.0000        0.0000        0.0000        0.0000        0.0000        0.0000        0.0000       31.8049       24.9586       19.2100       23.2607       23.6375       26.9067       29.0583       26.5662       21.4900       28.5443       40.8627       37.6969       25.4837       21.5474       38.4632       27.1402       27.9297       27.3098       17.1211       41.3936       25.5918       19.0489       13.9419       22.6074       48.9997       32.7469       28.3040       36.4801       22.3825       39.3565       56.5792       25.1959       29.8541       28.5812       15.0665       13.0528       33.1226       31.7342       27.3818       36.7897       34.5681       37.1316       44.6749       53.1845       54.6110       61.8918       77.5253       71.1032       84.2307       80.3318      100.8488       95.7923       90.3407      108.2341       79.3983       93.5303       79.3800       89.3103       65.4564       72.6566       93.3723       91.6043       93.2147       99.4123      101.7113      152.8574      150.5359      129.0216      111.6262      110.3165      106.1749      108.8431      108.6246      116.6558       90.6864       93.0239       86.7300       84.6122       89.9054       98.4231      100.7506      116.6057      121.5657      119.2527      117.5546      136.6790      140.4760      141.7386      135.9650      117.8175      146.9631      150.5313      165.4022      175.3340      168.7243      173.7033      165.7464      154.7335      168.5416      162.7761      158.8762      127.7696       91.8161       78.0145       81.8698       92.9078      118.9007      125.0304      144.1806      155.6957      194.3094      203.3962      217.0661      250.9075      269.2629      266.5683      296.5118      293.7655      293.7872      323.2244      322.2509      307.2220      300.5318      293.6740      294.8487      297.7217      300.4583      283.0370      270.4623      263.9214      253.0012      274.4213      295.7763      321.1934      345.9488      368.9381      364.4677      334.2457      272.6883      250.5221      213.0532      190.2564      183.2979      204.2982      208.4001      197.6183      248.6284      238.1173      202.2074      197.0617      181.0883      199.5497      203.5274      200.9551      169.0188      137.2725      113.1083      112.5195      108.8423      122.5600      149.8132      168.8983      192.5031      162.3498      162.5183      164.7764      214.6192      181.7596      190.6264      221.3959        0.0000        0.0000        0.0000        0.0000        0.0000        0.0000        0.0000        0.0000        0.0000        0.0000        0.0000        0.0000        0.0000        0.0000        0.0000        0.0000        0.0000        0.0000        0.0000        0.0000        0.0000        0.0000        0.0000        0.0000        0.0000        0.0000        0.0000        0.0000        0.0000        0.0000        0.0000        0.0000        0.0000        0.0000        0.0000        0.0000        0.0000        0.0000        0.0000        0.0000        0.0000        0.0000        0.0000        0.0000        0.0000        0.0000        0.0000        0.0000        0.0000        0.0000        0.0000        0.0000        0.0000        0.0000        0.0000        0.0000        0.0000        0.0000
        0.0000        0.0000        0.0000        0.0000        0.0000        0.0000        0.0000        0.0000        0.0000        0.0000        0.0000        0.0000        0.0000        0.0000        0.0000        0.0000        0.0000        0.0000        0.0000        0.0000        0.0000        0.0000       27.8056       23.8897       45.5780       38.7821       29.4366       30.1146       33.1143       28.3108       36.2542       40.1574       36.4515       28.1178       29.7215       27.3517       28.7207       22.4174       12.0452       13.8884       22.3422       45.7702       30.6077       23.4345       31.3386       26.5043       16.0311       20.4137       30.2450       30.0491       30.9938       28.9223      303.6431       32.3811       30.4718       14.9855       16.3870       17.4036       21.9656       33.2865       44.7890       49.8308       49.4853       52.1457       54.0598       48.5146       58.9821       75.7328       92.3426      106.7397      100.7137       96.7830       87.5828       72.4171       75.9508       91.7076       80.8937       65.5532       72.5352       69.2737       65.2760       74.2568       78.6304       98.4521      110.7555       95.7656      113.4081      118.2778      110.7800       99.1000      130.8737      112.2309      100.2659       93.6772      113.1828       96.1216       98.8428       85.1305       77.9491       84.3189       94.2504       90.8222       96.9150      121.3655      125.7699      107.4706      116.4177      118.2957      112.0389      123.9582      114.7791      145.6953      156.7386      179.0453      167.8380      158.8204      181.7561      170.9868      165.1227      181.4846      175.6402      153.6440      136.9055      100.2963       89.7350       99.6597      109.8355      135.1292      145.6611      149.6606      178.0913      240.9453      241.2365      231.0611      276.2822      309.8412      282.9866      298.3360      302.6111      319.3912      331.6215      370.7699      373.2200      351.8798      346.1158      316.8334      294.3249      267.4366      265.2889      232.0831      245.4041      265.9867      287.4121      303.9902      310.9882      358.1884      374.1579      320.9174      297.9709      274.9697      264.4168      255.0056      257.5175      225.8285      244.9191      236.7391      206.6697      217.1980      197.2526      205.7549      205.4738      223.4956      215.6465      209.8498      192.1459      168.0904      167.6293      128.6288      113.5532      139.7685      172.6010      227.7521      226.9418      242.3808      193.8927      190.6912      207.2522      216.1545      219.2249      195.0133      199.5156        0.0000        0.0000        0.0000        0.0000        0.0000        0.0000        0.0000        0.0000        0.0000        0.0000        0.0000        0.0000        0.0000        0.0000        0.0000        0.0000        0.0000        0.0000        0.0000        0.0000        0.0000        0.0000        0.0000        0.0000        0.0000        0.0000        0.0000        0.0000        0.0000        0.0000        0.0000        0.0000        0.0000        0.0000        0.0000        0.0000        0.0000        0.0000        0.0000        0.0000        0.0000        0.0000        0.0000        0.0000        0.0000        0.0000        0.0000        0.0000        0.0000        0.0000        0.0000        0.0000        0.0000        0.0000        0.0000        0.0000        0.0000        0.0000
        0.0000        0.0000        0.0000        0.0000        0.0000        0.0000        0.0000        0.0000        0.0000        0.0000        0.0000        0.0000        0.0000        0.0000        0.0000        0.0000        0.0000        0.0000        0.0000        0.0000        0.0000       56.8361       44.7040       48.2136       99.9019      107.4105       95.6051       48.4227       37.8586       23.5900       41.2880       44.7359       34.6650       39.5975       28.2263       61.6094       60.9310       18.7497        9.3378       19.6480       23.6637       18.2095       12.7390       62.1227       45.7884       23.5532       17.2117       11.1540       22.1174       22.5607      138.3365       16.9928       26.7979       26.5263       18.9787       10.1306       17.5205       18.3939       13.7282      123.3888       28.6371       51.0389       61.0727       83.8211       67.6139       57.6409       54.6459       94.4160      110.4950      102.7126       89.0970       89.5969       82.5825       75.6824       74.5558       78.4829       86.7667       76.4761       93.5387       93.4323      101.1202      100.1243       89.3753       83.5955       82.0690       81.1308       98.2815       82.1440       86.0773       83.3143       99.3434      104.4229       90.9845      104.5732       97.9886      101.9261       99.8611       95.8371       89.6079       81.9073       80.4853       83.5759       91.8888       97.0548       96.8822       86.9685       87.7629       86.6195       94.3782      107.7258      107.2921      129.9040      160.2216      159.1156      153.5200      168.5334      175.2446      178.6542      156.7078      187.8945      136.3617      119.2979      133.9119      141.1268      128.2944      130.5980      163.7804      181.4389      183.0609      220.1563      269.5937      293.2112      262.6792      277.6792      356.7160      379.8168      341.1922      369.8028      427.3286      455.2956      436.3420      441.0452      469.5326      384.4391      342.3310      321.5697      306.2573      238.3756      215.8044      209.5203      241.7016      235.7202      219.1736      223.2592      216.1542      253.8449      282.4756      300.5101      286.1093      279.9160      267.0880      273.6371      267.2817      245.8763      237.4133      241.3819      224.1569      235.5020      238.2672      232.5183      190.7658      207.1940      205.2156      189.3118      165.5261      164.6438      167.2608      157.1592      146.8397      199.3918      229.7890      261.0143      253.9840      268.3868      255.5478      224.6580      238.5389      273.7742      294.6935      242.3539      234.9521      223.9694        0.0000        0.0000        0.0000        0.0000        0.0000        0.0000        0.0000        0.0000        0.0000        0.0000        0.0000        0.0000        0.0000        0.0000        0.0000        0.0000        0.0000        0.0000        0.0000        0.0000        0.0000        0.0000        0.0000        0.0000        0.0000        0.0000        0.0000        0.0000        0.0000        0.0000        0.0000        0.0000        0.0000        0.0000        0.0000        0.0000        0.0000        0.0000        0.0000        0.0000        0.0000        0.0000        0.0000        0.0000        0.0000        0.0000        0.0000        0.0000        0.0000        0.0000        0.0000        0.0000        0.0000        0.0000        0.0000        0.0000        0.0000
        0.0000        0.0000        0.0000        0.0000        0.0000        0.0000        0.0000        0.0000        0.0000        0.0000        0.0000        0.0000        0.0000        0.0000        0.0000        0.0000        0.0000        0.0000        0.0000        0.0000       71.6803       97.2459       80.9589       49.3545       41.4111       49.9587       83.3788       41.3970       42.1298       32.8526       28.4592       28.8739       40.0311       51.4294       41.1112       21.7445       18.6002       17.8339       16.0343       32.6847       24.2537       34.2636       32.2408       37.7911       47.2517       35.5626       28.8580       15.5920       35.8385       22.8579      156.9104       15.6917       17.2244       22.2941       24.9760       29.3819       33.5990       27.6967       21.2883       40.3280       52.3659       56.3933       51.0851       45.1475       47.4795       40.5999       56.4714      102.4400      133.2876      101.8929       87.1061       76.3524       72.2028       81.7879       87.6410      111.5088      113.4259      104.6676      118.5887      136.1177      145.7825      133.4560      107.3625       91.4660      106.4420       88.0608       88.3228       87.1496       81.8467       83.0358       84.9845       99.3558       98.8557      102.2539      107.2855      109.7487      106.1060       99.3573      108.6223       88.5501       79.8212       74.9484       78.6867       79.1611       85.8933       82.7123       83.1908       79.2615       85.9683       98.8182      105.7046      122.9617      125.4902      128.7536      141.1732      159.5022      186.9190      193.6562      165.7030      160.3552      142.2653      152.6643      128.3688      141.9012      139.3414      154.3537      174.5511      192.9140      213.3136      313.5107      334.6425      351.0646      326.2890      367.9919      401.9844      409.4695      430.1850      488.8374      548.1200      554.5536      515.6466      521.5940      497.0945      410.0179      380.7445      325.1875      322.2556      268.1105      235.4202      226.1955      222.8234      194.5821      187.3471      206.5821      226.0772      248.1971      283.8144      282.6704      280.2739      288.2078      305.2672      286.6339      276.3427      265.1622      274.0051      268.6851      262.1237      248.6069      233.3372      223.3584      190.4818      210.5115      218.5483      185.7225      170.3608      180.4970      206.4540      217.6747      191.1962      218.4748      242.0609      266.7599      269.6782      268.3928      279.3591      253.7223      307.6721      335.4368      316.1829      289.7216      288.8923      286.2498      336.6559        0.0000        0.0000        0.0000        0.0000        0.0000        0.0000        0.0000        0.0000        0.0000        0.0000        0.0000        0.0000        0.0000        0.0000        0.0000        0.0000        0.0000        0.0000        0.0000        0.0000        0.0000        0.0000        0.0000        0.0000        0.0000        0.0000        0.0000        0.0000        0.0000        0.0000        0.0000        0.0000        0.0000        0.0000        0.0000        0.0000        0.0000        0.0000        0.0000        0.0000        0.0000        0.0000        0.0000        0.0000        0.0000        0.0000        0.0000        0.0000        0.0000        0.0000        0.0000        0.0000        0.0000        0.0000        0.0000        0.0000
        0.0000        0.0000        0.0000        0.0000        0.0000        0.0000        0.0000        0.0000        0.0000        0.0000        0.0000        0.0000        0.0000        0.0000        0.0000        0.0000        0.0000        0.0000        0.0000        0.0000       71.4171       57.4021       61.0603       31.7531       40.6871       28.9143       37.5401       19.6388       37.2243       24.9601       11.1333       34.6341       39.8616       33.0752       36.7930       17.6713       15.0967       30.1465       25.1019       36.5092       10.9204       29.5284       27.8920       46.1830       50.6926       50.5558       44.3163       21.2517       45.0161       33.1532       22.9032       25.7432       30.0798       22.3652       23.2841       22.3811       27.0734       23.7563       17.8697       27.6682       47.5746       69.7421       38.5932       45.9138       41.8049       70.0248      155.4699      108.5096      104.7800       86.3759       84.1238       81.8727       82.2078       92.2277       97.8105      123.3978      125.7586      145.8353      160.3187      153.5041      166.2799      146.7691      118.8791      101.4415       96.7536       90.1291       87.1613       90.4586       86.9140       88.0113       93.2745      105.8356      102.7722      101.6786       98.4036      122.6793      120.1374      119.0714      105.1244       80.7516       81.8553       71.5875       68.2168       73.1538       84.2183       89.6112       78.5636       73.4022       78.1951       91.5817       93.8497      127.0813      140.7282      147.4118      149.4394      169.2869      175.9380      174.1118      161.1513      154.1170      144.8454      128.9089      138.2708      155.9403      141.0819      166.7448      204.0967      228.0592      267.5598      303.6512      343.4309      425.7510      414.1287      424.5925      467.2826      563.9712      510.5081      516.9824      519.9039      546.3694      534.2935      512.8784      486.2861      408.4031      391.9765      344.8252      332.6651      295.9072      251.3691      217.5669      216.4043      232.6342      260.6469      210.7656      233.5085      249.1426      305.0968      330.9647      309.3676      305.2040      325.8796      329.6223      317.9869      300.0756      300.9026      288.3737      270.5600      254.9626      230.9363      228.2255      230.6937      227.8851      234.6467      220.5387      200.4419      210.0584      218.3492      227.5543      226.7410      276.9630      292.6769      294.8856      293.9051      293.3262      285.8350      306.0805      332.0033      337.9804      293.7302      271.4117      273.6685      273.7979      302.0762      318.2499        0.0000        0.0000        0.0000        0.0000        0.0000        0.0000        0.0000        0.0000        0.0000        0.0000        0.0000        0.0000        0.0000        0.0000        0.0000        0.0000        0.0000        0.0000        0.0000        0.0000        0.0000        0.0000        0.0000        0.0000        0.0000        0.0000        0.0000        0.0000        0.0000        0.0000        0.0000        0.0000        0.0000        0.0000        0.0000        0.0000        0.0000        0.0000        0.0000        0.0000        0.0000        0.0000        0.0000        0.0000        0.0000        0.0000        0.0000        0.0000        0.0000        0.0000        0.0000        0.0000        0.0000        0.0000        0.0000
        0.0000        0.0000        0.0000        0.0000        0.0000        0.0000        0.0000        0.0000        0.0000        0.0000        0.0000        0.0000        0.0000        0.0000        0.0000        0.0000        0.0000        0.0000        0.0000        0.0000       65.5328       60.9502       91.8791       45.1831       32.1684       29.2191       67.7597       30.7292       32.2773       46.3873       35.7004       30.8966       45.0854       34.3740       26.1445       33.8501       32.3784       46.1447       24.4053       35.2936       23.1614        5.5938        8.2627       41.0432       45.1073      232.2357      221.5259       18.1318       38.4972       17.4760       21.4942       26.8447       50.8303       31.1312       24.9354       30.8908       35.3572       20.3834       26.8485       30.9823       28.2164       37.5773       32.0574       50.9640       54.6247       56.7275       57.1650      115.1262       94.1659      130.2024      133.8186       88.4307      133.9014       85.6839      100.8669      128.0653      148.9803      155.3077      142.1719      143.7501      152.9736      160.3828      147.1093      112.7269      124.4449      110.1986       96.2540       86.9039       83.0061       72.7078       85.2705      112.7927      135.4934      106.9717      100.2727      127.5031      136.2217      134.2852      118.2792       90.1650       85.2608       82.6144       71.0056       73.6131       77.9561       79.7322       73.8154       72.1180       85.2359       82.9106       91.2238      121.6638      130.8551      137.2317      141.4084      153.2343      148.0224      151.6417      156.4516      173.6716      173.6700      130.7808      129.1152      175.7954      149.7670      184.3052      202.7218      275.4698      362.7080      411.6037      374.0393      453.6563      445.7637      427.8541      463.9209      549.9937      514.8589      543.2330      546.0670      564.3256      538.8026      484.7838      444.5728      409.0316      380.2498      390.9400      323.4802      263.9472      273.9334      220.1486      215.5443      232.1973      270.3539      212.9077      214.2929      244.3452      290.2941      312.1759      286.0391      298.7328      349.9133      346.3528      349.1818      320.4495      310.1674      298.4727      271.4335      295.7976      267.9388      250.5612      268.8245      258.6406      253.2837      230.8604      228.8958      244.2061      247.6170      266.0668      265.3451      313.2067      323.0228      305.6440      301.8964      296.6137      287.0157      316.5515      341.1732      333.6560      290.2020      298.9571      317.2996      288.1166      277.4955      327.0823      291.8914        0.0000        0.0000        0.0000        0.0000        0.0000        0.0000        0.0000        0.0000        0.0000        0.0000        0.0000        0.0000        0.0000        0.0000        0.0000        0.0000        0.0000        0.0000        0.0000        0.0000        0.0000        0.0000        0.0000        0.0000        0.0000        0.0000        0.0000        0.0000        0.0000        0.0000        0.0000        0.0000        0.0000        0.0000        0.0000        0.0000        0.0000        0.0000        0.0000        0.0000        0.0000        0.0000        0.0000        0.0000        0.0000        0.0000        0.0000        0.0000        0.0000        0.0000        0.0000        0.0000        0.0000        0.0000
        0.0000        0.0000        0.0000        0.0000        0.0000        0.0000        0.0000        0.0000        0.0000        0.0000        0.0000        0.0000        0.0000        0.0000        0.0000        0.0000        0.0000        0.0000        0.0000        0.0000        0.0000      156.4095      162.3581      102.3883      104.5066      113.4947      146.5317       64.8336       72.4981       76.2879       94.3895       38.5239       46.7585       28.5532       19.2077       26.1069       25.5118       35.9113       34.7431       45.0384       36.5118       14.4317       21.6752       23.6532       33.3823       37.8641       33.3697       27.2910       27.7186       30.9674       27.0943       14.8052       19.7594       26.2247       30.0082       39.9388       88.1869       88.3929       43.1768       43.9685       44.4932       44.9665       39.7841       67.3275       74.6190       75.4042       73.8491       77.5105       99.0846       89.1256      106.4234       89.4416       94.7199       62.6938      114.0075      138.0509      124.7963      117.0608      127.5861      132.5834      150.9764      158.9301      143.2576      124.4231      124.6784      154.3175      116.7346       92.2684       80.5829       79.8148       86.5952      115.6281      123.2406      115.4559      122.7754      114.4320      128.8817      142.4122      119.9328      127.0112       88.8652       76.0513       74.2685       73.9428       73.7291       71.9156       65.7554       58.8256       63.1419       72.5929       81.1638       95.5994      103.6734      104.4687      104.7793      120.2091      148.5013      147.7658      144.6272      185.2357      172.9518      152.7995      160.6523      162.4509      184.6533      217.7136      277.9377      344.6346      451.1138      424.3687      409.6704      426.3074      415.0480      420.6172      418.8116      456.8869      482.6088      522.3787      512.7606      516.0237      493.8811      434.0644      381.6780      330.1345      305.9834      314.2234      269.8040      235.3967      221.7476      207.1113      200.8186      208.4840      228.3938      215.1623      204.5555      196.7057      215.6807      227.9272      225.8509      270.3656      312.0913      332.0436      341.5483      349.5439      377.4787      367.1485      330.8120      321.8474      304.5395      311.2391      346.2486      333.7547      306.3221      299.5848      296.1818      326.8324      344.5609      351.8976      335.8412      332.7155      327.7769      320.4612      320.2192      303.7541      290.4286      290.7677      276.1430      266.8864      272.9716      282.1664      273.6717      215.5110      222.0099      219.9645      210.1245      195.9300        0.0000        0.0000        0.0000        0.0000        0.0000        0.0000        0.0000        0.0000        0.0000        0.0000        0.0000        0.0000        0.0000        0.0000        0.0000        0.0000        0.0000        0.0000        0.0000        0.0000        0.0000        0.0000        0.0000        0.0000        0.0000        0.0000        0.0000        0.0000        0.0000        0.0000        0.0000        0.0000        0.0000        0.0000        0.0000        0.0000        0.0000        0.0000        0.0000        0.0000        0.0000        0.0000        0.0000        0.0000        0.0000        0.0000        0.0000        0.0000        0.0000        0.0000        0.0000        0.0000        0.0000
        0.0000        0.0000        0.0000        0.0000        0.0000        0.0000        0.0000        0.0000        0.0000        0.0000        0.0000        0.0000        0.0000        0.0000        0.0000        0.0000        0.0000        0.0000        0.0000        0.0000        0.0000      116.5190       97.7630      121.7744      126.5635      134.7624      139.5797       75.9142       76.2568       86.6612       66.1673       42.8435       40.3605       21.9623       26.1632       34.0911       34.9563       34.0674       68.4116      104.6386       56.2443       37.5070       25.3643       18.2330       41.2074       55.9766       57.9449       33.1075       28.4876       47.4454       51.4415       16.1385       20.6740       32.7511       39.5542       38.6234       35.1229       53.9622       55.8846       58.8387       54.8515       46.7718       52.9289       68.1371      100.2037      102.2540       89.5685       86.6281       93.6003       86.9629      106.7955       87.0980       73.7252       81.4911       90.9507      102.2066      104.4535      130.5552      161.9466      142.2832      132.5953      121.8206      134.5473      143.2838      129.7615      140.2210      131.5619      100.0252      101.1030       85.9732       94.1868      111.3949      117.9267      110.7499      106.3367      113.7326      129.8356      161.1707      149.0799      123.5756      106.2384       76.8510       72.3480       70.9444       68.4476       64.3853       55.2705       60.6939       63.3056       61.6247       79.6662      103.8943      120.6750      122.2990      104.7590      132.1604      159.1210      152.3184      158.5358      200.9128      183.4702      171.0088      178.7793      252.2024      275.1328      251.4233      297.5004      371.2664      467.0408      449.1329      403.0904      422.0702      394.2429      388.0965      362.2847      404.8882      418.8850      447.9081      428.1964      454.8683      411.3096      392.4559      361.4435      297.4918      273.1688      256.6099      244.1783      203.9952      194.6478      187.9945      190.2027      211.6622      226.7292      263.6968      209.8300      186.5992      188.5418      211.3158      229.1231      259.2944      279.8409      306.0120      355.9247      377.5352      418.3964      441.9653      388.4660      355.8709      326.7550      327.1117      328.2478      344.7512      327.2787      337.4942      371.0487      386.9224      376.5801      360.5308      343.3358      360.7923      363.6524      375.0681      358.7441      296.4365      311.9134      325.8775      303.3986      264.9702      258.0554      298.4209      238.9518      201.5046      198.0020      182.8810      177.5427      175.9200        0.0000        0.0000        0.0000        0.0000        0.0000        0.0000        0.0000        0.0000        0.0000        0.0000        0.0000        0.0000        0.0000        0.0000        0.0000        0.0000        0.0000        0.0000        0.0000        0.0000        0.0000        0.0000        0.0000        0.0000        0.0000        0.0000        0.0000        0.0000        0.0000        0.0000        0.0000        0.0000        0.0000        0.0000        0.0000        0.0000        0.0000        0.0000        0.0000        0.0000        0.0000        0.0000        0.0000        0.0000        0.0000        0.0000        0.0000        0.0000        0.0000        0.0000        0.0000        0.0000        0.0000
        0.0000        0.0000        0.0000        0.0000        0.0000        0.0000        0.0000        0.0000        0.0000        0.0000        0.0000        0.0000        0.0000        0.0000        0.0000        0.0000        0.0000        0.0000        0.0000        0.0000        0.0000      162.1555      129.2227      163.3875      169.5534      173.1878      166.7941      115.7173      122.4647      136.4602      117.2562       38.5761       27.1918       19.3087       23.0659       28.7868       35.0857       41.9031       38.2302       41.8085       89.0119       27.0064       43.4832      133.0738       37.8103       62.9836       76.4434       21.0740       33.5275       51.9675       66.0153       34.6758       30.9099       57.2362       58.1990       36.6192       39.8841       42.1590       79.1269       78.8804       69.5508       73.7249       56.4698       91.7540       80.1967       95.8145      101.7906       93.5436       62.8588       72.6411       68.1524       81.0333       66.7378       61.3049       83.4507       87.1230       92.6359      130.3777      146.1883      129.7132      128.2094      121.9026      119.6976      124.6799      132.1694      123.1165      114.7746       98.5503       98.7864       95.4672      104.0850      116.0378      120.6925      128.3247      132.9289      137.7666      133.3153      147.5142      127.4521      111.1680      112.7168       99.3714       84.4318       73.2783       78.7010       76.9884       71.9203       67.9728       80.0611       75.8693       79.8202      110.8595      118.4729      127.0591      121.5356      151.2467      151.1143      149.7022      130.4668      173.6839      187.3843      181.6438      189.4485      286.6086      273.3503      278.2285      324.8038      374.7806      435.3865      343.9317      306.1075      318.6159      345.3041      379.0941      357.7838      393.3761      385.6796      388.1399      379.0512      391.0569      362.9302      376.2190      379.9945      290.1270      232.0293      196.6334      194.5759      199.0989      212.0809      211.7761      205.9624      244.0574      259.6596      276.4948      246.0801      223.1817      198.9611      239.7925      221.2092      262.7690      277.6277      358.5582      373.5580      394.5285      440.2056      432.8886      385.0678      362.3281      363.4608      363.1671      359.4238      334.4237      333.8821      357.6757      369.1008      405.8675      407.9826      403.4368      426.1687      423.4867      404.6063      405.1668      371.9346      323.9389      334.2702      334.6403      309.8071      306.8829      278.8601      274.2100      231.0223      190.6238      196.7599      180.7759      188.5757      157.4400        0.0000        0.0000        0.0000        0.0000        0.0000        0.0000        0.0000        0.0000        0.0000        0.0000        0.0000        0.0000        0.0000        0.0000        0.0000        0.0000        0.0000        0.0000        0.0000        0.0000        0.0000        0.0000        0.0000        0.0000        0.0000        0.0000        0.0000        0.0000        0.0000        0.0000        0.0000        0.0000        0.0000        0.0000        0.0000        0.0000        0.0000        0.0000        0.0000        0.0000        0.0000        0.0000        0.0000        0.0000        0.0000        0.0000        0.0000        0.0000        0.0000        0.0000        0.0000        0.0000        0.0000
        0.0000        0.0000        0.0000        0.0000        0.0000        0.0000        0.0000        0.0000        0.0000        0.0000        0.0000        0.0000        0.0000        0.0000        0.0000        0.0000        0.0000        0.0000        0.0000        0.0000        0.0000      242.3464      167.5696      198.6116      202.6464      229.8542      164.6542       99.3316      124.1598      120.8745      142.5960       29.3555       20.6368       10.1956       12.5384       34.0086       48.6191       25.7841       18.1619       68.9152       84.1962       45.6583       33.6938      147.2415       47.7167       71.1255       78.9645       44.2156       49.5860       49.5033       30.0320       47.3743       45.9737       72.1248       59.1459       57.0724       73.2308       49.5546       57.7137       79.2501       74.9187       69.9799      105.3527      117.4131       66.7487       83.3985       91.4003       85.8342       64.5738       99.4315       83.4428       87.3972       71.6269       66.5490       79.9404       91.6773       99.4015      108.3018      123.8122      108.4660      112.2328      123.0102      120.7741      110.5153      116.2472      117.9689      101.1605       81.9691       85.6706       95.3385       93.4552      125.8045      131.4604      137.4209      147.7835      159.4354      120.9254      122.1201      132.2969      110.2472      110.1177       95.0548      105.6445       88.5880       95.1909       90.1618       82.8251       84.6346       84.6413       94.1740      110.6278      120.6646      118.7444      122.8610      129.1042      149.1762      132.6243      124.7444      127.0626      168.4632      175.4414      189.0055      210.8757      273.6894      250.9802      270.0209      297.8056      336.8146      357.3120      325.7433      290.9520      318.6354      350.2546      337.5614      355.4275      399.2514      362.6458      343.9883      321.2283      359.0405      329.2208      327.6783      315.9142      256.5289      233.9174      198.3699      213.1338      259.2452      277.7008      294.1603      281.2939      322.7932      311.3963      313.2822      325.4247      259.9987      224.3907      216.0916      231.7247      272.3163      290.8201      308.0480      342.7387      379.2000      423.9919      417.8288      412.1104      425.2166      421.3109      407.7046      400.3608      380.6209      391.1953      377.0295      370.3007      404.2413      396.8317      421.8327      424.8503      438.8395      463.8781      428.3645      409.7012      380.7056      387.2117      365.2616      356.0292      364.5092      286.4025      241.1208      233.0831      194.7471      232.2808      219.0700      220.9845        0.0000        0.0000        0.0000        0.0000        0.0000        0.0000        0.0000        0.0000        0.0000        0.0000        0.0000        0.0000        0.0000        0.0000        0.0000        0.0000        0.0000        0.0000        0.0000        0.0000        0.0000        0.0000        0.0000        0.0000        0.0000        0.0000        0.0000        0.0000        0.0000        0.0000        0.0000        0.0000        0.0000        0.0000        0.0000        0.0000        0.0000        0.0000        0.0000        0.0000        0.0000        0.0000        0.0000        0.0000        0.0000        0.0000        0.0000        0.0000        0.0000        0.0000        0.0000        0.0000        0.0000        0.0000
        0.0000        0.0000        0.0000        0.0000        0.0000        0.0000        0.0000        0.0000        0.0000        0.0000        0.0000        0.0000        0.0000        0.0000        0.0000        0.0000        0.0000        0.0000        0.0000        0.0000        0.0000        0.0000      316.5310      261.7577      214.9054      221.4517      167.6920      142.0933      161.1215      166.1372      157.3422      124.7329      110.9060       73.7369       50.0404      155.1613      137.7132       70.9494       51.4845       13.6887       21.9058       76.3773       43.2401       22.0599       20.2970       26.0995       63.5441       29.2207       42.6176       23.9850       31.8210       26.7617       42.4887       46.1732       42.8214       73.2990       63.6363       64.2481       59.0442       79.5095       85.2135       69.7508       68.3314       77.2445       76.9667      116.0973       85.5789       90.7447       84.3941       79.0370       68.4840       81.1930      112.0161      111.0904      105.9083      139.0018      138.0117      114.1348      106.5530      103.8237      103.0323      128.9018      122.9803      130.7381      114.5670      101.2619      102.9265       99.7587      137.1999      125.9680      108.2355      123.6196      182.5340      175.8254      174.3982      168.6650      150.4740      125.7195      105.5600       95.8586      101.6221       93.0779       94.5289       96.7120      106.0451       96.1534       89.6851       87.1023       95.2011      105.6242      103.1407      132.4774      132.1755      146.4682      145.9960      183.8380      150.7698      135.0444      138.2563      168.5072      187.9430      192.9198      226.7722      225.2543      220.2227      227.8868      242.2786      261.3729      276.1178      254.4168      285.7989      297.7713      250.8896      238.1390      240.3755      247.0370      248.1772      225.6408      248.7186      275.8009      238.9971      206.7262      247.2205      277.3394      244.6809      246.6043      268.5074      326.4541      344.5387      361.4662      412.8955      415.3571      435.8441      366.2938      372.2692      286.0886      245.8461      268.5191      267.2514      304.3384      321.4944      329.6516      305.4663      325.5806      367.5692      394.7632      381.6783      427.7643      447.0417      494.1566      479.5913      467.8127      470.8782      433.4356      424.6889      456.7908      460.4052      461.9920      474.3044      466.3757      465.6188      451.8386      426.2325      403.8927      368.0005      318.7258      309.4491      286.3917      264.9760      251.1081      221.3043      212.0320      210.2565      200.5403      189.4545      177.0948      165.9332      177.7374      200.2524        0.0000        0.0000        0.0000        0.0000        0.0000        0.0000        0.0000        0.0000        0.0000        0.0000        0.0000        0.0000        0.0000        0.0000        0.0000        0.0000        0.0000        0.0000        0.0000        0.0000        0.0000        0.0000        0.0000        0.0000        0.0000        0.0000        0.0000        0.0000        0.0000        0.0000        0.0000        0.0000        0.0000        0.0000        0.0000        0.0000        0.0000        0.0000        0.0000        0.0000        0.0000        0.0000        0.0000        0.0000        0.0000        0.0000        0.0000        0.0000        0.0000        0.0000
        0.0000        0.0000        0.0000        0.0000        0.0000        0.0000        0.0000        0.0000        0.0000        0.0000        0.0000        0.0000        0.0000        0.0000        0.0000        0.0000        0.0000        0.0000        0.0000        0.0000        0.0000        0.0000        0.0000        0.0000        0.0000        0.0000      221.9346      164.4538      163.3965      170.4363      187.1349      143.7654      104.3973       87.4113       96.7415       57.5210       53.4295       87.9492       71.5726       34.1231       49.3076       49.6911       61.5364       34.3957       51.6328       45.9807       56.5711       21.6594       35.2743       41.1873       52.1375       46.9238       39.4054       40.0685       48.0022       58.7653       62.0249       73.0540       75.7794       91.5179       92.2073       80.2068       82.8953       92.5162       93.7446       83.8640       82.2135       99.1257       90.1027       69.8786       81.2250       88.1773       97.2607      144.9906      146.9702      141.3360      130.5232      113.8984      117.1072      116.3721      118.4072      114.1196      117.4548      102.8869      120.7185      138.7927      121.0384      133.7627      122.3827      107.4259      115.3328      167.2726      170.3049      156.7872      178.1609      166.5228      161.7453      132.2908      115.5079       98.8300       97.1894       96.1087      104.4747       94.1495       97.5486       96.5844       90.4128       90.9554       94.0403      106.2272      116.4590      141.9691      130.7940      133.7886      143.4893      156.5999      136.8572      126.7869      137.9413      172.2088      196.8356      200.6298      245.1204      245.7447      229.6118      240.9938      232.3006      256.7636      283.4647      277.5146      299.0887      294.5501      253.2006      206.9281      205.9127      224.6630      210.7803      257.7083      213.6032      225.2650      251.1563      233.5195      249.0722      284.6054      303.4246      292.0500      298.6746      325.3702      340.8611      403.1644      427.7333      408.2567      410.2196      365.0693      333.1497      246.7181      231.6992      247.9506      284.8612      312.1455      306.9326      316.1500      308.1006      331.7630      355.7406      369.0674      377.0218      410.8076      494.2301      476.8553      456.9726      502.3121      471.1346      451.0030      471.1468      507.0302      564.1616      580.9107      562.5610      496.7205      477.6129      459.8306      428.3023      425.4587      392.4118      346.4687      319.5778      266.4200      244.6777      242.2258      237.2093      214.5296      218.3375      208.8901      211.7755      189.7905      175.5923      174.9565      202.3693        0.0000        0.0000        0.0000        0.0000        0.0000        0.0000        0.0000        0.0000        0.0000        0.0000        0.0000        0.0000        0.0000        0.0000        0.0000        0.0000        0.0000        0.0000        0.0000        0.0000        0.0000        0.0000        0.0000        0.0000        0.0000        0.0000        0.0000        0.0000        0.0000        0.0000        0.0000        0.0000        0.0000        0.0000        0.0000        0.0000        0.0000        0.0000        0.0000        0.0000        0.0000        0.0000        0.0000        0.0000        0.0000        0.0000        0.0000        0.0000        0.0000        0.0000
        0.0000        0.0000        0.0000        0.0000        0.0000        0.0000        0.0000        0.0000        0.0000        0.0000        0.0000        0.0000        0.0000        0.0000        0.0000        0.0000        0.0000        0.0000        0.0000        0.0000        0.0000        0.0000        0.0000        0.0000        0.0000        0.0000        0.0000      245.2889      196.4053      200.3704      161.7779      107.5957      119.3688      117.4950      137.7915      118.0031       91.4080      117.0042       71.5830       69.6829       48.3220       72.3213       85.6776       84.6636       76.6334       83.6498       50.8193       43.0554       49.0951       60.7043       37.9517       53.7314       76.0086       38.0158       51.8599       67.5647       78.3672       83.4727       96.8695      106.4652       77.0197       79.8259      104.0491      110.7744       96.0544       90.1668       97.0962       95.6557       81.7186       83.7889       99.9804       96.7018       98.3355       99.1142       97.0702      115.3416      126.3713      128.5789      123.1685      120.2131      118.6032      125.8784      111.3709      101.2780       91.9308       99.0243      103.8618      115.3649       97.5125       92.8789      110.8179      128.1536      143.4975      158.0407      184.5549      134.7962      155.0414      156.8478      142.9014      112.5998      106.2767       99.2742      104.9889       96.4441       92.2392       94.9351       94.4851      102.4134      105.0746      118.3328      115.7872      136.2993      136.4836      141.6290      139.5940      157.5987      138.8913      165.1277      150.6596      195.1756      227.3624      217.5999      228.4110      265.4934      293.6620      237.1960      222.4597      274.5576      340.3863      317.3115      331.5873      296.1908      244.2707      204.8211      234.1433      210.0255      203.7260      224.8274      219.6964      201.3262      185.2285      215.2738      244.9379      263.1988      269.0993      259.8150      308.3231      341.5029      392.1684      449.4828      458.0362      441.9291      424.8624      400.8094      351.5847      225.4009      205.0050      261.1390      263.1276      302.7046      333.2478      293.1147      292.7632      330.7562      359.6709      389.4388      444.1117      411.3932      433.6674      415.2781      418.3564      430.6729      479.8178      521.6845      528.2158      576.8150      629.5842      664.2250      601.7134      511.8772      475.0762      427.3307      415.0475      422.7341      380.1558      321.2581      287.8149      253.3613      234.7714      229.5865      229.0460      227.9896      240.3112      206.0423      210.0705      177.5333      189.8605      213.9107      205.7773      226.6500        0.0000        0.0000        0.0000        0.0000        0.0000        0.0000        0.0000        0.0000        0.0000        0.0000        0.0000        0.0000        0.0000        0.0000        0.0000        0.0000        0.0000        0.0000        0.0000        0.0000        0.0000        0.0000        0.0000        0.0000        0.0000        0.0000        0.0000        0.0000        0.0000        0.0000        0.0000        0.0000        0.0000        0.0000        0.0000        0.0000        0.0000        0.0000        0.0000        0.0000        0.0000        0.0000        0.0000        0.0000        0.0000        0.0000        0.0000        0.0000        0.0000
        0.0000        0.0000        0.0000        0.0000        0.0000        0.0000        0.0000        0.0000        0.0000        0.0000        0.0000        0.0000        0.0000        0.0000        0.0000        0.0000        0.0000        0.0000        0.0000        0.0000        0.0000        0.0000        0.0000        0.0000        0.0000        0.0000        0.0000        0.0000        0.0000        0.0000      254.6720      164.1918      134.0183      126.7543      135.1248      110.1047       61.1249       44.4576       51.0200       51.8505      102.0054       75.8130      126.3345       46.9142       56.7520       66.1763       91.5988       61.5838       60.5071       48.1443       38.6694       46.1194      116.3202       48.6609       59.4237       78.3806       89.9496       88.4808       91.7948      101.6068       79.8752       84.8731      102.1096      100.2807       92.7900       88.6893       69.8404       89.8836       92.6913      100.4115      132.0232      115.1532      126.7352      118.8380      101.8457      113.2367      104.7502      108.9761      128.5586      113.4800      110.0346      120.4794      100.5460      103.5655       80.4414       95.6809      119.2626      113.5229      105.0282      101.2065      113.8227      120.7405      112.0107      104.9687      112.4263      100.5701      134.0423      147.4949      159.4832      133.4699      132.7447      134.0080      115.2451      106.6991      103.8635      101.9130      113.0563      111.3310      116.3184      120.9054      120.9882      160.9377      158.3129      152.4875      141.4259      147.8030      162.3435      215.7541      199.8898      251.5966      263.3393      239.0722      227.7903      207.7959      211.0589      198.9110      214.7954      273.2864      344.0472      366.2570      295.0129      248.9539      215.8097      185.9117      177.5356      178.2479      203.8393      246.2994      229.9134      197.3606      198.9036      220.1739      213.9652      262.6015      291.3853      300.3329      375.4516      383.3359      432.2146      432.5269      444.6852      441.9494      410.3807      370.3474      352.8848      234.5539      226.5574      265.4377      302.0005      323.7220      357.4174      327.7236      307.4948      359.6168      361.0824      425.6125      469.3182      415.6971      404.2443      399.2786      379.6728      428.6402      441.4344      477.0430      510.2575      599.1926      624.6791      604.2868      581.2349      482.7675      432.6191      387.1324      380.9467      346.4514      316.1508      298.1635      271.3421      218.4213      227.3046      211.9639      211.7243      221.9944      226.1531      166.4980      167.5903      167.1752      184.1829      203.2149      222.8435      245.7600        0.0000        0.0000        0.0000        0.0000        0.0000        0.0000        0.0000        0.0000        0.0000        0.0000        0.0000        0.0000        0.0000        0.0000        0.0000        0.0000        0.0000        0.0000        0.0000        0.0000        0.0000        0.0000        0.0000        0.0000        0.0000        0.0000        0.0000        0.0000        0.0000        0.0000        0.0000        0.0000        0.0000        0.0000        0.0000        0.0000        0.0000        0.0000        0.0000        0.0000        0.0000        0.0000        0.0000        0.0000        0.0000        0.0000        0.0000        0.0000        0.0000
        0.0000        0.0000        0.0000        0.0000        0.0000        0.0000        0.0000        0.0000        0.0000        0.0000        0.0000        0.0000        0.0000        0.0000        0.0000        0.0000        0.0000        0.0000        0.0000        0.0000        0.0000        0.0000        0.0000        0.0000        0.0000        0.0000        0.0000        0.0000        0.0000        0.0000        0.0000      446.2060      323.8051        0.0000        0.0000      178.4312      146.2356      187.1733      159.1430      140.0976      124.5559      154.4100      331.6026      128.7952      161.6068      106.2495      119.7366      119.6293      116.2530      129.3683       79.0155       68.7981       79.9242       79.7215       93.3060      111.1592      107.3830      102.3759      104.9104      136.9649      116.2302      145.2838      129.5201      112.1329       99.7688       90.8934      107.9750      121.8006      109.4592      146.6931      157.8051      173.5667      153.4290      168.6486      168.1725      146.9830      124.0252      131.7349      131.3312      196.0192      189.6249      246.0514      208.8670      183.7918      148.0942      172.7023      214.0715      165.7675      181.8507      237.2397      196.6080      147.3486      169.9344      150.5993      180.4766      129.9951      134.2057      142.7005      196.1242      174.4320      157.4870      157.1164      150.0313      141.4666      119.7328      125.3601      134.4838      149.0474      148.5094      155.7827      157.2284      173.4215      190.8773      183.5757      181.1163      181.9828      193.1964      198.1258      218.5159      263.3586      263.5297      245.6156      220.0030      189.0056      184.0970      207.2940      212.7173      253.3514      303.2023      285.7754      225.6191      210.4166      192.0898      187.8446      208.4831      196.1306      215.2748      196.7291      185.7306      209.0397      219.9119      188.8885      231.0944      307.2191      314.4495      368.7951      390.7818      418.9597      459.5115      465.9055      445.6438      386.7862      350.2610      332.2946      297.1295      267.6112      254.8911      283.4962      299.9384      339.9486      403.7852      330.9914      332.2181      344.4584      361.3359      382.5248      382.1880      340.3272      301.4627      303.2809      333.8140      347.5779      362.5032      401.4095      452.3947      544.4019      536.6418      557.1913      509.4401      407.2920      390.9785      350.4879      320.0227      279.9941      265.2219      246.9835      231.7762      207.3670      186.9904      178.5592      195.3790      212.9864      194.1721      185.2572      187.1917      176.6933      205.8857      251.1214        0.0000        0.0000        0.0000        0.0000        0.0000        0.0000        0.0000        0.0000        0.0000        0.0000        0.0000        0.0000        0.0000        0.0000        0.0000        0.0000        0.0000        0.0000        0.0000        0.0000        0.0000        0.0000        0.0000        0.0000        0.0000        0.0000        0.0000        0.0000        0.0000        0.0000        0.0000        0.0000        0.0000        0.0000        0.0000        0.0000        0.0000        0.0000        0.0000        0.0000        0.0000        0.0000        0.0000        0.0000        0.0000        0.0000        0.0000        0.0000        0.0000        0.0000        0.0000
        0.0000        0.0000        0.0000        0.0000        0.0000        0.0000        0.0000        0.0000        0.0000        0.0000        0.0000        0.0000        0.0000        0.0000        0.0000        0.0000        0.0000        0.0000        0.0000        0.0000        0.0000        0.0000        0.0000        0.0000        0.0000        0.0000        0.0000        0.0000        0.0000        0.0000        0.0000        0.0000        0.0000        0.0000        0.0000        0.0000        0.0000      193.3809      236.9879      171.3252      170.4386      154.2178      301.6440      141.7094      193.1514      125.0899      120.6007       99.6446      118.0148      141.9211       81.9546       48.0704       64.8991       75.5394       74.5753       84.7736       92.1810      105.9378      101.0864      139.1240      145.9143      168.3606      119.7465      103.4077      108.1995      112.1730       96.8165      123.0802      116.2035      127.5284      121.0224      158.0339      165.4322      197.4984      167.8397      136.5068      129.6913      145.9452      126.7121      182.4509      207.2880      205.9495      162.5631      188.0812      181.1614      188.9782      186.4252      397.5548      272.3570      259.4796      173.1185      152.4389      152.5985      179.3244      201.1185      162.8572      149.1888      169.7069      203.6951      162.6429      158.3045      144.0983      146.2434      135.2245      134.3577      138.3974      144.1428      166.8605      171.0508      171.0116      161.8000      162.4776      168.3557      153.5703      242.4053      235.1391      224.2009      244.0610      294.0667      245.3891      260.9129      281.6101      259.2895      236.1898      215.4783      210.8096      222.6420      223.1498      248.1320      212.2293      210.8336      216.5337      209.6553      198.9714      207.5916      194.9072      208.6652      205.1194      199.8848      204.2596      205.7371      203.2974      267.1526      301.4116      343.0387      397.7130      445.2375      494.5045      478.6632      434.7179      425.8650      367.3120      376.1205      331.1235      274.9418      254.9494      272.2208      278.2440      340.9259      360.0198      362.1474      386.3893      393.7234      385.3766      350.3203      342.6645      321.2834      293.2124      249.2509      262.5496      285.2640      329.0883      366.7137      410.5853      480.5794      569.2250      540.4990      508.0565      486.3364      406.3950      369.2881      350.0170      310.3649      273.4727      261.0205      246.5692      222.8835      202.8285      176.3530      172.5547      201.6644      247.1189      199.0367      199.9196      200.9187      219.0659      255.8617        0.0000        0.0000        0.0000        0.0000        0.0000        0.0000        0.0000        0.0000        0.0000        0.0000        0.0000        0.0000        0.0000        0.0000        0.0000        0.0000        0.0000        0.0000        0.0000        0.0000        0.0000        0.0000        0.0000        0.0000        0.0000        0.0000        0.0000        0.0000        0.0000        0.0000        0.0000        0.0000        0.0000        0.0000        0.0000        0.0000        0.0000        0.0000        0.0000        0.0000        0.0000        0.0000        0.0000        0.0000        0.0000        0.0000        0.0000        0.0000        0.0000        0.0000        0.0000        0.0000
        0.0000        0.0000        0.0000        0.0000        0.0000        0.0000        0.0000        0.0000        0.0000        0.0000        0.0000        0.0000        0.0000        0.0000        0.0000        0.0000        0.0000        0.0000        0.0000        0.0000        0.0000        0.0000        0.0000        0.0000        0.0000        0.0000        0.0000        0.0000        0.0000        0.0000        0.0000        0.0000        0.0000        0.0000        0.0000        0.0000        0.0000        0.0000        0.0000      144.2765      197.9690      193.7727      211.2964      107.5861      150.9536      135.5467      136.7161       93.9399      118.0787      157.7910      136.7626       73.5085       73.2436       76.7499       76.8760       98.0591      107.4421      120.2192      119.3769      130.4764      132.7630      131.5948      114.8405      126.6791      127.8686      123.2667       83.6164       87.2316       93.1648       84.0172      110.6925      147.0479      135.2222      133.9422      161.3873      138.1269      155.3507      148.5153      146.1440      201.5223      184.0023      178.6574      151.6258      173.9964      179.0728      169.0817      134.8864      192.9300      312.3310      270.9698      216.2062      171.9382      145.3114      298.0817      193.7771      136.2787      129.4335      144.6627      131.7808      122.7282      134.0315      143.5330      145.5254      148.4635      147.5614      155.9503      150.8520      179.8736      198.4921      185.3661      171.4433      172.1311      166.4175      146.3588      177.9171      225.5825      209.2706      205.6609      225.2670      215.2194      236.3059      242.9101      265.6767      243.9673      213.6803      209.5742      219.5568      227.6145      216.6413      196.2287      214.3048      222.2355      201.9440      145.1595      182.1921      200.8863      210.1861      185.0980      208.2180      236.5786      269.8030      291.7633      321.9396      342.0795      365.1938      375.3873      396.3996      402.2415      418.1393      383.0185      374.7781      360.3857      337.5010      277.4824      259.8474      254.5277      263.6537      282.8293      286.9434      291.9280      352.9223      406.3459      363.7500      362.2360      347.8850      322.6880      323.6092      290.2007      225.2226      223.2722      243.8635      298.8004      356.5821      427.0553      449.5086      516.5250      563.5645      537.5410      502.1976      406.0716      343.7918      321.5363      298.4982      294.0016      240.3653      224.4301      213.9421      194.8886      164.3704      166.7946      184.4095      226.8401      241.4355      231.1561      225.2389      230.5053      267.1024        0.0000        0.0000        0.0000        0.0000        0.0000        0.0000        0.0000        0.0000        0.0000        0.0000        0.0000        0.0000        0.0000        0.0000        0.0000        0.0000        0.0000        0.0000        0.0000        0.0000        0.0000        0.0000        0.0000        0.0000        0.0000        0.0000        0.0000        0.0000        0.0000        0.0000        0.0000        0.0000        0.0000        0.0000        0.0000        0.0000        0.0000        0.0000        0.0000        0.0000        0.0000        0.0000        0.0000        0.0000        0.0000        0.0000        0.0000        0.0000        0.0000        0.0000        0.0000        0.0000
        0.0000        0.0000        0.0000        0.0000        0.0000        0.0000        0.0000        0.0000        0.0000        0.0000        0.0000        0.0000        0.0000        0.0000        0.0000        0.0000        0.0000        0.0000        0.0000        0.0000        0.0000        0.0000        0.0000        0.0000        0.0000        0.0000        0.0000        0.0000        0.0000        0.0000        0.0000        0.0000        0.0000        0.0000        0.0000        0.0000        0.0000        0.0000        0.0000        0.0000      176.2941      158.7572      174.9036       85.6965      147.7642      125.0159      115.6946       55.2753      109.3514      147.3860      147.5164      115.7474      100.7466       94.8173      150.3649      148.5354      116.2483      116.8311      128.6282      154.1082      163.1088      113.5132      125.9884      116.9203      121.6419      123.8967       95.6910       83.5233       77.9513       82.5161      119.4632      107.9501      115.6590      126.2979      179.0091      139.9693      135.2134      146.7594      164.4845      181.8917      182.2019      199.9319      168.4332      156.7266      190.6425      236.8652      205.1262      265.7905      340.5133      267.7702      187.8158      112.4529      104.6777      227.5882      173.7251       93.7124       96.9231      108.7151      126.9897      112.2085      141.1964      144.4066      145.7521      170.1671      166.2065      170.0135      169.3828      190.2239      189.8369      189.3662      192.3488      206.4601      181.2578      154.0666      168.0457      198.7898      180.9850      174.6191      189.0502      210.2175      227.9792      239.0507      253.4065      236.8866      221.1335      181.5401      193.9009      186.6759      189.2222      188.4164      178.2777      167.4203      173.7155      176.1686      181.6836      181.4352      188.5999      195.2212      210.0807      266.0349      300.5986      263.6338      271.3635      355.2019      342.6135      365.5414      389.5603      397.5190      395.3230      377.5019      377.0990      359.2262      323.8497      286.3448      266.0250      253.0420      252.5608      246.6450      247.4428      265.6947      292.8316      337.4413      313.9342      305.2033      309.1963      296.1753      287.6063      295.6285      227.6244      206.2266      215.6862      240.8168      308.2746      447.5336      468.9853      512.0067      565.2776      497.7766      496.4794      412.6325      313.9579      280.8053      257.2044      241.4227      226.7639      223.4810      215.6126      193.4491      168.2973      199.3723      210.6356      238.5919      251.7778      251.9208      244.2819      245.0443        0.0000        0.0000        0.0000        0.0000        0.0000        0.0000        0.0000        0.0000        0.0000        0.0000        0.0000        0.0000        0.0000        0.0000        0.0000        0.0000        0.0000        0.0000        0.0000        0.0000        0.0000        0.0000        0.0000        0.0000        0.0000        0.0000        0.0000        0.0000        0.0000        0.0000        0.0000        0.0000        0.0000        0.0000        0.0000        0.0000        0.0000        0.0000        0.0000        0.0000        0.0000        0.0000        0.0000        0.0000        0.0000        0.0000        0.0000        0.0000        0.0000        0.0000        0.0000        0.0000        0.0000
        0.0000        0.0000        0.0000        0.0000        0.0000        0.0000        0.0000        0.0000        0.0000        0.0000        0.0000        0.0000        0.0000        0.0000        0.0000        0.0000        0.0000        0.0000        0.0000        0.0000        0.0000        0.0000        0.0000        0.0000        0.0000        0.0000        0.0000        0.0000        0.0000        0.0000        0.0000        0.0000        0.0000        0.0000        0.0000        0.0000        0.0000        0.0000        0.0000        0.0000        0.0000        0.0000        0.0000      195.2448      222.7939      151.5662      144.3112      128.4000      148.4768      395.9593      217.6422      241.3239      222.8271      257.6087      270.2032      219.6354      155.8326      154.7639      155.4510      182.8504      207.5165      197.8674      205.7769      148.6457      145.9112      128.5399      195.5843      205.2029      190.5769      212.4168      255.5512      273.9121      302.4938      224.1699      202.3750      162.2740      176.1912      161.6044      188.6497      234.1208      212.4859      226.3197      257.1512      358.6399      433.9475      497.4716      457.1711      488.8394      496.3034      433.9014      353.6844      166.8858      163.6911      227.1238      233.4673      153.6333      142.5327      179.4397      234.5962      196.9122      227.5219      213.3210      235.4327      207.5897      226.8928      227.4487      238.0666      241.2512      234.4399      240.6125      234.5690      259.8992      240.1385      202.8443      180.3124      198.4333      210.1317      191.7683      179.4131      173.6458      185.9904      221.3290      245.8340      237.1784      197.5009      172.1662      167.2746      151.8599      169.6978      178.5225      155.1660      157.5971      160.8568      148.0116      125.8760      143.0020      162.4803      187.4320      221.8726      252.8184      288.5444      253.2568      261.4791      330.0732      337.2205      340.6865      373.2951      408.4123      429.0347      438.8073      410.5676      368.8669      332.5716      311.4747      267.9605      208.0742      200.3888      200.6246      207.3976      232.4164      252.5903      259.7307      260.3960      266.7959      259.7560      251.1572      250.8045      217.5045      199.6779      191.7428      197.5889      198.1778      238.5219      349.9789      412.2108      458.2091      501.5421      502.6682      458.4467      335.6714      266.6129      252.1241      238.5334      222.9941      227.0288      252.5917      236.4812      229.1501      231.7017      234.2340      228.4901      267.1488      272.8099      277.8510      280.0438      172.0800        0.0000        0.0000        0.0000        0.0000        0.0000        0.0000        0.0000        0.0000        0.0000        0.0000        0.0000        0.0000        0.0000        0.0000        0.0000        0.0000        0.0000        0.0000        0.0000        0.0000        0.0000        0.0000        0.0000        0.0000        0.0000        0.0000        0.0000        0.0000        0.0000        0.0000        0.0000        0.0000        0.0000        0.0000        0.0000        0.0000        0.0000        0.0000        0.0000        0.0000        0.0000        0.0000        0.0000        0.0000        0.0000        0.0000        0.0000        0.0000        0.0000        0.0000        0.0000        0.0000        0.0000
        0.0000        0.0000        0.0000        0.0000        0.0000        0.0000        0.0000        0.0000        0.0000        0.0000        0.0000        0.0000        0.0000        0.0000        0.0000        0.0000        0.0000        0.0000        0.0000        0.0000        0.0000        0.0000        0.0000        0.0000        0.0000        0.0000        0.0000        0.0000        0.0000        0.0000        0.0000        0.0000        0.0000        0.0000        0.0000        0.0000        0.0000        0.0000        0.0000        0.0000        0.0000        0.0000        0.0000        0.0000      311.6306      267.9644      147.5097      157.8205      162.3465      286.9564      164.7536      159.7760      230.2146      293.3442      245.0272      220.6940      192.4942      165.6356      173.2636      165.8916      240.6795      210.9629      205.0855      220.3928      159.5807      141.0650      126.2339      169.9964      183.2259      181.2551      198.9092      216.6249      197.4168      168.4585      179.7076      137.0199      113.1197      149.3652      153.5350      235.9842      216.1831      251.6691      322.7668      433.2928      479.8983      582.4890      547.6879      542.0662      553.6433      503.3268      439.2190      226.5146      171.0020      216.8333      234.0340      197.0694      272.2590      268.2658      261.5716      210.2251      228.3695      216.4250      239.1028      225.8760      242.7648      225.8786      237.6037      214.1843      227.2066      239.2113      232.6963      251.0276      239.9752      237.1814      228.2477      248.5440      243.1399      241.8753      215.1853      199.9789      223.8164      210.9884      200.9860      184.8349      180.4193      161.9890      157.8001      142.4240      131.1273      134.6832      136.8479      141.4586      153.2751      142.7908      141.8416      166.7209      179.9633      193.2817      231.7266      223.1258      213.7828      193.3909      200.5758      273.7336      292.9216      300.6734      376.1754      407.7198      438.4435      418.0627      390.4443      343.5842      311.6686      280.8889      246.0539      195.8768      174.5849      181.5908      173.1823      196.8016      198.7733      205.7080      215.6610      223.2290      207.1566      201.0815      220.4744      182.0400      174.0868      180.7397      181.6605      184.3416      255.5810      346.6516      402.2167      407.9279      434.0864      426.7040      443.1556      325.5949      296.4821      273.9360      220.0922      229.3357      209.4406      228.2109      228.5995      238.7831      252.1039      257.0827      260.1571      281.0869      290.5965      302.8166      272.1809      180.6300        0.0000        0.0000        0.0000        0.0000        0.0000        0.0000        0.0000        0.0000        0.0000        0.0000        0.0000        0.0000        0.0000        0.0000        0.0000        0.0000        0.0000        0.0000        0.0000        0.0000        0.0000        0.0000        0.0000        0.0000        0.0000        0.0000        0.0000        0.0000        0.0000        0.0000        0.0000        0.0000        0.0000        0.0000        0.0000        0.0000        0.0000        0.0000        0.0000        0.0000        0.0000        0.0000        0.0000        0.0000        0.0000        0.0000        0.0000        0.0000        0.0000        0.0000        0.0000        0.0000        0.0000
        0.0000        0.0000        0.0000        0.0000        0.0000        0.0000        0.0000        0.0000        0.0000        0.0000        0.0000        0.0000        0.0000        0.0000        0.0000        0.0000        0.0000        0.0000        0.0000        0.0000        0.0000        0.0000        0.0000        0.0000        0.0000        0.0000        0.0000        0.0000        0.0000        0.0000        0.0000        0.0000        0.0000        0.0000        0.0000        0.0000        0.0000        0.0000        0.0000        0.0000        0.0000        0.0000        0.0000        0.0000        0.0000        0.0000      320.6594      290.0623      193.8302      242.1189      158.4171      172.9834      265.9090      239.9248      196.4086      206.7477      166.3877      183.2582      189.8689      247.8390      239.1474      213.4037      206.1385      176.8795      139.0893      103.8148      115.8658      155.9615      140.5539      136.5812      139.3917      138.0314      159.2133      159.5148      181.3652      116.1158      116.5105      139.2446      144.5792      230.7135      253.0567      351.6609      375.4100      502.2717      563.5531      654.7792      643.2256      602.6103      605.9580      567.4540      489.4486      224.7349      177.4209      210.3382      218.0558      214.4420      238.0562      263.7430      255.6125      254.4388      248.9088      253.4769      188.4457      190.4251      212.8985      237.0898      236.2426      230.6679      239.7844      236.7955      248.7386      273.2738      249.3712      258.4673      262.3262      285.5244      245.8912      243.0630      210.2558      177.6961      190.7822      187.0622      165.7795      170.5275      185.2837      184.3735      190.2114      157.3903      135.7314      153.8035      135.5319      124.3502      140.7272      139.7253      143.5475      181.3372      170.6812      158.9278      169.8757      186.9796      158.5900      161.2534      157.5248      214.7297      232.8575      265.2752      319.0534      343.3192      394.0433      382.5438      342.5578      321.0733      274.5847      251.3048      229.6004      193.0077      149.2009      133.0090      136.0186      163.1286      167.9193      170.7845      178.8908      208.5459      176.9736      172.7406      204.6940      214.2375      169.1442      182.8659      180.4968      222.6117      302.0378      331.3879      294.2864      330.7650      319.1250      320.1483      327.9579      320.0001      306.8557      269.9956      210.5371      213.4136      210.5303      209.6633      223.4455      248.7096      283.7038      302.2940      289.3539      306.0508      291.9865      284.5294      280.6627      239.6699        0.0000        0.0000        0.0000        0.0000        0.0000        0.0000        0.0000        0.0000        0.0000        0.0000        0.0000        0.0000        0.0000        0.0000        0.0000        0.0000        0.0000        0.0000        0.0000        0.0000        0.0000        0.0000        0.0000        0.0000        0.0000        0.0000        0.0000        0.0000        0.0000        0.0000        0.0000        0.0000        0.0000        0.0000        0.0000        0.0000        0.0000        0.0000        0.0000        0.0000        0.0000        0.0000        0.0000        0.0000        0.0000        0.0000        0.0000        0.0000        0.0000        0.0000        0.0000        0.0000        0.0000
        0.0000        0.0000        0.0000        0.0000        0.0000        0.0000        0.0000        0.0000        0.0000        0.0000        0.0000        0.0000        0.0000        0.0000        0.0000        0.0000        0.0000        0.0000        0.0000        0.0000        0.0000        0.0000        0.0000        0.0000        0.0000        0.0000        0.0000        0.0000        0.0000        0.0000        0.0000        0.0000        0.0000        0.0000        0.0000        0.0000        0.0000        0.0000        0.0000        0.0000        0.0000        0.0000        0.0000        0.0000        0.0000        0.0000        0.0000      498.0941      434.9707      365.4915      268.2467      190.3562      221.4652      256.6090      224.3435      191.5522      165.1737      197.0865      204.6023      230.5452      207.8604      220.9129      198.1645      127.2346      154.4518      112.8523      124.2424      153.8427      189.9901      181.2603      152.3812      161.9301      147.4696      143.0245      136.7501       93.7030      116.9080      210.9191      196.5776      275.0227      356.6165      387.8581      379.4370      500.7215      554.7088      618.3876      623.4097      606.1933      583.5413      547.0981      505.6485      306.4963      240.9383      246.4915      286.6814      264.9518      294.0974      327.9117      338.8935      332.6175      280.3925      232.6184      205.8808      200.8327      212.3082      231.8296      229.8981      250.9344      261.6328      272.5752      270.8300      248.6088      228.5537      210.4413      235.4033      257.5408      236.0608      214.4444      218.0559      173.3086      168.5085      161.1495      183.4705      195.5252      188.4902      217.0524      182.7638      161.7858      140.5110      149.2333      133.9369      129.9812      132.4545      139.5465      143.6338      158.2500      147.5223      134.6313      133.4521      121.9863      121.6204      120.2145      143.8613      195.1777      215.4060      231.3681      222.2627      296.5741      310.1772      293.1888      295.9671      261.1908      214.2373      202.8057      201.1935      162.5585      153.3108      121.5931      167.9140      164.8279      155.9314      156.0144      173.2967      194.5465      163.6069      159.2860      180.1230      186.1291      164.5949      184.3032      175.7050      220.5889      262.9695      273.7072      240.6122      277.7081      294.2173      312.1725      364.6432      317.7023      270.9445      233.0637      216.2770      200.5887      196.8622      202.7992      220.8024      259.0017      301.2217      274.8665      270.5409      277.3485      271.4959      293.1496      294.9342        0.0000        0.0000        0.0000        0.0000        0.0000        0.0000        0.0000        0.0000        0.0000        0.0000        0.0000        0.0000        0.0000        0.0000        0.0000        0.0000        0.0000        0.0000        0.0000        0.0000        0.0000        0.0000        0.0000        0.0000        0.0000        0.0000        0.0000        0.0000        0.0000        0.0000        0.0000        0.0000        0.0000        0.0000        0.0000        0.0000        0.0000        0.0000        0.0000        0.0000        0.0000        0.0000        0.0000        0.0000        0.0000        0.0000        0.0000        0.0000        0.0000        0.0000        0.0000        0.0000        0.0000        0.0000
        0.0000        0.0000        0.0000        0.0000        0.0000        0.0000        0.0000        0.0000        0.0000        0.0000        0.0000        0.0000        0.0000        0.0000        0.0000        0.0000        0.0000        0.0000        0.0000        0.0000        0.0000        0.0000        0.0000        0.0000        0.0000        0.0000        0.0000        0.0000        0.0000        0.0000        0.0000        0.0000        0.0000        0.0000        0.0000        0.0000        0.0000        0.0000        0.0000        0.0000        0.0000        0.0000        0.0000        0.0000        0.0000        0.0000        0.0000        0.0000        0.0000        0.0000      527.3101      414.9933      339.0910      298.9402      303.7030      323.2989      288.5638      289.0419      300.6012      423.3236      363.5313      361.7680      318.4699      192.8364      209.0232      196.4550        0.0000        0.0000      215.5718      251.5682      260.5233      271.4993      256.3412      200.2444      168.0420      156.3338      255.1959      324.4592      300.8596      349.8401      353.9158      406.6740      429.8389      424.3448      500.9090      529.6922      509.8202      424.5916      394.7941        0.0000        0.0000        0.0000        0.0000      415.6804      382.4846      458.6431      529.1346      549.5503        0.0000      450.5980      364.8499      280.3514      282.3569      266.2614      260.8917      283.1476      269.1877      320.1097      288.7043      351.9592      321.3952      263.7421      268.2657      243.3939      236.4660      245.0396      229.4734      197.2802      190.7274      169.2729      170.5996      178.1093      187.3997      201.3725      207.3578      188.3888      189.1260      189.2400      155.8947      141.8551      148.0389      134.5880      130.3714      155.9606      154.9481      128.6357      117.2453      117.9319      116.1486       96.5963      112.4262      118.2349      141.5352      145.8838      147.2847      157.3310      153.8441      187.3896      198.4237      188.3056      220.4608      173.6137      148.9144      138.8062      136.5333      109.3087       99.7345      101.0136      116.7996      120.3209      118.9306      127.9841      145.2956      147.0671      148.5512      150.7956      133.0296      131.9874      140.9055      145.9918      153.1062      218.0799      267.1738      194.2625      206.2168      240.2935      247.3555      254.2109      258.9708      222.4279      212.5578      178.0416      187.4117      188.9932      220.6788      199.5244      241.7050      257.9616      253.4043      237.6333      248.2546      225.8901      230.4758        0.0000        0.0000        0.0000        0.0000        0.0000        0.0000        0.0000        0.0000        0.0000        0.0000        0.0000        0.0000        0.0000        0.0000        0.0000        0.0000        0.0000        0.0000        0.0000        0.0000        0.0000        0.0000        0.0000        0.0000        0.0000        0.0000        0.0000        0.0000        0.0000        0.0000        0.0000        0.0000        0.0000        0.0000        0.0000        0.0000        0.0000        0.0000        0.0000        0.0000        0.0000        0.0000        0.0000        0.0000        0.0000        0.0000        0.0000        0.0000        0.0000        0.0000        0.0000        0.0000        0.0000        0.0000        0.0000        0.0000
        0.0000        0.0000        0.0000        0.0000        0.0000        0.0000        0.0000        0.0000        0.0000        0.0000        0.0000        0.0000        0.0000        0.0000        0.0000        0.0000        0.0000        0.0000        0.0000        0.0000        0.0000        0.0000        0.0000        0.0000        0.0000        0.0000        0.0000        0.0000        0.0000        0.0000        0.0000        0.0000        0.0000        0.0000        0.0000        0.0000        0.0000        0.0000        0.0000        0.0000        0.0000        0.0000        0.0000        0.0000        0.0000        0.0000        0.0000        0.0000        0.0000        0.0000        0.0000        0.0000        0.0000        0.0000        0.0000      474.7013      442.9948      397.8402        0.0000        0.0000        0.0000      425.8949      334.8942      257.1014      217.9981        0.0000        0.0000        0.0000        0.0000        0.0000        0.0000        0.0000      285.1296      225.7014      211.0607      210.6060      262.5027      235.4938      273.3382      364.8281      370.2917      405.5611      478.8031      537.0786      611.3611      579.9343      449.2732      335.7101        0.0000        0.0000        0.0000        0.0000        0.0000        0.0000      469.1576      607.5298        0.0000        0.0000        0.0000      486.7023      348.7011      264.4845      264.5617      264.0847      244.8970      220.5016      262.7821      292.8133      325.8768      321.5782      309.4138      303.2870      298.7799      270.4626      241.6767      218.2557      220.1494      215.2519      205.4134      167.2093      173.6969      174.4724      190.2039      193.4379      212.8267      212.2841      190.9994      205.6698      171.0233      195.4661      150.3708      156.0154      170.6762      167.1828      167.3353      124.7429      121.8640      106.5100      111.0089       99.7610       86.2685       96.0518       96.6420      105.9260      111.5015      120.3212      123.3641      146.6123      174.1633      168.9920      161.4388      131.7474      119.5338      111.5414      103.9814       87.0032       80.8781       91.8987       97.1754      100.7173      100.0013      111.5768      126.9817      176.5905      151.7361      137.7669      120.6079      132.6993      135.5885      152.2995      131.6883      164.6466      186.7091      125.2002      158.7035      208.6604      223.4501      235.0591      180.0945      172.5129      177.2741      189.2039      161.1546      165.8845      181.7580      189.2341      206.1511      236.2594      227.1857      227.1829      214.2629      207.8552      208.0351        0.0000        0.0000        0.0000        0.0000        0.0000        0.0000        0.0000        0.0000        0.0000        0.0000        0.0000        0.0000        0.0000        0.0000        0.0000        0.0000        0.0000        0.0000        0.0000        0.0000        0.0000        0.0000        0.0000        0.0000        0.0000        0.0000        0.0000        0.0000        0.0000        0.0000        0.0000        0.0000        0.0000        0.0000        0.0000        0.0000        0.0000        0.0000        0.0000        0.0000        0.0000        0.0000        0.0000        0.0000        0.0000        0.0000        0.0000        0.0000        0.0000        0.0000        0.0000        0.0000        0.0000        0.0000        0.0000        0.0000
        0.0000        0.0000        0.0000        0.0000        0.0000        0.0000        0.0000        0.0000        0.0000        0.0000        0.0000        0.0000        0.0000        0.0000        0.0000        0.0000        0.0000        0.0000        0.0000        0.0000        0.0000        0.0000        0.0000        0.0000        0.0000        0.0000        0.0000        0.0000        0.0000        0.0000        0.0000        0.0000        0.0000        0.0000        0.0000        0.0000        0.0000        0.0000        0.0000        0.0000        0.0000        0.0000        0.0000        0.0000        0.0000        0.0000        0.0000        0.0000        0.0000        0.0000        0.0000        0.0000        0.0000        0.0000        0.0000        0.0000        0.0000        0.0000        0.0000        0.0000        0.0000      561.4230      466.0021      324.8828      304.3902        0.0000        0.0000        0.0000        0.0000        0.0000        0.0000        0.0000        0.0000      290.4115      297.1111      234.8863      227.9225      238.1607      281.3568      338.6820      366.7222      451.3599      534.9970      555.5299      577.8361        0.0000        0.0000        0.0000        0.0000        0.0000        0.0000        0.0000        0.0000        0.0000        0.0000        0.0000        0.0000        0.0000        0.0000        0.0000      347.7086      298.3801      276.9738      245.3767      252.5827      237.8315      237.5296      283.2531      306.5268      309.5255      328.0608      288.3557      274.3436      273.9870      237.0735      233.6131      234.6058      219.1866      222.3252      176.5683      175.3031      168.9481      175.2256      164.1500      191.2155      184.9376      199.0698      207.9603      179.2909      185.3513      167.2466      183.9629      157.9322      145.5720      142.6442      112.9267      104.3732       94.1868       81.0023       66.6923       85.5857       91.7598       69.3385       80.6802       81.4196       85.5998       90.0972      119.5647      121.5137      127.6018      112.0965       97.5258       93.0507       84.0297       78.5573       69.0141       73.9796       93.7272       75.9954      119.5651       94.4140      118.8491      131.1178      137.2862      125.0984      128.0896      123.6170      159.5251      138.0588      166.2989      137.2126      148.9182      113.8770      107.6728      129.7577      169.8700      195.8256      196.7996      176.9492      151.3004      146.6331      166.3553      170.6008      169.0053      178.4518      191.0225      198.6889      196.3299      194.4042      188.8401      180.6411      178.6142        0.0000        0.0000        0.0000        0.0000        0.0000        0.0000        0.0000        0.0000        0.0000        0.0000        0.0000        0.0000        0.0000        0.0000        0.0000        0.0000        0.0000        0.0000        0.0000        0.0000        0.0000        0.0000        0.0000        0.0000        0.0000        0.0000        0.0000        0.0000        0.0000        0.0000        0.0000        0.0000        0.0000        0.0000        0.0000        0.0000        0.0000        0.0000        0.0000        0.0000        0.0000        0.0000        0.0000        0.0000        0.0000        0.0000        0.0000        0.0000        0.0000        0.0000        0.0000        0.0000        0.0000        0.0000        0.0000        0.0000        0.0000
        0.0000        0.0000        0.0000        0.0000        0.0000        0.0000        0.0000        0.0000        0.0000        0.0000        0.0000        0.0000        0.0000        0.0000        0.0000        0.0000        0.0000        0.0000        0.0000        0.0000        0.0000        0.0000        0.0000        0.0000        0.0000        0.0000        0.0000        0.0000        0.0000        0.0000        0.0000        0.0000        0.0000        0.0000        0.0000        0.0000        0.0000        0.0000        0.0000        0.0000        0.0000        0.0000        0.0000        0.0000        0.0000        0.0000        0.0000        0.0000        0.0000        0.0000        0.0000        0.0000        0.0000        0.0000        0.0000        0.0000        0.0000        0.0000        0.0000        0.0000        0.0000        0.0000      699.1194      496.8859        0.0000        0.0000        0.0000        0.0000        0.0000        0.0000        0.0000        0.0000        0.0000        0.0000      333.4483      248.4348      255.9825      283.9802      349.3998      402.1608      399.3097      463.0206      516.5751      444.7341        0.0000        0.0000        0.0000        0.0000        0.0000        0.0000        0.0000        0.0000        0.0000        0.0000        0.0000        0.0000        0.0000        0.0000        0.0000        0.0000        0.0000      288.0642      267.9617      244.5228      273.1653      230.8372      223.4329      272.9673      255.8441      227.3442      260.6635      287.6020      300.5231      299.6781      278.8923      254.9161      252.8181      227.6839      223.2879      197.0504      181.6158      174.2035      178.6577      183.6368      201.9560      191.7675      191.7467      182.9264      166.2554      162.7837      166.1605      163.2698      144.5905      126.7803      114.3261      107.6857      107.3531      107.0824       92.6654       76.3787       74.0277       67.8448       76.0207       80.1058       74.9382       70.4453       75.8321       87.2410      102.6757      106.4641      108.2489       95.2674       83.9402       61.3139       56.1504       48.4115       63.0556       68.9043       75.1357       77.7637       87.1605       93.3688      100.5544      112.1050      123.1915      151.5597      111.1581      152.4950      143.5634      143.7491      166.2494      183.3742      142.0853      128.8092      159.0996      146.4868      170.8130      187.1399      174.9059      152.2278      149.4940      178.2803      185.9992      167.4614      192.6089      190.1507      196.8345      192.7780      166.5824      155.9609      164.7672        0.0000        0.0000        0.0000        0.0000        0.0000        0.0000        0.0000        0.0000        0.0000        0.0000        0.0000        0.0000        0.0000        0.0000        0.0000        0.0000        0.0000        0.0000        0.0000        0.0000        0.0000        0.0000        0.0000        0.0000        0.0000        0.0000        0.0000        0.0000        0.0000        0.0000        0.0000        0.0000        0.0000        0.0000        0.0000        0.0000        0.0000        0.0000        0.0000        0.0000        0.0000        0.0000        0.0000        0.0000        0.0000        0.0000        0.0000        0.0000        0.0000        0.0000        0.0000        0.0000        0.0000        0.0000        0.0000        0.0000        0.0000        0.0000
        0.0000        0.0000        0.0000        0.0000        0.0000        0.0000        0.0000        0.0000        0.0000        0.0000        0.0000        0.0000        0.0000        0.0000        0.0000        0.0000        0.0000        0.0000        0.0000        0.0000        0.0000        0.0000        0.0000        0.0000        0.0000        0.0000        0.0000        0.0000        0.0000        0.0000        0.0000        0.0000        0.0000        0.0000        0.0000        0.0000        0.0000        0.0000        0.0000        0.0000        0.0000        0.0000        0.0000        0.0000        0.0000        0.0000        0.0000        0.0000        0.0000        0.0000        0.0000        0.0000        0.0000        0.0000        0.0000        0.0000        0.0000        0.0000        0.0000        0.0000        0.0000        0.0000        0.0000        0.0000        0.0000        0.0000        0.0000        0.0000        0.0000        0.0000        0.0000        0.0000        0.0000        0.0000      361.1494      286.0314      254.2635      248.8165      313.8149      319.4453      383.6141      400.8025      337.4798        0.0000        0.0000        0.0000        0.0000        0.0000        0.0000        0.0000        0.0000        0.0000        0.0000        0.0000        0.0000        0.0000        0.0000        0.0000        0.0000        0.0000        0.0000      267.7999      245.8033      268.9237      252.5631      236.5645      275.0608      255.0449      231.9649      236.0434      261.0515      299.8744      311.4813      322.4249      261.2859      257.5757      260.1409      248.9053      219.8249      183.7676      171.5992      188.3106      193.1789      206.1444      200.6452      189.6437      188.4593      216.3236      185.2293      168.5987      164.4486      162.8238      136.7739      140.7427      133.2426      150.9769      146.7280      138.4252      125.7836      107.2428       92.0561      100.6286      104.0440       82.4477       68.7425       66.6321       67.1752       62.2355       80.9418       84.6313       78.5490       66.3154       56.0990       45.7546       41.8358       41.1080       46.4026       50.7817       61.9324       65.5617       62.6450       79.5840       94.6034       92.9965       90.5703       84.2806       76.5558       84.3433       91.5967      115.6358      110.1890      123.5084      114.8687      129.1790      138.7682      139.2029      141.0952      139.4814      148.4931      190.0339      161.8719      175.5754      185.2515      189.1645      195.6661      174.3293      172.3570      173.3471      178.1174      142.2737      147.0634        0.0000        0.0000        0.0000        0.0000        0.0000        0.0000        0.0000        0.0000        0.0000        0.0000        0.0000        0.0000        0.0000        0.0000        0.0000        0.0000        0.0000        0.0000        0.0000        0.0000        0.0000        0.0000        0.0000        0.0000        0.0000        0.0000        0.0000        0.0000        0.0000        0.0000        0.0000        0.0000        0.0000        0.0000        0.0000        0.0000        0.0000        0.0000        0.0000        0.0000        0.0000        0.0000        0.0000        0.0000        0.0000        0.0000        0.0000        0.0000        0.0000        0.0000        0.0000        0.0000        0.0000        0.0000        0.0000        0.0000        0.0000        0.0000
        0.0000        0.0000        0.0000        0.0000        0.0000        0.0000        0.0000        0.0000        0.0000        0.0000        0.0000        0.0000        0.0000        0.0000        0.0000        0.0000        0.0000        0.0000        0.0000        0.0000        0.0000        0.0000        0.0000        0.0000        0.0000        0.0000        0.0000        0.0000        0.0000        0.0000        0.0000        0.0000        0.0000        0.0000        0.0000        0.0000        0.0000        0.0000        0.0000        0.0000        0.0000        0.0000        0.0000        0.0000        0.0000        0.0000        0.0000        0.0000        0.0000        0.0000        0.0000        0.0000        0.0000        0.0000        0.0000        0.0000        0.0000        0.0000        0.0000        0.0000        0.0000        0.0000        0.0000        0.0000        0.0000        0.0000        0.0000        0.0000        0.0000        0.0000        0.0000        0.0000        0.0000        0.0000        0.0000        0.0000        0.0000        0.0000        0.0000        0.0000        0.0000        0.0000        0.0000        0.0000        0.0000        0.0000        0.0000        0.0000        0.0000        0.0000        0.0000        0.0000        0.0000        0.0000        0.0000        0.0000        0.0000        0.0000        0.0000        0.0000        0.0000      246.8736      245.9875      247.9912      251.1626      280.8565      278.7561      265.1233      293.7599      277.3530      281.1352      290.4020      276.7151      275.2431      273.1300      264.4910      263.7533      241.1083      220.3836      175.7952      171.5598      175.3681      177.9085      177.6218      168.5752      178.7058      187.1984      216.5907      201.9440      192.9588      178.0209      171.9603      157.6061      143.4151      147.2522      169.9681      169.5798      164.1035      145.8252      118.6767      107.4326      101.2329       97.6556       81.1927       69.2064       61.9247       63.1546       61.6053       61.8573       64.1995       66.9647       59.7730       46.7242       43.8462       42.4582       40.4841       41.8333       45.5503       49.9382       49.5518       58.5353       66.7145       80.7955      111.5693      119.5127       85.7570       67.5066       67.7543       70.2868       70.9131       78.9733       99.9758       95.9722      111.3529      135.9039      146.3365      123.5417      136.3793      147.4234      169.6763      152.3531      156.3602      185.4907      177.0186      194.1210      173.5286      162.0260      143.1524      145.9300      125.0093        0.0000        0.0000        0.0000        0.0000        0.0000        0.0000        0.0000        0.0000        0.0000        0.0000        0.0000        0.0000        0.0000        0.0000        0.0000        0.0000        0.0000        0.0000        0.0000        0.0000        0.0000        0.0000        0.0000        0.0000        0.0000        0.0000        0.0000        0.0000        0.0000        0.0000        0.0000        0.0000        0.0000        0.0000        0.0000        0.0000        0.0000        0.0000        0.0000        0.0000        0.0000        0.0000        0.0000        0.0000        0.0000        0.0000        0.0000        0.0000        0.0000        0.0000        0.0000        0.0000        0.0000        0.0000        0.0000        0.0000        0.0000        0.0000        0.0000
        0.0000        0.0000        0.0000        0.0000        0.0000        0.0000        0.0000        0.0000        0.0000        0.0000        0.0000        0.0000        0.0000        0.0000        0.0000        0.0000        0.0000        0.0000        0.0000        0.0000        0.0000        0.0000        0.0000        0.0000        0.0000        0.0000        0.0000        0.0000        0.0000        0.0000        0.0000        0.0000        0.0000        0.0000        0.0000        0.0000        0.0000        0.0000        0.0000        0.0000        0.0000        0.0000        0.0000        0.0000        0.0000        0.0000        0.0000        0.0000        0.0000        0.0000        0.0000        0.0000        0.0000        0.0000        0.0000        0.0000        0.0000        0.0000        0.0000        0.0000        0.0000        0.0000        0.0000        0.0000        0.0000        0.0000        0.0000        0.0000        0.0000        0.0000        0.0000        0.0000        0.0000        0.0000        0.0000        0.0000        0.0000        0.0000        0.0000        0.0000        0.0000        0.0000        0.0000        0.0000        0.0000        0.0000        0.0000        0.0000        0.0000        0.0000        0.0000        0.0000        0.0000        0.0000        0.0000        0.0000        0.0000        0.0000        0.0000        0.0000        0.0000      243.5656      231.6399      242.2744      266.0644      266.6931      260.5111      275.5716      283.2730      267.6763      301.5253      278.4109      257.4196      265.3197      272.5726      242.3706      244.3610      231.6982      221.5381      171.8773      165.0598      167.4393      158.7210      159.1026      167.7982      199.7265      212.1693      225.0692      227.7989      231.7316      219.6966      185.5951      180.8974      151.8148      164.0811      221.2962      213.7961      188.9784      162.6304      147.6036      149.3094      121.4104      104.7257       83.1834       70.2481       65.5582       65.1828       56.2555       52.5591       64.5492       62.5531       55.7913       43.6372       37.9541       39.1162       42.0287       43.0566       41.1592       46.4225       47.4017       49.5480       60.6958       64.9646      101.0183       78.2951       56.3292       48.5293       59.1996       63.4464       69.2538       79.0410       87.5794       92.1008      118.8461      128.6586      117.5890      110.8205      120.5116      140.2088      156.7666      148.8413      166.4445      169.0127      179.9826      171.7764      160.6257      152.0035      125.7783      125.7847      111.0401        0.0000        0.0000        0.0000        0.0000        0.0000        0.0000        0.0000        0.0000        0.0000        0.0000        0.0000        0.0000        0.0000        0.0000        0.0000        0.0000        0.0000        0.0000        0.0000        0.0000        0.0000        0.0000        0.0000        0.0000        0.0000        0.0000        0.0000        0.0000        0.0000        0.0000        0.0000        0.0000        0.0000        0.0000        0.0000        0.0000        0.0000        0.0000        0.0000        0.0000        0.0000        0.0000        0.0000        0.0000        0.0000        0.0000        0.0000        0.0000        0.0000        0.0000        0.0000        0.0000        0.0000        0.0000        0.0000        0.0000        0.0000        0.0000        0.0000
        0.0000        0.0000        0.0000        0.0000        0.0000        0.0000        0.0000        0.0000        0.0000        0.0000        0.0000        0.0000        0.0000        0.0000        0.0000        0.0000        0.0000        0.0000        0.0000        0.0000        0.0000        0.0000        0.0000        0.0000        0.0000        0.0000        0.0000        0.0000        0.0000        0.0000        0.0000        0.0000        0.0000        0.0000        0.0000        0.0000        0.0000        0.0000        0.0000        0.0000        0.0000        0.0000        0.0000        0.0000        0.0000        0.0000        0.0000        0.0000        0.0000        0.0000        0.0000        0.0000        0.0000        0.0000        0.0000        0.0000        0.0000        0.0000        0.0000        0.0000        0.0000        0.0000        0.0000        0.0000        0.0000        0.0000        0.0000        0.0000        0.0000        0.0000        0.0000        0.0000        0.0000        0.0000        0.0000        0.0000        0.0000        0.0000        0.0000        0.0000        0.0000        0.0000        0.0000        0.0000        0.0000        0.0000        0.0000        0.0000        0.0000        0.0000        0.0000        0.0000        0.0000        0.0000        0.0000        0.0000        0.0000        0.0000        0.0000        0.0000      233.4934      233.0085      254.8593      252.9451      265.0921      277.4171      253.0058      255.6371      251.2476      242.6960      242.9683      263.4991      245.5697      245.6850      246.4252      230.9874      231.3737      228.2757      205.4959      175.3600      158.6193      144.8384      150.0935      161.2683      190.3367      210.0930      221.9530      239.5328      233.3405      246.3038      224.2754      216.1800      202.4042      198.3422      212.0641      271.3497      239.8295      212.0189      215.0248      185.1255      138.8889      113.7103      107.0939       85.5819       83.9665       87.5098       89.6609       72.3223       70.9681       76.0919       73.8094       58.0849       46.4217       42.0651       55.0643       58.9979       43.2494       40.6014       41.7930       54.0838       66.2429       57.3522       62.0159       84.7853       62.8901       55.4377       49.2291       59.3965       71.0269       71.7068       86.0208       90.5995      114.6409      117.7834      105.7780      100.4611      108.1523      106.5829      125.4470      157.4859      156.0757      172.7098      174.2048      164.7284      145.2940      137.6331      126.2890      109.1580        0.0000        0.0000        0.0000        0.0000        0.0000        0.0000        0.0000        0.0000        0.0000        0.0000        0.0000        0.0000        0.0000      258.4499        0.0000        0.0000        0.0000      310.8300        0.0000        0.0000        0.0000        0.0000        0.0000        0.0000        0.0000        0.0000        0.0000        0.0000        0.0000        0.0000        0.0000        0.0000        0.0000        0.0000        0.0000        0.0000        0.0000        0.0000        0.0000        0.0000        0.0000        0.0000        0.0000        0.0000        0.0000        0.0000        0.0000        0.0000        0.0000        0.0000        0.0000        0.0000        0.0000        0.0000        0.0000        0.0000        0.0000        0.0000        0.0000        0.0000        0.0000
        0.0000        0.0000        0.0000        0.0000        0.0000        0.0000        0.0000        0.0000        0.0000        0.0000        0.0000        0.0000        0.0000        0.0000        0.0000        0.0000        0.0000        0.0000        0.0000        0.0000        0.0000        0.0000        0.0000        0.0000        0.0000        0.0000        0.0000        0.0000        0.0000        0.0000        0.0000        0.0000        0.0000        0.0000        0.0000        0.0000        0.0000        0.0000        0.0000        0.0000        0.0000        0.0000        0.0000        0.0000        0.0000        0.0000        0.0000        0.0000        0.0000        0.0000        0.0000        0.0000        0.0000        0.0000        0.0000        0.0000        0.0000        0.0000        0.0000        0.0000        0.0000        0.0000        0.0000        0.0000        0.0000        0.0000        0.0000        0.0000        0.0000        0.0000        0.0000        0.0000        0.0000        0.0000        0.0000        0.0000        0.0000        0.0000        0.0000        0.0000        0.0000        0.0000        0.0000        0.0000        0.0000        0.0000        0.0000        0.0000        0.0000        0.0000        0.0000        0.0000        0.0000        0.0000        0.0000        0.0000        0.0000        0.0000        0.0000        0.0000      320.5640      306.8773      337.5927      310.0450      290.5712      303.3149      275.0387      223.5818      229.2688      218.7564      218.0566      205.1817      188.2595      181.2025      191.4128      191.0434      196.6019      186.0482      165.2664      154.7943      135.4669      127.3108      135.1845      172.1556      202.0966      232.1098      246.0184      285.3626      284.6384      263.8513      277.5172      269.7807      279.7116      282.9525      257.1646      276.9522      270.1967      258.3277      233.3594      227.3906      179.8674      155.7562      151.8835      141.2624      151.4838      151.2624      163.8174      138.1192      128.1078      109.7609       99.1071       68.3575       53.9751       47.6290       44.0775       50.7122       47.5829       37.6127       38.6258       56.1155       65.2894       53.4373       59.7613       57.8026       47.9352       51.5057       54.0675       56.1351       64.7515       69.2247       75.7944       90.0538       97.1337      103.5879      106.9608       96.7566       95.1929       94.8091      102.7839      134.7459      115.5880      131.5151      151.2725      132.1786      122.3194      122.5528      117.6633      114.5400        0.0000        0.0000        0.0000        0.0000        0.0000        0.0000        0.0000        0.0000        0.0000        0.0000        0.0000        0.0000      208.2000      299.7000      342.9000        0.0000      436.0799      345.4499        0.0000        0.0000        0.0000        0.0000        0.0000        0.0000        0.0000        0.0000        0.0000        0.0000        0.0000        0.0000        0.0000        0.0000        0.0000        0.0000        0.0000        0.0000        0.0000        0.0000        0.0000        0.0000        0.0000        0.0000        0.0000        0.0000        0.0000        0.0000        0.0000        0.0000        0.0000        0.0000        0.0000        0.0000        0.0000        0.0000        0.0000        0.0000        0.0000        0.0000        0.0000        0.0000        0.0000
        0.0000        0.0000        0.0000        0.0000        0.0000        0.0000        0.0000        0.0000        0.0000        0.0000        0.0000        0.0000        0.0000        0.0000        0.0000        0.0000        0.0000        0.0000        0.0000        0.0000        0.0000        0.0000        0.0000        0.0000        0.0000        0.0000        0.0000        0.0000        0.0000        0.0000        0.0000        0.0000        0.0000        0.0000        0.0000        0.0000        0.0000        0.0000        0.0000        0.0000        0.0000        0.0000        0.0000        0.0000        0.0000        0.0000        0.0000        0.0000        0.0000        0.0000        0.0000        0.0000        0.0000        0.0000        0.0000        0.0000        0.0000        0.0000        0.0000        0.0000        0.0000        0.0000        0.0000        0.0000        0.0000        0.0000        0.0000        0.0000        0.0000        0.0000        0.0000        0.0000        0.0000        0.0000        0.0000        0.0000        0.0000        0.0000        0.0000        0.0000        0.0000        0.0000        0.0000        0.0000        0.0000        0.0000        0.0000        0.0000        0.0000        0.0000        0.0000        0.0000        0.0000        0.0000        0.0000        0.0000        0.0000        0.0000        0.0000      435.3781      387.7363      344.0462      300.4363      336.6237      314.8660      301.5341      296.8823      231.6969      221.5174      216.2813      209.9878      178.1516      186.2394      175.2788      161.5743      176.9484      183.7161      162.2611      146.7450      134.4058      129.4684      130.8898      135.3551      171.2162      204.2822      226.2615      245.8105      282.8263      317.0646      298.7081      282.9464      272.5473      285.3323      285.5860      280.4830      286.2683      276.6678      261.8473      229.0792      224.2219      221.5844      159.1973      176.0819      197.6877      208.9583      188.0967      188.0937      163.9716      152.8157      129.3398      122.6661       78.7321       60.1851       52.5616       49.4042       48.8816       44.5577       40.5951       41.6000       48.3687       51.7960       51.4302       55.0951       46.1999       52.4884       56.7922       53.0696       56.1971       60.7169       75.9962       69.2285       80.5428       89.8194       89.4787      106.2949       94.5940       95.2928      114.8228      108.9008      123.6660      136.5481      172.3376      184.8130      127.4068      123.0913      120.5225      123.0891      167.1467        0.0000        0.0000        0.0000        0.0000        0.0000        0.0000       27.1011       14.7900        0.0000        0.0000        0.0000        0.0000      232.0500      267.7800        0.0000        0.0000        0.0000        0.0000        0.0000        0.0000        0.0000        0.0000        0.0000        0.0000        0.0000        0.0000        0.0000        0.0000        0.0000        0.0000        0.0000        0.0000        0.0000        0.0000        0.0000        0.0000        0.0000        0.0000        0.0000        0.0000        0.0000        0.0000        0.0000        0.0000        0.0000        0.0000        0.0000        0.0000        0.0000        0.0000        0.0000        0.0000        0.0000        0.0000        0.0000        0.0000        0.0000        0.0000        0.0000        0.0000        0.0000
        0.0000        0.0000        0.0000        0.0000        0.0000        0.0000        0.0000        0.0000        0.0000        0.0000        0.0000        0.0000        0.0000        0.0000        0.0000        0.0000        0.0000        0.0000        0.0000        0.0000        0.0000        0.0000        0.0000        0.0000        0.0000        0.0000        0.0000        0.0000        0.0000        0.0000        0.0000        0.0000        0.0000        0.0000        0.0000        0.0000        0.0000        0.0000        0.0000        0.0000        0.0000        0.0000        0.0000        0.0000        0.0000        0.0000        0.0000        0.0000        0.0000        0.0000        0.0000        0.0000        0.0000        0.0000        0.0000        0.0000        0.0000        0.0000        0.0000        0.0000        0.0000        0.0000        0.0000        0.0000        0.0000        0.0000        0.0000        0.0000        0.0000        0.0000        0.0000        0.0000        0.0000        0.0000        0.0000        0.0000        0.0000        0.0000        0.0000        0.0000        0.0000        0.0000        0.0000        0.0000        0.0000        0.0000        0.0000        0.0000        0.0000        0.0000        0.0000        0.0000        0.0000        0.0000        0.0000        0.0000        0.0000      495.0705      450.7118      382.5049      351.3755      345.7286      299.1759      317.1778      302.8093      281.9424      275.5881      246.3041      238.9240      210.5958      191.9475      178.3358      156.0328      163.3708      175.1982      161.5157      160.0506      146.0474      141.8996      125.5289      125.5010      128.0195      144.9050      189.8318      216.4423      239.3410      250.8868      270.2858      286.6028      302.3978      278.4283      258.9522      277.9774      276.0274      267.9100      276.3430      280.9235      263.3365      249.7873      261.0461      230.3627      204.9124      287.4472      328.0289      262.8440      207.5751      178.7097      166.0242      160.4230      140.4063      127.9419       74.9642       58.7874       55.4900       56.3522       49.5427       44.2349       42.8276       45.9534       61.8640       58.7472       65.1987       65.2005       54.0535       55.1734       59.6697       58.1835       74.3303       80.0881       73.5326       72.6444       79.2840       83.9925       84.2405       97.1957       92.0335      100.9327      108.9706      104.2635      130.0455      144.9630      155.2288      153.9723      124.9497      146.4746      128.2178      139.9331        0.0000        0.0000        0.0000        0.0000        0.0000       37.8322       32.1164       35.5215       21.6000        0.0000        0.0000        0.0000        0.0000        0.0000        0.0000        0.0000        0.0000        0.0000        0.0000        0.0000        0.0000        0.0000        0.0000        0.0000        0.0000        0.0000        0.0000        0.0000        0.0000        0.0000        0.0000        0.0000        0.0000        0.0000        0.0000        0.0000        0.0000        0.0000        0.0000        0.0000        0.0000        0.0000        0.0000        0.0000        0.0000        0.0000        0.0000        0.0000        0.0000        0.0000        0.0000        0.0000        0.0000        0.0000        0.0000        0.0000        0.0000        0.0000        0.0000        0.0000        0.0000        0.0000
        0.0000        0.0000        0.0000        0.0000        0.0000        0.0000        0.0000        0.0000        0.0000        0.0000        0.0000        0.0000        0.0000        0.0000        0.0000        0.0000        0.0000        0.0000        0.0000        0.0000        0.0000        0.0000        0.0000        0.0000        0.0000        0.0000        0.0000        0.0000        0.0000        0.0000        0.0000        0.0000        0.0000        0.0000        0.0000        0.0000        0.0000        0.0000        0.0000        0.0000        0.0000        0.0000        0.0000        0.0000        0.0000        0.0000        0.0000        0.0000        0.0000        0.0000        0.0000        0.0000        0.0000        0.0000        0.0000        0.0000        0.0000        0.0000        0.0000        0.0000        0.0000        0.0000        0.0000        0.0000        0.0000        0.0000        0.0000        0.0000        0.0000        0.0000        0.0000        0.0000        0.0000        0.0000        0.0000        0.0000        0.0000        0.0000        0.0000        0.0000        0.0000        0.0000        0.0000        0.0000        0.0000        0.0000        0.0000        0.0000        0.0000        0.0000        0.0000        0.0000        0.0000        0.0000        0.0000        0.0000        0.0000      447.1367      348.2937      353.2878      348.9218      347.0009      361.5028      347.7405      307.6733      286.5000      285.1156      247.7242      241.4459      227.4162      200.6770      193.5384      162.4491      143.7038      145.8083      162.6855      169.9669      154.2279      128.1205      115.8820      133.3625      155.6827      182.8305      218.1321      224.8714      237.6869      244.1189      273.7111      259.7451      276.9541      270.7937      259.1752      258.2765      255.2167      258.1105      275.3234      293.3824      265.7076      268.9921      275.2577      242.7368      243.9381      314.6810      313.7867      247.5179      206.8412      191.0805      158.8136      159.2633      146.3798      122.6968       71.0473       58.9155       63.5211       66.3013       60.2530       58.3601       56.4577       59.6750       65.9806       66.5912       65.9390       65.8552       64.7513       64.7769       66.8902       68.7162       75.0305       73.9947       76.6170       76.6089       79.5818       87.4770       91.6090       90.6119       93.3645       97.2274       99.7268      110.3404      136.4480      140.5648      130.4991      112.3233      100.3886      108.4807      131.8440      139.8568        0.0000        0.0000        0.0000       95.7900       86.4549       62.8796       59.2489       56.2541       61.0800        0.0000        0.0000        0.0000        0.0000        0.0000        0.0000        0.0000        0.0000        0.0000        0.0000        0.0000        0.0000        0.0000        0.0000        0.0000        0.0000        0.0000        0.0000        0.0000        0.0000        0.0000        0.0000        0.0000        0.0000        0.0000        0.0000        0.0000        0.0000        0.0000        0.0000        0.0000        0.0000        0.0000        0.0000        0.0000        0.0000        0.0000        0.0000        0.0000        0.0000        0.0000        0.0000        0.0000        0.0000        0.0000        0.0000        0.0000        0.0000        0.0000        0.0000        0.0000        0.0000        0.0000
        0.0000        0.0000        0.0000        0.0000        0.0000        0.0000        0.0000        0.0000        0.0000        0.0000        0.0000        0.0000        0.0000        0.0000        0.0000        0.0000        0.0000        0.0000        0.0000        0.0000        0.0000        0.0000        0.0000        0.0000        0.0000        0.0000        0.0000        0.0000        0.0000        0.0000        0.0000        0.0000        0.0000        0.0000        0.0000        0.0000        0.0000        0.0000        0.0000        0.0000        0.0000        0.0000        0.0000        0.0000        0.0000        0.0000        0.0000        0.0000        0.0000        0.0000        0.0000        0.0000        0.0000        0.0000        0.0000        0.0000        0.0000        0.0000        0.0000        0.0000        0.0000        0.0000        0.0000        0.0000        0.0000        0.0000        0.0000        0.0000        0.0000        0.0000        0.0000        0.0000        0.0000        0.0000        0.0000        0.0000        0.0000        0.0000        0.0000        0.0000        0.0000        0.0000        0.0000        0.0000        0.0000        0.0000        0.0000        0.0000        0.0000        0.0000        0.0000        0.0000        0.0000        0.0000        0.0000        0.0000      488.5060      477.0822      362.4613      358.4915      360.4596      349.8954      337.7905      322.6515      312.2600      297.2708      279.2311      246.1592      250.5535      252.6397      232.6573      195.8772      158.5314      129.3901      115.4622      140.5756      158.6467      152.4010      125.0093      139.5608      151.6763      175.3532      199.7918      194.3182      206.8235      219.0219      222.5675      223.5282      230.5258      260.8680      268.1966      241.7881      235.6434      242.5406      233.7887      270.1045      266.3473      272.9248      228.1140      208.5139      227.2150      207.1123      206.5647      202.7818      194.0799      169.1028      164.3808      135.3039      141.3217      132.4285      107.0264       85.1493       74.0175       77.1661       80.8661       82.2828       78.5365       70.3922       75.0341       90.3315       85.0036       85.6409       92.0003      102.7277      111.0814      123.6146      117.0840       84.2302       87.7070       85.5898       83.5796       78.4756       73.4650       80.0359       89.3729       97.9547       99.2903      110.2041      124.7285      129.4557      117.7390       95.4241       84.8395       36.8104       34.3493       22.0041        0.0000        0.0000        0.0000        0.0000      178.1810      119.4842      143.8153      111.9094       89.6929       87.2400        0.0000        0.0000        0.0000        0.0000        0.0000        0.0000        0.0000        0.0000        0.0000        0.0000        0.0000        0.0000        0.0000        0.0000        0.0000        0.0000        0.0000        0.0000        0.0000        0.0000        0.0000        0.0000        0.0000        0.0000        0.0000        0.0000        0.0000        0.0000        0.0000        0.0000        0.0000        0.0000        0.0000        0.0000        0.0000        0.0000        0.0000        0.0000        0.0000        0.0000        0.0000        0.0000        0.0000        0.0000        0.0000        0.0000        0.0000        0.0000        0.0000        0.0000        0.0000        0.0000        0.0000
        0.0000        0.0000        0.0000        0.0000        0.0000        0.0000        0.0000        0.0000        0.0000        0.0000        0.0000        0.0000        0.0000        0.0000        0.0000        0.0000        0.0000        0.0000        0.0000        0.0000        0.0000        0.0000        0.0000        0.0000        0.0000        0.0000        0.0000        0.0000        0.0000        0.0000        0.0000        0.0000        0.0000        0.0000        0.0000        0.0000        0.0000        0.0000        0.0000        0.0000        0.0000        0.0000        0.0000        0.0000        0.0000        0.0000        0.0000        0.0000        0.0000        0.0000        0.0000        0.0000        0.0000        0.0000        0.0000        0.0000        0.0000        0.0000        0.0000        0.0000        0.0000        0.0000        0.0000        0.0000        0.0000        0.0000        0.0000        0.0000        0.0000        0.0000        0.0000        0.0000        0.0000        0.0000        0.0000        0.0000        0.0000        0.0000        0.0000        0.0000        0.0000        0.0000        0.0000        0.0000        0.0000        0.0000        0.0000        0.0000        0.0000        0.0000        0.0000        0.0000        0.0000        0.0000        0.0000        0.0000      447.3199      471.7715      355.1924      344.4265      354.2139      368.1091      317.8248      310.2947      307.1219      303.0333      291.4503      260.2341      260.8539      249.3248      235.9547      181.6048      141.9784      133.5535      132.3958      138.2087      139.5194      140.7356      137.0730      129.8725      151.6658      157.1715      186.0459      195.5366      207.6771      205.4771      209.4550      185.5121      215.3499      272.4788      232.9735      225.3453      231.9401      245.3800      234.0918      244.6747      273.1438      231.0690      199.9657      187.8701      182.0760      181.0658      188.1979      163.9882      159.4889      175.7224      187.9506      143.7976      138.1275      118.9750      111.1362       96.1936       97.1632      100.4960       98.5286      100.3254       86.4764       78.9317       80.9065       94.1728       90.4327       99.5080      107.1946      124.1873      135.9022      136.0706      120.4725       88.9851       87.4792       86.2462       87.0526       80.6494       76.7687       83.4250       89.4257       98.1631       91.8286       95.5494      100.6476      106.7200       99.4032       75.6958       69.4443        0.0000        0.0000        0.0000        0.0000        0.0000        0.0000      210.5556      250.7792      174.0581      182.1337      132.6676      112.0619        0.0000        0.0000        0.0000        0.0000        0.0000        0.0000        0.0000        0.0000        0.0000        0.0000        0.0000        0.0000        0.0000        0.0000        0.0000        0.0000        0.0000        0.0000        0.0000        0.0000        0.0000        0.0000        0.0000        0.0000        0.0000        0.0000        0.0000        0.0000        0.0000        0.0000        0.0000        0.0000        0.0000        0.0000        0.0000        0.0000        0.0000        0.0000        0.0000        0.0000        0.0000        0.0000        0.0000        0.0000        0.0000        0.0000        0.0000        0.0000        0.0000        0.0000        0.0000        0.0000        0.0000        0.0000
        0.0000        0.0000        0.0000        0.0000        0.0000        0.0000        0.0000        0.0000        0.0000        0.0000        0.0000        0.0000        0.0000        0.0000        0.0000        0.0000        0.0000        0.0000        0.0000        0.0000        0.0000        0.0000        0.0000        0.0000        0.0000        0.0000        0.0000        0.0000        0.0000        0.0000        0.0000        0.0000        0.0000        0.0000        0.0000        0.0000        0.0000        0.0000        0.0000        0.0000        0.0000        0.0000        0.0000        0.0000        0.0000        0.0000        0.0000        0.0000        0.0000        0.0000        0.0000        0.0000        0.0000        0.0000        0.0000        0.0000        0.0000        0.0000        0.0000        0.0000        0.0000        0.0000        0.0000        0.0000        0.0000        0.0000        0.0000        0.0000        0.0000        0.0000        0.0000        0.0000        0.0000        0.0000        0.0000        0.0000        0.0000        0.0000        0.0000        0.0000        0.0000        0.0000        0.0000        0.0000        0.0000        0.0000        0.0000        0.0000        0.0000        0.0000        0.0000        0.0000        0.0000        0.0000        0.0000        0.0000      461.8456      445.0663      363.1671      337.9088      354.6430      388.6764      338.6907      330.6382      311.5696      293.3241      286.2989      264.1752      263.2180      271.8109      242.9661      181.1047      138.3015      131.1346      131.2171      146.5383      143.6406      134.8851      143.7451      148.3379      150.3912      157.6584      197.9290      210.3480      207.9675      189.7477      202.5027      195.4486      243.8806      239.1890      231.1852      254.2202      249.8980      258.4609      249.9400      265.1494      264.3666      244.8016      213.1334      227.0914      189.8070      189.3715      167.8959      143.5704      149.0122      176.5157      175.3256      151.9452      142.9083      121.8911      131.6208      118.8189      113.4076      118.1171      119.6559      111.9063       93.8404       89.0728       87.6634      101.9427      111.5516      108.2736      110.3436      143.8620      151.2005      153.9857      131.8545      107.3047       97.8391       97.7788      102.9878       90.7325       87.9324       88.1555       96.4816      101.8030       95.0834       83.7927       82.8388       68.4604       65.4304       62.0736        0.0000        0.0000        0.0000        0.0000        0.0000        0.0000      251.4923      246.5159      299.1672      176.3033      168.1111      173.0999      170.4142        0.0000        0.0000        0.0000        0.0000        0.0000        0.0000        0.0000        0.0000        0.0000        0.0000        0.0000        0.0000        0.0000        0.0000        0.0000        0.0000        0.0000        0.0000        0.0000        0.0000        0.0000        0.0000        0.0000        0.0000        0.0000        0.0000        0.0000        0.0000        0.0000        0.0000        0.0000        0.0000        0.0000        0.0000        0.0000        0.0000        0.0000        0.0000        0.0000        0.0000        0.0000        0.0000        0.0000        0.0000        0.0000        0.0000        0.0000        0.0000        0.0000        0.0000        0.0000        0.0000        0.0000        0.0000
        0.0000        0.0000        0.0000        0.0000        0.0000        0.0000        0.0000        0.0000        0.0000        0.0000        0.0000        0.0000        0.0000        0.0000        0.0000        0.0000        0.0000        0.0000        0.0000        0.0000        0.0000        0.0000        0.0000        0.0000        0.0000        0.0000        0.0000        0.0000        0.0000        0.0000        0.0000        0.0000        0.0000        0.0000        0.0000        0.0000        0.0000        0.0000        0.0000        0.0000        0.0000        0.0000        0.0000        0.0000        0.0000        0.0000        0.0000        0.0000        0.0000        0.0000        0.0000        0.0000        0.0000        0.0000        0.0000        0.0000        0.0000        0.0000        0.0000        0.0000        0.0000        0.0000        0.0000        0.0000        0.0000        0.0000        0.0000        0.0000        0.0000        0.0000        0.0000        0.0000        0.0000        0.0000        0.0000        0.0000        0.0000        0.0000        0.0000        0.0000        0.0000        0.0000        0.0000        0.0000        0.0000        0.0000        0.0000        0.0000        0.0000        0.0000        0.0000        0.0000        0.0000        0.0000        0.0000        0.0000        0.0000      355.4605      304.9700      307.6124      338.9306      347.6498      317.5153      292.4633      302.8066      277.1739      286.7978      265.1469      258.9268      269.5878      222.2324      194.3456      162.4091      127.3853      137.2660      151.9050      148.0961      149.6183      155.5524      140.8552      165.1671      158.8173      175.0824      198.9360      190.3111      192.1821      207.6933      199.9831      222.2334      222.5644      245.1351      228.7392      242.8895      218.5452      203.8955      214.7042      222.8077      226.4966      190.7073      211.7177      214.7908      211.6349      182.5340      163.9285      165.1586      167.2794      180.7367      159.7407      165.8264      139.0560      143.3833      139.0148      140.3265      131.3700      142.3886      138.9748      106.7570      105.0758      104.7046      126.9571      128.6070      117.7791      123.5737      136.0570      148.9188      157.0592      158.8490      135.9638      116.7683      117.9779      112.7636      107.6580      101.1698       98.6788      109.0519      108.1734       87.6077       78.1839       69.2775       58.4481       60.7882        0.0000        0.0000        0.0000        0.0000        0.0000        0.0000        0.0000      290.1439      400.3727      466.8317      221.2411      200.3656      209.9229      230.9914        0.0000        0.0000        0.0000        0.0000        0.0000        0.0000        0.0000        0.0000        0.0000        0.0000        0.0000        0.0000        0.0000        0.0000        0.0000        0.0000        0.0000        0.0000        0.0000        0.0000        0.0000        0.0000        0.0000        0.0000        0.0000        0.0000        0.0000        0.0000        0.0000        0.0000        0.0000        0.0000        0.0000        0.0000        0.0000        0.0000        0.0000        0.0000        0.0000        0.0000        0.0000        0.0000        0.0000        0.0000        0.0000        0.0000        0.0000        0.0000        0.0000        0.0000        0.0000        0.0000        0.0000        0.0000
        0.0000        0.0000        0.0000        0.0000        0.0000        0.0000        0.0000        0.0000        0.0000        0.0000        0.0000        0.0000        0.0000        0.0000        0.0000        0.0000        0.0000        0.0000        0.0000        0.0000        0.0000        0.0000        0.0000        0.0000        0.0000        0.0000        0.0000        0.0000        0.0000        0.0000        0.0000        0.0000        0.0000        0.0000        0.0000        0.0000        0.0000        0.0000        0.0000        0.0000        0.0000        0.0000        0.0000        0.0000        0.0000        0.0000        0.0000        0.0000        0.0000        0.0000        0.0000        0.0000        0.0000        0.0000        0.0000        0.0000        0.0000        0.0000        0.0000        0.0000        0.0000        0.0000        0.0000        0.0000        0.0000        0.0000        0.0000        0.0000        0.0000        0.0000        0.0000        0.0000        0.0000        0.0000        0.0000        0.0000        0.0000        0.0000        0.0000        0.0000        0.0000        0.0000        0.0000        0.0000        0.0000        0.0000        0.0000        0.0000        0.0000        0.0000        0.0000        0.0000        0.0000        0.0000        0.0000        0.0000      472.2386      331.5948      243.1671      282.9453        0.0000      322.4351      284.0875      255.5317      257.8463      263.1563      270.3590      262.8000      247.9657      235.5479      216.8261      197.9231      176.1530      149.5008      145.8184      140.1535      142.2166      141.2439      147.7125      134.6045      145.3066      163.4373      167.3477      197.6411      188.6659      185.9453      183.9672      215.6324      233.9447      256.6642      245.1354      229.6717      216.9443      191.8211      177.8673      206.0253      196.0266      183.1679      203.7039      215.4023      239.1173      246.2121      231.9754      207.6050      209.3065      197.6448      207.5668      218.3915      215.0746      178.4090      164.9253      182.0448      179.6587      164.6875      156.1763      136.9018      137.4804      139.7177      154.2759      150.5294      138.1021      143.5340      139.9079      135.6278      137.8324      142.9248      144.5794      149.3829      148.9663      149.2598      141.4501      160.7000      128.4581      121.6493      133.7305       82.2003       72.3230       49.8715       42.1692        0.0000        0.0000        0.0000        0.0000        0.0000      155.2200      171.9600        0.0000      300.4152      369.9824      500.8051      472.0807      330.4945      278.2541      265.9512        0.0000        0.0000        0.0000        0.0000        0.0000        0.0000        0.0000        0.0000        0.0000        0.0000        0.0000        0.0000        0.0000        0.0000        0.0000        0.0000        0.0000        0.0000        0.0000        0.0000        0.0000        0.0000        0.0000        0.0000        0.0000        0.0000        0.0000        0.0000        0.0000        0.0000        0.0000        0.0000        0.0000        0.0000        0.0000        0.0000        0.0000        0.0000        0.0000        0.0000        0.0000        0.0000        0.0000        0.0000        0.0000        0.0000        0.0000        0.0000        0.0000        0.0000        0.0000        0.0000        0.0000        0.0000        0.0000
        0.0000        0.0000        0.0000        0.0000        0.0000        0.0000        0.0000        0.0000        0.0000        0.0000        0.0000        0.0000        0.0000        0.0000        0.0000        0.0000        0.0000        0.0000        0.0000        0.0000        0.0000        0.0000        0.0000        0.0000        0.0000        0.0000        0.0000        0.0000        0.0000        0.0000        0.0000        0.0000        0.0000        0.0000        0.0000        0.0000        0.0000        0.0000        0.0000        0.0000        0.0000        0.0000        0.0000        0.0000        0.0000        0.0000        0.0000        0.0000        0.0000        0.0000        0.0000        0.0000        0.0000        0.0000        0.0000        0.0000        0.0000        0.0000        0.0000        0.0000        0.0000        0.0000        0.0000        0.0000        0.0000        0.0000        0.0000        0.0000        0.0000        0.0000        0.0000        0.0000        0.0000        0.0000        0.0000        0.0000        0.0000        0.0000        0.0000        0.0000        0.0000        0.0000        0.0000        0.0000        0.0000        0.0000        0.0000        0.0000        0.0000        0.0000        0.0000        0.0000        0.0000        0.0000        0.0000        0.0000        0.0000      315.6473        0.0000        0.0000        0.0000      324.6704      328.4767      315.8643      291.7560      268.5027      263.1226      283.9252      275.7015      254.6868      243.1342      217.5002      206.3869      191.7044      164.2088      157.6794      151.0059      132.9320      146.5329      131.5265      134.4404      149.0090      167.9220      192.6518      195.5010      206.1426      219.2842      241.7525      252.9475      260.6067      243.7080      224.5966      201.1461      190.1026      171.3806      183.4282      171.4960      182.9191      196.2311      240.4830      258.3631      266.3195      263.2827      232.4304      242.5144      220.8280      218.0989      225.6381      234.8051      204.9272      206.4500      187.1735      183.2171      166.7419      162.5598      146.6036      144.2803      156.4086      166.4094      157.2703      151.8332      167.4313      160.3960      153.4695      145.0441      167.8792      155.9768      160.2837      163.9972      158.9933      157.1510      152.5658      146.4605      137.2526      124.8208       78.2114       61.6861       52.0487       51.3695        0.0000        0.0000        0.0000        0.0000        0.0000      179.0700      159.1800       66.3600      353.9245      482.6377      532.5665      419.1641      334.9616      296.6635      289.7638        0.0000        0.0000        0.0000        0.0000        0.0000        0.0000        0.0000        0.0000        0.0000        0.0000        0.0000        0.0000        0.0000        0.0000        0.0000        0.0000        0.0000        0.0000        0.0000        0.0000        0.0000        0.0000        0.0000        0.0000        0.0000        0.0000        0.0000        0.0000        0.0000        0.0000        0.0000        0.0000        0.0000        0.0000        0.0000        0.0000        0.0000        0.0000        0.0000        0.0000        0.0000        0.0000        0.0000        0.0000        0.0000        0.0000        0.0000        0.0000        0.0000        0.0000        0.0000        0.0000        0.0000        0.0000        0.0000
        0.0000        0.0000        0.0000        0.0000        0.0000        0.0000        0.0000        0.0000        0.0000        0.0000        0.0000        0.0000        0.0000        0.0000        0.0000        0.0000        0.0000        0.0000        0.0000        0.0000        0.0000        0.0000        0.0000        0.0000        0.0000        0.0000        0.0000        0.0000        0.0000        0.0000        0.0000        0.0000        0.0000        0.0000        0.0000        0.0000        0.0000        0.0000        0.0000        0.0000        0.0000        0.0000        0.0000        0.0000        0.0000        0.0000        0.0000        0.0000        0.0000        0.0000        0.0000        0.0000        0.0000        0.0000        0.0000        0.0000        0.0000        0.0000        0.0000        0.0000        0.0000        0.0000        0.0000        0.0000        0.0000        0.0000        0.0000        0.0000        0.0000        0.0000        0.0000        0.0000        0.0000        0.0000        0.0000        0.0000        0.0000        0.0000        0.0000        0.0000        0.0000        0.0000        0.0000        0.0000        0.0000        0.0000        0.0000        0.0000        0.0000        0.0000        0.0000        0.0000        0.0000        0.0000        0.0000        0.0000        0.0000        0.0000        0.0000        0.0000        0.0000      372.7208      347.6998      309.7885      269.1985      268.5668      269.1414      324.7270      345.7386      308.9291      306.7802      278.9172      247.7658      229.3582      221.6087      207.2715      175.3793      157.7261      168.7344      165.2981      151.2508      155.9376      163.9379      188.0319      203.9666      241.6875      261.7101      271.5212      267.1707      260.7979      236.4245      213.8992      185.1331      182.9665      170.0691      178.2849      169.8330      199.2886      211.0601      271.0452      283.4356      279.6336      271.0245      242.8048      260.3646      249.8129      247.9520      234.5504      254.2355      217.6600      209.8297      198.1721      189.9676      175.5760      183.7902      167.3943      160.4650      165.1461      166.1557      171.2079      164.9008      178.0533      191.2604      176.2289      181.7074      184.7497      181.6853      186.6765      176.8631      174.7956      164.7892      153.3958      149.9753      150.0963      140.7866      102.6490       88.0598        0.0000        0.0000        0.0000        0.0000        0.0000        0.0000      174.8400      195.8700      110.7900      210.2100      487.7263      561.6522      522.1692      371.8960      308.1464      280.4747      330.8026        0.0000        0.0000        0.0000        0.0000        0.0000        0.0000        0.0000        0.0000        0.0000        0.0000        0.0000        0.0000        0.0000        0.0000        0.0000        0.0000        0.0000        0.0000        0.0000        0.0000        0.0000        0.0000        0.0000        0.0000        0.0000        0.0000        0.0000        0.0000        0.0000        0.0000        0.0000        0.0000        0.0000        0.0000        0.0000        0.0000        0.0000        0.0000        0.0000        0.0000        0.0000        0.0000        0.0000        0.0000        0.0000        0.0000        0.0000        0.0000        0.0000        0.0000        0.0000        0.0000        0.0000        0.0000        0.0000
        0.0000        0.0000        0.0000        0.0000        0.0000        0.0000        0.0000        0.0000        0.0000        0.0000        0.0000        0.0000        0.0000        0.0000        0.0000        0.0000        0.0000        0.0000        0.0000        0.0000        0.0000        0.0000        0.0000        0.0000        0.0000        0.0000        0.0000        0.0000        0.0000        0.0000        0.0000        0.0000        0.0000        0.0000        0.0000        0.0000        0.0000        0.0000        0.0000        0.0000        0.0000        0.0000        0.0000        0.0000        0.0000        0.0000        0.0000        0.0000        0.0000        0.0000        0.0000        0.0000        0.0000        0.0000        0.0000        0.0000        0.0000        0.0000        0.0000        0.0000        0.0000        0.0000        0.0000        0.0000        0.0000        0.0000        0.0000        0.0000        0.0000        0.0000        0.0000        0.0000        0.0000        0.0000        0.0000        0.0000        0.0000        0.0000        0.0000        0.0000        0.0000        0.0000        0.0000        0.0000        0.0000        0.0000        0.0000        0.0000        0.0000        0.0000        0.0000        0.0000        0.0000        0.0000        0.0000        0.0000        0.0000        0.0000        0.0000        0.0000        0.0000        0.0000      371.3957      317.7595      267.7355      281.9010      287.8067      320.7999      286.1001      304.2859      290.8325      274.1326      258.8989      253.2616      288.9555      271.6941      224.2390      244.5755      235.6356      208.9646      207.5092      222.4127      231.5373      257.6082      248.6004      271.6346      331.2272      325.8564      335.0426      279.3340      243.6823      207.6738      214.9115      184.6200      176.9530      198.1147      200.4302      210.5054      234.0026      280.6183      315.8302      309.7101      341.3603      275.2086      265.9191      253.9409      269.6284      258.7959      242.0221      208.8695      207.5073      202.4715      207.2590      215.0845      202.3997      176.0590      191.7012      162.5906      157.0792      168.5299      165.7137      189.3120      196.3632      202.8374      207.6439      219.5819      209.6096      200.9199      199.1243      195.4210      187.3467      151.4026      156.9189      158.9235      169.4144      151.5242      133.7200        0.0000        0.0000        0.0000        0.0000        0.0000        0.0000        0.0000      148.7700      340.8600      472.9501      590.7908      640.4060      489.5262      337.3255      282.3034      258.3860      286.2380        0.0000        0.0000        0.0000        0.0000        0.0000        0.0000        0.0000        0.0000        0.0000        0.0000        0.0000        0.0000        0.0000        0.0000        0.0000        0.0000        0.0000        0.0000        0.0000        0.0000        0.0000        0.0000        0.0000        0.0000        0.0000        0.0000        0.0000        0.0000        0.0000        0.0000        0.0000        0.0000        0.0000        0.0000        0.0000        0.0000        0.0000        0.0000        0.0000        0.0000        0.0000        0.0000        0.0000        0.0000        0.0000        0.0000        0.0000        0.0000        0.0000        0.0000        0.0000        0.0000        0.0000        0.0000        0.0000
        0.0000        0.0000        0.0000        0.0000        0.0000        0.0000        0.0000        0.0000        0.0000        0.0000        0.0000        0.0000        0.0000        0.0000        0.0000        0.0000        0.0000        0.0000        0.0000        0.0000        0.0000        0.0000        0.0000        0.0000        0.0000        0.0000        0.0000        0.0000        0.0000        0.0000        0.0000        0.0000        0.0000        0.0000        0.0000        0.0000        0.0000        0.0000        0.0000        0.0000        0.0000        0.0000        0.0000        0.0000        0.0000        0.0000        0.0000        0.0000        0.0000        0.0000        0.0000        0.0000        0.0000        0.0000        0.0000        0.0000        0.0000        0.0000        0.0000        0.0000        0.0000        0.0000        0.0000        0.0000        0.0000        0.0000        0.0000        0.0000        0.0000        0.0000        0.0000        0.0000        0.0000        0.0000        0.0000        0.0000        0.0000        0.0000        0.0000        0.0000        0.0000        0.0000        0.0000        0.0000        0.0000        0.0000        0.0000        0.0000        0.0000        0.0000        0.0000        0.0000        0.0000        0.0000        0.0000        0.0000        0.0000        0.0000        0.0000        0.0000        0.0000        0.0000        0.0000      304.4953      294.9930      302.0412      281.2359      271.9265      276.1689      268.0730      275.9752      331.6108      335.4862      359.4615      364.0959      402.2186      409.5414      424.5715      393.3642      347.9724      307.0944      328.0703      366.6604      346.1058      312.7771      366.6901      440.8032        0.0000        0.0000      287.3917      253.3187      225.7392      220.8339      196.7142      193.7276      202.6974      213.2581      217.6794      251.7586      288.0648      335.8099      318.5555      334.1107      274.2949      257.4112      227.5716      224.1160      234.2847      227.9724      203.7446      214.1080      227.7865      183.2966      172.9895      174.7482      200.7429      182.2981      165.3192      171.9957      173.3658      184.9885      208.3692      233.5170      299.5949      296.8994      320.0634      320.2962      260.2934      243.9651      254.2662      238.0352      173.2872      209.3033      182.9206        0.0000        0.0000        0.0000        0.0000        0.0000        0.0000        0.0000        0.0000        0.0000        0.0000        0.0000        0.0000        0.0000      581.8200      487.3912      414.4361      284.5415      244.4121      233.4603        0.0000        0.0000        0.0000        0.0000        0.0000        0.0000        0.0000        0.0000        0.0000        0.0000        0.0000        0.0000        0.0000        0.0000        0.0000        0.0000        0.0000        0.0000        0.0000        0.0000        0.0000        0.0000        0.0000        0.0000        0.0000        0.0000        0.0000        0.0000        0.0000        0.0000        0.0000        0.0000        0.0000        0.0000        0.0000        0.0000        0.0000        0.0000        0.0000        0.0000        0.0000        0.0000        0.0000        0.0000        0.0000        0.0000        0.0000        0.0000        0.0000        0.0000        0.0000        0.0000        0.0000        0.0000        0.0000        0.0000
        0.0000        0.0000        0.0000        0.0000        0.0000        0.0000        0.0000        0.0000        0.0000        0.0000        0.0000        0.0000        0.0000        0.0000        0.0000        0.0000        0.0000        0.0000        0.0000        0.0000        0.0000        0.0000        0.0000        0.0000        0.0000        0.0000        0.0000        0.0000        0.0000        0.0000        0.0000        0.0000        0.0000        0.0000        0.0000        0.0000        0.0000        0.0000        0.0000        0.0000        0.0000        0.0000        0.0000        0.0000        0.0000        0.0000        0.0000        0.0000        0.0000        0.0000        0.0000        0.0000        0.0000        0.0000        0.0000        0.0000        0.0000        0.0000        0.0000        0.0000        0.0000        0.0000        0.0000        0.0000        0.0000        0.0000        0.0000        0.0000        0.0000        0.0000        0.0000        0.0000        0.0000        0.0000        0.0000        0.0000        0.0000        0.0000        0.0000        0.0000        0.0000        0.0000        0.0000        0.0000        0.0000        0.0000        0.0000        0.0000        0.0000        0.0000        0.0000        0.0000        0.0000        0.0000        0.0000        0.0000        0.0000        0.0000        0.0000        0.0000        0.0000        0.0000        0.0000      276.1314      292.6039      292.9511      294.2728      279.1086      275.5261      279.5144      308.9242      366.4957      370.3025      397.1627      408.5998      449.8271      477.4831      486.2910      472.2207      440.3095      398.9181      357.8680      375.6550      371.1480      395.8088      479.9395        0.0000        0.0000        0.0000        0.0000        0.0000        0.0000      197.1745      199.7865      213.8726      225.1680      225.2624      226.2323      254.5526      312.7785      333.2768      294.9864      312.3407      271.2300      258.2534      228.6671      214.9327      215.4523      200.2763      203.0370      210.2552      232.5416      211.3634      192.0608      200.6584      204.3738      182.5440      183.1260      183.4043      192.3170      198.5134      219.9484      261.7594      292.2562      317.4382      361.8714      366.7770      394.4292      393.3406      326.0158      327.6156      257.9597        0.0000        0.0000        0.0000        0.0000        0.0000        0.0000        0.0000        0.0000        0.0000        0.0000        0.0000        0.0000        0.0000        0.0000        0.0000      395.8285      369.4853      399.9649      308.0772      228.9936      241.8562      283.5283        0.0000        0.0000        0.0000        0.0000        0.0000        0.0000        0.0000        0.0000        0.0000        0.0000        0.0000        0.0000        0.0000        0.0000        0.0000        0.0000        0.0000        0.0000        0.0000        0.0000        0.0000        0.0000        0.0000        0.0000        0.0000        0.0000        0.0000        0.0000        0.0000        0.0000        0.0000        0.0000        0.0000        0.0000        0.0000        0.0000        0.0000        0.0000        0.0000        0.0000        0.0000        0.0000        0.0000        0.0000        0.0000        0.0000        0.0000        0.0000        0.0000        0.0000        0.0000        0.0000        0.0000        0.0000        0.0000
        0.0000        0.0000        0.0000        0.0000        0.0000        0.0000        0.0000        0.0000        0.0000        0.0000        0.0000        0.0000        0.0000        0.0000        0.0000        0.0000        0.0000        0.0000        0.0000        0.0000        0.0000        0.0000        0.0000        0.0000        0.0000        0.0000        0.0000        0.0000        0.0000        0.0000        0.0000        0.0000        0.0000        0.0000        0.0000        0.0000        0.0000        0.0000        0.0000        0.0000        0.0000        0.0000        0.0000        0.0000        0.0000        0.0000        0.0000        0.0000        0.0000        0.0000        0.0000        0.0000        0.0000        0.0000        0.0000        0.0000        0.0000        0.0000        0.0000        0.0000        0.0000        0.0000        0.0000        0.0000        0.0000        0.0000        0.0000        0.0000        0.0000        0.0000        0.0000        0.0000        0.0000        0.0000        0.0000        0.0000        0.0000        0.0000        0.0000        0.0000        0.0000        0.0000        0.0000        0.0000        0.0000        0.0000        0.0000        0.0000        0.0000        0.0000        0.0000        0.0000        0.0000        0.0000        0.0000        0.0000        0.0000        0.0000        0.0000        0.0000        0.0000        0.0000        0.0000      262.7413      286.9003      300.7066      295.6056      294.6656      278.4035      302.4765      316.1881      357.6446      368.9031      384.5164      386.0669      459.5756      460.2233        0.0000      461.2837      432.2559        0.0000        0.0000      381.1218      391.0052        0.0000        0.0000        0.0000        0.0000        0.0000        0.0000        0.0000        0.0000      231.7112      225.5818      220.1734      247.9376      249.2140      261.8199      291.1887      347.6067      338.2530      291.4952      276.6575      264.2008      235.0356      223.7041      234.7931      239.9115      218.0466      212.6162      190.1931      205.3071      182.4124      236.1039      225.7828      200.1972      178.2100      172.2562      188.0665      198.3262      196.7530      206.9119      261.4152      325.5064      347.0020      438.3954      419.8520        0.0000        0.0000        0.0000        0.0000        0.0000        0.0000        0.0000        0.0000        0.0000        0.0000        0.0000        0.0000        0.0000        0.0000        0.0000        0.0000        0.0000        0.0000        0.0000        0.0000      335.2407      320.5053      319.1373      287.7083      227.8809        0.0000        0.0000        0.0000        0.0000        0.0000        0.0000        0.0000        0.0000        0.0000        0.0000        0.0000        0.0000        0.0000        0.0000        0.0000        0.0000        0.0000        0.0000        0.0000        0.0000        0.0000        0.0000        0.0000        0.0000        0.0000        0.0000        0.0000        0.0000        0.0000        0.0000        0.0000        0.0000        0.0000        0.0000        0.0000        0.0000        0.0000        0.0000        0.0000        0.0000        0.0000        0.0000        0.0000        0.0000        0.0000        0.0000        0.0000        0.0000        0.0000        0.0000        0.0000        0.0000        0.0000        0.0000        0.0000        0.0000        0.0000
        0.0000        0.0000        0.0000        0.0000        0.0000        0.0000        0.0000        0.0000        0.0000        0.0000        0.0000        0.0000        0.0000        0.0000        0.0000        0.0000        0.0000        0.0000        0.0000        0.0000        0.0000        0.0000        0.0000        0.0000        0.0000        0.0000        0.0000        0.0000        0.0000        0.0000        0.0000        0.0000        0.0000        0.0000        0.0000        0.0000        0.0000        0.0000        0.0000        0.0000        0.0000        0.0000        0.0000        0.0000        0.0000        0.0000        0.0000        0.0000        0.0000        0.0000        0.0000        0.0000        0.0000        0.0000        0.0000        0.0000        0.0000        0.0000        0.0000        0.0000        0.0000        0.0000        0.0000        0.0000        0.0000        0.0000        0.0000        0.0000        0.0000        0.0000        0.0000        0.0000        0.0000        0.0000        0.0000        0.0000        0.0000        0.0000        0.0000        0.0000        0.0000        0.0000        0.0000        0.0000        0.0000        0.0000        0.0000        0.0000        0.0000        0.0000        0.0000        0.0000        0.0000        0.0000        0.0000        0.0000        0.0000        0.0000        0.0000        0.0000        0.0000        0.0000        0.0000      287.5460      269.4665      275.2229      290.8374      291.1677      278.7560      297.2234      314.8333      342.3945      361.2341      367.0795        0.0000        0.0000        0.0000        0.0000        0.0000        0.0000        0.0000        0.0000        0.0000        0.0000        0.0000        0.0000        0.0000        0.0000        0.0000        0.0000        0.0000        0.0000        0.0000      234.1151      227.1945      250.2925      256.4799      275.1294      312.7193      377.6485      357.5215      301.6114      269.6139      276.8288      230.8580      204.2430      241.5500      255.7148      259.9460      238.5474      195.6216      187.8658      196.8788      214.4645      188.3482      183.9671      167.1172      156.7480      152.7892      153.1507      164.0638      191.1374      239.9691      289.0251      319.6560      348.4723        0.0000        0.0000        0.0000        0.0000        0.0000        0.0000        0.0000        0.0000        0.0000        0.0000        0.0000        0.0000        0.0000        0.0000        0.0000        0.0000        0.0000        0.0000        0.0000        0.0000        0.0000        0.0000      287.7947      314.6171      314.9282        0.0000      239.1341      235.6462        0.0000        0.0000        0.0000        0.0000        0.0000        0.0000        0.0000        0.0000        0.0000        0.0000        0.0000        0.0000        0.0000        0.0000        0.0000        0.0000        0.0000        0.0000        0.0000        0.0000        0.0000        0.0000        0.0000        0.0000        0.0000        0.0000        0.0000        0.0000        0.0000        0.0000        0.0000        0.0000        0.0000        0.0000        0.0000        0.0000        0.0000        0.0000        0.0000        0.0000        0.0000        0.0000        0.0000        0.0000        0.0000        0.0000        0.0000        0.0000        0.0000        0.0000        0.0000        0.0000        0.0000        0.0000        0.0000
        0.0000        0.0000        0.0000        0.0000        0.0000        0.0000        0.0000        0.0000        0.0000        0.0000        0.0000        0.0000        0.0000        0.0000        0.0000        0.0000        0.0000        0.0000        0.0000        0.0000        0.0000        0.0000        0.0000        0.0000        0.0000        0.0000        0.0000        0.0000        0.0000        0.0000        0.0000        0.0000        0.0000        0.0000        0.0000        0.0000        0.0000        0.0000        0.0000        0.0000        0.0000        0.0000        0.0000        0.0000        0.0000        0.0000        0.0000        0.0000        0.0000        0.0000        0.0000        0.0000        0.0000        0.0000        0.0000        0.0000        0.0000        0.0000        0.0000        0.0000        0.0000        0.0000        0.0000        0.0000        0.0000        0.0000        0.0000        0.0000        0.0000        0.0000        0.0000        0.0000        0.0000        0.0000        0.0000        0.0000        0.0000        0.0000        0.0000        0.0000        0.0000        0.0000        0.0000        0.0000        0.0000        0.0000        0.0000        0.0000        0.0000        0.0000        0.0000        0.0000        0.0000        0.0000        0.0000        0.0000        0.0000        0.0000        0.0000        0.0000        0.0000        0.0000        0.0000        0.0000        0.0000      246.7516      262.4928      262.1671      254.2401      277.2068      287.5130      325.9985      331.9683      305.8017      294.0531        0.0000        0.0000        0.0000        0.0000        0.0000        0.0000        0.0000        0.0000        0.0000        0.0000        0.0000        0.0000        0.0000        0.0000        0.0000        0.0000        0.0000        0.0000      251.9799      251.1996      301.2470      309.2462      327.8240      349.6198      369.1969      399.0464      358.1778      308.9850      251.6545      208.6998      185.7282      228.9814      280.1273      254.6411      242.3139      237.7270      213.3015      202.8784      190.1138      179.4837      145.5431      135.4301      124.3528      130.0414      133.3994      155.5544      182.1021      177.5587      179.9400      140.8800        0.0000        0.0000        0.0000        0.0000        0.0000        0.0000        0.0000        0.0000        0.0000        0.0000        0.0000        0.0000        0.0000        0.0000        0.0000        0.0000        0.0000        0.0000        0.0000        0.0000        0.0000        0.0000        0.0000        0.0000      355.9692      308.4142        0.0000      228.2100      174.8700        0.0000        0.0000        0.0000        0.0000        0.0000        0.0000        0.0000        0.0000        0.0000        0.0000        0.0000        0.0000        0.0000        0.0000        0.0000        0.0000        0.0000        0.0000        0.0000        0.0000        0.0000        0.0000        0.0000        0.0000        0.0000        0.0000        0.0000        0.0000        0.0000        0.0000        0.0000        0.0000        0.0000        0.0000        0.0000        0.0000        0.0000        0.0000        0.0000        0.0000        0.0000        0.0000        0.0000        0.0000        0.0000        0.0000        0.0000        0.0000        0.0000        0.0000        0.0000        0.0000        0.0000        0.0000        0.0000
        0.0000        0.0000        0.0000        0.0000        0.0000        0.0000        0.0000        0.0000        0.0000        0.0000        0.0000        0.0000        0.0000        0.0000        0.0000        0.0000        0.0000        0.0000        0.0000        0.0000        0.0000        0.0000        0.0000        0.0000        0.0000        0.0000        0.0000        0.0000        0.0000        0.0000        0.0000        0.0000        0.0000        0.0000        0.0000        0.0000        0.0000        0.0000        0.0000        0.0000        0.0000        0.0000        0.0000        0.0000        0.0000        0.0000        0.0000        0.0000        0.0000        0.0000        0.0000        0.0000        0.0000        0.0000        0.0000        0.0000        0.0000        0.0000        0.0000        0.0000        0.0000        0.0000        0.0000        0.0000        0.0000        0.0000        0.0000        0.0000        0.0000        0.0000        0.0000        0.0000        0.0000        0.0000        0.0000        0.0000        0.0000        0.0000        0.0000        0.0000        0.0000        0.0000        0.0000        0.0000        0.0000        0.0000        0.0000        0.0000        0.0000        0.0000        0.0000        0.0000        0.0000        0.0000        0.0000        0.0000        0.0000        0.0000        0.0000        0.0000        0.0000        0.0000        0.0000        0.0000        0.0000        0.0000      280.6789      256.3395      268.3613      273.0585      298.0428      326.6860      330.5931      298.8688      286.5630        0.0000        0.0000        0.0000        0.0000        0.0000        0.0000        0.0000        0.0000        0.0000        0.0000        0.0000        0.0000        0.0000        0.0000        0.0000        0.0000        0.0000        0.0000        0.0000        0.0000      316.8263      329.4162      352.9081      353.8210      357.0322      375.4605      348.5862      273.3426      229.8157      201.4129      206.7911      236.4736      275.4232      244.3341      235.4911      222.0970      206.9860      205.3485      192.8521      153.4872      128.7923      121.6723      111.3210      124.6475      137.2613        0.0000        0.0000      161.9834        0.0000        0.0000        0.0000        0.0000        0.0000        0.0000        0.0000        0.0000        0.0000        0.0000        0.0000        0.0000        0.0000        0.0000        0.0000        0.0000        0.0000        0.0000        0.0000        0.0000        0.0000        0.0000        0.0000        0.0000        0.0000        0.0000      339.5347      321.2092        0.0000        0.0000        0.0000        0.0000        0.0000        0.0000        0.0000        0.0000        0.0000        0.0000        0.0000        0.0000        0.0000        0.0000        0.0000        0.0000        0.0000        0.0000        0.0000        0.0000        0.0000        0.0000        0.0000        0.0000        0.0000        0.0000        0.0000        0.0000        0.0000        0.0000        0.0000        0.0000        0.0000        0.0000        0.0000        0.0000        0.0000        0.0000        0.0000        0.0000        0.0000        0.0000        0.0000        0.0000        0.0000        0.0000        0.0000        0.0000        0.0000        0.0000        0.0000        0.0000        0.0000        0.0000        0.0000        0.0000        0.0000        0.0000
[truncated: 212,709 more chars]
