# Supplementary material for: Multidimensional evaluation of the TRMM 3B43V7 satellite-based precipitation product in mainland China from 1998–2016
Source: PeerJ. 2020 Feb 20;8:e8615. doi: 10.7717/peerj.8615 (PMC7036276; doi:10.7717/peerj.8615)
Supplement: Supplemental Information 2 [file peerj-08-8615-s002.zip › TRMM_3B43 data/TRMM 3B43 data-Year-Month/2010-08.txt]

ncols         249
nrows         175
xllcorner     73.250
yllcorner     6.500
cellsize      0.25000
        0.0000        0.0000        0.0000        0.0000        0.0000        0.0000        0.0000        0.0000        0.0000        0.0000        0.0000        0.0000        0.0000        0.0000        0.0000        0.0000        0.0000        0.0000        0.0000        0.0000        0.0000        0.0000        0.0000        0.0000        0.0000        0.0000        0.0000        0.0000        0.0000        0.0000        0.0000        0.0000        0.0000        0.0000        0.0000        0.0000        0.0000        0.0000        0.0000        0.0000        0.0000        0.0000        0.0000        0.0000        0.0000        0.0000        0.0000        0.0000        0.0000        0.0000        0.0000        0.0000        0.0000        0.0000        0.0000        0.0000        0.0000        0.0000        0.0000        0.0000        0.0000        0.0000        0.0000        0.0000        0.0000        0.0000        0.0000        0.0000        0.0000        0.0000        0.0000        0.0000        0.0000        0.0000        0.0000        0.0000        0.0000        0.0000        0.0000        0.0000        0.0000        0.0000        0.0000        0.0000        0.0000        0.0000        0.0000        0.0000        0.0000        0.0000        0.0000        0.0000        0.0000        0.0000        0.0000        0.0000        0.0000        0.0000        0.0000        0.0000        0.0000        0.0000        0.0000        0.0000        0.0000        0.0000        0.0000        0.0000        0.0000        0.0000        0.0000        0.0000        0.0000        0.0000        0.0000        0.0000        0.0000        0.0000        0.0000        0.0000        0.0000        0.0000        0.0000        0.0000        0.0000        0.0000        0.0000        0.0000        0.0000        0.0000        0.0000        0.0000        0.0000        0.0000        0.0000        0.0000        0.0000        0.0000        0.0000        0.0000        0.0000        0.0000        0.0000        0.0000        0.0000        0.0000        0.0000        0.0000        0.0000        0.0000        0.0000        0.0000        0.0000        0.0000        0.0000        0.0000        0.0000        0.0000        0.0000        0.0000        0.0000        0.0000        0.0000        0.0000        0.0000        0.0000        0.0000        0.0000        0.0000        0.0000        0.0000        0.0000        0.0000       60.9274       54.1996       58.0076        0.0000        0.0000        0.0000       50.5122       59.3158       75.4603       70.8889       63.6950       61.1701       72.0279       85.9917      106.8155      124.5606      125.5789      142.9039      164.3210      162.1622      183.9136      156.1069      159.1313      156.9671      152.8569      172.4849      161.7978      166.1957      168.8295      187.8000      200.6445      183.7431      161.3287      160.4659      182.1840      200.8694      195.2695      197.7216      196.4234      175.3695      177.7171      168.1598      147.4794      135.5150      137.1889      147.2611        0.0000        0.0000        0.0000        0.0000        0.0000        0.0000        0.0000        0.0000        0.0000        0.0000        0.0000        0.0000        0.0000        0.0000        0.0000        0.0000        0.0000        0.0000        0.0000        0.0000        0.0000        0.0000        0.0000        0.0000        0.0000        0.0000        0.0000        0.0000        0.0000        0.0000
        0.0000        0.0000        0.0000        0.0000        0.0000        0.0000        0.0000        0.0000        0.0000        0.0000        0.0000        0.0000        0.0000        0.0000        0.0000        0.0000        0.0000        0.0000        0.0000        0.0000        0.0000        0.0000        0.0000        0.0000        0.0000        0.0000        0.0000        0.0000        0.0000        0.0000        0.0000        0.0000        0.0000        0.0000        0.0000        0.0000        0.0000        0.0000        0.0000        0.0000        0.0000        0.0000        0.0000        0.0000        0.0000        0.0000        0.0000        0.0000        0.0000        0.0000        0.0000        0.0000        0.0000        0.0000        0.0000        0.0000        0.0000        0.0000        0.0000        0.0000        0.0000        0.0000        0.0000        0.0000        0.0000        0.0000        0.0000        0.0000        0.0000        0.0000        0.0000        0.0000        0.0000        0.0000        0.0000        0.0000        0.0000        0.0000        0.0000        0.0000        0.0000        0.0000        0.0000        0.0000        0.0000        0.0000        0.0000        0.0000        0.0000        0.0000        0.0000        0.0000        0.0000        0.0000        0.0000        0.0000        0.0000        0.0000        0.0000        0.0000        0.0000        0.0000        0.0000        0.0000        0.0000        0.0000        0.0000        0.0000        0.0000        0.0000        0.0000        0.0000        0.0000        0.0000        0.0000        0.0000        0.0000        0.0000        0.0000        0.0000        0.0000        0.0000        0.0000        0.0000        0.0000        0.0000        0.0000        0.0000        0.0000        0.0000        0.0000        0.0000        0.0000        0.0000        0.0000        0.0000        0.0000        0.0000        0.0000        0.0000        0.0000        0.0000        0.0000        0.0000        0.0000        0.0000        0.0000        0.0000        0.0000        0.0000        0.0000        0.0000        0.0000        0.0000        0.0000        0.0000        0.0000        0.0000        0.0000        0.0000        0.0000        0.0000        0.0000        0.0000        0.0000        0.0000        0.0000        0.0000        0.0000        0.0000        0.0000        0.0000       71.6616       71.8598       57.1259       52.6773       52.1837       50.1221       44.9144       55.0272       60.1782       67.4347       84.5158       91.8234       79.9498       79.0532       90.8653      107.4006      118.6711      149.3356      143.4803      160.3865      167.8510      152.4268      162.8582      169.9745      183.4155      176.4358      158.9633      158.8033      156.1294      175.1013      169.9558      164.2034      172.2349      184.7877      167.8436      147.9728      182.6298      187.8251      203.4267      178.7257      157.5778      149.7478      143.9191      147.4960      143.6167      145.8423      152.2768      129.8685      127.7270      123.7682      116.8574      118.4791      123.5176      131.6316        0.0000        0.0000        0.0000        0.0000        0.0000        0.0000        0.0000        0.0000        0.0000        0.0000        0.0000        0.0000        0.0000        0.0000        0.0000        0.0000        0.0000        0.0000        0.0000        0.0000        0.0000        0.0000        0.0000
        0.0000        0.0000        0.0000        0.0000        0.0000        0.0000        0.0000        0.0000        0.0000        0.0000        0.0000        0.0000        0.0000        0.0000        0.0000        0.0000        0.0000        0.0000        0.0000        0.0000        0.0000        0.0000        0.0000        0.0000        0.0000        0.0000        0.0000        0.0000        0.0000        0.0000        0.0000        0.0000        0.0000        0.0000        0.0000        0.0000        0.0000        0.0000        0.0000        0.0000        0.0000        0.0000        0.0000        0.0000        0.0000        0.0000        0.0000        0.0000        0.0000        0.0000        0.0000        0.0000        0.0000        0.0000        0.0000       47.3459        0.0000       42.2680       39.7234        0.0000        0.0000        0.0000        0.0000        0.0000        0.0000        0.0000        0.0000        0.0000        0.0000        0.0000        0.0000        0.0000        0.0000        0.0000        0.0000        0.0000        0.0000        0.0000        0.0000        0.0000        0.0000        0.0000        0.0000        0.0000        0.0000        0.0000        0.0000        0.0000        0.0000        0.0000        0.0000        0.0000        0.0000        0.0000        0.0000        0.0000        0.0000        0.0000        0.0000        0.0000        0.0000        0.0000        0.0000        0.0000        0.0000        0.0000        0.0000        0.0000        0.0000        0.0000        0.0000        0.0000        0.0000        0.0000        0.0000        0.0000        0.0000        0.0000        0.0000        0.0000        0.0000        0.0000        0.0000        0.0000        0.0000        0.0000        0.0000        0.0000        0.0000        0.0000        0.0000        0.0000        0.0000        0.0000        0.0000        0.0000        0.0000        0.0000        0.0000        0.0000        0.0000        0.0000        0.0000        0.0000        0.0000        0.0000        0.0000        0.0000        0.0000        0.0000        0.0000        0.0000        0.0000        0.0000        0.0000        0.0000        0.0000        0.0000        0.0000        0.0000        0.0000        0.0000        0.0000        0.0000        0.0000        0.0000        0.0000        0.0000        0.0000        0.0000        0.0000       63.4167       60.7796       53.2339       49.6239       44.4462       49.6426       56.5252       47.5342       60.5417       72.5258       76.7054       83.7818      103.1063      111.3234       95.3685       94.2072       95.1412       94.4477      112.8679      136.0969      145.2340      154.9899      151.1795      171.9447      182.3631      179.9125      172.5005      168.6611      179.4009      179.0483      182.8955      150.5432      165.7908      179.6482      155.8157      156.2481      124.7303      148.1246      176.4563      170.0280      170.3474      148.7161      140.6581      142.6808      150.8929      160.9931      158.5956      156.2679      134.6632      124.3843      117.5722      112.3629      109.6867      121.9844      142.2876      157.6912        0.0000        0.0000        0.0000        0.0000        0.0000        0.0000        0.0000        0.0000        0.0000        0.0000        0.0000        0.0000        0.0000        0.0000        0.0000        0.0000        0.0000        0.0000        0.0000        0.0000        0.0000        0.0000
        0.0000        0.0000        0.0000        0.0000        0.0000        0.0000        0.0000        0.0000        0.0000        0.0000        0.0000        0.0000        0.0000        0.0000        0.0000        0.0000        0.0000        0.0000        0.0000        0.0000        0.0000        0.0000        0.0000        0.0000        0.0000        0.0000        0.0000        0.0000        0.0000        0.0000        0.0000        0.0000        0.0000        0.0000        0.0000        0.0000        0.0000        0.0000        0.0000        0.0000        0.0000        0.0000        0.0000        0.0000        0.0000        0.0000        0.0000        0.0000        0.0000        0.0000        0.0000        0.0000        0.0000       44.5451       43.1729       54.4710       57.5929       72.2577      117.2724       21.8298        0.0000        0.0000        0.0000        0.0000        0.0000        0.0000        0.0000        0.0000        0.0000        0.0000        0.0000        0.0000        0.0000        0.0000        0.0000        0.0000        0.0000        0.0000        0.0000        0.0000        0.0000        0.0000        0.0000        0.0000        0.0000        0.0000        0.0000        0.0000        0.0000        0.0000        0.0000        0.0000        0.0000        0.0000        0.0000        0.0000        0.0000        0.0000        0.0000        0.0000        0.0000        0.0000        0.0000        0.0000        0.0000        0.0000        0.0000        0.0000        0.0000        0.0000        0.0000        0.0000        0.0000        0.0000        0.0000        0.0000        0.0000        0.0000        0.0000        0.0000        0.0000        0.0000        0.0000        0.0000        0.0000        0.0000        0.0000        0.0000        0.0000        0.0000        0.0000        0.0000        0.0000        0.0000        0.0000        0.0000        0.0000        0.0000        0.0000        0.0000        0.0000        0.0000        0.0000        0.0000        0.0000        0.0000        0.0000        0.0000        0.0000        0.0000        0.0000        0.0000        0.0000        0.0000        0.0000        0.0000        0.0000        0.0000        0.0000        0.0000        0.0000        0.0000        0.0000        0.0000        0.0000        0.0000        0.0000        0.0000        0.0000        0.0000       55.3479       56.0972       47.2917       45.0260       38.5507       43.3884       90.8904      181.0790       65.3383       71.4728       76.7701       82.9800       89.2331      107.9341      104.5392       94.6400      100.5411      108.6960       99.3899      108.8331      104.9425      130.5347      156.4563      157.8992      166.7216      169.0888      174.1857      190.6408      175.1276      186.3067      147.2048      149.0318      165.8792      170.5987      152.0694      135.1922      126.0852      115.7809      139.6082      150.4102      149.2805      143.6949      145.7605      149.9761      154.7075      156.3358      163.7238      172.7438      153.6502      130.7619      126.0560      116.3419      115.8126      124.4061      131.3610      146.3210      159.8233      171.3931      183.0070        0.0000        0.0000        0.0000        0.0000        0.0000        0.0000        0.0000        0.0000        0.0000        0.0000        0.0000        0.0000        0.0000        0.0000        0.0000        0.0000        0.0000        0.0000        0.0000        0.0000
        0.0000        0.0000        0.0000        0.0000        0.0000        0.0000        0.0000        0.0000        0.0000        0.0000        0.0000        0.0000        0.0000        0.0000        0.0000        0.0000        0.0000        0.0000        0.0000        0.0000        0.0000        0.0000        0.0000        0.0000        0.0000        0.0000        0.0000        0.0000        0.0000        0.0000        0.0000        0.0000        0.0000        0.0000        0.0000        0.0000        0.0000        0.0000        0.0000        0.0000        0.0000        0.0000        0.0000        0.0000        0.0000        0.0000        0.0000        0.0000        0.0000        0.0000        0.0000        0.0000        0.0000       33.8367       37.7607       46.6148       44.1351       45.5486       38.9803       22.0747        0.0000        0.0000        0.0000        0.0000        0.0000        0.0000        0.0000        0.0000        0.0000        0.0000        0.0000        0.0000        0.0000        0.0000        0.0000        0.0000        0.0000        0.0000        0.0000        0.0000        0.0000        0.0000        0.0000        0.0000        0.0000        0.0000        0.0000        0.0000        0.0000        0.0000        0.0000        0.0000        0.0000        0.0000        0.0000        0.0000        0.0000        0.0000        0.0000        0.0000        0.0000        0.0000        0.0000        0.0000        0.0000        0.0000        0.0000        0.0000        0.0000        0.0000        0.0000        0.0000        0.0000        0.0000        0.0000        0.0000        0.0000        0.0000        0.0000        0.0000        0.0000        0.0000        0.0000        0.0000        0.0000        0.0000        0.0000        0.0000        0.0000        0.0000        0.0000        0.0000        0.0000        0.0000        0.0000        0.0000        0.0000        0.0000        0.0000        0.0000        0.0000        0.0000        0.0000        0.0000        0.0000        0.0000        0.0000        0.0000        0.0000        0.0000        0.0000        0.0000        0.0000        0.0000        0.0000        0.0000        0.0000        0.0000        0.0000        0.0000        0.0000        0.0000        0.0000        0.0000        0.0000        0.0000        0.0000        0.0000        0.0000        0.0000       52.4358       54.9843       37.3592       38.2803       37.4083      132.6684      177.0702       95.0568       43.8900       61.2340       63.7170       73.8303       82.4549       87.4941       88.6313       88.8452       92.3043      108.9991      102.2486      110.8721      113.8213      102.6782      165.0851      176.4249      201.1210      184.6959      188.7715      158.4335      129.5524      126.9621      136.3191      136.1326      165.6808      175.7526      167.8548      133.5103      114.4330      109.2015      120.8875      129.2429      130.3416      131.1682      141.4087      133.9528      130.5047      156.5396      147.4165      158.0724      154.8419      136.8675      145.5998      137.7590      131.9284      136.8402      141.0982      161.0452      170.9974      177.4692      183.6215      196.9878      202.6961        0.0000        0.0000        0.0000        0.0000        0.0000        0.0000        0.0000        0.0000        0.0000        0.0000        0.0000        0.0000        0.0000        0.0000        0.0000        0.0000        0.0000        0.0000
        0.0000        0.0000        0.0000        0.0000        0.0000        0.0000        0.0000        0.0000        0.0000        0.0000        0.0000        0.0000        0.0000        0.0000        0.0000        0.0000        0.0000        0.0000        0.0000        0.0000        0.0000        0.0000        0.0000        0.0000        0.0000        0.0000        0.0000        0.0000        0.0000        0.0000        0.0000        0.0000        0.0000        0.0000        0.0000        0.0000        0.0000        0.0000        0.0000        0.0000        0.0000        0.0000        0.0000        0.0000        0.0000        0.0000        0.0000        0.0000        0.0000        0.0000      133.7009       22.8864       25.5211       40.9268       44.9660       35.5087       41.3906       35.2837       28.2918       23.9261       50.7307      107.5901        0.0000        0.0000        0.0000        0.0000        0.0000        0.0000        0.0000        0.0000        0.0000        0.0000        0.0000        0.0000        0.0000        0.0000        0.0000        0.0000        0.0000        0.0000        0.0000        0.0000        0.0000        0.0000        0.0000        0.0000        0.0000        0.0000        0.0000        0.0000        0.0000        0.0000        0.0000        0.0000        0.0000        0.0000        0.0000        0.0000        0.0000        0.0000        0.0000        0.0000        0.0000        0.0000        0.0000        0.0000        0.0000        0.0000        0.0000        0.0000        0.0000        0.0000        0.0000        0.0000        0.0000        0.0000        0.0000        0.0000        0.0000        0.0000        0.0000        0.0000        0.0000        0.0000        0.0000        0.0000        0.0000        0.0000        0.0000        0.0000        0.0000        0.0000        0.0000        0.0000        0.0000        0.0000        0.0000        0.0000        0.0000        0.0000        0.0000        0.0000        0.0000        0.0000        0.0000        0.0000        0.0000        0.0000        0.0000        0.0000        0.0000        0.0000        0.0000        0.0000        0.0000        0.0000        0.0000        0.0000        0.0000        0.0000        0.0000        0.0000        0.0000        0.0000        0.0000        0.0000        0.0000        0.0000        0.0000       57.3821       42.3531       38.4420       32.4590       41.2016       40.6328       66.0197       46.7224       33.8664       38.1899       46.1694       65.5201       72.6040       74.6329       83.6900       92.2890       89.7337       90.9336       88.0576       99.6344      113.5327      112.0826      152.6247      187.8054      157.6819      177.6245      163.0312      141.4211      128.8088      118.0778      115.4831      135.8930      127.0970      159.4687      168.8029      158.4355      138.6340      149.5336      134.6509      124.4095      124.4017      133.3277      145.0095      139.6601      133.1842      133.0059      157.4106      160.8279      154.6194      140.4722      155.8015      143.5963      136.9983      157.9019      150.1741      141.7229      163.2545      159.2964      182.6876      199.9306      186.5520      201.9837        0.0000        0.0000        0.0000        0.0000        0.0000        0.0000        0.0000        0.0000        0.0000        0.0000        0.0000        0.0000        0.0000        0.0000      172.0175      170.8534      216.4893        0.0000
        0.0000        0.0000        0.0000        0.0000        0.0000        0.0000        0.0000        0.0000        0.0000        0.0000        0.0000        0.0000        0.0000        0.0000        0.0000        0.0000        0.0000        0.0000        0.0000        0.0000        0.0000        0.0000        0.0000        0.0000        0.0000        0.0000        0.0000        0.0000        0.0000        0.0000        0.0000        0.0000        0.0000        0.0000        0.0000        0.0000        0.0000        0.0000        0.0000        0.0000        0.0000        0.0000        0.0000        0.0000        0.0000        0.0000        0.0000        0.0000       22.0218       20.7888       20.2740       19.0362       20.9368       26.0724       32.1356       29.6373       28.7796       30.0231       24.0865       22.1370       21.5059       65.1299      114.6094        0.0000        0.0000        0.0000        0.0000        0.0000        0.0000        0.0000        0.0000        0.0000        0.0000        0.0000        0.0000        0.0000        0.0000        0.0000        0.0000        0.0000        0.0000        0.0000        0.0000        0.0000        0.0000        0.0000        0.0000        0.0000        0.0000        0.0000        0.0000        0.0000        0.0000        0.0000        0.0000        0.0000        0.0000        0.0000        0.0000        0.0000        0.0000        0.0000        0.0000        0.0000        0.0000        0.0000        0.0000        0.0000        0.0000        0.0000        0.0000        0.0000        0.0000        0.0000        0.0000        0.0000        0.0000        0.0000        0.0000        0.0000        0.0000        0.0000        0.0000        0.0000        0.0000        0.0000        0.0000        0.0000        0.0000        0.0000        0.0000        0.0000        0.0000        0.0000        0.0000        0.0000        0.0000        0.0000        0.0000        0.0000        0.0000        0.0000        0.0000        0.0000        0.0000        0.0000        0.0000        0.0000        0.0000        0.0000        0.0000        0.0000        0.0000        0.0000        0.0000        0.0000        0.0000        0.0000        0.0000        0.0000        0.0000        0.0000        0.0000        0.0000        0.0000        0.0000        0.0000        0.0000       61.5013       48.9856       40.2344       33.8757       29.0164       27.6162       40.6186       50.0780       41.3267       34.0340       33.8596       35.8285       46.2030       62.6272       75.1270       81.7861       78.7386       69.5799       77.4854       83.6766       92.2433      115.3650      117.0013      137.4507      156.5685      128.9466      136.9559      148.5764      150.8101      122.2750      115.6055      121.2620      144.2045      158.4358      143.2840      130.0067      132.7837      133.1258      165.7205      163.3110      137.8955      112.0248      119.7868      128.6853      126.4802      124.3595      131.2979      134.8040      178.1537      184.7042      168.0063      184.4336      159.9030      141.1849      147.2013      148.3742      145.0067      165.1358      183.1517      186.9519      211.2364      204.2705      186.2336      214.7151        0.0000        0.0000        0.0000        0.0000        0.0000        0.0000        0.0000        0.0000        0.0000      167.0181      188.2747      179.9035      172.3135      171.2363      201.6611      215.8336      210.3505
        0.0000        0.0000        0.0000        0.0000        0.0000        0.0000        0.0000        0.0000        0.0000        0.0000        0.0000        0.0000        0.0000        0.0000        0.0000        0.0000        0.0000        0.0000        0.0000        0.0000        0.0000        0.0000        0.0000        0.0000        0.0000        0.0000        0.0000        0.0000        0.0000        0.0000        0.0000        0.0000        0.0000        0.0000        0.0000        0.0000        0.0000        0.0000        0.0000        0.0000        0.0000        0.0000        0.0000        0.0000        0.0000        0.0000        0.0000        0.0000       18.9986       16.4746       15.6812       13.1912       15.6291       17.2405       23.8886       26.0400       23.1278       23.0077       29.9077       27.5826       23.9175       28.0081       29.9887       15.8289       14.1372       13.6743       14.1811        0.0000        0.0000        0.0000        0.0000        0.0000        0.0000        0.0000        0.0000        0.0000        0.0000        0.0000        0.0000        0.0000        0.0000        0.0000        0.0000        0.0000        0.0000        0.0000        0.0000        0.0000        0.0000        0.0000        0.0000        0.0000        0.0000        0.0000        0.0000        0.0000        0.0000        0.0000        0.0000        0.0000        0.0000        0.0000        0.0000        0.0000        0.0000        0.0000        0.0000        0.0000        0.0000        0.0000        0.0000        0.0000        0.0000        0.0000        0.0000        0.0000        0.0000        0.0000        0.0000        0.0000        0.0000        0.0000        0.0000        0.0000        0.0000        0.0000        0.0000        0.0000        0.0000        0.0000        0.0000        0.0000        0.0000        0.0000        0.0000        0.0000        0.0000        0.0000        0.0000        0.0000        0.0000        0.0000        0.0000        0.0000        0.0000        0.0000        0.0000        0.0000        0.0000        0.0000        0.0000        0.0000        0.0000        0.0000        0.0000        0.0000        0.0000        0.0000        0.0000        0.0000        0.0000        0.0000        0.0000        0.0000        0.0000        0.0000        0.0000        0.0000       47.8467       43.2694       39.4798       36.4307       35.3297       31.8728       32.0976       32.4160       29.0127       29.5969       30.8608       33.9805       39.7605       47.8992       61.4323       66.6806       68.3007       84.3992       99.1656      100.4670      109.1223      108.6310       98.3945      105.4169      130.9168      121.8204      133.7262      142.5510      143.7334      123.1027      129.3425      144.6884      161.3737      159.4126      119.3945      117.3021      136.8685      141.2712      148.9227      175.8844      156.8603      120.4432      117.9565      120.3112      127.3275      119.8203      119.0111      129.8607      134.1213      133.4511      150.3294      153.9468      145.4559      151.2301      154.0639      173.0935      177.1429      203.9974      195.6935      173.8203      187.8590      199.1565      186.6061        0.0000        0.0000        0.0000        0.0000        0.0000        0.0000      164.3695      167.9085      163.4046      169.5763      170.2431      160.9318      157.5522      152.2122      165.9792      166.4344        0.0000        0.0000
        0.0000        0.0000        0.0000        0.0000        0.0000        0.0000        0.0000        0.0000        0.0000        0.0000        0.0000        0.0000        0.0000        0.0000        0.0000        0.0000        0.0000        0.0000        0.0000        0.0000        0.0000        0.0000        0.0000        0.0000        0.0000        0.0000        0.0000        0.0000        0.0000        0.0000        0.0000        0.0000        0.0000        0.0000        0.0000        0.0000        0.0000        0.0000        0.0000        0.0000        0.0000        0.0000        0.0000        0.0000        0.0000        0.0000        0.0000        0.0000       15.2060       14.7870       12.9410       12.0670       17.5788       19.8145       18.2707       20.8886       26.7750       18.6649       19.3915       25.0513       26.5988       27.2905       25.2131       17.6747       16.7159       20.1363       15.4806       18.8531       18.4278        0.0000        0.0000        0.0000        0.0000        0.0000        0.0000        0.0000        0.0000        0.0000        0.0000        0.0000        0.0000        0.0000        0.0000        0.0000        0.0000        0.0000        0.0000        0.0000        0.0000        0.0000        0.0000        0.0000        0.0000        0.0000        0.0000        0.0000        0.0000        0.0000        0.0000        0.0000        0.0000        0.0000        0.0000        0.0000        0.0000        0.0000        0.0000        0.0000        0.0000        0.0000        0.0000        0.0000        0.0000        0.0000        0.0000        0.0000        0.0000        0.0000        0.0000        0.0000        0.0000        0.0000        0.0000        0.0000        0.0000        0.0000        0.0000        0.0000        0.0000        0.0000        0.0000        0.0000        0.0000        0.0000        0.0000        0.0000        0.0000        0.0000        0.0000        0.0000        0.0000        0.0000        0.0000        0.0000        0.0000        0.0000        0.0000        0.0000        0.0000        0.0000        0.0000        0.0000        0.0000        0.0000        0.0000        0.0000        0.0000        0.0000        0.0000        0.0000        0.0000        0.0000        0.0000        0.0000        0.0000        0.0000        0.0000        0.0000       44.1099       34.3116       38.8520       33.2206       47.0829       51.7608       41.1795       31.2089       31.2978      317.2068      199.4678       30.4861       32.9629       46.8513       50.3526       44.8269       45.6185       69.5312       78.7757      111.3397      123.3257       99.6600       88.5281      122.2592      129.0947      144.1388      150.7218      127.8200      137.3282      119.2603      124.1097      133.6324      126.1679      108.8195       94.8854      114.3094      131.9140      135.5452      125.5807      126.9150      111.7677      120.4609      122.8092      132.5694      145.3257      137.2611      138.8258      119.1155      114.6292      112.4454      136.8266      140.3563      155.1599      187.2545      217.3223      199.9538      200.9073      218.6692      184.5792      175.9309      183.9293      184.9428      191.9047      182.5082      189.0422      188.4382      178.2521      160.4130      162.9018      148.8614      151.6016      158.0044      167.9520      168.7458      169.2268      161.2996      157.2765      154.7387      179.9275        0.0000        0.0000
        0.0000        0.0000        0.0000        0.0000        0.0000        0.0000        0.0000        0.0000        0.0000        0.0000        0.0000        0.0000        0.0000        0.0000        0.0000        0.0000        0.0000        0.0000        0.0000        0.0000        0.0000        0.0000        0.0000        0.0000        0.0000        0.0000        0.0000        0.0000        0.0000        0.0000        0.0000        0.0000        0.0000        0.0000        0.0000        0.0000        0.0000        0.0000        0.0000        0.0000        0.0000        0.0000        0.0000        0.0000        0.0000        0.0000        0.0000        0.0000       12.3103       10.9909       11.2869       10.3729       12.7129       14.0647       17.5032       20.0066       27.5663       24.5798       17.2081       18.5959       17.6354       18.6844       23.1887       23.1410       24.5796       24.0399       20.7338       22.0729       19.6219       19.4260        0.0000        0.0000        0.0000        0.0000        0.0000        0.0000        0.0000        0.0000        0.0000        0.0000        0.0000        0.0000        0.0000        0.0000        0.0000        0.0000        0.0000        0.0000        0.0000        0.0000        0.0000        0.0000        0.0000        0.0000        0.0000        0.0000        0.0000        0.0000        0.0000        0.0000        0.0000        0.0000        0.0000        0.0000        0.0000        0.0000        0.0000        0.0000        0.0000        0.0000        0.0000        0.0000        0.0000        0.0000        0.0000        0.0000        0.0000        0.0000        0.0000        0.0000        0.0000        0.0000        0.0000        0.0000        0.0000        0.0000        0.0000        0.0000        0.0000        0.0000        0.0000        0.0000        0.0000        0.0000        0.0000        0.0000        0.0000        0.0000        0.0000        0.0000        0.0000        0.0000        0.0000        0.0000        0.0000        0.0000        0.0000        0.0000        0.0000        0.0000        0.0000        0.0000        0.0000        0.0000        0.0000        0.0000        0.0000        0.0000        0.0000        0.0000        0.0000        0.0000        0.0000        0.0000        0.0000        0.0000        0.0000        0.0000        0.0000       34.4210       31.0126       20.6710       21.1568       34.2686        0.0000       29.2443       25.1793      192.2045        0.0000        0.0000        0.0000       43.9433       50.2518       53.0151       54.2447       69.5629       84.0370       97.8423      108.4443      117.9865       85.6127       79.8516      113.6599      119.1322      132.8907      118.3909      138.7361      134.9438      128.6856      117.9652      131.5167      129.7376      115.1485      116.7899      109.6773      116.9750      115.2597      104.9224      103.4976      116.0082      139.4222      171.9167      163.9325      146.8889      141.4757      139.8649      156.7731      139.6842      138.1677      175.4502      184.5113      177.3023      186.9880      170.2343      174.6239      172.5699      179.3628      192.7749      181.7374      171.7009      161.6656      171.1007      174.2001      180.9283      176.1530      154.0841      150.0009      139.7138      147.4782      156.4917      172.6148      165.0681      184.7247      207.7830      162.5544      164.3497      189.7822        0.0000        0.0000
        0.0000        0.0000        0.0000        0.0000        0.0000        0.0000        0.0000        0.0000        0.0000        0.0000        0.0000        0.0000        0.0000        0.0000        0.0000        0.0000        0.0000        0.0000        0.0000        0.0000        0.0000        0.0000        0.0000        0.0000        0.0000        0.0000        0.0000        0.0000        0.0000        0.0000        0.0000        0.0000        0.0000        0.0000        0.0000        0.0000        0.0000        0.0000       33.9816       33.3441       26.8661        0.0000        0.0000        0.0000        0.0000        0.0000        0.0000        0.0000       12.2251       12.3537       10.3324       11.7739       18.3359       15.1723       15.4792      100.6833      127.0904       58.8494       18.2712       19.1770       15.3247       16.9301       16.4837       15.8925       18.2178       23.1130       20.3333       23.8932       22.4511       20.4460        0.0000        0.0000        0.0000        0.0000        0.0000        0.0000        0.0000        0.0000        0.0000        0.0000        0.0000        0.0000        0.0000        0.0000        0.0000        0.0000        0.0000        0.0000        0.0000        0.0000        0.0000        0.0000        0.0000        0.0000        0.0000        0.0000        0.0000        0.0000        0.0000        0.0000        0.0000        0.0000        0.0000        0.0000        0.0000        0.0000        0.0000        0.0000        0.0000        0.0000        0.0000        0.0000        0.0000        0.0000        0.0000        0.0000        0.0000        0.0000        0.0000        0.0000        0.0000        0.0000        0.0000        0.0000        0.0000        0.0000        0.0000        0.0000        0.0000        0.0000        0.0000        0.0000        0.0000        0.0000        0.0000        0.0000        0.0000        0.0000        0.0000        0.0000        0.0000        0.0000        0.0000        0.0000        0.0000        0.0000        0.0000        0.0000        0.0000        0.0000        0.0000        0.0000        0.0000        0.0000        0.0000        0.0000        0.0000        0.0000        0.0000        0.0000        0.0000        0.0000        0.0000        0.0000        0.0000        0.0000        0.0000        0.0000        0.0000        0.0000        0.0000        0.0000        0.0000        0.0000        0.0000        0.0000        0.0000        0.0000        0.0000        0.0000        0.0000        0.0000        0.0000       76.3408       66.1717       77.5809       75.3300       91.0350      103.3167       92.3367       81.6939       78.5604       73.0414       86.8617      112.4380      100.5960       90.3088      100.5012      102.3746       97.0416      112.5896      125.0924      124.2399      114.1617      102.2912       98.2578       96.5112       94.5517       95.9979      108.3831      132.4508      155.7679      149.3550      151.9832      154.3047      149.3393      141.2203      130.1704      132.1214      142.9162      143.4277      145.3605      140.9039      168.3714      165.2374      158.7397      164.5016      184.1636      184.2604      189.6879      187.2533      176.1075      164.5088      165.6684      157.0388      143.2530      139.3185      139.7003      139.4280      157.8740      169.8761      173.3258      195.2973      190.3843      175.1600      158.6252        0.0000        0.0000        0.0000
        0.0000        0.0000        0.0000        0.0000        0.0000        0.0000        0.0000        0.0000        0.0000        0.0000        0.0000        0.0000        0.0000        0.0000        0.0000        0.0000        0.0000        0.0000        0.0000        0.0000        0.0000        0.0000        0.0000        0.0000        0.0000        0.0000        0.0000        0.0000        0.0000        0.0000        0.0000        0.0000        0.0000        0.0000        0.0000        0.0000        0.0000        0.0000       37.0232       40.3305       37.7423       31.9409       26.6041       29.6472       28.8633       21.2287       17.6580       18.2328       21.7350       16.3449       15.6222       14.3575       21.6926       20.0237       16.8969      121.4615      108.0322       20.8986       19.8936       18.4974       16.0146       15.9267       14.7446       14.5511       15.5186       15.8125       17.1113       19.7124       22.0814       21.6252       23.3845       25.4667        0.0000        0.0000        0.0000        0.0000        0.0000        0.0000        0.0000        0.0000        0.0000        0.0000        0.0000        0.0000        0.0000        0.0000        0.0000        0.0000        0.0000        0.0000        0.0000        0.0000        0.0000        0.0000        0.0000        0.0000        0.0000        0.0000        0.0000        0.0000        0.0000        0.0000        0.0000        0.0000        0.0000        0.0000        0.0000        0.0000        0.0000        0.0000        0.0000        0.0000        0.0000        0.0000        0.0000        0.0000        0.0000        0.0000        0.0000        0.0000        0.0000        0.0000        0.0000        0.0000        0.0000        0.0000        0.0000        0.0000        0.0000        0.0000        0.0000        0.0000        0.0000        0.0000        0.0000        0.0000        0.0000        0.0000        0.0000        0.0000        0.0000        0.0000        0.0000        0.0000        0.0000        0.0000        0.0000        0.0000        0.0000        0.0000        0.0000        0.0000        0.0000        0.0000        0.0000        0.0000        0.0000        0.0000        0.0000        0.0000        0.0000        0.0000        0.0000        0.0000        0.0000        0.0000        0.0000        0.0000        0.0000        0.0000        0.0000        0.0000        0.0000        0.0000        0.0000        0.0000        0.0000        0.0000        0.0000        0.0000        0.0000        0.0000        0.0000        0.0000       86.8461       76.0047       90.1549       77.1384       63.9619       58.6016       59.9357       65.0020       83.7956       89.3377       85.2301       84.3835       77.9930       70.4951       74.1499       82.5304       89.8159       98.2807       78.1313       83.1497       84.2420       91.5164       92.8385       90.4965      107.3941      108.7855      126.2517      143.2360      139.6817      142.4587      165.8497      129.7214      129.2426      125.5310      127.9088      134.5601      141.2155      156.2442      162.4751      164.9932      148.5964      145.5907      141.4134      158.4755      171.6872      184.4439      183.9063      184.2236      176.8324      167.5254      159.1920      148.0527      148.3215      147.3380      154.6040      164.9298      176.0815      185.8041      190.1945      205.2507      175.5211        0.0000        0.0000        0.0000        0.0000
        0.0000        0.0000        0.0000        0.0000        0.0000        0.0000        0.0000        0.0000        0.0000        0.0000        0.0000        0.0000        0.0000        0.0000        0.0000        0.0000        0.0000        0.0000        0.0000        0.0000        0.0000        0.0000        0.0000        0.0000        0.0000        0.0000        0.0000        0.0000        0.0000        0.0000        0.0000        0.0000        0.0000        0.0000        0.0000        0.0000        0.0000       29.3370       27.3296       26.1275       23.1456       22.6056       19.6827       21.5604       20.1288       17.4863       14.9709       13.2814       15.4045       14.3797       11.4708       15.7046       20.8096       19.7186       22.1168       25.7301       79.2006       15.2907       15.5770       20.4744       15.3000       16.1058       15.4638       14.6026       12.5927       12.3190       15.3463       19.7280       21.5276       20.0626       20.6113       20.9576        0.0000        0.0000        0.0000        0.0000        0.0000        0.0000        0.0000        0.0000        0.0000        0.0000        0.0000        0.0000        0.0000        0.0000        0.0000        0.0000        0.0000        0.0000        0.0000        0.0000        0.0000        0.0000        0.0000        0.0000        0.0000        0.0000        0.0000        0.0000        0.0000        0.0000        0.0000        0.0000        0.0000        0.0000        0.0000        0.0000        0.0000        0.0000        0.0000        0.0000        0.0000        0.0000        0.0000        0.0000        0.0000        0.0000        0.0000        0.0000        0.0000        0.0000        0.0000        0.0000        0.0000        0.0000        0.0000        0.0000        0.0000        0.0000        0.0000        0.0000        0.0000        0.0000        0.0000        0.0000        0.0000        0.0000        0.0000        0.0000        0.0000        0.0000        0.0000        0.0000        0.0000        0.0000        0.0000        0.0000        0.0000        0.0000        0.0000        0.0000        0.0000        0.0000        0.0000        0.0000        0.0000        0.0000        0.0000        0.0000        0.0000        0.0000        0.0000        0.0000        0.0000        0.0000        0.0000        0.0000        0.0000        0.0000        0.0000        0.0000        0.0000        0.0000        0.0000        0.0000        0.0000        0.0000        0.0000       43.7202       45.5256       52.4002       56.8691       79.0982        0.0000       76.3434       75.4244       65.5465       61.2218       67.8697       67.4498       79.9680       70.7535       53.1737       49.0916       62.5961       55.8073       58.9451       54.5037       61.3108       59.7192       61.7172       52.2414       93.7992       71.5811       73.6375       73.4122       78.1120       93.2577      112.0752      118.9894      123.1501      123.7956      129.4307      139.0298      132.0647      127.9601      136.5277      146.8869      176.0154      180.8882      178.7082      166.0360      169.5908      172.0275      160.7539      153.6639      154.6898      162.7117      163.4788      165.0984      155.6947      165.6032      162.0527      151.5155      153.6214      151.3453      149.7084      163.2770      166.2404      158.6736      166.6791      173.3826      195.0924      165.1501        0.0000        0.0000        0.0000        0.0000
        0.0000        0.0000        0.0000        0.0000        0.0000        0.0000        0.0000        0.0000        0.0000        0.0000        0.0000        0.0000        0.0000        0.0000        0.0000        0.0000        0.0000        0.0000        0.0000        0.0000        0.0000        0.0000        0.0000        0.0000        0.0000        0.0000        0.0000        0.0000        0.0000        0.0000        0.0000        0.0000        0.0000        0.0000        0.0000        0.0000        0.0000       22.7513       20.8553       21.9083       20.6918       17.1010       15.6402       17.8059       15.6207       13.9009       13.1856       10.5680       13.4126       14.1222        9.6458       10.9364       11.9424       12.4145       13.5055       12.1686       12.3182       11.5587       13.9448       15.4808       14.8702       13.9708       12.5931       11.8706       11.4430       11.3020       13.0960       15.3233       19.0657       21.1891       22.1216       23.6204       20.0729        0.0000        0.0000        0.0000        0.0000        0.0000        0.0000        0.0000        0.0000        0.0000        0.0000        0.0000        0.0000        0.0000        0.0000        0.0000        0.0000        0.0000        0.0000        0.0000        0.0000        0.0000        0.0000        0.0000        0.0000        0.0000        0.0000        0.0000        0.0000        0.0000        0.0000        0.0000        0.0000        0.0000        0.0000        0.0000        0.0000        0.0000        0.0000        0.0000        0.0000        0.0000        0.0000        0.0000        0.0000        0.0000        0.0000        0.0000        0.0000        0.0000        0.0000        0.0000        0.0000        0.0000        0.0000        0.0000        0.0000        0.0000        0.0000        0.0000        0.0000        0.0000        0.0000        0.0000        0.0000        0.0000        0.0000        0.0000        0.0000        0.0000        0.0000        0.0000        0.0000        0.0000        0.0000        0.0000        0.0000        0.0000        0.0000        0.0000        0.0000        0.0000        0.0000        0.0000        0.0000        0.0000        0.0000        0.0000        0.0000        0.0000        0.0000        0.0000        0.0000        0.0000        0.0000        0.0000        0.0000        0.0000        0.0000        0.0000        0.0000        0.0000        0.0000       31.0886       26.9750       33.5724       33.2972       39.2882       46.2708       52.9820       53.7820       70.5939       75.0966       70.8401       64.5038       70.5983       94.9778       96.8726       68.7308       57.7312       69.8561       53.8201       60.7746       55.1330       50.8864       47.2333       46.2303       48.6831       42.1200       44.1391       62.1643      170.4710       79.9215       64.8033       66.0258       75.0295       95.8953      118.5941      143.5064      149.2804      113.5210      100.8704      118.3068      113.4886      135.1454      140.8434      151.1749      178.2980      215.2296      197.2857      191.8595      182.6404      172.6514      165.6938      166.9885      154.4031      152.4084      154.1160      157.9610      165.5893      169.8058      160.3976      151.8830      142.2544      142.3342      151.0446      154.4587      157.3853      141.6354      154.0337      162.2358      157.7252        0.0000        0.0000        0.0000        0.0000        0.0000
        0.0000        0.0000        0.0000        0.0000        0.0000        0.0000        0.0000        0.0000        0.0000        0.0000        0.0000        0.0000        0.0000        0.0000        0.0000        0.0000        0.0000        0.0000        0.0000        0.0000        0.0000        0.0000        0.0000        0.0000        0.0000        0.0000        0.0000        0.0000        0.0000        0.0000        0.0000        0.0000        0.0000        0.0000        0.0000        0.0000       20.0986       20.2589       19.4214       21.2974       19.5731       17.9508       14.3905       16.0801       14.8266       13.6229        9.4894        7.0396        6.1928        7.8783        7.1753        6.5557        6.5524        8.3915        7.5554        8.8688       12.9920       12.3731       10.9817       10.9746       11.0730       11.5044       11.8917       12.3989       12.2693       12.1852       13.4144       15.0337       17.2346       16.8832       19.9155       28.5764        0.0000        0.0000        0.0000        0.0000        0.0000        0.0000        0.0000        0.0000        0.0000        0.0000        0.0000        0.0000        0.0000        0.0000        0.0000        0.0000        0.0000        0.0000        0.0000        0.0000        0.0000        0.0000        0.0000        0.0000        0.0000        0.0000        0.0000        0.0000        0.0000        0.0000        0.0000        0.0000        0.0000        0.0000        0.0000        0.0000        0.0000        0.0000        0.0000        0.0000        0.0000        0.0000        0.0000        0.0000        0.0000        0.0000        0.0000        0.0000        0.0000        0.0000        0.0000        0.0000        0.0000        0.0000        0.0000        0.0000        0.0000        0.0000        0.0000        0.0000        0.0000        0.0000        0.0000        0.0000        0.0000        0.0000        0.0000        0.0000        0.0000        0.0000        0.0000        0.0000        0.0000        0.0000        0.0000        0.0000        0.0000        0.0000        0.0000        0.0000        0.0000        0.0000        0.0000        0.0000        0.0000        0.0000        0.0000        0.0000        0.0000        0.0000        0.0000        0.0000        0.0000        0.0000        0.0000        0.0000        0.0000        0.0000        0.0000        0.0000       16.1055       18.3885       25.3934       25.8873       27.3815       29.4308       30.4914       34.1106       39.0006       42.2949       46.0227       58.9985       62.9111       59.4065       59.8746       53.6177       73.7259       91.7546       60.8952       50.9728       56.9482       46.6755       62.9879       50.2403       48.2623       43.6086       44.8211       43.3469       41.8103       32.5405       60.5147       74.9030       76.2161       69.2522       70.3447       70.1107       93.1038      121.3724      140.9099      105.7809       91.4904       93.0503      107.8723      117.1464      136.6332      136.1811      142.5932      163.8411      193.1983      209.6022      209.2050      189.4386      179.3293      171.8655      174.6203      159.1697      146.0679      145.6916      161.7559      168.5303      164.4938      156.7193      152.9673      136.2270      141.1272      134.0471      133.5473      140.5015      136.1664      144.0354      142.2959      156.7204        0.0000        0.0000        0.0000        0.0000        0.0000
        0.0000        0.0000        0.0000        0.0000        0.0000        0.0000        0.0000        0.0000        0.0000        0.0000        0.0000        0.0000        0.0000        0.0000        0.0000        0.0000        0.0000        0.0000        0.0000        0.0000        0.0000        0.0000        0.0000        0.0000        0.0000        0.0000        0.0000        0.0000        0.0000        0.0000        0.0000        0.0000        0.0000        0.0000        0.0000       27.6144       20.1137       21.8025       21.7991       20.2542       19.7564       18.3698       14.5925       15.7995       12.7677        9.6679       16.2677        7.1702        6.4913        7.7340        9.5107        7.1066        7.4420        7.9050        7.2514        9.1320       10.1467       10.1622        8.1913       10.7249       12.5085       16.9964       16.7438       14.5281       11.7192       13.3603       14.7335       15.6648       16.5653       18.5450       20.3763       20.5442        0.0000        0.0000        0.0000        0.0000        0.0000        0.0000        0.0000        0.0000        0.0000        0.0000        0.0000        0.0000        0.0000        0.0000        0.0000        0.0000        0.0000        0.0000        0.0000        0.0000        0.0000        0.0000        0.0000        0.0000        0.0000        0.0000        0.0000        0.0000        0.0000        0.0000        0.0000        0.0000        0.0000        0.0000        0.0000        0.0000        0.0000        0.0000        0.0000        0.0000        0.0000        0.0000        0.0000        0.0000        0.0000        0.0000        0.0000        0.0000        0.0000        0.0000        0.0000        0.0000        0.0000        0.0000        0.0000        0.0000        0.0000        0.0000        0.0000        0.0000        0.0000        0.0000        0.0000        0.0000        0.0000        0.0000        0.0000        0.0000        0.0000        0.0000        0.0000        0.0000        0.0000        0.0000        0.0000        0.0000        0.0000        0.0000        0.0000        0.0000        0.0000        0.0000        0.0000        0.0000        0.0000        0.0000        0.0000        0.0000        0.0000        0.0000        0.0000        0.0000        0.0000        0.0000        0.0000        0.0000        0.0000        0.0000        0.0000       21.0135       22.3046       19.4311       24.6711       24.0700       27.4106       29.4104       29.2481       30.3436       30.4168       29.7515       38.9472       48.4858       43.3611       47.4916       66.9344       61.3393       79.8622       86.0183       56.2410       64.1588       61.3688       67.0419       65.6252       58.6751       52.3259       42.0283       48.3030       42.6892       40.4774       38.7676       44.0032       73.3218       85.6709       77.7875       64.0945       70.0318       93.2472      102.7306       94.4069       96.9168       95.6801       94.9897       99.6260      133.2956      137.3354      123.6632      134.7437      173.7057      193.3656      203.2249      198.2728      187.0758      180.4153      176.5648      167.2499      163.6549      157.5638      150.0417      152.2308      152.1869      147.4307      143.4724      148.5694      134.9995      130.3127      125.5053      136.5605      139.8215      153.0495      160.0564      148.1570      148.3759        0.0000        0.0000        0.0000        0.0000        0.0000
        0.0000        0.0000        0.0000        0.0000        0.0000        0.0000        0.0000        0.0000        0.0000        0.0000        0.0000        0.0000        0.0000        0.0000        0.0000        0.0000        0.0000        0.0000        0.0000        0.0000        0.0000        0.0000        0.0000        0.0000        0.0000        0.0000        0.0000        0.0000        0.0000        0.0000        0.0000        0.0000        0.0000        0.0000        0.0000       28.8376       20.1309       21.0271       23.8070       22.0605       21.7517       21.9624       20.3365       15.8244       11.7673       14.5500       19.2911       14.7750        4.9672        4.6696        6.7154       16.0980       10.3305        7.8250        8.5185        9.4809        9.0584       10.7145       15.1689       14.2645       12.7716       23.4588       20.6553       14.6083       12.8083       12.5115       12.3909       15.0140       16.9421       18.4438       18.4845       16.8364        0.0000        0.0000        0.0000        0.0000        0.0000        0.0000        0.0000        0.0000        0.0000        0.0000        0.0000        0.0000        0.0000        0.0000        0.0000        0.0000        0.0000        0.0000        0.0000        0.0000        0.0000        0.0000        0.0000        0.0000        0.0000        0.0000        0.0000        0.0000        0.0000        0.0000        0.0000        0.0000        0.0000        0.0000        0.0000        0.0000        0.0000        0.0000        0.0000        0.0000        0.0000        0.0000        0.0000        0.0000        0.0000        0.0000        0.0000        0.0000        0.0000        0.0000        0.0000        0.0000        0.0000        0.0000        0.0000        0.0000        0.0000        0.0000        0.0000        0.0000        0.0000        0.0000        0.0000        0.0000        0.0000        0.0000        0.0000        0.0000        0.0000        0.0000        0.0000        0.0000        0.0000        0.0000        0.0000        0.0000        0.0000        0.0000        0.0000        0.0000        0.0000        0.0000        0.0000        0.0000        0.0000        0.0000        0.0000        0.0000        0.0000        0.0000        0.0000        0.0000        0.0000        0.0000        0.0000        0.0000        0.0000        0.0000       12.9056       16.2694       20.5626       23.9327       24.3339       24.8167       26.1391       26.3099       28.6939       19.0991       19.4376       22.4105       27.3358       30.9654       33.5790       45.4626       50.9416       70.6575       82.4001       60.6653       49.0318       56.1043       72.0033       79.7248       64.9747       76.2024       74.8561       63.8357       62.2711       54.4521       47.0567       46.4588       65.2711       55.7750       86.8607       87.9838       69.5775       78.2773       93.8295      110.3730      108.7520       98.0055       90.4798       93.2706      104.5784      113.8857      119.8228      121.1591      148.9781      194.5784      212.4314      193.1010      183.6382      194.4512      180.1671      172.7745      179.9597      151.4928      138.5804      135.4501      124.3179      128.6122      129.1279      130.3191      138.9490      136.9072      128.8920      136.3004      149.1794      154.0971      150.7658      140.1811      140.4912        0.0000        0.0000        0.0000        0.0000        0.0000        0.0000
        0.0000        0.0000        0.0000        0.0000        0.0000        0.0000        0.0000        0.0000        0.0000        0.0000        0.0000        0.0000        0.0000        0.0000        0.0000        0.0000        0.0000        0.0000        0.0000        0.0000        0.0000        0.0000        0.0000        0.0000        0.0000        0.0000        0.0000        0.0000        0.0000        0.0000        0.0000        0.0000        0.0000        0.0000        0.0000       24.2848       17.4288       18.1586       22.6248       21.6499       24.0242       22.1566       19.6597       14.3171       12.5998       11.8627        8.5859        4.1725        4.0589        5.4912        5.3971        9.5291        6.5238        7.5046        8.2232       10.9071       13.3646       11.3008       14.5339       15.4850       15.6927       16.4556       18.7725       13.7567       18.1314       14.9731       11.9046       13.6875       15.8363       18.1822       14.9336        0.0000        0.0000        0.0000        0.0000        0.0000        0.0000        0.0000        0.0000        0.0000        0.0000        0.0000        0.0000        0.0000        0.0000        0.0000        0.0000        0.0000        0.0000        0.0000        0.0000        0.0000        0.0000        0.0000        0.0000        0.0000        0.0000        0.0000        0.0000        0.0000        0.0000        0.0000        0.0000        0.0000        0.0000        0.0000        0.0000        0.0000        0.0000        0.0000        0.0000        0.0000        0.0000        0.0000        0.0000        0.0000        0.0000        0.0000        0.0000        0.0000        0.0000        0.0000        0.0000        0.0000        0.0000        0.0000        0.0000        0.0000        0.0000        0.0000        0.0000        0.0000        0.0000        0.0000        0.0000        0.0000        0.0000        0.0000        0.0000        0.0000        0.0000        0.0000        0.0000        0.0000        0.0000        0.0000        0.0000        0.0000        0.0000        0.0000        0.0000        0.0000        0.0000        0.0000        0.0000        0.0000        0.0000        0.0000        0.0000        0.0000        0.0000        0.0000        0.0000        0.0000        0.0000       14.7637       15.1085        0.0000       18.6007       23.2002       21.0671       31.6722       41.9238       32.0025       29.4983       31.3840       29.4154       29.5212       23.4962       17.2813       18.6008       23.8741       23.7338       34.0286       34.4849       54.0533       67.5791       94.5854       56.6991       48.1191       45.7503       73.9705       80.2881       86.1104       45.9880       46.3869       47.9540       73.8305       86.2932       62.4488       52.5887       52.8254       86.2981       51.5542       71.3063       66.6057       72.8237       80.3011      108.6785      137.1462      141.7886      107.5301       99.0690       91.6837      104.4241      118.6706      119.0583      131.8983      164.7721      201.1261      202.7740      200.3132      191.4024      196.4952      184.2545      168.7532      148.0255      142.0722      133.5776      132.5469      125.4308      127.9677      121.1329      130.5290      132.8665      126.9106      121.0856      125.0452      132.4281      143.8977      150.0661      133.2796        0.0000        0.0000        0.0000        0.0000        0.0000        0.0000        0.0000
        0.0000        0.0000        0.0000        0.0000        0.0000        0.0000        0.0000        0.0000        0.0000        0.0000        0.0000        0.0000        0.0000        0.0000        0.0000        0.0000        0.0000        0.0000        0.0000        0.0000        0.0000        0.0000        0.0000        0.0000        0.0000        0.0000        0.0000        0.0000        0.0000       45.8984       43.6803       35.1515       36.4157       46.7457       27.6271       16.7803       13.5707       10.4993       12.1351       17.3013       22.2635       23.3010       18.2988       13.8247       11.2117        9.2587        5.7606        3.8977        3.1639        3.1525        4.5586        6.4003        8.1458       14.3745       10.7485        8.7688       13.2486       15.1092       16.5321       17.0019       13.9707       13.0975       12.4683       13.0231       15.1262       19.6445       13.0331       14.4364       16.9000       18.2743       16.7314       12.0730       11.9926        0.0000        0.0000        0.0000        0.0000        0.0000        0.0000        0.0000        0.0000        0.0000        0.0000        0.0000        0.0000        0.0000        0.0000        0.0000        0.0000        0.0000        0.0000        0.0000        0.0000        0.0000        0.0000        0.0000        0.0000        0.0000        0.0000        0.0000        0.0000        0.0000        0.0000        0.0000        0.0000        0.0000        0.0000        0.0000        0.0000        0.0000        0.0000        0.0000        0.0000        0.0000        0.0000        0.0000        0.0000        0.0000        0.0000        0.0000        0.0000        0.0000        0.0000        0.0000        0.0000        0.0000        0.0000        0.0000        0.0000        0.0000        0.0000        0.0000        0.0000        0.0000        0.0000        0.0000        0.0000        0.0000        0.0000        0.0000        0.0000        0.0000        0.0000        0.0000        0.0000        0.0000        0.0000        0.0000        0.0000        0.0000        0.0000        0.0000        0.0000        0.0000        0.0000        0.0000        0.0000        0.0000        0.0000        0.0000        0.0000        0.0000        0.0000        0.0000       20.6637       23.3527       24.5231       17.7207       19.4760       22.5568       25.8734       31.8913       34.4883       35.2545       30.2915       22.8059       31.3087       35.8776       30.6130       25.0692       16.2688       16.3646       23.2917       41.5915       44.3379       60.8696       70.4186       78.3353       60.4429       50.9444       56.0630       75.0672       61.4284       43.2432       48.7096       51.3156       64.0812       65.6662       59.7585       53.4092       42.2826       50.0710       54.1420      106.4709      103.4687       86.0915       90.8421      117.0364      115.1967      111.2059      109.2782       99.9962      103.2723       96.4525      118.9812      134.2404      145.8862      152.5595      180.3425      190.3957      192.5477      170.2659      156.4449      158.2292      160.1270      149.8122      144.1467      135.8720      140.2024      123.6701      114.8283      110.0478      121.3105      121.8575      121.1450      125.3627      128.0354      125.1574      123.2591      133.6799      137.3942        0.0000        0.0000        0.0000        0.0000        0.0000        0.0000        0.0000        0.0000
        0.0000        0.0000        0.0000        0.0000        0.0000        0.0000        0.0000        0.0000        0.0000        0.0000        0.0000        0.0000        0.0000        0.0000        0.0000        0.0000        0.0000        0.0000        0.0000        0.0000        0.0000        0.0000        0.0000        0.0000        0.0000        0.0000       50.6134       81.5239       81.2673       59.4353       56.5922       29.8145       25.3535       26.6503       19.7720       16.3956       11.2364       18.2783       19.6456       11.4272       14.1458       14.7804       14.1371       13.8154       11.2539        7.9407        4.9547        6.4313        5.4554        7.4966        6.3230        7.3349        6.2367       13.4471        8.8898        8.3413        8.0843        8.1210        5.6514        7.3920        9.1631        9.8821       10.2259       11.9826       11.3327       11.2706       12.2180       14.2053       16.3796       17.3146       18.7395       18.1709       16.0022       22.2570       20.2261       19.4392       27.5131       29.1547       24.9213       17.8903       19.3687       17.4723        0.0000        0.0000        0.0000        0.0000        0.0000        0.0000        0.0000        0.0000        0.0000        0.0000        0.0000        0.0000        0.0000        0.0000        0.0000        0.0000        0.0000        0.0000        0.0000        0.0000        0.0000        0.0000        0.0000        0.0000        0.0000        0.0000        0.0000        0.0000        0.0000        0.0000        0.0000        0.0000        0.0000        0.0000        0.0000        0.0000        0.0000        0.0000        0.0000        0.0000        0.0000        0.0000        0.0000        0.0000        0.0000        0.0000        0.0000        0.0000        0.0000        0.0000        0.0000        0.0000        0.0000        0.0000        0.0000        0.0000        0.0000        0.0000        0.0000        0.0000        0.0000        0.0000        0.0000        0.0000        0.0000        0.0000        0.0000        0.0000        0.0000        0.0000        0.0000        9.5989        7.7134        5.9232       10.1697       11.9302        0.0000        0.0000        0.0000        0.0000       14.7728       12.9836       22.0539       22.5838       27.5165       28.5130       23.1613       27.4559       27.1833       22.4244       33.6819       52.2406       50.7768       51.4712       37.4708       38.6708       41.4989       31.2952       19.4796       15.1461       18.6935       33.9153       42.8805       67.1517       70.7563       82.9344       56.9008       65.7655       65.7185       57.1943       49.2084       53.8106       75.8788       82.8060       93.3682       70.4576       88.3586       66.7564       45.7278       52.0554       61.2221       99.4242      130.4951       91.7177      114.7716      121.8646      107.8111      131.4016      132.3893      121.1608      119.9125      122.0961      134.5546      157.4684      150.9981      178.1391      168.4110      162.0967      155.8978      149.7060      144.0293      143.4912      149.0839      147.3300      146.1116      132.9209      120.4261      106.4320      100.6590      109.9088      110.0335      114.0108      122.3630      133.6974      131.7776      130.5459      120.7802      117.8589      127.2079        0.0000        0.0000        0.0000        0.0000        0.0000        0.0000        0.0000        0.0000
        0.0000        0.0000        0.0000        0.0000        0.0000        0.0000        0.0000        0.0000        0.0000        0.0000        0.0000        0.0000        0.0000        0.0000        0.0000        0.0000        0.0000        0.0000        0.0000        0.0000        0.0000        0.0000        0.0000        0.0000        0.0000       51.0992       70.1479       56.1291       34.0577       28.8794       22.1945       29.1124       18.6767       16.9579       13.6624       11.3380       12.8508       30.8585      118.5225       74.5043        9.4066        8.2443        9.5613       15.5958       11.6673        8.0650        6.8499        7.0876        8.4956        9.0655        6.8347        6.2353        6.3333        7.4842        7.6055        9.5715        8.4552        6.4274        5.4823        7.5158        8.7296        7.5592        9.9686       10.6144       12.4189       10.7025       12.0602       13.7334       14.9183       13.6408       13.3463       13.9893       15.4938       28.3613       22.9318       20.5574       23.9869       27.4109       27.5452       11.9315       17.8269       16.2959       12.5117       13.1216        0.0000        0.0000        0.0000        0.0000        0.0000        0.0000        0.0000        0.0000        0.0000        0.0000        0.0000        0.0000        0.0000        0.0000        0.0000        0.0000        0.0000        0.0000        0.0000        0.0000        0.0000        0.0000        0.0000        0.0000        0.0000        0.0000        0.0000        0.0000        0.0000        0.0000        0.0000        0.0000        0.0000        0.0000        0.0000        0.0000        0.0000        0.0000        0.0000        0.0000        0.0000        0.0000        0.0000        0.0000        0.0000        0.0000        0.0000        0.0000        0.0000        0.0000        0.0000        0.0000        0.0000        0.0000        0.0000        0.0000        0.0000        0.0000        0.0000        0.0000        0.0000        0.0000        0.0000        0.0000        0.0000        0.0000        0.0000        0.0000        4.7530        5.2625        5.2656        6.0098        7.0510        8.7932        7.7107        6.0880        7.3285        7.7049        7.6148       14.7141       16.5454       18.2463       40.9216       44.5326       35.4485       42.8617       35.4853       30.9079       37.3729       44.2430       45.4987       40.8427       36.1162       43.0821       49.0534       39.0158       35.4455       36.2474       39.6029       39.2721       44.2185       60.3841       71.7351       48.9244       46.2683       54.7016       66.5329       43.1490       44.0196       74.7787       97.1447      116.7627      125.1464      135.0242      106.8573       72.4839       64.5527       77.4965       99.0283       97.1856      115.0791      132.0464      151.9762      185.8601      158.6753      150.3520      155.2771      154.2168      159.0596      155.4606      163.1183      159.7936      158.4957      164.8499      158.9756      154.1331      149.8533      142.2705      135.0548      136.6962      142.4772      138.9595      135.9081      130.4842      120.2799      109.2892      104.3337      107.3499      104.7374      110.3656        0.0000        0.0000      117.2010      118.5399      116.0731      111.4128        0.0000        0.0000        0.0000        0.0000        0.0000        0.0000        0.0000        0.0000        0.0000
        0.0000        0.0000        0.0000        0.0000        0.0000        0.0000        0.0000        0.0000        0.0000        0.0000        0.0000        0.0000        0.0000        0.0000        0.0000        0.0000        0.0000        0.0000        0.0000        0.0000        0.0000        0.0000        0.0000        0.0000        0.0000        0.0000       46.4871       63.4597       42.3183       47.8402       27.7737      151.3105       78.8646       15.4761       13.4364       12.3683       13.4388       11.4962       24.9612       26.8857       10.8180        8.1725        8.0835       12.1802        9.1066        6.8177        6.7676        6.2885        6.5491        6.0613        5.2717        6.3724        6.8113        7.3032        4.9723        5.4370        5.8626        5.7059        3.6827        4.9103        5.4261        8.3336        9.9371       11.1914       10.0205        9.0735       11.1975       12.4827       13.8313       13.9191       11.9777       12.3143       13.9793       18.0341       21.4833       21.1896       20.1083       22.4515       23.4941       12.7690       26.0475       19.2844       14.3976       14.8125       13.5930       13.2712        0.0000        0.0000        0.0000        0.0000        0.0000        0.0000        0.0000        0.0000        0.0000        0.0000        0.0000        0.0000        0.0000        0.0000        0.0000        0.0000        0.0000        0.0000        0.0000        0.0000        0.0000        0.0000        0.0000        0.0000        0.0000        0.0000        0.0000        0.0000        0.0000        0.0000        0.0000        0.0000        0.0000        0.0000        0.0000        0.0000        0.0000        0.0000        0.0000        0.0000        0.0000        0.0000        0.0000        0.0000        0.0000        0.0000        0.0000        0.0000        0.0000        0.0000        0.0000        0.0000        0.0000        0.0000        0.0000        0.0000        0.0000        0.0000        0.0000        0.0000        0.0000        0.0000        0.0000        0.0000        0.0000        0.0000        3.6170        3.5707        4.1348        6.0726        8.1268        8.7111        6.3780        6.2056        6.9661        7.2444        6.4378       10.5000       13.8318       14.5877       19.4020       30.1246       31.0500       35.3197       32.8475       25.3170       36.4384       44.6777       43.2274       49.9296       43.7609       48.8166       55.2883       49.3151       46.3078       45.0298       54.4863       51.7397       52.3683       42.5479       43.2692       54.9202       62.8181       69.6879       44.9070       55.1148       78.9423       88.7962       98.4642      109.9053      128.5240      118.9975       95.5115       86.5684       88.8375       99.8316      115.5678      129.5425      147.4750      160.5147      167.5710      178.3047      177.6609      154.4453      146.7345      159.6313      160.2192      167.7630      179.4639      182.0890      174.4619      161.9875      154.0668      144.5540      139.7881      142.6221      146.6127      143.4571      133.8633      129.2367      129.0823      129.8691      117.0352      115.7359      111.5532      103.9147      100.8261        0.0000        0.0000        0.0000        0.0000        0.0000        0.0000        0.0000        0.0000        0.0000        0.0000        0.0000        0.0000        0.0000        0.0000        0.0000        0.0000
        0.0000        0.0000        0.0000        0.0000        0.0000        0.0000        0.0000        0.0000        0.0000        0.0000        0.0000        0.0000        0.0000        0.0000        0.0000        0.0000        0.0000        0.0000        0.0000        0.0000        0.0000        0.0000        0.0000        0.0000        0.0000        0.0000        0.0000       26.3020       19.8351       15.2058       15.0137       28.1502       16.8987       14.2053       14.4252       16.8663       15.3570       16.5011       13.3501       17.9692       21.3728       14.0776        9.7848        9.1447        6.4434        6.4854        6.4912        6.7599        8.2003        9.1517        7.8710        9.1710        6.7319        5.9486        6.8743        4.7302        4.2972        3.3213        2.7604        5.8831        6.5268        7.9673        8.0024        8.1372        9.2417        8.5225       13.0623       12.4486       11.6066       10.8702       12.3227       13.3141       14.2649       20.1554       18.3866       17.5591       22.1805       23.0662       21.8798       18.7167       23.8549       22.1254       10.3819       17.7599       22.0562       18.5426       13.9959        9.5572        9.0091        7.0689        0.0000        0.0000        0.0000        0.0000        0.0000        0.0000        0.0000        0.0000        0.0000        0.0000        0.0000        0.0000        0.0000        0.0000        0.0000        0.0000        0.0000        0.0000        0.0000        0.0000        0.0000        0.0000        0.0000        0.0000        0.0000        0.0000        0.0000        0.0000        0.0000        0.0000        0.0000        0.0000        0.0000        0.0000        0.0000        0.0000        0.0000        0.0000        0.0000        0.0000        0.0000        0.0000        0.0000        0.0000        0.0000        0.0000        0.0000        0.0000        0.0000        0.0000        0.0000        0.0000        0.0000        0.0000        0.0000        0.0000        0.0000        0.0000        0.0000        0.0000        0.0000        3.8348        3.4382        3.1909        4.2533        6.9997       10.0028        7.5839        6.8051        6.5518        6.9239        8.4490        7.1288        7.7612       11.4619       14.9599       26.1947       25.6797       25.4916       30.3413       29.8738       27.9376       27.8472       41.4969       59.2770       60.3712       54.3825       50.9070       49.2418       48.1960       48.8190       49.7307       60.6249       51.4725       53.8701       49.7401       54.5221       76.2878       71.2378       66.2397       51.7972       48.3437       60.3974       81.9766      105.3488      108.6467      123.3914      111.6571      107.7955      104.2944      116.7720      114.5231      144.3926      174.2376      163.4609      159.2033      164.1944      169.2557      180.7400      173.9834      180.4617      186.2945      183.6786      176.8502      188.3772      185.3350      185.6830      170.5343      156.2026      151.0097      145.1479      143.2988      143.3556      142.1489      138.4742      130.9976      118.2848      116.7149      117.2215      124.1405      116.6053      108.7671      103.2222        0.0000        0.0000        0.0000        0.0000        0.0000        0.0000        0.0000        0.0000        0.0000        0.0000        0.0000        0.0000        0.0000        0.0000        0.0000        0.0000
        0.0000        0.0000        0.0000        0.0000        0.0000        0.0000        0.0000        0.0000        0.0000        0.0000        0.0000        0.0000        0.0000        0.0000        0.0000        0.0000        0.0000        0.0000        0.0000        0.0000        0.0000        0.0000        0.0000        0.0000        0.0000        0.0000        0.0000       20.1510       18.3866       20.5167       20.8005       18.7543       21.0613       20.8899       22.8182       30.3968       27.4310       25.7434       23.2563       30.2063       66.4765       49.1703       46.1936       23.1133        9.1071        6.9054        7.9840        9.0968        8.7409        7.5893        8.5032        7.5556        7.3683        8.0341        7.1536        4.6942        4.4641        3.9309        7.4791        7.0459        8.8435        9.5304        9.4191       10.5178       10.9280       10.0666       10.8976       10.9149       13.4799       13.4823       14.0667       15.4928       15.3065       16.7744       17.9736       16.9468       16.9613       20.7034       20.1154       15.0806       13.9919       13.2573       12.7026       14.9118       18.7082       18.8232       15.0917       11.6579        8.0245        5.3099        0.0000        0.0000        0.0000        0.0000        0.0000        0.0000        0.0000        0.0000        0.0000        0.0000        0.0000        0.0000        0.0000        0.0000        0.0000        0.0000        0.0000        0.0000        0.0000        0.0000        0.0000        0.0000        0.0000        0.0000        0.0000        0.0000        0.0000        0.0000        0.0000        0.0000        0.0000        0.0000        0.0000        0.0000        0.0000        0.0000        0.0000        0.0000        0.0000        0.0000        0.0000        0.0000        0.0000        0.0000        0.0000        0.0000        0.0000        0.0000        0.0000        0.0000        0.0000        0.0000        0.0000        0.0000        0.0000        0.0000        0.0000        0.0000        0.0000        0.0000        0.0000        0.0000        9.5634        4.2369        6.0533        8.8183        8.6178        9.6100        6.1913        7.5570        9.9527        9.0308       11.1568       13.0460       14.1424       19.9360       34.4889       32.8080       26.1396       25.2195       30.1410       31.9942       33.0351       40.7227       44.8858       49.1483       51.7863       49.7607       59.1984       60.3675       50.6069       42.7429       46.2675       47.5232       51.2142       55.2423       70.9239       97.7548       76.6589       60.5704       47.5656       50.0913       49.5037       63.3597       70.1414       90.8183      100.4986      100.2276      107.1769      115.4908      119.7508      138.2593      160.4450      169.0483      161.9369      177.1618      183.5113      191.5440      215.2450      203.4459      199.3478      201.7945      206.6269      199.2583      202.3256      201.7674      199.5304      191.2411      165.8822      156.8326      151.1640      141.7214      142.7269      142.2873      129.7523      119.3559      112.1175      114.9558      116.9822      118.6377      117.4099      106.9512      104.1056        0.0000        0.0000        0.0000        0.0000        0.0000        0.0000        0.0000        0.0000        0.0000        0.0000        0.0000        0.0000        0.0000        0.0000        0.0000        0.0000
        0.0000        0.0000        0.0000        0.0000        0.0000        0.0000        0.0000        0.0000        0.0000        0.0000        0.0000        0.0000        0.0000        0.0000        0.0000        0.0000        0.0000        0.0000        0.0000        0.0000        0.0000        0.0000        0.0000        0.0000        0.0000        0.0000        0.0000        0.0000       24.8649       24.3417       24.7818       29.8273       30.6755       31.7127       31.3693       31.2044       30.4077       26.6513       27.4770       34.1862       43.6871       81.3782       72.6052       30.5322       17.2740       16.5375       17.0866       15.6636       11.7233       12.8693       11.1085       10.1496       10.7833       10.0553        8.2712        6.3449        6.3727        6.4904        8.6826        9.7075       26.8197       14.8334        9.3181        9.9564        9.3792        8.3843        9.3466       11.6603       12.7748       12.8216       15.2501       17.2000       24.4760       31.1164       26.1009       24.4983       24.2168       55.7303       59.6799       21.8620       31.5153       25.4666       20.4553       12.9875        9.8439        9.0980        9.7611       10.0905        8.1206        7.1731        6.2256        0.0000        0.0000        0.0000        0.0000        0.0000        0.0000        0.0000        0.0000        0.0000        0.0000        0.0000        0.0000        0.0000        0.0000        0.0000        0.0000        0.0000        0.0000        0.0000        0.0000        0.0000        0.0000        0.0000        0.0000        0.0000        0.0000        0.0000        0.0000        0.0000        0.0000        0.0000        0.0000        0.0000        0.0000        0.0000        0.0000        0.0000        0.0000        0.0000        0.0000        0.0000        0.0000        0.0000        0.0000        0.0000        0.0000        0.0000        0.0000        0.0000        0.0000        0.0000        0.0000        0.0000        0.0000        0.0000        0.0000        0.0000        0.0000        0.0000        0.0000        0.0000        0.0000        9.4938        6.4972       10.0121        9.0958       10.0164        9.7213       10.4539       11.8484       12.1920       13.6527       13.1914       16.1208       24.1672       29.0812       37.6108       25.7228       25.1817       27.4409       29.7501       44.6940       44.4060       57.7555       53.2872       55.4352       46.8939       46.3065       39.6632       36.6957       32.5265       40.9025       54.7395       50.3047       62.4666       62.1099       72.8016       66.9931       48.6805       48.3910       52.6448       70.9161       72.3934       68.4630       74.5474       77.8686      101.6319      133.3281      113.0412      129.8968      136.0434      151.2960      162.4104      178.5418      204.5835      215.0792      218.3411      231.6103      230.9415      225.3697      241.7036      233.4377      219.6550      227.3452      226.4519      199.1369      179.1129      172.1632      171.5769      173.5231      164.1629      153.9570      129.4782      126.7760      112.9790      108.3666      102.6503      106.7452      112.0776      100.7011      104.5554       96.0412        0.0000        0.0000        0.0000        0.0000        0.0000        0.0000        0.0000        0.0000        0.0000        0.0000        0.0000        0.0000        0.0000        0.0000        0.0000        0.0000
        0.0000        0.0000        0.0000        0.0000        0.0000        0.0000        0.0000        0.0000        0.0000        0.0000        0.0000        0.0000        0.0000        0.0000        0.0000        0.0000        0.0000        0.0000        0.0000        0.0000        0.0000        0.0000        0.0000        0.0000        0.0000        0.0000        0.0000        0.0000       27.2266       29.1744       31.9577       37.5592       40.7869       43.6006       38.3320       29.0075       24.4609       24.0517       25.0092       25.7681       24.7984       22.8025       22.5827       17.3403       20.9384       22.7372       41.6394       49.1312       31.1301       10.7258       13.9846       16.4068       13.7419       11.6462       10.0032       11.1395        8.2266        7.9645       19.2926        7.0551       12.4988       10.4476       19.8320       20.7553       17.0688        8.2238        9.4231       12.3751       15.4383       16.5195       18.2856       23.8149       24.5691       31.4750       27.8200       28.7105       27.5941       65.5479       89.4431       32.0045       32.9668       27.4194       25.6411       18.0071        9.4854        7.6115        6.3622        6.4408        5.9436        7.1607        6.4738        0.0000        0.0000        0.0000        0.0000        0.0000        0.0000        0.0000        0.0000        0.0000        0.0000        0.0000        0.0000        0.0000        0.0000        0.0000        0.0000        0.0000        0.0000        0.0000        0.0000        0.0000        0.0000        0.0000        0.0000        0.0000        0.0000        0.0000        0.0000        0.0000        0.0000        0.0000        0.0000        0.0000        0.0000        0.0000        0.0000        0.0000        0.0000        0.0000        0.0000        0.0000        0.0000        0.0000        0.0000        0.0000        0.0000        0.0000        0.0000        0.0000        0.0000        0.0000        0.0000        0.0000        0.0000        0.0000        0.0000        0.0000        0.0000        0.0000        0.0000        3.9377        3.7498        4.2252        5.3858        9.4072        9.8281       11.2852       13.8121       13.2922       14.2293       14.1043       16.0466       17.4168       17.3102       23.3560       30.1350       48.6216       36.2282       38.5918       34.1562       47.8806       50.8564       50.4419       81.6695       59.8189       52.5911       54.9231       55.9515       45.8118       36.7586       38.1731       51.1038       57.1351       57.1300       55.5675       49.8475       53.3410       46.1838       53.2938       60.9013       91.7615       74.0267       70.5037       68.9475       85.4158       97.5837      113.1274      124.1839      121.3122      136.5007      150.6553      162.4728      181.0499      213.9303      225.5172      219.3248      231.7210      247.4364      236.3047      240.8750      252.3668      242.3672      243.6111      229.3103      219.9817      202.7431      200.7392      205.8407      198.4072      197.0631      175.6671      163.5552      143.2894      140.7944      127.8154      119.4195      105.3097      108.0929      108.9846       99.5775      102.0709       93.0212        0.0000        0.0000        0.0000        0.0000        0.0000        0.0000        0.0000        0.0000        0.0000        0.0000        0.0000        0.0000        0.0000        0.0000        0.0000        0.0000
        0.0000        0.0000        0.0000        0.0000        0.0000        0.0000        0.0000        0.0000        0.0000        0.0000        0.0000        0.0000        0.0000        0.0000        0.0000        0.0000        0.0000        0.0000        0.0000        0.0000        0.0000        0.0000        0.0000        0.0000        0.0000        0.0000        0.0000        0.0000       49.5170       51.6172       51.0444       49.0359       49.5272       47.5109       37.7422       30.9206       25.7491       22.2511       23.1815       24.2403       25.0537       23.8632       19.6919       17.6539       17.9462       18.7093       26.7960       26.5326       24.7020       10.1535       16.3262       23.5879       11.0292       11.6385       13.1127       14.5959       11.8915        6.8485        8.9125        6.0099        5.7759        5.3886        5.7318       11.5347       15.0844       14.1167        9.8151        9.5045       20.4132       23.7150       20.2769       24.4498       23.9074       23.7803       23.4085       23.3009       25.3919       23.6117       25.1227       39.1584       63.1180       36.0964       31.2268       67.9736       45.3893       16.3884       12.4405       14.7533       10.2684        8.4981        5.2697        4.7762        0.0000        0.0000        0.0000        0.0000        0.0000        0.0000        0.0000        0.0000        0.0000        0.0000        0.0000        0.0000        0.0000        0.0000        0.0000        0.0000        0.0000        0.0000        0.0000        0.0000        0.0000        0.0000        0.0000        0.0000        0.0000        0.0000        0.0000        0.0000        0.0000        0.0000        0.0000        0.0000        0.0000        0.0000        0.0000        0.0000        0.0000        0.0000        0.0000        0.0000        0.0000        0.0000        0.0000        0.0000        0.0000        0.0000        0.0000        0.0000        0.0000        0.0000        0.0000        0.0000        0.0000        0.0000        0.0000        0.0000        0.0000        0.0000        1.5329        4.5669        4.7709        5.9295        7.0521        8.9416       10.4627       12.9853       15.0637       17.4371       19.9796       20.3580       21.2049       19.9564       17.2744       22.5655       39.2519       26.9904       30.8885       32.8847       38.0987       52.8032       71.9856      140.7835       52.8895       47.6786       53.0483       65.1379       64.6541       59.5341       41.5525       38.2825       47.2644       53.9603       61.7584       61.8184       66.2262       48.2403       50.7313       77.0098       87.9522       99.3705       83.7940       79.9006       78.9544      102.2795      103.3377      128.7674      135.2688      147.0918      158.1669      176.8952      183.8099      195.2869      213.3067      230.5344      233.8856      239.2505      244.4395      242.2231      251.8492      270.1251      256.8351      248.7006      220.2932      211.0536      216.8990      231.2278      235.0048      209.2123      186.8394      185.3288      170.1492      137.5002      124.6374      113.2677      106.4825      109.3246      113.7852      110.2774       98.8650       90.3351       84.4855       81.9078        0.0000        0.0000        0.0000        0.0000        0.0000        0.0000        0.0000        0.0000        0.0000        0.0000        0.0000        0.0000        0.0000        0.0000        0.0000
        0.0000        0.0000        0.0000        0.0000        0.0000        0.0000        0.0000        0.0000        0.0000        0.0000        0.0000        0.0000        0.0000        0.0000        0.0000        0.0000        0.0000        0.0000        0.0000        0.0000        0.0000        0.0000        0.0000        0.0000        0.0000        0.0000        0.0000       46.9354       47.3901       45.0613       53.0345       47.9556       44.3289       45.0735       32.6959       29.7188       26.5251       23.9878       24.4728       26.5857       25.5929       36.3913       25.2076       19.1702       20.3677       15.9772       14.0764       12.3237       13.9592        9.9393        7.8106        8.3752       10.5335       12.9075       18.0952       13.1864       12.5573        7.2282        5.9002        4.7379        4.9516        3.5246        3.5461        3.5453        5.2434        8.2979        6.0248        6.8157        9.0746       11.0785       12.0225       17.2141       23.4449       23.5523       17.6755       15.1673       15.8060       15.7981       19.6914       16.9312       15.8045       16.2682       15.9292       24.7304       59.3911       18.7207       20.3755       38.3313       27.2582       17.0818        9.6394        4.2355        4.5295        0.0000        0.0000        0.0000        0.0000        0.0000        0.0000        0.0000        0.0000        0.0000        0.0000        0.0000        0.0000        0.0000        0.0000        0.0000        0.0000        0.0000        0.0000        0.0000        0.0000        0.0000        0.0000        0.0000        0.0000        0.0000        0.0000        0.0000        0.0000        0.0000        0.0000        0.0000        0.0000        0.0000        0.0000        0.0000        0.0000        0.0000        0.0000        0.0000        0.0000        0.0000        0.0000        0.0000        0.0000        0.0000        0.0000        0.0000        0.0000        0.0000        0.0000        0.0000        0.0000        0.0000        0.0000        0.0000        0.0000        0.8385        0.5896        6.9937        7.2849        8.8022       10.4869       13.2266       16.7356       19.0750       18.1892       21.4896       25.3223       36.6517       38.9347       33.8911       37.0437       35.2413       30.9692       33.7427       36.3036       40.7268       49.2090       57.4885       65.9365      128.3758       44.1814       44.3530       58.2857       54.1992       64.6388       64.0026       52.5764       49.3773       51.9225       54.9235       65.6625       69.2890       59.4556       51.4729       59.6857       85.0039       97.2377       94.1414       82.9862       82.3441       93.2043      100.9467      114.6890      142.6150      153.9712      177.7929      174.6761      179.5399      191.1488      226.4790      256.0741      238.5390      252.1902      254.3596      268.6161      266.1079      262.2837      268.2900      273.0212      259.4934      238.0030      249.8613      239.2752      232.9252      217.4193      206.0055      199.4930      185.5469      152.8235      126.8860      115.0333      109.0230      113.3906      108.3509      103.3204      100.2368       94.4847       83.2402       76.6515        0.0000        0.0000        0.0000        0.0000        0.0000        0.0000        0.0000        0.0000        0.0000        0.0000        0.0000        0.0000        0.0000        0.0000        0.0000        0.0000
        0.0000        0.0000        0.0000        0.0000        0.0000        0.0000        0.0000        0.0000        0.0000        0.0000        0.0000        0.0000        0.0000        0.0000        0.0000        0.0000        0.0000        0.0000        0.0000        0.0000        0.0000        0.0000        0.0000        0.0000        0.0000        0.0000        0.0000       46.9405       46.2737       40.7100       42.6911       45.0743       42.9489       40.9147       34.1103       27.0171       42.7595       22.9274       26.3537       27.7633       19.5452       18.7409       15.1604       12.8134       14.2010       11.5649       12.4824       12.9436       11.7991        9.3529        9.3807        9.9722        9.5295        9.6050       12.1000        8.3792        5.4672        5.6106        3.4985        4.5166        3.7387        4.2304        3.2084        2.3257        3.5360        3.5742        2.5635        4.2362        5.3348        5.7812        6.9423       14.0469       17.7707       13.9636       12.4569       13.2832       13.0083       13.7918       10.7561        6.1674        6.8773       10.7272        8.9079       10.1462       27.4998       21.3474       19.6303       19.8842       14.7323        6.9255        7.1921        4.2625        3.9011        5.0714        5.2443        5.1781        5.0277        6.1497        6.9652        6.4540        4.8743        0.0000        0.0000        0.0000        0.0000        0.0000        0.0000        0.9477        2.0213        0.9249        0.8478        0.0000        0.0000        0.0000        0.0000        0.0000        0.0000        0.0000        0.0000        0.0000        0.0000        0.0000        0.0000        0.0000        0.0000        0.0000        0.0000        0.0000        0.0000        0.0000        0.0000        0.0000        0.0000        0.0000        0.0000        0.0000        0.0000        0.0000        0.0000        0.0000        0.0000        0.0000        0.0000        0.0000        0.0000        0.0000        0.0000        4.3928        4.1886        4.9681        8.5801       12.7303       16.8472       19.6695       21.6321       27.3382       31.5996       33.2911       33.3699       31.5599       38.5992       47.4849       49.6314       46.3932       42.3414       40.0251       52.9323       60.9373       56.7858       53.6766       58.3405       55.8036       54.2075       53.4942       65.0001       60.8251       69.0580       65.1743       72.6158       73.4012       67.8228       68.0070       62.3169       54.1693       63.6025       63.8760       57.6663       72.9844       67.0327       79.8407       81.6400       91.0040       87.2536       94.0247      109.0381      123.3505      146.2112      174.4695      189.7545      204.3038      206.9156      204.6236      218.9798      252.0222      262.4541      272.7079      287.4423      282.8389      286.8452      279.4246      274.8102      274.2314      275.1098      267.7433      249.2617      258.2679      249.3758      225.8261      211.6717      190.2442      172.4456      151.4839      138.4660      123.7319      115.2893      106.8628      104.3098      113.8503      106.3606      100.8745       86.8785       74.5317       66.5950        0.0000        0.0000        0.0000        0.0000        0.0000        0.0000        0.0000        0.0000        0.0000        0.0000        0.0000        0.0000        0.0000        0.0000        0.0000        0.0000
        0.0000        0.0000        0.0000        0.0000        0.0000        0.0000        0.0000        0.0000        0.0000        0.0000        0.0000        0.0000        0.0000        0.0000        0.0000        0.0000        0.0000        0.0000        0.0000        0.0000        0.0000        0.0000        0.0000        0.0000        0.0000        0.0000       50.5415       48.1170       44.2617       44.6668       44.6311       45.7846       48.6011       50.2368       35.8081       23.1255       18.3522       28.1130       44.0874       39.7316       20.0156       21.4430       18.9387       19.0164       14.1732       10.1994       10.9719       26.4770       31.5284       17.6245        9.2258        7.8732        7.5300        7.8147        6.9014        5.3458        5.2453        4.9551        4.0953        4.7837        3.6483        3.4311        2.4404        1.3523        0.9701        1.3637        1.2359        2.8054        4.4703        6.1300       11.5084       15.0881       14.1624       10.7839       10.1330       11.0752        9.7434        8.3919        7.0777        4.6844        6.7145        8.5932        4.8578        6.4065        7.4214        4.1166        3.3998        1.7539        1.7524        1.8252        3.7310        3.9617        4.0013        4.7212        4.8601        6.1539        5.3964        4.7743        4.9153        3.4695        2.8820        2.8969        3.0733        4.9265        6.0479        2.5958        1.4616        0.3811        0.2842        0.7968        1.5645        2.2497        3.7199        3.4747        1.4854        0.0000        0.0000        0.0000        0.0000        0.0000        0.0000        0.0000        0.0000        0.0000        0.0000        0.0000        0.0000        0.0000        0.0000        0.0000        0.0000        0.0000        0.0000        0.0000        0.0000        0.0000        4.3119        4.4642        6.1285        8.2452       11.2343       12.5969       11.7325        8.0299        7.6547        7.5777        7.7708        7.3402        6.9368        8.3971       12.0696       17.7579       21.9899       24.8531       26.5737       34.0390       40.4417       47.5801       46.3146       49.9401       49.8561       55.1808       61.6334       55.9646       44.7355       45.0082       56.9848       57.5907       70.2000       68.3737       80.9168       86.8245       75.6092       80.1316       80.1891       74.9905       83.2785       82.7852       81.7070       87.3266       87.9838       85.1966       69.1556       58.1474       73.3181       68.6375       56.6791       82.1655      104.4775       93.1535       88.0433       95.6456      102.4239      115.3269      134.8936      146.5963      164.3111      185.0233      203.6644      236.5560      245.9762      242.8839      243.2172      266.5269      278.3575      323.5863      311.7924      288.4360      303.2954      304.9188      297.6915      292.0717      311.6215      290.6485      279.1752      262.7731      246.7507      227.2498      208.2989      178.2457      168.0699      148.2225      137.8452      122.2485      111.9302       98.4155      101.5841      110.2672      103.8132       95.1398       89.0534        0.0000        0.0000        0.0000        0.0000        0.0000        0.0000        0.0000        0.0000        0.0000        0.0000        0.0000        0.0000        0.0000        0.0000        0.0000        0.0000        0.0000        0.0000
        0.0000        0.0000        0.0000        0.0000        0.0000        0.0000        0.0000        0.0000        0.0000        0.0000        0.0000        0.0000        0.0000        0.0000        0.0000        0.0000        0.0000        0.0000        0.0000        0.0000        0.0000        0.0000        0.0000        0.0000        0.0000        0.0000       55.9196       56.1656       51.2727       43.0649       58.2625       59.6082       56.7871       63.3904       49.5610       27.1250       17.2899       16.2927       13.2117       13.2643       16.8707       25.2260       24.3799       35.7637       23.4133       14.5584       10.6514       12.6653       11.4641        9.0257        6.9133        5.8142        6.2281        4.9003        3.8672        2.7984        2.0301        2.1404        2.1445        4.4331        4.3177        1.3101        0.9934        0.7416        2.8401        1.4520        1.7045        3.0331        3.9010        4.1069        6.0581        6.8132        6.8077        8.6257       10.1623        9.5438        9.5035        8.8720        7.6801        9.5899        9.5198        7.0180        5.2833        4.5664        3.4123        2.4107        1.6907        1.7551        1.2774        1.6236        4.5494        4.9905        4.8792        4.5680        2.8530        2.4803        2.3095        3.9516        4.2629        3.6172        1.7777        0.0000        0.4026        1.8150        4.1090        1.2714        0.9392        0.4446        0.9129        0.6151        0.5041        0.9729        1.5319        1.5528        1.3353        0.7130        1.7320        2.0335        0.0000        0.0000        0.0000        0.0000        0.0000        0.0000        0.0000        0.0000        0.0000        0.0000        0.0000        0.0000        3.2603        2.5003        2.6563        2.3617        3.4693        5.2816        5.6388        5.9248        6.8183       11.7451       15.4048       15.6900       14.4088       12.4084       12.2312       12.1032       11.0958        9.3686       10.0889       11.8588       17.0170       26.6067       28.2397       31.3722       36.7879       42.5495       54.2602       59.1132       59.1410       71.6447       72.8457       63.0830       65.6209       52.5799       51.6467       52.8121       63.3797       59.9908       60.9966       85.6494       84.2208       81.2053       78.8430       77.5606       98.0327       95.9088       96.6255       89.0298       82.9079       97.3358       89.0841       80.8456       73.2678       87.8399       85.4848       62.8079       62.5334       76.2943       84.0616       97.7051      103.5906      106.3418      119.3804      143.1668      161.3871      181.0424      192.2971      218.6212      239.2353      251.5848      279.7966      270.8709      273.0665      297.8646      315.9479      328.8675      323.3406      324.7836      324.7698      334.2479      319.8143      314.0540      323.4462      298.8131      277.0922      255.6618      235.2050      224.7655      204.1104      181.7939      166.1451      143.4754      136.0218      123.7200      106.4580       98.9564      100.1293        0.0000       94.0698       88.6223       91.6727        0.0000        0.0000        0.0000        0.0000        0.0000        0.0000        0.0000        0.0000        0.0000        0.0000        0.0000        0.0000        0.0000        0.0000        0.0000        0.0000        0.0000        0.0000
        0.0000        0.0000        0.0000        0.0000        0.0000        0.0000        0.0000        0.0000        0.0000        0.0000        0.0000        0.0000        0.0000        0.0000        0.0000        0.0000        0.0000        0.0000        0.0000        0.0000        0.0000        0.0000        0.0000        0.0000        0.0000       58.5717       65.3303       73.5993       62.6250       43.6001       44.5929       44.9307       29.3481       25.4332       21.7393       17.8124       14.4141        9.7878       10.1282        9.0272        7.8512        9.0026       10.4973        9.9251        7.7429        7.6019        6.5222        7.6106        7.1779        6.7755        5.2322        4.1521        4.3985        5.4486       47.4762       38.9274        9.9621        1.7138        1.8203        4.0110        2.4215        1.6363        1.3613        0.9789        5.1733        1.2703        1.3670        3.0284        3.4978        3.9294        4.8780        6.0920        6.8470        9.7161       12.2707       10.5238        7.7625        7.9883        8.4343        7.4303        4.9634        4.1190        2.9171        2.7523        2.1247        2.1346        1.8387        1.0567        0.8885        0.9554        3.4234        4.2188        4.4565        4.3269        2.1431        4.7519        4.9024        1.3835        7.2096        6.9005        4.3686        0.6232        3.6933        8.4350        1.7685        1.3842        5.4264        2.7279        0.6264        1.0746        0.7233        1.1315        1.4060        1.6828        1.0674        0.4360        0.3942        0.6196        1.3973        3.1205        3.6579        0.0000        0.0000        0.0000        0.0000        0.0000        0.0000        0.0000        0.0000        4.6548        4.3022        3.0728        3.5292        4.9295        6.2597        6.9186        8.2128        9.1865       10.0938       13.6489       15.6326       17.3328       16.4727       15.0433       15.4154       15.5198       15.3290       12.9518       15.9422       15.2691       28.0850       31.9667       35.4451       39.8252       43.2942       50.9167       59.2044       63.9168       62.8269       62.1665       62.2886       70.9209       70.3561       67.9697       70.3270       72.9563       75.3121       78.6993       77.7906       73.0199       64.2450       71.5030       68.9534       85.8572      105.1791       97.8328       84.3384       75.9876       82.6363       84.9882       79.3873       75.1919       75.8928      108.4763       95.3109       71.8205       81.3980       85.2401       94.0934       99.8787      100.9340      119.9330      144.6694      192.1548      196.1357      204.0122      215.4575      239.4342      244.6119      269.4173      298.3668      316.8334      316.6094      320.0724      345.2306      377.9410      373.4750      382.7247      381.4656      375.4780      348.3469      346.3637      330.0443      283.9184      257.5633      240.6124      226.5870      221.9381      205.0883      176.8034      169.1722      167.3213      154.8457      135.5441      115.7166        0.0000        0.0000        0.0000        0.0000        0.0000        0.0000        0.0000        0.0000        0.0000        0.0000        0.0000        0.0000        0.0000        0.0000        0.0000        0.0000        0.0000        0.0000        0.0000        0.0000        0.0000        0.0000        0.0000        0.0000
        0.0000        0.0000        0.0000        0.0000        0.0000        0.0000        0.0000        0.0000        0.0000        0.0000        0.0000        0.0000        0.0000        0.0000        0.0000        0.0000        0.0000        0.0000        0.0000        0.0000        0.0000        0.0000       61.1272       56.1519       50.0518       52.7605       56.1767       55.6449       42.6699       45.5531       31.3173       26.2954       19.6762       13.4508       11.1795        9.3073        6.3184        7.1802        4.5721        2.9160        1.6767        2.6646        3.0195        2.2125        1.5308        0.7288        0.0000        0.3050        0.1517        0.0000        1.8511        0.7405        1.3059       17.5919       70.0909       61.3186       23.5150        0.8554        1.0690        1.7154        1.3329        1.3271        1.5580        1.2512        3.5323        1.5178        1.8395        2.2169        2.5280        3.3430        4.8389        4.1655        5.2584        5.2229        4.8734        5.2318        3.8429        4.4427        6.3965        4.8262        3.9307        4.2483        3.9033        3.4574        3.1496        2.6447        2.0098        1.1032        1.2024        1.2359        1.9149        2.6848        2.3636        1.8443        2.6000        3.5776        5.0594        3.0317        9.1793       14.0566       16.5437        4.4044        1.8246        4.4303        0.0000        0.5786        1.6171        1.4726        2.0678        1.1959        1.6798        2.2466        3.0214        1.8821        0.7937        0.8539        0.5614        0.1888        0.6017        3.0040        3.3240        4.0388        4.4082        4.9024        6.3996        6.5424        6.3177        6.9671        6.2576        6.1862        6.0462        5.4079        4.8673        6.5346        8.7773       11.4704       11.0178       11.4701       12.3390       13.5490       15.7131       15.9779       15.4180       16.4407       15.8391       15.1177       15.3542       14.5346       20.2882       20.3767       27.7946       39.7928       46.5034       59.3445       68.0721       65.7789       81.9473       75.0681       74.4053       86.7114       78.3588       79.3927       87.9021       87.5859       90.2232       84.9104       94.5260      103.8052       81.3951       76.1959       72.9269       77.1026       82.2030      108.1130      101.9098       87.4039       74.6186       71.1381       69.2016       69.6619       73.7619       76.5920       80.0166       74.1250       70.7853       79.1260       92.6524       94.7990      106.3024      126.2287      120.7470      145.9029      184.1395      227.1317      227.8956      231.7344      250.9125      292.1664      285.6304      301.1822      339.0497      363.2613      353.2681      389.2836      437.9803      470.5926      453.4241      453.3723      437.4343      414.4671      382.4224      348.0098      312.9462      284.2155      260.5766      237.2923      222.2025      203.1589      185.8859      176.2919      159.3723      149.1377      136.6697      126.8714        0.0000        0.0000        0.0000        0.0000        0.0000        0.0000        0.0000        0.0000        0.0000        0.0000        0.0000        0.0000        0.0000        0.0000        0.0000        0.0000        0.0000        0.0000        0.0000        0.0000        0.0000        0.0000        0.0000        0.0000        0.0000
        0.0000        0.0000        0.0000        0.0000        0.0000        0.0000        0.0000        0.0000        0.0000        0.0000        0.0000        0.0000        0.0000        0.0000        0.0000        0.0000        0.0000        0.0000       54.6103       55.8470       59.3797       57.8794       64.2554       57.0180       49.0313       44.2727       38.0512       32.4118       27.9233       21.3899       19.0962       15.0690       11.0710        8.3274        8.1662        4.9652        4.5587        4.0573        3.0103        1.6217        0.7632        0.6674        0.5916        0.6305        0.2781        0.0000        0.0000        0.0000        0.2103        0.2106        1.0043        0.8149        1.2789        0.6848        0.9084        1.9275        1.6148        0.5403        1.6745        2.4572        0.8591        1.0332        1.3704        1.1785        1.7155        3.4827        2.6967        2.3212        2.8499        3.5975        4.2720        4.2930        2.2733        2.0392        2.0763        4.7315        4.3349        4.7729        4.8952        4.5864        4.1510        3.7060        3.2225        3.2938        2.8191        2.3802        1.9010        1.4536        1.6648        1.8406        1.5379        1.1085        1.6351        1.7478        2.7818        3.0152        2.8443        3.7576        2.3451        7.6336        6.4894        3.7905        2.4557        2.7194        0.5519        0.0000        0.0000        0.5194        2.2474        3.9688        3.1926        1.2084        1.7264        1.4445        0.9052        1.4514        1.0978        1.4976        1.3108        2.9141        3.2111        4.6909        5.7498        7.1914        8.5307        7.2756        6.0695        6.9940        7.0275        7.5442        7.2059        6.5862        6.4899        7.7875        9.8826       11.4387       12.7971       11.9750       13.2271       13.7916       16.8983       20.3150       18.6112       18.2561       17.0260       17.8749       20.3648       22.6670       25.2170       27.8704       35.5465       50.8402       52.8080       64.7101       66.4928       62.8828       80.1087       81.7281       79.5266       76.7398       79.1139       79.6440       80.5332       89.1138       87.1224       94.1217       95.5513       86.3795       82.1614       78.3528       85.8141       90.7726       87.0991       95.0710       92.8285       81.2602       78.3835       79.9180       82.1685       81.7753       78.0464       80.5759       86.7896       75.2750       83.8467       92.5709       97.8023      107.8342      129.4557      138.2788      149.0253      186.8859      240.3946      270.8437      260.0960      267.1821      289.0091      307.6438      315.2506      343.5864      362.5622      372.1373      397.2339      446.9035      497.8312      510.6720      506.7365      487.0351      473.0331      446.2848      416.4036      356.0700      323.4576      287.7946      262.7581      242.2035      225.4408      202.5929      183.2860      174.0804      154.3278        0.0000        0.0000        0.0000        0.0000        0.0000        0.0000        0.0000        0.0000        0.0000        0.0000        0.0000        0.0000        0.0000        0.0000        0.0000        0.0000        0.0000        0.0000        0.0000        0.0000        0.0000        0.0000        0.0000        0.0000        0.0000        0.0000        0.0000        0.0000
        0.0000        0.0000        0.0000        0.0000        0.0000        0.0000        0.0000        0.0000        0.0000        0.0000        0.0000        0.0000        0.0000        0.0000        0.0000       48.9565       49.7087       56.2696       53.6050       54.1580       57.5220       52.3075       46.9856       45.8766       37.7567       33.3655       28.4699       19.8840       15.5361       14.8481       12.0921        8.8025        7.6493        6.7905        6.0198        3.6757        3.3116        2.7430        2.0943        1.0266        0.4118        0.3102        0.2377        0.0000        0.0000        0.0000        0.0000        0.0000        0.1224        0.0000        0.2693        0.5900        0.8779        0.6892        0.9712        0.9385        0.5745        1.4313        1.0001        1.4245        0.9906        0.9229        1.1966        1.1034        4.8838        7.0663        2.3574        2.1626        2.7675        3.4870        5.2902        5.5326        3.3818        2.8052        1.9967        3.9760        3.0123        3.2074        3.1358        3.2388        2.7143        2.6061        2.4829        2.9491        2.9865        2.3717        2.5778        2.9451        3.6089        1.9602        1.5047        2.3193        5.6069        2.3959        3.3244        5.4102        6.5745        5.9017        3.4087        3.5765        5.8905        4.5821        4.2443        1.8536        0.6226        0.2454        1.0212        1.0977        1.5732        2.6474        4.1783        1.7661        2.1395        0.5935        0.7473        1.1355        2.1033        5.0977        7.0124        8.3119        8.6921       10.2750       10.3786        9.8047       11.0266       11.2584       11.8521       12.2807       10.3951       11.8296       15.4000       19.4070       13.5171       14.6737       20.0004       23.5449       20.2178       13.2769       16.8177       20.2431       16.8080       16.4095       18.8428       19.1887       23.5100       34.7505       38.1848       38.2748       57.1055       61.0724       56.1251       59.2286       60.5310       64.6962       66.9924       75.7491       70.1253       75.9822       76.8094       84.6494       90.6340       92.7213       88.5484       84.8830       97.5524      119.2802      101.6621       95.6461       93.4679       92.9064      102.4983       93.7808       84.2098       87.1896       89.1434       87.0639       90.8233       99.5982       99.5088       88.6467       89.2019       89.7865       94.5051       95.8863      102.3892      113.1225      141.3171      149.9987      141.7645      169.5720      225.3010      250.8064      275.1287      284.3477      298.9822      310.6608      312.5771      321.6855      343.1159      370.4073      387.0724      404.0570      447.0161      495.9871      528.3290      536.4304      527.5818      518.5378      511.4964      484.1511      446.0760      368.8982      338.6485      306.2819        0.0000      264.0088      231.0631      197.5563      177.9910      165.1914      153.9972        0.0000        0.0000        0.0000        0.0000        0.0000        0.0000        0.0000        0.0000        0.0000        0.0000        0.0000        0.0000        0.0000        0.0000        0.0000        0.0000        0.0000        0.0000        0.0000        0.0000        0.0000        0.0000        0.0000        0.0000        0.0000        0.0000        0.0000        0.0000
        0.0000        0.0000        0.0000        0.0000        0.0000        0.0000        0.0000        0.0000        0.0000        0.0000        0.0000        0.0000        0.0000       35.5136       39.1539       48.4707       67.8889       64.2785       54.9102       55.6348       48.0857       44.7720       40.9907       41.1920       36.3610       27.5473       21.0661       12.6688       10.6319        9.7687        7.0151        6.3733        5.7226        4.9440        4.1709        3.4117        3.0630        2.2184        2.0665        0.9687        0.4156        0.3381        0.2885        0.0000        0.0000        0.0000        0.0000        0.2106        0.4625        0.2309        0.4293        0.8829        0.9637        0.7123        0.1234        0.0000        0.1187        0.4132        0.6314        0.4590        0.5290        0.7180        0.9495        0.9657        1.4138        3.6552        5.1273        3.1844        2.2030        2.5517        4.3143        2.9597        2.4324        2.0236        1.4831        2.5296        2.2015        2.3175        2.9028        3.2963        4.3005        3.1111        2.7140        2.6481        2.3740        2.0335        1.4531        1.1224        1.3590        0.8809        0.8611        1.3312        2.8830        3.3310        3.2523        5.2923        8.2807        6.6170        6.1529        3.7888        3.4535        3.4305        3.3307        1.3700        0.8734        2.1089        2.6222        2.8576        4.2710        3.5784        3.0727        2.1742        2.6382        1.9438        1.4996        1.6894        2.0161        4.8264        6.4759        9.9106       10.0277       13.1745       14.8015       15.9707       16.9195       15.6102       16.0145       14.3228       12.9344       14.9727       15.6163       16.6856       24.8555       31.9802       22.7022       17.0127       13.8626       14.9324       17.7979       17.5137       19.1933       21.0463       25.1808       29.2473       43.8418       62.4225       59.7337       66.2657       64.2891       67.4289       79.1964       94.6022       82.8763       82.0119       79.9529       81.4137       74.3525       75.9967       77.6700       95.9769       96.4677       98.2017       96.8719      110.9629      130.1647      118.4604       97.3499      103.4346      105.7650      108.5200      116.4512      106.0303      118.5005      105.6310      106.6814      109.2462      115.8027      106.4564      107.8844      103.6185      103.2764      115.8907      124.4854      115.7836      129.1184      144.5111      157.8136      175.6974      187.5741      202.6231      227.0374      278.7668      287.0906      287.2984      314.9137      350.3109      346.9754      359.9454      362.4226      371.5855      398.8881      454.5692      481.1659      528.3500      560.8969      576.7673      568.5604      557.3008      543.6645      506.5661      443.7489      368.8605      347.6490        0.0000        0.0000        0.0000        0.0000        0.0000        0.0000        0.0000        0.0000        0.0000        0.0000        0.0000        0.0000        0.0000        0.0000        0.0000        0.0000        0.0000        0.0000        0.0000        0.0000        0.0000        0.0000        0.0000        0.0000        0.0000        0.0000        0.0000        0.0000        0.0000        0.0000        0.0000        0.0000        0.0000        0.0000        0.0000        0.0000
        0.0000        0.0000        0.0000        0.0000        0.0000        0.0000        0.0000        0.0000        0.0000       28.4726        0.0000        0.0000       30.9911       31.8866       37.8926       45.7113       55.3994       46.9132       42.1994       37.3247       36.8365       35.0091       36.9517       31.3478       29.8558       18.1691       14.3901        8.6739        9.1599        7.1617        4.3782        3.8886        3.6260        3.2767        2.4352        3.3398        2.7980        2.0683        1.9499        1.3252        1.2568        1.4433        1.2634        0.8671        0.5825        0.8410        0.4983        0.9124        1.2351        0.7242        1.2041        1.1544        0.6520        0.4228        0.1646        0.1479        0.1408        0.2228        0.2712        0.3144        0.2865        0.9287        0.3231        0.5593        1.0117        0.6630        2.5148        0.3690        0.9666        1.8204        2.1969        1.5388        0.6295        0.3889        0.9699        1.0828        0.7716        0.9864        0.5261        1.5115        1.7372        2.2679        1.3175        1.8174        2.1476        0.9987        0.7482        0.7104        0.6080        0.5430        0.5181        0.3212        1.4693        2.1962        3.4767        3.8602        2.9114        3.4269        3.3104        3.2284        3.0708        3.1622        2.9940        4.0053        6.2683        4.6003        3.8126        2.5840        4.6254        2.1400        1.2448        1.5944        1.9156        2.4004        3.2960        4.8316        2.0223        2.5837        3.4989        6.5299       10.1296       20.7372       17.0073       18.6418       15.8180       15.6828       16.5920       14.8454       14.0845       16.1762       16.2605       17.8872       19.2247       17.0361       17.7156       16.4330        8.2524        7.7590       12.4384       21.2582       23.6864       20.4440       29.2718       46.2169       53.7528       56.5276       70.8601       72.7605       67.4058       76.6289       86.3023       94.1906       99.9486       95.0444      101.4113      102.3493       91.9389       93.5242       90.1481       92.0602       92.8742       96.1963      102.1139      113.9656      117.4115      106.7383      110.6278      118.0828      114.2717      122.5331      130.9547      136.0396      151.0802      148.1203      145.8543      135.1821      136.2825      136.1408      143.5796      147.5589      159.0602      178.1107      183.0675      166.6692      186.2665      204.4404      205.9807      220.7365      224.8424      236.1559      297.9169      328.3671      312.7245      324.9597      415.3889      394.7846      379.1657      385.1822      386.5211      405.2811      428.3164      482.1962      481.0604      572.3858      634.1827      652.7194      635.1641      643.5181      624.6277      579.9094      508.0778      376.9852        0.0000        0.0000        0.0000        0.0000        0.0000        0.0000        0.0000        0.0000        0.0000        0.0000        0.0000        0.0000        0.0000        0.0000        0.0000        0.0000        0.0000        0.0000        0.0000        0.0000        0.0000        0.0000        0.0000        0.0000        0.0000        0.0000        0.0000        0.0000        0.0000        0.0000        0.0000        0.0000        0.0000        0.0000        0.0000        0.0000        0.0000
        0.0000        0.0000        0.0000        0.0000        0.0000       47.8795       15.2213       61.4566       79.2289       23.4114       26.1916       28.8828       29.2625       41.7500       43.5395       48.2253       43.2860       38.8720       35.5795       29.4813       26.9023       23.6165       21.9382       18.7907       17.5789       13.8531       11.3381        8.3561       11.9069        9.3820        6.2873        5.9349        3.4130        2.9497        2.9037        3.2556        2.3000        2.3002        1.9367        1.4325        1.3080        1.2272        1.2138        0.8964        1.0243        0.7545        0.3603        1.3390        1.7352        1.4526        1.9682        1.4609        1.3283        0.7515        0.7240        0.6235        0.4969        0.2595        0.2204        0.2394        0.2423        0.2714        0.5482        1.4023        1.4471        1.3488        1.7123        1.8238        1.8431        1.7433        1.4776        0.9604        0.8515        1.4069        0.7140        0.2474        0.2231        0.2074        0.1977        2.2030        0.9878        0.7748        0.7469        0.7593        1.8525        2.9503        2.4239        1.9843        1.6503        1.5217        0.7949        0.2749        0.5932        0.7168        0.9779        5.5435        3.0113        1.7188        2.3498        2.9094        3.1564        2.5346        2.3575        6.4914       10.7726       14.5138        8.6986        6.8423        8.6518       12.8541       11.2756        6.5254        3.6205        3.2326        3.2426        4.6742        3.4173        3.2866        5.5016        8.3538       11.2754       14.8104       12.9785       13.6392       13.4779       15.0470       14.5183       14.0706       14.5868       17.7526       17.9698       20.8374       21.1152       18.6222       19.4624       22.5876        9.4329       13.5522       23.3694       22.0692       18.8933       26.0379       29.8441       53.4556       49.9803       54.7606       59.6256       69.6209       78.9722       81.0549       81.8497       89.5429      102.3859      115.3437      115.2346      112.7555      113.3712      107.6208       94.3840       94.2229       99.4308      110.9945      117.3757      105.1199      104.0005      115.3551      116.9627      123.0091      112.6068      120.5267      128.7299      155.9647      171.5699      164.9511      160.6709      154.2727      149.4446      154.2885      169.8300      178.0504      188.4412      203.7921      211.3722      203.3660      225.5338      238.5448      249.2669      262.5223      267.9591      290.4215      326.7533      318.9997        0.0000        0.0000      434.5776      370.6734      369.8768      372.7956      392.9826      394.4095      420.0219      469.9939      479.1092      604.6640      662.2184      676.6759      662.8995      672.2358      654.8732      610.0719      538.2761        0.0000        0.0000        0.0000        0.0000        0.0000        0.0000        0.0000        0.0000        0.0000        0.0000        0.0000        0.0000        0.0000        0.0000        0.0000        0.0000        0.0000        0.0000        0.0000        0.0000        0.0000        0.0000        0.0000        0.0000        0.0000        0.0000        0.0000        0.0000        0.0000        0.0000        0.0000        0.0000        0.0000        0.0000        0.0000        0.0000        0.0000        0.0000
        0.0000        0.0000        0.0000        0.0000       15.0363       35.3209       19.2401       20.4036       22.8733       23.9086       34.1960       34.1998       33.9804       31.5593       30.6532       34.5172       31.6554       29.1410       29.8996       23.2691       21.4115       17.8158       15.0431       12.4731       10.6074       10.4282        9.8892        5.3147       10.6351        8.3986        4.8256        3.1752        3.0894        2.4268        1.6235        2.5237        1.8796        1.5353        1.6865        0.9428        0.8622        1.0166        1.0268        0.7330        0.7663        0.8266        1.5433        2.0692        1.8530        2.5296        2.6517        1.7363        1.6748        1.6715        0.9467        0.3687        0.2152        0.1361        0.0930        0.0865        0.4658        0.7856        0.7103        1.2880        1.8098        2.1675        2.1662        1.5326        0.9042        1.0825        1.9385        2.9196        3.1078        3.0962        3.7266        2.9824        1.2291        0.6964        0.1579        0.6852        0.6660        0.7543        2.4394        0.6340        0.6095        1.2503        2.0044        1.6462        1.8130        1.8132        1.9545        0.9634        0.7034        1.0366        1.8770        2.0729        2.4838        2.5600        2.3591        4.2173        4.5455        4.3113        4.3625        6.8122       13.1746       10.0432       11.2538       14.4123       16.5066       18.8051       14.4446        9.5829        5.9967        4.8651        3.7783        2.9910        3.6291        3.8875        7.2093        8.5750        8.2491        9.9334       12.1307       15.3055       18.3860       17.5637       14.7189       14.5523       15.4746       12.7451       11.1922       12.7350        9.8831       12.9255        9.9055       11.0152       11.1616       12.0216       12.0670       17.1965       20.7688       24.9236       43.9543       58.2641       59.6049       56.4723       55.3917       61.3831       62.9138       71.5610       76.2290       77.8444       81.4244       99.1661      103.5996      112.0144      117.4264      108.2439      109.4262      104.6251      114.3373      117.3107      129.3578      123.2692      121.0353      130.6197      127.7971      126.4731      128.0389      132.2912      141.9206      165.6536      163.3170      155.3886      157.8711      157.1204      161.1694      172.3005      175.6795      177.7541      190.4411      213.8065      220.0072      233.8339      249.7997      261.0980      269.8076      280.2841      299.6225      349.4502      358.9866        0.0000        0.0000        0.0000      440.2400      348.0025      345.6733      340.5452      368.5324      381.3714      395.2741      463.0345      491.2919      614.2100      665.8423      687.0377      655.4054      661.7226        0.0000        0.0000        0.0000        0.0000        0.0000        0.0000        0.0000        0.0000        0.0000        0.0000        0.0000        0.0000        0.0000        0.0000        0.0000        0.0000        0.0000        0.0000        0.0000        0.0000        0.0000        0.0000        0.0000        0.0000        0.0000        0.0000        0.0000        0.0000        0.0000        0.0000        0.0000        0.0000        0.0000        0.0000        0.0000        0.0000        0.0000        0.0000        0.0000        0.0000        0.0000
        0.0000        0.0000       29.4584       14.0131       10.7181       15.3541       21.3626       23.8686       28.7715       28.5151       34.2867       25.6203       23.6502       18.4351       16.7672       30.3236       29.2073       22.8862       23.3082       18.4569       16.0928       11.4448       11.4919       10.3022        9.6921        9.6688        8.9690        5.5030        4.3741        4.7914        3.0172        1.6633        1.5299        1.2614        0.8779        1.2742        1.4424        1.4129        1.3385        1.1936        1.1879        1.0668        0.8209        0.4705        0.9526        1.3913        1.2580        1.5184        1.7006        2.1983        2.6108        1.9012        1.5146        1.2108        0.9275        0.4097        0.1959        0.1121        0.4427        0.6352        0.4095        0.2512        1.3817        1.9086        2.1407        2.5071        2.2174        1.4121        0.7761        0.7193        2.4961        5.0915        5.9721        6.8037        9.3776        8.5167        0.1567        0.1478        0.3783        0.8091        1.5266        1.3119        0.7613        0.5818        0.5597        0.7558        1.0307        1.4727        2.2181        0.9048        1.5900        1.2941        2.4851        3.2130        4.1789        4.5179        4.8745        4.9213        5.1555        7.0824        6.7872        6.0111        7.2236        9.3673       11.9611       14.1266       12.7732        9.9193       11.2042       12.2257       12.1282       13.1403       13.5883        9.6227        7.5969        6.3721        7.9621       10.5649       11.3069       13.6748       10.9046       12.3410       13.2495       16.2255       20.8851       18.7753       17.4075       14.6866       12.7968       11.2481       10.3081        9.6112        9.1670        9.2144        9.9667        8.5722        7.8819       10.0816       12.6574       18.4724       20.9965       25.9670       37.8486       55.6497       65.1608       66.1229       66.5318       66.2339       73.3198       84.6440       75.6860       82.1025       88.3632      100.0614      116.6074      119.8527      134.3443      125.6673      125.1244      116.7060      118.6598      119.7544      128.7764      129.9126      124.2600      121.7753      116.7909      132.3803      137.7133      132.0999      134.0452      146.2501      142.1481      143.2882      144.3643      155.9543      157.0097      153.4914      160.6539      166.2881      181.7747      205.2335      220.9967      232.7960      248.3725      272.2778      276.8909      286.5568      301.3909      333.1230        0.0000        0.0000        0.0000      475.7146      430.7580      346.9346      348.7895      332.7058      341.6871      374.4361      381.9792      417.4818      481.3150      570.8990      611.1528      614.1996      590.1476        0.0000        0.0000        0.0000        0.0000        0.0000        0.0000        0.0000        0.0000        0.0000        0.0000        0.0000        0.0000        0.0000        0.0000        0.0000        0.0000        0.0000        0.0000        0.0000        0.0000        0.0000        0.0000        0.0000        0.0000        0.0000        0.0000        0.0000        0.0000        0.0000        0.0000        0.0000        0.0000        0.0000        0.0000        0.0000        0.0000        0.0000        0.0000        0.0000        0.0000        0.0000        0.0000
        0.0000       11.8319       13.5260       11.7842       12.4745       12.9124       18.5772       22.4040       21.6543       19.9083       15.6330        9.6278       13.3824        7.0751        5.3457        7.1522        8.5579        8.2118        6.5541        5.5004        4.9659        4.0300        4.7197        5.4753        5.1252        6.3277        6.4106        6.2065        3.8917        2.5636        2.1859        1.5130        1.0403        0.8713        0.9714        0.6208        0.6576        0.4550        0.2891        0.1480        0.1174        0.1036        0.0931        0.7626        1.2208        1.3525        1.3114        1.3109        1.1704        3.6392        3.2605        1.8312        1.5567        1.1390        0.6719        0.6852        0.8417        0.3199        0.3728        0.2867        0.2498        0.6208        0.9433        0.7568        0.8713        1.7908        2.0600        1.6442        1.7337        2.5366        4.1554        4.2161        4.4532        5.6047        5.9105        7.0226        2.9457        1.0767        0.5811        0.9211        1.1646        1.4018        1.1952        0.7010        0.7512        1.0946        0.6842        0.5277        0.9200        1.8536        2.3751        4.2318        2.4876        3.2359        4.3904        7.5886        9.9279        8.8127        9.6265        8.8768       12.8625       12.6598        9.8286        8.8240       10.2111        8.1095        6.0498        6.1122        8.2591       13.7074       16.2636       21.8295       25.1062       23.8068       16.1669       13.2620       13.9430       12.9080       10.2508       11.0412       10.2633       18.8709       17.4276       16.3628       15.3352       13.3091       13.1576       12.5682       11.9724       12.4990       11.3229        7.3361       10.0016       14.2720       10.3993        8.0573        9.4715       13.9540       17.9205       25.2532       24.6807       30.9004       36.6058       49.3588       72.2058       60.8485       48.8879       60.6127       77.0825       83.4088       84.4899       80.4905       82.0872      110.0784      134.4895      132.6263      133.5023      130.9520      135.8830      131.3972      129.9518      134.3016      134.5612      125.2196      110.4724      112.5350      118.5297      136.9932      140.8974      147.4238      146.4545      143.4755      140.7433      134.5576      127.7370      129.3230      128.5990      139.6916      136.1746      137.9287      155.9417      175.2425      211.2909      209.5767      249.8878      254.7899      298.8405      387.4151        0.0000        0.0000        0.0000        0.0000      524.6144      377.6808      326.8722      312.9837      303.9963      292.0302      288.3033      333.0382      338.3407      356.1192      401.4087      461.2913      474.4441      488.6030        0.0000        0.0000        0.0000        0.0000        0.0000        0.0000        0.0000        0.0000        0.0000        0.0000        0.0000        0.0000        0.0000        0.0000        0.0000        0.0000        0.0000        0.0000        0.0000        0.0000        0.0000        0.0000        0.0000        0.0000        0.0000        0.0000        0.0000        0.0000        0.0000        0.0000        0.0000        0.0000        0.0000        0.0000        0.0000        0.0000        0.0000        0.0000        0.0000        0.0000        0.0000        0.0000        0.0000
        0.0000       18.2127       18.1440       15.8966       13.4859       12.3215       14.0132       14.4261       14.4002       12.5549       11.3348       10.4549        5.4732        4.7531        3.8240        3.8826        3.9803        4.0378        4.1561        4.2421        3.2248        2.3499        2.9549        3.7715        4.5426        5.0003        5.8159        5.4306        4.0353        3.6349        2.7510        2.0606        1.5699        1.5048        0.9450        0.6415        0.1306        0.0910        0.0783        0.0000        0.1127        0.1079        0.3890        1.7072        1.3974        1.5711        1.2694        2.0587        2.0137        4.0801        2.5047        0.6210        0.2249        0.3770        0.3226        0.5896        0.3816        0.1248        0.1482        0.2625        0.4966        0.5916        0.6370        0.7416        0.8861        1.2701        1.3981        1.5908        2.0097        1.9207        2.4233        2.9538        3.1234        3.6236        4.6233        3.4966        2.3927        1.5874        1.8442        2.0673        2.5426        2.4713        2.1099        1.4606        2.5383        2.3337        2.0512        2.7929        4.3914        8.6076       10.5938       11.3783       22.1871       30.1563        7.3206        9.2272       10.4394       12.4620       10.5867       12.4061       15.4451       17.5154       14.9037       10.7104        9.6160        7.7809        6.3985        9.4839        7.7823        9.2763       14.2207       25.2014       27.9254       25.7271       21.3977       17.9993       12.7482        8.0417        9.6932        9.5542       10.7678       12.5784       13.8863       23.7136       19.8832       34.6170       28.5587       11.9739        8.1275        9.3954        8.1812        5.0881        4.0315        8.0071        4.7501       10.2077       11.5640       15.3893       18.0715       21.6180       24.0871       37.0587       39.6880       59.1152       59.4353       56.2852       61.6442       70.6182       83.7256       86.3718      103.2390      108.4686      110.4769      114.4030      125.8685      123.5014      140.1014      155.1145      153.4974      155.1884      153.0301      151.3553      156.7210      138.0356      128.6858      129.8220      125.7754      147.0266      155.8638      162.5391      161.4211      151.4430      141.2513      128.9822      120.4377      116.9039      115.3615      126.0161      130.1786      144.0621      174.3241      204.4851      224.0473      208.3795      221.0521      277.6736        0.0000        0.0000        0.0000        0.0000        0.0000      465.3567      384.5710      365.9720      389.4898      313.2403      266.3153      285.6001      261.2170      301.6469      350.4402      352.6825      398.5322      465.4905        0.0000        0.0000        0.0000        0.0000        0.0000        0.0000        0.0000        0.0000        0.0000        0.0000        0.0000        0.0000        0.0000        0.0000        0.0000        0.0000        0.0000        0.0000        0.0000        0.0000        0.0000        0.0000        0.0000        0.0000        0.0000        0.0000        0.0000        0.0000        0.0000        0.0000        0.0000        0.0000        0.0000        0.0000        0.0000        0.0000        0.0000        0.0000        0.0000        0.0000        0.0000        0.0000        0.0000        0.0000        0.0000
       13.6553       16.7302       16.6750       14.2154       20.8954       17.6565       17.0565       15.3268       16.1380       11.1701       16.9678        7.5429        3.2987        2.3156        1.9154        2.1745        3.0001        2.6093        2.9484        2.9172        2.4056        2.5852        3.2862        3.2731        3.9892        4.1784        4.7694        4.6509        4.3438        2.9562        1.7797        1.2741        1.1020        0.7169        0.5413        0.3692        0.0745        0.0343        0.0280        0.1337        0.2516        0.4311        0.8214        1.1757        1.0646        1.2334        1.2583        1.8449        1.2209        2.6503        1.2720        0.1356        0.3418        0.2132        0.0000        0.3022        0.4368        0.3431        0.4156       28.5793       43.0406        0.6482        0.9307        1.3341        1.9859        1.4526        1.5390        1.5336        1.7033        1.6851        1.6778        1.3189        1.3588        0.8086        1.8023        4.8642        3.8295        1.2219        1.6591        2.5721        3.5489        6.8641        3.5707        3.7012        3.8907        6.1505        5.2522        4.7682       10.4800        9.6313       11.1547        8.9644       38.4489       92.6356        8.0736        9.9299       13.7127       18.0966       20.3648       42.4261       46.1320       48.2308       30.5255       17.7275       17.0395       14.1038       14.3803       24.7074       22.1578       11.9289       14.2007       24.9295       21.7656       15.5568       18.4439       14.0842        8.1526        5.8057        6.9324       10.8108        9.7765       13.0728       13.7176       13.1097       13.6573       14.5632       16.4041       13.1548        8.5672        6.3736        5.5990        4.4023        3.9558        5.0816        8.1213        8.9748       15.1087       18.8351       18.2604       25.7688       34.8307       49.1793       52.7341       56.7594       60.0437       68.3699       72.3556       80.2771       97.2548       99.5866      100.5239      108.5548      126.9930      121.1007      132.8996      130.3195      157.9155      164.4451      161.9263      156.8569      162.6299      163.5396      151.8990      132.8023      127.8395      133.8815      141.6804      162.8186      167.5577      174.0816      162.0959      146.0403      139.7530      133.0900      122.5922      110.4494      112.8781      117.0616      124.3159      148.1595      167.7326      195.1371      209.4815      222.7536      272.8885        0.0000        0.0000        0.0000        0.0000        0.0000        0.0000      405.3391      312.4738      303.5526      311.8203      251.5621      224.9509      235.9815      289.1598      328.8532      350.3957        0.0000        0.0000        0.0000        0.0000        0.0000        0.0000        0.0000        0.0000        0.0000        0.0000        0.0000        0.0000        0.0000        0.0000        0.0000        0.0000        0.0000        0.0000        0.0000        0.0000        0.0000        0.0000        0.0000        0.0000        0.0000        0.0000        0.0000        0.0000        0.0000        0.0000        0.0000        0.0000        0.0000        0.0000        0.0000        0.0000        0.0000        0.0000        0.0000        0.0000        0.0000        0.0000        0.0000        0.0000        0.0000        0.0000        0.0000        0.0000
       12.7422       10.8461       13.5346       12.3148       13.2406       24.1397       27.6670       18.3523       16.3380       21.0559       13.8197        4.3447        1.4433        1.2560        1.3269        1.1370        1.2557        1.7657        1.5913        1.2809        1.6258        1.6112        2.5334        2.7800        2.7489        2.5230        2.7977        3.1921        2.9523        1.9656        1.3773        1.4093        0.7640        0.6386        0.4849        0.1349        0.1938        0.0377        0.0373        0.1530        0.4200        0.8061        0.8522        0.7664        0.8653        1.2216        1.9464        2.9430        4.3568        2.9552        1.8170        1.8622        1.8825        1.6199        1.3920        1.2602        1.0895        1.0054        0.9443        0.7609        1.2434        1.3222        1.5895        2.0707        1.5615        1.7871        3.1843        2.0514        2.8146        3.0496        1.4172        0.7667        0.6283        3.5901        4.0020        7.3590        7.2087        3.0003        4.3066        3.7412        2.9682       11.1502        4.8576        6.6247        5.5844        7.2283        5.4830       10.4694       17.0827       13.6625       11.7419       11.5030       14.2105       11.8872       10.8302       17.5622       22.9523       32.2075       40.5756       74.4612       87.9941      102.5568       45.6981       34.0211       34.8976       26.0994       23.7564       22.9730       26.5727       23.9349       17.3181       19.7530       14.5035       12.7369        9.8642       12.9944       16.7164       16.4715       13.4021        9.8086        7.7200       23.8997       13.7637       10.1464       12.2091       13.0861       11.7028       11.4128       10.0740        7.1348        8.9702        9.4723       13.9812        7.5372        8.1722       12.2781       20.0929       26.4462       20.7772       26.7396       36.4218       41.5331       49.1401       56.5773       56.9040       67.6720       81.2043       94.4522      112.1983      110.5119      120.5364      119.9332      120.0692      119.8693      145.0813      161.6977      163.4468      174.7969      155.6702      166.6694      179.8318      168.5618      151.5273      141.2198      143.0193      145.7596      157.2327      181.2086      174.7677      169.9095      161.9741      149.8480      142.9174      137.0557      128.8625      111.5307      123.8705      134.5374      149.9199      172.3136      181.6591      211.2214      221.7234      302.7927        0.0000        0.0000        0.0000        0.0000        0.0000        0.0000      439.1700      357.5199      345.2884      300.6744      256.6748      233.4166      251.0818      252.1594      266.1487      315.8596      319.3004        0.0000        0.0000        0.0000        0.0000        0.0000        0.0000        0.0000        0.0000        0.0000        0.0000        0.0000        0.0000        0.0000        0.0000        0.0000        0.0000        0.0000        0.0000        0.0000        0.0000        0.0000        0.0000        0.0000        0.0000        0.0000        0.0000        0.0000        0.0000        0.0000        0.0000        0.0000        0.0000        0.0000        0.0000        0.0000        0.0000        0.0000        0.0000        0.0000        0.0000        0.0000        0.0000        0.0000        0.0000        0.0000        0.0000        0.0000        0.0000
       10.0466        7.0689       12.2308       10.6973        9.3812       10.2831       12.3273       20.9194       10.3499       14.3699       14.6002        4.6133        1.5338        1.0563        1.2247        1.2140        1.1773        1.2924        1.3238        1.3891        1.7608        1.8763        1.8751        1.6538        2.0850        1.8235        1.7441        1.9951        2.0711        1.8538        2.0348        2.5714        2.2912        0.1218        0.0935        0.1182        0.0644        0.0403        0.0457        0.1260        0.4773        0.8420        1.1705        1.5141        1.4529        1.7667        2.2559        2.6210        4.1185        3.0715        2.1062        0.5306        0.4370        2.1531        2.4838        2.0733        1.8446        1.2426        1.5781        1.7006        2.2039        2.6750        2.6943        2.2792        2.5747        2.6463        3.1633        1.4032        1.3997        2.3024        3.8004        1.3317        0.6174        1.0340        0.5902        0.4981        1.5284        0.7436        1.8688        5.8409        4.1902        1.4305       20.0329        8.1163        6.6483       11.7649        7.1690        7.1459       13.5755       13.1192       17.2533       13.1829       13.3554       15.8336       19.1619       31.3074       29.7126       47.0573       56.2012       42.6671       56.5347       74.4761       63.9007       70.5243       70.5950       51.7751       51.6044       39.7754       32.9872       32.8030       36.3501       37.3217       28.9592       25.3483       21.3041       16.6147       12.5330       13.3434       12.8387        7.5055        4.6963        4.8675        5.1444       10.8729       14.1034       16.0816       15.5445       14.4591       18.0002       14.7400       19.6978       13.4859        7.1976        9.0273       10.5919       12.9591       13.5870       19.1332       21.6335       32.6482       43.0997       44.7889       48.2290       46.8600       66.9528       80.8416       78.2919      105.9318      125.4904      132.2108      139.6456      126.2929      137.4779      142.6840      149.3043      152.3749      157.5544      162.3033      163.2426      176.8948      174.0477      180.3302      181.9110      166.0622      151.0032      155.6987      174.6715      162.0051      158.6232      148.9896      149.4354      141.7463      139.2258      131.2810      129.5521      128.4324      140.0121      146.4860      142.9207      157.1016      260.9633      359.2529        0.0000        0.0000        0.0000        0.0000        0.0000        0.0000        0.0000        0.0000      259.2300      243.2432      257.1889      248.2617      276.9199      252.5400        0.0000      231.3000      232.6200      245.8200      249.7800        0.0000        0.0000        0.0000        0.0000        0.0000        0.0000        0.0000        0.0000        0.0000        0.0000        0.0000        0.0000        0.0000        0.0000        0.0000        0.0000        0.0000        0.0000        0.0000        0.0000        0.0000        0.0000        0.0000        0.0000        0.0000        0.0000        0.0000        0.0000        0.0000        0.0000        0.0000        0.0000        0.0000        0.0000        0.0000        0.0000        0.0000        0.0000        0.0000        0.0000        0.0000        0.0000        0.0000        0.0000        0.0000        0.0000        0.0000        0.0000
        8.8316        9.7574       11.9525        8.0022        9.0732       13.5918       10.5576       40.2043       40.1928       20.5716       22.7725        9.9180        6.3677        3.2281        1.1559        0.8149        0.7925        0.9394        0.9260        1.0503        1.5586        1.6188        1.3513        1.7163        1.7619        1.1044        1.1907        0.8780        0.8214        0.7900        1.2524        1.7523        0.8044        1.6730        1.9425        0.6154        0.0602        0.0436        0.0549        0.5730        0.7144        0.7663        0.9612        2.0198        1.7487        1.6629        1.4130        1.0804        3.1640        2.5226        2.6430        1.9511        1.8222        1.9487        1.6187        1.1612        0.8748        0.7483        1.6153        2.3905        5.1882        5.9655        5.0504        3.1787        3.0283        6.1634        8.8636        4.3870        1.9806        2.4205        1.2782        0.7672        0.6279        1.0945        0.6005        0.5074        1.3682        4.0320        4.6083        5.7401        5.9694        3.0774        1.6773        3.4418        3.6378        9.5285        8.5845        7.7586       13.2235       12.2040       13.1305       13.2672       16.9807       20.6611       24.8103       38.6797       40.3914       57.4210       52.8672       61.1939       59.2643       52.7463       84.8058       74.5310       74.4810       69.6178       70.5232       56.8976       56.2295       50.0269       49.2156       44.4416       37.7125       36.4440       33.8224       19.3477       12.9653       11.2566       11.6247       10.9067       10.1447        8.3813        9.1806       14.3187       16.4026       17.6551       19.3507       18.8208       16.9667       16.5123       24.2553       12.7826        8.1092        9.3053       13.2706       16.0151       24.6984       30.7834       25.9830       33.6139       41.5696       46.5698       48.8000       66.4880       67.8497       82.4710      103.5853      113.5853      143.3468      147.8196      152.2005      136.8505      146.3555      144.5216      140.9438      146.3722      162.2569      167.4044      171.3660      173.4118      177.8627      181.2493      183.2463      183.6621      179.0574      171.8494      175.2126      160.9051      153.5862      151.2665      144.9344      145.3163      143.4094      148.8774      149.7965      153.6229      154.7711      160.5818      160.6490        0.0000        0.0000        0.0000        0.0000        0.0000        0.0000        0.0000        0.0000        0.0000        0.0000        0.0000      233.2500      265.9043      262.8645      251.3158        0.0000        0.0000        0.0000        0.0000        0.0000        0.0000        0.0000        0.0000        0.0000        0.0000        0.0000        0.0000        0.0000        0.0000        0.0000        0.0000        0.0000        0.0000        0.0000        0.0000        0.0000        0.0000        0.0000        0.0000        0.0000        0.0000        0.0000        0.0000        0.0000        0.0000        0.0000        0.0000        0.0000        0.0000        0.0000        0.0000        0.0000        0.0000        0.0000        0.0000        0.0000        0.0000        0.0000        0.0000        0.0000        0.0000        0.0000        0.0000        0.0000        0.0000        0.0000        0.0000        0.0000        0.0000        0.0000
        0.0000        0.0000       12.3067       22.7496        0.0000        9.9398        8.9057       45.3377       22.1532       10.0456       16.4428       11.2456       10.5962       13.1975        1.6885        1.5861        0.7811        0.6231        0.6505        0.8646        0.8988        1.1099        1.3033        1.3788        1.0770        1.1573        0.7283        0.3350        0.8885        1.0921        1.0737        0.8674        0.1144        0.1070        0.0868        0.1214        0.0831        0.0687        0.3155        0.5121        0.9109        0.7525        0.7224        0.8176        0.8568        0.8814        0.7100        1.3424        1.6003        1.8006        1.9943        1.7875        1.5319        1.7032        1.6702        1.1540        1.1311        1.2150        2.6924        4.2590        4.8563        3.7936        9.7283        5.6533       18.5895       17.9703       10.9713        4.7720        1.9014        1.9238        2.8899        1.1563        1.0465        0.8796        0.7030        1.3078        1.7251        2.3334        4.1029        4.2662        1.6459        1.0982        1.7303        2.6245        2.9498        4.9189       18.4036       14.7211       18.5797       28.0378       17.2245       27.8209       38.5824       32.1235       33.6123       37.5261       49.6667       39.2869       44.3031       46.4594       45.5717       46.7552       61.4580       80.9659       91.8994      103.4067       93.5487       97.9340      100.0029      100.6075       77.3893       65.7665       61.2321       53.4163       40.7789       28.7111       19.0721       21.8016       14.2755       11.9476       14.1540       13.3043       10.5963       14.5701       15.0849       15.9096       16.8639       17.4591       17.4838       24.3329       24.4785       14.9691       12.4048       11.9308       18.6537       27.4194       37.3636       50.3127       35.9498       36.5307       38.5273       49.8608       58.8293       68.0971       91.8380      122.7409      128.3202      145.1836      137.1487      136.7969      139.1867      144.2066      142.5617      146.8100      154.7915      166.3093      179.7704      171.3319      171.2899      179.3010      171.1342      168.1333      176.8102      172.4845      164.2193      168.3467      170.1139      163.9914      170.9389      171.3215      171.3566      166.2797      182.9747      185.2607      193.5020      195.2780      183.0883      198.8986      242.0598      332.8306        0.0000        0.0000      391.1077        0.0000        0.0000        0.0000        0.0000        0.0000        0.0000      340.2600      281.9700      269.4575        0.0000        0.0000        0.0000        0.0000        0.0000        0.0000        0.0000        0.0000        0.0000        0.0000        0.0000        0.0000        0.0000        0.0000        0.0000        0.0000        0.0000        0.0000        0.0000        0.0000        0.0000        0.0000        0.0000        0.0000        0.0000        0.0000        0.0000        0.0000        0.0000        0.0000        0.0000        0.0000        0.0000        0.0000        0.0000        0.0000        0.0000        0.0000        0.0000        0.0000        0.0000        0.0000        0.0000        0.0000        0.0000        0.0000        0.0000        0.0000        0.0000        0.0000        0.0000        0.0000        0.0000        0.0000        0.0000        0.0000        0.0000
        0.0000        0.0000        0.0000        0.0000        0.0000       12.8823       11.3579       42.3929       15.8470       10.7062       12.4484       11.9654        6.5463       10.8405        8.2831        3.9833        1.8243        0.7243        0.7042        0.8334        0.8593        0.8726        0.8704        0.7465        0.9871        0.9350        1.2788        0.8375        0.8974        0.8311        0.3684        0.1263        0.8949        0.8627        0.9479        1.6784        0.6324        0.4076        0.3822        0.5631        0.4657        0.6354        0.8683        1.2740        0.8159        0.6761        1.1085        1.7435        1.1137        1.4225        2.2601        1.8690        1.7594        2.3632        3.0141        1.8142       25.6945        1.9117        8.2501       10.0502        6.6497        7.9736       23.2559       13.2846       18.4711       11.8557        8.0315        3.9824        2.1487      139.3185        7.5112        1.5901        1.6179        1.3616        1.0805        1.5589        1.6667        1.8602        2.0173        3.0756        6.8301        4.7974        2.6809        2.7036        2.8119        5.9473        8.1124       12.9562       15.9886       34.0603       29.8246       63.1833       95.4768       25.3543       32.8234       28.5249       44.9534       42.1726       47.3663       64.0001       56.1942       71.3662       63.1773       80.6663       92.5259      127.5656      136.8705      120.5949      121.4777      130.3932      110.4353       76.7751       68.5398       60.0620       52.9842       49.1201       35.1995       25.4488       21.4875       16.2604       11.6751       12.9928       11.3293       15.8155       16.4811       16.5441       17.3287       18.3160       21.3370       29.6842       22.0090       25.7831       20.4832       17.3236       25.5903       45.1044       47.4068       52.7620       51.1255       44.9669       52.8852       62.9400       71.9366       88.3494      106.3938      120.7775      137.8917      143.7229      122.8849      131.7209      127.7020      139.5027      152.1748      160.0598      157.4328      171.2774      180.5435      169.2054      174.4945      172.4932      180.4357      174.0616      174.3245      163.6774      176.0266      175.7806      165.6136      167.2093      196.0928      199.2303      196.3929      196.4701      198.7993      199.7430      223.7386      225.1685      239.6538      263.0422      283.9143      390.4749      350.8092      474.3165      648.6620      730.7613        0.0000        0.0000        0.0000        0.0000      276.5701      263.5500      225.6900      258.7710        0.0000        0.0000        0.0000        0.0000        0.0000        0.0000        0.0000        0.0000        0.0000        0.0000        0.0000        0.0000        0.0000        0.0000        0.0000        0.0000        0.0000        0.0000        0.0000        0.0000        0.0000        0.0000        0.0000        0.0000        0.0000        0.0000        0.0000        0.0000        0.0000        0.0000        0.0000        0.0000        0.0000        0.0000        0.0000        0.0000        0.0000        0.0000        0.0000        0.0000        0.0000        0.0000        0.0000        0.0000        0.0000        0.0000        0.0000        0.0000        0.0000        0.0000        0.0000        0.0000        0.0000        0.0000        0.0000        0.0000        0.0000
        0.0000        0.0000        0.0000        0.0000        0.0000       14.0317       11.6188        9.7922       13.0771       15.4396       14.3684        9.9564        9.0976       13.0304       17.9943        9.3180        3.0634        0.4668        0.6706        0.8390        0.8027        0.8073        0.8764        0.7433        0.6029        0.6054        0.6164        0.4960        0.5054        0.5345        0.5824        0.1347        1.9294        1.7613        0.7369        1.4235        0.4358        0.7428        0.3653        0.3047        0.5389        0.4952        0.5618        1.0575        1.2138        0.6110        0.8999        1.6911        0.5213        1.5509        2.3220        3.2271        5.9139        5.4547       23.8042        1.9361      147.7617        5.0050        7.9216       10.0300        9.8956       11.8604       18.1654       14.5015        7.4926        5.6351        5.1367        3.4991        4.3321       11.6999        1.3465        2.2470        0.9064        0.9819        0.7919        0.8623        1.6138        3.5166        5.5579        7.1655        7.2645        5.4017        2.5727        3.1821        3.7746        5.7600        6.4443        7.5504        8.5046       19.9985       12.7765        9.5611       19.6251       19.9323       25.5440       24.2626       29.6181       36.8158       48.9756       56.0395       64.7053       76.7209       99.8540      100.8034      105.7322      127.4593      136.2327      151.9370      125.1004      106.6793      112.0834      106.4530      109.1856       90.5529       81.2784       69.6367       57.9962       35.4016       22.6429       18.0331       15.9316       15.4889       12.5689       14.0201       13.4646       13.7719       19.2974       26.2817       38.3156       29.9837       44.4801       46.9319       27.6769       29.0755       35.6888       38.8179       47.8689       57.7472       64.0514       73.3931       78.4039       82.4678       89.3791      112.6243      119.3810      140.3169      146.1573      141.7552      140.5493      151.6622      130.1713      129.3656      138.9321      154.9913      156.1878      141.9646      147.5666      142.0752      147.6550      157.1961      161.5347      167.0090      170.4149      184.2524      205.5334      198.8219      191.9996      205.4002      212.3884      216.2688      222.5358      245.4595      247.6162      256.4413      278.2309      331.4600      352.9264      390.7887      389.7295      392.8967      363.7569      367.6017      345.1639      406.3994        0.0000        0.0000        0.0000      303.4712      220.5320      200.3037      202.9952      215.9949      218.2622        0.0000        0.0000        0.0000        0.0000        0.0000        0.0000        0.0000        0.0000        0.0000        0.0000        0.0000        0.0000        0.0000        0.0000        0.0000        0.0000        0.0000        0.0000        0.0000        0.0000        0.0000        0.0000        0.0000        0.0000        0.0000        0.0000        0.0000        0.0000        0.0000        0.0000        0.0000        0.0000        0.0000        0.0000        0.0000        0.0000        0.0000        0.0000        0.0000        0.0000        0.0000        0.0000        0.0000        0.0000        0.0000        0.0000        0.0000        0.0000        0.0000        0.0000        0.0000        0.0000        0.0000        0.0000        0.0000        0.0000
        0.0000        0.0000        0.0000        0.0000        0.0000       14.4458       13.7876       16.0892       10.3021       11.3201       16.8874       12.3606       11.0942       10.0758       18.9093       15.0355        5.0900        0.7187        0.5301        0.8343        0.7634        0.8389        0.7425        0.5624        0.5493        0.5633        0.6025        0.5090        0.5402        0.5866        0.6463        1.0723        0.9784        0.6239        0.5497        0.8419        0.7640        0.4954        0.4538        0.3637        0.7589        0.9465        0.8832        1.2334        1.0914        0.7000        0.6483        0.3976        0.9773        1.0517        1.9630        3.6931        5.9870        9.5263        4.3731        3.0919        7.4562       12.6628       25.9756       14.7090       30.7552       43.6529       31.1142       78.1810       26.6158       51.6061        3.4651        4.2991        3.7960        6.8338        7.4375        1.9871        2.9139        3.1231        3.6846        0.9329        1.5912        2.2926        3.3002        3.0083        2.7378        2.3125        2.3027        4.2118        5.9556        6.6737        4.6070        3.9635        4.7333        6.1939       14.5741        8.8311       13.4095       17.7070       13.5996       18.8507       28.3497       51.4034       41.1510       33.3345       48.3057       87.1832       86.7896       77.6266       91.5786      110.9811      135.3400      145.9773      163.3943      142.7536      144.4304      132.0275      137.9814      127.8036       90.1241       89.7478       65.8052       40.9820       30.9192       21.3097       14.3142       12.2381       11.2880       12.2002       12.5292       20.8976       38.1320       41.8624       32.8760       51.0428       39.8315       43.7752       43.3378       50.7888       43.9456       46.3634       46.7341       57.0616       74.9824       94.6706      100.6322       90.6483      107.1977      133.1646      149.0803      167.0041      170.5302      138.5271      139.2695      149.0832      155.6911      158.2943      155.2005      159.1110      150.1492      137.3287      141.0095      131.1994      143.9488      158.7124      154.1238      165.3314      193.1475      224.1361      210.6340      209.7459      218.6343      221.3665      233.2173      254.7353      261.1601      294.3398      294.4174      295.1012      324.6395      394.8831      444.5223      451.9592      439.7533      435.6104      407.1989      380.0449      323.4438      275.9903        0.0000        0.0000      271.8763      236.0336      187.6256      190.7782      201.4901      197.2752      208.4414      247.6437      245.4873      220.8704      223.4355      255.8973        0.0000        0.0000        0.0000        0.0000        0.0000        0.0000        0.0000        0.0000        0.0000        0.0000        0.0000        0.0000        0.0000        0.0000        0.0000        0.0000        0.0000        0.0000        0.0000        0.0000        0.0000        0.0000        0.0000        0.0000        0.0000        0.0000        0.0000        0.0000        0.0000        0.0000        0.0000        0.0000        0.0000        0.0000        0.0000        0.0000        0.0000        0.0000        0.0000        0.0000        0.0000        0.0000        0.0000        0.0000        0.0000        0.0000        0.0000        0.0000        0.0000        0.0000        0.0000
        0.0000        0.0000        0.0000        0.0000       15.7327       19.4647       17.1377       19.6270       14.0669       16.5442       28.4262       14.0639       12.9289       14.8400       18.0129       10.6978        3.2421        0.8960        0.9995        1.5853        0.7881        0.8492        0.9166        0.6916        0.6891        0.6274        0.6127        0.5286        0.5743        0.6287        0.6932        0.1613        0.6862        0.6495        0.2741        0.6916        0.6269        0.5683        0.5175        0.4119        0.7006        0.9901        0.3289        0.5009        0.4895        0.3160        0.5484        0.6630        1.7098       13.1619       34.9792        4.9647        7.8327       34.1730       20.7535       13.6069       15.9681       44.4249       26.2781       27.6882       55.2641       57.2655       29.9001       19.6333       31.9624       28.5467        8.8797        1.6965        4.4826        1.7722        5.5331        4.6879        7.3873        6.5979        5.1595        1.8173        2.0854        2.5957        2.3096        3.9428       91.2168      169.9019        4.1361        6.4525        4.4188        5.3508        5.2566        5.2655        6.0379        5.8626       14.8093       17.0101       16.9060       15.7365       16.0372       11.3146       18.3931       37.0445       31.2726       46.0253       44.1090       67.1065       66.6117       83.3587      125.5815      151.6861      132.3088      139.2136      164.1837      146.7720      132.8765      128.7597      121.4648      109.4086       85.8499       81.4468       69.5601       57.2370       42.0899       26.9169       19.1775       14.7005       14.6842       16.4528       24.4385       33.1239       47.5401       41.8473       35.2595       43.5426       38.3539       40.7562       53.1813       47.4081       52.0968       45.1686       61.0662       77.3641       88.0637       90.4539      105.1249      108.0331      125.3439      123.1454      159.8036      170.3892      158.1833      147.6716      165.1955      178.9275      183.7233      179.6675      177.2682      160.6142      158.4217      140.3018      135.7211      132.5182      143.5547      170.6904      167.9335      179.2735      211.8562      241.5712      234.2142      236.2914      248.7765      242.0630      249.9230      268.4220      288.2963      317.4806      315.9504      332.9976      372.3069      455.9783      502.8537      514.2173      480.6646      432.6553      379.0083      337.3561      318.2619      275.2437        0.0000      260.9229      204.7281      206.0485      185.6984      200.2892      190.8946      218.2532      231.2355      237.8389      225.9164      225.8538      209.4398      203.8219      306.2603        0.0000        0.0000        0.0000        0.0000        0.0000        0.0000        0.0000        0.0000        0.0000        0.0000        0.0000        0.0000        0.0000        0.0000        0.0000        0.0000        0.0000        0.0000        0.0000        0.0000        0.0000        0.0000        0.0000        0.0000        0.0000        0.0000        0.0000        0.0000        0.0000        0.0000        0.0000        0.0000        0.0000        0.0000        0.0000        0.0000        0.0000        0.0000        0.0000        0.0000        0.0000        0.0000        0.0000        0.0000        0.0000        0.0000        0.0000        0.0000        0.0000        0.0000
        0.0000        0.0000        0.0000        0.0000       32.4461       27.4755       17.6608       16.5821       15.3686       19.6798       18.7326        9.1008        9.1594       15.3901       12.0938        6.9416        7.9434        4.2210        4.7418        4.8232        1.1408        1.0574        1.8597        1.7488        0.7172        0.6815        0.6455        0.5569        0.6050        0.6609        0.7234        2.7078        1.1156        1.8240        0.8963        1.1828        0.6619        0.6068        0.5575        0.8635        0.7913        2.4819        1.4941        0.3701        0.3562        0.6953        1.4685        3.7354        4.3152       10.1120       26.2049        4.7869       11.2786       15.9713       17.2619       27.3314       34.1189       19.9247       28.1750       45.9305       84.7176       53.0232       47.7732       17.3506       16.1403       11.5990        7.8925        2.4706        4.4098        2.8736        8.8492       26.0662       17.7539        6.0802        4.7296        3.4695        3.3241        3.4097        3.4282        4.8095       92.9492       50.0241        6.5045        6.2252        5.2636        5.5914        6.4577        7.9570        8.6661        6.3325        9.0013       13.7025       15.9348       21.6078      285.5894        9.6976       13.8203       15.0097       41.7446       47.1776       57.1336       67.4703       59.4019       87.8626      102.2702      118.4099      134.3814      115.3740      111.2469       95.4037      100.9239      107.4208      104.5920       92.1156       86.2062       85.6725       74.8538       79.4003       60.9572       67.7514       39.0382       30.7510       24.8206       27.7135       37.1343       36.3302       28.1585       42.0990       46.1705       57.6367       40.0322       47.6847       53.4191       59.2842       69.5582       73.4844       78.1370      106.4027      101.6193      125.6896      138.4261      141.2232      164.1967      173.2424      172.8072      192.5535      194.2534      187.5200      187.8357      192.9141      184.4763      196.6338      174.7443      164.4959      166.0513      147.8971      152.4632      147.9823      153.3352      181.3711      194.6272      213.6232      212.6517      235.3008      237.0301      243.1302      256.5850      257.8292      265.1602      282.8360      309.9842      362.8670      379.3881      389.3650      435.9619      487.5697      466.8110      489.4831      487.1362      445.2728      360.9925      304.1579      271.4741      219.3674      224.9156      205.3859      221.7266      195.4833      185.2270      198.2891      199.1617      231.2097      220.2186      213.9893      227.4978      223.7293      212.5443      253.1492      275.4813        0.0000        0.0000        0.0000        0.0000        0.0000        0.0000        0.0000        0.0000        0.0000        0.0000        0.0000        0.0000        0.0000        0.0000        0.0000        0.0000        0.0000        0.0000        0.0000        0.0000        0.0000        0.0000        0.0000        0.0000        0.0000        0.0000        0.0000        0.0000        0.0000        0.0000        0.0000        0.0000        0.0000        0.0000        0.0000        0.0000        0.0000        0.0000        0.0000        0.0000        0.0000        0.0000        0.0000        0.0000        0.0000        0.0000        0.0000        0.0000        0.0000        0.0000
        0.0000        0.0000        0.0000        0.0000       30.1528       20.4667       18.2036       14.3190       20.0739       12.3573       10.2367       10.3260       18.8146       16.7515       16.3121        8.1232        7.8234        8.3290        9.8296        3.6848       10.1392        2.6745        2.5391        2.0261        1.4808        0.3860        0.9005        0.7642        0.4750        0.5174        1.0158        1.1263        1.0916        1.4776        2.0537        0.8651        0.0964        0.0329        0.0306        0.0143        0.0131        0.0122        1.0568        2.9348       10.1764       34.5674       52.7883       31.8119       11.4289       18.1873       23.0133       30.1258       22.1252       20.1276       26.2353       51.0506       45.5640       28.8057       47.9538       52.9577       69.9198       59.8843       56.7728       25.7112       23.2522       11.8055       13.0943        3.9986        6.4416        5.7181        4.7202        6.2526        7.5386        8.7638        4.1071        9.6632        8.2944        7.4600        7.2288        7.6230        8.0612        6.6294        5.5606        5.0707        4.6938        4.6400        5.8691      195.5119      181.0181      123.2562      133.1063       25.3810       37.0518       15.6070       41.3386       18.1566       14.6576       16.0282       23.7444       23.5863       20.3468       33.5436       25.8946       50.6471       61.2296       68.5209       80.4640       67.8597       63.6093       71.3227       70.2369       84.5879       89.1789       79.5448       68.2250       72.1413       70.2926       73.2508       63.3284       60.5158       51.0884       38.2059       32.5993       30.9316       33.0529       34.8238       37.6308       51.5329       52.2716       60.1622       66.1220       58.2712       67.4298       86.4653      109.9760      121.6203      118.0164      123.7607      128.5819      141.3366      159.4554      175.9165      184.0009      195.4511      191.2898      226.3892      215.8210      213.1986      216.3049      205.2773      188.7625      168.9812      172.0141      178.4065      184.8253      160.3830      163.8240      160.6221      164.6897      166.8718      181.2921      197.0114      202.1574      219.8186      218.7641      232.1003      234.6363      267.4043      270.6971      290.1441      328.4573      399.4882      425.8192      466.7317      473.6248      436.0836      444.4688      438.5520      427.7333      327.8921      291.7321      260.8743      231.1293      224.9781      242.0461      203.5799      187.2813      196.1882      206.3103      233.8599      232.7359      220.4571      215.3678      219.3271      226.0472      216.1780      219.2841      266.4437      278.7309        0.0000        0.0000        0.0000        0.0000        0.0000        0.0000        0.0000        0.0000        0.0000        0.0000        0.0000        0.0000        0.0000        0.0000        0.0000        0.0000        0.0000        0.0000        0.0000        0.0000        0.0000        0.0000        0.0000        0.0000        0.0000        0.0000        0.0000        0.0000        0.0000        0.0000        0.0000        0.0000        0.0000        0.0000        0.0000        0.0000        0.0000        0.0000        0.0000        0.0000        0.0000        0.0000        0.0000        0.0000        0.0000        0.0000        0.0000        0.0000        0.0000        0.0000
        0.0000        0.0000        0.0000        0.0000        0.0000        0.0000        0.0000        0.0000       19.7460       20.7234       20.1211        9.2351        6.8983       15.2703       14.6879       11.8758       23.5803       32.1940       11.6429        5.7443       16.9480        5.0430        2.9474        1.9582        1.5025        1.5396        2.3119        5.9180       12.8781        1.5722        1.3418        1.7650        1.2579        1.3145        5.5550        4.8949        4.5372        8.0501        1.2397        4.1821       11.5723        4.4864        5.0273        2.3877       21.6024       40.7932       27.4422        8.5806       20.0089       29.9870       30.9033       32.8073       30.7230       45.3585       44.4722       52.6554       97.5336       62.7504       74.4655       42.8407       44.0896       58.5325       46.9121       50.0913       32.0639       11.0209       16.0359        8.8486        7.7410        9.1362       10.0248       14.5473       27.6036       34.6971       11.2800       13.5412       34.5410       30.5254       19.0121       35.6823       12.9125       14.0424        9.6075        9.3589        6.2502        5.7235       13.8013       67.5403      101.2907       38.7811       92.2637       34.9929       42.1846       10.7791       12.1886       14.1343       17.1948       18.7797       14.7699       21.4176       21.2360       23.0168       26.3754       39.2327       48.9629       49.2792       49.3237       65.8559       70.4638      101.5696       79.0477       90.3085       91.5785       79.4004       78.0026       64.8141       67.1788       79.9387       55.9371       54.9765       42.7041       33.0758       25.7817       31.1703       27.7656       29.2988       31.2721       49.1193       60.6900       65.5554       77.7128       85.7685       80.6233       86.6602      106.6017      125.7284      139.0943      135.7946      156.4996      172.8196      191.9315      201.1077      187.4904      219.2359      233.8008      239.4668      242.4095      221.8572      214.8897      196.5478      189.6997      164.9644      198.4993      183.0511      173.1481      162.8050      162.9295      163.4634      172.2103      170.3594      182.7267      184.7453      210.8962      232.4972      232.2182      237.8952      232.1657      265.8595      276.3335      271.7154      322.1333      395.3129      429.9538      467.8175      481.2458      458.0320      448.4907      435.9474      399.5705      307.0469      275.1175      257.6830      231.1046      208.0477      201.0170      188.2226      190.4666      199.1597      220.5066      227.5925      217.9833      185.5705      202.3998      283.2357      248.4543      236.6363      252.7645        0.0000        0.0000        0.0000        0.0000        0.0000        0.0000        0.0000        0.0000        0.0000        0.0000        0.0000        0.0000        0.0000        0.0000        0.0000        0.0000        0.0000        0.0000        0.0000        0.0000        0.0000        0.0000        0.0000        0.0000        0.0000        0.0000        0.0000        0.0000        0.0000        0.0000        0.0000        0.0000        0.0000        0.0000        0.0000        0.0000        0.0000        0.0000        0.0000        0.0000        0.0000        0.0000        0.0000        0.0000        0.0000        0.0000        0.0000        0.0000        0.0000        0.0000        0.0000        0.0000
        0.0000        0.0000        0.0000        0.0000        0.0000        0.0000        0.0000        0.0000        0.0000        0.0000       21.4028       19.9508       17.2049       13.8348       11.2799       13.3611       18.1487       23.0693       12.4079        9.8943        9.1844       11.4872        4.5042        4.5046        3.7228        4.4044        4.9108        5.9561       14.3690        5.7536        2.1975        1.8981        1.6411        4.6959       12.9248       10.5755       11.7042       20.8349        7.5083       18.4758       14.5458        8.3510       10.5212        3.4788        5.9802        2.7287        4.2475        5.1547       23.2873       25.0700       23.5927       24.7354       34.6539       41.8125       45.1462       34.8022      139.0229       39.2568       72.3368       31.9616       36.7839       45.0646       66.7661       59.2389       38.1765       19.9093       20.0875       12.9444       12.0493       11.9491       10.3233       16.0665       34.1723       39.7745       25.2441       51.2665       52.2849       41.8970       24.9843       46.9715       41.1255       34.2124       33.2034       25.1141       12.6408       16.5071       20.2240       13.9905       13.1807       18.6334        9.8390        8.9949       13.2490       14.5301       15.0043       19.0191       28.6824       43.3322       39.0709       30.0092       26.5885       22.1541       23.3984       35.3844       45.5206       46.8926       46.3398       59.8315       81.6765       78.0526       77.3993       89.6383       80.6032       67.3578       64.0179       84.1111       84.6820       76.7993       54.6796       52.2212       43.4585       41.8646       37.0790       37.7080       41.7975       34.8921       37.5427       56.5402       63.3011       69.4965       89.5765       95.6240      100.5105       96.9106      100.8786      118.1769      156.2554      175.6956      198.2025      225.2453      206.6853      226.0384      219.6859      212.4877      239.4534      255.3930      233.0223      214.3842      202.7674      185.7399      189.0391      194.0841      189.7994      171.9542      167.3481      158.8277      151.7256      155.8624      162.6410      157.6487      165.5054      189.8408      215.2593      227.5665      225.5283      234.5454      238.1337      272.9834      278.5897      296.3169      337.0372      402.9562      419.5970      434.7276      454.8934      456.7922      434.1041      410.7372      357.0685      283.1407      254.9676      226.2768      220.2285      203.9547      199.7780      199.8417      190.7952      249.0419      261.7063      242.1060      236.6363      252.4754      313.9460      324.0929        0.0000        0.0000        0.0000        0.0000        0.0000        0.0000        0.0000        0.0000        0.0000        0.0000        0.0000        0.0000        0.0000        0.0000        0.0000        0.0000        0.0000        0.0000        0.0000        0.0000        0.0000        0.0000        0.0000        0.0000        0.0000        0.0000        0.0000        0.0000        0.0000        0.0000        0.0000        0.0000        0.0000        0.0000        0.0000        0.0000        0.0000        0.0000        0.0000        0.0000        0.0000        0.0000        0.0000        0.0000        0.0000        0.0000        0.0000        0.0000        0.0000        0.0000        0.0000        0.0000        0.0000        0.0000        0.0000
        0.0000        0.0000        0.0000        0.0000        0.0000        0.0000        0.0000        0.0000        0.0000        0.0000       38.3921       34.5792        6.5996       10.2701       16.1074       12.4730       12.2819       16.0043       15.5177       10.5545        9.6110        6.9554        6.7113       10.4814       16.6906        8.3446        8.3503       12.6442        6.7035        2.2028        3.0641       14.8763       13.8606       24.7228        8.1655       42.7779       13.5924        5.6485        2.0122        4.3498        2.5215        0.1701      223.3502       12.0435       10.3942        3.9654        2.0736        1.8242        9.1031        6.2535       24.7120       30.4218       55.5856       54.0353       43.4507       32.0486       29.6926       77.3728       60.2253       33.9023       43.8866       37.0847       38.9123       36.0321       26.7045       18.7461       21.7141       11.2683       16.9809       17.7572       27.2602       27.9392       27.0919       21.0678       17.6112       44.6929       46.6503       52.7124       48.8336       59.0442       64.3931       39.8874       49.9049       41.6922       33.3665       27.3147       31.9544       22.6148       18.7559       37.0653       35.7904       60.2900       41.6890       26.2642       27.8295       48.0904       78.0201       83.9991       48.6441       33.4781       24.8327       23.5002       24.0477       43.7006       50.3458       49.6650       53.4367       65.9044       79.2851       70.5485       63.3134       68.9000       66.0662       59.0300       63.1376       80.5136       90.0271       87.2255       68.5393       52.8245       54.1802       49.6945       52.4190       63.2329       61.2511       55.4013       55.8905       68.1940       76.0075       75.6074       92.4392       83.9277       89.2384       94.0979      100.6568      106.4101      153.8303      181.3203      187.7898      211.9461      192.7017      192.1611      208.1510      210.2854      225.4306      229.6949      241.9451      203.1231      195.1854      190.9427      178.6901      175.7599      164.4477      154.2247      160.7205      150.0965      139.9620      145.5810      166.6547      165.3891      178.7459      192.6191      198.9551      215.7809      224.3187      235.7279      234.6871      294.0367      299.9912      307.5205      302.7324      341.7997      354.8222      360.2933      380.7232      371.7148      356.9795      331.0003      317.6161      263.9733      231.7965      220.1834      219.8418      224.0222      195.4872      227.8153      241.2327      218.4865      251.7464      212.7961      195.3824      243.4715      312.1920        0.0000        0.0000        0.0000        0.0000        0.0000        0.0000        0.0000        0.0000        0.0000        0.0000        0.0000        0.0000        0.0000        0.0000        0.0000        0.0000        0.0000        0.0000        0.0000        0.0000        0.0000        0.0000        0.0000        0.0000        0.0000        0.0000        0.0000        0.0000        0.0000        0.0000        0.0000        0.0000        0.0000        0.0000        0.0000        0.0000        0.0000        0.0000        0.0000        0.0000        0.0000        0.0000        0.0000        0.0000        0.0000        0.0000        0.0000        0.0000        0.0000        0.0000        0.0000        0.0000        0.0000        0.0000        0.0000        0.0000
        0.0000        0.0000        0.0000        0.0000        0.0000        0.0000        0.0000        0.0000        0.0000        0.0000       35.2805       28.2905       21.9087       38.1883       18.0662       10.8900       16.8377       25.1560       24.3629       12.7115       12.9335       13.2837       17.7585       16.2107       23.3913       17.3999        9.3803       11.3936       11.4397       14.4666       15.3407       17.1677       15.2009        5.9799        7.3161       12.4210        4.7200        5.9943        1.7582        6.0196        8.3586       16.3958       29.5729       11.3111        5.7648        4.3508        9.4782       18.8415       21.8815       19.8967       22.0573       40.6591       67.2589       66.4396      166.3387       50.0961       77.2338      105.3827       32.7589       20.2006       33.2934       51.7327       47.0868       56.5249       56.6680       23.6238       35.3358       39.1047       47.4197       51.4561       66.2702       55.3570       56.5134       45.4118       41.9099       62.8567       46.6791       94.1188       88.5489       53.7719       47.1392       54.0491       59.3432       37.3871       37.6011       31.9033       32.2213       34.6124       33.1175       30.7291       34.7534       63.7054       53.2855       38.0162       45.2029       52.3998       60.3864       55.7728       40.2384       35.5543       38.0440       31.0156       31.5814       43.4999       52.7207       64.1213       75.8793       81.7317       89.5827       76.3456       68.2774       58.1831       53.6450       49.4171       58.9763       65.4387       64.5294       63.5303       57.1066       69.0627       66.3715       68.5686       67.1690       66.8117       67.4785       68.3688       63.8453       69.3698       68.9212       70.8075       71.3475       70.3235       75.5929       94.2425      111.1071      129.7907      145.1330      145.9163      151.8309      153.4903      174.4222      190.9436      198.8425      187.1966      202.8719      210.3262      217.9165      203.0545      194.6054      185.4318      187.3645      179.2082      150.7426      142.3049      158.4354      126.5512      118.2639      126.8257      164.3775      172.5980      181.0043      183.5157      228.9058      239.8848      236.9331      236.2057      243.6001      276.0599      274.1811      265.7334      263.8973      279.4402      292.2504      288.7326      283.6945      287.3290      300.1682      285.4243      261.8603      231.0217      214.1662      204.5527      214.3887      211.2961      206.7250      306.0095      267.7348      181.3678      242.0155      222.2379        0.0000        0.0000        0.0000        0.0000        0.0000        0.0000        0.0000        0.0000        0.0000        0.0000        0.0000        0.0000        0.0000        0.0000        0.0000        0.0000        0.0000        0.0000        0.0000        0.0000        0.0000        0.0000        0.0000        0.0000        0.0000        0.0000        0.0000        0.0000        0.0000        0.0000        0.0000        0.0000        0.0000        0.0000        0.0000        0.0000        0.0000        0.0000        0.0000        0.0000        0.0000        0.0000        0.0000        0.0000        0.0000        0.0000        0.0000        0.0000        0.0000        0.0000        0.0000        0.0000        0.0000        0.0000        0.0000        0.0000        0.0000        0.0000        0.0000
        0.0000        0.0000        0.0000        0.0000        0.0000        0.0000        0.0000        0.0000        0.0000        0.0000        0.0000       42.8015       46.9092       56.6607       57.2992       27.8954       21.0474       18.7640       21.0567       13.8242       14.5328       14.4358       18.8065       12.2098       10.0493       10.9058       15.6440       19.4134       12.5875       21.7104       15.9706       15.8478       32.2042       11.8293       13.8797       16.3867       51.2790        6.6662        7.0363       12.9781       21.1854       29.9508       13.8305        8.3915       21.6148       16.6968       28.5620       31.4480       21.3460       19.2653       35.2527       60.5069       75.4019       64.7327       52.8796       85.6009      102.3496       37.3112       38.2474       24.8574       27.5796       28.6433       49.0798       47.5627       65.2488       62.2590       48.4957       30.3016       33.0013       33.1620       43.0114       56.3590       68.1010       72.6847      157.6923      117.3475      105.6984       72.7108      154.5848       69.0717       60.7178       55.7222       57.8889       53.4706       50.7016       56.9320       44.6990       40.0932       43.1690       32.9356       40.8826       48.8078       48.4046       38.2965       40.5090       40.6501       50.0889       56.0802       57.4405       40.0488       42.1475       47.3052       42.2474       52.6220       51.7653       67.2327       78.4762       75.2222       84.7252       76.5555       63.1508       61.2674       64.8656       72.7448       86.8604       76.8859       84.4385       80.9312       75.9705       86.1235       82.2253       87.5720       89.0501       91.0906       91.0118       82.0824       82.3296       80.1249       77.1548       78.5101       78.5581       92.5973       90.4640      101.3577      126.9023      141.8947      131.9341      140.1046      152.7403      172.7672      187.7593      193.4016      206.1518      207.8526      221.3444      223.8323      216.4044      219.4743      212.8036      202.4444      205.7321      166.1427      147.4558      146.1482      132.9574      106.7660      110.0192      111.0219      140.0574      175.0837      201.2023      212.5003      257.6716      263.3047      256.9086      234.4584      225.7421      258.0014      262.2331      245.0581      244.1726      269.1752      310.7260      280.7397      266.8810      271.5913      268.3289      253.1826      246.0893      216.6986      214.5597      207.8727      214.4009      208.6680      243.9518      210.5658      195.1775      209.4421      258.1165        0.0000        0.0000        0.0000        0.0000        0.0000        0.0000        0.0000        0.0000        0.0000        0.0000        0.0000        0.0000        0.0000        0.0000        0.0000        0.0000        0.0000        0.0000        0.0000        0.0000        0.0000        0.0000        0.0000        0.0000        0.0000        0.0000        0.0000        0.0000        0.0000        0.0000        0.0000        0.0000        0.0000        0.0000        0.0000        0.0000        0.0000        0.0000        0.0000        0.0000        0.0000        0.0000        0.0000        0.0000        0.0000        0.0000        0.0000        0.0000        0.0000        0.0000        0.0000        0.0000        0.0000        0.0000        0.0000        0.0000        0.0000        0.0000        0.0000        0.0000
        0.0000        0.0000        0.0000        0.0000        0.0000        0.0000        0.0000        0.0000        0.0000        0.0000        0.0000        0.0000        0.0000        0.0000       50.3856       31.0397       44.1170       12.6105       13.1502       12.6945       21.1021       14.7022       22.6195       28.1226       18.5720       31.8076       77.6080       26.3906       26.1642       32.5241       33.9970       22.2013       16.9267       12.6845       10.5476       12.0909       19.2467       25.2443       20.7514       77.1225       14.8429        7.4369       15.9131        9.0373       32.0901        8.5837       10.3676       22.0009       25.4253       38.6512       51.6898       72.5628       62.7660       73.5849       78.9070      101.2646      140.5667       60.1823       45.3494       31.2125      150.5757       31.3586       35.4287       95.3724       94.1376       83.2349       60.0340       46.6215       47.3594       68.9116      126.4521       63.9166       79.5545       70.8267       79.5177      110.0937      130.1970       68.6156       74.1259       78.6946       78.1877       65.0856       66.3890       52.4890       52.9895       47.0011       51.4091       44.9969       48.7078       49.5626       79.3253       58.1322       45.5341       40.4769       46.1241       42.4767       38.0553       44.8599       60.5470       61.5143       80.5167       76.0166       41.3667       52.8660       53.7796       58.1794       65.3595       67.0030       72.7919       85.6235       79.3569       67.7538       76.5738       82.1628       89.4670       98.4489      103.8356       80.5469       81.1357      105.4151      111.6036      122.3831      119.2980      108.6183       86.5992       91.1783       89.1484       86.1072       78.8679       83.4301       91.6347      103.3305      113.7078      131.0512      140.4969      161.4842      155.5286      148.6761      166.9251      192.4986      190.5724      194.6577      193.4985      238.6568      221.3954      200.6270      218.5584      218.8515      226.1955      214.3515      198.4996      161.0233      152.1380      137.8399      136.8957      116.2592      112.2592      125.6808      138.5429      181.9521      222.5169      214.2153      244.7278      276.0316      274.1653      245.9784      241.2381      263.0326      245.4010      227.8738      249.5129      263.4127      285.6525      247.0950      243.9482      243.7410      257.8847      258.0683      225.5472      211.6376      227.5602      232.6658      227.3325      206.4023      183.0634      289.5432        0.0000        0.0000        0.0000        0.0000        0.0000        0.0000        0.0000        0.0000        0.0000        0.0000        0.0000        0.0000        0.0000        0.0000        0.0000        0.0000        0.0000        0.0000        0.0000        0.0000        0.0000        0.0000        0.0000        0.0000        0.0000        0.0000        0.0000        0.0000        0.0000        0.0000        0.0000        0.0000        0.0000        0.0000        0.0000        0.0000        0.0000        0.0000        0.0000        0.0000        0.0000        0.0000        0.0000        0.0000        0.0000        0.0000        0.0000        0.0000        0.0000        0.0000        0.0000        0.0000        0.0000        0.0000        0.0000        0.0000        0.0000        0.0000        0.0000        0.0000        0.0000        0.0000        0.0000
        0.0000        0.0000        0.0000        0.0000        0.0000        0.0000        0.0000        0.0000        0.0000        0.0000        0.0000        0.0000        0.0000        0.0000        0.0000        0.0000        0.0000        0.0000       14.5536       17.1739       18.9698       22.1162       22.6065       18.1736       25.5117       35.9102       66.8520       27.2668       29.1551       29.0255       26.1554       15.6921       20.0421       22.5786       16.5786       38.3145       28.7410       33.1749       24.2723       33.8896        9.9421       28.7760       12.0124       18.1137       20.6476      155.3131      115.9702       26.2784       50.2843       49.0241       59.3780       57.2996       62.3756       99.8996      177.3041       72.1696       92.3212       96.0838       98.5325       39.6813       32.7962       34.7557       45.2888       47.6347       63.9243       40.8732       38.9650       37.1362       46.9040       47.1534       46.6895       78.8525      116.5803       83.5966       54.5038      140.3051      104.9616       58.0371       66.2750       84.1466       82.8893       87.9250       95.3283       70.9403       60.6583       61.2651       74.2068       55.4360       68.5784       80.5891       77.3064       52.4770       62.0752       59.7097       48.2852       46.4838       43.8913       70.6541       78.0758       70.5214       49.3720       49.2296       48.5400       56.3620       59.3902       66.2788       64.6379       80.7632       76.3125       76.7887       83.4881       75.0252       71.6633       77.4802       84.0497      119.3512      121.7042      111.7689       92.8951      134.7891      132.9872      126.3743      119.5645       97.5500      103.5669       98.7225       83.2509       78.2258       72.2663       79.5098       99.4567      115.1467      125.2358      127.8564      163.4967      173.6449      181.6338      178.5961      198.7791      209.8020      212.4456      202.8697      205.9199      215.2910      207.3837      194.6396      204.7495      206.5880      223.4648      211.6332      193.0877      158.8380      150.7469      142.2755      135.4348      110.6711      105.6074      109.4067      128.4848      165.9342      180.6946      203.4062      217.6404      232.1409      233.4371      243.2654      265.9431      286.3414      238.9243      220.6836      226.8304      220.0095      217.6486      217.7180      195.3759      198.7380      216.3034      226.1576      221.2474      250.8369      192.6625      196.7249      193.4907      176.9539      182.8272      283.4230        0.0000        0.0000        0.0000        0.0000        0.0000        0.0000        0.0000        0.0000        0.0000        0.0000        0.0000        0.0000        0.0000        0.0000        0.0000        0.0000        0.0000        0.0000        0.0000        0.0000        0.0000        0.0000        0.0000        0.0000        0.0000        0.0000        0.0000        0.0000        0.0000        0.0000        0.0000        0.0000        0.0000        0.0000        0.0000        0.0000        0.0000        0.0000        0.0000        0.0000        0.0000        0.0000        0.0000        0.0000        0.0000        0.0000        0.0000        0.0000        0.0000        0.0000        0.0000        0.0000        0.0000        0.0000        0.0000        0.0000        0.0000        0.0000        0.0000        0.0000        0.0000        0.0000        0.0000
        0.0000        0.0000        0.0000        0.0000        0.0000        0.0000        0.0000        0.0000        0.0000        0.0000        0.0000        0.0000        0.0000        0.0000        0.0000        0.0000        0.0000        0.0000        0.0000       23.1217       24.4368       24.5656       25.3072       22.3443       40.7603       23.5949       36.0213       27.4638       35.6456       32.2881       30.1789       22.0757       26.1440       29.1010       34.7599       26.0966       31.0940       25.2843       22.0707       34.2477       33.1203       32.6994       24.0546       30.0613       26.8272       22.9634       46.7154       32.1899       54.2763       52.2022       40.1811       58.7610       59.2497       56.1144       63.3397       81.6410      110.4415       64.2100       64.9496       30.3897       30.7291       32.9204       36.1301       75.1776       49.4069       32.5896       43.5916       31.7767       45.2097       55.8298       91.5317      114.3691      119.7760       73.5848       60.7000       62.6231       66.3653       67.2659       91.4079       82.2652       78.8662       81.9489       82.7665       66.5261       54.6167       65.9327       61.5530       48.2737       66.5079       54.4530       61.2778       73.5901       84.6073       80.9021       74.9981       70.8589       85.4663       92.4516       82.9892       74.1943       63.1925       61.1318       62.1933       57.8388       76.6905       70.5262       68.2406       74.7545       68.2675       63.1419       65.9834       78.4335       85.5125       87.8560      109.1526      136.1393      131.2614      132.2375      120.1522      134.8113      129.8553      117.0459      119.4639      108.6390      100.1506       79.2614       77.6832       80.4190       67.6584       72.7539       89.5989      103.4582      109.3051      129.3565      149.6233      165.2173      166.6309      181.8763      200.5334      205.3229      203.1601      189.1095      180.0545      202.3662      210.7150      221.3180      216.9912      206.3523      219.9638      202.9563      177.7548      166.1304      152.4977      153.1636      155.7349      130.1642      114.3041      117.9785      124.3009      143.6005      165.4877      175.4513      198.0343      224.0942      262.4424      251.3894      249.3492      256.5507      228.2492      224.0032      203.6719      178.2026      216.0831      240.4919      170.4660      146.8486      162.0950      187.1282      195.0285      214.6450      201.3924      187.6577      176.2145      183.8516      232.5005      231.0526        0.0000        0.0000        0.0000        0.0000        0.0000        0.0000        0.0000        0.0000        0.0000        0.0000        0.0000        0.0000        0.0000        0.0000        0.0000        0.0000        0.0000        0.0000        0.0000        0.0000        0.0000        0.0000        0.0000        0.0000        0.0000        0.0000        0.0000        0.0000        0.0000        0.0000        0.0000        0.0000        0.0000        0.0000        0.0000        0.0000        0.0000        0.0000        0.0000        0.0000        0.0000        0.0000        0.0000        0.0000        0.0000        0.0000        0.0000        0.0000        0.0000        0.0000        0.0000        0.0000        0.0000        0.0000        0.0000        0.0000        0.0000        0.0000        0.0000        0.0000        0.0000        0.0000        0.0000
        0.0000        0.0000        0.0000        0.0000        0.0000        0.0000        0.0000        0.0000        0.0000        0.0000        0.0000        0.0000        0.0000        0.0000        0.0000        0.0000        0.0000        0.0000        0.0000       49.4748       40.9610       30.0973       27.6545       38.8236       37.5048       33.5154       39.0829       26.7189       45.6606       36.8532       42.4057       21.3808       26.3576       45.9605       55.8316       53.4608       31.1672       42.5289       30.3174       46.6647       35.7505       31.0094       20.6346       27.8077       33.9183       29.7597       36.8682       36.8266       46.6842       44.4363       51.6982       58.4170       88.8765       75.8760       93.8017      119.3442      116.0746       69.8211       62.3571       25.5421       20.0807       31.2425       73.1907       35.5675       44.3667       42.1268       57.0301       42.3796       68.5390       72.8412       93.1160      118.1338      140.4369       91.1274       80.2705      102.1695       77.3284       91.2666      110.1859       87.3272       73.4512       64.6870       64.7755       62.4716       65.0611       81.4508       75.9069       62.2568       75.6990       64.9335       66.0159       85.1261       87.5496       88.6743       79.2430       86.6177      115.7687       96.5413       90.0731       79.2953       81.5174       75.5381       55.1521       58.9846       68.6086       74.8427       85.2350       75.1720       68.3024       66.9789       75.2810       87.6087       87.6719       89.9102      116.4835      133.6284      131.1311      135.9171      139.9873      193.9978      139.4492      121.7778      120.9866      116.2592       96.6237       89.7074       82.2944       80.4933       77.0664       85.4162      102.0813      109.8569      125.5368      149.3889      152.4507      152.3373      144.6238      153.5890      171.0627      167.3917      162.5293      164.4891      157.3152      150.4823      181.6841      194.0508      232.0552      208.4737      220.6241      205.5410      185.1913      164.6584      154.8309      148.1732      146.3989      117.9030      114.1110      147.1487      137.1140      154.5813      178.0492      188.4761      195.2330      214.1040      243.9110      234.0153      225.4294      213.2392      201.9106      212.4319      203.7891      201.6866      223.7591      214.1261      157.9619      128.6030      133.0014      136.0306      138.2845      161.4167      162.2326      169.4958      176.4760      207.1348      268.9055      230.9779      211.3069      231.6578        0.0000        0.0000        0.0000        0.0000        0.0000        0.0000        0.0000        0.0000        0.0000        0.0000        0.0000        0.0000        0.0000        0.0000        0.0000        0.0000        0.0000        0.0000        0.0000        0.0000        0.0000        0.0000        0.0000        0.0000        0.0000        0.0000        0.0000        0.0000        0.0000        0.0000        0.0000        0.0000        0.0000        0.0000        0.0000        0.0000        0.0000        0.0000        0.0000        0.0000        0.0000        0.0000        0.0000        0.0000        0.0000        0.0000        0.0000        0.0000        0.0000        0.0000        0.0000        0.0000        0.0000        0.0000        0.0000        0.0000        0.0000        0.0000        0.0000        0.0000        0.0000
        0.0000        0.0000        0.0000        0.0000        0.0000        0.0000        0.0000        0.0000        0.0000        0.0000        0.0000        0.0000        0.0000        0.0000        0.0000        0.0000        0.0000        0.0000        0.0000        0.0000       40.0681       46.4348       33.8689       43.4025       54.1868       55.7056       51.9805       53.2172       44.7486       36.2225       45.5260       31.9573       39.5333       37.6738       38.4382       54.4309       35.8473       28.9075       30.7351       80.9079       36.1422       84.9597      140.8721       23.4566       30.7205       31.6330       28.5054       24.7374       44.6221       38.5514       43.9437       67.4142       92.3500       70.0020       63.8929       58.7821      123.9763       59.8334       54.6672       27.0946       24.2810       40.5812       65.5306       41.5141       65.8292       48.7072       53.7723       35.3195       64.7622      112.6618      102.1530       79.9310       98.2552      122.0340      187.0147      148.8461      103.8142       90.6600       84.5245       74.9149       79.6742       84.3680       86.3739       77.1740      113.4919       91.1205       76.1553      103.5394       92.3025       90.0755       94.6043      102.5246       95.7753       90.9247       95.1803      105.9795      109.1288       94.6380       99.4519      106.5129       79.5240       84.7276       68.9060       63.3956       56.4821       88.4541       92.6512       85.6491       89.2079       85.5167       78.8117       98.4674       94.9300      108.7996      123.7688      144.8240      160.8235      171.4272      167.9553      196.7356      185.4737      161.2513      142.9128      131.3245      111.3338       96.7691       88.8228       94.7770       95.3128      105.3460      121.5933      140.7970      160.8326      150.8489      144.8830      159.5884      142.9731      143.3537      145.9353      155.6855      150.6692      158.7891      146.9836      153.5094      150.4002      203.1147      210.6529      226.0532      194.7698      181.2661      188.8064      172.4558      156.4506      139.1451      137.5456      127.8077      154.5702      167.7776      149.1029      167.8920      171.0016      181.4043      200.4933      209.8011      215.2970      192.3002      174.3047      180.4717      202.9025      202.2384      186.1677      180.4351      172.0857      172.2251      136.7986      132.3522      114.8741      111.1891      106.1936      141.0652      153.9490      167.8766      232.1199      208.7618      184.4686      199.9572      199.5658      200.1103      223.3088        0.0000        0.0000        0.0000        0.0000        0.0000        0.0000        0.0000        0.0000        0.0000        0.0000        0.0000        0.0000        0.0000        0.0000        0.0000        0.0000        0.0000        0.0000        0.0000        0.0000        0.0000        0.0000        0.0000        0.0000        0.0000        0.0000        0.0000        0.0000        0.0000        0.0000        0.0000        0.0000        0.0000        0.0000        0.0000        0.0000        0.0000        0.0000        0.0000        0.0000        0.0000        0.0000        0.0000        0.0000        0.0000        0.0000        0.0000        0.0000        0.0000        0.0000        0.0000        0.0000        0.0000        0.0000        0.0000        0.0000        0.0000        0.0000        0.0000        0.0000
        0.0000        0.0000        0.0000        0.0000        0.0000        0.0000        0.0000        0.0000        0.0000        0.0000        0.0000        0.0000        0.0000        0.0000        0.0000        0.0000        0.0000        0.0000        0.0000        0.0000        0.0000       55.5203       58.1912       57.1260       52.8772       51.7215       57.1381       64.7962       46.3345       34.7629       38.9743       49.1795       55.7519       39.7968       35.9610       34.0199       39.0793       34.5073       33.2102       83.5340       23.5500       50.2496      131.5380       31.1337       39.5836       43.3093       32.7098       20.9644       38.7128       48.8536       55.5592       80.0409       82.9090       69.9274       63.4424       65.6123       75.9963       54.8562       28.6529       30.9330       45.9373       51.5815       59.7097       88.6044       70.5229       95.9907       47.9490       51.0422       52.4074       47.8949       85.5651       91.0676       89.4460      108.2804      135.7863      120.6161      116.6585      123.5355      103.9969       85.4434       66.8728       92.4421       90.6520       89.3609       92.0839       85.0297       89.7153      126.8791      131.1839       96.3008       95.4344      113.9361      128.6888      129.3663      118.3608      117.0230      106.9900       87.4446       87.8785      102.3264       66.1591       78.8314       76.2456       68.3406       66.0532       92.0744      106.0143       83.8933       85.5218       83.0003       82.3622      101.4798      107.0005      116.9498      145.0633      161.0128      155.9508      171.8208      202.2925      208.5403      196.0989      167.7429      134.3472      135.9133      136.6395      109.2689      113.2472      124.4257      111.6231      130.3255      144.6296      180.0219      180.4620      171.4301      158.1938      152.4920      158.1563      155.0838      166.3426      192.9951      175.4170      161.1674      150.6044      176.3385      154.6490      142.6866      146.1871      157.9339      155.1747      178.2244      179.3644      178.2412      165.4628      159.8905      180.0510      172.5542      170.9061      152.8665      147.7984      166.3237      174.0969      211.6293      234.3726      209.0696      186.1827      184.0257      146.7780      162.3037      163.9580      154.5051      147.5699      144.2506      144.8919      138.3306      115.3289       99.9341      113.2679      104.5229      103.2449      130.2847      165.9374      193.7600      194.8879      188.7569      181.9144      189.6714      171.3027      196.6823      208.5738      216.1149        0.0000        0.0000        0.0000        0.0000        0.0000        0.0000        0.0000        0.0000        0.0000        0.0000        0.0000        0.0000        0.0000        0.0000        0.0000        0.0000        0.0000        0.0000        0.0000        0.0000        0.0000        0.0000        0.0000        0.0000        0.0000        0.0000        0.0000        0.0000        0.0000        0.0000        0.0000        0.0000        0.0000        0.0000        0.0000        0.0000        0.0000        0.0000        0.0000        0.0000        0.0000        0.0000        0.0000        0.0000        0.0000        0.0000        0.0000        0.0000        0.0000        0.0000        0.0000        0.0000        0.0000        0.0000        0.0000        0.0000        0.0000        0.0000        0.0000
        0.0000        0.0000        0.0000        0.0000        0.0000        0.0000        0.0000        0.0000        0.0000        0.0000        0.0000        0.0000        0.0000        0.0000        0.0000        0.0000        0.0000        0.0000        0.0000        0.0000        0.0000       81.3733       67.0788       52.4159       37.1370       64.4181       64.7945       84.8425       59.4521       43.4820       77.4088       37.9436       44.9774       37.7307       38.9636       45.0173       68.9520       36.0573       36.0529       35.1505       24.4256       31.6222       33.4423       43.1158       18.9209       19.0943       30.6649       27.1915      131.4155       65.5695       64.3562       73.2491       64.1218       52.0987      232.5480       33.3085       50.0721       60.4600       45.3020       51.0219       45.0863       40.5730       44.7629      104.5405       80.9730       68.5663       74.8625       53.2882       88.8821      100.3845       88.6643       95.1323       98.4329      112.3600       95.3822      105.3749      140.4043      136.1986      109.2243       85.4344       75.2410       96.6663       85.0169       98.5436      101.4024       86.6853       84.3490       83.8949      130.1447      102.3261       99.1091       97.5116      116.8203      130.8977      123.0933      118.3821      108.9683      105.6308       98.6780       75.4576       76.7368       86.3201       77.6013       80.0267       78.0403       74.4675       78.2916       85.3318       91.4407       84.6351      103.0180      107.9768      123.5611      126.9772      156.4680      180.0096      185.4117      193.0630      219.9803      227.9462      202.5018      175.9165      147.4880      138.5598      147.5407      166.3280      126.7236      132.8928      113.5852      139.8315      166.3605      208.6851      180.8391      180.4123      162.4726      154.4266      162.4698      167.2906      199.0180      208.5970      206.6993      195.1064      180.3417      186.6329      170.7410      165.3431      166.7557      149.4908      152.7230      156.4337      170.2539      173.8024      191.4704      200.0737      213.0343      227.4796      217.5430      209.8237      205.1320      171.0396      172.9740      228.7396      257.2424      196.8311      152.8758      153.8246      145.4188      168.5190      144.6557      153.4392      156.4848      130.8577      120.9248      113.8352      115.6937      106.6727      104.4516      110.9868      121.6803      146.1836      185.9841      182.6267      192.8403      184.9515      185.9605      173.2003      165.0947      223.7073      229.0776      191.8699        0.0000        0.0000        0.0000        0.0000        0.0000        0.0000        0.0000        0.0000        0.0000        0.0000        0.0000        0.0000        0.0000        0.0000        0.0000        0.0000        0.0000        0.0000        0.0000        0.0000        0.0000        0.0000        0.0000        0.0000        0.0000        0.0000        0.0000        0.0000        0.0000        0.0000        0.0000        0.0000        0.0000        0.0000        0.0000        0.0000        0.0000        0.0000        0.0000        0.0000        0.0000        0.0000        0.0000        0.0000        0.0000        0.0000        0.0000        0.0000        0.0000        0.0000        0.0000        0.0000        0.0000        0.0000        0.0000        0.0000        0.0000        0.0000        0.0000
        0.0000        0.0000        0.0000        0.0000        0.0000        0.0000        0.0000        0.0000        0.0000        0.0000        0.0000        0.0000        0.0000        0.0000        0.0000        0.0000        0.0000        0.0000        0.0000        0.0000        0.0000      109.5483      109.1674       60.9699       36.9080      106.1120      143.5647       55.0401       53.5691       77.0780       68.9822       70.6717       59.7721       38.2567       52.3382       48.2691       51.4284       58.8541       47.0857       24.0538       28.4067       27.6952       23.3860       19.4818       29.8567       25.9466       28.7924       57.6153      241.9795       59.2648       68.3277       73.4743       94.8635       84.9074       90.7416       86.3672       85.1501       53.0662       76.4742       64.3336       57.2597       37.2755       38.2582       48.5645       50.1523       49.8751       48.2953       59.5453       74.0827       68.1915       50.2118       68.5740       65.3863       87.6380       84.5911       99.6312      117.3425      119.1612      144.7645      101.2682       93.4915       90.7476      102.2647      111.0155      109.6690      126.1479      124.4048       90.5601      108.2407      109.4383      127.4273      104.4439      125.3083      153.7172      154.4286      140.9918      139.9307      126.6202      115.4072       87.4096       85.1588       81.9743       71.8889       79.2786       82.3537       77.2117       77.0389       81.3142       94.3676       96.1919      111.7665      107.8866      123.2972      141.5167      175.5428      204.4916      221.8906      207.1076      212.5826      213.3274      218.5730      196.0792      156.0028      142.1699      124.5261      113.1373      105.0002      115.9362      119.9848      127.0734      145.5993      161.7732      155.1251      154.3973      147.8154      157.7507      192.1995      189.0867      194.4309      206.5923      209.3500      201.2758      182.7399      180.3962      182.4824      179.1117      170.5149      157.6773      156.9051      154.0654      165.0119      190.8207      217.1511      223.2731      230.3790      240.9699      267.5294      283.7973      262.6913      186.6636      187.4045      239.1873      206.6406      163.1562      138.6339      131.7707      130.3599      128.0523      137.9590      164.5545      147.8808      116.2997      104.7834      111.5606      118.8147      117.4361      106.3452      103.4470      129.6495      151.9767      153.4548      165.5685      178.5433      164.1751      170.1660      201.2099      183.6362      181.5267      197.7879      202.2040        0.0000        0.0000        0.0000        0.0000        0.0000        0.0000        0.0000        0.0000        0.0000        0.0000        0.0000        0.0000        0.0000        0.0000        0.0000        0.0000        0.0000        0.0000        0.0000        0.0000        0.0000        0.0000        0.0000        0.0000        0.0000        0.0000        0.0000        0.0000        0.0000        0.0000        0.0000        0.0000        0.0000        0.0000        0.0000        0.0000        0.0000        0.0000        0.0000        0.0000        0.0000        0.0000        0.0000        0.0000        0.0000        0.0000        0.0000        0.0000        0.0000        0.0000        0.0000        0.0000        0.0000        0.0000        0.0000        0.0000        0.0000        0.0000        0.0000
        0.0000        0.0000        0.0000        0.0000        0.0000        0.0000        0.0000        0.0000        0.0000        0.0000        0.0000        0.0000        0.0000        0.0000        0.0000        0.0000        0.0000        0.0000        0.0000        0.0000        0.0000       84.7215       92.1046       65.7266       82.8877       86.2706       93.8244       50.9824       54.4641       61.8644       66.7070       81.4444       77.8186       70.4242       61.0208       80.1423       81.2924       64.5578       59.9038       44.4539       30.8066       16.9947       18.5194       24.1692       29.8814       42.1709       43.3376       49.9036       56.6117       58.4901       72.4008       70.9756       92.6867       74.7524       74.7700       72.0958       79.7066       54.2228       44.6644       39.5089       42.7464       53.3865       54.0175       61.3010       51.2249       54.4691       48.2762       36.8602       65.4176       64.7091       56.6588       96.6051       69.2339       80.1357      104.6021       97.6584      119.7186      118.1519      113.1241      129.4180       95.5335      108.2745      125.0963      116.4910      125.5715      129.2936      117.7425      107.9930      111.2759      128.4854      108.3883      118.2181      140.2012      155.5767      155.3616      115.9403      105.4148       90.3014       87.5513       79.2708       84.3524       79.7267       65.6125       76.5329       73.8705       85.3778       77.1776       82.8390       81.0910       87.4472      110.6599      131.4269      147.7591      149.7473      162.0721      197.7515      192.6390      195.5337      196.1466      205.8673      208.0452      184.0294      153.2366      130.6839      125.6190      127.6661      130.6846      152.7852      135.8808      137.7014      138.3414      136.2310      142.0896      142.2192      152.1805      171.7990      182.8424      185.7356      191.8515      210.1827      215.8260      197.1616      187.0195      192.1923      201.5825      204.8068      186.7128      180.3887      165.2949      173.2905      169.5921      223.7266      258.9447      240.8953      244.6432      284.5793      318.2802      290.8832      268.9927      188.4816      199.0709      227.8202      177.8465      138.2159      123.0401      119.9147      120.4209      123.2551      128.8634      140.1901      124.5944      117.0868      111.3759      116.2861      123.1603      100.9802      106.2392      108.1489      116.3382      134.4128      156.0412      156.2270      171.6436      169.9225      164.9498      190.7895      178.6750      180.9666      179.5418      157.9338      155.9418        0.0000        0.0000        0.0000        0.0000        0.0000        0.0000        0.0000        0.0000        0.0000        0.0000        0.0000        0.0000        0.0000        0.0000        0.0000        0.0000        0.0000        0.0000        0.0000        0.0000        0.0000        0.0000        0.0000        0.0000        0.0000        0.0000        0.0000        0.0000        0.0000        0.0000        0.0000        0.0000        0.0000        0.0000        0.0000        0.0000        0.0000        0.0000        0.0000        0.0000        0.0000        0.0000        0.0000        0.0000        0.0000        0.0000        0.0000        0.0000        0.0000        0.0000        0.0000        0.0000        0.0000        0.0000        0.0000        0.0000        0.0000        0.0000
        0.0000        0.0000        0.0000        0.0000        0.0000        0.0000        0.0000        0.0000        0.0000        0.0000        0.0000        0.0000        0.0000        0.0000        0.0000        0.0000        0.0000        0.0000        0.0000        0.0000        0.0000        0.0000       47.3063       55.4713       70.1254      104.6255       82.9383       90.4121       74.1807       58.3166       68.5244       77.9875       77.8462       68.1049       59.2385       76.8125       64.7534       76.8678       70.5936       43.1852       38.3281       25.3223       29.6365       31.9119       41.8943       35.1268       26.7583       42.4162       51.0178       65.8433       80.1840       92.0693      265.7928       59.3301       32.1974       86.9269      116.8513       56.9465       45.9050       37.5910       46.4957       49.0453       52.8422       51.4164       67.9646       80.7007      104.5413       87.9443       79.8868       98.3870       74.7663      102.9458       90.9434      110.9209      117.9594      126.6143       98.5370       88.5640       82.8370       99.4800       72.9180      104.0069      113.4192      114.7637      126.1836      118.2823      135.3154      116.0113      129.2536      127.9401      115.4017      118.1207      123.6308      123.1763      116.6219      108.5882       98.4351       93.6948       88.7573       78.1393       89.2399       82.2991       76.9204       87.0578       95.5352      118.5932      114.6107       99.1425       78.0036       80.1490       95.3881      131.5368      129.1924      135.7591      144.0166      173.7444      188.5256      183.2147      186.6220      192.9511      192.9189      167.5684      142.7493      108.1905      127.9080      128.7969      132.9096      129.1225      152.4740      137.7612      140.8820      150.9791      141.2622      140.3765      149.1647      153.2953      159.3911      177.6637      186.3648      213.0394      237.7874      232.5880      223.0031      214.7418      226.8617      216.4717      206.5645      184.0871      178.4080      157.5432      170.1547      215.7085      245.3524      242.9155      230.3836      287.4093      290.1676      269.5249      270.0181      198.3530      183.9174      190.6913      128.9040      124.5528      119.5889      114.3597      105.7175      107.5985      114.6893      116.5926      117.1901      128.0679      116.9780      109.9836      126.0870      114.7279      114.1766      108.3047      113.5683      136.8858      151.5719      184.6274      189.0229      181.6715      173.1346      142.7688      149.4096      167.5272      158.0354      171.5853      168.0798        0.0000        0.0000        0.0000        0.0000        0.0000        0.0000        0.0000        0.0000        0.0000        0.0000        0.0000        0.0000        0.0000        0.0000        0.0000        0.0000        0.0000        0.0000        0.0000        0.0000        0.0000        0.0000        0.0000        0.0000        0.0000        0.0000        0.0000        0.0000        0.0000        0.0000        0.0000        0.0000        0.0000        0.0000        0.0000        0.0000        0.0000        0.0000        0.0000        0.0000        0.0000        0.0000        0.0000        0.0000        0.0000        0.0000        0.0000        0.0000        0.0000        0.0000        0.0000        0.0000        0.0000        0.0000        0.0000        0.0000        0.0000        0.0000
        0.0000        0.0000        0.0000        0.0000        0.0000        0.0000        0.0000        0.0000        0.0000        0.0000        0.0000        0.0000        0.0000        0.0000        0.0000        0.0000        0.0000        0.0000        0.0000        0.0000        0.0000       46.3795       75.6149       68.5150       99.1394       99.6992      116.2676      124.5780      147.8863       97.6808      178.0575      150.6544       93.8619       77.6211       60.4574       60.9948       45.9142       52.7619       39.7748       34.3678       35.9779       19.6723       32.3293       29.8792       37.4047       33.4757       24.0644       32.4678       37.8293       66.9739      220.6851       62.1420       70.6667       82.3158       46.4071       27.3416       41.5405       43.7652       44.9694      155.8985       46.7384       39.7156       50.8833       82.6043      100.3903       81.6869       83.3152       97.7120      133.0581      101.8837      103.2539      112.3365      122.8983      141.2933      113.0510       94.5188       89.7029       99.7739      102.3105      107.3837      112.9194      119.9614      120.2631      106.9468      116.6016      108.0151      110.0018      121.7502      115.1548      107.0832      100.0361       98.9594      120.4543      105.3669      107.1490      115.8259       96.2774       99.5772      106.9200       86.2758       72.9524       73.2885       70.0286       83.0011       91.2129       98.0231       98.5563       81.0728       73.2628       82.8985      103.2404      113.7195      140.7406      138.7385      131.2245      147.6258      153.7546      146.9960      156.5919      150.2806      142.1239      131.5883      119.2006      128.0721      135.1274      144.0575      144.1367      162.6343      178.6958      168.1595      148.1413      167.2085      149.9364      144.3933      147.4504      158.1869      167.5924      213.0053      229.2507      230.1868      254.5204      252.9236      251.0267      240.1087      270.9672      268.3448      261.6405      206.3795      178.8249      168.2838      174.8857      197.5501      207.6403      208.7484      212.0587      216.5770      203.6013      188.0600      184.5992      169.4873      143.4452      133.8105      113.1127      121.6261      118.8360      109.8206      108.3168      108.0276      119.1458      130.1027      121.8206      112.3121      107.7239      126.5021      127.8756      123.9902      113.3753      127.5187      133.4662      150.9091      153.7734      167.4163      183.9201      164.7258      151.5683      151.6785      149.9271      152.1718      217.4845      192.2132      147.5406      235.6746        0.0000        0.0000        0.0000        0.0000        0.0000        0.0000        0.0000        0.0000        0.0000        0.0000        0.0000        0.0000        0.0000        0.0000        0.0000        0.0000        0.0000        0.0000        0.0000        0.0000        0.0000        0.0000        0.0000        0.0000        0.0000        0.0000        0.0000        0.0000        0.0000        0.0000        0.0000        0.0000        0.0000        0.0000        0.0000        0.0000        0.0000        0.0000        0.0000        0.0000        0.0000        0.0000        0.0000        0.0000        0.0000        0.0000        0.0000        0.0000        0.0000        0.0000        0.0000        0.0000        0.0000        0.0000        0.0000        0.0000        0.0000
        0.0000        0.0000        0.0000        0.0000        0.0000        0.0000        0.0000        0.0000        0.0000        0.0000        0.0000        0.0000        0.0000        0.0000        0.0000        0.0000        0.0000        0.0000        0.0000        0.0000       79.6633       79.1279       92.5049      128.8209      144.2846      101.1674       92.8952       77.7146       96.0341      104.3413      172.6327      145.0602       87.3996       86.6303       73.9823       53.7513       31.6400       39.4828       36.0466       32.9050       43.5695       55.4738       52.6395       49.7663       41.7268       44.1375       41.9177       46.0784       45.4887       62.2532      206.9544       40.8195       53.2541       69.5310       47.8865       31.6247       37.8107       42.6789       43.7487       49.6473       57.1330       56.7665       59.3379       80.2439       75.4416       70.9038       90.0558       96.5159       94.1592       93.4510       74.0679      119.8905      124.8540      102.8825      125.8544      126.1613      117.2153       92.7961      112.5176      127.9981      148.7856      142.4166      127.5852      111.0591      106.9576      119.7966      113.7079      109.9131      117.3405      121.7011      102.1428      107.2256      106.8836       95.5515      110.0248      109.2428       86.6153       79.8328       82.3930       89.7410       75.7653       73.9659       79.1392       86.9851       96.0327       77.5692      101.9733       82.0180       73.1615       70.0255       87.5641      113.3572      113.1727      125.9024      134.4873      131.4022      124.2771      134.8872      139.5118      141.6349      127.0010      115.1919      120.9151      147.7662      164.0718      172.3961      187.4745      231.7530      231.3840      188.9963      165.7872      154.7947      158.6734      180.9060      189.2366      207.6553      224.7266      242.4967      241.6962      234.9726      232.4875      245.4231      233.6608      222.0529      245.9621      234.0054      251.3046      190.6554      165.1928      170.8511      179.0733      184.9453      227.0604      221.7563      204.6666      195.3316      178.3504      163.4311      146.5526      132.5325      121.2309      118.9821      112.4697      117.9686      113.7604      107.4815      109.1906      103.2809      112.6858      121.3427      130.3096      113.6156      116.8471      124.9544      125.0621      121.3709      129.4329      145.1958      141.5385      141.6272      136.5573      144.5015      140.3535      137.5001      128.5464      157.7928      167.3087      174.3473      196.1294      162.9585      161.7439      319.5576      276.3974        0.0000        0.0000        0.0000        0.0000        0.0000        0.0000        0.0000        0.0000        0.0000        0.0000        0.0000        0.0000        0.0000        0.0000        0.0000        0.0000        0.0000        0.0000        0.0000        0.0000        0.0000        0.0000        0.0000        0.0000        0.0000        0.0000        0.0000        0.0000        0.0000        0.0000        0.0000        0.0000        0.0000        0.0000        0.0000        0.0000        0.0000        0.0000        0.0000        0.0000        0.0000        0.0000        0.0000        0.0000        0.0000        0.0000        0.0000        0.0000        0.0000        0.0000        0.0000        0.0000        0.0000        0.0000        0.0000        0.0000
        0.0000        0.0000        0.0000        0.0000        0.0000        0.0000        0.0000        0.0000        0.0000        0.0000        0.0000        0.0000        0.0000        0.0000        0.0000        0.0000        0.0000        0.0000        0.0000        0.0000       91.3550       80.3282      101.5073      102.4309      115.9476      128.7847       77.9924       82.5570      115.1345      114.9456       86.4155      106.1091       99.5136      100.3008       69.9528       65.7424       58.7502       64.3502       91.7285       97.1046       96.8878       90.1320       82.0891      102.7854      109.0708       80.9726       62.4007       72.1271       74.9504       64.1391       57.6943       43.2670       63.2353       79.2808      115.2583       85.5618       76.8445      100.9230       84.9377       67.4318       72.5618      114.0491       40.8386       50.7174       46.1651       89.5970      176.7027       83.5975       62.4709       67.5706       89.9155      157.5171      148.5702      172.9658      154.8675      129.7195      122.7050      110.7078       99.0370       97.0104      126.0711      134.6248      125.1701      104.3955      117.5016      127.2096      115.9610      115.1667      128.3224      116.1024      103.2942      102.9409      111.1605      116.1963       99.1376      103.5930       99.8275       94.7205       87.0227       85.6971       84.0479       89.2995       78.2273       77.5738       88.2072       72.2455       76.5655       69.4116       72.8227       75.3928       82.8909       94.6687      107.6084      129.2446      132.4152      123.2334      137.9303      134.6286      135.7127      144.3497      139.0499      121.0788      123.4155      178.4859      201.9240      215.1270      230.5618      267.0853      262.6951      213.2826      191.0068      184.2446      186.4247      217.6149      237.4609      238.4717      236.1756      229.9165      214.7824      213.8317      219.8228      219.8235      225.0822      210.0824      234.0560      239.5484      207.6399      166.8909      152.9496      182.5844      187.5906      213.8091      224.9433      218.3712      197.3324      170.3540      170.6057      145.1708      118.6598      114.7162      119.4217      124.5606      114.4440      111.2470      104.9590      110.7067      118.4676      126.3899      121.8658      130.7753      139.3551      138.0525      125.1783      147.7707      146.7672      136.7231      153.8301      159.6865      142.6880      134.9751      135.8488      144.4320      132.4159      119.9557      114.8567       98.7057      120.3713      136.7191      169.1181      153.9583      154.1129      191.1422      182.9015      162.7921        0.0000        0.0000        0.0000        0.0000        0.0000        0.0000        0.0000        0.0000        0.0000        0.0000        0.0000        0.0000        0.0000        0.0000        0.0000        0.0000        0.0000        0.0000        0.0000        0.0000        0.0000        0.0000        0.0000        0.0000        0.0000        0.0000        0.0000        0.0000        0.0000        0.0000        0.0000        0.0000        0.0000        0.0000        0.0000        0.0000        0.0000        0.0000        0.0000        0.0000        0.0000        0.0000        0.0000        0.0000        0.0000        0.0000        0.0000        0.0000        0.0000        0.0000        0.0000        0.0000        0.0000        0.0000        0.0000
        0.0000        0.0000        0.0000        0.0000        0.0000        0.0000        0.0000        0.0000        0.0000        0.0000        0.0000        0.0000        0.0000        0.0000        0.0000        0.0000        0.0000        0.0000        0.0000        0.0000       98.7355      105.0237       89.9780       75.8279       89.9545      124.1354      171.7800      105.6391      147.5798      106.7963       90.2758      120.3175      120.8802       88.2458       72.5634       69.0074       81.8691       73.6896       71.4823       90.9938      128.4092      103.5485       81.1002      101.4620      103.7020      248.7716      286.4331       58.7043       62.6391       71.4148       75.2135       65.6573       63.0976       73.3597      131.3284      100.6837      117.4090      140.7799      147.2992       81.8921       36.7629       56.5077       26.2922       46.4752       35.8197       56.6800       49.3513       56.1050       59.2015      104.6133      174.0814      131.4883      201.9898      181.7484      205.2434      152.6024      116.7377      106.1878      112.4707      108.3337      121.7443      127.1429      124.4409      123.1295      117.3381      117.7619      137.3469      121.4809      125.0938      126.3787      121.5243      109.8455      123.2521      124.8851      117.5133      128.6977      116.3105      142.7305      131.4234      127.3164      101.2359       91.6832       88.3806       81.5043       82.0509       83.3383       84.0105       80.5086       83.2089       87.1757       82.4414      100.7492       96.6359      122.9314      133.5980      139.3195      128.9765      129.4122      146.4272      148.6633      149.4872      133.3446      138.9742      202.5287      205.4818      219.7736      206.9868      251.5914      206.2117      194.1873      213.1392      223.8031      215.0900      249.3654      243.1145      232.5739      232.8920      220.1846      202.9995      211.1010      211.4790      211.1455      210.5470      212.5123      215.8037      202.7587      175.0751      144.0934      147.7909      172.9146      219.6509      222.2497      220.5211      212.0560      159.7623      132.9561      119.7913      113.0281      110.5027      106.6429      107.8944      106.9461      108.0388      112.0882      102.5742      109.9539      128.1588      118.7751      124.8327      132.4915      147.2121      159.8690      149.2214      169.7093      161.4413      155.3319      156.6654      140.2171      148.7555      142.3182      148.4281      138.3823      112.8081      117.8052       99.3040      103.8578      100.9680      138.9438      138.9298      138.7122      147.4014      192.8099      209.1334      164.6113      195.8095        0.0000        0.0000        0.0000        0.0000        0.0000        0.0000        0.0000        0.0000        0.0000        0.0000        0.0000        0.0000        0.0000        0.0000        0.0000        0.0000        0.0000        0.0000        0.0000        0.0000        0.0000        0.0000        0.0000        0.0000        0.0000        0.0000        0.0000        0.0000        0.0000        0.0000        0.0000        0.0000        0.0000        0.0000        0.0000        0.0000        0.0000        0.0000        0.0000        0.0000        0.0000        0.0000        0.0000        0.0000        0.0000        0.0000        0.0000        0.0000        0.0000        0.0000        0.0000        0.0000        0.0000        0.0000
        0.0000        0.0000        0.0000        0.0000        0.0000        0.0000        0.0000        0.0000        0.0000        0.0000        0.0000        0.0000        0.0000        0.0000        0.0000        0.0000        0.0000        0.0000        0.0000        0.0000        0.0000      175.4914      200.2186      180.3436      177.6484      187.4280      198.6673      143.5301      218.3780      154.8026      127.1460      131.7866      109.7148      101.8635       80.7424       76.2882       69.4937       77.3117       54.0519       72.5607      120.3331      104.4213       54.9926       52.3344       81.1386       99.4633       92.3935       57.4422       53.7921       67.9818       94.6923       88.1748      101.0573      108.3032      129.0714      148.7598      171.0181      156.4935      123.0050      105.6339       58.1105       58.6527       56.2622       84.4094       84.7906       75.3602       53.3548       41.9745      107.7323       87.5066      105.0801      145.2061      175.3340      121.1075      145.9199      138.8878      147.8412      148.9204      179.2270      130.6263      158.2224      133.7971      123.9498      131.3529      127.6792      154.9664      130.1555      146.6687      143.7006      151.4125      153.9598      138.1919      120.6980      146.4779      162.5896      166.0058      165.0070      147.7960      142.3074      119.4418       96.1263      107.3183      111.0666       87.3963       92.7297       99.5787       88.1721      101.0190      106.7218       98.5962       90.8678      105.2065       98.2104      106.6713      130.7224      136.0648      123.6420      144.4790      146.3232      207.2101      187.2876      175.9889      193.5160      238.9748      244.3382      238.6146      219.6827      246.3248      189.3603      204.6764      239.7702      244.8732      251.0934      245.8608      238.9527      230.5502      210.4457      187.9815      176.6405      184.3179      200.4645      199.5806      216.4869      180.1160      160.7157      144.9399      132.1491      143.6337      156.8648      164.2212      170.8166      217.5596      206.9178      206.9908      170.1268      115.7064       93.2978      106.8304       93.3110       90.0265       94.7901       96.8481       98.5439      100.2262      103.0242      114.9782      132.6468      134.3488      145.4753      164.4277      179.4543      198.4191      199.4546      199.9262      202.0617      158.6466      154.8456      141.9350      126.0774      105.2746      113.1354      112.6764      104.7129      107.0246       87.9848       87.6995       99.0977      148.7238      137.6427      127.3958      134.0334      186.2023      207.7366      154.1676      144.5362      126.2100        0.0000        0.0000        0.0000        0.0000        0.0000        0.0000        0.0000        0.0000        0.0000        0.0000        0.0000        0.0000        0.0000        0.0000        0.0000        0.0000        0.0000        0.0000        0.0000        0.0000        0.0000        0.0000        0.0000        0.0000        0.0000        0.0000        0.0000        0.0000        0.0000        0.0000        0.0000        0.0000        0.0000        0.0000        0.0000        0.0000        0.0000        0.0000        0.0000        0.0000        0.0000        0.0000        0.0000        0.0000        0.0000        0.0000        0.0000        0.0000        0.0000        0.0000        0.0000        0.0000        0.0000
        0.0000        0.0000        0.0000        0.0000        0.0000        0.0000        0.0000        0.0000        0.0000        0.0000        0.0000        0.0000        0.0000        0.0000        0.0000        0.0000        0.0000        0.0000        0.0000        0.0000        0.0000      134.9696      125.9422      178.7235      177.8251      231.7175      198.0508      141.6051      136.8924      177.1194      139.1378       96.7511      101.6244      117.5457      116.5732       88.3039       74.6336       83.4027      109.6928      100.4856      135.4028       94.7021       71.4378       86.4537      146.9115      161.8276      169.8048      105.7227      105.4240       64.2484      108.3726      130.8105      157.7712      203.4980      186.6886      147.1474      111.5961       96.2886      107.6989      150.4098      100.4072       96.0033       93.8147      106.6815      112.3981       80.5261       66.7129       83.8685      122.2452       93.6227      109.4380      137.8924      105.4574      108.0455      158.9096      122.0950      151.2367      140.2596      128.5975      133.3078      132.7698      137.9673      148.3858      148.4560      149.0847      161.9166      147.0695      138.0038      159.8717      163.6193      168.2846      158.4522      134.1687      149.0053      148.5792      137.6132      143.6208      128.3569      118.0272      103.3587      107.6594      106.8838      106.8456       96.3271       88.9347       84.6592       77.4554      100.2689      121.0427      115.4119      101.6816       96.0551      102.1994      118.3218      116.0695      113.6774      115.4992      128.4525      145.5750      182.6034      185.5824      186.8597      227.0553      257.7163      305.0125      244.9457      208.4581      199.3885      200.9935      216.2889      245.6552      236.5654      240.6854      231.5419      251.6819      252.6886      236.3820      211.3189      192.5552      179.2902      176.0928      190.8633      190.5091      157.0036      136.8113      145.7191      156.3713      147.3149      150.5187      149.0264      162.8387      184.3488      190.3091      192.6407      157.2204      116.6924      115.0882      120.1071       99.0536       76.1365       78.8926       91.7152       94.2570       99.5328      104.4591      111.8958      118.3350      134.2940      161.2085      172.9438      203.6588      215.2866      237.2799      214.2268      193.6060      159.2796      160.4280      156.0611      120.0468       89.1285       92.4964       93.5955       81.0465       71.2872       62.1161       63.4349       70.5455      101.6866      134.5377      168.4846      174.7788      230.9529      190.0304      167.4339      127.0997       27.0900        0.0000        0.0000        0.0000        0.0000        0.0000        0.0000        0.0000        0.0000        0.0000        0.0000        0.0000        0.0000        0.0000        0.0000        0.0000        0.0000        0.0000        0.0000        0.0000        0.0000        0.0000        0.0000        0.0000        0.0000        0.0000        0.0000        0.0000        0.0000        0.0000        0.0000        0.0000        0.0000        0.0000        0.0000        0.0000        0.0000        0.0000        0.0000        0.0000        0.0000        0.0000        0.0000        0.0000        0.0000        0.0000        0.0000        0.0000        0.0000        0.0000        0.0000        0.0000        0.0000        0.0000
        0.0000        0.0000        0.0000        0.0000        0.0000        0.0000        0.0000        0.0000        0.0000        0.0000        0.0000        0.0000        0.0000        0.0000        0.0000        0.0000        0.0000        0.0000        0.0000        0.0000        0.0000      110.7434      116.6910      187.7773      175.8945      161.6682      144.4730      100.9129      114.4317      104.5080      137.6991       99.2116       98.1713      112.0939      151.3608      145.2480       97.8862       80.4665       88.8574       92.9824      191.6494      131.3380       97.2644       89.6038      122.8183      195.8562      277.5832      184.9194      178.7140      135.8523      149.7936      152.6817      158.3787      180.0360      169.5856      111.5753      144.4847      153.1785      154.1503      178.4045      166.0759      172.8445      155.5144      143.4559      175.3667      159.0177      147.0999      138.2065      120.2085      191.0463      163.1520      123.3488      106.8139      130.5973      132.8180      106.6497      130.3441      158.0003      131.8123      127.7582      143.2553      159.4819      157.6634      152.2588      156.3049      166.8485      144.0045      141.5952      163.0192      187.8562      156.2992      159.2368      150.6696      132.5105      133.5318      148.3151      150.5783      146.7466      129.1581      136.0252      132.8460      105.3917      119.1253      127.4021      121.5898       94.3127       94.3189      125.5540      115.3355      108.6791      102.8804      103.6961      120.3829      138.4340      115.5411      125.1520      143.7056      153.6706      140.1700      184.6789      197.2437      228.8432      282.5641      290.4841      278.4489      228.9748      200.4740      195.4159      201.8290      255.6849      241.5846      208.5546      207.0019      243.2613      262.9983      261.8558      220.1048      206.4850      205.2218      182.8304      163.2265      170.0759      163.5801      153.4503      142.0763      154.3656      172.2531      164.0047      181.6667      176.2095      169.1029      188.3727      219.1884      189.7722      152.3192      147.2286      148.9634      102.9733       92.6466       88.6223       79.1947       88.4883       92.0075       97.9337      112.1741      129.6626      149.9221      136.2901      152.3667      177.6169      220.6675      277.4150      263.6717      223.8493      213.0629      172.6854      168.8339      180.3041      125.5080      104.4009      102.9503       77.5474       70.3922       58.4194       54.3054       89.6738      107.5770      111.5914      107.0306      133.6839      152.7632      238.8643      208.4007      184.7868      109.1373       20.0400        0.0000        0.0000        0.0000        0.0000        0.0000        0.0000        0.0000        0.0000        0.0000        0.0000        0.0000        0.0000        0.0000        0.0000        0.0000        0.0000        0.0000        0.0000        0.0000        0.0000        0.0000        0.0000        0.0000        0.0000        0.0000        0.0000        0.0000        0.0000        0.0000        0.0000        0.0000        0.0000        0.0000        0.0000        0.0000        0.0000        0.0000        0.0000        0.0000        0.0000        0.0000        0.0000        0.0000        0.0000        0.0000        0.0000        0.0000        0.0000        0.0000        0.0000        0.0000        0.0000        0.0000
        0.0000        0.0000        0.0000        0.0000        0.0000        0.0000        0.0000        0.0000        0.0000        0.0000        0.0000        0.0000        0.0000        0.0000        0.0000        0.0000        0.0000        0.0000        0.0000        0.0000        0.0000      180.9479      119.8182      190.5207      237.5380      229.4961      185.0486      144.1154      102.6236       95.1713      100.5467       77.6479       91.5704       97.5228      102.0497       97.2264      127.1259      112.2529      118.8376      151.3440      147.7068      139.9358      154.7299      227.2686      194.2814      245.6967      260.2037      177.0943      162.8155      154.9561      232.9690      231.2733      162.6646      167.5237      109.9822      141.3357      155.6793      147.0892      182.9063      208.1195      203.3081      154.6659      131.1350      158.9878      161.0185      181.6528      125.0127      122.4132      100.4827      113.3240      121.3629      166.7399      163.9158      160.2155      123.8764      108.7314      119.1278      140.3500      142.4690      126.7009      147.0173      149.1125      132.5282      143.3265      151.0532      167.1377      158.8813      170.3014      173.6661      186.3610      153.2467      140.6713      141.4542      132.6526      136.5430      138.3536      142.8095      142.5691      158.7447      127.1306      112.2269      115.2408      139.8465      152.6655      113.3363       98.4503      110.5416      122.5622      118.1476      114.8642      112.9405      112.7525      122.7102      123.5176      137.0521      153.0259      174.0730      162.5777      159.8036      222.0769      253.3045      305.5824      326.8209      293.8595      265.3313      238.7290      205.8369      193.4032      184.3627      199.6656      214.7078      197.0273      189.4564      222.9939      227.7763      232.4678      176.7699      169.9073      180.7692      168.3374      165.2988      180.8221      171.8286      174.5341      161.3250      170.4901      191.2866      178.8148      183.6011      190.8549      202.0133      247.0760      255.5839      192.6332      170.5651      151.4155      129.4144       87.1112       94.9589      106.8354      102.4750       94.9355       91.9575      104.7177      124.0069      143.3649      156.5335      153.3932      179.1261      221.1162      223.9678      247.6705      234.4681      259.3400      262.1199      172.6822      164.4052      163.2841      132.6461       98.2566       99.9107       99.3744       94.2400       79.4779       71.1652      105.5812      133.0328      182.6056      131.5734      121.7228      122.5111      157.5089      148.3818      134.1017      103.5191        0.0000        0.0000        0.0000        0.0000        0.0000        0.0000        0.0000        0.0000        0.0000        0.0000        0.0000        0.0000        0.0000        0.0000        0.0000        0.0000        0.0000        0.0000        0.0000        0.0000        0.0000        0.0000        0.0000        0.0000        0.0000        0.0000        0.0000        0.0000        0.0000        0.0000        0.0000        0.0000        0.0000        0.0000        0.0000        0.0000        0.0000        0.0000        0.0000        0.0000        0.0000        0.0000        0.0000        0.0000        0.0000        0.0000        0.0000        0.0000        0.0000        0.0000        0.0000        0.0000        0.0000        0.0000
        0.0000        0.0000        0.0000        0.0000        0.0000        0.0000        0.0000        0.0000        0.0000        0.0000        0.0000        0.0000        0.0000        0.0000        0.0000        0.0000        0.0000        0.0000        0.0000        0.0000        0.0000        0.0000      326.3342      271.0988      223.7771      247.0152      176.0814      139.3562      119.8060       99.2890      149.1949      131.3432      119.6663      150.9836      133.4084      184.4353      196.1044      139.0083      157.8223      159.4398      140.2255      115.6269      171.5013      179.8656      157.3351      203.1255      232.5061      162.5384      193.7436      205.6586      277.6210      205.0755      212.7721      204.7345      174.3117      157.1671      137.2516      133.0408      151.0515      168.4603      133.0458      127.7115      112.5731      133.7339      139.3226      176.0089      118.2555      111.6745      100.9598       89.1695      132.6441      157.4382      147.4777      127.8862      153.5301      159.7333      149.8943      154.3750      137.3820      151.8515      163.1474      162.8102      161.9603      178.2180      191.9398      187.7412      156.9151      159.8524      131.3444      140.8336      141.4139      158.0780      142.0797      147.2352      153.6164      136.4288      139.4468      132.9175      143.0860      112.4142      131.2930      151.8046      137.4975      144.2999      130.6685      119.7765      132.1947      130.8444      138.7527      130.6253      129.3878      134.8377      131.2393      146.9279      159.0779      230.9399      233.5101      243.3994      276.6042      318.8972      409.5369      436.7488      456.4195      330.6894      298.8580      249.9137      216.7232      203.4030      187.6210      182.9042      193.1214      161.3954      174.0442      187.3080      166.9494      157.8239      157.3871      143.8732      158.8968      149.2388      150.7642      160.1634      179.0843      194.7774      176.5800      203.5506      220.4710      229.3997      216.1740      244.6293      297.2233      311.1612      298.0108      230.6932      224.6254      135.3808       96.7383       93.8332       97.8037      102.1551      101.9721      101.6371       81.3315       88.8117       95.7135      114.6075      161.8784      195.7687      216.5127      226.9612      248.4588      247.3253      222.9418      246.0052      216.6834      181.1311      194.6542      152.6233      147.9325      117.4159      107.7461      124.0084      133.8120      124.6161      139.3016      139.7593      141.9469      159.8562      161.4562      134.5782      141.5882      136.3060       97.0392       95.9933      102.2431       93.8596       60.2049       46.6607       60.6492        0.0000        0.0000        0.0000        0.0000        0.0000        0.0000        0.0000        0.0000        0.0000        0.0000        0.0000        0.0000        0.0000        0.0000        0.0000        0.0000        0.0000        0.0000        0.0000        0.0000        0.0000        0.0000        0.0000        0.0000        0.0000        0.0000        0.0000        0.0000        0.0000        0.0000        0.0000        0.0000        0.0000        0.0000        0.0000        0.0000        0.0000        0.0000        0.0000        0.0000        0.0000        0.0000        0.0000        0.0000        0.0000        0.0000        0.0000        0.0000        0.0000        0.0000
        0.0000        0.0000        0.0000        0.0000        0.0000        0.0000        0.0000        0.0000        0.0000        0.0000        0.0000        0.0000        0.0000        0.0000        0.0000        0.0000        0.0000        0.0000        0.0000        0.0000        0.0000        0.0000        0.0000        0.0000        0.0000        0.0000      194.8218      152.3001      146.5473      146.9734      148.3861      102.3676       96.6871      119.2513      115.5536       78.3079      117.8110      126.0409      160.0813      154.7879      176.7278      154.7126      144.0935      136.6618      172.2462      209.8137      239.7474      192.8760      221.5261      209.7664      230.0400      198.3025      192.0382      211.0249      187.7122      176.7194      131.7713      126.8274      159.0854      150.9155      142.6961      110.4832      134.8527      186.5837      143.4801      129.1001      140.7571      138.1681      133.9515       94.7999      112.1604      148.8538      166.4607      186.4744      159.1639      191.5396      166.6429      175.6400      145.3379      140.1445      156.7952      154.2404      174.5730      167.8742      186.9056      191.3265      142.2316      139.8490      116.0226      143.9666      143.5027      121.4724      118.1089      109.6535      143.8249      124.2202      148.3151      150.8226      151.0734      138.5438      143.0936      174.8472      134.8127      152.2133      139.5406      140.2628      142.4419      145.8673      142.1920      145.0123      136.2919      137.1819      132.9896      147.5979      165.9101      224.6427      250.8718      281.5560      323.9290      439.9267      522.0164      487.0042      436.1294      316.2873      289.3492      298.6920      247.1538      214.1752      191.8932      189.5141      187.3462      155.4651      144.1878      154.9718      143.6685      142.1844      129.7820      133.8699      149.6528      162.9005      150.4742      146.0708      170.2411      187.7907      173.8233      186.8925      236.8618      267.4553      240.6077      238.7600      302.1790      333.7459      290.8312      214.8100      203.5214      122.2985      100.4551      102.0397      102.2983       90.9073       88.9079      105.5382       84.2302       85.4089       88.5206      147.9181      190.3488      188.5892      209.4153      261.7462      228.2451      228.2268      210.0045      211.8796      199.4357      172.4543      180.7767      161.1934      172.7799      155.0098      115.2387      127.5797      114.3597      127.8807      169.2310      162.1678      159.7747      163.6195      144.2696      142.0555      119.6040      112.4811       89.8354       87.1078       83.4465       65.0448       55.7340       43.9802       63.2992        0.0000        0.0000        0.0000        0.0000        0.0000        0.0000        0.0000        0.0000        0.0000        0.0000        0.0000        0.0000        0.0000        0.0000        0.0000        0.0000        0.0000        0.0000        0.0000        0.0000        0.0000        0.0000        0.0000        0.0000        0.0000        0.0000        0.0000        0.0000        0.0000        0.0000        0.0000        0.0000        0.0000        0.0000        0.0000        0.0000        0.0000        0.0000        0.0000        0.0000        0.0000        0.0000        0.0000        0.0000        0.0000        0.0000        0.0000        0.0000        0.0000        0.0000
        0.0000        0.0000        0.0000        0.0000        0.0000        0.0000        0.0000        0.0000        0.0000        0.0000        0.0000        0.0000        0.0000        0.0000        0.0000        0.0000        0.0000        0.0000        0.0000        0.0000        0.0000        0.0000        0.0000        0.0000        0.0000        0.0000        0.0000      188.9543      177.6162      126.7958      116.3428       87.8074      138.4779      115.7141      109.8102       64.5513       70.2856      107.1936      170.1090      163.1626      228.2509      248.2825      180.9115      172.2020      169.9504      178.8614      196.2289      171.5121      158.1709      183.5580      182.9014      182.4643      176.0478      152.7695      151.5183      147.6982      131.8382      143.2905      177.0349      169.9335      167.4984      155.9227      149.6936      188.6988      138.9973      129.0815      149.6801      178.5221      154.2358      144.8524      146.6204      193.4795      197.1671      174.6004      181.1487      170.5898      169.1947      177.7251      128.6411      121.0545      143.6072      173.2547      152.6557      174.0094      167.9162      148.3888      126.3804      134.7652      127.5666      117.1739      110.5185       94.3385      100.9376       95.2665      115.6482      101.4610      112.8166      138.6332      165.4090      173.6360      167.6324      175.4406      189.3963      179.0521      179.6263      180.4093      171.7629      160.3896      167.6146      167.7307      164.0046      182.6818      159.1046      152.6299      166.1630      225.6571      259.5587      307.8894      374.5995      535.1949      553.0124      472.7633      425.4447      334.0566      295.4822      298.5211      283.4658      243.1500      192.9961      178.6306      214.7232      186.9992      139.3867      137.1807      153.7896      138.3742      138.3446      120.5294      125.8935      143.1660      179.8007      150.0195      156.2675      154.3797      160.8820      175.2416      234.8974      243.2806      253.3390      263.8727      316.0130      345.7951      260.3004      208.1101      201.1542      123.0305      103.9989       98.5959       95.7532       87.5659       80.1158       81.2551       84.6291      101.1672      127.0320      129.7716      148.1201      191.3974      215.6711      252.2555      236.9891      216.4940      212.7544      200.1173      190.3347      179.6051      205.7653      211.5540      177.3722      160.6842      135.5683      122.2024      114.5882      143.3470      183.6161      169.8888      156.7283      159.6884      155.0139      127.3478      102.1581      126.3011      136.6279      141.9514       69.2998       45.9451       59.2234       42.7614       44.3674       78.6600        0.0000        0.0000        0.0000        0.0000        0.0000        0.0000        0.0000        0.0000        0.0000        0.0000        0.0000        0.0000        0.0000        0.0000        0.0000        0.0000        0.0000        0.0000        0.0000        0.0000        0.0000        0.0000        0.0000        0.0000        0.0000        0.0000        0.0000        0.0000        0.0000        0.0000        0.0000        0.0000        0.0000        0.0000        0.0000        0.0000        0.0000        0.0000        0.0000        0.0000        0.0000        0.0000        0.0000        0.0000        0.0000        0.0000        0.0000        0.0000        0.0000
        0.0000        0.0000        0.0000        0.0000        0.0000        0.0000        0.0000        0.0000        0.0000        0.0000        0.0000        0.0000        0.0000        0.0000        0.0000        0.0000        0.0000        0.0000        0.0000        0.0000        0.0000        0.0000        0.0000        0.0000        0.0000        0.0000        0.0000        0.0000        0.0000        0.0000      160.6846      104.8597      117.1222       99.3791      107.4452       96.7366      105.4562      109.5963      129.4097      107.1398      135.4827      157.1800      170.9325      184.6149      155.5718      153.6038      209.7783      183.2943      206.6167      205.6767      200.0105      176.7163      179.4241      188.1676      191.0594      162.5922      180.2517      165.9703      175.3792      206.4245      172.7049      161.5336      150.1359      182.1444      156.3254      135.7483      159.8196      209.4948      172.2472      153.9921      182.5468      171.3838      177.9743      168.9588      169.5329      159.0990      162.2888      149.1205      149.2632      153.2029      159.4948      145.8215      161.8870      190.9355      147.1043      128.4933      125.8083       97.0341       84.2241       82.6149       83.7982       85.0115       90.0515       94.0215      106.6548       90.1826      128.2441      129.5398      191.3350      163.1835      150.1345      200.5569      208.4036      169.5327      186.4405      163.3351      169.7962      171.7659      179.7705      175.6572      176.9307      178.6318      184.3107      149.9597      169.3773      237.8389      274.6886      354.7457      415.0058      575.0146      599.7527      540.0330      452.1990      362.2024      274.7654      285.9050      263.8820      228.6575      185.5325      169.4798      163.0109      153.2641      142.2586      124.9716      144.0166      158.0677      164.9840      133.4093      119.5955      144.1081      154.7106      142.0603      146.6812      171.9297      190.4665      194.9522      219.7261      237.9591      257.2539      295.2214      319.2785      267.5581      213.9004      182.3400      147.7532      131.5621      110.3334       89.9705       99.5757       96.1341       80.1555       87.1387      107.8045      112.5004      151.5430      156.6243      177.8476      205.4545      221.5206      229.7194      207.6759      193.1707      184.7195      182.0912      170.1927      194.0910      204.2477      184.2404      165.1381      141.1454      137.5526      121.4765      149.4069      142.0337      177.8275      180.4533      144.7561      193.1322      208.4982      163.7537      115.6577      149.5383      167.6042      111.6619       60.3304       47.2050       41.8178       46.2441       48.0051       54.4500        0.0000        0.0000        0.0000        0.0000        0.0000        0.0000        0.0000        0.0000        0.0000        0.0000        0.0000        0.0000        0.0000        0.0000        0.0000        0.0000        0.0000        0.0000        0.0000        0.0000        0.0000        0.0000        0.0000        0.0000        0.0000        0.0000        0.0000        0.0000        0.0000        0.0000        0.0000        0.0000        0.0000        0.0000        0.0000        0.0000        0.0000        0.0000        0.0000        0.0000        0.0000        0.0000        0.0000        0.0000        0.0000        0.0000        0.0000        0.0000        0.0000
        0.0000        0.0000        0.0000        0.0000        0.0000        0.0000        0.0000        0.0000        0.0000        0.0000        0.0000        0.0000        0.0000        0.0000        0.0000        0.0000        0.0000        0.0000        0.0000        0.0000        0.0000        0.0000        0.0000        0.0000        0.0000        0.0000        0.0000        0.0000        0.0000        0.0000        0.0000      237.9349      219.6203        0.0000        0.0000      151.7655      129.2026      133.9829      137.5081      160.2107      217.6579      202.4584      220.5832      200.0819      185.7092      166.1722      224.9254      207.8725      234.8005      250.8210      248.8842      249.2658      241.0554      247.5231      245.5901      239.6098      201.0026      191.1805      219.4704      221.7595      211.5294      201.2682      192.9185      179.5477      164.0346      176.5564      188.0544      204.1482      166.5944      190.5441      201.9567      163.5772      172.9040      172.0111      195.7399      234.9222      231.4037      224.4127      221.9932      281.4758      272.1155      253.7034      237.3373      382.4100      341.6033      204.5612      232.5281      135.9363      105.1401       97.9867      120.4768       87.5463       91.7248      100.7289      140.0972      111.4375      109.1785      193.3819      158.4991      123.1178      155.0900      183.3437      180.3033      179.6638      173.5611      162.9375      147.7482      174.0693      188.3516      191.4751      188.8426      200.3823      182.7886      155.5399      171.6964      246.2807      298.9456      388.8414      481.3770      585.5657      636.4252      591.2062      449.8406      334.2893      290.3359      298.0706      294.1072      252.0293      226.8908      203.5577      158.6015      131.5218      124.5042      118.4388      131.9205      136.5114      133.0997      122.0249      120.8327      135.1885      162.7474      156.6400      197.8055      198.1044      194.0881      231.2670      250.5070      247.6871      219.4091      244.0773      231.9893      223.7862      169.5472      158.5931      136.7955      137.9244      125.6763      102.5135      106.4616      101.7076      106.6023      108.7198      114.6261      159.8484      191.5760      213.1617      211.8288      238.9638      213.5090      202.0954      185.8802      149.1964      136.7390      133.8233      122.5992      149.3525      154.6881      181.6582      171.8631      123.4488      132.0659      147.6677      140.8822      127.2436      154.9439      162.9012      139.1951      166.5266      175.5633      174.7886      125.6509      119.8507      113.5151      100.6824       65.4331       43.4694       41.2301       49.9669        0.0000        0.0000        0.0000        0.0000        0.0000        0.0000        0.0000        0.0000        0.0000        0.0000        0.0000        0.0000        0.0000        0.0000        0.0000        0.0000        0.0000        0.0000        0.0000        0.0000        0.0000        0.0000        0.0000        0.0000        0.0000        0.0000        0.0000        0.0000        0.0000        0.0000        0.0000        0.0000        0.0000        0.0000        0.0000        0.0000        0.0000        0.0000        0.0000        0.0000        0.0000        0.0000        0.0000        0.0000        0.0000        0.0000        0.0000        0.0000        0.0000        0.0000        0.0000
        0.0000        0.0000        0.0000        0.0000        0.0000        0.0000        0.0000        0.0000        0.0000        0.0000        0.0000        0.0000        0.0000        0.0000        0.0000        0.0000        0.0000        0.0000        0.0000        0.0000        0.0000        0.0000        0.0000        0.0000        0.0000        0.0000        0.0000        0.0000        0.0000        0.0000        0.0000        0.0000        0.0000        0.0000        0.0000        0.0000        0.0000      144.8514      217.6457      127.1792      151.4699      184.3163      200.3153      152.7095      149.2050      211.3617      223.8750      329.7409      307.1779      291.6153      370.7639      299.1146      227.7769      263.5021      267.0299      230.9604      251.1296      254.5478      230.9648      255.9401      247.8456      242.6640      241.0624      233.0190      256.8289      281.2201      214.3985      187.1919      182.2509      179.8051      164.2517      182.3405      179.4677      211.0950      228.6828      270.8912      256.2996      195.7713      194.0338      277.9854      291.9943      248.2228      192.3164      286.2805      230.1823      177.7719      162.8029      345.9268      117.6642       87.3968       76.2440      122.2034      108.6878      116.8466      122.2862      110.4020      109.2294      166.5551      152.8298      117.9886      135.6917      157.5944      172.0626      196.3385      195.9824      160.4248      151.1289      167.7404      182.2583      174.6121      177.8154      177.9331      153.1020      151.3747      245.1358      226.8184      274.4332      361.7765      446.6568      528.2531      508.9326      451.2119      343.3338      283.0750      283.8199      281.2093      248.4252      244.8874      245.2853      212.3679      163.2999      158.6793      161.9973      131.1228      108.4661      127.1968      142.0032      130.9182      122.3645      147.9285      144.1031      144.4969      167.7370      182.8775      208.6975      255.3117      248.9656      236.4664      198.0939      191.3215      195.2908      213.8653      164.9084      129.0330      121.4013      126.8531      116.1725      108.0633      117.6356      134.9741      122.6751      140.3664      144.0913      148.3628      195.7506      228.2845      214.1507      230.9636      225.5431      200.3825      170.0137      131.8600      121.5190      113.3168      119.2562      142.7118      170.5384      161.2721      167.1801      127.7548      148.9220      134.2046      129.4926      148.9537      159.7632      154.6541      151.3825      143.7224      157.2772      145.8853      142.2088      141.1513      106.2683       85.3789       71.0714       44.3851       40.8749        0.0000        0.0000        0.0000        0.0000        0.0000        0.0000        0.0000        0.0000        0.0000        0.0000        0.0000        0.0000        0.0000        0.0000        0.0000        0.0000        0.0000        0.0000        0.0000        0.0000        0.0000        0.0000        0.0000        0.0000        0.0000        0.0000        0.0000        0.0000        0.0000        0.0000        0.0000        0.0000        0.0000        0.0000        0.0000        0.0000        0.0000        0.0000        0.0000        0.0000        0.0000        0.0000        0.0000        0.0000        0.0000        0.0000        0.0000        0.0000        0.0000        0.0000        0.0000        0.0000
        0.0000        0.0000        0.0000        0.0000        0.0000        0.0000        0.0000        0.0000        0.0000        0.0000        0.0000        0.0000        0.0000        0.0000        0.0000        0.0000        0.0000        0.0000        0.0000        0.0000        0.0000        0.0000        0.0000        0.0000        0.0000        0.0000        0.0000        0.0000        0.0000        0.0000        0.0000        0.0000        0.0000        0.0000        0.0000        0.0000        0.0000        0.0000        0.0000      162.7264      156.3425      162.9650      126.0842      115.7218      138.5381      187.5467      212.9825      290.5807      314.3696      331.4837      274.2431      228.6720      235.1085      239.4846      274.8074      233.2109      215.3719      262.7956      279.2880      313.3007      274.4247      264.5129      250.5233      288.2880      272.1310      248.5887      280.1982      216.6733      204.9463      189.9446      209.5492      216.1029      224.8748      223.7861      237.3763      252.8962      179.2308      168.5136      176.3534      235.0471      268.6459      267.3821      202.2254      175.9654      140.2700      126.2862      155.0904      267.4301      194.3254      173.7131       75.8934       53.2546       86.7599      132.7387       81.0617       87.6606      106.5945      118.9492      119.6826      110.1037      119.1876      143.5702      158.2486      171.8399      176.5026      164.0581      162.1763      166.5833      162.2407      164.7555      170.4464      175.4243      156.7809      149.7291      172.2537      257.1026      267.8275      282.2502      314.9266      386.0964      385.9584      353.8797      307.9123      263.3178      264.7072      250.1619      206.5491      233.1128      239.1475      193.2040      160.7452      174.4380      192.5467      151.4263      143.5264      149.5196      132.1689      127.1400      120.4200      141.1115      136.1160      150.6362      174.4927      185.2602      211.2017      235.3488      241.8012      207.5821      182.7932      193.0918      204.9492      189.4150      156.1644      139.1557      129.7132      111.1816      107.5940      104.3993      125.3071      136.1632      122.9418      150.8233      172.3056      176.9729      207.2536      257.3298      214.0507      217.8241      216.8446      217.8231      148.6860      115.5792      110.8324      109.6698      115.7360      119.2799      139.6143      160.5245      149.5619      132.6521      121.9218      141.7850      147.2631      152.1820      144.6135      156.0536      155.3522      141.3579      189.8423      188.8841      157.4816      179.0086      137.0926       98.4565       77.3435       48.7395       59.9234        0.0000        0.0000        0.0000        0.0000        0.0000        0.0000        0.0000        0.0000        0.0000        0.0000        0.0000        0.0000        0.0000        0.0000        0.0000        0.0000        0.0000        0.0000        0.0000        0.0000        0.0000        0.0000        0.0000        0.0000        0.0000        0.0000        0.0000        0.0000        0.0000        0.0000        0.0000        0.0000        0.0000        0.0000        0.0000        0.0000        0.0000        0.0000        0.0000        0.0000        0.0000        0.0000        0.0000        0.0000        0.0000        0.0000        0.0000        0.0000        0.0000        0.0000        0.0000        0.0000
        0.0000        0.0000        0.0000        0.0000        0.0000        0.0000        0.0000        0.0000        0.0000        0.0000        0.0000        0.0000        0.0000        0.0000        0.0000        0.0000        0.0000        0.0000        0.0000        0.0000        0.0000        0.0000        0.0000        0.0000        0.0000        0.0000        0.0000        0.0000        0.0000        0.0000        0.0000        0.0000        0.0000        0.0000        0.0000        0.0000        0.0000        0.0000        0.0000        0.0000      138.3102      143.2700      100.2321       94.5444      126.3502      199.8028      146.2734      142.4993      179.9108      239.2488      272.5293      255.0969      226.0540      233.4665      213.0584      231.7453      231.4425      273.6136      283.5042      280.4035      281.8911      253.2618      270.2324      242.3276      182.7632      181.3755      218.0605      187.1550      205.4829      164.9652      199.3882      249.4722      220.3388      206.4787      169.6977      173.0653      188.6492      206.5694      241.8830      257.5950      217.6190      212.5612      152.0102      170.5768      167.3012      231.6113      194.9988      205.9605      200.8199      146.8205       98.7667       47.0761       46.8782      152.8696       67.1377       78.2146       99.1068      103.3320       91.9740       99.6007      109.0779      115.3556      128.1696      151.5640      181.9258      231.2279      199.9042      167.8721      162.5786      158.9647      162.8809      164.1169      145.4124      135.4162      152.6893      243.3136      257.1579      272.5102      283.1414      331.3230      299.9314      309.5102      255.1127      231.5009      232.3216      211.2467      177.9943      175.7899      166.1759      166.2422      156.6519      171.5948      144.3322      142.8938      166.4267      148.6606      124.1361      115.4297      122.8619      139.0501      142.4619      151.5276      167.3397      183.0944      205.8326      215.2220      199.3200      177.5621      174.2439      195.3894      202.2861      180.7135      193.0263      172.7311      139.2007      125.2671      117.6112      107.9063      118.7300      117.0855      116.8584      138.1629      160.2597      157.8432      200.4505      238.2405      202.9545      235.7504      237.8010      195.6574      126.5928      105.3566      105.8224      121.1907      117.3661      114.0947      125.5162      129.9816      151.3414      129.2767      115.3925      163.0026      162.7697      146.1830      159.1157      188.1206      196.4976      224.2569      182.8732      156.7315      147.8285      169.0392      150.3723      102.7785       81.6116       63.7671        0.0000        0.0000        0.0000        0.0000        0.0000        0.0000        0.0000        0.0000        0.0000        0.0000        0.0000        0.0000        0.0000        0.0000        0.0000        0.0000        0.0000        0.0000        0.0000        0.0000        0.0000        0.0000        0.0000        0.0000        0.0000        0.0000        0.0000        0.0000        0.0000        0.0000        0.0000        0.0000        0.0000        0.0000        0.0000        0.0000        0.0000        0.0000        0.0000        0.0000        0.0000        0.0000        0.0000        0.0000        0.0000        0.0000        0.0000        0.0000        0.0000        0.0000        0.0000        0.0000        0.0000
        0.0000        0.0000        0.0000        0.0000        0.0000        0.0000        0.0000        0.0000        0.0000        0.0000        0.0000        0.0000        0.0000        0.0000        0.0000        0.0000        0.0000        0.0000        0.0000        0.0000        0.0000        0.0000        0.0000        0.0000        0.0000        0.0000        0.0000        0.0000        0.0000        0.0000        0.0000        0.0000        0.0000        0.0000        0.0000        0.0000        0.0000        0.0000        0.0000        0.0000        0.0000        0.0000        0.0000      237.5582      282.6588      248.3929      243.0426      254.0580      320.9021      382.0820      334.8143      323.3822      298.4780      322.2653      279.7621      326.0353      346.1155      366.7431      361.5558      298.4580      358.0735      323.5769      294.7298      260.5604      192.5690      239.7211      283.7424      340.0429      267.7091      174.4006      262.1589      319.2914      256.9945      252.4798      230.3508      207.3225      259.4951      332.0103      285.2849      244.7868      219.7695      201.1543      218.6208      313.4309      357.0032      405.2664      365.2282      376.2144      360.8430      295.1354      244.9234      125.7211       92.0760      110.9452      155.1205      112.2281      112.4636      110.3994      105.8999      114.7520      123.1205      141.8374      178.6084      165.9089      169.7368      194.4484      190.9988      167.5114      156.5662      159.2557      157.0546      157.8775      158.5305      149.2984      150.3279      194.5558      222.4463      230.0502      232.6222      246.7465      265.8487      254.1282      190.1641      231.3973      241.5860      220.0611      180.6771      158.2097      167.4298      154.7014      156.1479      180.3819      188.0672      155.1483      156.7877      150.2871      141.6545      119.4088      133.0089      145.7389      167.1545      143.4626      157.5822      186.9156      188.0681      177.8081      173.1476      157.5068      135.2281      153.4122      171.0094      165.4002      166.7138      165.7172      143.8433      144.6725      122.9257      120.3103      116.6086      119.0841      142.6390      147.5844      141.8177      163.6712      201.0298      227.5938      202.6931      202.1499      171.3474      133.6918      112.2394       94.6261      110.3732      107.4923      107.2815      126.2383      126.2476      135.7586      173.4779      143.3717      144.3993      136.0012      155.6608      177.6344      194.4494      221.0973      224.8823      240.6015      197.0587      180.8563      184.5270      216.4264      166.6885      120.9764      105.2592       44.7900        0.0000        0.0000        0.0000        0.0000        0.0000        0.0000        0.0000        0.0000        0.0000        0.0000        0.0000        0.0000        0.0000        0.0000        0.0000        0.0000        0.0000        0.0000        0.0000        0.0000        0.0000        0.0000        0.0000        0.0000        0.0000        0.0000        0.0000        0.0000        0.0000        0.0000        0.0000        0.0000        0.0000        0.0000        0.0000        0.0000        0.0000        0.0000        0.0000        0.0000        0.0000        0.0000        0.0000        0.0000        0.0000        0.0000        0.0000        0.0000        0.0000        0.0000        0.0000        0.0000        0.0000
        0.0000        0.0000        0.0000        0.0000        0.0000        0.0000        0.0000        0.0000        0.0000        0.0000        0.0000        0.0000        0.0000        0.0000        0.0000        0.0000        0.0000        0.0000        0.0000        0.0000        0.0000        0.0000        0.0000        0.0000        0.0000        0.0000        0.0000        0.0000        0.0000        0.0000        0.0000        0.0000        0.0000        0.0000        0.0000        0.0000        0.0000        0.0000        0.0000        0.0000        0.0000        0.0000        0.0000        0.0000      296.2416      295.6729      212.1670      211.6565      246.3996      338.1292      302.2018      230.2961      242.8566      241.5885      239.5540      236.3317      282.4037      335.6010      353.3282      268.5221      284.4450      222.3604      206.8346      189.0424      153.2463      153.0028      158.5819      173.5723      190.6487      229.7514      236.6555      249.2331      198.2413      171.6306      181.9661      172.5270      199.6411      218.5621      186.6842      198.9763      173.1894      213.5393      266.8905      376.5474      403.5627      483.3720      436.2278      424.7874      401.7530      338.1867      304.7888      159.7366      144.8475      143.8175      206.6940      126.6663      118.2261      131.2480      146.8647      146.2515      145.4896      169.2132      189.1177      173.3924      174.3263      179.7895      171.6437      166.2238      152.9032      152.8773      143.8560      161.5915      160.1758      165.8401      185.2729      198.5237      184.1273      177.5873      198.4634      226.5010      312.6535      244.3420      225.9165      237.0820      241.7984      200.2269      175.7853      152.6127      155.9201      159.4154      141.2843      162.6627      174.2600      138.5577      113.9360      114.3543      110.8523      111.2575      126.8760      160.3741      146.5063      132.9579      152.0447      176.2461      180.3730      160.5574      153.5235      133.7318      127.9929      158.0641      185.4536      161.0133      154.8354      154.7535      142.5495      146.8650      125.4761      127.9828      133.3396      143.9149      142.7493      153.7614      166.4511      161.6341      187.8309      225.6977      214.0293      168.3917      134.6171      117.0994      101.2730      134.4572      109.3018      109.9873      134.2928      131.2276      133.7658      139.0143      146.1244      141.9548      138.1720      134.2820      153.0968      173.3334      186.2902      200.3603      197.7980      205.6704      199.2771      199.4436      200.7236      185.2098      163.8232      145.2371      124.9328       75.6000        0.0000        0.0000        0.0000        0.0000        0.0000        0.0000        0.0000        0.0000        0.0000        0.0000        0.0000        0.0000        0.0000        0.0000        0.0000        0.0000        0.0000        0.0000        0.0000        0.0000        0.0000        0.0000        0.0000        0.0000        0.0000        0.0000        0.0000        0.0000        0.0000        0.0000        0.0000        0.0000        0.0000        0.0000        0.0000        0.0000        0.0000        0.0000        0.0000        0.0000        0.0000        0.0000        0.0000        0.0000        0.0000        0.0000        0.0000        0.0000        0.0000        0.0000        0.0000        0.0000        0.0000
        0.0000        0.0000        0.0000        0.0000        0.0000        0.0000        0.0000        0.0000        0.0000        0.0000        0.0000        0.0000        0.0000        0.0000        0.0000        0.0000        0.0000        0.0000        0.0000        0.0000        0.0000        0.0000        0.0000        0.0000        0.0000        0.0000        0.0000        0.0000        0.0000        0.0000        0.0000        0.0000        0.0000        0.0000        0.0000        0.0000        0.0000        0.0000        0.0000        0.0000        0.0000        0.0000        0.0000        0.0000        0.0000        0.0000      265.0809      303.1881      244.3301      313.6833      279.8182      235.2638      258.3970      234.1420      258.4547      306.8174      275.1838      299.3201      272.2359      295.7127      243.3740      178.0286      164.1403      123.6666      116.9134       88.8999      104.6511      138.1305      176.9273      236.8293      234.5641      186.4926      161.6737      144.0498      197.3272      118.2120      146.5995      130.6351      153.2280      200.7660      225.8351      327.4815      320.0067      429.2447      484.1823      538.9325      500.2896      456.5417      447.7380      406.2889      349.4268      190.3742      170.6578      151.5929      156.6233      121.2450      158.2610      158.0154      198.5644      153.9583      146.4101      252.7165      216.2199      188.1347      170.1691      165.9902      155.1570      159.2535      156.2385      147.9558      148.0428      180.5696      167.5031      168.9821      189.1113      180.5890      166.0636      165.1783      165.6939      193.6904      262.6526      283.7170      299.8888      277.1898      261.7786      199.6821      192.6812      177.7627      139.6616      153.6095      136.5527      120.7434      116.8207       89.4718       88.1038      111.5094      105.1043      107.5374      118.3733      139.0155      149.0317      125.8594      153.9493      167.0647      161.8454      141.9496      127.9612      120.2422      139.6208      172.1633      177.2915      141.0988      141.7438      149.4750      158.2764      123.5310      118.9419      134.0637      152.1470      144.2344      140.1289      182.3681      166.2328      154.5227      171.9887      185.5480      165.3482      147.4452      131.0434      128.1079      125.2657      114.7725      111.4964      104.3028      117.6847      126.8433      154.4612      139.7519      130.5482      127.5177      131.2606      168.0118      152.6412      169.3685      174.1710      166.3057      183.2216      193.3277      208.7213      198.2531      178.1653      154.3990      147.6718      143.6342      139.3977       71.6400        0.0000        0.0000        0.0000        0.0000        0.0000        0.0000        0.0000        0.0000        0.0000        0.0000        0.0000        0.0000        0.0000        0.0000        0.0000        0.0000        0.0000        0.0000        0.0000        0.0000        0.0000        0.0000        0.0000        0.0000        0.0000        0.0000        0.0000        0.0000        0.0000        0.0000        0.0000        0.0000        0.0000        0.0000        0.0000        0.0000        0.0000        0.0000        0.0000        0.0000        0.0000        0.0000        0.0000        0.0000        0.0000        0.0000        0.0000        0.0000        0.0000        0.0000        0.0000        0.0000        0.0000
        0.0000        0.0000        0.0000        0.0000        0.0000        0.0000        0.0000        0.0000        0.0000        0.0000        0.0000        0.0000        0.0000        0.0000        0.0000        0.0000        0.0000        0.0000        0.0000        0.0000        0.0000        0.0000        0.0000        0.0000        0.0000        0.0000        0.0000        0.0000        0.0000        0.0000        0.0000        0.0000        0.0000        0.0000        0.0000        0.0000        0.0000        0.0000        0.0000        0.0000        0.0000        0.0000        0.0000        0.0000        0.0000        0.0000        0.0000      418.1052      342.2584      306.1654      287.7398      250.6216      226.3920      299.8322      297.0437      245.3344      259.0227      235.5532      222.8540      215.9379      192.8522      181.1198      154.3280       92.0620      176.9515       92.5151      114.9100      162.3271      183.8378      144.0481      112.6197       88.6740      116.9010       98.0464      168.2651       95.9499       92.9358      218.1803      210.1261      251.8819      320.4482      378.1288      353.1338      409.9460      443.3288      487.6699      498.1946      487.9583      507.2462      426.4980      413.3757      250.2203      178.1556      128.7478      161.7033      137.9497      156.2704      174.9578      190.3297      196.8120      205.3789      220.3019      234.9292      206.2421      168.0857      168.5583      165.7721      166.7751      172.4175      157.1375      142.6209      172.7723      170.0686      160.0697      160.5766      185.1688      168.7114      171.6179      151.6016      157.4776      195.1997      209.5181      275.9892      326.3208      266.7860      229.6801      193.9995      180.1148      145.7979      133.7997      113.8554       99.5215       91.6589       80.9228       82.1582      116.0589      114.9820      125.1361      120.2558      119.2050      124.5168      148.6851      156.3526      146.4529      148.3570      126.5622      114.0295      114.3674      159.8292      180.0986      129.2956      132.0831      137.9697      137.9498      137.9934      128.7401      132.4779      150.6875      164.6029      150.3293      152.2522      165.0995      131.7115      137.4223      155.7268      175.7442      174.8457      141.5151      130.1773      144.0148      120.1301      123.2772      127.4188      110.8507      133.3657      135.0827      141.7188      144.7943      137.3538      132.5158      126.3389      151.8014      158.5918      146.1260      167.0371      178.2509      212.1170      195.6604      191.5901      161.6597      147.1228      131.5120      128.9225      133.0622      134.6457        0.0000        0.0000        0.0000        0.0000        0.0000        0.0000        0.0000        0.0000        0.0000        0.0000        0.0000        0.0000        0.0000        0.0000        0.0000        0.0000        0.0000        0.0000        0.0000        0.0000        0.0000        0.0000        0.0000        0.0000        0.0000        0.0000        0.0000        0.0000        0.0000        0.0000        0.0000        0.0000        0.0000        0.0000        0.0000        0.0000        0.0000        0.0000        0.0000        0.0000        0.0000        0.0000        0.0000        0.0000        0.0000        0.0000        0.0000        0.0000        0.0000        0.0000        0.0000        0.0000        0.0000        0.0000
        0.0000        0.0000        0.0000        0.0000        0.0000        0.0000        0.0000        0.0000        0.0000        0.0000        0.0000        0.0000        0.0000        0.0000        0.0000        0.0000        0.0000        0.0000        0.0000        0.0000        0.0000        0.0000        0.0000        0.0000        0.0000        0.0000        0.0000        0.0000        0.0000        0.0000        0.0000        0.0000        0.0000        0.0000        0.0000        0.0000        0.0000        0.0000        0.0000        0.0000        0.0000        0.0000        0.0000        0.0000        0.0000        0.0000        0.0000        0.0000        0.0000        0.0000      438.8539      414.5180      341.8514      308.9234      339.3289      334.7784      303.5369      291.1730      275.2781      372.2509      297.8180      275.5934      273.4715      147.2669      151.6324      134.9998        0.0000        0.0000      145.0804      133.6091      132.7908      130.2810      138.7982      121.9647      125.2133      132.2992      186.4517      230.9544      261.5574      314.9025      339.3255      323.5727      340.5477      361.6838      425.6140      526.7328      514.0868      425.1557      336.9997        0.0000        0.0000        0.0000        0.0000      238.1780      259.2885      336.7171      460.8783      512.4200        0.0000      311.4963      269.2629      291.4880      289.1582      247.0671      228.2545      204.4813      208.7548      198.7603      184.3207      177.2933      172.3912      169.6397      161.1125      161.6693      162.9644      174.5625      155.0641      148.2041      143.8687      147.7031      157.7256      201.5534      207.1283      222.7326      223.8005      221.4929      176.1157      152.2468      124.4857      108.9075       81.2055       95.6103       92.3412       75.7388       78.8592      100.4539      114.4544      128.3439      124.6278      128.2379      140.0383      150.3933      143.8574      119.0461      110.1696       98.0707       91.9704      113.5702      124.8265      154.1349      190.6317      152.8548      139.0728      142.9553      129.2310      137.0225      145.1303      157.9858      176.8444      181.1616      173.2255      159.2620      143.2528      140.9596      175.7461      153.5469      154.8060      113.8053      117.1379      131.0910      135.1625      126.7791      114.5939      110.8337      153.4404      138.3151      138.0270      140.9125      134.5908      102.2219       98.8099      120.0121      127.5919      127.3016      172.8032      173.5221      182.1997      182.0039      145.0257      109.6634       98.2393       93.5223       73.0945        0.0000        0.0000        0.0000        0.0000        0.0000        0.0000        0.0000        0.0000        0.0000        0.0000        0.0000        0.0000        0.0000        0.0000        0.0000        0.0000        0.0000        0.0000        0.0000        0.0000        0.0000        0.0000        0.0000        0.0000        0.0000        0.0000        0.0000        0.0000        0.0000        0.0000        0.0000        0.0000        0.0000        0.0000        0.0000        0.0000        0.0000        0.0000        0.0000        0.0000        0.0000        0.0000        0.0000        0.0000        0.0000        0.0000        0.0000        0.0000        0.0000        0.0000        0.0000        0.0000        0.0000        0.0000        0.0000        0.0000
        0.0000        0.0000        0.0000        0.0000        0.0000        0.0000        0.0000        0.0000        0.0000        0.0000        0.0000        0.0000        0.0000        0.0000        0.0000        0.0000        0.0000        0.0000        0.0000        0.0000        0.0000        0.0000        0.0000        0.0000        0.0000        0.0000        0.0000        0.0000        0.0000        0.0000        0.0000        0.0000        0.0000        0.0000        0.0000        0.0000        0.0000        0.0000        0.0000        0.0000        0.0000        0.0000        0.0000        0.0000        0.0000        0.0000        0.0000        0.0000        0.0000        0.0000        0.0000        0.0000        0.0000        0.0000        0.0000      417.0615      434.1182      358.8260        0.0000        0.0000        0.0000      361.6366      315.0339      183.0121      176.9634        0.0000        0.0000        0.0000        0.0000        0.0000        0.0000        0.0000      148.3442      146.1768      140.2046      158.9676      209.8487      209.0361      229.9425      297.2136      351.8440      330.2904      365.1555      483.3744      558.7611      555.1542      508.0427      413.8803        0.0000        0.0000        0.0000        0.0000        0.0000        0.0000      446.5469      588.3104        0.0000        0.0000        0.0000      372.3499      294.4604      274.3844      255.4830      240.5768      227.9649      177.3598      228.2072      223.8994      181.2519      182.1947      194.2195      178.5426      171.6553      167.7315      162.6058      165.0369      147.2006      133.6980      129.2575      124.5359      134.4074      167.9163      179.8864      180.1774      202.6210      216.7147      164.5503      123.8302       98.2132       80.8386       79.8818       88.3053       88.0703       75.2654       77.3712       95.8298       99.9337      114.8667      125.2243      142.2021      128.5494      147.1440      139.5839      120.5952      106.3029       83.8016       87.4373      124.3084      136.6660      183.9810      208.8704      150.5714      146.8826      155.2276      144.2818      137.9520      134.0777      151.0141      160.6649      205.1727      165.9777      146.5526      155.8810      146.3820      182.0141      161.5434      123.7868       96.1738      110.5626      115.4792      109.6055      113.1789      140.6899      124.2412      129.5903      130.7348      138.8778      136.7440      125.1740      112.2451      101.1501      120.0221      134.5295      128.2478      135.4848      179.8036      180.0643      171.7587      122.8491       93.2639       82.8307       76.7220       62.9344        0.0000        0.0000        0.0000        0.0000        0.0000        0.0000        0.0000        0.0000        0.0000        0.0000        0.0000        0.0000        0.0000        0.0000        0.0000        0.0000        0.0000        0.0000        0.0000        0.0000        0.0000        0.0000        0.0000        0.0000        0.0000        0.0000        0.0000        0.0000        0.0000        0.0000        0.0000        0.0000        0.0000        0.0000        0.0000        0.0000        0.0000        0.0000        0.0000        0.0000        0.0000        0.0000        0.0000        0.0000        0.0000        0.0000        0.0000        0.0000        0.0000        0.0000        0.0000        0.0000        0.0000        0.0000        0.0000        0.0000
        0.0000        0.0000        0.0000        0.0000        0.0000        0.0000        0.0000        0.0000        0.0000        0.0000        0.0000        0.0000        0.0000        0.0000        0.0000        0.0000        0.0000        0.0000        0.0000        0.0000        0.0000        0.0000        0.0000        0.0000        0.0000        0.0000        0.0000        0.0000        0.0000        0.0000        0.0000        0.0000        0.0000        0.0000        0.0000        0.0000        0.0000        0.0000        0.0000        0.0000        0.0000        0.0000        0.0000        0.0000        0.0000        0.0000        0.0000        0.0000        0.0000        0.0000        0.0000        0.0000        0.0000        0.0000        0.0000        0.0000        0.0000        0.0000        0.0000        0.0000        0.0000      442.3770      383.1096      272.8015      210.9670        0.0000        0.0000        0.0000        0.0000        0.0000        0.0000        0.0000        0.0000      149.4306      189.3075      201.2545      186.7955      200.1337      236.7087      294.4826      346.4608      389.6592      455.8727      546.8176      576.4565        0.0000        0.0000        0.0000        0.0000        0.0000        0.0000        0.0000        0.0000        0.0000        0.0000        0.0000        0.0000        0.0000        0.0000        0.0000      315.8268      281.1574      260.4859      241.9410      243.8839      195.1982      201.8099      195.5247      193.0866      216.4016      186.9264      188.1877      179.4112      174.3235      169.3225      166.3092      150.7383      126.5442      115.6750      116.9457      120.3636      122.1062      170.7932      146.5394      156.9194      158.8820      127.9991      109.6213       94.9658       82.3429       75.0073       85.2317       85.1613       78.7063       82.5645      102.8342       98.8151       97.0539      113.0494      128.6630      115.1228      132.2055      197.5283      144.2524      102.9865       84.5646       91.7321      123.3631      162.5146      175.3965      216.9117      161.3763      150.8512      147.3201      160.5299      122.8215      131.4219      144.1575      139.1651      157.4561      158.0955      135.9147      173.3939      187.3219      165.3899      147.2594       95.3783       85.5590       79.5966      111.0679      106.4075       94.4627      112.1003      112.2548      116.2950      124.7083      138.7923      132.7249      131.1113      120.2705      123.0888      117.2570      119.9234      143.1421      137.5830      137.3521      123.0379      107.3309       83.2491       76.1063       72.4226       53.2579        0.0000        0.0000        0.0000        0.0000        0.0000        0.0000        0.0000        0.0000        0.0000        0.0000        0.0000        0.0000        0.0000        0.0000        0.0000        0.0000        0.0000        0.0000        0.0000        0.0000        0.0000        0.0000        0.0000        0.0000        0.0000        0.0000        0.0000        0.0000        0.0000        0.0000        0.0000        0.0000        0.0000        0.0000        0.0000        0.0000        0.0000        0.0000        0.0000        0.0000        0.0000        0.0000        0.0000        0.0000        0.0000        0.0000        0.0000        0.0000        0.0000        0.0000        0.0000        0.0000        0.0000        0.0000        0.0000        0.0000        0.0000
        0.0000        0.0000        0.0000        0.0000        0.0000        0.0000        0.0000        0.0000        0.0000        0.0000        0.0000        0.0000        0.0000        0.0000        0.0000        0.0000        0.0000        0.0000        0.0000        0.0000        0.0000        0.0000        0.0000        0.0000        0.0000        0.0000        0.0000        0.0000        0.0000        0.0000        0.0000        0.0000        0.0000        0.0000        0.0000        0.0000        0.0000        0.0000        0.0000        0.0000        0.0000        0.0000        0.0000        0.0000        0.0000        0.0000        0.0000        0.0000        0.0000        0.0000        0.0000        0.0000        0.0000        0.0000        0.0000        0.0000        0.0000        0.0000        0.0000        0.0000        0.0000        0.0000      534.9489      398.7736        0.0000        0.0000        0.0000        0.0000        0.0000        0.0000        0.0000        0.0000        0.0000        0.0000      191.3630      219.4443      275.9339      322.4903      410.7658      410.6365      366.6622      432.5845      441.0815      500.7477        0.0000        0.0000        0.0000        0.0000        0.0000        0.0000        0.0000        0.0000        0.0000        0.0000        0.0000        0.0000        0.0000        0.0000        0.0000        0.0000        0.0000      270.5013      224.8984      203.9437      196.8325      211.9060      179.8415      212.7086      218.4382      220.4435      187.0859      196.4164      213.8352      209.1464      186.4619      160.2729      155.8278      131.9546      121.3673      119.1195      115.0814      111.3495      120.9936      123.2061      132.6401      135.1633      114.9328      108.7399       94.3387       84.5821       87.3464       81.0447       83.2450       82.7092       81.2978      104.7232       89.7572       97.7667      110.1571      113.6097      117.4808      123.3683      138.4576      127.9303       99.3284       87.8115      104.6585      138.5615      167.4502      145.9129      162.1064      119.1099      123.6338      121.3323      123.1530      105.3038      126.0626      126.0636      115.0459      113.9921      123.5974      134.6569      148.8462      149.6669      129.8204      110.0492       97.0822       89.3483       88.6322      115.0532      104.6755      126.1249      110.1301      113.8361      122.0340      124.4126      141.7502      136.7575      133.2683      129.6585      118.6415      124.5905      123.8740      151.5174      159.2255      118.9326       88.4019       83.5609       72.0432       66.2813       66.0804        0.0000        0.0000        0.0000        0.0000        0.0000        0.0000        0.0000        0.0000        0.0000        0.0000        0.0000        0.0000        0.0000        0.0000        0.0000        0.0000        0.0000        0.0000        0.0000        0.0000        0.0000        0.0000        0.0000        0.0000        0.0000        0.0000        0.0000        0.0000        0.0000        0.0000        0.0000        0.0000        0.0000        0.0000        0.0000        0.0000        0.0000        0.0000        0.0000        0.0000        0.0000        0.0000        0.0000        0.0000        0.0000        0.0000        0.0000        0.0000        0.0000        0.0000        0.0000        0.0000        0.0000        0.0000        0.0000        0.0000        0.0000        0.0000
        0.0000        0.0000        0.0000        0.0000        0.0000        0.0000        0.0000        0.0000        0.0000        0.0000        0.0000        0.0000        0.0000        0.0000        0.0000        0.0000        0.0000        0.0000        0.0000        0.0000        0.0000        0.0000        0.0000        0.0000        0.0000        0.0000        0.0000        0.0000        0.0000        0.0000        0.0000        0.0000        0.0000        0.0000        0.0000        0.0000        0.0000        0.0000        0.0000        0.0000        0.0000        0.0000        0.0000        0.0000        0.0000        0.0000        0.0000        0.0000        0.0000        0.0000        0.0000        0.0000        0.0000        0.0000        0.0000        0.0000        0.0000        0.0000        0.0000        0.0000        0.0000        0.0000        0.0000        0.0000        0.0000        0.0000        0.0000        0.0000        0.0000        0.0000        0.0000        0.0000        0.0000        0.0000      265.4407      292.2792      361.3951      405.6898      396.1946      378.1711      338.3882      371.0579      365.6658        0.0000        0.0000        0.0000        0.0000        0.0000        0.0000        0.0000        0.0000        0.0000        0.0000        0.0000        0.0000        0.0000        0.0000        0.0000        0.0000        0.0000        0.0000      252.3133      199.0150      190.9669      213.0168      236.2547      232.8279      258.3789      276.2284      269.9033      254.8194      254.9519      243.0672      216.0312      191.8469      180.9777      159.0569      146.3397      133.2832      115.6148      119.6446      102.8716      103.3095      135.8129      152.1281      147.0328      138.5510      125.9165      116.7468      113.6676      109.5194      101.3185      106.2957      100.8306      100.6389       95.1732      100.6996       98.6523      108.1040      107.8251      103.3289      100.4905      102.2371      115.4390      101.2352       88.6806       95.4903      145.0437      137.5498      131.1490      126.1426       92.3632       95.5325      107.7899       94.9847       84.1348       83.6614       81.8684       85.7421      109.6392      106.6906      112.3164      137.1291      128.7536      135.5928      134.5125      109.6714       97.7436       88.2524       80.0573       86.7658       94.4397       98.0945      109.3680      122.2691      137.2657      147.8070      150.7108      131.0575      131.6835      137.5735      137.9409      131.2742      141.0114      154.2979      113.1249       90.6910       58.5384       58.9834       74.4648       59.5360        0.0000        0.0000        0.0000        0.0000        0.0000        0.0000        0.0000        0.0000        0.0000        0.0000        0.0000        0.0000        0.0000        0.0000        0.0000        0.0000        0.0000        0.0000        0.0000        0.0000        0.0000        0.0000        0.0000        0.0000        0.0000        0.0000        0.0000        0.0000        0.0000        0.0000        0.0000        0.0000        0.0000        0.0000        0.0000        0.0000        0.0000        0.0000        0.0000        0.0000        0.0000        0.0000        0.0000        0.0000        0.0000        0.0000        0.0000        0.0000        0.0000        0.0000        0.0000        0.0000        0.0000        0.0000        0.0000        0.0000        0.0000        0.0000
        0.0000        0.0000        0.0000        0.0000        0.0000        0.0000        0.0000        0.0000        0.0000        0.0000        0.0000        0.0000        0.0000        0.0000        0.0000        0.0000        0.0000        0.0000        0.0000        0.0000        0.0000        0.0000        0.0000        0.0000        0.0000        0.0000        0.0000        0.0000        0.0000        0.0000        0.0000        0.0000        0.0000        0.0000        0.0000        0.0000        0.0000        0.0000        0.0000        0.0000        0.0000        0.0000        0.0000        0.0000        0.0000        0.0000        0.0000        0.0000        0.0000        0.0000        0.0000        0.0000        0.0000        0.0000        0.0000        0.0000        0.0000        0.0000        0.0000        0.0000        0.0000        0.0000        0.0000        0.0000        0.0000        0.0000        0.0000        0.0000        0.0000        0.0000        0.0000        0.0000        0.0000        0.0000        0.0000        0.0000        0.0000        0.0000        0.0000        0.0000        0.0000        0.0000        0.0000        0.0000        0.0000        0.0000        0.0000        0.0000        0.0000        0.0000        0.0000        0.0000        0.0000        0.0000        0.0000        0.0000        0.0000        0.0000        0.0000        0.0000        0.0000      179.9176      159.7173      192.3510      211.1280      245.9043      257.8163      272.1766      275.6554      268.2416      248.2051      245.8684      228.5674      205.5841      183.2474      161.1382      146.0641      146.8298      133.9493      111.2850       93.0296       86.3515       91.9707      124.1988      139.7333      148.1235      173.6912      151.7453      143.9764      128.6588      120.2448      115.9008      102.6440       98.8831      101.0948       90.7568      100.7123       95.0518      103.2507      104.4468       95.5664       86.8767       86.7744       84.3591       89.1551       96.1860       85.7890      123.4373      130.4800      142.8549      117.2346       95.3880       90.0706      101.3269       88.8214       76.4839       71.7250       77.1306       72.5976       85.4194       91.2896       99.5241      122.5513      129.2844      102.6165      113.0664      104.2161      114.5384       98.8295       82.3586       91.3122       89.1749       96.7718      106.6747      122.4793      142.8435      148.4781      140.0527      131.5471      143.6246      140.7425      129.8689      128.0422      125.2909      123.7168       98.7783       89.3994       60.1959       58.7997       60.9877        0.0000        0.0000        0.0000        0.0000        0.0000        0.0000        0.0000        0.0000        0.0000        0.0000        0.0000        0.0000        0.0000        0.0000        0.0000        0.0000        0.0000        0.0000        0.0000        0.0000        0.0000        0.0000        0.0000        0.0000        0.0000        0.0000        0.0000        0.0000        0.0000        0.0000        0.0000        0.0000        0.0000        0.0000        0.0000        0.0000        0.0000        0.0000        0.0000        0.0000        0.0000        0.0000        0.0000        0.0000        0.0000        0.0000        0.0000        0.0000        0.0000        0.0000        0.0000        0.0000        0.0000        0.0000        0.0000        0.0000        0.0000        0.0000        0.0000
        0.0000        0.0000        0.0000        0.0000        0.0000        0.0000        0.0000        0.0000        0.0000        0.0000        0.0000        0.0000        0.0000        0.0000        0.0000        0.0000        0.0000        0.0000        0.0000        0.0000        0.0000        0.0000        0.0000        0.0000        0.0000        0.0000        0.0000        0.0000        0.0000        0.0000        0.0000        0.0000        0.0000        0.0000        0.0000        0.0000        0.0000        0.0000        0.0000        0.0000        0.0000        0.0000        0.0000        0.0000        0.0000        0.0000        0.0000        0.0000        0.0000        0.0000        0.0000        0.0000        0.0000        0.0000        0.0000        0.0000        0.0000        0.0000        0.0000        0.0000        0.0000        0.0000        0.0000        0.0000        0.0000        0.0000        0.0000        0.0000        0.0000        0.0000        0.0000        0.0000        0.0000        0.0000        0.0000        0.0000        0.0000        0.0000        0.0000        0.0000        0.0000        0.0000        0.0000        0.0000        0.0000        0.0000        0.0000        0.0000        0.0000        0.0000        0.0000        0.0000        0.0000        0.0000        0.0000        0.0000        0.0000        0.0000        0.0000        0.0000        0.0000      171.9095      158.4657      192.9904      218.2794      241.1178      256.7678      284.9973      259.9369      234.8668      228.1383      221.3222      203.6411      201.3828      177.5706      157.0933      153.8427      139.8611      132.2014      105.6078      103.6487       86.3971       91.5591      126.6747      151.9278      162.5472      173.5319      161.4613      160.8265      142.0753      125.9215      113.0334      109.9830      104.3006       98.0810      101.1245       90.8187       95.3589      105.4964      106.7544       99.7109       85.4523       85.9531       77.0042       78.3769       86.4764       89.9595      107.1399      140.9825      127.9925      127.6296       83.7404       72.0135       73.4230       79.4587       72.8823       73.7308       79.8513       68.9675       68.6480       90.7429      120.2552      133.1969      149.3571      113.1073      101.9833       88.6391      107.3432       90.6523       82.8518       96.6297       92.8159      109.4379      119.5603      138.3956      145.3867      151.3539      148.0568      142.8831      140.7409      147.0823      142.0350      131.2813      125.1658      102.9783       90.8791       85.9450       72.6528       77.6698       80.0864        0.0000        0.0000        0.0000        0.0000        0.0000        0.0000        0.0000        0.0000        0.0000        0.0000        0.0000        0.0000        0.0000        0.0000        0.0000        0.0000        0.0000        0.0000        0.0000        0.0000        0.0000        0.0000        0.0000        0.0000        0.0000        0.0000        0.0000        0.0000        0.0000        0.0000        0.0000        0.0000        0.0000        0.0000        0.0000        0.0000        0.0000        0.0000        0.0000        0.0000        0.0000        0.0000        0.0000        0.0000        0.0000        0.0000        0.0000        0.0000        0.0000        0.0000        0.0000        0.0000        0.0000        0.0000        0.0000        0.0000        0.0000        0.0000        0.0000
        0.0000        0.0000        0.0000        0.0000        0.0000        0.0000        0.0000        0.0000        0.0000        0.0000        0.0000        0.0000        0.0000        0.0000        0.0000        0.0000        0.0000        0.0000        0.0000        0.0000        0.0000        0.0000        0.0000        0.0000        0.0000        0.0000        0.0000        0.0000        0.0000        0.0000        0.0000        0.0000        0.0000        0.0000        0.0000        0.0000        0.0000        0.0000        0.0000        0.0000        0.0000        0.0000        0.0000        0.0000        0.0000        0.0000        0.0000        0.0000        0.0000        0.0000        0.0000        0.0000        0.0000        0.0000        0.0000        0.0000        0.0000        0.0000        0.0000        0.0000        0.0000        0.0000        0.0000        0.0000        0.0000        0.0000        0.0000        0.0000        0.0000        0.0000        0.0000        0.0000        0.0000        0.0000        0.0000        0.0000        0.0000        0.0000        0.0000        0.0000        0.0000        0.0000        0.0000        0.0000        0.0000        0.0000        0.0000        0.0000        0.0000        0.0000        0.0000        0.0000        0.0000        0.0000        0.0000        0.0000        0.0000        0.0000        0.0000        0.0000      207.3643      171.5374      176.4139      192.8784      223.7816      254.9075      248.6027      225.1352      211.7974      208.4432      208.4901      205.9705      190.3943      184.6152      162.9009      163.5963      160.4672      137.5073      134.7048      103.1570      105.3747       97.3816       99.9514      134.9019      158.1507      165.0714      180.5815      156.0116      161.8708      146.3926      122.4191      116.2913      117.0307      115.1122      122.6793       98.3968       91.2211       93.3792      106.7957      102.9984       87.0787       84.3236       84.2943       73.8816       72.0712       71.1674       73.4398      102.0696      107.8601      108.9511      102.1663       72.2175       70.8000       69.9373       89.7350       63.2260       78.8286       78.6438       67.3921       70.3178       76.5276      103.0895      116.3917      133.4131      113.4445       97.9391       83.6221       93.9865      104.9010       98.7566      104.3336      103.6228      133.5784      144.0836      137.1458      151.1019      152.0919      156.2296      160.5000      153.5775      145.3456      157.4196      138.2570      125.2275       94.0571       82.7265       82.9305       80.2594        0.0000        0.0000        0.0000        0.0000        0.0000        0.0000        0.0000        0.0000        0.0000        0.0000        0.0000        0.0000        0.0000       93.7200        0.0000        0.0000        0.0000       72.2400        0.0000        0.0000        0.0000        0.0000        0.0000        0.0000        0.0000        0.0000        0.0000        0.0000        0.0000        0.0000        0.0000        0.0000        0.0000        0.0000        0.0000        0.0000        0.0000        0.0000        0.0000        0.0000        0.0000        0.0000        0.0000        0.0000        0.0000        0.0000        0.0000        0.0000        0.0000        0.0000        0.0000        0.0000        0.0000        0.0000        0.0000        0.0000        0.0000        0.0000        0.0000        0.0000        0.0000
        0.0000        0.0000        0.0000        0.0000        0.0000        0.0000        0.0000        0.0000        0.0000        0.0000        0.0000        0.0000        0.0000        0.0000        0.0000        0.0000        0.0000        0.0000        0.0000        0.0000        0.0000        0.0000        0.0000        0.0000        0.0000        0.0000        0.0000        0.0000        0.0000        0.0000        0.0000        0.0000        0.0000        0.0000        0.0000        0.0000        0.0000        0.0000        0.0000        0.0000        0.0000        0.0000        0.0000        0.0000        0.0000        0.0000        0.0000        0.0000        0.0000        0.0000        0.0000        0.0000        0.0000        0.0000        0.0000        0.0000        0.0000        0.0000        0.0000        0.0000        0.0000        0.0000        0.0000        0.0000        0.0000        0.0000        0.0000        0.0000        0.0000        0.0000        0.0000        0.0000        0.0000        0.0000        0.0000        0.0000        0.0000        0.0000        0.0000        0.0000        0.0000        0.0000        0.0000        0.0000        0.0000        0.0000        0.0000        0.0000        0.0000        0.0000        0.0000        0.0000        0.0000        0.0000        0.0000        0.0000        0.0000        0.0000        0.0000        0.0000      251.8284      234.8269      213.5866      204.7740      206.0297      230.5817      228.6152      205.3928      193.0916      180.1264      179.6304      173.6333      156.5295      156.3312      156.7643      163.4891      160.4504      153.0127      152.4511      133.8490      132.0631      132.7158      120.4936      141.5702      152.3175      161.1857      180.9830      169.4227      170.4310      148.0863      134.6281      109.0866      104.4957       99.3817      102.0518       96.0083       94.9689       94.8518       99.8493      105.0380       97.4482      103.3970       85.3495       85.3377       78.4150       80.9861       86.1866       66.7553       78.4933       75.0498       61.6970       59.7999       56.6278       60.4899       63.0557       59.4170       66.6959       60.4545       53.9454       53.0730       68.8065       68.1737       92.0616      113.4831       99.9316       95.4269      123.5656      105.7455      103.8061      104.8052      105.9776      129.6108      154.3815      160.0100      164.3285      179.9212      182.4880      182.9170      173.0238      189.3485      179.4377      155.6132      137.0581       92.9840       61.4915       65.1790       67.8599      117.8908        0.0000        0.0000        0.0000        0.0000        0.0000        0.0000        0.0000        0.0000        0.0000        0.0000        0.0000        0.0000      190.5000      148.9800      133.1100        0.0000       89.6400      100.9800        0.0000        0.0000        0.0000        0.0000        0.0000        0.0000        0.0000        0.0000        0.0000        0.0000        0.0000        0.0000        0.0000        0.0000        0.0000        0.0000        0.0000        0.0000        0.0000        0.0000        0.0000        0.0000        0.0000        0.0000        0.0000        0.0000        0.0000        0.0000        0.0000        0.0000        0.0000        0.0000        0.0000        0.0000        0.0000        0.0000        0.0000        0.0000        0.0000        0.0000        0.0000        0.0000        0.0000
        0.0000        0.0000        0.0000        0.0000        0.0000        0.0000        0.0000        0.0000        0.0000        0.0000        0.0000        0.0000        0.0000        0.0000        0.0000        0.0000        0.0000        0.0000        0.0000        0.0000        0.0000        0.0000        0.0000        0.0000        0.0000        0.0000        0.0000        0.0000        0.0000        0.0000        0.0000        0.0000        0.0000        0.0000        0.0000        0.0000        0.0000        0.0000        0.0000        0.0000        0.0000        0.0000        0.0000        0.0000        0.0000        0.0000        0.0000        0.0000        0.0000        0.0000        0.0000        0.0000        0.0000        0.0000        0.0000        0.0000        0.0000        0.0000        0.0000        0.0000        0.0000        0.0000        0.0000        0.0000        0.0000        0.0000        0.0000        0.0000        0.0000        0.0000        0.0000        0.0000        0.0000        0.0000        0.0000        0.0000        0.0000        0.0000        0.0000        0.0000        0.0000        0.0000        0.0000        0.0000        0.0000        0.0000        0.0000        0.0000        0.0000        0.0000        0.0000        0.0000        0.0000        0.0000        0.0000        0.0000        0.0000        0.0000        0.0000      356.6467      275.0392      292.2360      272.5702      254.1464      228.7924      248.2287      256.3219      207.0541      184.7739      173.9961      190.8369      173.8303      155.3124      158.9562      150.0420      145.0638      146.0126      152.5173      156.3329      130.9590      135.1672      125.8381      125.9958      141.5547      161.4514      167.9066      182.9186      188.7923      177.2428      146.4023      137.7221      115.3975      102.9606       96.3876       85.7791       89.4319       91.5197       89.2176      105.1355      113.8645      118.7591      111.0460       88.3846       93.8127       83.5455       95.7057      102.3204       72.4758       61.2510       58.9171       52.6402       52.1749       53.3591       56.5118       57.0050       50.8022       53.8219       53.3717       53.9237       52.9896       62.9536       65.5325       72.0402       91.8023       97.2347       86.4217       95.4581      139.2424      137.2274      121.6127      113.1527      122.2727      131.2178      144.5033      160.6902      177.5621      175.5316      162.6534      169.0305      192.7953      182.6820      156.0005      121.5477       85.2787       54.9954       57.9462       59.4034       84.6970        0.0000        0.0000        0.0000        0.0000        0.0000        0.0000      292.4827      216.4800        0.0000        0.0000        0.0000        0.0000      222.2400      195.5100        0.0000        0.0000        0.0000        0.0000        0.0000        0.0000        0.0000        0.0000        0.0000        0.0000        0.0000        0.0000        0.0000        0.0000        0.0000        0.0000        0.0000        0.0000        0.0000        0.0000        0.0000        0.0000        0.0000        0.0000        0.0000        0.0000        0.0000        0.0000        0.0000        0.0000        0.0000        0.0000        0.0000        0.0000        0.0000        0.0000        0.0000        0.0000        0.0000        0.0000        0.0000        0.0000        0.0000        0.0000        0.0000        0.0000        0.0000
        0.0000        0.0000        0.0000        0.0000        0.0000        0.0000        0.0000        0.0000        0.0000        0.0000        0.0000        0.0000        0.0000        0.0000        0.0000        0.0000        0.0000        0.0000        0.0000        0.0000        0.0000        0.0000        0.0000        0.0000        0.0000        0.0000        0.0000        0.0000        0.0000        0.0000        0.0000        0.0000        0.0000        0.0000        0.0000        0.0000        0.0000        0.0000        0.0000        0.0000        0.0000        0.0000        0.0000        0.0000        0.0000        0.0000        0.0000        0.0000        0.0000        0.0000        0.0000        0.0000        0.0000        0.0000        0.0000        0.0000        0.0000        0.0000        0.0000        0.0000        0.0000        0.0000        0.0000        0.0000        0.0000        0.0000        0.0000        0.0000        0.0000        0.0000        0.0000        0.0000        0.0000        0.0000        0.0000        0.0000        0.0000        0.0000        0.0000        0.0000        0.0000        0.0000        0.0000        0.0000        0.0000        0.0000        0.0000        0.0000        0.0000        0.0000        0.0000        0.0000        0.0000        0.0000        0.0000        0.0000        0.0000      416.0503      442.8472      309.4003      288.6056      263.7802      257.9734      256.3626      224.6089      204.3054      227.7889      211.2766      182.5741      185.5424      191.6280      184.0315      156.8405      151.0647      144.0454      148.8721      156.2702      156.5010      139.0661      117.0030      114.9519      110.3891      123.2073      153.5065      167.1711      179.6233      189.7082      188.9402      168.0029      158.8419      151.5047      112.5817       95.6958       98.0511       95.9948      106.4517      119.7143      106.8909      118.1667      125.0509      127.5088      101.5866       89.5014       82.1366       92.1758      103.0025       94.2414       51.5292       53.4149       60.8439       60.3844       59.9989       55.1588       52.6436       59.1688       59.8926       57.8722       53.8557       61.4904       76.9594       81.3269       73.5548       93.3302      106.7926      104.7226       86.8825       86.6974       94.5994      117.9304      112.8556      117.2863      120.5067      127.3369      149.8836      160.5896      161.6670      172.0711      157.7647      152.1061      177.1075      158.3424      117.1406       93.1728       55.6269       40.4838       49.8487       72.7785        0.0000        0.0000        0.0000        0.0000        0.0000      309.1407      335.2515      356.0843      262.7100        0.0000        0.0000        0.0000        0.0000        0.0000        0.0000        0.0000        0.0000        0.0000        0.0000        0.0000        0.0000        0.0000        0.0000        0.0000        0.0000        0.0000        0.0000        0.0000        0.0000        0.0000        0.0000        0.0000        0.0000        0.0000        0.0000        0.0000        0.0000        0.0000        0.0000        0.0000        0.0000        0.0000        0.0000        0.0000        0.0000        0.0000        0.0000        0.0000        0.0000        0.0000        0.0000        0.0000        0.0000        0.0000        0.0000        0.0000        0.0000        0.0000        0.0000        0.0000        0.0000        0.0000
        0.0000        0.0000        0.0000        0.0000        0.0000        0.0000        0.0000        0.0000        0.0000        0.0000        0.0000        0.0000        0.0000        0.0000        0.0000        0.0000        0.0000        0.0000        0.0000        0.0000        0.0000        0.0000        0.0000        0.0000        0.0000        0.0000        0.0000        0.0000        0.0000        0.0000        0.0000        0.0000        0.0000        0.0000        0.0000        0.0000        0.0000        0.0000        0.0000        0.0000        0.0000        0.0000        0.0000        0.0000        0.0000        0.0000        0.0000        0.0000        0.0000        0.0000        0.0000        0.0000        0.0000        0.0000        0.0000        0.0000        0.0000        0.0000        0.0000        0.0000        0.0000        0.0000        0.0000        0.0000        0.0000        0.0000        0.0000        0.0000        0.0000        0.0000        0.0000        0.0000        0.0000        0.0000        0.0000        0.0000        0.0000        0.0000        0.0000        0.0000        0.0000        0.0000        0.0000        0.0000        0.0000        0.0000        0.0000        0.0000        0.0000        0.0000        0.0000        0.0000        0.0000        0.0000        0.0000        0.0000        0.0000      355.1253      335.5428      290.1527      305.1927      270.3452      201.2927      208.5446      202.8583      215.5227      210.1431      181.6463      172.2282      162.4474      181.6578      174.5087      168.4630      151.1550      163.1106      157.8286      167.4407      143.1378      130.0611      108.0505      100.2416      110.6035      128.2528      145.1946      150.6672      168.5258      176.5565      177.8154      161.1571      151.6121      138.0445      121.3800      119.0907      104.6679      101.3397      103.7337      119.7335      117.6674      114.5377      117.5594      111.5640      113.5973      111.8129      119.4534      103.9163       97.2289       88.7086       67.0091       68.9104       70.9236       64.0800       56.0894       60.2807       64.8531       61.8173       61.8245       59.5690       60.1704       76.0426       78.3808       71.4802       73.7440       81.8237       97.8559      105.8995       85.5939       98.2610      101.3201      100.4544       99.1246      113.5644      107.6843      113.4013      133.2572      134.2815      155.2303      161.0347      163.3625      148.4027      139.1929      118.5578       78.7662       71.1513       42.0252       38.3793       63.1281       81.5580        0.0000        0.0000        0.0000       62.4300      204.6860      223.4920      246.8897      336.3759      248.9400        0.0000        0.0000        0.0000        0.0000        0.0000        0.0000        0.0000        0.0000        0.0000        0.0000        0.0000        0.0000        0.0000        0.0000        0.0000        0.0000        0.0000        0.0000        0.0000        0.0000        0.0000        0.0000        0.0000        0.0000        0.0000        0.0000        0.0000        0.0000        0.0000        0.0000        0.0000        0.0000        0.0000        0.0000        0.0000        0.0000        0.0000        0.0000        0.0000        0.0000        0.0000        0.0000        0.0000        0.0000        0.0000        0.0000        0.0000        0.0000        0.0000        0.0000        0.0000        0.0000        0.0000
        0.0000        0.0000        0.0000        0.0000        0.0000        0.0000        0.0000        0.0000        0.0000        0.0000        0.0000        0.0000        0.0000        0.0000        0.0000        0.0000        0.0000        0.0000        0.0000        0.0000        0.0000        0.0000        0.0000        0.0000        0.0000        0.0000        0.0000        0.0000        0.0000        0.0000        0.0000        0.0000        0.0000        0.0000        0.0000        0.0000        0.0000        0.0000        0.0000        0.0000        0.0000        0.0000        0.0000        0.0000        0.0000        0.0000        0.0000        0.0000        0.0000        0.0000        0.0000        0.0000        0.0000        0.0000        0.0000        0.0000        0.0000        0.0000        0.0000        0.0000        0.0000        0.0000        0.0000        0.0000        0.0000        0.0000        0.0000        0.0000        0.0000        0.0000        0.0000        0.0000        0.0000        0.0000        0.0000        0.0000        0.0000        0.0000        0.0000        0.0000        0.0000        0.0000        0.0000        0.0000        0.0000        0.0000        0.0000        0.0000        0.0000        0.0000        0.0000        0.0000        0.0000        0.0000        0.0000        0.0000      343.9893      388.4017      327.7491      318.3961      297.7649      303.6786      228.2959      216.8954      249.7900      228.9838      215.4154      183.4730      196.8595      183.1784      185.2134      172.2426      170.4942      172.9726      162.2746      166.6858      158.8518      186.0637      139.9711      109.4234       95.0488       99.7798      115.7635      142.3097      153.9780      160.1038      160.2906      160.0178      148.1863      133.2984      128.6751      131.8497      127.8628      121.4872      119.5853      127.7336      139.4585      141.0938      128.7827      133.3968      126.0287      108.5183      114.9540      112.9251      110.3515      109.1346      111.7401       80.6072       80.9401       85.2994       79.4197       83.2941       82.3890       91.0312       81.9270       75.1650       77.2705       84.6293       78.8454      101.2280       90.7423       74.5761       88.9579      111.8079      119.7269      106.4666      113.0808       96.8906       95.2620      111.2654      103.9634       88.5207       86.4822      104.0596      124.9098      141.2343      148.4245      170.6041      140.6514       81.4768       61.2969       44.4670       40.5437       60.7622       56.0754       65.0870        0.0000        0.0000        0.0000        0.0000      144.5574      177.5069      186.6718      196.5420      229.3993      303.5700        0.0000        0.0000        0.0000        0.0000        0.0000        0.0000        0.0000        0.0000        0.0000        0.0000        0.0000        0.0000        0.0000        0.0000        0.0000        0.0000        0.0000        0.0000        0.0000        0.0000        0.0000        0.0000        0.0000        0.0000        0.0000        0.0000        0.0000        0.0000        0.0000        0.0000        0.0000        0.0000        0.0000        0.0000        0.0000        0.0000        0.0000        0.0000        0.0000        0.0000        0.0000        0.0000        0.0000        0.0000        0.0000        0.0000        0.0000        0.0000        0.0000        0.0000        0.0000        0.0000        0.0000
        0.0000        0.0000        0.0000        0.0000        0.0000        0.0000        0.0000        0.0000        0.0000        0.0000        0.0000        0.0000        0.0000        0.0000        0.0000        0.0000        0.0000        0.0000        0.0000        0.0000        0.0000        0.0000        0.0000        0.0000        0.0000        0.0000        0.0000        0.0000        0.0000        0.0000        0.0000        0.0000        0.0000        0.0000        0.0000        0.0000        0.0000        0.0000        0.0000        0.0000        0.0000        0.0000        0.0000        0.0000        0.0000        0.0000        0.0000        0.0000        0.0000        0.0000        0.0000        0.0000        0.0000        0.0000        0.0000        0.0000        0.0000        0.0000        0.0000        0.0000        0.0000        0.0000        0.0000        0.0000        0.0000        0.0000        0.0000        0.0000        0.0000        0.0000        0.0000        0.0000        0.0000        0.0000        0.0000        0.0000        0.0000        0.0000        0.0000        0.0000        0.0000        0.0000        0.0000        0.0000        0.0000        0.0000        0.0000        0.0000        0.0000        0.0000        0.0000        0.0000        0.0000        0.0000        0.0000        0.0000      382.7999      352.7158      293.2420      341.1912      326.7733      313.9131      250.3353      217.9021      219.9577      248.1531      264.8825      201.0575      198.6325      200.0233      191.7065      176.5428      166.6207      165.4785      141.6114      147.7536      161.4205      175.5023      146.2530      106.9551      107.5031      106.7317      125.4227      151.4257      160.5533      169.3075      157.4074      156.7841      144.3096      130.4811      136.6410      136.1754      128.7191      135.2410      137.9619      136.5613      132.7513      131.8347      126.5707      122.3231      114.8291      110.4102      102.8020      102.4805       93.6919       84.6624      109.2568       98.6407       81.7665       91.9944       93.6336      110.5065      116.6186      111.5166       99.1014       98.6480       94.7002       90.1806       84.8570       91.1348       87.5950      103.6522      104.1775      113.2443      139.7406      119.4226       92.6319      101.3726      114.0329      122.1263       92.6810       81.0225       86.1086      100.8820      118.8036      128.4886      129.5434      107.7943       79.5635       50.5322       44.5321       34.4072       38.3668        0.0000        0.0000        0.0000        0.0000        0.0000        0.0000      132.8518      166.8749      187.7652      180.6920      185.2556      216.5529        0.0000        0.0000        0.0000        0.0000        0.0000        0.0000        0.0000        0.0000        0.0000        0.0000        0.0000        0.0000        0.0000        0.0000        0.0000        0.0000        0.0000        0.0000        0.0000        0.0000        0.0000        0.0000        0.0000        0.0000        0.0000        0.0000        0.0000        0.0000        0.0000        0.0000        0.0000        0.0000        0.0000        0.0000        0.0000        0.0000        0.0000        0.0000        0.0000        0.0000        0.0000        0.0000        0.0000        0.0000        0.0000        0.0000        0.0000        0.0000        0.0000        0.0000        0.0000        0.0000        0.0000        0.0000
        0.0000        0.0000        0.0000        0.0000        0.0000        0.0000        0.0000        0.0000        0.0000        0.0000        0.0000        0.0000        0.0000        0.0000        0.0000        0.0000        0.0000        0.0000        0.0000        0.0000        0.0000        0.0000        0.0000        0.0000        0.0000        0.0000        0.0000        0.0000        0.0000        0.0000        0.0000        0.0000        0.0000        0.0000        0.0000        0.0000        0.0000        0.0000        0.0000        0.0000        0.0000        0.0000        0.0000        0.0000        0.0000        0.0000        0.0000        0.0000        0.0000        0.0000        0.0000        0.0000        0.0000        0.0000        0.0000        0.0000        0.0000        0.0000        0.0000        0.0000        0.0000        0.0000        0.0000        0.0000        0.0000        0.0000        0.0000        0.0000        0.0000        0.0000        0.0000        0.0000        0.0000        0.0000        0.0000        0.0000        0.0000        0.0000        0.0000        0.0000        0.0000        0.0000        0.0000        0.0000        0.0000        0.0000        0.0000        0.0000        0.0000        0.0000        0.0000        0.0000        0.0000        0.0000        0.0000        0.0000      331.6088      322.8391      331.4474      370.2931      340.4348      286.0258      255.9355      214.8179      220.0123      244.1934      231.2185      212.2592      209.5615      209.1995      203.5544      193.3980      156.8048      144.7328      139.6709      137.7257      143.1302      134.2266      139.9258      110.0611      114.7142      118.2880      143.7751      167.2410      186.0878      175.1891      145.6417      136.4182      143.9654      127.0120      147.7158      140.7569      148.1881      151.1719      162.3605      159.2004      153.0654      133.9192      128.1191      121.7770      131.1520      115.4131      101.3083       97.2436       96.1088      102.7865      112.7260      115.8842       99.3745      101.6118      109.7631      119.9991      113.7852       98.4437      111.8044      108.5789       98.9858       95.1798       98.2563      107.3062      117.3920      142.5193      113.8064      123.1687      134.3692      106.7651       89.4545       86.8691       87.6014      126.0790       93.8347       83.4576       87.3470      103.6022       92.0800       95.7332       79.8725       62.9539       56.1178       37.2821       30.1348       30.9404        0.0000        0.0000        0.0000        0.0000        0.0000        0.0000      130.4508      187.1858      225.3964      191.2098      167.6536      159.8754      184.7986        0.0000        0.0000        0.0000        0.0000        0.0000        0.0000        0.0000        0.0000        0.0000        0.0000        0.0000        0.0000        0.0000        0.0000        0.0000        0.0000        0.0000        0.0000        0.0000        0.0000        0.0000        0.0000        0.0000        0.0000        0.0000        0.0000        0.0000        0.0000        0.0000        0.0000        0.0000        0.0000        0.0000        0.0000        0.0000        0.0000        0.0000        0.0000        0.0000        0.0000        0.0000        0.0000        0.0000        0.0000        0.0000        0.0000        0.0000        0.0000        0.0000        0.0000        0.0000        0.0000        0.0000        0.0000
        0.0000        0.0000        0.0000        0.0000        0.0000        0.0000        0.0000        0.0000        0.0000        0.0000        0.0000        0.0000        0.0000        0.0000        0.0000        0.0000        0.0000        0.0000        0.0000        0.0000        0.0000        0.0000        0.0000        0.0000        0.0000        0.0000        0.0000        0.0000        0.0000        0.0000        0.0000        0.0000        0.0000        0.0000        0.0000        0.0000        0.0000        0.0000        0.0000        0.0000        0.0000        0.0000        0.0000        0.0000        0.0000        0.0000        0.0000        0.0000        0.0000        0.0000        0.0000        0.0000        0.0000        0.0000        0.0000        0.0000        0.0000        0.0000        0.0000        0.0000        0.0000        0.0000        0.0000        0.0000        0.0000        0.0000        0.0000        0.0000        0.0000        0.0000        0.0000        0.0000        0.0000        0.0000        0.0000        0.0000        0.0000        0.0000        0.0000        0.0000        0.0000        0.0000        0.0000        0.0000        0.0000        0.0000        0.0000        0.0000        0.0000        0.0000        0.0000        0.0000        0.0000        0.0000        0.0000        0.0000        0.0000      309.7440      319.7979      369.2308      359.7761      309.7135      257.3664      213.1468      206.1036      209.4711      222.9403      233.4872      223.6561      225.0615      210.2069      193.5943      153.4310      123.7739      124.0557      126.8064      122.7590      132.6490      131.6819      105.9555      134.9608      142.7506      143.9687      141.9660      159.9294      160.0343      155.5868      127.9828      137.4513      130.7044      143.8402      147.8957      154.9189      167.1834      161.5267      143.6907      129.1641      115.9748      115.5910      139.7204      107.1324      114.7750      116.5927      129.0566      129.1182      109.2514      123.3574      126.3334      105.4074      109.6761      110.8626      111.2150      120.5616      114.4215      136.7998      122.3716      131.1071      114.5036      108.2042      124.2313      137.0780      137.9882      133.2637      134.6148      134.9987      106.7719       92.7083       86.9378       90.4488      104.5353      110.4099       81.8542       84.0090       81.2979       66.5062       62.2831       51.1994       49.1379       43.9535       25.5411       29.5174        0.0000        0.0000        0.0000        0.0000        0.0000        0.0000        0.0000      201.9745      234.4114      240.0332      184.3800      154.4517      158.4169      181.5202        0.0000        0.0000        0.0000        0.0000        0.0000        0.0000        0.0000        0.0000        0.0000        0.0000        0.0000        0.0000        0.0000        0.0000        0.0000        0.0000        0.0000        0.0000        0.0000        0.0000        0.0000        0.0000        0.0000        0.0000        0.0000        0.0000        0.0000        0.0000        0.0000        0.0000        0.0000        0.0000        0.0000        0.0000        0.0000        0.0000        0.0000        0.0000        0.0000        0.0000        0.0000        0.0000        0.0000        0.0000        0.0000        0.0000        0.0000        0.0000        0.0000        0.0000        0.0000        0.0000        0.0000        0.0000
        0.0000        0.0000        0.0000        0.0000        0.0000        0.0000        0.0000        0.0000        0.0000        0.0000        0.0000        0.0000        0.0000        0.0000        0.0000        0.0000        0.0000        0.0000        0.0000        0.0000        0.0000        0.0000        0.0000        0.0000        0.0000        0.0000        0.0000        0.0000        0.0000        0.0000        0.0000        0.0000        0.0000        0.0000        0.0000        0.0000        0.0000        0.0000        0.0000        0.0000        0.0000        0.0000        0.0000        0.0000        0.0000        0.0000        0.0000        0.0000        0.0000        0.0000        0.0000        0.0000        0.0000        0.0000        0.0000        0.0000        0.0000        0.0000        0.0000        0.0000        0.0000        0.0000        0.0000        0.0000        0.0000        0.0000        0.0000        0.0000        0.0000        0.0000        0.0000        0.0000        0.0000        0.0000        0.0000        0.0000        0.0000        0.0000        0.0000        0.0000        0.0000        0.0000        0.0000        0.0000        0.0000        0.0000        0.0000        0.0000        0.0000        0.0000        0.0000        0.0000        0.0000        0.0000        0.0000        0.0000      310.3362      291.5810      244.7277      295.6367        0.0000      299.7999      244.8622      213.2636      207.1761      241.5292      244.4501      246.3112      227.7672      206.8118      200.3309      185.3948      152.7896      100.4154       92.2931       92.8819       83.1298       98.6934       90.3047      108.2658      126.4132      121.9063      147.9398      139.5587      148.9797      157.2239      144.0117      145.9749      142.0017      143.5052      141.9221      154.0610      140.2905      163.6923      137.0165      123.6777      118.1896      109.9525       91.1681      111.3528      122.0219      123.3784      126.8587      150.5753       97.6535       99.0885      125.0742      106.2420      108.5592      136.5592       98.0692      121.1677      129.8245      141.5479      136.1814      126.1455      135.3537      135.0346      127.4241      159.4306      163.0415      155.5612      139.4533      107.2983       86.3435       82.1239       92.9128      110.0385       91.2190       97.4847      110.2143      106.7555       90.3647       76.8195       57.5415       31.7703       25.9426       21.6465       22.4393        0.0000        0.0000        0.0000        0.0000        0.0000       21.9000       37.3200        0.0000      214.1357      257.4259      282.7118      248.4766      199.4209      180.4520      185.6752        0.0000        0.0000        0.0000        0.0000        0.0000        0.0000        0.0000        0.0000        0.0000        0.0000        0.0000        0.0000        0.0000        0.0000        0.0000        0.0000        0.0000        0.0000        0.0000        0.0000        0.0000        0.0000        0.0000        0.0000        0.0000        0.0000        0.0000        0.0000        0.0000        0.0000        0.0000        0.0000        0.0000        0.0000        0.0000        0.0000        0.0000        0.0000        0.0000        0.0000        0.0000        0.0000        0.0000        0.0000        0.0000        0.0000        0.0000        0.0000        0.0000        0.0000        0.0000        0.0000        0.0000        0.0000        0.0000
        0.0000        0.0000        0.0000        0.0000        0.0000        0.0000        0.0000        0.0000        0.0000        0.0000        0.0000        0.0000        0.0000        0.0000        0.0000        0.0000        0.0000        0.0000        0.0000        0.0000        0.0000        0.0000        0.0000        0.0000        0.0000        0.0000        0.0000        0.0000        0.0000        0.0000        0.0000        0.0000        0.0000        0.0000        0.0000        0.0000        0.0000        0.0000        0.0000        0.0000        0.0000        0.0000        0.0000        0.0000        0.0000        0.0000        0.0000        0.0000        0.0000        0.0000        0.0000        0.0000        0.0000        0.0000        0.0000        0.0000        0.0000        0.0000        0.0000        0.0000        0.0000        0.0000        0.0000        0.0000        0.0000        0.0000        0.0000        0.0000        0.0000        0.0000        0.0000        0.0000        0.0000        0.0000        0.0000        0.0000        0.0000        0.0000        0.0000        0.0000        0.0000        0.0000        0.0000        0.0000        0.0000        0.0000        0.0000        0.0000        0.0000        0.0000        0.0000        0.0000        0.0000        0.0000        0.0000        0.0000        0.0000      280.5274        0.0000        0.0000        0.0000      263.4401      246.2972      232.0689      256.2278      291.4493      248.9939      243.3208      236.8824      241.6468      195.0458      150.9700      133.2284      107.2183       80.2222       80.7476       89.4607       89.7370       91.2534      123.6765      122.0475      121.7805      120.7131      132.3716      155.6765      143.2587      153.1820      148.7596      139.2869      157.1256      150.8231      153.5155      145.4565      148.6479      141.1848      129.4108      125.3212      117.7362      105.7712      123.0113      132.4328      118.5479      119.2725      149.6714      113.6189       96.5902      108.6943       91.9862      105.7620      113.8825      104.3329      125.1643      153.4640      160.8559      143.8220      154.9150      149.6623      128.3223      125.5168      181.3588      177.1565      181.4209      142.2849      101.0787       92.3807       89.0620      106.0099      123.4486      100.1806       89.3541       84.8598       89.3770       63.7083       42.6217       35.7779       19.3988       17.7532       14.7051       18.7587        0.0000        0.0000        0.0000        0.0000        0.0000       21.5100       34.8000       64.5900      243.0453      310.3088      336.2440      255.9805      208.1692      189.2691      194.7979        0.0000        0.0000        0.0000        0.0000        0.0000        0.0000        0.0000        0.0000        0.0000        0.0000        0.0000        0.0000        0.0000        0.0000        0.0000        0.0000        0.0000        0.0000        0.0000        0.0000        0.0000        0.0000        0.0000        0.0000        0.0000        0.0000        0.0000        0.0000        0.0000        0.0000        0.0000        0.0000        0.0000        0.0000        0.0000        0.0000        0.0000        0.0000        0.0000        0.0000        0.0000        0.0000        0.0000        0.0000        0.0000        0.0000        0.0000        0.0000        0.0000        0.0000        0.0000        0.0000        0.0000        0.0000        0.0000
        0.0000        0.0000        0.0000        0.0000        0.0000        0.0000        0.0000        0.0000        0.0000        0.0000        0.0000        0.0000        0.0000        0.0000        0.0000        0.0000        0.0000        0.0000        0.0000        0.0000        0.0000        0.0000        0.0000        0.0000        0.0000        0.0000        0.0000        0.0000        0.0000        0.0000        0.0000        0.0000        0.0000        0.0000        0.0000        0.0000        0.0000        0.0000        0.0000        0.0000        0.0000        0.0000        0.0000        0.0000        0.0000        0.0000        0.0000        0.0000        0.0000        0.0000        0.0000        0.0000        0.0000        0.0000        0.0000        0.0000        0.0000        0.0000        0.0000        0.0000        0.0000        0.0000        0.0000        0.0000        0.0000        0.0000        0.0000        0.0000        0.0000        0.0000        0.0000        0.0000        0.0000        0.0000        0.0000        0.0000        0.0000        0.0000        0.0000        0.0000        0.0000        0.0000        0.0000        0.0000        0.0000        0.0000        0.0000        0.0000        0.0000        0.0000        0.0000        0.0000        0.0000        0.0000        0.0000        0.0000        0.0000        0.0000        0.0000        0.0000        0.0000      308.0942      270.3840      224.2771      211.2875      245.5471      252.0349      251.7789      250.4375      216.6917      189.8868      140.3192      124.1442      111.5520      120.0368      100.5876       98.3146       94.6530       90.0847      107.6208      106.6237      130.9836      131.4282      134.6689      153.1369      154.0048      158.5703      148.1912      151.6847      157.9137      146.8918      148.9411      147.3335      146.2854      149.9460      140.0420      133.5536      129.2101      114.2684      107.0286      116.8764      120.0686      144.1894      111.3302      108.4192      108.7128      102.9735      135.4701      153.8270      142.1420      139.3822      138.2737      152.0299      186.7962      159.3109      166.3044      165.0767      134.8042      128.4268      188.5138      187.0669      177.4075      159.1219      124.2667      104.1488       93.0092       98.1150      113.1294      106.0441       91.9660      100.5820       75.3694       57.2683       40.2745       32.4360       26.1949       17.9847        0.0000        0.0000        0.0000        0.0000        0.0000        0.0000       19.9200       26.1600       44.1600       87.9000      268.3916      394.5489      323.0422      242.2246      197.5857      191.5976      194.5670        0.0000        0.0000        0.0000        0.0000        0.0000        0.0000        0.0000        0.0000        0.0000        0.0000        0.0000        0.0000        0.0000        0.0000        0.0000        0.0000        0.0000        0.0000        0.0000        0.0000        0.0000        0.0000        0.0000        0.0000        0.0000        0.0000        0.0000        0.0000        0.0000        0.0000        0.0000        0.0000        0.0000        0.0000        0.0000        0.0000        0.0000        0.0000        0.0000        0.0000        0.0000        0.0000        0.0000        0.0000        0.0000        0.0000        0.0000        0.0000        0.0000        0.0000        0.0000        0.0000        0.0000        0.0000        0.0000
        0.0000        0.0000        0.0000        0.0000        0.0000        0.0000        0.0000        0.0000        0.0000        0.0000        0.0000        0.0000        0.0000        0.0000        0.0000        0.0000        0.0000        0.0000        0.0000        0.0000        0.0000        0.0000        0.0000        0.0000        0.0000        0.0000        0.0000        0.0000        0.0000        0.0000        0.0000        0.0000        0.0000        0.0000        0.0000        0.0000        0.0000        0.0000        0.0000        0.0000        0.0000        0.0000        0.0000        0.0000        0.0000        0.0000        0.0000        0.0000        0.0000        0.0000        0.0000        0.0000        0.0000        0.0000        0.0000        0.0000        0.0000        0.0000        0.0000        0.0000        0.0000        0.0000        0.0000        0.0000        0.0000        0.0000        0.0000        0.0000        0.0000        0.0000        0.0000        0.0000        0.0000        0.0000        0.0000        0.0000        0.0000        0.0000        0.0000        0.0000        0.0000        0.0000        0.0000        0.0000        0.0000        0.0000        0.0000        0.0000        0.0000        0.0000        0.0000        0.0000        0.0000        0.0000        0.0000        0.0000        0.0000        0.0000        0.0000        0.0000        0.0000        0.0000      295.7595      255.2690      245.1399      232.5996      241.0605      233.4096      234.2096      215.0170      205.8091      144.7578      131.3661      124.9922      133.0495      121.9724      138.7719      129.7137      113.1386      130.2981      135.7135      182.0727      169.7669      180.0401      173.7720      176.2593      208.1076      187.5619      180.6180      180.7292      166.6511      152.4298      147.1544      153.4734      171.9652      148.8419      152.1044      153.2217      150.9558      157.8300      173.3653      165.3228      140.1175      113.4384      108.0949      150.2497      168.1465      228.1806      197.6099      163.9602      162.6480      168.1361      186.9025      176.6249      178.0315      180.1080      163.5223      160.2958      158.7840      206.0037      210.3566      178.7968      166.0522      134.7724      109.7445       94.9601       93.1628      101.5707       94.8234       78.3511       77.8867       70.8925       59.1895       44.4480       45.1340       46.1594       34.9957        0.0000        0.0000        0.0000        0.0000        0.0000        0.0000        0.0000       41.4600       65.0700      123.3000      260.0873      351.7195      317.9406      248.5844      181.4084      168.0419      190.9730        0.0000        0.0000        0.0000        0.0000        0.0000        0.0000        0.0000        0.0000        0.0000        0.0000        0.0000        0.0000        0.0000        0.0000        0.0000        0.0000        0.0000        0.0000        0.0000        0.0000        0.0000        0.0000        0.0000        0.0000        0.0000        0.0000        0.0000        0.0000        0.0000        0.0000        0.0000        0.0000        0.0000        0.0000        0.0000        0.0000        0.0000        0.0000        0.0000        0.0000        0.0000        0.0000        0.0000        0.0000        0.0000        0.0000        0.0000        0.0000        0.0000        0.0000        0.0000        0.0000        0.0000        0.0000        0.0000
        0.0000        0.0000        0.0000        0.0000        0.0000        0.0000        0.0000        0.0000        0.0000        0.0000        0.0000        0.0000        0.0000        0.0000        0.0000        0.0000        0.0000        0.0000        0.0000        0.0000        0.0000        0.0000        0.0000        0.0000        0.0000        0.0000        0.0000        0.0000        0.0000        0.0000        0.0000        0.0000        0.0000        0.0000        0.0000        0.0000        0.0000        0.0000        0.0000        0.0000        0.0000        0.0000        0.0000        0.0000        0.0000        0.0000        0.0000        0.0000        0.0000        0.0000        0.0000        0.0000        0.0000        0.0000        0.0000        0.0000        0.0000        0.0000        0.0000        0.0000        0.0000        0.0000        0.0000        0.0000        0.0000        0.0000        0.0000        0.0000        0.0000        0.0000        0.0000        0.0000        0.0000        0.0000        0.0000        0.0000        0.0000        0.0000        0.0000        0.0000        0.0000        0.0000        0.0000        0.0000        0.0000        0.0000        0.0000        0.0000        0.0000        0.0000        0.0000        0.0000        0.0000        0.0000        0.0000        0.0000        0.0000        0.0000        0.0000        0.0000        0.0000        0.0000        0.0000      323.9310      306.1950      297.5738      244.9580      221.9716      212.7297      214.6167      200.1617      198.0243      203.9090      202.0334      209.4291      221.2933      223.8193      225.5039      223.2228      207.7124      213.2137      229.1593      229.8533      264.2372      251.7022      244.2149      273.2021        0.0000        0.0000      172.8683      166.4342      163.3005      148.5993      158.3098      159.1027      154.9687      165.1888      165.4582      154.7424      146.7678      153.2771      200.5390      168.6543      164.1443      151.9261      150.6560      158.3236      152.9135      168.1521      180.8192      179.7139      195.5433      222.2833      177.2846      178.0782      210.5383      207.5412      196.8150      178.9861      183.9243      190.2862      171.9441      172.6862       87.5468       73.1637       64.9226       68.2023       78.7455       86.1773       92.2539       75.5917       58.8034       66.7356       79.2605        0.0000        0.0000        0.0000        0.0000        0.0000        0.0000        0.0000        0.0000        0.0000        0.0000        0.0000        0.0000        0.0000      224.6334      231.5416      220.8659      195.5044      176.0122      156.6497        0.0000        0.0000        0.0000        0.0000        0.0000        0.0000        0.0000        0.0000        0.0000        0.0000        0.0000        0.0000        0.0000        0.0000        0.0000        0.0000        0.0000        0.0000        0.0000        0.0000        0.0000        0.0000        0.0000        0.0000        0.0000        0.0000        0.0000        0.0000        0.0000        0.0000        0.0000        0.0000        0.0000        0.0000        0.0000        0.0000        0.0000        0.0000        0.0000        0.0000        0.0000        0.0000        0.0000        0.0000        0.0000        0.0000        0.0000        0.0000        0.0000        0.0000        0.0000        0.0000        0.0000        0.0000        0.0000        0.0000
        0.0000        0.0000        0.0000        0.0000        0.0000        0.0000        0.0000        0.0000        0.0000        0.0000        0.0000        0.0000        0.0000        0.0000        0.0000        0.0000        0.0000        0.0000        0.0000        0.0000        0.0000        0.0000        0.0000        0.0000        0.0000        0.0000        0.0000        0.0000        0.0000        0.0000        0.0000        0.0000        0.0000        0.0000        0.0000        0.0000        0.0000        0.0000        0.0000        0.0000        0.0000        0.0000        0.0000        0.0000        0.0000        0.0000        0.0000        0.0000        0.0000        0.0000        0.0000        0.0000        0.0000        0.0000        0.0000        0.0000        0.0000        0.0000        0.0000        0.0000        0.0000        0.0000        0.0000        0.0000        0.0000        0.0000        0.0000        0.0000        0.0000        0.0000        0.0000        0.0000        0.0000        0.0000        0.0000        0.0000        0.0000        0.0000        0.0000        0.0000        0.0000        0.0000        0.0000        0.0000        0.0000        0.0000        0.0000        0.0000        0.0000        0.0000        0.0000        0.0000        0.0000        0.0000        0.0000        0.0000        0.0000        0.0000        0.0000        0.0000        0.0000        0.0000        0.0000      333.4920      320.6230      302.7730      252.0637      236.6815      222.1593      216.2090      217.4321      233.2944      241.7686      253.1514      257.0800      287.4384      279.5356      272.5521      275.9851      237.4803      256.5785      294.7026      289.9340      339.9006      313.1239      331.2099        0.0000        0.0000        0.0000        0.0000        0.0000        0.0000      164.8750      166.8967      166.3052      162.3209      160.0372      164.9778      173.3108      173.6186      178.5922      204.7615      194.1993      178.1236      222.2195      201.4369      187.1042      186.5047      176.1877      193.1254      202.0036      237.0440      241.4228      199.7587      211.3155      228.4182      237.9057      218.8477      206.3080      194.6232      184.6283      178.5943      177.8182       84.3096       63.5123       54.3163       58.5083       87.3300       97.6048      120.6654      117.4687      115.4556        0.0000        0.0000        0.0000        0.0000        0.0000        0.0000        0.0000        0.0000        0.0000        0.0000        0.0000        0.0000        0.0000        0.0000        0.0000      193.6372      190.7420      202.7740      211.0780      203.5142      183.0746      201.7046        0.0000        0.0000        0.0000        0.0000        0.0000        0.0000        0.0000        0.0000        0.0000        0.0000        0.0000        0.0000        0.0000        0.0000        0.0000        0.0000        0.0000        0.0000        0.0000        0.0000        0.0000        0.0000        0.0000        0.0000        0.0000        0.0000        0.0000        0.0000        0.0000        0.0000        0.0000        0.0000        0.0000        0.0000        0.0000        0.0000        0.0000        0.0000        0.0000        0.0000        0.0000        0.0000        0.0000        0.0000        0.0000        0.0000        0.0000        0.0000        0.0000        0.0000        0.0000        0.0000        0.0000        0.0000        0.0000
        0.0000        0.0000        0.0000        0.0000        0.0000        0.0000        0.0000        0.0000        0.0000        0.0000        0.0000        0.0000        0.0000        0.0000        0.0000        0.0000        0.0000        0.0000        0.0000        0.0000        0.0000        0.0000        0.0000        0.0000        0.0000        0.0000        0.0000        0.0000        0.0000        0.0000        0.0000        0.0000        0.0000        0.0000        0.0000        0.0000        0.0000        0.0000        0.0000        0.0000        0.0000        0.0000        0.0000        0.0000        0.0000        0.0000        0.0000        0.0000        0.0000        0.0000        0.0000        0.0000        0.0000        0.0000        0.0000        0.0000        0.0000        0.0000        0.0000        0.0000        0.0000        0.0000        0.0000        0.0000        0.0000        0.0000        0.0000        0.0000        0.0000        0.0000        0.0000        0.0000        0.0000        0.0000        0.0000        0.0000        0.0000        0.0000        0.0000        0.0000        0.0000        0.0000        0.0000        0.0000        0.0000        0.0000        0.0000        0.0000        0.0000        0.0000        0.0000        0.0000        0.0000        0.0000        0.0000        0.0000        0.0000        0.0000        0.0000        0.0000        0.0000        0.0000        0.0000      324.6760      321.3499      290.7466      274.8221      242.9451      214.7135      209.8980      216.7605      246.8479      251.4639      257.7058      272.6446      298.2104      298.6270        0.0000      317.0175      279.6169        0.0000        0.0000      332.5515      350.6937        0.0000        0.0000        0.0000        0.0000        0.0000        0.0000        0.0000        0.0000      177.4194      168.4327      177.8659      198.1156      196.7555      202.6066      198.1424      244.2549      187.3220      185.6362      200.9530      226.6309      228.4022      222.3482      217.7822      224.7691      234.9402      216.5779      233.8370      249.6221      238.1565      241.5783      229.1739      260.9098      250.3701      237.6677      226.0938      224.1815      206.7478      185.9716      148.0640      100.8910       76.7959       61.9384       62.7511        0.0000        0.0000        0.0000        0.0000        0.0000        0.0000        0.0000        0.0000        0.0000        0.0000        0.0000        0.0000        0.0000        0.0000        0.0000        0.0000        0.0000        0.0000        0.0000        0.0000      218.8351      229.8583      225.2937      207.3868      279.4401        0.0000        0.0000        0.0000        0.0000        0.0000        0.0000        0.0000        0.0000        0.0000        0.0000        0.0000        0.0000        0.0000        0.0000        0.0000        0.0000        0.0000        0.0000        0.0000        0.0000        0.0000        0.0000        0.0000        0.0000        0.0000        0.0000        0.0000        0.0000        0.0000        0.0000        0.0000        0.0000        0.0000        0.0000        0.0000        0.0000        0.0000        0.0000        0.0000        0.0000        0.0000        0.0000        0.0000        0.0000        0.0000        0.0000        0.0000        0.0000        0.0000        0.0000        0.0000        0.0000        0.0000        0.0000        0.0000        0.0000        0.0000
        0.0000        0.0000        0.0000        0.0000        0.0000        0.0000        0.0000        0.0000        0.0000        0.0000        0.0000        0.0000        0.0000        0.0000        0.0000        0.0000        0.0000        0.0000        0.0000        0.0000        0.0000        0.0000        0.0000        0.0000        0.0000        0.0000        0.0000        0.0000        0.0000        0.0000        0.0000        0.0000        0.0000        0.0000        0.0000        0.0000        0.0000        0.0000        0.0000        0.0000        0.0000        0.0000        0.0000        0.0000        0.0000        0.0000        0.0000        0.0000        0.0000        0.0000        0.0000        0.0000        0.0000        0.0000        0.0000        0.0000        0.0000        0.0000        0.0000        0.0000        0.0000        0.0000        0.0000        0.0000        0.0000        0.0000        0.0000        0.0000        0.0000        0.0000        0.0000        0.0000        0.0000        0.0000        0.0000        0.0000        0.0000        0.0000        0.0000        0.0000        0.0000        0.0000        0.0000        0.0000        0.0000        0.0000        0.0000        0.0000        0.0000        0.0000        0.0000        0.0000        0.0000        0.0000        0.0000        0.0000        0.0000        0.0000        0.0000        0.0000        0.0000        0.0000        0.0000      306.9548      301.5247      299.2437      287.7563      237.5042      215.1647      208.3876      212.8521      243.1299      254.8630      254.7011        0.0000        0.0000        0.0000        0.0000        0.0000        0.0000        0.0000        0.0000        0.0000        0.0000        0.0000        0.0000        0.0000        0.0000        0.0000        0.0000        0.0000        0.0000        0.0000      207.8078      239.5864      247.1355      250.4574      261.3815      235.2496      304.9998      281.7865      248.9040      233.9624      246.6880      248.2278      261.3495      248.3163      261.4551      288.9366      236.0062      232.9848      241.4209      276.1899      288.3411      281.7765      300.6184      324.6501      284.8611      290.7404      268.5735      244.9233      227.1958      191.3127      121.2448      100.4786       74.6954        0.0000        0.0000        0.0000        0.0000        0.0000        0.0000        0.0000        0.0000        0.0000        0.0000        0.0000        0.0000        0.0000        0.0000        0.0000        0.0000        0.0000        0.0000        0.0000        0.0000        0.0000        0.0000      241.7982      235.0919      268.3280        0.0000      360.9829      274.2047        0.0000        0.0000        0.0000        0.0000        0.0000        0.0000        0.0000        0.0000        0.0000        0.0000        0.0000        0.0000        0.0000        0.0000        0.0000        0.0000        0.0000        0.0000        0.0000        0.0000        0.0000        0.0000        0.0000        0.0000        0.0000        0.0000        0.0000        0.0000        0.0000        0.0000        0.0000        0.0000        0.0000        0.0000        0.0000        0.0000        0.0000        0.0000        0.0000        0.0000        0.0000        0.0000        0.0000        0.0000        0.0000        0.0000        0.0000        0.0000        0.0000        0.0000        0.0000        0.0000        0.0000        0.0000        0.0000
        0.0000        0.0000        0.0000        0.0000        0.0000        0.0000        0.0000        0.0000        0.0000        0.0000        0.0000        0.0000        0.0000        0.0000        0.0000        0.0000        0.0000        0.0000        0.0000        0.0000        0.0000        0.0000        0.0000        0.0000        0.0000        0.0000        0.0000        0.0000        0.0000        0.0000        0.0000        0.0000        0.0000        0.0000        0.0000        0.0000        0.0000        0.0000        0.0000        0.0000        0.0000        0.0000        0.0000        0.0000        0.0000        0.0000        0.0000        0.0000        0.0000        0.0000        0.0000        0.0000        0.0000        0.0000        0.0000        0.0000        0.0000        0.0000        0.0000        0.0000        0.0000        0.0000        0.0000        0.0000        0.0000        0.0000        0.0000        0.0000        0.0000        0.0000        0.0000        0.0000        0.0000        0.0000        0.0000        0.0000        0.0000        0.0000        0.0000        0.0000        0.0000        0.0000        0.0000        0.0000        0.0000        0.0000        0.0000        0.0000        0.0000        0.0000        0.0000        0.0000        0.0000        0.0000        0.0000        0.0000        0.0000        0.0000        0.0000        0.0000        0.0000        0.0000        0.0000        0.0000        0.0000      262.1757      264.9610      235.8392      227.6474      234.4338      204.4437      231.8583      261.1189      265.5651      267.3302        0.0000        0.0000        0.0000        0.0000        0.0000        0.0000        0.0000        0.0000        0.0000        0.0000        0.0000        0.0000        0.0000        0.0000        0.0000        0.0000        0.0000        0.0000      265.8357      278.8511      319.1013      326.0596      351.4607      356.1795      297.1492      367.1720      348.7231      301.3978      269.1024      266.3992      283.6746      265.3207      262.7898      304.1126      310.9120      289.9554      307.9357      303.6688      321.7968      340.0556      344.6614      358.1902      377.2453      325.5399      299.1020      273.3398      223.5092      182.3077      105.6000      117.0900        0.0000        0.0000        0.0000        0.0000        0.0000        0.0000        0.0000        0.0000        0.0000        0.0000        0.0000        0.0000        0.0000        0.0000        0.0000        0.0000        0.0000        0.0000        0.0000        0.0000        0.0000        0.0000        0.0000        0.0000      294.2206      320.1130        0.0000      294.0900      292.2599        0.0000        0.0000        0.0000        0.0000        0.0000        0.0000        0.0000        0.0000        0.0000        0.0000        0.0000        0.0000        0.0000        0.0000        0.0000        0.0000        0.0000        0.0000        0.0000        0.0000        0.0000        0.0000        0.0000        0.0000        0.0000        0.0000        0.0000        0.0000        0.0000        0.0000        0.0000        0.0000        0.0000        0.0000        0.0000        0.0000        0.0000        0.0000        0.0000        0.0000        0.0000        0.0000        0.0000        0.0000        0.0000        0.0000        0.0000        0.0000        0.0000        0.0000        0.0000        0.0000        0.0000        0.0000        0.0000
        0.0000        0.0000        0.0000        0.0000        0.0000        0.0000        0.0000        0.0000        0.0000        0.0000        0.0000        0.0000        0.0000        0.0000        0.0000        0.0000        0.0000        0.0000        0.0000        0.0000        0.0000        0.0000        0.0000        0.0000        0.0000        0.0000        0.0000        0.0000        0.0000        0.0000        0.0000        0.0000        0.0000        0.0000        0.0000        0.0000        0.0000        0.0000        0.0000        0.0000        0.0000        0.0000        0.0000        0.0000        0.0000        0.0000        0.0000        0.0000        0.0000        0.0000        0.0000        0.0000        0.0000        0.0000        0.0000        0.0000        0.0000        0.0000        0.0000        0.0000        0.0000        0.0000        0.0000        0.0000        0.0000        0.0000        0.0000        0.0000        0.0000        0.0000        0.0000        0.0000        0.0000        0.0000        0.0000        0.0000        0.0000        0.0000        0.0000        0.0000        0.0000        0.0000        0.0000        0.0000        0.0000        0.0000        0.0000        0.0000        0.0000        0.0000        0.0000        0.0000        0.0000        0.0000        0.0000        0.0000        0.0000        0.0000        0.0000        0.0000        0.0000        0.0000        0.0000        0.0000        0.0000        0.0000      267.5673      243.2464      247.0814      215.1032      204.3869      245.5812      257.4880      262.8656      259.6164        0.0000        0.0000        0.0000        0.0000        0.0000        0.0000        0.0000        0.0000        0.0000        0.0000        0.0000        0.0000        0.0000        0.0000        0.0000        0.0000        0.0000        0.0000        0.0000        0.0000      380.4529      386.4906      388.6242      391.9081      374.7274      399.5204      387.2716      347.8944      335.7726      305.0160      306.6501      334.1768      290.3795      297.6280      290.7383      286.9313      307.9747      312.3866      356.2539      384.1407      463.8969      459.3721      414.6956      348.1129      286.4455        0.0000        0.0000      216.9737        0.0000        0.0000        0.0000        0.0000        0.0000        0.0000        0.0000        0.0000        0.0000        0.0000        0.0000        0.0000        0.0000        0.0000        0.0000        0.0000        0.0000        0.0000        0.0000        0.0000        0.0000        0.0000        0.0000        0.0000        0.0000        0.0000      304.4851      298.0148        0.0000        0.0000        0.0000        0.0000        0.0000        0.0000        0.0000        0.0000        0.0000        0.0000        0.0000        0.0000        0.0000        0.0000        0.0000        0.0000        0.0000        0.0000        0.0000        0.0000        0.0000        0.0000        0.0000        0.0000        0.0000        0.0000        0.0000        0.0000        0.0000        0.0000        0.0000        0.0000        0.0000        0.0000        0.0000        0.0000        0.0000        0.0000        0.0000        0.0000        0.0000        0.0000        0.0000        0.0000        0.0000        0.0000        0.0000        0.0000        0.0000        0.0000        0.0000        0.0000        0.0000        0.0000        0.0000        0.0000        0.0000        0.0000
[truncated: 212,709 more chars]
