# Supplementary material for: Multidimensional evaluation of the TRMM 3B43V7 satellite-based precipitation product in mainland China from 1998–2016
Source: PeerJ. 2020 Feb 20;8:e8615. doi: 10.7717/peerj.8615 (PMC7036276; doi:10.7717/peerj.8615)
Supplement: Supplemental Information 2 [file peerj-08-8615-s002.zip › TRMM_3B43 data/TRMM 3B43 data-Year-Month/2010-09.txt]

ncols         249
nrows         175
xllcorner     73.250
yllcorner     6.500
cellsize      0.25000
        0.0000        0.0000        0.0000        0.0000        0.0000        0.0000        0.0000        0.0000        0.0000        0.0000        0.0000        0.0000        0.0000        0.0000        0.0000        0.0000        0.0000        0.0000        0.0000        0.0000        0.0000        0.0000        0.0000        0.0000        0.0000        0.0000        0.0000        0.0000        0.0000        0.0000        0.0000        0.0000        0.0000        0.0000        0.0000        0.0000        0.0000        0.0000        0.0000        0.0000        0.0000        0.0000        0.0000        0.0000        0.0000        0.0000        0.0000        0.0000        0.0000        0.0000        0.0000        0.0000        0.0000        0.0000        0.0000        0.0000        0.0000        0.0000        0.0000        0.0000        0.0000        0.0000        0.0000        0.0000        0.0000        0.0000        0.0000        0.0000        0.0000        0.0000        0.0000        0.0000        0.0000        0.0000        0.0000        0.0000        0.0000        0.0000        0.0000        0.0000        0.0000        0.0000        0.0000        0.0000        0.0000        0.0000        0.0000        0.0000        0.0000        0.0000        0.0000        0.0000        0.0000        0.0000        0.0000        0.0000        0.0000        0.0000        0.0000        0.0000        0.0000        0.0000        0.0000        0.0000        0.0000        0.0000        0.0000        0.0000        0.0000        0.0000        0.0000        0.0000        0.0000        0.0000        0.0000        0.0000        0.0000        0.0000        0.0000        0.0000        0.0000        0.0000        0.0000        0.0000        0.0000        0.0000        0.0000        0.0000        0.0000        0.0000        0.0000        0.0000        0.0000        0.0000        0.0000        0.0000        0.0000        0.0000        0.0000        0.0000        0.0000        0.0000        0.0000        0.0000        0.0000        0.0000        0.0000        0.0000        0.0000        0.0000        0.0000        0.0000        0.0000        0.0000        0.0000        0.0000        0.0000        0.0000        0.0000        0.0000        0.0000        0.0000        0.0000        0.0000        0.0000        0.0000        0.0000        0.0000        0.0000        0.0000        0.0000        0.0000        0.0000       26.1929       27.7329       26.5859        0.0000        0.0000        0.0000       26.9735       26.0393       26.2326       25.2290       29.1399       26.1624       20.0850       18.8068       15.9573       15.6711       17.1630       17.8405       21.3569       23.6423       20.4252       18.7680       21.7706       22.8787       28.0498       30.5898       31.0874       32.3829       35.8244       40.0902       27.1909       21.2663       19.8831       13.1394       14.5593       13.7642       11.1534       12.8717       17.0130       17.2435       16.8580       16.0609       13.6488       12.1754       13.8385       13.2813        0.0000        0.0000        0.0000        0.0000        0.0000        0.0000        0.0000        0.0000        0.0000        0.0000        0.0000        0.0000        0.0000        0.0000        0.0000        0.0000        0.0000        0.0000        0.0000        0.0000        0.0000        0.0000        0.0000        0.0000        0.0000        0.0000        0.0000        0.0000        0.0000        0.0000
        0.0000        0.0000        0.0000        0.0000        0.0000        0.0000        0.0000        0.0000        0.0000        0.0000        0.0000        0.0000        0.0000        0.0000        0.0000        0.0000        0.0000        0.0000        0.0000        0.0000        0.0000        0.0000        0.0000        0.0000        0.0000        0.0000        0.0000        0.0000        0.0000        0.0000        0.0000        0.0000        0.0000        0.0000        0.0000        0.0000        0.0000        0.0000        0.0000        0.0000        0.0000        0.0000        0.0000        0.0000        0.0000        0.0000        0.0000        0.0000        0.0000        0.0000        0.0000        0.0000        0.0000        0.0000        0.0000        0.0000        0.0000        0.0000        0.0000        0.0000        0.0000        0.0000        0.0000        0.0000        0.0000        0.0000        0.0000        0.0000        0.0000        0.0000        0.0000        0.0000        0.0000        0.0000        0.0000        0.0000        0.0000        0.0000        0.0000        0.0000        0.0000        0.0000        0.0000        0.0000        0.0000        0.0000        0.0000        0.0000        0.0000        0.0000        0.0000        0.0000        0.0000        0.0000        0.0000        0.0000        0.0000        0.0000        0.0000        0.0000        0.0000        0.0000        0.0000        0.0000        0.0000        0.0000        0.0000        0.0000        0.0000        0.0000        0.0000        0.0000        0.0000        0.0000        0.0000        0.0000        0.0000        0.0000        0.0000        0.0000        0.0000        0.0000        0.0000        0.0000        0.0000        0.0000        0.0000        0.0000        0.0000        0.0000        0.0000        0.0000        0.0000        0.0000        0.0000        0.0000        0.0000        0.0000        0.0000        0.0000        0.0000        0.0000        0.0000        0.0000        0.0000        0.0000        0.0000        0.0000        0.0000        0.0000        0.0000        0.0000        0.0000        0.0000        0.0000        0.0000        0.0000        0.0000        0.0000        0.0000        0.0000        0.0000        0.0000        0.0000        0.0000        0.0000        0.0000        0.0000        0.0000        0.0000        0.0000        0.0000       22.5215       22.1302       23.5228       27.9933       27.0272       30.1481       29.0961       26.5958       23.7323       22.5320       20.3315       17.3641       17.7916       16.6531       19.0907       16.3761       14.6494       16.6298       17.9390       22.8560       20.8893       19.3212       18.2808       19.6336       20.3809       23.6825       22.7085       22.9008       21.8354       21.9628       24.6223       28.1069       26.1580       17.3243       15.9020       13.9494       15.3510       15.8119       14.8199       17.1153       17.0855       17.7316       15.5987       13.1244       12.4511       11.3134       12.2275       13.3182       13.4256       17.3692       15.7565       18.6681       21.8403       27.3723        0.0000        0.0000        0.0000        0.0000        0.0000        0.0000        0.0000        0.0000        0.0000        0.0000        0.0000        0.0000        0.0000        0.0000        0.0000        0.0000        0.0000        0.0000        0.0000        0.0000        0.0000        0.0000        0.0000
        0.0000        0.0000        0.0000        0.0000        0.0000        0.0000        0.0000        0.0000        0.0000        0.0000        0.0000        0.0000        0.0000        0.0000        0.0000        0.0000        0.0000        0.0000        0.0000        0.0000        0.0000        0.0000        0.0000        0.0000        0.0000        0.0000        0.0000        0.0000        0.0000        0.0000        0.0000        0.0000        0.0000        0.0000        0.0000        0.0000        0.0000        0.0000        0.0000        0.0000        0.0000        0.0000        0.0000        0.0000        0.0000        0.0000        0.0000        0.0000        0.0000        0.0000        0.0000        0.0000        0.0000        0.0000        0.0000       19.9392        0.0000       20.0122       18.5055        0.0000        0.0000        0.0000        0.0000        0.0000        0.0000        0.0000        0.0000        0.0000        0.0000        0.0000        0.0000        0.0000        0.0000        0.0000        0.0000        0.0000        0.0000        0.0000        0.0000        0.0000        0.0000        0.0000        0.0000        0.0000        0.0000        0.0000        0.0000        0.0000        0.0000        0.0000        0.0000        0.0000        0.0000        0.0000        0.0000        0.0000        0.0000        0.0000        0.0000        0.0000        0.0000        0.0000        0.0000        0.0000        0.0000        0.0000        0.0000        0.0000        0.0000        0.0000        0.0000        0.0000        0.0000        0.0000        0.0000        0.0000        0.0000        0.0000        0.0000        0.0000        0.0000        0.0000        0.0000        0.0000        0.0000        0.0000        0.0000        0.0000        0.0000        0.0000        0.0000        0.0000        0.0000        0.0000        0.0000        0.0000        0.0000        0.0000        0.0000        0.0000        0.0000        0.0000        0.0000        0.0000        0.0000        0.0000        0.0000        0.0000        0.0000        0.0000        0.0000        0.0000        0.0000        0.0000        0.0000        0.0000        0.0000        0.0000        0.0000        0.0000        0.0000        0.0000        0.0000        0.0000        0.0000        0.0000        0.0000        0.0000        0.0000        0.0000        0.0000       20.8549       19.6314       23.2715       24.8395       23.0033       27.3045       31.4420       25.7864       26.2042       23.7248       20.8096       20.5755       16.9059       16.4415       16.2217       16.7880       14.8635       16.2253       17.8398       16.4821       20.8417       20.6489       19.4323       18.5636       22.7142       18.8306       19.9264       25.1711       15.8848       11.3241       10.5384       12.1672       18.7497       23.6582       15.6752       16.7178       20.0748       15.5740       19.1635       16.7036       16.3673       16.3559       15.9304       14.9394       12.2337       12.6326       14.3283       13.1370       10.3829       12.2909       14.8882       12.7805       17.4920       19.0638       21.4860       22.4732        0.0000        0.0000        0.0000        0.0000        0.0000        0.0000        0.0000        0.0000        0.0000        0.0000        0.0000        0.0000        0.0000        0.0000        0.0000        0.0000        0.0000        0.0000        0.0000        0.0000        0.0000        0.0000
        0.0000        0.0000        0.0000        0.0000        0.0000        0.0000        0.0000        0.0000        0.0000        0.0000        0.0000        0.0000        0.0000        0.0000        0.0000        0.0000        0.0000        0.0000        0.0000        0.0000        0.0000        0.0000        0.0000        0.0000        0.0000        0.0000        0.0000        0.0000        0.0000        0.0000        0.0000        0.0000        0.0000        0.0000        0.0000        0.0000        0.0000        0.0000        0.0000        0.0000        0.0000        0.0000        0.0000        0.0000        0.0000        0.0000        0.0000        0.0000        0.0000        0.0000        0.0000        0.0000        0.0000       25.9592       23.8587       29.4908       29.3231       27.3946       41.4811       12.0060        0.0000        0.0000        0.0000        0.0000        0.0000        0.0000        0.0000        0.0000        0.0000        0.0000        0.0000        0.0000        0.0000        0.0000        0.0000        0.0000        0.0000        0.0000        0.0000        0.0000        0.0000        0.0000        0.0000        0.0000        0.0000        0.0000        0.0000        0.0000        0.0000        0.0000        0.0000        0.0000        0.0000        0.0000        0.0000        0.0000        0.0000        0.0000        0.0000        0.0000        0.0000        0.0000        0.0000        0.0000        0.0000        0.0000        0.0000        0.0000        0.0000        0.0000        0.0000        0.0000        0.0000        0.0000        0.0000        0.0000        0.0000        0.0000        0.0000        0.0000        0.0000        0.0000        0.0000        0.0000        0.0000        0.0000        0.0000        0.0000        0.0000        0.0000        0.0000        0.0000        0.0000        0.0000        0.0000        0.0000        0.0000        0.0000        0.0000        0.0000        0.0000        0.0000        0.0000        0.0000        0.0000        0.0000        0.0000        0.0000        0.0000        0.0000        0.0000        0.0000        0.0000        0.0000        0.0000        0.0000        0.0000        0.0000        0.0000        0.0000        0.0000        0.0000        0.0000        0.0000        0.0000        0.0000        0.0000        0.0000        0.0000        0.0000       24.4137       25.6821       21.0338       24.0601       25.4853       23.5699       51.2353      104.0273       27.7686       24.3222       20.7799       18.9770       22.2490       18.7641       14.8182       15.5161       17.5623       18.2696       19.2517       23.7486       20.5588       17.1713       19.5097       19.4496       18.9472       19.1776       19.4779       19.9530       17.8139       10.4667       10.0344       11.3780        9.0852       14.4311       14.7297       14.3851       14.4472       17.9555       19.8190       22.3215       20.4648       18.1188       19.4885       15.5375       13.8743       11.2602       11.0292       13.9388       14.2913       12.8175       14.1563       13.0471       12.3514       14.7983       15.9566       23.8272       28.0978       22.2429       26.8497        0.0000        0.0000        0.0000        0.0000        0.0000        0.0000        0.0000        0.0000        0.0000        0.0000        0.0000        0.0000        0.0000        0.0000        0.0000        0.0000        0.0000        0.0000        0.0000        0.0000
        0.0000        0.0000        0.0000        0.0000        0.0000        0.0000        0.0000        0.0000        0.0000        0.0000        0.0000        0.0000        0.0000        0.0000        0.0000        0.0000        0.0000        0.0000        0.0000        0.0000        0.0000        0.0000        0.0000        0.0000        0.0000        0.0000        0.0000        0.0000        0.0000        0.0000        0.0000        0.0000        0.0000        0.0000        0.0000        0.0000        0.0000        0.0000        0.0000        0.0000        0.0000        0.0000        0.0000        0.0000        0.0000        0.0000        0.0000        0.0000        0.0000        0.0000        0.0000        0.0000        0.0000       16.9015       17.3617       16.6705       25.3372       23.8205       19.0680       13.5725        0.0000        0.0000        0.0000        0.0000        0.0000        0.0000        0.0000        0.0000        0.0000        0.0000        0.0000        0.0000        0.0000        0.0000        0.0000        0.0000        0.0000        0.0000        0.0000        0.0000        0.0000        0.0000        0.0000        0.0000        0.0000        0.0000        0.0000        0.0000        0.0000        0.0000        0.0000        0.0000        0.0000        0.0000        0.0000        0.0000        0.0000        0.0000        0.0000        0.0000        0.0000        0.0000        0.0000        0.0000        0.0000        0.0000        0.0000        0.0000        0.0000        0.0000        0.0000        0.0000        0.0000        0.0000        0.0000        0.0000        0.0000        0.0000        0.0000        0.0000        0.0000        0.0000        0.0000        0.0000        0.0000        0.0000        0.0000        0.0000        0.0000        0.0000        0.0000        0.0000        0.0000        0.0000        0.0000        0.0000        0.0000        0.0000        0.0000        0.0000        0.0000        0.0000        0.0000        0.0000        0.0000        0.0000        0.0000        0.0000        0.0000        0.0000        0.0000        0.0000        0.0000        0.0000        0.0000        0.0000        0.0000        0.0000        0.0000        0.0000        0.0000        0.0000        0.0000        0.0000        0.0000        0.0000        0.0000        0.0000        0.0000        0.0000       21.4217       19.5753       16.4873       21.7199       22.5209       65.0316      116.4467       49.6315       26.9209       24.5672       21.9719       19.1680       20.8098       18.2719       16.4621       15.5109       16.3766       18.5003       25.3327       28.9554       32.6385       30.1985       20.2854       15.4971       15.1388       15.8840       16.6979       25.5941       19.4415       14.1210       14.1871       12.3752       11.7941       15.0638       15.1542       14.9963       15.1177       15.1957       17.4820       20.3940       20.0543       17.7614       17.2001       14.7715       12.3462       10.8894       11.3337       14.1182       12.9127       16.6762       15.0770       13.1549       12.8864       13.3960       14.4359       17.6332       19.1549       20.1752       22.2040       37.3548       27.3442        0.0000        0.0000        0.0000        0.0000        0.0000        0.0000        0.0000        0.0000        0.0000        0.0000        0.0000        0.0000        0.0000        0.0000        0.0000        0.0000        0.0000        0.0000
        0.0000        0.0000        0.0000        0.0000        0.0000        0.0000        0.0000        0.0000        0.0000        0.0000        0.0000        0.0000        0.0000        0.0000        0.0000        0.0000        0.0000        0.0000        0.0000        0.0000        0.0000        0.0000        0.0000        0.0000        0.0000        0.0000        0.0000        0.0000        0.0000        0.0000        0.0000        0.0000        0.0000        0.0000        0.0000        0.0000        0.0000        0.0000        0.0000        0.0000        0.0000        0.0000        0.0000        0.0000        0.0000        0.0000        0.0000        0.0000        0.0000        0.0000       59.4961       15.6824       14.4857       13.3430       14.8614       14.6475       16.8874       17.3103       14.0466       11.2885       14.6847       19.6918        0.0000        0.0000        0.0000        0.0000        0.0000        0.0000        0.0000        0.0000        0.0000        0.0000        0.0000        0.0000        0.0000        0.0000        0.0000        0.0000        0.0000        0.0000        0.0000        0.0000        0.0000        0.0000        0.0000        0.0000        0.0000        0.0000        0.0000        0.0000        0.0000        0.0000        0.0000        0.0000        0.0000        0.0000        0.0000        0.0000        0.0000        0.0000        0.0000        0.0000        0.0000        0.0000        0.0000        0.0000        0.0000        0.0000        0.0000        0.0000        0.0000        0.0000        0.0000        0.0000        0.0000        0.0000        0.0000        0.0000        0.0000        0.0000        0.0000        0.0000        0.0000        0.0000        0.0000        0.0000        0.0000        0.0000        0.0000        0.0000        0.0000        0.0000        0.0000        0.0000        0.0000        0.0000        0.0000        0.0000        0.0000        0.0000        0.0000        0.0000        0.0000        0.0000        0.0000        0.0000        0.0000        0.0000        0.0000        0.0000        0.0000        0.0000        0.0000        0.0000        0.0000        0.0000        0.0000        0.0000        0.0000        0.0000        0.0000        0.0000        0.0000        0.0000        0.0000        0.0000        0.0000        0.0000        0.0000       22.2272       20.0678       15.9983       12.7740       17.1739       17.3584       30.9585       28.0654       24.6934       19.2708       24.4595       18.9181       15.2852       15.3183       23.2406       16.1906       15.4031       15.4674       18.9397       25.6492       25.8439       27.0998       30.4325       23.1599       20.4047       17.0975       13.7844       16.6601       19.8840       21.8842       18.6944       12.6701       11.4333       13.4945       15.0176       14.3547       14.8642       14.2868       14.7102       15.3028       14.7597       14.5428       15.9369       20.5526       18.1772       16.6112       12.9082       12.4524       12.7380       14.2202       12.5569       11.4601       10.5555       12.7945       14.4638       14.2231       14.9450       17.1607       20.3862       22.6706       30.6267       28.5123        0.0000        0.0000        0.0000        0.0000        0.0000        0.0000        0.0000        0.0000        0.0000        0.0000        0.0000        0.0000        0.0000        0.0000       39.5185       41.5204       94.2111        0.0000
        0.0000        0.0000        0.0000        0.0000        0.0000        0.0000        0.0000        0.0000        0.0000        0.0000        0.0000        0.0000        0.0000        0.0000        0.0000        0.0000        0.0000        0.0000        0.0000        0.0000        0.0000        0.0000        0.0000        0.0000        0.0000        0.0000        0.0000        0.0000        0.0000        0.0000        0.0000        0.0000        0.0000        0.0000        0.0000        0.0000        0.0000        0.0000        0.0000        0.0000        0.0000        0.0000        0.0000        0.0000        0.0000        0.0000        0.0000        0.0000       12.7147       11.1761       11.3078       13.9842       10.2645        9.0480        9.2564       10.9211        8.4035        9.6431       11.7177       12.0553       10.5756       18.1444       27.8079        0.0000        0.0000        0.0000        0.0000        0.0000        0.0000        0.0000        0.0000        0.0000        0.0000        0.0000        0.0000        0.0000        0.0000        0.0000        0.0000        0.0000        0.0000        0.0000        0.0000        0.0000        0.0000        0.0000        0.0000        0.0000        0.0000        0.0000        0.0000        0.0000        0.0000        0.0000        0.0000        0.0000        0.0000        0.0000        0.0000        0.0000        0.0000        0.0000        0.0000        0.0000        0.0000        0.0000        0.0000        0.0000        0.0000        0.0000        0.0000        0.0000        0.0000        0.0000        0.0000        0.0000        0.0000        0.0000        0.0000        0.0000        0.0000        0.0000        0.0000        0.0000        0.0000        0.0000        0.0000        0.0000        0.0000        0.0000        0.0000        0.0000        0.0000        0.0000        0.0000        0.0000        0.0000        0.0000        0.0000        0.0000        0.0000        0.0000        0.0000        0.0000        0.0000        0.0000        0.0000        0.0000        0.0000        0.0000        0.0000        0.0000        0.0000        0.0000        0.0000        0.0000        0.0000        0.0000        0.0000        0.0000        0.0000        0.0000        0.0000        0.0000        0.0000        0.0000        0.0000        0.0000       22.3419       17.4731       15.6136       12.6742       11.5659       11.1373       13.5856       16.0883       18.2444       19.1708       19.1876       12.9309       13.7305       14.6973       15.7202       23.9213       23.2453       20.0274       13.7583       17.8555       29.4293       30.0600       29.9560       28.2681       19.7235       16.5361       22.3384       12.4099       12.6058       16.8164       16.6522       17.7807       16.6508       14.6553       12.4865       16.6238       15.3241       14.0798       13.9564       13.1275       15.4931       13.7352       13.1598       13.7478       14.0322       17.6887       15.5079       14.2942       13.1571       13.6115       13.2271       10.2961       10.3897       13.0234       13.5422       14.3080       16.1957       17.4084       19.5687       23.0169       24.5268       24.4571       24.6336       30.7388        0.0000        0.0000        0.0000        0.0000        0.0000        0.0000        0.0000        0.0000        0.0000       33.2280       44.3196       37.2551       68.0900       60.4420       58.5992       56.8411       61.7066
        0.0000        0.0000        0.0000        0.0000        0.0000        0.0000        0.0000        0.0000        0.0000        0.0000        0.0000        0.0000        0.0000        0.0000        0.0000        0.0000        0.0000        0.0000        0.0000        0.0000        0.0000        0.0000        0.0000        0.0000        0.0000        0.0000        0.0000        0.0000        0.0000        0.0000        0.0000        0.0000        0.0000        0.0000        0.0000        0.0000        0.0000        0.0000        0.0000        0.0000        0.0000        0.0000        0.0000        0.0000        0.0000        0.0000        0.0000        0.0000       10.4132        8.9833        8.4303        6.8865        6.0433        5.8982        7.0803        7.8237        7.4410        7.1506        9.3550       10.5723       11.9586       13.2004       12.8980       15.7910       17.3665       16.1362       18.2403        0.0000        0.0000        0.0000        0.0000        0.0000        0.0000        0.0000        0.0000        0.0000        0.0000        0.0000        0.0000        0.0000        0.0000        0.0000        0.0000        0.0000        0.0000        0.0000        0.0000        0.0000        0.0000        0.0000        0.0000        0.0000        0.0000        0.0000        0.0000        0.0000        0.0000        0.0000        0.0000        0.0000        0.0000        0.0000        0.0000        0.0000        0.0000        0.0000        0.0000        0.0000        0.0000        0.0000        0.0000        0.0000        0.0000        0.0000        0.0000        0.0000        0.0000        0.0000        0.0000        0.0000        0.0000        0.0000        0.0000        0.0000        0.0000        0.0000        0.0000        0.0000        0.0000        0.0000        0.0000        0.0000        0.0000        0.0000        0.0000        0.0000        0.0000        0.0000        0.0000        0.0000        0.0000        0.0000        0.0000        0.0000        0.0000        0.0000        0.0000        0.0000        0.0000        0.0000        0.0000        0.0000        0.0000        0.0000        0.0000        0.0000        0.0000        0.0000        0.0000        0.0000        0.0000        0.0000        0.0000        0.0000        0.0000        0.0000        0.0000        0.0000       18.6324       15.5173       13.3945       10.8304        9.1674        9.4237        9.9243       14.3735       14.4797       12.1254       12.2138       11.3371       11.2471       13.0972       14.8940       21.6858       20.6127       14.3004       13.4563       12.6947       20.6206       22.2489       24.4928       24.6118       15.1866       15.3422       13.4106       16.3670       15.3789       16.0824       20.6947       25.2962       21.6735       15.5896       11.5974       14.5104       14.5469       14.3289       13.7208       16.3799       14.8209       11.3363       12.8090       12.9006       12.6727       13.8165       14.3400       16.6624       16.1559       15.7254       13.4991       12.6780       12.7370       10.7591       13.2162       13.1758       12.3154       15.3175       18.5664       25.7208       21.0684       23.5782       28.9756        0.0000        0.0000        0.0000        0.0000        0.0000        0.0000       26.8374       28.4145       56.4944       63.7053       57.9145       43.9906       43.9391       45.4991       35.8092       37.2561        0.0000        0.0000
        0.0000        0.0000        0.0000        0.0000        0.0000        0.0000        0.0000        0.0000        0.0000        0.0000        0.0000        0.0000        0.0000        0.0000        0.0000        0.0000        0.0000        0.0000        0.0000        0.0000        0.0000        0.0000        0.0000        0.0000        0.0000        0.0000        0.0000        0.0000        0.0000        0.0000        0.0000        0.0000        0.0000        0.0000        0.0000        0.0000        0.0000        0.0000        0.0000        0.0000        0.0000        0.0000        0.0000        0.0000        0.0000        0.0000        0.0000        0.0000        8.1980        7.1505        6.1145        5.2217        6.0920        7.3546        7.4427        8.0122        7.0932        7.1626        5.4224        5.2028        8.1135       10.7093       11.3523       11.3990       12.9600       14.3434       13.0314       14.1066       13.1191        0.0000        0.0000        0.0000        0.0000        0.0000        0.0000        0.0000        0.0000        0.0000        0.0000        0.0000        0.0000        0.0000        0.0000        0.0000        0.0000        0.0000        0.0000        0.0000        0.0000        0.0000        0.0000        0.0000        0.0000        0.0000        0.0000        0.0000        0.0000        0.0000        0.0000        0.0000        0.0000        0.0000        0.0000        0.0000        0.0000        0.0000        0.0000        0.0000        0.0000        0.0000        0.0000        0.0000        0.0000        0.0000        0.0000        0.0000        0.0000        0.0000        0.0000        0.0000        0.0000        0.0000        0.0000        0.0000        0.0000        0.0000        0.0000        0.0000        0.0000        0.0000        0.0000        0.0000        0.0000        0.0000        0.0000        0.0000        0.0000        0.0000        0.0000        0.0000        0.0000        0.0000        0.0000        0.0000        0.0000        0.0000        0.0000        0.0000        0.0000        0.0000        0.0000        0.0000        0.0000        0.0000        0.0000        0.0000        0.0000        0.0000        0.0000        0.0000        0.0000        0.0000        0.0000        0.0000        0.0000        0.0000        0.0000        0.0000       15.0717       11.2797       11.4601        9.4055        8.4646        9.3136        8.2895       11.8525       13.9534      223.3163      148.3749        7.8450        8.2652       17.4247       17.7909       19.4091       20.2733       16.0357       17.2408       14.0791       18.1212       22.6966       23.2113       12.5469       10.8016       11.9382       10.9232       16.2476       16.9964       17.6571       22.5285       29.2899       23.7174       13.1921       11.9322       14.1884       13.6204       13.5859       14.1624       12.2967       11.8633       11.8145       10.2921       11.0091       11.9286       15.8119       18.3195       15.1808       13.7150       14.5113       17.9532       19.8925       16.4650       12.5233       13.6610       16.8499       14.3455       14.6086       17.8376       22.8615       22.5012       25.1665       27.0275       28.7369       27.8404       35.2342       34.7562       37.6457       46.5242       45.5387       42.3064       35.8157       27.6488       36.7482       41.0563       44.2223       35.8084       37.0670       49.7792        0.0000        0.0000
        0.0000        0.0000        0.0000        0.0000        0.0000        0.0000        0.0000        0.0000        0.0000        0.0000        0.0000        0.0000        0.0000        0.0000        0.0000        0.0000        0.0000        0.0000        0.0000        0.0000        0.0000        0.0000        0.0000        0.0000        0.0000        0.0000        0.0000        0.0000        0.0000        0.0000        0.0000        0.0000        0.0000        0.0000        0.0000        0.0000        0.0000        0.0000        0.0000        0.0000        0.0000        0.0000        0.0000        0.0000        0.0000        0.0000        0.0000        0.0000        7.1829        5.9883        5.7224        5.3034        5.2714        4.6184        5.4906        6.1488        7.7475        9.8629        3.6046        5.1260        4.6792        7.0605        9.6726       10.3512       12.0881       12.4411       11.3617       12.3270       12.5164       12.3779        0.0000        0.0000        0.0000        0.0000        0.0000        0.0000        0.0000        0.0000        0.0000        0.0000        0.0000        0.0000        0.0000        0.0000        0.0000        0.0000        0.0000        0.0000        0.0000        0.0000        0.0000        0.0000        0.0000        0.0000        0.0000        0.0000        0.0000        0.0000        0.0000        0.0000        0.0000        0.0000        0.0000        0.0000        0.0000        0.0000        0.0000        0.0000        0.0000        0.0000        0.0000        0.0000        0.0000        0.0000        0.0000        0.0000        0.0000        0.0000        0.0000        0.0000        0.0000        0.0000        0.0000        0.0000        0.0000        0.0000        0.0000        0.0000        0.0000        0.0000        0.0000        0.0000        0.0000        0.0000        0.0000        0.0000        0.0000        0.0000        0.0000        0.0000        0.0000        0.0000        0.0000        0.0000        0.0000        0.0000        0.0000        0.0000        0.0000        0.0000        0.0000        0.0000        0.0000        0.0000        0.0000        0.0000        0.0000        0.0000        0.0000        0.0000        0.0000        0.0000        0.0000        0.0000        0.0000        0.0000        0.0000        0.0000        0.0000       15.0516       10.6425        8.2075        8.9692       11.4308        0.0000        9.5914       12.2539      131.2833        0.0000        0.0000        0.0000       14.4157       16.7900       17.3100       21.8144       17.1076       16.2752       19.4983       23.7277       30.2654       22.5498       16.2965       11.4870       13.7605       16.8402       17.6633       17.2235       16.6836       18.0524       25.1014       20.4299       16.2625       10.3512       13.5614       14.8027       16.6848       16.0745       12.3102       11.6059       11.1148       12.0070       12.1315       13.5376       17.0408       19.9980       18.7121       14.7355       15.7916       17.9246       22.8913       22.0527       19.5359       15.1923       15.4094       14.9724       16.2782       20.1259       18.4329       21.2499       22.4961       24.2607       22.3859       25.4659       32.9825       30.7238       31.7183       58.8743       28.2705       27.3403       28.9253       27.7213       36.0960       34.3615       36.9722       43.7880       56.9148       61.5562        0.0000        0.0000
        0.0000        0.0000        0.0000        0.0000        0.0000        0.0000        0.0000        0.0000        0.0000        0.0000        0.0000        0.0000        0.0000        0.0000        0.0000        0.0000        0.0000        0.0000        0.0000        0.0000        0.0000        0.0000        0.0000        0.0000        0.0000        0.0000        0.0000        0.0000        0.0000        0.0000        0.0000        0.0000        0.0000        0.0000        0.0000        0.0000        0.0000        0.0000        5.3889        6.5229        5.9041        0.0000        0.0000        0.0000        0.0000        0.0000        0.0000        0.0000        8.2203        5.7916        5.3334        4.9339        5.8586        4.8508        5.6427       22.3968       36.6233       17.0020        3.4087        3.7940        4.9140        6.6714        8.7421        9.4307        9.8586       11.0986       12.1100       10.7111       12.0931       11.9801        0.0000        0.0000        0.0000        0.0000        0.0000        0.0000        0.0000        0.0000        0.0000        0.0000        0.0000        0.0000        0.0000        0.0000        0.0000        0.0000        0.0000        0.0000        0.0000        0.0000        0.0000        0.0000        0.0000        0.0000        0.0000        0.0000        0.0000        0.0000        0.0000        0.0000        0.0000        0.0000        0.0000        0.0000        0.0000        0.0000        0.0000        0.0000        0.0000        0.0000        0.0000        0.0000        0.0000        0.0000        0.0000        0.0000        0.0000        0.0000        0.0000        0.0000        0.0000        0.0000        0.0000        0.0000        0.0000        0.0000        0.0000        0.0000        0.0000        0.0000        0.0000        0.0000        0.0000        0.0000        0.0000        0.0000        0.0000        0.0000        0.0000        0.0000        0.0000        0.0000        0.0000        0.0000        0.0000        0.0000        0.0000        0.0000        0.0000        0.0000        0.0000        0.0000        0.0000        0.0000        0.0000        0.0000        0.0000        0.0000        0.0000        0.0000        0.0000        0.0000        0.0000        0.0000        0.0000        0.0000        0.0000        0.0000        0.0000        0.0000        0.0000        0.0000        0.0000        0.0000        0.0000        0.0000        0.0000        0.0000        0.0000        0.0000        0.0000        0.0000        0.0000       20.9525       18.6126       14.3949       12.8849       12.7447       15.5163       21.6547       18.7605       15.0646       18.4392       18.1844       17.9575       23.1991       21.1051       18.8306       19.0314       16.1775       18.3817       17.6374       15.3641       16.3806       13.9219       15.4217       15.5806       13.1145       15.2086       16.0459       15.7222       16.7561       20.6327       19.0753       18.5721       15.3814       15.3024       15.8572       15.3842       22.8125       23.1550       23.4760       19.9096       20.9325       19.0997       16.2374       15.4740       19.4996       21.6799       21.4707       25.7998       21.9670       23.3928       30.3169       28.6194       25.6121       26.3826       29.5025       32.0556       32.7000       26.9047       28.6153       30.8171       38.2780       53.7078       60.0291        0.0000        0.0000        0.0000
        0.0000        0.0000        0.0000        0.0000        0.0000        0.0000        0.0000        0.0000        0.0000        0.0000        0.0000        0.0000        0.0000        0.0000        0.0000        0.0000        0.0000        0.0000        0.0000        0.0000        0.0000        0.0000        0.0000        0.0000        0.0000        0.0000        0.0000        0.0000        0.0000        0.0000        0.0000        0.0000        0.0000        0.0000        0.0000        0.0000        0.0000        0.0000        7.4129       10.4418       12.2530        9.0924        7.6450       14.3190       12.7644       11.4132       10.5873       11.8230       13.0235       14.0025        5.5375        4.9063        6.0392        6.0221        4.0679       29.8523       30.4523        5.3689        4.1095        3.9709        4.9709        4.9148        5.9639        6.7758        8.3240       10.8742        9.9116        9.3721       10.4159       10.7771        9.3449       10.3753        0.0000        0.0000        0.0000        0.0000        0.0000        0.0000        0.0000        0.0000        0.0000        0.0000        0.0000        0.0000        0.0000        0.0000        0.0000        0.0000        0.0000        0.0000        0.0000        0.0000        0.0000        0.0000        0.0000        0.0000        0.0000        0.0000        0.0000        0.0000        0.0000        0.0000        0.0000        0.0000        0.0000        0.0000        0.0000        0.0000        0.0000        0.0000        0.0000        0.0000        0.0000        0.0000        0.0000        0.0000        0.0000        0.0000        0.0000        0.0000        0.0000        0.0000        0.0000        0.0000        0.0000        0.0000        0.0000        0.0000        0.0000        0.0000        0.0000        0.0000        0.0000        0.0000        0.0000        0.0000        0.0000        0.0000        0.0000        0.0000        0.0000        0.0000        0.0000        0.0000        0.0000        0.0000        0.0000        0.0000        0.0000        0.0000        0.0000        0.0000        0.0000        0.0000        0.0000        0.0000        0.0000        0.0000        0.0000        0.0000        0.0000        0.0000        0.0000        0.0000        0.0000        0.0000        0.0000        0.0000        0.0000        0.0000        0.0000        0.0000        0.0000        0.0000        0.0000        0.0000        0.0000        0.0000        0.0000        0.0000        0.0000        0.0000        0.0000        0.0000       14.8261       13.6607       16.1475       17.8291       18.3776       21.8328       14.8805       18.1080       27.3325       19.0561       15.3948       20.4823       17.2926       16.2418       17.3130       16.2398       14.6541       18.7613       27.4994       25.1760       15.3114       14.9872       15.0491       11.0716       11.9535       16.2634       17.8137       16.9505       21.7247       19.0105       16.7044       15.4038       18.3729       19.5034       20.5172       23.0811       27.9765       29.2190       27.5237       26.6162       23.7603       22.0376       24.8089       19.9616       20.6015       31.4531       39.1460       18.8100       22.0238       28.3805       30.0760       30.4223       25.5877       24.7200       26.5143       29.7444       27.2661       31.9024       40.6299       49.9014       46.3311        0.0000        0.0000        0.0000        0.0000
        0.0000        0.0000        0.0000        0.0000        0.0000        0.0000        0.0000        0.0000        0.0000        0.0000        0.0000        0.0000        0.0000        0.0000        0.0000        0.0000        0.0000        0.0000        0.0000        0.0000        0.0000        0.0000        0.0000        0.0000        0.0000        0.0000        0.0000        0.0000        0.0000        0.0000        0.0000        0.0000        0.0000        0.0000        0.0000        0.0000        0.0000        5.9016        6.1900        6.2433        5.5722        6.8139        8.6137        9.2952        9.4046        9.4005        8.6972        6.7967        6.3347        6.1012        5.3830        4.7673        5.3959        3.9429        3.5688        6.2896       18.4358        6.2621        4.9318        5.8500        5.4996        6.2023        5.7650        5.9423        6.1353        5.8874        6.5518        8.1147        9.0515        8.8139        7.8157        5.0871        0.0000        0.0000        0.0000        0.0000        0.0000        0.0000        0.0000        0.0000        0.0000        0.0000        0.0000        0.0000        0.0000        0.0000        0.0000        0.0000        0.0000        0.0000        0.0000        0.0000        0.0000        0.0000        0.0000        0.0000        0.0000        0.0000        0.0000        0.0000        0.0000        0.0000        0.0000        0.0000        0.0000        0.0000        0.0000        0.0000        0.0000        0.0000        0.0000        0.0000        0.0000        0.0000        0.0000        0.0000        0.0000        0.0000        0.0000        0.0000        0.0000        0.0000        0.0000        0.0000        0.0000        0.0000        0.0000        0.0000        0.0000        0.0000        0.0000        0.0000        0.0000        0.0000        0.0000        0.0000        0.0000        0.0000        0.0000        0.0000        0.0000        0.0000        0.0000        0.0000        0.0000        0.0000        0.0000        0.0000        0.0000        0.0000        0.0000        0.0000        0.0000        0.0000        0.0000        0.0000        0.0000        0.0000        0.0000        0.0000        0.0000        0.0000        0.0000        0.0000        0.0000        0.0000        0.0000        0.0000        0.0000        0.0000        0.0000        0.0000        0.0000        0.0000        0.0000        0.0000        0.0000        0.0000        0.0000       13.7927       16.8860       16.2589       15.8692       16.0045        0.0000       12.1567       11.2208       18.7099       18.8616       15.0487       12.3049       13.6510       20.4760       14.1102       15.0813       15.7730       13.4874       15.8962       20.4686       17.2751       15.6520       18.3539       24.0527       40.1220       27.1247       15.7755       14.3382       12.9395       14.6335       15.4829       18.0212       28.0245       21.4281       17.3366       18.0188       18.8289       15.4170       19.1341       19.3277       15.7826       23.3377       23.9790       22.9232       18.0949       25.2475       19.1280       16.3606       20.1281       18.3335       19.3864       17.9407       23.4826       37.1273       33.3450       32.0212       22.6807       24.0427       23.9883       27.3108       34.4496       37.0094       37.8594       48.2699       48.3285       47.8965        0.0000        0.0000        0.0000        0.0000
        0.0000        0.0000        0.0000        0.0000        0.0000        0.0000        0.0000        0.0000        0.0000        0.0000        0.0000        0.0000        0.0000        0.0000        0.0000        0.0000        0.0000        0.0000        0.0000        0.0000        0.0000        0.0000        0.0000        0.0000        0.0000        0.0000        0.0000        0.0000        0.0000        0.0000        0.0000        0.0000        0.0000        0.0000        0.0000        0.0000        0.0000        2.7270        4.3186        5.7357        6.4607        6.9148        6.7523        7.9249        9.1658        7.8193        7.3006        4.5129        4.2821        6.0018        4.5098        3.2906        2.5262        2.4580        2.5355        2.6486        3.3916        4.6031        4.3826        4.5607        5.1086        5.9214        5.7130        5.0615        5.0192        5.2328        5.3268        6.1559        6.4851        6.2605        6.6328        4.4272        3.0269        0.0000        0.0000        0.0000        0.0000        0.0000        0.0000        0.0000        0.0000        0.0000        0.0000        0.0000        0.0000        0.0000        0.0000        0.0000        0.0000        0.0000        0.0000        0.0000        0.0000        0.0000        0.0000        0.0000        0.0000        0.0000        0.0000        0.0000        0.0000        0.0000        0.0000        0.0000        0.0000        0.0000        0.0000        0.0000        0.0000        0.0000        0.0000        0.0000        0.0000        0.0000        0.0000        0.0000        0.0000        0.0000        0.0000        0.0000        0.0000        0.0000        0.0000        0.0000        0.0000        0.0000        0.0000        0.0000        0.0000        0.0000        0.0000        0.0000        0.0000        0.0000        0.0000        0.0000        0.0000        0.0000        0.0000        0.0000        0.0000        0.0000        0.0000        0.0000        0.0000        0.0000        0.0000        0.0000        0.0000        0.0000        0.0000        0.0000        0.0000        0.0000        0.0000        0.0000        0.0000        0.0000        0.0000        0.0000        0.0000        0.0000        0.0000        0.0000        0.0000        0.0000        0.0000        0.0000        0.0000        0.0000        0.0000        0.0000        0.0000        0.0000        0.0000       18.8262       26.8276       13.9712        9.4459       14.9395       14.8329       19.0587       19.1783       18.5633       16.8282       12.0627       13.1831       19.9517       12.9016        9.5535       10.8934       13.1419       17.1894       12.2147       14.6824       13.2250       11.9933       12.3517       13.1427       14.5628       12.7902       16.1709       16.5864       95.2642       30.1543       16.7471       20.7045       26.3647       29.1970       10.5330       11.1447       14.5637       16.6349       18.4945       22.4691       19.9461       16.5846       15.4257       15.7835       15.9054       19.0408       18.3487       16.2591       15.1510       16.8284       18.6431       14.5900       19.2910       15.6069       12.3090       16.0470       21.8115       25.3096       26.5551       24.3323       22.8737       25.7675       28.5613       29.7556       30.1145       32.2351       40.6663       45.1127       47.4835        0.0000        0.0000        0.0000        0.0000        0.0000
        0.0000        0.0000        0.0000        0.0000        0.0000        0.0000        0.0000        0.0000        0.0000        0.0000        0.0000        0.0000        0.0000        0.0000        0.0000        0.0000        0.0000        0.0000        0.0000        0.0000        0.0000        0.0000        0.0000        0.0000        0.0000        0.0000        0.0000        0.0000        0.0000        0.0000        0.0000        0.0000        0.0000        0.0000        0.0000        0.0000        2.1451        2.4021        3.4194        6.0768        8.7875        9.3801        7.8906        8.1734        8.2461        8.8244        6.3663        3.6874        3.3767        3.2015        3.2036        2.5509        2.5209        2.4522        2.3409        3.2069        3.2732        4.1413        2.8450        4.1612        4.2038        4.5943        4.6156        4.8092        4.8510        4.7103        4.4803        4.7219        4.6197        4.4951        4.3717        2.4991        0.0000        0.0000        0.0000        0.0000        0.0000        0.0000        0.0000        0.0000        0.0000        0.0000        0.0000        0.0000        0.0000        0.0000        0.0000        0.0000        0.0000        0.0000        0.0000        0.0000        0.0000        0.0000        0.0000        0.0000        0.0000        0.0000        0.0000        0.0000        0.0000        0.0000        0.0000        0.0000        0.0000        0.0000        0.0000        0.0000        0.0000        0.0000        0.0000        0.0000        0.0000        0.0000        0.0000        0.0000        0.0000        0.0000        0.0000        0.0000        0.0000        0.0000        0.0000        0.0000        0.0000        0.0000        0.0000        0.0000        0.0000        0.0000        0.0000        0.0000        0.0000        0.0000        0.0000        0.0000        0.0000        0.0000        0.0000        0.0000        0.0000        0.0000        0.0000        0.0000        0.0000        0.0000        0.0000        0.0000        0.0000        0.0000        0.0000        0.0000        0.0000        0.0000        0.0000        0.0000        0.0000        0.0000        0.0000        0.0000        0.0000        0.0000        0.0000        0.0000        0.0000        0.0000        0.0000        0.0000        0.0000        0.0000        0.0000        0.0000       12.3414        8.9022       13.9629       40.1414       22.3090        8.2175        8.3637       11.9143       14.8811       15.8838       23.6979       27.7050       21.6190       16.1323       16.8336       20.9745       18.8725       11.1018       12.9209       10.9000       15.3169       14.9324       17.4840       13.9134        8.5864        8.9714        8.8426       12.2771       12.8955       16.9863       15.6209       19.6664       21.9360       18.4986       20.2919       15.8269       15.1242       14.9139       14.4502       12.2246       15.3721       23.2230       29.0838       24.1507       16.9830       13.2340       13.3882       14.1950       16.1419       14.7090       16.2555        8.7828        8.6502       12.6881       14.7731       20.1960       18.0001        9.9605       14.8916       18.7037       21.1081       23.8053       22.8963       18.4431       18.5308       21.4956       23.6661       26.7060       30.9173       37.2985       42.8529       46.5079        0.0000        0.0000        0.0000        0.0000        0.0000
        0.0000        0.0000        0.0000        0.0000        0.0000        0.0000        0.0000        0.0000        0.0000        0.0000        0.0000        0.0000        0.0000        0.0000        0.0000        0.0000        0.0000        0.0000        0.0000        0.0000        0.0000        0.0000        0.0000        0.0000        0.0000        0.0000        0.0000        0.0000        0.0000        0.0000        0.0000        0.0000        0.0000        0.0000        0.0000        2.8153        1.9959        4.4453        8.0220       11.1872       10.2853        8.7566        8.5047        8.4156        8.0432        6.8872       21.3699        3.4053        3.0433        3.3941        3.0894        2.7129        2.7090        2.6039        2.6833        3.4708        3.8058        3.9062        4.3288        4.1424        3.1814        4.7898        4.9612        4.6065        4.7897        3.9052        3.1847        3.7164        3.9906        3.7185        3.2785        2.5608        0.0000        0.0000        0.0000        0.0000        0.0000        0.0000        0.0000        0.0000        0.0000        0.0000        0.0000        0.0000        0.0000        0.0000        0.0000        0.0000        0.0000        0.0000        0.0000        0.0000        0.0000        0.0000        0.0000        0.0000        0.0000        0.0000        0.0000        0.0000        0.0000        0.0000        0.0000        0.0000        0.0000        0.0000        0.0000        0.0000        0.0000        0.0000        0.0000        0.0000        0.0000        0.0000        0.0000        0.0000        0.0000        0.0000        0.0000        0.0000        0.0000        0.0000        0.0000        0.0000        0.0000        0.0000        0.0000        0.0000        0.0000        0.0000        0.0000        0.0000        0.0000        0.0000        0.0000        0.0000        0.0000        0.0000        0.0000        0.0000        0.0000        0.0000        0.0000        0.0000        0.0000        0.0000        0.0000        0.0000        0.0000        0.0000        0.0000        0.0000        0.0000        0.0000        0.0000        0.0000        0.0000        0.0000        0.0000        0.0000        0.0000        0.0000        0.0000        0.0000        0.0000        0.0000        0.0000        0.0000        0.0000        0.0000        0.0000       11.6338       10.9592       10.6224       10.1867       13.0596        9.5180       10.4037        9.9145       17.4675       15.6989       28.4902       31.7501       25.2002       16.8566       10.8861       14.3842       17.5419       19.6954        8.2464        9.9063       13.5292       22.0587       18.7984       22.5868       11.6736        8.2192        7.9239        8.1453       11.0322       16.0808       15.0490       15.0479       22.3888       28.6636       26.2310       17.8191       15.2697       14.6283       15.1206       14.6775       11.0431       14.4480       15.6217       17.0042       21.6314       19.8498       13.2848       12.2103       15.2982       15.7549       13.2371       15.4818        9.9059        7.4269       10.9016       14.1355       18.9058       13.2175       11.5412       10.0078       13.4199       17.3437       20.2208       20.4696       17.8350       18.7951       19.6915       22.3503       27.4319       33.4275       36.7551       37.0460       41.9723        0.0000        0.0000        0.0000        0.0000        0.0000
        0.0000        0.0000        0.0000        0.0000        0.0000        0.0000        0.0000        0.0000        0.0000        0.0000        0.0000        0.0000        0.0000        0.0000        0.0000        0.0000        0.0000        0.0000        0.0000        0.0000        0.0000        0.0000        0.0000        0.0000        0.0000        0.0000        0.0000        0.0000        0.0000        0.0000        0.0000        0.0000        0.0000        0.0000        0.0000        6.0470        6.5212        8.5822       11.5122       13.0837       11.4961        9.3830        8.9348        7.5273        5.9847       10.8346       19.8158       12.5612        2.5734        2.6162        2.7478       31.1828       12.6442        2.7947        2.6576        2.2719        2.5457        2.5548        2.5064        2.2620        2.2882        2.8059        2.5839        3.7655        3.6739        2.9254        2.5883        2.6725        2.7055        2.5814        2.2905        1.1259        0.0000        0.0000        0.0000        0.0000        0.0000        0.0000        0.0000        0.0000        0.0000        0.0000        0.0000        0.0000        0.0000        0.0000        0.0000        0.0000        0.0000        0.0000        0.0000        0.0000        0.0000        0.0000        0.0000        0.0000        0.0000        0.0000        0.0000        0.0000        0.0000        0.0000        0.0000        0.0000        0.0000        0.0000        0.0000        0.0000        0.0000        0.0000        0.0000        0.0000        0.0000        0.0000        0.0000        0.0000        0.0000        0.0000        0.0000        0.0000        0.0000        0.0000        0.0000        0.0000        0.0000        0.0000        0.0000        0.0000        0.0000        0.0000        0.0000        0.0000        0.0000        0.0000        0.0000        0.0000        0.0000        0.0000        0.0000        0.0000        0.0000        0.0000        0.0000        0.0000        0.0000        0.0000        0.0000        0.0000        0.0000        0.0000        0.0000        0.0000        0.0000        0.0000        0.0000        0.0000        0.0000        0.0000        0.0000        0.0000        0.0000        0.0000        0.0000        0.0000        0.0000        0.0000        0.0000        0.0000        0.0000        0.0000       15.2509       11.1808       15.5867       13.0411       12.0011       11.0633       10.8611       12.5996       14.2273       13.9305       23.5291       32.6313       18.8219       17.4883       16.0259       13.8489       13.1826       19.6195       16.5323       13.6316        9.8980       13.8805       19.3119       21.7187       27.1880       13.3059       10.1055        9.1707        8.5260        9.2749       19.3346       15.0426       51.1245       18.4331       20.5771       42.0833       20.4023       18.4312       18.1336       18.2153       13.9124       16.2483       16.8335       35.2249       38.4254       15.9526       33.1170       15.2410       21.8682       17.4869       12.0093       11.4664       12.5560       10.7939       17.0621        9.6824       16.6352       13.2073       11.2328        8.3289        8.8139        9.8177       11.3767       15.4230       13.8205       18.4410       20.5179       20.9807       21.7936       24.6206       30.5418       32.7275       38.5956        0.0000        0.0000        0.0000        0.0000        0.0000        0.0000
        0.0000        0.0000        0.0000        0.0000        0.0000        0.0000        0.0000        0.0000        0.0000        0.0000        0.0000        0.0000        0.0000        0.0000        0.0000        0.0000        0.0000        0.0000        0.0000        0.0000        0.0000        0.0000        0.0000        0.0000        0.0000        0.0000        0.0000        0.0000        0.0000        0.0000        0.0000        0.0000        0.0000        0.0000        0.0000       13.5826        7.6249        9.1898       17.3679       14.0512       13.8553       15.0305       15.3291       10.0240        6.9512        6.6587        4.4704        3.0071        2.3628        2.3675        2.3566       10.4142        2.4722        3.0057        2.9216        2.5297        3.5136        3.6694        1.7767        1.6838        2.0025        2.4097        2.5665        3.5455        2.6854        2.4510        2.4361        2.4225        2.3449        2.3058        2.0327        0.0000        0.0000        0.0000        0.0000        0.0000        0.0000        0.0000        0.0000        0.0000        0.0000        0.0000        0.0000        0.0000        0.0000        0.0000        0.0000        0.0000        0.0000        0.0000        0.0000        0.0000        0.0000        0.0000        0.0000        0.0000        0.0000        0.0000        0.0000        0.0000        0.0000        0.0000        0.0000        0.0000        0.0000        0.0000        0.0000        0.0000        0.0000        0.0000        0.0000        0.0000        0.0000        0.0000        0.0000        0.0000        0.0000        0.0000        0.0000        0.0000        0.0000        0.0000        0.0000        0.0000        0.0000        0.0000        0.0000        0.0000        0.0000        0.0000        0.0000        0.0000        0.0000        0.0000        0.0000        0.0000        0.0000        0.0000        0.0000        0.0000        0.0000        0.0000        0.0000        0.0000        0.0000        0.0000        0.0000        0.0000        0.0000        0.0000        0.0000        0.0000        0.0000        0.0000        0.0000        0.0000        0.0000        0.0000        0.0000        0.0000        0.0000        0.0000        0.0000        0.0000        0.0000       15.5476       17.7996        0.0000       14.2321       11.7651       11.8379       10.5035       10.3519       12.7074       14.4425       12.3861       10.1047       21.1001       23.9623       22.8561       27.0560       15.0586       13.3594       22.4017       23.9062       21.9939       26.7409       25.7090       15.6712       13.1593       12.5875       10.5759       16.8635       34.9604       23.0328       12.9420       12.6458       11.8077        9.9743       15.6776       23.8645       18.4332       59.1595       16.1741       20.5992       16.5420       16.0644       16.3281       17.6649       22.6891       41.3252       13.0126       12.4419       14.0137       16.2276       17.8886       18.8531       18.4655       18.8807       15.3850       13.3604       11.5340        8.2267        7.2028        5.5910        7.1626       11.3041        6.0448        9.1191       10.3677        6.1954        8.8133        8.7045        9.3670       11.1244       17.2779       21.3115       22.3843       24.2151       24.7358       26.9647       30.1507        0.0000        0.0000        0.0000        0.0000        0.0000        0.0000        0.0000
        0.0000        0.0000        0.0000        0.0000        0.0000        0.0000        0.0000        0.0000        0.0000        0.0000        0.0000        0.0000        0.0000        0.0000        0.0000        0.0000        0.0000        0.0000        0.0000        0.0000        0.0000        0.0000        0.0000        0.0000        0.0000        0.0000        0.0000        0.0000        0.0000       27.2790       30.1505       30.5677       36.9971       38.2919       22.5339       19.8493       13.2528       11.5403       14.5497       13.4980       14.7357       13.3513       11.5904        7.0200        6.4137        5.2416        4.9930        3.1355        2.5266        2.6900        2.5635        2.3222        2.5574        2.6478        2.5807        2.1235        2.6145        2.3340        1.9395        1.3504        1.4931        1.7521        2.1035        2.3736        2.8170        3.3457        3.7308        3.3128        2.4994        2.3496        2.3906        1.1497        1.0644        0.0000        0.0000        0.0000        0.0000        0.0000        0.0000        0.0000        0.0000        0.0000        0.0000        0.0000        0.0000        0.0000        0.0000        0.0000        0.0000        0.0000        0.0000        0.0000        0.0000        0.0000        0.0000        0.0000        0.0000        0.0000        0.0000        0.0000        0.0000        0.0000        0.0000        0.0000        0.0000        0.0000        0.0000        0.0000        0.0000        0.0000        0.0000        0.0000        0.0000        0.0000        0.0000        0.0000        0.0000        0.0000        0.0000        0.0000        0.0000        0.0000        0.0000        0.0000        0.0000        0.0000        0.0000        0.0000        0.0000        0.0000        0.0000        0.0000        0.0000        0.0000        0.0000        0.0000        0.0000        0.0000        0.0000        0.0000        0.0000        0.0000        0.0000        0.0000        0.0000        0.0000        0.0000        0.0000        0.0000        0.0000        0.0000        0.0000        0.0000        0.0000        0.0000        0.0000        0.0000        0.0000        0.0000        0.0000        0.0000        0.0000        0.0000        0.0000       17.8039       22.1175       23.8826       14.6367       13.5487       17.1295       15.8902       14.0638       14.5291       14.6239       13.4713       14.4025       51.7891       47.1217       15.9348       16.0007       32.3185       25.9876       25.2782       28.5971       30.7799       28.3226       31.6219       24.3546       16.6136       13.8192       13.6074       15.6715       25.9306       45.5562       22.1909        9.1307       10.7825       13.2224       17.0040       20.1543       17.7172       13.0924       11.4461       35.9011       42.5938       27.8383       26.0691       63.8558       15.7701       35.3210       27.7926       18.0671       19.5945       15.2629       12.2380       13.7722       16.0189       14.0562       13.6752       12.5963       13.1803       21.6753       26.2563       15.0975       11.7319       12.7851        7.3378        6.9554        5.9778        9.0178        7.9177        8.9631        8.5592        8.8821       10.5173       15.9311       20.2838       24.8073       28.8301       27.3363       28.2983        0.0000        0.0000        0.0000        0.0000        0.0000        0.0000        0.0000        0.0000
        0.0000        0.0000        0.0000        0.0000        0.0000        0.0000        0.0000        0.0000        0.0000        0.0000        0.0000        0.0000        0.0000        0.0000        0.0000        0.0000        0.0000        0.0000        0.0000        0.0000        0.0000        0.0000        0.0000        0.0000        0.0000        0.0000       46.7563       56.2454       54.0325       37.9683       44.7730       29.0620       26.0880       25.2322       17.1434       15.8773       12.5893       23.9628       30.1402       11.1864       10.2283        9.7331        7.5899        6.1667        5.9853        6.1966        5.7405        3.3304        3.9805        4.0716        2.9949        2.5606        2.2883        2.0790        1.9871        1.4635        1.1330        0.8715        1.9775        1.1428        1.0729        1.0805        1.4909        2.7467        3.8254        4.6059        3.7677        2.9668        3.0544        3.1752        3.2548        2.9074        2.1482        2.0554        2.3731        2.7514        3.7215        8.0486        9.9912       10.5092        7.5047        9.6505        0.0000        0.0000        0.0000        0.0000        0.0000        0.0000        0.0000        0.0000        0.0000        0.0000        0.0000        0.0000        0.0000        0.0000        0.0000        0.0000        0.0000        0.0000        0.0000        0.0000        0.0000        0.0000        0.0000        0.0000        0.0000        0.0000        0.0000        0.0000        0.0000        0.0000        0.0000        0.0000        0.0000        0.0000        0.0000        0.0000        0.0000        0.0000        0.0000        0.0000        0.0000        0.0000        0.0000        0.0000        0.0000        0.0000        0.0000        0.0000        0.0000        0.0000        0.0000        0.0000        0.0000        0.0000        0.0000        0.0000        0.0000        0.0000        0.0000        0.0000        0.0000        0.0000        0.0000        0.0000        0.0000        0.0000        0.0000        0.0000        0.0000        0.0000        0.0000        8.7398        8.0317        6.9263        6.1690        8.5123        0.0000        0.0000        0.0000        0.0000       19.9771       20.6075       20.7666       22.3443       27.4747       25.1739       19.6739       24.8515       19.2845       18.2101       13.6968       14.4800       19.5367       20.8476       19.6275       18.4209       19.7187       30.7578       26.5803       27.8392       25.7868       30.9300       47.5474       44.5438       31.9523       30.5799       23.2653       22.6238       18.8161       14.6714       18.6819       19.1461       18.5593       12.1306       12.4179       20.1935       17.8741       12.5651        9.3596        9.7613       10.8435       32.9809       61.1660       14.5171       13.4084       10.8063       18.8034       18.0050       19.7843       19.7292       15.2929       15.4146       15.0813       20.6620       24.4662       18.4619       15.2876       10.3519       15.0213       15.2359       15.8611       14.5923       11.4337        7.1940        7.2449        5.2039        4.8324        6.0312        8.0645       13.5279       11.2641       10.0689       11.6427       17.2348       19.5183       23.0828       28.8501       32.2605       31.5562        0.0000        0.0000        0.0000        0.0000        0.0000        0.0000        0.0000        0.0000
        0.0000        0.0000        0.0000        0.0000        0.0000        0.0000        0.0000        0.0000        0.0000        0.0000        0.0000        0.0000        0.0000        0.0000        0.0000        0.0000        0.0000        0.0000        0.0000        0.0000        0.0000        0.0000        0.0000        0.0000        0.0000       71.3353       71.0981       58.6530       32.7111       22.3974       22.8865       25.9575       18.9769       15.3572       11.8865       10.2354       10.6953       31.5775       99.6692       65.1013        8.3146        4.8316        5.0574        6.2441        7.0840        8.9675        6.8877        6.1072        7.9965        5.8488        4.5624        2.2468        1.5110        1.7216        1.5341        0.7783        1.2252        1.4784        3.3665        1.7764        1.9913        2.0938        2.1525        3.5782        4.0262        3.4896        3.5346        3.8495        4.5628        5.5458        6.1066        5.7650        3.8471        3.8657        5.0917        6.2976       10.0137       16.0207       20.6848       16.4987        1.3048        2.3085        5.0857        4.1234        0.0000        0.0000        0.0000        0.0000        0.0000        0.0000        0.0000        0.0000        0.0000        0.0000        0.0000        0.0000        0.0000        0.0000        0.0000        0.0000        0.0000        0.0000        0.0000        0.0000        0.0000        0.0000        0.0000        0.0000        0.0000        0.0000        0.0000        0.0000        0.0000        0.0000        0.0000        0.0000        0.0000        0.0000        0.0000        0.0000        0.0000        0.0000        0.0000        0.0000        0.0000        0.0000        0.0000        0.0000        0.0000        0.0000        0.0000        0.0000        0.0000        0.0000        0.0000        0.0000        0.0000        0.0000        0.0000        0.0000        0.0000        0.0000        0.0000        0.0000        0.0000        0.0000        0.0000        0.0000        0.0000        0.0000        0.0000        0.0000       15.0553       12.7769       11.8298       10.5185       11.1370       10.6612       14.4156       14.8402       17.8098       19.8502       23.9673       27.3479       39.8661       40.8273       47.4032       56.0653       31.3993       27.5165       31.6710       24.7406       19.2998       22.7979       29.2650       26.6840       23.9590       24.9844       22.4111       27.8953       30.0786       24.7853       23.3578       29.0138       32.9102       29.4571       28.3678       24.8821       29.4637       20.4994       25.5163       16.3485       17.2363       10.9478        5.2688        6.5528        9.1140       21.4421       23.8072       13.4689       10.7907       15.4467       16.5486       12.5912       11.9756       20.7457       23.6185       18.4770       16.6645       15.9591       16.2066       18.3536       20.9588       22.2088       18.9867       21.9628       20.9002       17.8807       17.7547       13.2999       16.4372       19.4946       23.4578       17.3616       12.9631       10.4577        6.7560        6.0896        7.3591       11.4375        9.7785       13.3062       10.3572       10.1465        0.0000        0.0000       25.6379       28.6377       34.3167       38.9733        0.0000        0.0000        0.0000        0.0000        0.0000        0.0000        0.0000        0.0000        0.0000
        0.0000        0.0000        0.0000        0.0000        0.0000        0.0000        0.0000        0.0000        0.0000        0.0000        0.0000        0.0000        0.0000        0.0000        0.0000        0.0000        0.0000        0.0000        0.0000        0.0000        0.0000        0.0000        0.0000        0.0000        0.0000        0.0000       56.9326       60.2378       48.9908       40.3105       26.0070       79.0929       53.2452       14.9981       13.8814       11.2687       13.0888       10.5378       21.8714       26.2071        7.5020        5.2411        4.6446        5.5209        8.1116        9.0235        7.8441        6.2457        6.0114        5.3491        4.0764        1.9845        3.2768        3.9348        1.4688        1.1393        1.4524        1.0325        0.9969        2.2439        3.0892        3.2339        3.5823        4.6261        4.7248        4.7195        4.5750        5.3441        6.5293        7.2957        7.7857        7.3729        8.3618        6.1767       10.3149        8.6823       14.6133       17.2282       16.8427       15.6658       11.5181        9.7858        2.2634        3.8732        3.9265        3.6784        0.0000        0.0000        0.0000        0.0000        0.0000        0.0000        0.0000        0.0000        0.0000        0.0000        0.0000        0.0000        0.0000        0.0000        0.0000        0.0000        0.0000        0.0000        0.0000        0.0000        0.0000        0.0000        0.0000        0.0000        0.0000        0.0000        0.0000        0.0000        0.0000        0.0000        0.0000        0.0000        0.0000        0.0000        0.0000        0.0000        0.0000        0.0000        0.0000        0.0000        0.0000        0.0000        0.0000        0.0000        0.0000        0.0000        0.0000        0.0000        0.0000        0.0000        0.0000        0.0000        0.0000        0.0000        0.0000        0.0000        0.0000        0.0000        0.0000        0.0000        0.0000        0.0000        0.0000        0.0000        0.0000        0.0000       22.2447       17.9112       18.1522       13.3312       12.1880       13.0890       17.0041       18.4232       25.4863       26.7885       38.0579       37.2537       33.7016       46.3481       55.9571       45.1137       50.9568       47.8298       47.4291       35.6467       32.4579       26.6055       32.2792       35.4188       35.4570       59.4168       41.4361       34.9958       36.4018       30.5368       37.5815       35.4458       33.2925       26.0288       34.1191       26.7712       24.2392       27.8146       23.2481       14.4281        7.6345        9.2460        3.5833        5.5541        9.4788       14.3750       14.9842       13.8469       13.1705       11.5883        9.3207       13.0886       16.4541       21.2806       15.1859       15.9469       19.7394       20.5563       18.7743       20.1142       17.8058       18.3831       18.8009       20.2955       20.9518       21.3506       24.3158       32.0725       25.9752       20.5431       22.2811       14.7389       12.7183        8.3269        7.0089        5.9866        5.0043        9.3045        9.3122       12.5786       19.9667        0.0000        0.0000        0.0000        0.0000        0.0000        0.0000        0.0000        0.0000        0.0000        0.0000        0.0000        0.0000        0.0000        0.0000        0.0000        0.0000
        0.0000        0.0000        0.0000        0.0000        0.0000        0.0000        0.0000        0.0000        0.0000        0.0000        0.0000        0.0000        0.0000        0.0000        0.0000        0.0000        0.0000        0.0000        0.0000        0.0000        0.0000        0.0000        0.0000        0.0000        0.0000        0.0000        0.0000       23.7531       17.8760       19.8330       20.1974       22.4039       16.6658       15.3374       12.1409       10.7580        9.1078       10.4045        8.6883       12.2674       12.2453        8.4508        6.8902        9.0072       10.3136        9.8442        7.7532        6.7512        7.4584        6.1928        6.4314        4.4382        3.4881        2.4040        2.7958        0.7741        1.0130        1.1939        1.1429        2.9501        4.1477        3.4917        3.4764        4.8180        6.3452        9.1815        9.6972        9.2172       10.1938       10.5245       10.1775       10.3738       10.9948       10.5463       12.7942       12.2886       16.5671       12.0977       13.7423       14.3587       11.6091        7.6224        6.9782        4.0257        3.4884        3.6603        4.8961        8.3439       10.8789       10.9889        0.0000        0.0000        0.0000        0.0000        0.0000        0.0000        0.0000        0.0000        0.0000        0.0000        0.0000        0.0000        0.0000        0.0000        0.0000        0.0000        0.0000        0.0000        0.0000        0.0000        0.0000        0.0000        0.0000        0.0000        0.0000        0.0000        0.0000        0.0000        0.0000        0.0000        0.0000        0.0000        0.0000        0.0000        0.0000        0.0000        0.0000        0.0000        0.0000        0.0000        0.0000        0.0000        0.0000        0.0000        0.0000        0.0000        0.0000        0.0000        0.0000        0.0000        0.0000        0.0000        0.0000        0.0000        0.0000        0.0000        0.0000        0.0000        0.0000        0.0000        0.0000       24.9054       23.1241       22.9060       21.3899       20.3604       17.4136       20.5593       23.1342       26.5864       39.5201       43.3148       71.7082       76.1110       70.4381       52.8272       64.6491       68.9564       65.1135       74.9384       71.2001       44.3063       48.4676       43.7905       37.1255       39.5254       43.5575       41.9778       53.3749       48.4846       47.5930       49.8575       52.1567       42.4306       31.4514       39.3486       30.9739       23.5903       25.1359       23.8749       28.8807       19.1224       13.1236        5.2202        3.3010        4.0022        5.7652        9.5239       12.7387       13.9584       16.0081       12.9851       15.5647       17.1640       16.6928       27.5544       27.1332       16.0699       17.0524       23.1981       16.0086       15.9415       16.0722       24.5902       23.0442       22.6813       23.5596       24.7193       31.9086       32.4562       22.9799       18.6608       17.3743       15.2080       15.0206        9.7480       13.2662       10.9742        7.8394        9.9951       11.6704       14.9799       19.7952        0.0000        0.0000        0.0000        0.0000        0.0000        0.0000        0.0000        0.0000        0.0000        0.0000        0.0000        0.0000        0.0000        0.0000        0.0000        0.0000
        0.0000        0.0000        0.0000        0.0000        0.0000        0.0000        0.0000        0.0000        0.0000        0.0000        0.0000        0.0000        0.0000        0.0000        0.0000        0.0000        0.0000        0.0000        0.0000        0.0000        0.0000        0.0000        0.0000        0.0000        0.0000        0.0000        0.0000       18.8689       18.8234       18.3548       20.2347       22.8406       20.9883       18.8256       13.9893       13.2206       11.7962       17.1134       17.1629       18.6204       40.6790       37.3123       35.0901       19.0590       15.4141       14.8525       13.4635       11.5706        9.3774        8.5473        7.7814        6.2494        6.4813        3.9275        4.0918        1.4842        0.8200        1.0807        2.5840        3.7709        3.2200        2.6635        3.4248        5.9748        9.3711       11.9989       12.9695       12.1977       11.0080        9.1762        9.7894        9.3933        9.2783       12.3218       13.2892       15.3185       12.4994        7.2174        7.7656       11.3851       13.6899       12.1711       15.7315       11.8846        9.4861        5.1276        4.8030        5.3163        5.6658        8.4740        0.0000        0.0000        0.0000        0.0000        0.0000        0.0000        0.0000        0.0000        0.0000        0.0000        0.0000        0.0000        0.0000        0.0000        0.0000        0.0000        0.0000        0.0000        0.0000        0.0000        0.0000        0.0000        0.0000        0.0000        0.0000        0.0000        0.0000        0.0000        0.0000        0.0000        0.0000        0.0000        0.0000        0.0000        0.0000        0.0000        0.0000        0.0000        0.0000        0.0000        0.0000        0.0000        0.0000        0.0000        0.0000        0.0000        0.0000        0.0000        0.0000        0.0000        0.0000        0.0000        0.0000        0.0000        0.0000        0.0000        0.0000        0.0000        0.0000        0.0000        0.0000        0.0000       41.1918       51.6086       47.4843       42.9352       43.2054       30.9971       31.8276       33.0332       51.4552       71.8212       92.5738      108.1214       75.3997       70.7825       60.5260       52.7377       69.8483       61.1916       52.3390       48.1281       57.7552       52.6503       46.4976       45.3783       51.8524       52.5221       55.0204       61.2424       46.7101       57.1071       59.6973       44.2609       22.1921       30.0931       38.8736       63.9763       30.6499       21.5981       18.7048       22.6534       27.9714       15.3081        7.1583        8.2495       11.0156       15.7802       12.9968       16.5537       15.7841       18.5582       21.1122       20.4745       22.8010       16.9022       23.8455       18.6452       21.2237       27.1772       34.3869       28.6858       20.2734       23.1229       23.4325       25.5921       27.0881       30.9697       33.9131       29.7031       25.8796       22.6658       31.0226       20.8429       17.1644       14.2753       19.5861       18.0990       14.4068       15.7351       19.2592       21.4254       24.0586        0.0000        0.0000        0.0000        0.0000        0.0000        0.0000        0.0000        0.0000        0.0000        0.0000        0.0000        0.0000        0.0000        0.0000        0.0000        0.0000
        0.0000        0.0000        0.0000        0.0000        0.0000        0.0000        0.0000        0.0000        0.0000        0.0000        0.0000        0.0000        0.0000        0.0000        0.0000        0.0000        0.0000        0.0000        0.0000        0.0000        0.0000        0.0000        0.0000        0.0000        0.0000        0.0000        0.0000        0.0000       20.2775       20.5587       23.8576       26.2722       23.7834       19.6928       18.8118       24.5568       23.6395       22.2754       24.8845       29.5826       35.3907       66.6259       63.4243       32.6579       26.2161       28.2314       23.7960       18.6004       16.5095       14.5784       12.5446       10.8402        8.3568        8.2640        6.7118        5.3359        3.7661        3.3614        3.4645        6.1194       34.6847        8.7663        4.5427        8.1086        9.4756        9.0395       11.1612       10.3024        8.0172        7.3477        8.1172        7.7808       13.6783       10.1533        4.5665        8.2238        9.4584       25.7882       36.2046       17.5228       24.0116       18.2552       14.8735       15.1500       14.8143       10.3754        5.9700        3.6990        5.6268        6.1757        6.1914        0.0000        0.0000        0.0000        0.0000        0.0000        0.0000        0.0000        0.0000        0.0000        0.0000        0.0000        0.0000        0.0000        0.0000        0.0000        0.0000        0.0000        0.0000        0.0000        0.0000        0.0000        0.0000        0.0000        0.0000        0.0000        0.0000        0.0000        0.0000        0.0000        0.0000        0.0000        0.0000        0.0000        0.0000        0.0000        0.0000        0.0000        0.0000        0.0000        0.0000        0.0000        0.0000        0.0000        0.0000        0.0000        0.0000        0.0000        0.0000        0.0000        0.0000        0.0000        0.0000        0.0000        0.0000        0.0000        0.0000        0.0000        0.0000        0.0000        0.0000        0.0000        0.0000       53.3714       52.5231       53.6312       48.0375       47.0824       43.7765       45.6220       75.7579       94.5873       96.1030       85.2907       66.6202       55.7523       40.4733       37.0028       63.4614       71.7409       88.5536       79.3705       70.0895       52.8413       77.3746       66.6880       59.2927       53.4227       62.9996       57.7082       43.4862       42.4574       45.4797       33.3203       26.6687       37.1729       33.3450       27.0950       28.7584       35.1767       19.8748       14.8622       22.1527       13.4869       16.0558       14.2284       16.9961       16.8241       23.9831       20.1552       18.9940       17.6987       19.5038       21.7131       24.6938       21.0954       20.2224       20.2943       23.1955       31.8435       35.7391       37.2038       30.2857       29.5010       28.5050       29.8424       34.9948       39.4186       40.6930       42.5711       32.1579       28.2545       56.5654       36.3527       33.0798       31.1250       30.5520       24.0406       21.6766       23.2322       30.0472       30.4604       29.2196        0.0000        0.0000        0.0000        0.0000        0.0000        0.0000        0.0000        0.0000        0.0000        0.0000        0.0000        0.0000        0.0000        0.0000        0.0000        0.0000
        0.0000        0.0000        0.0000        0.0000        0.0000        0.0000        0.0000        0.0000        0.0000        0.0000        0.0000        0.0000        0.0000        0.0000        0.0000        0.0000        0.0000        0.0000        0.0000        0.0000        0.0000        0.0000        0.0000        0.0000        0.0000        0.0000        0.0000        0.0000       27.0730       28.3409       27.3047       31.7877       26.8132       23.8855       22.4556       22.5241       21.7289       24.8767       28.9186       31.0603       32.3238       32.0985       27.7795       28.0887       26.9476       28.1435       36.6529       34.0521       28.0391       19.0066       21.1853       20.6520       12.7390       10.4509        8.5803        6.3187        4.4052        3.2555       30.3399        3.2877       15.8061        6.8561       12.0740       13.7523       10.9176        8.9199       11.4848       11.5884       10.8236        8.5310        7.5564        8.6043       11.4839        4.5023        6.9002       12.1289       10.2809       46.7351       59.2717       16.5671       17.8247       18.7611       17.2687       14.0774       12.6170       14.3192       13.8921       12.9764        6.1986        7.0868       10.7845        0.0000        0.0000        0.0000        0.0000        0.0000        0.0000        0.0000        0.0000        0.0000        0.0000        0.0000        0.0000        0.0000        0.0000        0.0000        0.0000        0.0000        0.0000        0.0000        0.0000        0.0000        0.0000        0.0000        0.0000        0.0000        0.0000        0.0000        0.0000        0.0000        0.0000        0.0000        0.0000        0.0000        0.0000        0.0000        0.0000        0.0000        0.0000        0.0000        0.0000        0.0000        0.0000        0.0000        0.0000        0.0000        0.0000        0.0000        0.0000        0.0000        0.0000        0.0000        0.0000        0.0000        0.0000        0.0000        0.0000        0.0000        0.0000        0.0000        0.0000       28.1275       27.7575       32.6741       35.2517       42.1293       43.6858       49.0434       50.0197       48.0231       47.1560       67.4140       63.5290       62.1169       47.6351       41.1872       31.7715       42.0634       49.9472       79.6550       88.4212      106.4905       92.0526       58.0574       51.3541       57.3620       76.5112       78.3078       64.3054       54.3768       43.4054       38.4787       46.5644       36.3795       36.9787       33.7019       25.9570       21.2022       25.0894       39.9803       26.4324       23.1438       27.3389       34.9869       17.0168       17.7948       16.5314       21.5682       26.8218       17.9298       19.6825       21.2778       24.8156       31.2602       28.3232       25.4507       27.0927       29.2505       51.4584       46.9011       39.2930       33.9779       28.8964       39.0970       71.6905       47.8520       48.9650       37.7232       35.3713       45.1612       36.7911       35.5739       39.1418       46.0806       48.4010       49.7055       47.6675       33.5714       30.0359       31.3353       34.2926       35.4888       32.1748        0.0000        0.0000        0.0000        0.0000        0.0000        0.0000        0.0000        0.0000        0.0000        0.0000        0.0000        0.0000        0.0000        0.0000        0.0000        0.0000
        0.0000        0.0000        0.0000        0.0000        0.0000        0.0000        0.0000        0.0000        0.0000        0.0000        0.0000        0.0000        0.0000        0.0000        0.0000        0.0000        0.0000        0.0000        0.0000        0.0000        0.0000        0.0000        0.0000        0.0000        0.0000        0.0000        0.0000        0.0000       37.4624       38.5381       32.7757       43.5444       35.4932       34.0042       33.4719       30.0434       30.0496       30.8139       33.5349       30.8441       31.2804       31.3558       29.2261       28.3574       28.2050       29.7740       27.8708       20.5571       23.4748       16.6240       17.4711       22.3809       11.8804        9.2640        6.2129        4.2278        4.1620        3.1312        6.2628        0.8298        1.2368        0.9861        1.4803        4.9170       12.0699       18.3817       13.7203       16.0823       12.6526       13.6722        8.2404        6.9715        7.7406        3.7878        6.1162       17.8358       18.2477       13.1447       13.6341       23.6618       64.1494       17.0520       10.4530       49.4179       43.9127       19.0624       17.7527       12.7490       12.0114       13.9893       16.9743       17.7649        0.0000        0.0000        0.0000        0.0000        0.0000        0.0000        0.0000        0.0000        0.0000        0.0000        0.0000        0.0000        0.0000        0.0000        0.0000        0.0000        0.0000        0.0000        0.0000        0.0000        0.0000        0.0000        0.0000        0.0000        0.0000        0.0000        0.0000        0.0000        0.0000        0.0000        0.0000        0.0000        0.0000        0.0000        0.0000        0.0000        0.0000        0.0000        0.0000        0.0000        0.0000        0.0000        0.0000        0.0000        0.0000        0.0000        0.0000        0.0000        0.0000        0.0000        0.0000        0.0000        0.0000        0.0000        0.0000        0.0000        0.0000        0.0000       35.3882       36.4842       34.7192       40.0686       42.7741       38.4454       40.7299       41.2576       36.0647       47.8728       58.0361       59.6991       55.4688       90.1448       35.2168       42.9244      136.4828       40.3564       45.4201       57.1567       75.2383       66.7083       68.5415      220.5632       60.1249       58.0242       62.7391       63.4143       62.2250       58.0221       49.2829       53.9640       61.9454       44.4192       51.9857       41.3559       30.6203       28.7402       30.9994       37.0088       38.0523       22.1277       24.8465       23.9340       18.1702       18.2374       29.4295       26.7282       21.9485       23.1832       28.6984       37.3754       46.8222       50.4809       39.5746       34.9986       50.6546       34.3382       37.2605       34.0878       32.4168       34.4082       31.6421       40.8693       43.9252       60.0783       47.3711       44.5366       46.7689       56.5072       56.0683       47.7538       51.0262       60.5947       57.6246       58.1199       58.2145       44.6233       40.6102       38.7927       37.7392       36.2347       37.7414       37.4094        0.0000        0.0000        0.0000        0.0000        0.0000        0.0000        0.0000        0.0000        0.0000        0.0000        0.0000        0.0000        0.0000        0.0000        0.0000
        0.0000        0.0000        0.0000        0.0000        0.0000        0.0000        0.0000        0.0000        0.0000        0.0000        0.0000        0.0000        0.0000        0.0000        0.0000        0.0000        0.0000        0.0000        0.0000        0.0000        0.0000        0.0000        0.0000        0.0000        0.0000        0.0000        0.0000       33.8804       40.2423       36.4213       28.0218       31.5720       30.7239       32.7206       35.3754       34.1919       33.5643       35.3199       37.9491       37.5175       38.8708       46.8996       34.5431       24.3485       22.7056       22.2459       20.2295       14.4896       15.8419       14.7832       11.7298        9.9622       11.2616       13.8011       16.3173       11.6650        6.0960        5.1337        5.3574        2.4448        1.5646        1.2407        1.5783        3.3405        4.5844        5.0036        4.6078        5.6635        6.7876        8.2072        6.6755        5.6079        5.2638        4.1526        4.2155       10.3934       11.5217        9.6838       11.0538       14.6022       14.0487       11.9327       11.4938       95.9418      213.1969       48.3492       12.1839       19.9167        9.7693        8.5773       11.4742       11.8859       15.4412        0.0000        0.0000        0.0000        0.0000        0.0000        0.0000        0.0000        0.0000        0.0000        0.0000        0.0000        0.0000        0.0000        0.0000        0.0000        0.0000        0.0000        0.0000        0.0000        0.0000        0.0000        0.0000        0.0000        0.0000        0.0000        0.0000        0.0000        0.0000        0.0000        0.0000        0.0000        0.0000        0.0000        0.0000        0.0000        0.0000        0.0000        0.0000        0.0000        0.0000        0.0000        0.0000        0.0000        0.0000        0.0000        0.0000        0.0000        0.0000        0.0000        0.0000        0.0000        0.0000        0.0000        0.0000        0.0000        0.0000       37.4996       36.5940       47.7241       46.3243       50.9291       70.4631       84.7178       65.1604       58.8714       49.7558       53.5679       63.9713       76.1245       60.9024       85.9077       56.7084       52.4052       48.9879       59.4392       58.3448       63.0940       66.7039       64.3942       64.8756      190.5737       50.5263       64.9245       72.9022       72.5954       76.0402       99.1532      107.2743       63.1348       69.3185       50.2640       50.6923       42.4691       39.2041       36.7403       41.0740       45.2615       42.7363       36.1478       31.5678       28.3627       20.7689       18.7407       21.9071       29.6241       28.3468       32.1878       39.2027       49.2761       54.0445       50.5412       44.3667       49.2616       78.3588       47.9278       38.7619       39.1860       38.1855       43.9341       45.3434       49.2716       63.2003       56.2022       51.9011       63.4068       86.6049       78.9067       70.7695       64.3415       66.5301       73.6122       70.0473       68.0739       66.0143       53.2310       50.8489       45.9382       43.5893       47.0869       46.6090        0.0000        0.0000        0.0000        0.0000        0.0000        0.0000        0.0000        0.0000        0.0000        0.0000        0.0000        0.0000        0.0000        0.0000        0.0000        0.0000
        0.0000        0.0000        0.0000        0.0000        0.0000        0.0000        0.0000        0.0000        0.0000        0.0000        0.0000        0.0000        0.0000        0.0000        0.0000        0.0000        0.0000        0.0000        0.0000        0.0000        0.0000        0.0000        0.0000        0.0000        0.0000        0.0000        0.0000       33.6048       31.3341       27.9592       25.0792       31.9665       29.7824       33.4210       31.9845       32.0921       43.3496       35.1265       42.2384       44.3253       32.1001       23.7081       19.3354       17.5179       15.3389       18.3560       19.0576       17.0339       16.6256       13.6813       11.2890       10.9083        9.8578       10.2490       10.3868        7.7487        2.9610        3.2394        3.0688        2.2650        2.1817        3.3798        3.7657        5.3816        2.0915        1.0062        1.6225        2.8620        5.2624        5.4479        4.2922        4.6153        5.0355        4.3792        4.0494        6.1184        7.2479        9.9582       15.6321       14.8719       14.2081       13.2244        9.5002       19.7929       77.4045       32.3184       12.0886        9.2511        9.3634        6.8072        7.9359       15.9812       25.2540       27.3411       26.1624       22.6505       27.8451       27.4430       19.6526       15.5661       19.1301        0.0000        0.0000        0.0000        0.0000        0.0000        0.0000       16.2446       16.1124       19.0933       22.2514        0.0000        0.0000        0.0000        0.0000        0.0000        0.0000        0.0000        0.0000        0.0000        0.0000        0.0000        0.0000        0.0000        0.0000        0.0000        0.0000        0.0000        0.0000        0.0000        0.0000        0.0000        0.0000        0.0000        0.0000        0.0000        0.0000        0.0000        0.0000        0.0000        0.0000        0.0000        0.0000        0.0000        0.0000        0.0000        0.0000       45.3498       44.3503       44.2676       49.4762       46.7795       44.0916       48.1954       63.1130       92.6831       94.5457       84.7003       69.9922       62.0497       77.9655      113.6007       90.0386       78.6240       72.1716       95.9558       72.9895       64.4305      100.1666       77.7388       75.0278       78.7139       77.1599       82.2130       98.7493       90.7167       93.0414       93.0171       98.8127      145.4772      119.3668       73.3111       60.0218       64.3573       59.0230       64.8981       57.0502       52.9863       54.0654       70.5999       74.5005       69.9940       64.9548       58.0228       44.5419       30.1942       28.7766       30.6449       30.8222       41.4972       44.5612       49.0720       50.3247       50.3752       55.7341       55.6090       63.0779       65.2207       67.7047       71.5711       73.3142       68.5294       63.3317       64.7580       75.6325       86.1699       89.2644       89.6956       97.3069       97.6172       95.8884       85.9138       85.8928       76.4652       79.2242       75.7409       74.8557       76.9048       73.1959       68.8185       76.0823       82.3496       69.7527        0.0000        0.0000        0.0000        0.0000        0.0000        0.0000        0.0000        0.0000        0.0000        0.0000        0.0000        0.0000        0.0000        0.0000        0.0000        0.0000
        0.0000        0.0000        0.0000        0.0000        0.0000        0.0000        0.0000        0.0000        0.0000        0.0000        0.0000        0.0000        0.0000        0.0000        0.0000        0.0000        0.0000        0.0000        0.0000        0.0000        0.0000        0.0000        0.0000        0.0000        0.0000        0.0000       61.8291       50.5654       29.1113       29.1557       28.9335       35.6832       36.5478       37.5196       39.4619       39.8990       35.4140       44.6465       54.8491       48.0338       31.6198       24.5608       27.7073       26.6967       19.6874       17.3755       17.0031       26.6050       27.9041       19.6465       12.2257       10.4452        8.9687        9.6123        7.9394        6.7247        7.0602        4.7406        3.2011        2.6408        4.1290        5.5152        5.6742        6.5180        4.7799        3.3816        2.4252        4.0190        4.2966        3.9637        3.9642        6.0447        6.1226        6.0810        3.8117        5.4619        7.4457       12.8017       12.6637       11.5839       14.5438       15.3869       11.6670       10.0591        8.7699        7.2600        6.8281        8.5791       13.0179       11.1078       14.4981       23.4446       28.1157       30.9827       39.5474       35.3350       25.8022       19.9632       18.6507       18.2099       17.4194       12.8661       13.5381       19.7671       12.4944        5.2611       11.4251       14.1819       12.5473       12.2856       14.6209       28.3101       35.8520       46.8921       52.3547        0.0000        0.0000        0.0000        0.0000        0.0000        0.0000        0.0000        0.0000        0.0000        0.0000        0.0000        0.0000        0.0000        0.0000        0.0000        0.0000        0.0000        0.0000        0.0000        0.0000        0.0000       65.0428       55.3525       44.2825       45.6138       46.7538       51.8735       43.7800       43.0139       48.4373       45.9665       46.4011       56.6949       48.0656       49.3463       57.3347       62.9326       60.1844       54.1373       57.1534       75.8396       97.0321       95.6895      100.4210       70.7520       71.8422       88.8003       99.4953       82.0093       68.1826       81.5664       81.8541       67.7792      127.5528       78.8646       81.1822       89.8275       96.0395       98.3714      100.7629      112.5932      113.5388      112.3804      120.7662      144.6015      109.0202       84.4334       78.0058       74.7249       75.3271       82.3433       74.9726       68.5224       67.7805       70.5073       87.9357       79.4739       82.8640       81.1295       58.9514       45.8817       41.7286       37.5704       41.4780       48.6926       51.2121       51.4709       52.4654       59.1919       66.3411       66.4909       71.4776       73.2577       78.2112       87.8615       89.6574       90.4576       83.7356       87.1323       91.7479       97.4727      105.2358      107.6109      108.0766      110.2292      105.0204       97.6120       98.1886       94.1697       87.5957       83.8538       85.3986       93.3511       82.9749       79.1046       84.4180        0.0000        0.0000        0.0000        0.0000        0.0000        0.0000        0.0000        0.0000        0.0000        0.0000        0.0000        0.0000        0.0000        0.0000        0.0000        0.0000        0.0000        0.0000
        0.0000        0.0000        0.0000        0.0000        0.0000        0.0000        0.0000        0.0000        0.0000        0.0000        0.0000        0.0000        0.0000        0.0000        0.0000        0.0000        0.0000        0.0000        0.0000        0.0000        0.0000        0.0000        0.0000        0.0000        0.0000        0.0000       48.8933       40.3111       33.6388       26.9806       29.5971       41.6243       52.9237       57.1139       46.5211       44.3530       29.5984       21.2387       16.6802       20.3881       19.7326       27.1937       28.4564       46.6919       37.2264       20.1911       15.9996       20.1174       12.4201       11.2894        9.1729        7.9417        7.5683        8.2264        7.6795        5.0263        6.4147        4.6144        3.6808        4.0488        4.0509        5.5739        6.9206        8.4064        5.5054        4.1271        4.9189        4.3674        4.6835        3.3444        2.6604        5.3065        7.2925        7.0047        4.2766        5.3001        7.4356       10.1634       11.6962        9.7830       12.3348       10.9455        7.9969        4.9796        4.8052        5.5898       13.5673       15.2633       17.6178       28.3720       36.0132       31.7942       39.4284       36.5918       29.9247       24.4319       24.0962       19.8347       16.1123       13.5177       13.5890       15.8195       15.0555       15.2910       24.7912       10.6904        9.7098       12.8504       13.9390       16.1938       17.9292       24.0483       38.9816       39.8188       60.0140       56.0226       57.6535       49.8798        0.0000        0.0000        0.0000        0.0000        0.0000        0.0000        0.0000        0.0000        0.0000        0.0000        0.0000        0.0000       80.4674       50.5135       63.2932       41.1339       34.4071       49.4124       56.6017       55.4339       50.4838       62.1202       75.4018       81.2294       59.8931       50.7482       47.2908       50.3256       60.4811       59.3628       54.9570       46.1187       55.6932       66.0101       64.1015       61.2354       65.6873       86.3196      100.5692      113.9968      128.2865       96.0229       70.3542       72.1660       93.1260       91.3715       91.8360       77.0297       70.2378       74.7888       92.6197       95.4071       97.1514       96.1969      109.4838      109.8021      102.6333      115.2747      114.1835      124.1562      132.2168      116.4010       98.3815       96.4368       96.7735       89.5434       90.4299       80.7573       81.9838       88.9547       82.5941       81.8947       92.5654       87.7361       85.8138       83.7649       61.2712       47.9949       43.2585       42.4141       46.4603       53.6468       50.9946       52.6992       59.6970       64.2206       69.9085       67.6316       69.4768       73.8899       80.5261       93.2806       92.1618      101.0680      101.2283      101.0637      100.1017      112.8572      119.5799      124.8406      123.6930      129.0635      123.0356      121.8916      123.3999      104.4441      102.8598       93.3329       95.7562        0.0000       86.7292       80.7402       93.8443        0.0000        0.0000        0.0000        0.0000        0.0000        0.0000        0.0000        0.0000        0.0000        0.0000        0.0000        0.0000        0.0000        0.0000        0.0000        0.0000        0.0000        0.0000
        0.0000        0.0000        0.0000        0.0000        0.0000        0.0000        0.0000        0.0000        0.0000        0.0000        0.0000        0.0000        0.0000        0.0000        0.0000        0.0000        0.0000        0.0000        0.0000        0.0000        0.0000        0.0000        0.0000        0.0000        0.0000       57.0867       52.2868       55.7010       56.6654       40.6314       46.4991       57.8766       44.7396       28.8716       26.2220       26.5632       15.8144       12.5401       12.2844       14.3906       15.1137       13.1935       14.5766       10.6638       11.3787       10.5714       12.2636       11.2666        9.6108        8.7911        7.3718        6.9993        6.7558        6.9844       22.3904       18.4763        8.2949        3.4421        3.2279        3.9316        4.2696        4.8321        5.2326        6.0338        5.5361        4.2390        4.0634        4.4088        3.9791        3.6991        2.8007        5.4899        8.7272        8.6564        6.5839        8.4829       12.2298       13.1333        8.6408        9.1569       13.8393       21.4361        7.2276        6.6255       10.5913        5.8587       13.4355       19.9837       16.6123       15.0307       20.1092       23.6816       24.5738       27.5112       19.9371       13.3517       14.8024       14.2195       16.4452       19.1363       22.8272       23.2378       18.0694       15.6369       15.8657       19.4777       17.5523       16.5103       16.9186       13.1883       14.7585       22.3661       33.3886       43.9955       58.9239       40.2774       46.3182       40.2158       42.0134       29.1625       38.4437        0.0000        0.0000        0.0000        0.0000        0.0000        0.0000        0.0000        0.0000       74.2235       86.7903       87.3729       48.4962       61.5789       71.5402       55.8404       63.7181       57.8611       51.2317       51.4885       54.4770       74.9681       68.8984       61.3033       56.7550       66.4825       66.9622       57.0933       57.8178       54.4715       56.5013       62.2862       65.3818       71.2086       75.3455       88.8744      103.8996       96.6356      130.9864      111.1880       82.6867       74.7485       74.9905       80.7104       83.6495       73.0746       62.8592       87.0280      124.5521      117.9249      107.4646       96.7702      114.2547      111.6512      104.3621      128.7156      128.7924      123.4213      117.1536      107.8237      104.3734      110.3352      105.9785       94.1361       86.0243       88.1294       99.7741       93.3024       84.2153       94.1151       96.6752       91.7221       86.0561       69.3213       62.3154       47.2272       42.4038       47.7453       48.5864       52.9914       54.7172       57.0531       62.6563       75.6083       73.9744       72.1743       75.0003       87.5928       93.1726       93.3845       99.0368      104.2233      116.9340      128.1101      123.7638      131.5525      130.0543      134.5045      137.9065      153.1174      150.2630      130.3427      126.9512      108.6676      113.3049        0.0000        0.0000        0.0000        0.0000        0.0000        0.0000        0.0000        0.0000        0.0000        0.0000        0.0000        0.0000        0.0000        0.0000        0.0000        0.0000        0.0000        0.0000        0.0000        0.0000        0.0000        0.0000        0.0000        0.0000
        0.0000        0.0000        0.0000        0.0000        0.0000        0.0000        0.0000        0.0000        0.0000        0.0000        0.0000        0.0000        0.0000        0.0000        0.0000        0.0000        0.0000        0.0000        0.0000        0.0000        0.0000        0.0000       66.3985       66.2525       60.7634       62.6515       69.7400       66.4614       47.1131       35.2941       27.3998       38.3736       26.6983       14.4707       10.9301       12.3767       10.9479        9.5532        6.8240        4.5714        9.3864        6.4849        5.8182        2.8578        4.3291        2.7542        2.6091        3.5790        3.1961        3.5678        3.6818        3.8200        3.9155        9.8227       33.3095       27.7397       14.2930        4.3955        3.0805        2.7328        4.0833        5.4252        3.1924        4.4145        4.7443        5.2979        6.2571        6.6826        6.3600        7.0141        8.6619       12.4618       12.0771        9.4897        9.1678       10.1742       14.2155       10.8996       13.4816       10.3880       11.1128       11.2538        6.8046        8.6699       15.7760       12.1341       11.0323       10.2858       10.8876       17.1191       13.2358       20.1684       25.7474       28.3378       23.0531       22.7699       25.3311       23.3094       24.4793       23.2252       23.7901       24.7422       22.1891       16.1833       12.2576       16.4695       16.4777       14.8619       11.7641       10.1788       17.8779       26.4124       29.6914       30.9404       58.4095       40.9339       43.5208       46.3167       40.5566       40.8797       29.6038       36.8725       41.8516       30.6472       30.1200       39.0008       43.2402       55.7116       65.0388       70.6937       90.0115       92.4932       61.2875       73.8943       75.0118       94.8740       74.8411       64.9012       55.6825       50.9466       44.3016       36.0688       41.7008       46.5249       55.6914       78.4506       90.6711       78.6559       67.2682       59.6771       66.3284       95.6712       91.0951       94.4479       81.8474       89.2391      103.5779       97.1403       90.7816       91.7713       79.7469       74.1761       75.8378       83.4592       96.9282       87.9285      106.9488      112.2499      119.2162      127.8766      111.4018      107.2057      107.0066       98.9217      109.7103      137.1532      125.3182      115.1786      115.2836      134.4521      130.6035      122.8396      110.0667       91.9551       83.6217       97.1403       95.0819       83.5732       82.9752       90.5671       90.2177       89.8021       81.8076       64.6089       61.6081       56.1410       54.4699       49.7595       47.8404       56.4102       61.4016       64.9465       70.2824       75.1261       76.8893       81.0123       85.4733      102.0582      108.7881      114.1609      125.7452      142.5976      153.6135      152.8434      153.2555      151.4581      148.0205      144.0386      149.8457      154.4993      132.7968      127.8482      120.2840      120.0917        0.0000        0.0000        0.0000        0.0000        0.0000        0.0000        0.0000        0.0000        0.0000        0.0000        0.0000        0.0000        0.0000        0.0000        0.0000        0.0000        0.0000        0.0000        0.0000        0.0000        0.0000        0.0000        0.0000        0.0000        0.0000
        0.0000        0.0000        0.0000        0.0000        0.0000        0.0000        0.0000        0.0000        0.0000        0.0000        0.0000        0.0000        0.0000        0.0000        0.0000        0.0000        0.0000        0.0000       74.0225       61.6985       69.9832       70.7810       73.0144       76.9361       69.2793       70.1640       63.5899       46.8218       35.2903       26.5593       27.2169       29.4037       19.5078       11.8802        9.5942       11.0569       10.5484        7.3195        5.5303        3.5779        3.5296        3.2422        3.2241        2.0001        1.5315        2.0624        1.6421        2.4952        2.2341        2.2022        2.6544        3.0435        3.0120        3.8387        4.4105        4.0386        4.6945        5.2162        5.7229        4.8974        4.1820        4.8257        4.3950        5.7591        5.6502        7.2175       10.8517        7.9836        7.2250        8.9851       17.4174       22.4677       13.6316       11.2016       10.3297       11.2688       11.7668       10.2987       11.3319        9.2764        7.4514        6.4284       11.1274       17.2267       10.7433        8.6506       11.8989       16.5692       16.1374       13.4852       14.7240       17.0606       21.7908       25.7037       27.6422       29.5308       39.6570       44.7192       35.4916       23.6976       26.8072       32.8590       36.2840       16.8380       11.6585       15.8121       18.7416       19.5971       24.2864       30.9869       31.8698       33.5334       35.5337       57.0451       63.0588       51.5159       45.1524       45.2208       47.7363       27.3157       29.6258       34.8153       33.8803       26.4037       49.1920       50.9236       62.5111       81.4271      103.4502       90.1899       87.2383      100.1184       82.8917       76.4522       82.9882       79.6075       65.4128       67.8327       66.1119       67.7981       62.0398       58.1309       60.6186       59.0047       55.2365       63.5316       85.4037      101.7035       87.3390       89.6438       88.9595       95.8357       90.6403       84.9611       90.8246      101.4226      105.4356       92.0895       85.5386       84.6332       89.0432       84.0542       84.4425       89.9770       83.6545       92.5149      107.1513      103.3957      102.6141      104.7142      101.4979       98.5902      108.2073      111.9525      122.9592      126.8994      121.6418      112.9255      111.3319      107.8784      116.5002      102.4481       94.2172       96.6767      104.1006      102.7228      103.3302       95.8576       91.9329      103.1119       94.2113       82.2079       79.5764       76.4078       78.9359       63.4872       61.5496       54.0037       54.6805       66.5919       70.9996       71.3906       74.7964       76.5816       87.1086       90.7253       95.3596      112.2547      119.3010      129.9657      144.5853      158.2020      165.3918      165.6132      163.5959      161.3696      157.5780      154.4841      147.3493      141.5623      135.0095        0.0000        0.0000        0.0000        0.0000        0.0000        0.0000        0.0000        0.0000        0.0000        0.0000        0.0000        0.0000        0.0000        0.0000        0.0000        0.0000        0.0000        0.0000        0.0000        0.0000        0.0000        0.0000        0.0000        0.0000        0.0000        0.0000        0.0000        0.0000
        0.0000        0.0000        0.0000        0.0000        0.0000        0.0000        0.0000        0.0000        0.0000        0.0000        0.0000        0.0000        0.0000        0.0000        0.0000       83.4656       83.4250       81.2909       80.1522       67.8962       73.5074       71.3535       66.7121       67.5721       72.5550       70.2631       56.8077       40.0654       26.9160       25.8183       29.8390       29.4451       14.8258        9.8222        7.8493        9.0908        5.9643        4.3160        4.2184        3.1866        2.9334        3.1032        3.3516        2.2876        2.3360        2.5578        1.5915        1.7883        1.5334        1.8536        2.4549        2.5713        2.3453        2.7862        3.4540        4.0066        5.0519        5.0767        5.0728        6.4600        5.3162        5.4400        5.7295        6.1049        7.1659        6.3486        6.0515        7.1182        8.0966        7.3160        8.8650       10.2081        7.9807       15.4488       23.1791        7.8722        8.4477        6.3184        8.9672       20.8221       10.2274        6.0831       10.0751       11.4426        7.3760        8.0078        8.3438        6.7363       10.5919       15.7414       20.1991       21.0360       19.4710       22.9114       26.1385       24.3178       25.4484       30.8308       27.1457       25.0638       27.8463       32.8755       34.7849       20.5239       18.5396       19.0910       28.0260       30.0851       38.5603       36.1139       38.2131       38.9858       44.0651       42.3900       47.9717       53.3173       50.3593       41.1043       33.2195       41.5229       45.7787       45.4013       54.8346       44.9039       42.9868       32.0147       42.8821       72.9029       95.3974       82.6046       63.1604       59.5136       56.5947       55.1069       51.5276       58.4229       73.1596       78.2882       73.4248       66.8735       66.0963      108.2156       75.1014       68.5309       63.9090       63.6777       64.3675       68.3548       71.2578       89.5354       84.6718       92.2740       96.9512       83.8396       92.6894       90.0923      101.8178       92.7283       93.3424       92.4139      106.9679      103.6327      103.7013      103.2875      111.1101      102.9715      100.7602      101.1949       98.7985       99.2536       95.8331      132.2903      118.2922      117.1503      126.7853      135.3039      127.2866      114.9138      105.8942      105.6456      102.3341       97.5322       98.9754      101.6492      118.0836      111.9862       92.1617       90.3140       90.6476       82.1528       80.6601       70.3284       68.3986       74.1004       75.4555       70.3377       67.6282       62.7729       62.5492       69.8899       74.1609       79.4678       80.9434       85.3727       91.2342       98.9356      104.4251      122.7765      134.5237      143.8925      153.1948      165.4227      173.4390      180.9057        0.0000      169.8073      165.9986      160.4946      150.0967      138.8848      135.1494        0.0000        0.0000        0.0000        0.0000        0.0000        0.0000        0.0000        0.0000        0.0000        0.0000        0.0000        0.0000        0.0000        0.0000        0.0000        0.0000        0.0000        0.0000        0.0000        0.0000        0.0000        0.0000        0.0000        0.0000        0.0000        0.0000        0.0000        0.0000
        0.0000        0.0000        0.0000        0.0000        0.0000        0.0000        0.0000        0.0000        0.0000        0.0000        0.0000        0.0000        0.0000      115.7209      117.2464      102.3373       98.4801       88.0278       87.2074       74.7739       71.8597       67.4797       64.5454       69.6430       73.4194       65.5882       48.8339       32.3823       23.8036       20.2910       17.0732       14.6538       11.5323       10.3861       11.4750       10.4792        5.3443        4.8376        4.4804        2.4341        2.5413        3.0048        3.1006        0.8769        1.5262        0.8383        1.1563        1.6206        1.4795        1.4789        1.7884        2.1918        2.2379        2.5555        3.1372        3.3054        3.5191        3.5534        5.0449        6.5088        5.3909        4.9235        5.1775        4.4457        5.7016        5.0909        3.3696        5.4989       10.9743       12.0748        6.6821        3.2789       10.3460       20.0864       20.2123       14.3763        9.3545        8.6253       11.6198       19.5227       10.2495        8.8077       12.5015        9.0302       11.7608       12.9426        8.5848        6.4298        9.7319       21.4425       29.1399       24.9740       18.4291       19.8668       22.5216       20.2984       23.0135       22.9222       21.8210       23.4477       27.3043       28.8357       32.1265       34.6016       26.5912       32.7928       40.0294       44.0866       43.5296       37.6734       45.0044       29.7373       25.4729       31.2512       38.7219       45.3744       38.9210       34.8340       40.0103       35.3543       48.1804       56.9050       65.9668       55.4008       65.1470       78.6742      106.0847       83.4714       71.7358       51.3277       46.1609       40.3453       52.1688       83.9223       61.8467       69.3551       57.3076       60.6032       88.2354      128.0011      133.1807      121.1260      102.6081       95.6389       96.5274       88.8208       75.0274       76.2664       91.5620       87.6366       87.2180       88.9249       89.7279       90.0338       96.9825       95.9266      113.7303       99.7253       97.4030       90.2884       83.3991      105.5089       94.9722      104.2298      100.1032      104.0272      110.2042      110.8268       99.6104      105.1986      113.2218       99.8565       91.6299       99.5055      104.1632      102.7013      108.5098      109.5830      104.2452       95.9177       95.4611       92.5890       94.9016       92.7474       92.6617       79.7474       78.6231       84.1572       76.7590       66.6054       69.8476       67.7077       70.1530       73.0771       80.7711       74.1768       65.9362       67.2648       70.1879       75.7469       75.9527       81.1987       88.7595       91.6464       94.3363       99.3995      111.9245      138.0042      149.2369      158.1325      165.9765      177.7744      191.2347        0.0000        0.0000        0.0000        0.0000        0.0000        0.0000        0.0000        0.0000        0.0000        0.0000        0.0000        0.0000        0.0000        0.0000        0.0000        0.0000        0.0000        0.0000        0.0000        0.0000        0.0000        0.0000        0.0000        0.0000        0.0000        0.0000        0.0000        0.0000        0.0000        0.0000        0.0000        0.0000        0.0000        0.0000        0.0000        0.0000
        0.0000        0.0000        0.0000        0.0000        0.0000        0.0000        0.0000        0.0000        0.0000      100.8365        0.0000        0.0000       88.1641       85.5423       99.7681       92.0829       95.0936       97.3318       92.7769       73.7814       74.1555       74.8952       71.0564       59.3965       55.6049       54.8026       42.4623       16.1127       19.4933       15.6373       14.9877       12.1159       10.2468        8.8189        7.3472        6.7924        4.7950        4.4443        4.4437        3.7022        3.2594        2.8704        3.5788        2.2536        0.9025        0.4812        0.4589        1.9646        1.8635        1.9352        2.5612        2.9200        2.9913        2.5990        3.1059        4.1847        4.3030        4.2846        5.4355        4.7644        4.8489        4.5235        4.7128        5.7986        6.7989        7.3937        8.3659       10.9657       10.7317        7.3903        5.7468       10.6137       16.4540       19.4389       15.4934       11.9917        3.8516        5.8982        8.8071        9.4437       11.1221       13.5301       15.9997       14.2298       12.7383        8.2721        5.2078        5.6167       12.5816       26.6564       29.1470       19.5876       18.4984       19.8382       18.6636       17.2025       21.4755       28.4495       28.1985       32.5163       36.6235       39.6315       43.3376       38.5787       35.6490       47.1982       64.3369       73.0457       66.6447       69.0325       64.2460       34.1742       21.8128       17.0349       24.0513       34.5752       35.2098       34.1206       36.9064       45.3296       48.1983       46.9674       51.2061       42.5336       51.8183       50.4472       63.1214       58.1504       41.1277       41.3524       42.2638       51.1954       54.6345       52.5743       97.9434       97.3486       78.0286       68.1163       77.8709      109.2989      104.1245       85.7537       99.0627      107.6322      119.2466      130.9504      112.1563      110.2155      107.3800      101.0068      104.8525      105.2379      102.3187      104.4142       97.8126      102.8562       96.1728       96.2269      102.5764      105.0097      110.1051      103.4969      105.6020      117.9661      121.5436      114.1883      114.7139      116.8982      129.7438      127.1725      128.5261      109.1241       97.5206       93.9975       88.3609      101.1460      105.9205      106.2297       99.2635       90.4213       94.7229       99.2057       92.7662       81.6658       90.7207       81.0700       82.3393       82.5208       77.7786       55.5525       53.8451       55.9048       58.0636       58.1014       64.0638       65.9239       60.5936       71.6295       79.9410       80.2860       84.2414       88.7373       95.2030      104.3025      107.7476      119.1390      128.9828      155.7656      173.3126      183.8306      193.2095      193.8776        0.0000        0.0000        0.0000        0.0000        0.0000        0.0000        0.0000        0.0000        0.0000        0.0000        0.0000        0.0000        0.0000        0.0000        0.0000        0.0000        0.0000        0.0000        0.0000        0.0000        0.0000        0.0000        0.0000        0.0000        0.0000        0.0000        0.0000        0.0000        0.0000        0.0000        0.0000        0.0000        0.0000        0.0000        0.0000        0.0000        0.0000
        0.0000        0.0000        0.0000        0.0000        0.0000       67.0385       60.0706       87.8746      118.5586      106.8821      112.3448       98.6737       98.0325      103.1551      119.1582      116.0685      118.0792      113.5484       97.3160       78.3692       74.2138       72.1916       65.6597       57.2609       50.3512       46.0746       37.1853       16.3303       13.8551       14.3958       14.5038       13.0329       10.1501        9.0563        7.8902        8.6518        6.3964        5.7048        4.9860        3.1284        2.8686        2.3070        2.3316        0.9877        1.0326        0.6354        0.6601        1.9874        2.5364        2.4125        1.7933        2.7104        3.4319        3.1808        3.4668        4.4691        4.7961        5.4754        6.4531        6.1498        5.9153        5.4660        4.5887        5.4480        6.5535        7.3910       10.0949       10.8187        8.7421        6.4375        7.0645       11.7389       13.1673       12.2997       10.2404       10.0905        5.3633        8.5066       12.1661       13.9299       16.7359       19.1546       14.6330        7.0269        4.3363        8.8226       12.3951       13.4969       18.5304       25.2771       18.7238       16.7042       24.2186       20.4254       28.2289       29.3692       31.8155       37.1293       39.4781       44.6324       43.8192       44.1692       42.5873       37.9744       38.3109       51.8052       73.5654       63.8672       55.8997       61.0605       39.4375       33.0457       26.1858       21.8022       22.2823       31.2458       58.2714       55.6017       49.2275       61.0450       70.0562       63.3901       58.0539       48.6812       45.9307       46.8446       35.1738       37.7178       46.3421       47.2272       54.4164       66.9017       58.8310       67.1127       70.5795       57.1228       59.6135       45.1485       71.0943       79.1042       81.8407       84.3691       80.6136       83.9545      109.1895      117.4808       91.1552      109.8122       84.6450       95.4726      103.2186      103.4898      105.3430      107.6337      105.1768      113.1198      129.8450      119.0433      104.3680      111.1695      121.2795      135.6199      140.7202      145.1526      133.8618      128.7302      123.5069      133.7832      152.6952      158.5492      143.8196      110.2087       90.7039       84.8765       85.7968       96.0733       96.7510       96.3839       90.9110       83.0391       95.7028      100.4126       97.9165       87.0673       89.9864       90.8820       80.7304       66.1034       62.8959       69.8666       56.7665       54.0851        0.0000        0.0000       49.7253       63.3924       64.9294       69.9667       77.4275       88.9759       89.1017       98.2209      104.9018      109.7043      110.6687      119.9455      149.4084      170.2956      187.0711      194.4547      207.6992        0.0000        0.0000        0.0000        0.0000        0.0000        0.0000        0.0000        0.0000        0.0000        0.0000        0.0000        0.0000        0.0000        0.0000        0.0000        0.0000        0.0000        0.0000        0.0000        0.0000        0.0000        0.0000        0.0000        0.0000        0.0000        0.0000        0.0000        0.0000        0.0000        0.0000        0.0000        0.0000        0.0000        0.0000        0.0000        0.0000        0.0000        0.0000
        0.0000        0.0000        0.0000        0.0000       45.8604       59.2163       58.2121       78.6950       94.0772       91.7177       85.6660       96.8830       98.7987      116.0242      132.4798      114.1588      114.5987      112.4738       98.6890       82.8102       75.1501       69.3935       66.5647       54.3688       44.3660       39.1974       32.5477       16.0267       13.1695       16.6373       12.3667       11.6587       10.1219        8.4526        7.6460        7.3609        6.0973        3.9891        3.8283        2.6897        2.9691        3.0286        2.4390        1.4635        0.6192        0.6438        1.1900        2.0674        1.8309        1.8040        2.2586        3.3299        3.1315        3.2495        3.3470        4.4619        5.0433        6.3372        5.8944        5.8746        4.7337        4.3054        4.7500        6.0461        6.3695        6.5055        6.3983        4.5768        2.9969        1.4357        5.7846        9.0159        8.3646        6.7625        4.8081        5.5515        6.5233       11.7739       10.3483       10.6317       11.0381        9.8758        5.5990        7.8001        9.1129        6.9719       11.8736       15.9827       20.9494       20.5400       30.9097       40.1676       45.3569       45.1671       36.3959       34.5292       34.3020       35.1424       45.6378       47.9460       47.3695       51.0677       45.6506       43.6169       39.1010       44.4697       61.3102       35.0833       36.1027       26.7472       28.3562       26.2831       28.9802       35.5230       37.7932       51.6795       61.6878       56.7541       48.8779       41.3917       49.6553       61.3951       54.0606       45.0813       37.7094       34.2033       34.2093       40.2080       40.5290       60.7117       50.6866       55.2402       62.1765       57.1741       50.7149       47.1201       56.9359       72.5001       81.5152       82.3095       85.0703       86.7338       90.0266      115.8629      120.2420      103.2378       75.8992      105.7782       92.8375       93.1371      117.3585      124.1590      104.9163      113.0683      112.5127      133.7069      125.3084      128.9642      133.5734      153.2804      153.5384      145.4110      144.7575      148.2101      137.2931      126.3457      122.0136      140.3532      157.4206      163.4561      140.1882      113.1235       92.9809       83.8751       85.0156       92.9016       95.1262       93.0736       89.4677       85.8599       91.2164       91.9074       88.0177       80.7483       75.6708       88.8650       83.8028       72.7827       66.3220       67.9550       61.1701        0.0000        0.0000        0.0000       72.4401       64.3368       75.7629       80.9838       83.9694       86.8090       94.3577      103.4982      106.3236      109.8830      114.7198      130.1520      141.0152      171.8578        0.0000        0.0000        0.0000        0.0000        0.0000        0.0000        0.0000        0.0000        0.0000        0.0000        0.0000        0.0000        0.0000        0.0000        0.0000        0.0000        0.0000        0.0000        0.0000        0.0000        0.0000        0.0000        0.0000        0.0000        0.0000        0.0000        0.0000        0.0000        0.0000        0.0000        0.0000        0.0000        0.0000        0.0000        0.0000        0.0000        0.0000        0.0000        0.0000        0.0000        0.0000
        0.0000        0.0000       32.8286       49.1002       54.7249       52.0931       55.2699       80.8955       92.0686       90.0860       80.4028       87.1629       95.6433      102.5193      116.5357      101.5942       86.5896       80.0430       82.6728       72.3128       67.7077       61.5498       58.3985       52.2341       42.2536       35.4637       29.3265       15.1009       11.7141       10.7047       10.3832       11.1310        7.3380        6.5686        6.1253        5.6196        4.7955        5.3107        5.2102        3.4799        2.7471        2.2499        4.9245        4.6659        1.0968        0.7573        1.2798        2.0784        1.8914        1.9716        2.6706        3.7523        3.8168        4.6230        3.8062        4.8450        4.5280        4.7285        4.8379        4.2425        5.0769        5.2499        7.2614        8.7479        8.7496        7.4543        6.7594        3.4814        5.8877        8.8850        6.1300        3.5190        1.4711        0.9032        2.1240        6.8379        6.3392       11.8108        9.7076        8.2570        9.5224        5.7493        5.1716        6.2169       11.7559       16.8975       12.9723       13.1916       14.0660       28.0867       40.8262       43.5720       43.9164       38.1697       27.1421       30.6767       38.2778       41.0055       43.6726       43.0658       49.0919       54.9817       54.2431       50.2422       34.4323       32.0949       34.3709       33.2947       46.3621       41.6078       46.1853       33.9561       28.3437       30.9304       40.5717       46.1272       54.9449       72.0992       59.4666       36.1887       38.7284       40.7940       45.7359       40.9060       37.1257       47.5363       33.8476       36.6278       39.5311       54.1939       45.5820       55.7105       53.7330       56.1568       54.3780       56.4489       67.4128       81.8279       64.0172       66.7680       84.0082       95.4524       87.4666      100.0585      111.5479       95.4373       85.6090       93.3597       94.3771      103.4482      107.2702      136.1617      120.9895      139.7437      153.2187      119.3419      123.8761      134.7796      131.6425      144.1778      161.0160      149.7107      158.9089      152.8436      131.8168      119.0355      112.7713      125.5643      121.0532      137.5323      117.9871       98.3368       74.4002       72.3557       75.5303       85.6730       90.0760       91.1555       90.9573       82.1387       84.1950       87.8153       83.9617       77.2156       74.6813       75.1909       81.8006       70.8649       53.5333       84.1989        0.0000        0.0000        0.0000       79.0815       75.3052       83.5704       89.1773       89.1083       97.0926       93.4811       92.3695       99.8055      109.7024      114.2574      113.4618      120.8513      139.1325        0.0000        0.0000        0.0000        0.0000        0.0000        0.0000        0.0000        0.0000        0.0000        0.0000        0.0000        0.0000        0.0000        0.0000        0.0000        0.0000        0.0000        0.0000        0.0000        0.0000        0.0000        0.0000        0.0000        0.0000        0.0000        0.0000        0.0000        0.0000        0.0000        0.0000        0.0000        0.0000        0.0000        0.0000        0.0000        0.0000        0.0000        0.0000        0.0000        0.0000        0.0000        0.0000
        0.0000       24.3342       27.5932       38.9495       37.5349       41.4057       51.4590       69.8344       76.7942       80.9039       72.6754       69.5899       75.1181       82.3147       80.3871       63.3427       51.5846       48.5192       54.2164       42.2777       41.6325       43.3634       45.2815       38.7606       34.1383       28.1043       23.4596       15.9766       13.9808       10.8281        9.7211       11.4822        9.9206        8.2543        8.2470        7.4413        5.1447        3.6767        3.2920        4.4013        4.7726        2.4621        2.2005        1.6968        1.8011        1.7813        2.1114        2.3746        2.6836        2.5295        3.2245        3.6349        3.9485        4.5012        4.3294        5.1415        4.9811        3.6999        3.7117        3.5102        6.5458        8.4490        8.8950        8.8620        7.1081        5.7470        6.2030        5.8108        8.7697        8.6095        7.4700        5.3503        5.3342        5.8697        7.0414        7.1697        5.3007        5.9681        6.2733        8.3269        8.6176        8.2105        8.7582        9.0009       11.3252       11.3956        8.8825       10.1268       14.4749       27.6345       39.6919       42.0403       36.5939       45.3344       48.9028       35.8645       35.0608       41.2583       46.2908       43.4166       48.7775       58.6342       54.2717       36.8388       33.8354       40.3485       41.1043       38.5665       42.3401       58.4968       58.2955       61.6326       57.2342       44.0457       38.8997       41.0223       55.4045       57.9175       37.9007       38.2062       37.1737       43.5226       42.0019       33.8798       32.2527       30.1151       28.5091       33.1940       35.6200       47.3523       52.1640       51.9951       58.8513       93.4822       92.8806       93.1647       90.6869       81.7884       67.3844       72.2831       70.7517       76.7958       76.4508       70.1792       83.6253       86.8908       99.7062       81.4692       89.7776      134.8316      147.4967      129.8528      119.1910      152.0731      144.2380      137.7663      138.3768      162.9426      176.8362      160.5430      144.5350      156.0006      163.2906      146.6584      118.6385      103.9159       95.3373      103.2559      106.6314      103.0098       96.8981       68.7957       57.0695       57.6510       66.3603       67.2624       67.3112       78.0132       76.1918       78.9361       79.9025       73.6136       69.0414       58.4042       60.4934       66.3671       92.2036      103.3054        0.0000        0.0000        0.0000        0.0000       67.3490       69.9038       78.3545       94.1451       96.2690       89.8582      100.3676       85.7457       76.5323       81.3906       93.8087      114.7793      122.4398      130.5206        0.0000        0.0000        0.0000        0.0000        0.0000        0.0000        0.0000        0.0000        0.0000        0.0000        0.0000        0.0000        0.0000        0.0000        0.0000        0.0000        0.0000        0.0000        0.0000        0.0000        0.0000        0.0000        0.0000        0.0000        0.0000        0.0000        0.0000        0.0000        0.0000        0.0000        0.0000        0.0000        0.0000        0.0000        0.0000        0.0000        0.0000        0.0000        0.0000        0.0000        0.0000        0.0000        0.0000
        0.0000       23.6655       30.3127       40.3706       41.2287       38.3859       40.1156       60.1234       41.8890       42.3224       46.2729       53.1141       46.1752       57.6006       67.6337       51.4161       42.9240       38.3640       33.8680       31.1300       38.1876       32.8728       35.6627       31.8615       29.5481       27.0902       26.1759       21.7426       18.5044        9.9190        6.2871        5.6763        7.8188       10.8638        9.4485        7.7763        5.4067        5.5075        7.2116        4.1864        2.7534        1.9924        2.0538        2.4406        3.1105        4.2510        5.0415        5.4894        3.3614        2.2715        3.4551        2.9820        3.6137        4.1733        3.8030        5.2829        5.3601        3.8778        3.1612        3.5480        5.4435        6.8381        7.0264        7.2099        6.0187        5.5149        7.7849        8.4036        5.8586        5.6772        5.2768        5.2676        6.1866       10.3634       13.8661        8.2725        6.6279        8.4532       10.7784        9.6653        9.1965       11.3233       18.3346       17.9601       14.6129        8.1918       11.0775       19.7567       34.4373       45.2132       41.2764       26.8640       41.5057       53.5982       43.0711       48.4751       46.0756       47.4620       46.2097       43.2116       52.5335       69.1526       64.1190       58.4860       48.8177       35.2372       36.8553       39.7509       65.1261       81.6456       86.3025       73.9921       64.4369       42.9178       50.4811       56.6795       53.5286       31.2134       22.7067       24.8449       23.6117       30.8361       31.9914       54.4378       50.1880       89.2707       60.5607       39.2265       40.4736       53.5180       45.7631       31.7865       36.2100       76.8492       91.8071       91.5783       81.8647       64.7428       65.4850       83.5284       75.4720       73.5417       67.2884       63.1604       83.9359       97.7898       78.6753       78.3986      105.8073      111.2511      118.3217      153.4949      134.5080      140.2417      140.6673      142.8744      157.1710      177.5824      172.6576      173.5027      154.3007      148.0986      148.1429      123.9436      105.6077       85.4174       81.3408       78.8963       87.1109       83.6249       79.8024       67.8548       64.7444       55.8883       65.6593       76.6922       58.6880       57.8146       59.5053       76.7458       69.2438       65.1352       62.0449       57.7834       55.1658       70.4529        0.0000        0.0000        0.0000        0.0000        0.0000       60.6110       70.9946       81.4111       90.3449       97.5542      111.9290       95.3721       78.2584       74.0726       76.0490       88.5081      106.9641      132.4706        0.0000        0.0000        0.0000        0.0000        0.0000        0.0000        0.0000        0.0000        0.0000        0.0000        0.0000        0.0000        0.0000        0.0000        0.0000        0.0000        0.0000        0.0000        0.0000        0.0000        0.0000        0.0000        0.0000        0.0000        0.0000        0.0000        0.0000        0.0000        0.0000        0.0000        0.0000        0.0000        0.0000        0.0000        0.0000        0.0000        0.0000        0.0000        0.0000        0.0000        0.0000        0.0000        0.0000        0.0000        0.0000
       19.9960       25.9228       30.4500       38.6881       44.8874       48.7723       50.8732       56.2153       45.7251       35.7622       43.5736       47.8868       39.1328       46.2017       38.3966       40.4233       34.6100       32.6657       30.5240       32.3368       36.8837       38.1849       33.2921       31.9107       29.4172       28.8604       28.0765       19.2186       13.2189        7.4050        5.9623        5.6334        4.6939        7.5954        9.2584       11.0505       10.0114       10.5672        6.1143        5.2937        3.4943        4.0192        4.3506        3.9765        4.2463        3.4811        3.8198        3.2840        1.8227        1.7801        2.2605        2.7332        3.6656        4.2454        4.5552        4.7855        3.8228        3.6883        4.2774       53.6615      103.3264        6.4101        8.2387        8.0339        7.2529        7.0723       10.1398       12.4760        9.0554        7.3205        6.7379        7.2250        7.0265       13.3234       19.2418       15.2057       10.0843       13.4655       15.4446       14.2868       16.2680       16.9532       16.3367       15.3718       17.4338       15.5678       26.0575       38.8361       44.6266       39.4548       36.4181       36.5238       55.2931       92.9173       42.8354       51.7882       50.5863       51.4790       56.9749       89.8793       68.6928       75.9928       68.5407       62.1577       58.6264       38.5315       39.3623       57.7727      115.3903      128.1042      112.8749       81.5954       55.7869       28.9659       29.1705       33.6083       32.7564       36.3970       33.4124       36.9228       32.2977       35.6118       50.9167       28.7997       26.9672       30.0776       37.5256       47.8411       42.3418       48.5254       64.8738       53.7399       68.2701       83.3520       85.1506       87.3066       64.9850       51.0448       51.1038       63.3396       82.0881       74.4189       76.7180       74.1972       91.4710       90.6372       63.9654       79.4095       97.4297      117.0954      127.1357      131.2443      132.3379      113.3049      100.6549      125.1051      135.0657      150.8076      130.7150      126.5663      144.3030      121.6023      114.4540      100.7727       88.7316       75.8121       83.1790       89.0952       92.2418       82.9209       71.5219       65.0538       62.5064       61.9267       64.8409       59.5291       49.6616       56.1188       65.7887       60.9286       56.3967       60.1876       58.6222       50.5605       62.9764        0.0000        0.0000        0.0000        0.0000        0.0000        0.0000       62.0803       63.2950       73.7522       75.6852       74.9397       76.3221       77.6246       89.3920       90.1148       97.8010        0.0000        0.0000        0.0000        0.0000        0.0000        0.0000        0.0000        0.0000        0.0000        0.0000        0.0000        0.0000        0.0000        0.0000        0.0000        0.0000        0.0000        0.0000        0.0000        0.0000        0.0000        0.0000        0.0000        0.0000        0.0000        0.0000        0.0000        0.0000        0.0000        0.0000        0.0000        0.0000        0.0000        0.0000        0.0000        0.0000        0.0000        0.0000        0.0000        0.0000        0.0000        0.0000        0.0000        0.0000        0.0000        0.0000        0.0000        0.0000
       15.8895       18.9895       24.3352       38.8017       43.2326       55.0646       58.7269       55.8110       60.5935       52.2794       42.0381       34.8904       39.3292       42.2241       46.0766       42.9565       38.1107       31.6015       29.3978       27.9153       28.8852       31.8036       33.6398       29.4167       24.8238       20.8959       19.0521       11.0040       11.1111        8.2083        7.2084       11.4224        9.8650        9.0156        7.1864        4.8673        4.7836        5.9214        5.6837        7.2508        6.9224        5.4147        3.8397        3.2049        2.6157        2.5243        3.4222        3.9378        3.6682        2.9320        3.3103        3.7739        6.2350        6.4499        6.2799        5.8720        5.5223        4.1854        4.5586        5.8962        5.8476        6.4839        4.9085        5.3295        7.2674        9.0562       10.3073        7.4182        7.8026        9.7375       13.0096       17.4065       26.7467       25.3760       26.6170       25.1131       20.3842       15.5709       12.4768       15.5425       12.5837       17.2024       13.2374        9.2435       10.0687        8.5510       10.9549       36.8830       43.2632       23.0531       31.7813       31.3153       24.5903       41.0212       54.2088       45.2769       47.5315       51.2771       41.3662       86.9401       95.5905      120.3524       81.1377       86.4892       90.9096       51.7457       59.1667       63.6809       89.9098      125.4578       92.2573       69.8106       35.0519       22.6297       19.6687       19.7393       19.9632       19.4743       31.3821       42.6757       33.6756      107.4202       57.1283       25.4809       24.3806       32.0239       38.0336       54.9268       56.2208       83.9123       72.4672      101.4261       75.0293       77.3186       84.3633       83.9082       57.7164       57.5659       43.5446       57.6809       71.3125       90.7102       69.3133       74.5199       79.1837       56.5577       57.9865       70.1629       82.0674       80.3043       88.3270      101.7023      102.5464       97.0078       77.9914       85.6119       89.1998       97.5382       97.3280      105.8285      127.5583      120.2680       98.5440       87.5169       86.6062       88.1085       79.1326       87.4828       82.9341       73.6221       76.7935       78.1916       93.0398       59.9321       51.8413       51.6500       54.7229       57.5274       55.7689       51.1396       49.0759       53.8273       55.0995       47.9016        0.0000        0.0000        0.0000        0.0000        0.0000        0.0000       55.5000       68.8735       84.3967       81.5212       78.4412       68.0947       64.7908       85.3850       89.0130       96.6029      101.1922        0.0000        0.0000        0.0000        0.0000        0.0000        0.0000        0.0000        0.0000        0.0000        0.0000        0.0000        0.0000        0.0000        0.0000        0.0000        0.0000        0.0000        0.0000        0.0000        0.0000        0.0000        0.0000        0.0000        0.0000        0.0000        0.0000        0.0000        0.0000        0.0000        0.0000        0.0000        0.0000        0.0000        0.0000        0.0000        0.0000        0.0000        0.0000        0.0000        0.0000        0.0000        0.0000        0.0000        0.0000        0.0000        0.0000        0.0000        0.0000
        6.7897        9.8624       12.4124       22.0799       22.5976       22.3793       25.0221       28.6572       24.4575       23.2612       20.3509       25.2244       28.3733       21.3619       21.5998       24.7312       24.3373       24.3048       28.8399       31.1044       30.3433       28.2851       27.6932       25.0571       22.3557       20.4586       18.3747       10.8776        7.3542        5.9872        5.5043        3.0705        4.9480        4.3753        3.5643        3.5503        4.0450        5.7933        6.0883        7.9101        6.5412        4.1231        3.3795        1.9418        1.5005        2.0928        2.5933        3.8922        4.3569        4.8925        3.9824        6.7016       10.4749        8.2199        5.7086        3.6898        3.7313        5.5109        6.2172        5.9554        6.2780        6.1952        7.1310        8.0708        9.3978        9.4233       11.1792        8.2112        7.4098       10.6388       14.8426       18.6277       20.5202       22.5893       21.9321       15.5248       17.3738       12.0082        8.7410        8.7627       10.2513       13.1397       20.5110        9.8156       14.0001       14.8701       19.7877       28.3817       30.7222       31.9172       30.1576       28.9905       32.0898       35.1088       46.8010       52.2891       48.1730       45.4186       49.3091       54.0909       67.3988       59.9930       63.0108       70.0823       84.9834       58.2053       60.6507       93.8776      101.4374      100.5552       93.4483       60.4872       40.1159       39.2593       35.7113       26.7327       31.3084       35.3552       35.6009       33.1518       32.3240       43.3368       61.8884       45.8355       43.4783       47.2481       47.2765       59.8818       65.1086       85.7791       92.3444       81.0987       66.2316       83.0903       93.4708       75.2618       46.2792       37.5224       57.1568       60.6465       71.4261       69.3294       60.3196       45.8066       45.7598       60.7669       68.6002       71.3205       84.0838       88.0629       71.0015       93.6831       90.9475       82.7896       82.5830       80.9435       92.1908       91.7846       91.5328       93.8560       97.7944      108.5706      106.1592       86.4811       84.3209       85.2761       74.6727       69.2032       61.0364       59.1124       74.3389       87.4602       96.9458       57.9422       45.1256       43.8014       42.1054       43.3054       46.0500       33.4561       21.6281       23.6574        0.0000        0.0000        0.0000        0.0000        0.0000        0.0000        0.0000        0.0000       74.0100       76.5197       75.7260       71.8922       67.2707       54.1800        0.0000       89.2200      107.3700      148.6500      152.7600        0.0000        0.0000        0.0000        0.0000        0.0000        0.0000        0.0000        0.0000        0.0000        0.0000        0.0000        0.0000        0.0000        0.0000        0.0000        0.0000        0.0000        0.0000        0.0000        0.0000        0.0000        0.0000        0.0000        0.0000        0.0000        0.0000        0.0000        0.0000        0.0000        0.0000        0.0000        0.0000        0.0000        0.0000        0.0000        0.0000        0.0000        0.0000        0.0000        0.0000        0.0000        0.0000        0.0000        0.0000        0.0000        0.0000        0.0000        0.0000
        9.9509       10.6848        8.9308       15.9400       20.1972       20.8041       22.8903       30.3683       34.4486       28.3958       30.5239       27.2074       21.5013       22.3028       24.5428       28.2638       31.0090       25.8771       26.2842       26.4574       26.6558       22.4971       21.8990       20.3886       17.2254       17.2933       18.0433       10.7859        7.0413        8.0694        6.4434        4.5054        6.5409        4.9369        3.0643        5.8097        6.3060        5.4307        9.2842        9.7656        5.0080        2.7913        1.4244        1.4751        1.3194        2.9457        3.5089        2.3260        1.8140        1.6987        1.0755        1.7870        2.9882        2.3889        1.1367        2.5867        4.2270        9.0970        9.7461        7.3268        8.0619        6.7004        7.5527       10.2006        9.4130        9.8253        9.6425        9.0246        9.9907       15.6094       21.9789       23.0236       15.7080       14.1467       16.7499       21.1354       19.6123       15.5943        8.4128        7.4353        9.4210       14.1192       12.1956       11.3616       16.1518       32.0198       31.5141       32.4486       36.2470       35.6803       32.7808       26.4016       28.3382       34.7065       42.3405       49.8914       63.4738       68.5093       51.3171       44.7401       50.5770       57.3288       68.5365       69.7075       81.2191       78.4605       73.0147      121.3065      101.5904       87.4858       72.3681       71.0223       54.2888       40.9511       33.2148       43.9026       45.2215       31.9147       27.8638       42.4684       34.1817       21.2659       20.3482       26.5003       33.8205       33.5744       28.0543       31.2960       57.7032       57.4003       78.1189       55.2215       60.9778       69.9276       78.7109       70.0895       40.2559       44.4683       54.8969       51.1393       73.8354       68.0309       60.3819       47.0809       57.5257       71.2530       64.5237       70.3191       73.9699       81.9034       94.9719       98.7414       83.9977       87.6312       85.3981       85.9775       84.7493       84.5691       94.6093       93.3457       92.7032       94.3922       98.3775       93.7609       97.6785      105.2362       86.9723       73.0218       62.5953       57.3973       70.5944       50.1982       42.8730       41.3282       39.2339       38.5089       38.2077       40.7799       48.4322        0.0000        0.0000        0.0000        0.0000        0.0000        0.0000        0.0000        0.0000        0.0000        0.0000        0.0000      105.4800       91.1690       86.5286       77.2685        0.0000        0.0000        0.0000        0.0000        0.0000        0.0000        0.0000        0.0000        0.0000        0.0000        0.0000        0.0000        0.0000        0.0000        0.0000        0.0000        0.0000        0.0000        0.0000        0.0000        0.0000        0.0000        0.0000        0.0000        0.0000        0.0000        0.0000        0.0000        0.0000        0.0000        0.0000        0.0000        0.0000        0.0000        0.0000        0.0000        0.0000        0.0000        0.0000        0.0000        0.0000        0.0000        0.0000        0.0000        0.0000        0.0000        0.0000        0.0000        0.0000        0.0000        0.0000        0.0000        0.0000        0.0000        0.0000
        0.0000        0.0000        8.2871       18.4100        0.0000       22.8071       26.5069       32.9766       35.1554       27.6941       23.8822       23.2055       25.8936       22.1989       19.9063       34.1865       32.9568       25.5098       24.9962       30.1949       27.6938       22.5155       20.3808       16.5556       16.4301       15.2368       15.1036        8.1658        9.6342        9.9641       10.3082        8.6158        4.0809        3.8731        5.7863        7.0411        7.7967        7.7010        5.6407        5.3938        3.0938        1.1674        1.6051        1.9022        1.7961        1.3796        1.1401        1.0013        2.2603        1.1745        0.8585        2.2613        1.0463        2.1558        3.0812        4.1386        5.7441        8.5785       15.1559        7.3710        9.4325       12.1733       16.2680       16.3012       16.3089       11.8224       12.9297       11.7778       12.0905       37.6935       44.9720       22.3797       12.1712        8.0976       11.7623       17.0880       20.1723       12.7859        7.5774        5.4097        6.4579       13.5670       11.8977        8.7988       13.1807       27.2490       30.9492       31.1595       32.6598       31.9153       21.8919       34.0305       30.0581       33.1976       37.4814       42.5723       42.7747       40.1400       42.5655       40.3941       34.7637       49.3923       60.5443       57.5248       56.0977       54.4829       67.5582      105.8463      140.1674       83.9518       74.0219       58.6083       71.1595       54.2432       48.3786       38.3667       38.6418       30.6692       28.1941       18.9104       17.8770       16.9238       17.1566       22.4020       22.2817       23.4229       28.1580       37.1519       36.3221       56.4462       72.9680       66.3902       75.2559       74.5695       77.8403       71.8412       42.4932       38.0607       39.7139       47.3304       71.9096       63.0309       55.3027       58.1108       52.6183       57.6950       67.5555       79.3194       80.4930       81.8681       86.9140       99.3825       95.7655       96.9805       89.2702       83.6015       85.3249       82.1191       87.3112       95.7327       91.6263       94.3466       88.8248       74.9631       78.1746       81.2502       73.4751       66.1302       59.7420       64.2322       59.0265       52.5247       44.2636       48.4889       42.0412       38.0270       39.2823       41.6545       55.8153       30.4417        0.0000        0.0000       88.5621        0.0000        0.0000        0.0000        0.0000        0.0000        0.0000      111.5100      137.0700      114.3149        0.0000        0.0000        0.0000        0.0000        0.0000        0.0000        0.0000        0.0000        0.0000        0.0000        0.0000        0.0000        0.0000        0.0000        0.0000        0.0000        0.0000        0.0000        0.0000        0.0000        0.0000        0.0000        0.0000        0.0000        0.0000        0.0000        0.0000        0.0000        0.0000        0.0000        0.0000        0.0000        0.0000        0.0000        0.0000        0.0000        0.0000        0.0000        0.0000        0.0000        0.0000        0.0000        0.0000        0.0000        0.0000        0.0000        0.0000        0.0000        0.0000        0.0000        0.0000        0.0000        0.0000        0.0000        0.0000        0.0000        0.0000
        0.0000        0.0000        0.0000        0.0000        0.0000       21.1176       22.5741       26.6052       30.7226       28.0045       22.2555       29.5131       30.8030       24.8559       22.9238       27.3563       29.3308       26.6278       26.2832       32.3294       31.1110       28.9572       28.9974       25.1652       15.6105       14.8969       15.2004        8.3499        8.9207        8.6320        8.7956        7.3786        4.8492        7.0708       12.2511       11.1858       10.5194        5.6291        3.7761        3.0083        1.5398        2.0701        2.7104        2.8182        2.7910        2.3842        2.6332        3.8813        1.1726        0.9808        0.3329        0.3824        0.8836        2.8318        5.9336        9.1855       18.1699        8.9945       12.2358        9.7722       10.4334       13.9447       20.6558       18.4184       16.7837       14.8979       14.9298        9.8233        9.2347      105.1705       24.3231       17.0440       13.2296        6.7470        8.9839       11.9533       10.1203        7.6678        8.4378        7.2524       11.0635       14.2283       18.3037       13.9240       12.2068       10.5008       13.5145       22.8768       37.7812       28.8122       20.7851       40.8410       58.2604       30.6079       37.5535       36.4721       40.6043       37.7135       38.6300       46.7515       42.2978       51.1991       50.2950       52.8430       51.1930       51.6069       57.3192       75.6139       98.9133       99.5644       66.5582       67.5958       69.3946       76.0128       71.8675       68.7376       63.8339       46.5728       33.0949       25.7573       22.2573       23.2946       17.7466       23.5043       29.3052       25.7893       23.6291       28.7334       36.2474       52.0934       59.1751       56.7727       52.4864       63.2630       66.5600       42.7124       30.0064       28.5712       42.2224       64.1185       86.0332       61.7854       53.2817       40.8496       40.8143       51.1431       66.4549       81.9088       80.6500       82.8323      101.9665      116.8881      106.1922      100.4437       99.5863       96.7654       91.1102      105.7239       98.3545      107.8631      107.2312      103.5774       89.2870       74.0147       75.9411       76.4801       68.3361       67.2288       65.3314       64.1390       55.3981       48.7444       48.4532       52.4637       53.9434       46.9898       42.1765       49.7775       50.5984       54.2612       34.3459       72.8874       55.9984       59.0278        0.0000        0.0000        0.0000        0.0000       92.8500       87.7500      101.5800       91.6162        0.0000        0.0000        0.0000        0.0000        0.0000        0.0000        0.0000        0.0000        0.0000        0.0000        0.0000        0.0000        0.0000        0.0000        0.0000        0.0000        0.0000        0.0000        0.0000        0.0000        0.0000        0.0000        0.0000        0.0000        0.0000        0.0000        0.0000        0.0000        0.0000        0.0000        0.0000        0.0000        0.0000        0.0000        0.0000        0.0000        0.0000        0.0000        0.0000        0.0000        0.0000        0.0000        0.0000        0.0000        0.0000        0.0000        0.0000        0.0000        0.0000        0.0000        0.0000        0.0000        0.0000        0.0000        0.0000        0.0000        0.0000
        0.0000        0.0000        0.0000        0.0000        0.0000       25.6311       29.3395       16.1064       20.8209       26.4858       23.6840       29.9263       28.3640       23.4686       26.0880       29.5966       26.4009       29.6936       30.1216       32.0794       29.5763       27.0291       26.5185       21.1322       14.1787       10.9177       10.2986        5.8470        5.3989        7.4097        8.5329       13.4021       10.9865        8.4890        9.2895       12.3165       10.0810        7.9223        5.0653        3.7119        2.9374        3.4196        3.0000        4.2591        4.2641        3.5940        4.1799        6.1454        2.9314        0.3563        0.3905        2.3448        5.4107       14.3269       17.9669       13.9934       68.0041       25.9023       32.6303       24.5197       19.5024       17.1712       18.2204       18.7055       28.1682       26.0866       13.0121       17.8725       20.3460       42.0648       28.5382       21.6763       12.8194       13.0252        6.4959        5.1050        6.1886        6.7538        8.0639        7.5041        8.0457       14.8089       17.9955       12.6408       12.0736       20.9771       21.0928       29.7379       31.0546       30.0930       25.6438       22.7147       26.2022       26.8452       25.4002       29.5619       29.4854       33.9564       34.5348       33.4529       33.1277       34.3971       37.9866       46.5997       51.3528       59.7504       62.5375       53.3482       55.2631       56.9175       58.6923       78.8268      100.0158       92.0847       76.3676       89.3953       65.7479       52.4406       41.1863       34.2100       30.2569       37.1946       35.2712       29.1653       23.3666       27.9396       26.7931       28.6172       33.7085       59.7347       55.8402       39.0494       31.5241       37.0985       40.5646       23.4519       34.4692       51.8095       41.7023       53.4162       52.8725       47.8094       44.2962       43.6512       45.0311       66.1646       71.4071       87.1498       90.1673       88.6690      153.8539      160.3562      128.1649      117.1966      122.9929      112.7257       99.7294      108.6826       98.9546       98.6732       96.4749       94.1333       90.2411       80.1511       91.4545       86.9147       75.5809       71.7471       67.4959       59.5885       52.2205       46.0591       42.6440       43.5398       49.5939       47.5316       46.0712       45.8868       47.4354       45.0438       48.7759       55.7761       53.8834       64.3851        0.0000        0.0000        0.0000      102.5462       94.2705       75.9689       78.1492       88.6780       83.6721        0.0000        0.0000        0.0000        0.0000        0.0000        0.0000        0.0000        0.0000        0.0000        0.0000        0.0000        0.0000        0.0000        0.0000        0.0000        0.0000        0.0000        0.0000        0.0000        0.0000        0.0000        0.0000        0.0000        0.0000        0.0000        0.0000        0.0000        0.0000        0.0000        0.0000        0.0000        0.0000        0.0000        0.0000        0.0000        0.0000        0.0000        0.0000        0.0000        0.0000        0.0000        0.0000        0.0000        0.0000        0.0000        0.0000        0.0000        0.0000        0.0000        0.0000        0.0000        0.0000        0.0000        0.0000        0.0000        0.0000
        0.0000        0.0000        0.0000        0.0000        0.0000       25.2443       28.7481       21.7052       17.6095       19.7645       31.5570       30.7223       30.9098       26.7234       20.2968       22.2343       17.8510       19.4552       22.4654       26.7944       25.3159       24.5158       25.8243       18.7510       12.0326       11.0474        9.2917        5.4450        5.3877        7.7489       10.0513        8.6064        8.1031        5.2117        4.9956        7.1514        4.4367        3.0639        3.0325        4.1518        3.3969        1.7811        1.3296        2.9338        3.3000        3.7044        4.1804        5.2174        1.8781        0.5309        2.5603        4.0267        7.7822       14.1797        7.9616        5.5583       17.1317       40.3766       54.6430       48.7957       52.3251       46.8857       29.0504       28.1149       17.0841       35.0575       18.3460       20.1913       23.4433       27.3643       29.6337       20.0859       18.0810       17.4152        7.1709       10.6991       11.7837        9.6372        6.8351        9.2319        7.9138       10.0080       12.5086       10.5385       14.6927       22.7589       23.5740       40.5831       37.4883       28.7352       27.9441       23.8007       21.6268       22.8411       27.4446       27.1338       31.7013       36.3382       42.1622       36.7001       28.4337       31.1258       39.4099       39.7558       44.7251       56.1492       49.8128       42.4312       44.8622       42.8708       60.6320       66.6439      113.5418      129.2673       96.8875      111.1119       75.0687       61.2776       58.9448       69.3052       44.8376       38.1329       39.6222       32.8479       33.1990       26.4879       28.6723       21.8719       15.4887       45.5599       65.9182       53.9967       30.9167       27.3986       46.4509       43.9191       43.3272       24.4799       30.4331       52.1089       44.5395       49.2512       49.4223       40.6953       41.5186       68.0094       60.6136       86.4769       95.9206      111.2438      127.3084      167.9420      174.2325      160.8003      140.6903      140.1818      133.7252      115.4665       92.1677      104.1007      102.6081       92.8607       96.8388       96.6916      106.1174      103.2028       87.7690       69.7820       68.7340       66.1865       62.3437       55.3251       49.6592       48.8683       51.2842       48.8106       45.8752       52.2173       54.2363       61.6391       54.9574       54.0913       59.4566       89.4705        0.0000        0.0000      110.4982       96.3367       79.1923       77.1869       79.6404       85.0250       89.1062      102.3758      121.3710      112.5870      146.3797      152.0100        0.0000        0.0000        0.0000        0.0000        0.0000        0.0000        0.0000        0.0000        0.0000        0.0000        0.0000        0.0000        0.0000        0.0000        0.0000        0.0000        0.0000        0.0000        0.0000        0.0000        0.0000        0.0000        0.0000        0.0000        0.0000        0.0000        0.0000        0.0000        0.0000        0.0000        0.0000        0.0000        0.0000        0.0000        0.0000        0.0000        0.0000        0.0000        0.0000        0.0000        0.0000        0.0000        0.0000        0.0000        0.0000        0.0000        0.0000        0.0000        0.0000        0.0000        0.0000
        0.0000        0.0000        0.0000        0.0000       28.5269       27.7175       32.4985       19.6739       20.8268       24.4452       24.5138       26.7960       28.7699       26.9790       22.7714       20.4984       20.8587       18.8974       21.4612       24.3070       24.4738       25.1799       23.6324       14.2287       12.7497       10.2550        9.2587        7.2754        7.3230        7.8757       10.0327        6.6926        6.4063        3.6394        1.4887        3.5151        3.0886        3.1138        2.5171        3.7194        2.3915        2.1807        2.4810        4.5409        5.8249        8.4919        4.3582        3.3861        3.7357        8.9675       23.5803       16.3490       21.9387       30.0817       32.2681       26.6416       32.7319       54.3668       44.5830       34.2565       44.9266       54.9850       38.0398       13.6369       25.5916       24.1138       17.9114       17.5778       23.0021       22.9155       21.7029       23.8882       35.6303       33.8432       13.1518       23.8863       16.7874        9.6961        8.6642        9.6813       59.6810       61.3229       14.6132       18.3368       11.9088       30.3129       39.8608       41.5410       33.5496       27.7568       37.5516       35.2011       27.4028       27.9753       28.0087       26.7874       29.9876       32.7357       33.3088       28.9947       34.4763       50.6373       35.8353       46.8903       41.7480       45.0161       35.2292       35.6539       32.2422       39.0486       51.2952       81.2308       88.3027       96.0989       92.5048       96.7755       88.3995       86.1125       88.1553       79.3178       54.9283       47.4242       56.7136       33.0735       34.9656       37.6192       30.1292       59.3672       15.2579       30.2102       28.0980       31.2024       27.8478       29.4725       28.5257       37.8239       50.7781       61.2405       53.8052       49.5805       32.8281       36.0007       45.3463       48.2680       71.5186       59.0097       62.0676      106.8377      108.5749       91.5045      113.4250      127.3051      135.8625      167.0410      165.0835      159.7581      144.1501      113.4571       94.3393      105.2504      104.6939       99.3409       96.8560      104.1232      111.3938      102.9488       90.1628       79.8521       84.2993       76.3892       67.8037       59.9152       57.8930       54.3590       56.6551       56.7626       68.4929       70.6334       66.5512       59.2782       53.5084       45.0666       62.9416       89.3565        0.0000       96.6431       85.6060       81.7659       76.3376       79.4312       72.2834       85.9969       94.1296      104.2382      117.9355      130.4129      142.1521      140.2634      172.7090        0.0000        0.0000        0.0000        0.0000        0.0000        0.0000        0.0000        0.0000        0.0000        0.0000        0.0000        0.0000        0.0000        0.0000        0.0000        0.0000        0.0000        0.0000        0.0000        0.0000        0.0000        0.0000        0.0000        0.0000        0.0000        0.0000        0.0000        0.0000        0.0000        0.0000        0.0000        0.0000        0.0000        0.0000        0.0000        0.0000        0.0000        0.0000        0.0000        0.0000        0.0000        0.0000        0.0000        0.0000        0.0000        0.0000        0.0000        0.0000        0.0000        0.0000
        0.0000        0.0000        0.0000        0.0000       24.6050       24.2773       26.0473       13.1977       19.7287       29.9713       19.5127       23.4310       22.9294       17.9905       18.4260       25.3099       25.1664       25.7452       26.0968       25.5187       24.9163       21.6384       18.2297       11.9438       10.3439       11.2963       13.7911       10.8999        8.1646        5.3854        8.1633        8.6093        7.4138        7.0993        5.3917        5.7886        3.5560        3.5437        3.9941        2.2948        3.4561        5.6734        9.6741        8.9100        9.2644       10.0598        7.5158       11.4752       15.3729       20.0742       40.7931       28.1529       26.1284       24.2208       17.7213       24.2086       29.8492       30.0266       29.5364       19.8430       11.4601       14.2042       17.3088       23.1890       24.5787       25.4895       23.6672       20.8415       19.3035       29.9824       34.4782       44.4256       46.1824       35.4140       17.8425       16.7904       16.4042       17.8163       17.5857       15.2819      130.4626       61.1229       17.5475       15.1625       16.7488       23.1024       24.8459       24.7534       22.9052       23.0722       20.8969       20.2010       19.8015       23.2024      245.6816       30.8304       28.6214       21.8290       25.5088       31.8064       37.2592       39.2254       33.7227       33.3396       29.2533       29.1973       48.4081       31.4553       35.2002       33.1308       47.4354       78.8645       85.4806       91.4892       83.5806       92.4646       92.0346      102.9107       96.5357       67.2585       60.1023       57.7148       78.4795       59.2796       44.3067       28.5681       28.3222       18.1346       18.6030       17.2057       16.7588       29.7560       33.7745       43.7772       71.5689       49.7873       47.7789       88.1139       42.8642       46.9978       37.3720       35.1543       55.2550       57.0944       57.0824       55.7405       81.6793      142.4867      116.0307      114.9622      121.0306      103.4223      102.0194      103.0823      122.0972      125.5817      110.3981       89.8594       91.7517       99.0361      100.7296      100.8196      100.6465      106.5929      104.6405       93.6207       97.8023      101.5657       93.9368       84.2719       82.1651       81.6351       73.5773       70.2592       74.1092       72.1144       72.0820       66.5535       66.2361       63.6254       54.8093       50.5480       59.0520       63.3623       68.2474       81.6956       91.5877       88.2453       78.2254       80.1997       76.5506       86.1330       89.5379       99.4797      117.1844      125.6779      133.8633      173.9455      190.5284        0.0000        0.0000        0.0000        0.0000        0.0000        0.0000        0.0000        0.0000        0.0000        0.0000        0.0000        0.0000        0.0000        0.0000        0.0000        0.0000        0.0000        0.0000        0.0000        0.0000        0.0000        0.0000        0.0000        0.0000        0.0000        0.0000        0.0000        0.0000        0.0000        0.0000        0.0000        0.0000        0.0000        0.0000        0.0000        0.0000        0.0000        0.0000        0.0000        0.0000        0.0000        0.0000        0.0000        0.0000        0.0000        0.0000        0.0000        0.0000        0.0000        0.0000
        0.0000        0.0000        0.0000        0.0000       42.1348       43.4090       40.0656       16.9810       19.1493       14.2402       12.0850       24.9434       33.3906       31.1603       19.4750       21.3986       24.0485       25.8735       24.2184       28.0314       28.4669       22.3847       19.7933       17.2401       15.4928       10.3956       10.9577        7.6105        6.5115        6.1327        6.2014        5.0308        4.3992        3.7874        7.5558        8.8491        6.5923        4.9362        6.4198        4.9657       13.8957       18.6762       13.6422       12.3552       21.5359       32.9501       48.8784       33.2518       25.9210       23.6383       19.8463       29.1027       25.2220       20.2240       15.7002       19.7531       17.0569       15.0526       20.6253       13.5123       12.9482       14.0288       16.3718       10.3642       16.3828       26.2460       33.0458       28.1580       27.9092       32.6131       33.9044       32.4271       41.8461       41.6347       32.8407       26.0018       28.1329       37.7011       39.8022       35.9818       27.4755       29.9325       22.4178       13.3606       16.3243       26.5134       26.7707      108.0197       82.3801       60.4298      103.4125       23.0518       37.9173       19.6089       47.5532       31.2628       21.8561       18.9943       20.7197       22.3406       20.7943       17.8568       21.0481       20.1845       22.6977       23.0634       24.9485       22.4687       25.8206       32.0585       39.1737       51.3992       57.9153       63.7042       62.1442       69.3837       83.2729       88.0173       69.9232       56.8226       50.9053       60.3740       47.8822       46.0210       38.9474       34.0811       30.2888       38.7400       31.4670       32.9770       44.7968       44.3980       43.0385       46.7879       64.5443       73.6646       49.2977       49.3281       52.4567       45.3442       40.0638       41.0406       52.9020       32.9641       40.1595       56.2844       57.5860       67.8049       67.4455       81.2246       98.6986      101.1521       89.7522       87.3803       79.1216       84.3313       76.2425       77.7274       79.7656       89.2176       90.2491       94.9932       95.8645      105.9132      102.9927       98.7365      103.4240      114.0172      112.6864      103.5648       96.8597      106.9057      109.3466      109.8636       97.4994       76.4537       75.2713       77.2579       74.5274       61.1364       54.5309       56.3539       57.3892       63.5766       72.6805       85.2972       90.8223       83.5888       88.0619       90.0086      103.6800       88.4411       91.9254      101.0958      112.0473      133.0799      129.6525      235.4950      219.8442        0.0000        0.0000        0.0000        0.0000        0.0000        0.0000        0.0000        0.0000        0.0000        0.0000        0.0000        0.0000        0.0000        0.0000        0.0000        0.0000        0.0000        0.0000        0.0000        0.0000        0.0000        0.0000        0.0000        0.0000        0.0000        0.0000        0.0000        0.0000        0.0000        0.0000        0.0000        0.0000        0.0000        0.0000        0.0000        0.0000        0.0000        0.0000        0.0000        0.0000        0.0000        0.0000        0.0000        0.0000        0.0000        0.0000        0.0000        0.0000        0.0000        0.0000
        0.0000        0.0000        0.0000        0.0000        0.0000        0.0000        0.0000        0.0000       14.4181       16.9963       15.2556       18.6621       21.3363       27.6087       39.4231       38.3813       30.3997       37.4618       35.1895       36.9478       36.0095       23.4467       24.3281       17.6942       18.1448       11.8260       13.3555       14.1534       48.7561        6.1663        5.7383        3.5862        7.3685       13.7314       15.3714       18.6826       12.4411        9.2681        5.6521       14.5749       23.6169       21.1363       12.8099       22.3928       15.1599       22.0517       28.5807       22.1237       16.7183       20.6928       17.6012       19.0418       15.6265       21.9419       34.0786       23.7267       18.9731       19.2667       19.9809       21.2448       33.1598       32.5850       22.0431       12.1350       24.1603       26.3887       33.9419       42.9232       58.0512       59.7723       58.2058       42.5639       46.7708       39.0575       37.1411       63.3288       46.4592       64.5370       86.7362       64.4424       36.6006       31.5726       24.2386       26.4384       33.6316       32.9253       22.1348       46.6215       49.1698       29.2157       78.8899       30.9332       50.8940       21.5702       14.6081       18.1338       21.7816       20.7424       20.2807       17.9119       18.8788       17.1004       19.1622       20.6144       20.0065       22.9481       24.8603       27.0877       37.4398       49.2624       35.2119       44.5068       53.2395       60.8189       61.3059       58.1050       50.4989       66.5750       66.7503       51.3116       47.2234       51.7176       37.8828       43.6641       36.2130       32.3161       21.9639       41.4723       32.3852       32.0293       44.3590       46.1096       58.9834       62.3580       70.6558       76.7114       49.2173       53.2284       54.7419       47.1111       47.1051       49.6366       64.2702       59.6552       74.3585       53.3419       51.8890       47.3771       52.3352       64.2253       81.1505       88.7300       84.1545       80.6984       79.1016       81.2566       78.3425       99.2796       91.6683       91.9535       95.3621       97.6510      101.2259      111.6531      108.5684      110.3671      106.6902      112.8790      118.2521      110.7399      123.7368      133.2432      128.1924      119.2208      105.4220       88.3908       89.5182       83.9970       86.9339       68.1932       61.8382       66.3102       66.6852       79.3198       82.3130       93.7002      104.9698       88.3761       89.6029       92.8542      101.5231       97.3144      100.0073      117.7600      125.5819      167.8908      181.9178        0.0000        0.0000        0.0000        0.0000        0.0000        0.0000        0.0000        0.0000        0.0000        0.0000        0.0000        0.0000        0.0000        0.0000        0.0000        0.0000        0.0000        0.0000        0.0000        0.0000        0.0000        0.0000        0.0000        0.0000        0.0000        0.0000        0.0000        0.0000        0.0000        0.0000        0.0000        0.0000        0.0000        0.0000        0.0000        0.0000        0.0000        0.0000        0.0000        0.0000        0.0000        0.0000        0.0000        0.0000        0.0000        0.0000        0.0000        0.0000        0.0000        0.0000        0.0000        0.0000
        0.0000        0.0000        0.0000        0.0000        0.0000        0.0000        0.0000        0.0000        0.0000        0.0000       21.2829       26.8541       25.5401       22.2972       24.4967       29.1520       28.5273       26.7600       24.3333       24.4897       26.6437       19.9257       25.5388       17.5575       15.7281       18.2013       13.6358        9.0329        7.7270        9.4670        9.2894       12.8845       16.1514       15.6425       12.5040       26.5968       41.2805       37.2969       40.7507       48.1996       39.4245       27.5417       19.9060       31.5396       18.6140       18.4070       20.8559       20.3751       28.5761       44.0102       39.8751       19.1357       21.3349       32.0209       50.7631       17.9040       13.5568       20.7282       59.7139       22.7800       23.8081       26.3233       25.2443       19.5762       17.2361       13.0813       25.3930       39.8361       73.0845       60.1177       58.1343       55.6183       45.3013       45.3243       67.8755       76.6785       79.2491       72.2075       73.2760       63.0326       40.4119       39.9650       61.5828       63.0670       67.7717       53.1702       36.8861       33.9566       34.6849       29.8351       27.9887       29.9949       25.7713       22.7202       26.9257       16.9063       19.1311       20.1918       18.8490       20.1423       22.1569       19.8148       24.1841       29.5541       22.2080       24.0461       27.6465       31.7884       39.4838       38.2298       31.9034       51.3506       68.0854       69.4170       61.7813       65.3491       51.3488       49.5168       48.4506       40.8279       40.5606       45.7698       36.2074       39.4854       28.0678       31.4219       43.4047       29.4518       44.9237       47.0017       52.3287       61.5284       79.6680       69.7914       77.2805       49.6445       54.4287       54.8784       51.3619       45.8074       53.1628       84.8922       74.5863       55.3549       56.8761       62.9577       41.8774       49.1326       54.6243       54.0736       66.9524       81.3116       83.4807       73.6330       80.8053       74.0152       73.4036       76.4305       91.6336       96.7853      102.4135      111.5949      106.5608      104.4703      109.5273      116.8885      120.3057      136.4787      136.9086      141.3674      134.6332      124.2825      114.6104      104.1723      109.7512      103.4264       96.9692       98.1636       95.1086       75.3680       71.9566       77.7635       81.2938       99.7001      110.3567       97.7743       92.7770       97.3836      104.1570       99.6256      105.4584      106.9410      131.0413      161.6104        0.0000        0.0000        0.0000        0.0000        0.0000        0.0000        0.0000        0.0000        0.0000        0.0000        0.0000        0.0000        0.0000        0.0000        0.0000        0.0000        0.0000        0.0000        0.0000        0.0000        0.0000        0.0000        0.0000        0.0000        0.0000        0.0000        0.0000        0.0000        0.0000        0.0000        0.0000        0.0000        0.0000        0.0000        0.0000        0.0000        0.0000        0.0000        0.0000        0.0000        0.0000        0.0000        0.0000        0.0000        0.0000        0.0000        0.0000        0.0000        0.0000        0.0000        0.0000        0.0000        0.0000        0.0000        0.0000
        0.0000        0.0000        0.0000        0.0000        0.0000        0.0000        0.0000        0.0000        0.0000        0.0000       12.0861       17.7220       17.2090       18.3487       20.0294       24.2001       27.8895       16.3156       12.6940       16.6013       18.9746       16.8427       15.7620       12.0651       13.9606       15.3573       18.9907       23.2054       24.1430       11.0880        7.4483       20.6397       19.7905       23.6130       15.5277       32.7204       23.4344       15.9918        5.9878       17.2610       13.0555        9.8829      126.0182       15.4078       14.4568       12.1788        9.9845       21.0219       21.5147       26.7392       20.4071       15.6980       22.0113       41.1844       43.2437       19.3485       26.7939       32.7712       35.7179       14.5456       18.0499       15.0633       18.2739       11.0018       11.5482       15.2740       17.0416       40.9728       70.6446       44.1933       32.3133       35.0956       39.3477       44.2219       64.7311       69.4986       71.1077       54.5605       53.2648       62.0421       81.1345       51.2560       62.2448       61.9693       76.6787       55.0555       44.9017       58.1260       79.2825       86.5640       79.2955       81.6816       63.8358       61.2613       73.0851       28.2126       22.5951       21.1697       19.2797       22.9454       28.7138       30.5634       33.7950       29.0327       23.3771       33.4087       30.5429       35.5395       56.0455       31.2786       30.4567       43.5924       54.8523       59.0924       56.0704       62.1831       76.1276       73.2954       59.6330       42.1775       46.1171       43.1298       32.8022       36.8120       29.4509       42.0739       42.4243       44.3528       33.9270       54.9917       58.3461       66.3717       71.0252       74.4792       83.4451       71.9034       77.9584       73.1012       59.7562       51.0851       58.5819       85.3600       76.8276       80.7829       59.5529       66.3072       77.7058       64.0119       60.5748       58.2356       65.1378       85.8368       67.1509       63.6776       80.1649       81.0836       80.0618       83.4472       92.4476       92.6065      107.0189      111.1163      108.8266      111.9343      115.8838      126.5605      121.3588      146.8343      153.3535      155.4705      136.7021      132.3182      113.7495      102.7711      109.8419      100.7570       94.3564       92.2896       92.9314       79.8794       86.0799       84.1441       98.1643      106.9718      100.8131       96.7113      100.9862      105.3670      105.0740      106.4739      116.5686      132.1119      154.5137        0.0000        0.0000        0.0000        0.0000        0.0000        0.0000        0.0000        0.0000        0.0000        0.0000        0.0000        0.0000        0.0000        0.0000        0.0000        0.0000        0.0000        0.0000        0.0000        0.0000        0.0000        0.0000        0.0000        0.0000        0.0000        0.0000        0.0000        0.0000        0.0000        0.0000        0.0000        0.0000        0.0000        0.0000        0.0000        0.0000        0.0000        0.0000        0.0000        0.0000        0.0000        0.0000        0.0000        0.0000        0.0000        0.0000        0.0000        0.0000        0.0000        0.0000        0.0000        0.0000        0.0000        0.0000        0.0000        0.0000
        0.0000        0.0000        0.0000        0.0000        0.0000        0.0000        0.0000        0.0000        0.0000        0.0000       36.7176       52.7094       55.4703       91.3199       48.7666       20.2692        9.5753        7.6284        5.8891        6.7307        8.8365        8.9837       13.2204       22.2678       14.7294       24.3344       29.8274       20.3753       15.4772       14.6038       20.5345       36.0559       21.9301       30.0092       27.3614       19.3228       16.2886        9.7472        9.2196        7.8042        8.7731       13.5059       24.9803        7.3186        7.1797        2.5973        2.6961       14.0805       19.4026       33.2971       17.4466       12.3313       18.0438       17.1319       23.1692       14.5789       12.9197       37.4415       19.7388        7.6746       12.1027        7.2219        5.1535       21.8675       17.6101       26.2061       28.2096       18.8143       25.2132       34.3223       35.8423       44.2478       32.1965       40.2417       62.1713       59.9507       59.2628       54.8291       48.4334       33.1479       36.1690       41.2405       47.8652       39.6793       49.4909       41.9577       40.3235       62.2863       64.4322       66.0995       52.5328       90.6773      127.1030      122.5814      121.6280       57.4198       39.4550       31.6445       29.6593       32.3169       39.7047       33.9512       36.6913       31.4718       27.6369       35.8493       35.1097       41.6325       31.7287       29.3582       31.4789       39.8663       44.1249       52.2172       57.3584       73.1270       69.8383       52.8018       42.6889       48.9540       64.1180       55.0134       52.7866       51.7144       40.8890       33.9878       39.4351       41.0944       38.0487       48.4544       51.8214       64.4443       82.4583       85.1632       92.2363       91.1509       97.9122       89.9196       79.1342       80.5958       88.2462       91.1260       96.6531       86.0162       73.3184       92.7306      105.1252       83.6703       77.4871       64.4922       66.4357       63.8938       57.7430       58.5222       65.3450       93.8569       97.5012      120.0142      100.0613      105.0511      115.0459      114.5024      109.1991      127.5106      123.8518      134.4274      188.5387      233.3025      186.2184      186.5308      187.3532      163.8786      114.4042      114.1705      129.0054       92.0552       81.7922       83.4550       84.4694       87.4696       91.3586       95.2719      101.0271      107.3384      108.1878      110.7425      112.1718      105.8565      124.9297      127.6952        0.0000        0.0000        0.0000        0.0000        0.0000        0.0000        0.0000        0.0000        0.0000        0.0000        0.0000        0.0000        0.0000        0.0000        0.0000        0.0000        0.0000        0.0000        0.0000        0.0000        0.0000        0.0000        0.0000        0.0000        0.0000        0.0000        0.0000        0.0000        0.0000        0.0000        0.0000        0.0000        0.0000        0.0000        0.0000        0.0000        0.0000        0.0000        0.0000        0.0000        0.0000        0.0000        0.0000        0.0000        0.0000        0.0000        0.0000        0.0000        0.0000        0.0000        0.0000        0.0000        0.0000        0.0000        0.0000        0.0000        0.0000        0.0000        0.0000
        0.0000        0.0000        0.0000        0.0000        0.0000        0.0000        0.0000        0.0000        0.0000        0.0000        0.0000       50.4716       70.6673      101.4292      126.3324       71.2151       35.8195       23.9847       19.2560       14.5221        6.2952        1.8817        5.1653        2.3696        8.6463       13.7552       13.4715       18.5993       32.1906       41.6024       42.7933       34.9986       44.1541       24.7880       18.3454       23.2188       12.7499        7.3663        5.7375       10.2191        7.3301       13.9919       17.9366       19.5926        7.5469        9.7137        9.6571       12.5073       31.8482       15.8411       27.3408        9.8904       12.9961        8.8866       24.8645       18.7481       21.2086       23.6158       11.0488        3.2349        6.2748        9.0163       18.5328       23.2974       41.0115       40.1437       23.6086       18.8095       21.5292       29.5780       34.2560       38.8942       33.0121       32.5906       43.6369       36.6829       42.7640       46.0362       63.1898       32.6328       41.3374       50.3470       49.5904       51.0408       66.2238       57.5714       44.0213       42.8226       46.4735       78.1660       62.6598       54.3734       56.8976       94.4622       80.7716       39.0492       43.9707       47.8601       41.8648       34.0769       34.5664       32.5397       35.1453       30.5739       37.4108       40.0974       39.7530       38.3306       49.7953       38.6934       44.1631       54.9610       54.5453       72.9105       77.8249       78.4445       53.0170       45.6901       47.2944       50.1650       53.5979       63.2954       53.2066       58.0279       48.0495       45.9450       45.8798       44.5302       44.0074       47.6046       52.4319       58.0835       78.4695       91.8309      101.4000       99.0996      107.2804      104.1075       87.5259       86.3100       91.5467      109.0713      112.1658       84.3007       69.3162       72.1350       91.3347       79.4555       77.9713       66.7184       70.5276       62.2095       60.1561       68.1815       76.3480       94.4584      111.3168      110.8864       92.5139      109.7747      114.3320      116.5724      119.6904      131.0463      137.8882      150.5454      184.0740      204.2420      207.0135      161.4306      124.7649      110.5204      109.4065      121.8857      115.2460       84.2879       81.4454       83.6948       87.3092       94.0523       99.3372      106.0199      111.2944      119.5825      129.2823      141.0734      131.8942      139.3937      139.0691        0.0000        0.0000        0.0000        0.0000        0.0000        0.0000        0.0000        0.0000        0.0000        0.0000        0.0000        0.0000        0.0000        0.0000        0.0000        0.0000        0.0000        0.0000        0.0000        0.0000        0.0000        0.0000        0.0000        0.0000        0.0000        0.0000        0.0000        0.0000        0.0000        0.0000        0.0000        0.0000        0.0000        0.0000        0.0000        0.0000        0.0000        0.0000        0.0000        0.0000        0.0000        0.0000        0.0000        0.0000        0.0000        0.0000        0.0000        0.0000        0.0000        0.0000        0.0000        0.0000        0.0000        0.0000        0.0000        0.0000        0.0000        0.0000        0.0000        0.0000
        0.0000        0.0000        0.0000        0.0000        0.0000        0.0000        0.0000        0.0000        0.0000        0.0000        0.0000        0.0000        0.0000        0.0000       69.7932       61.1168       63.4894       31.7250       22.5541       15.7308       12.2484       11.2389        3.9795        2.0914        1.6611       19.2787       16.4095       34.2420       49.1513       53.1812       60.3951       68.8416       40.2341       31.9197       41.1517       25.2196       25.1083       22.2008        7.4895       41.4763       18.3993       22.4110       16.6412        6.9225        6.4550       14.9557       18.3062       44.9843       37.9105       44.6220       22.9922        3.9365        7.9175       14.8692       14.3524       14.1899       20.8295       11.1918       12.0721        8.0554       12.9103       11.2369       15.0644       22.6885       25.2847       24.8234       17.9534       21.9219       42.5782       36.2081       38.9475       42.2807       32.3674       32.7804       27.0988       60.9871       66.7038       42.0719       35.8630       34.8321       42.7523       44.3256       41.1478       53.0371       61.2252       48.3879       41.5029       38.7431       44.9032       65.3960       58.1970       51.8881       63.0602       65.2396       87.7541       45.9840       52.6960       53.2937       49.2349       45.8986       71.8899       69.0910       26.5462       33.8275       38.4069       49.6958       56.9268       65.0756       58.7958       54.6355       55.7516       55.1060       59.1743       71.3490       69.9348       84.9649       70.5840       51.1779       52.1551       57.9470       59.7814       53.1554       46.9983       77.1923       45.1593       73.0084       56.4030       51.8018       45.3246       50.9513       56.8276       63.9910       69.8814       84.8126      105.8952      112.0071      113.0201      104.1114      100.2106       89.9200       86.3463      107.4102      113.5810       96.3061       88.8975       79.5078       85.2440       75.3499       87.7620       73.5523       76.1498       70.6920       73.5558       80.5029       88.3826      110.4137      112.2784      110.2315       96.3433       96.3641      102.4968      106.7526      107.5527      120.8419      167.3733      183.6177      206.9967      207.3533      180.1573      147.9218      126.3153      118.3450      119.9855      106.6272      106.8634       85.0949       84.6813       84.8313       91.8670      103.7548      109.4552      116.8198      123.1421      152.6394      167.8448      171.6494        0.0000        0.0000        0.0000        0.0000        0.0000        0.0000        0.0000        0.0000        0.0000        0.0000        0.0000        0.0000        0.0000        0.0000        0.0000        0.0000        0.0000        0.0000        0.0000        0.0000        0.0000        0.0000        0.0000        0.0000        0.0000        0.0000        0.0000        0.0000        0.0000        0.0000        0.0000        0.0000        0.0000        0.0000        0.0000        0.0000        0.0000        0.0000        0.0000        0.0000        0.0000        0.0000        0.0000        0.0000        0.0000        0.0000        0.0000        0.0000        0.0000        0.0000        0.0000        0.0000        0.0000        0.0000        0.0000        0.0000        0.0000        0.0000        0.0000        0.0000        0.0000        0.0000        0.0000
        0.0000        0.0000        0.0000        0.0000        0.0000        0.0000        0.0000        0.0000        0.0000        0.0000        0.0000        0.0000        0.0000        0.0000        0.0000        0.0000        0.0000        0.0000       46.3572       51.6337       52.4234       13.8645        4.2069        2.2732        0.7830        4.7739        6.2851       23.2607       44.4386       23.1317       20.4620       16.2856       16.1026       32.5844       25.6391       39.8517       33.5872       32.0002       10.6522       17.7892       13.4095        6.9265       12.5097       10.9833        3.6506      105.9418      109.2417       29.7220       14.7759       23.2825       33.2185        9.9652        9.7570       13.1091       14.1342        5.0066        6.4977        9.2971       31.3933        6.2442        8.3205       13.2266       20.9417       20.6533       26.4030       23.7433       25.5460       52.6074       44.1507       50.7912       35.3192       45.6182       50.1144       53.4077       27.3877       36.8652       43.0788       32.0163       32.3263       32.7123       46.6413       59.7392       46.5518       48.3765       49.4496       51.7618       55.4716       66.6884       83.5157       90.1322       64.0235       50.3163       44.4180       43.9205       63.3422       57.9670       41.9538       47.9279       34.0609       34.8397       31.5036       36.4631       30.2087       31.4194       41.4566       49.4743       70.3803       78.7647       68.1834       64.2944       59.3279       66.0778       59.8622       73.4515       82.1819      121.4448       98.3098       73.1096       60.9745       52.4332       55.9084       51.6200       45.4794       58.4658       49.9804       50.1752       48.8528       62.1104       57.5224       63.6491       61.2024       74.0226       81.4563       90.3133      121.2427      128.7693      126.6029      129.8207      123.4046      100.1194       95.1978       92.4370       98.9112       78.4696       80.8283       81.4468      103.8868       76.5330       79.4500       77.6161       81.1026       74.2243       93.2494       91.1684       95.4303      108.3263      112.4483      104.8419      101.0887      102.0200      101.5152      102.7793      107.5010      123.8862      167.8376      167.0306      198.9858      198.9706      193.9926      165.4352      138.0251      123.9279      120.8555      121.6132      122.8410       90.4843       90.6844       92.4745      106.0829      117.3379      125.7896      136.6493      142.6075      179.1015      172.0624      214.2400        0.0000        0.0000        0.0000        0.0000        0.0000        0.0000        0.0000        0.0000        0.0000        0.0000        0.0000        0.0000        0.0000        0.0000        0.0000        0.0000        0.0000        0.0000        0.0000        0.0000        0.0000        0.0000        0.0000        0.0000        0.0000        0.0000        0.0000        0.0000        0.0000        0.0000        0.0000        0.0000        0.0000        0.0000        0.0000        0.0000        0.0000        0.0000        0.0000        0.0000        0.0000        0.0000        0.0000        0.0000        0.0000        0.0000        0.0000        0.0000        0.0000        0.0000        0.0000        0.0000        0.0000        0.0000        0.0000        0.0000        0.0000        0.0000        0.0000        0.0000        0.0000        0.0000        0.0000
        0.0000        0.0000        0.0000        0.0000        0.0000        0.0000        0.0000        0.0000        0.0000        0.0000        0.0000        0.0000        0.0000        0.0000        0.0000        0.0000        0.0000        0.0000        0.0000       35.9324       40.3345       18.3720       14.7412        3.4790        0.9818        0.5296        9.2683        6.1385       12.5994       12.5480       11.1425        8.0977        4.7785        7.2991        5.6382       13.7254       27.0462       12.2700        6.1771       15.3265       24.0457       10.2363        3.8160        5.5998        4.1384       23.1883       32.8120       15.9732       16.9876       25.8716       61.1315       28.2367       20.2305       16.0983       24.7504       46.1685       48.9399       39.9178       26.9196       16.5725       10.8965       10.9010       13.0657       21.6046       23.8264       36.4480       21.9904       29.7846       30.7678       23.7232       42.6812       42.2609       66.8758       42.2725       18.9240       28.3888       25.1090       26.2215       27.8061       29.1982       47.8259       59.4264       49.4843       60.1009       61.2807       72.0071       74.6877       73.4287       81.8212       62.3959       92.6182       55.0654       50.7743       57.3910       68.6643       57.6918       58.8646       62.6293       37.3608       34.7918       34.9036       35.9311       44.8477       41.7343       70.4076       59.2054       62.1495       61.6818       58.6758       47.1307       51.8221       62.8097       65.8521       72.3684       85.0696      101.5204      103.8143       77.0214       65.9946       62.4364       63.1294       70.5794       73.7297       74.8408       81.7473       86.3563       71.1684       81.8791       73.7707       72.5356       72.0213       84.1567       85.6069       95.7269      112.7179      124.4219      136.7083      143.2977      129.9496      102.2601       99.4322       95.1344       74.8718       73.8793       89.2213      102.4301      129.1015      101.3602       92.4506       99.4869       94.1450       96.2248       98.2351       97.5117       97.3562       89.9968       93.8582      101.5443      110.4969      143.3313      129.9657      118.3785      126.5225      149.5478      158.4806      153.3991      172.4037      176.4157      164.7618      141.3394      131.7953      134.4372      136.6346      125.7907      126.8455       93.8671       98.6420      106.2056      119.0789      139.2479      155.8611      163.6373      173.2351      187.5240      203.6345      216.2741        0.0000        0.0000        0.0000        0.0000        0.0000        0.0000        0.0000        0.0000        0.0000        0.0000        0.0000        0.0000        0.0000        0.0000        0.0000        0.0000        0.0000        0.0000        0.0000        0.0000        0.0000        0.0000        0.0000        0.0000        0.0000        0.0000        0.0000        0.0000        0.0000        0.0000        0.0000        0.0000        0.0000        0.0000        0.0000        0.0000        0.0000        0.0000        0.0000        0.0000        0.0000        0.0000        0.0000        0.0000        0.0000        0.0000        0.0000        0.0000        0.0000        0.0000        0.0000        0.0000        0.0000        0.0000        0.0000        0.0000        0.0000        0.0000        0.0000        0.0000        0.0000        0.0000        0.0000
        0.0000        0.0000        0.0000        0.0000        0.0000        0.0000        0.0000        0.0000        0.0000        0.0000        0.0000        0.0000        0.0000        0.0000        0.0000        0.0000        0.0000        0.0000        0.0000       29.2149       44.7149       25.8597       19.2101        7.6044        4.5840       14.0533       22.3933       14.7052        4.8764        9.9364       14.1673        5.0598       16.0738       11.1017       11.0893       14.4659       32.3545       22.5477       11.8277       15.7874       11.5085       21.9480        6.7484        3.3219        6.9176        3.4715        2.5317        2.0118       13.8522       23.2827       24.9513       16.0943       20.8133       21.5198       34.2526       21.5476       22.2491       28.0018       12.8589       19.0528       18.2505       12.9605       12.1362        9.7235       19.3915       28.8727       22.4525       18.3078       26.6856       20.4938       46.4088       53.9499       41.7296       28.3192       32.7013       33.8966       26.9568       23.7902       42.6906       47.4802       44.6110       49.9417       51.4590       66.2468       79.8306       86.5656       75.1158       62.7966       80.4416       82.1474       76.1692       62.6668       58.0594       58.4848       52.9430       67.4905       69.9929       62.4563       43.2004       40.6691       41.8010       38.0561       34.6240       42.1845       69.3786       59.8154       55.2435       59.4495       54.3478       46.5308       51.0660       66.7429       68.6186       77.5993       87.0543       92.7913      106.4917       76.7282       68.9536       73.5688       68.2514       85.3594       88.1844      123.2530       65.7979       67.1081       75.5971       70.8803       77.8604       63.8774       74.7633       81.2734       84.6220       95.3200      117.6799      118.0551      136.9109      132.1651      120.2095      104.3239       99.7845       95.7887       93.4721       85.2419       84.2707       97.0030      118.9260      108.3680      102.0422      104.9236       98.4458       93.2584       91.6548       91.1539       89.9729       84.6583       90.7529      101.0905      106.5940      120.0851      122.4633      130.2496      137.1061      149.4336      172.9980      180.7973      182.1958      166.1321      154.0028      156.2369      161.0756      156.7442      162.2239      151.4181      132.7104      147.2942      134.1250      158.2697      169.7312      163.3454      165.4247      177.2858      186.8496      195.1261      201.5947      242.2861      307.2531      266.9357        0.0000        0.0000        0.0000        0.0000        0.0000        0.0000        0.0000        0.0000        0.0000        0.0000        0.0000        0.0000        0.0000        0.0000        0.0000        0.0000        0.0000        0.0000        0.0000        0.0000        0.0000        0.0000        0.0000        0.0000        0.0000        0.0000        0.0000        0.0000        0.0000        0.0000        0.0000        0.0000        0.0000        0.0000        0.0000        0.0000        0.0000        0.0000        0.0000        0.0000        0.0000        0.0000        0.0000        0.0000        0.0000        0.0000        0.0000        0.0000        0.0000        0.0000        0.0000        0.0000        0.0000        0.0000        0.0000        0.0000        0.0000        0.0000        0.0000        0.0000        0.0000
        0.0000        0.0000        0.0000        0.0000        0.0000        0.0000        0.0000        0.0000        0.0000        0.0000        0.0000        0.0000        0.0000        0.0000        0.0000        0.0000        0.0000        0.0000        0.0000        0.0000       33.9805       28.2737       21.4155        7.0391       14.8426       25.1454        7.9139       15.9841       18.7982       10.9620       37.4577       29.9744       25.8267       11.9372        6.9232       37.7366       23.9529       25.8431       15.8534       21.6109       21.3481       84.2160       94.9932        4.4912       12.9158       10.9647        6.3202        5.8383       11.9677        7.3611        8.5915        4.1642       28.9456       29.6892       21.3619       25.2896       17.7666        8.9866        8.8346        9.4381       11.5801       13.6601        9.8513       16.0727       52.1752       32.8688       26.8879       42.7364       45.9826       33.1286       21.0814       34.6316       37.0191       26.0372       39.1725       50.3050       47.8839       41.9288       50.8100       38.2879       50.4112       50.9022       62.9677       78.9177       68.9268       71.7808       65.5709       72.1930       76.8035       81.2868       62.7917       54.5040       63.2873       50.6093       71.6268       80.3145       71.1740       49.0688       45.6317       46.6784       48.0907       78.9622       39.1919       68.1022       54.1035       44.8579       50.2854       61.7057       49.3480       65.7771       61.4378       62.2983       64.0360       70.4171       77.4808       82.4254       84.5544       84.5515       78.2823       87.2268       83.9457      102.1365      101.8609      114.9053       83.4468       74.4496       74.7893       72.5830       63.0246       64.2127       77.6102       88.5332      107.4053      108.4593      113.2852      124.0124      133.5171      132.3063      119.9357       96.2863      105.5552       97.9906       84.8209       83.3665       84.3346       99.5523      115.7746      109.2498      107.0915       98.4177       94.2495       91.7555       92.8940       96.5307      104.7984      107.0292      108.8436      109.6851      112.0716      111.3095      117.2516      122.0352      128.1072      150.8782      173.2885      173.1752      170.8886      158.6449      162.6061      173.7400      172.7237      153.4300      175.8146      188.5807      153.8673      134.2655      163.1116      183.8472      233.2572      174.5280      170.6277      173.7788      182.8677      186.4163      204.7638      234.0058      237.9129      178.6661      196.9023        0.0000        0.0000        0.0000        0.0000        0.0000        0.0000        0.0000        0.0000        0.0000        0.0000        0.0000        0.0000        0.0000        0.0000        0.0000        0.0000        0.0000        0.0000        0.0000        0.0000        0.0000        0.0000        0.0000        0.0000        0.0000        0.0000        0.0000        0.0000        0.0000        0.0000        0.0000        0.0000        0.0000        0.0000        0.0000        0.0000        0.0000        0.0000        0.0000        0.0000        0.0000        0.0000        0.0000        0.0000        0.0000        0.0000        0.0000        0.0000        0.0000        0.0000        0.0000        0.0000        0.0000        0.0000        0.0000        0.0000        0.0000        0.0000        0.0000        0.0000
        0.0000        0.0000        0.0000        0.0000        0.0000        0.0000        0.0000        0.0000        0.0000        0.0000        0.0000        0.0000        0.0000        0.0000        0.0000        0.0000        0.0000        0.0000        0.0000        0.0000        0.0000       17.8599       15.3002       20.5947       12.0348       16.5718       13.2524       14.8028        1.1925        5.0013        9.0171        6.8525        9.8984       16.6640       21.9035       49.1095       36.6441       29.3199       16.6742       44.2928       20.8444       38.0124      123.8339       51.9892       12.5951        8.8266       13.0174       17.5431       34.6938       15.0670       19.2276        8.4487       16.9509       25.8595       26.8289       18.8737       14.1841       28.1677       15.2607       22.9357       15.2665       17.8381       36.3941       30.1173       38.5896       26.3314       24.4986       33.7756       37.3755       48.7277       48.4279       26.4905       25.4033       31.2472       30.5461       46.2969       44.0458       33.9609       47.2323       38.8196       43.7556       50.4761       52.6995       68.8971       79.2694       76.8103       74.5885       67.9760       66.6399      100.4638       61.4635       75.1902       73.2831       66.5877       74.7909       79.3012       52.6561       66.7526       54.3904       56.2934       63.1150       57.4282       60.7551       67.2338       64.2640       52.3936       51.7192       66.2824       50.8704       55.7676       63.1107       80.5460       82.3345       70.4651       67.8623       75.0778       76.5209       85.2146       85.2321       97.4867       92.2591       97.7665       89.8196      112.4177       84.6984       78.6031       82.5463       72.9460       66.2287       72.2841       82.5716      112.4475      122.3555      114.3402      112.2513      127.8558      136.0839      136.2435      121.9298      118.5937      110.1153      105.9919       93.4036       74.8848       89.6540       99.6215       95.2426       90.8839       90.9125       96.4326      105.0920      100.5775      104.4075      104.1978      112.8884      117.6955      114.5628      127.9975      113.1471      117.4648      120.7832      125.4185      130.2742      158.4226      164.4626      180.7886      191.0943      169.7989      173.3784      173.6622      162.3193      144.4320      168.6050      170.7568      161.1128      135.4589      160.7113      179.3491      190.1670      203.5278      245.2147      237.0573      242.5832      210.2594      205.0980      236.9513      206.3662      184.6252      178.5499      246.2473        0.0000        0.0000        0.0000        0.0000        0.0000        0.0000        0.0000        0.0000        0.0000        0.0000        0.0000        0.0000        0.0000        0.0000        0.0000        0.0000        0.0000        0.0000        0.0000        0.0000        0.0000        0.0000        0.0000        0.0000        0.0000        0.0000        0.0000        0.0000        0.0000        0.0000        0.0000        0.0000        0.0000        0.0000        0.0000        0.0000        0.0000        0.0000        0.0000        0.0000        0.0000        0.0000        0.0000        0.0000        0.0000        0.0000        0.0000        0.0000        0.0000        0.0000        0.0000        0.0000        0.0000        0.0000        0.0000        0.0000        0.0000        0.0000        0.0000
        0.0000        0.0000        0.0000        0.0000        0.0000        0.0000        0.0000        0.0000        0.0000        0.0000        0.0000        0.0000        0.0000        0.0000        0.0000        0.0000        0.0000        0.0000        0.0000        0.0000        0.0000       15.5778       20.5881       20.6092        8.4051        7.9777       16.7585        5.3629        2.4060        4.9525        6.4725        8.3280        4.6177        6.1019       14.0013       27.7508       40.4307       21.7202       14.9891       20.2458       36.5913       38.9072       41.8648       38.7111        4.3155       13.8374       11.2222       13.9392       61.7613       15.5188       21.6779       13.6435       26.1797       25.9181       90.5852       23.3491       18.3576       15.7286       11.7567       12.6513       13.6955       12.3535       16.0387       19.1665       24.7441       26.0614       17.7253       13.5856       46.5594       37.6425       27.2173       29.5452       38.2553       50.3827       51.5374       54.9397       42.8877       29.2483       40.6313       40.4400       46.1652       41.0285       47.2491       54.0688       73.2144       70.9480       73.3257       64.8233       70.8255       74.8413       59.1292       67.6072       79.8503       62.9465       54.2143       52.6094       49.9856       59.7164       68.7020       56.7537       56.8107       52.2812       49.5618       48.4307       61.0617       42.8600       44.9725       54.3054       46.8471       48.1595       64.6022       85.8644       84.3059       82.6542       79.9850       72.0524       78.8875       88.0533       87.3053      104.5884       92.2317       83.9059       75.9075      104.5902      100.8293      102.4705       90.8615       93.4082       91.5427      102.9111      138.8036      153.9170      118.8067      111.2429      116.6921      121.6231      125.3898      122.1002      121.3835      131.2937      149.6768      138.3435      108.4577       93.6756      100.0578       98.8348       92.5929       90.9365       86.3073       91.7892      103.9646      121.3842      129.5783      130.0665      132.6209      148.7721      152.4605      141.8095      134.1452      132.2308      132.2960      137.6701      145.4429      186.3111      188.0177      173.3977      180.3018      152.9514      147.7772      160.2682      159.9172      143.1563      157.3780      162.4132      159.3937      174.0759      182.5146      172.5187      190.3781      315.3098      306.0097      276.5195      234.2010      225.0609      224.0171      185.6960      168.3441      181.9368      194.0530      264.6552        0.0000        0.0000        0.0000        0.0000        0.0000        0.0000        0.0000        0.0000        0.0000        0.0000        0.0000        0.0000        0.0000        0.0000        0.0000        0.0000        0.0000        0.0000        0.0000        0.0000        0.0000        0.0000        0.0000        0.0000        0.0000        0.0000        0.0000        0.0000        0.0000        0.0000        0.0000        0.0000        0.0000        0.0000        0.0000        0.0000        0.0000        0.0000        0.0000        0.0000        0.0000        0.0000        0.0000        0.0000        0.0000        0.0000        0.0000        0.0000        0.0000        0.0000        0.0000        0.0000        0.0000        0.0000        0.0000        0.0000        0.0000        0.0000        0.0000
        0.0000        0.0000        0.0000        0.0000        0.0000        0.0000        0.0000        0.0000        0.0000        0.0000        0.0000        0.0000        0.0000        0.0000        0.0000        0.0000        0.0000        0.0000        0.0000        0.0000        0.0000       29.2015       22.5472        4.3358        5.8094       18.1801       20.5481        3.4666        6.7856        4.7732        6.6214       24.9542       10.6252       21.6656       27.4929       29.5268       27.5986       39.4609       24.6773       20.9174       23.3139       36.8624       20.9735       35.5379       24.3653       34.9520       39.3926       14.3050      192.7710       18.9119       26.2296       29.7751       35.7406       47.9854       60.6586       50.8125       32.2056       21.4653       23.5109       12.1195       10.7916       12.7667       21.7407       24.0250       18.1645       24.9647       26.2892       18.8344       22.9999       32.1161       29.5425       46.3576       35.7621       40.0888       55.8218       46.4694       26.9235       41.8279       41.3708       49.0072       43.3713       51.5134       43.2621       50.3763       57.0887       78.4953       98.0971       81.8671       75.5735       65.2496       57.1421       68.6450       85.1030       76.9236       61.7352       65.2852       62.8352       54.1905       50.3344       57.7655       52.6376       49.2794       50.7255       43.2772       46.3892       53.2609       50.9284       55.4212       54.1659       55.8399       57.7046       83.6323       90.2731       79.9145       74.3277       79.5497       91.2234       86.9740       86.5322       98.5743       88.5487       87.4847       82.1265      118.5914      111.9182       93.0203       96.0377       92.1337      121.4611      191.1351      178.3434      150.6562      123.8621      128.2691      123.9505      119.8513      123.3296      134.5240      140.7913      132.0241      115.4495      114.4609      112.7714       94.8806       98.0884       91.1471       93.2793       99.8265       99.9378      105.1819      115.5110      128.6310      130.8317      149.1030      155.3414      178.3079      171.7310      165.7885      153.5604      150.1094      142.7277      146.9438      148.1229      164.1303      166.3083      162.3842      172.3265      146.2977      136.8628      147.0141      166.2520      160.1126      178.3010      176.5720      178.0037      180.1928      262.9971      255.2844      296.4138      336.8618      282.6730      297.4365      255.8432      253.6710      239.2789      211.0100      166.0459      154.4605      178.4453      239.9423        0.0000        0.0000        0.0000        0.0000        0.0000        0.0000        0.0000        0.0000        0.0000        0.0000        0.0000        0.0000        0.0000        0.0000        0.0000        0.0000        0.0000        0.0000        0.0000        0.0000        0.0000        0.0000        0.0000        0.0000        0.0000        0.0000        0.0000        0.0000        0.0000        0.0000        0.0000        0.0000        0.0000        0.0000        0.0000        0.0000        0.0000        0.0000        0.0000        0.0000        0.0000        0.0000        0.0000        0.0000        0.0000        0.0000        0.0000        0.0000        0.0000        0.0000        0.0000        0.0000        0.0000        0.0000        0.0000        0.0000        0.0000        0.0000        0.0000
        0.0000        0.0000        0.0000        0.0000        0.0000        0.0000        0.0000        0.0000        0.0000        0.0000        0.0000        0.0000        0.0000        0.0000        0.0000        0.0000        0.0000        0.0000        0.0000        0.0000        0.0000       20.0929       21.6584       15.7321        6.8651        7.3519       12.7455        9.8297        7.6885        1.8112        2.7405       11.3513        4.1032        3.2292        9.9159       13.4340       16.0463       21.2772       18.0820       14.0397       20.1445       32.7538       11.9255       24.1549       35.4178       22.5808       26.8240        8.6487        7.7742       35.1027       59.9918       32.4940       37.5407       41.9181       56.1414       46.9972       36.7129       37.9806       52.7655       31.6522       22.7987       35.1942       53.2188       37.0679       29.8280       22.0100       17.9896       14.0055       24.9209       25.8222       19.4704       48.8512       48.4998       69.6718       61.6202       49.7481       76.7436       44.7760       44.2210       34.8951       40.7372       43.5233       43.3949       45.6720       52.9801       83.5052      101.5203       87.2881       69.5568       61.1295       69.7298       66.0048       67.7356       72.0282       60.3259       46.9271       55.9177       56.2083       66.5245       65.1655       70.2897       54.4002       51.5855       48.5882       49.9706       59.2765       62.3055       57.3562       55.5242       55.9295       66.0049       79.7918       84.1652       76.7216       79.1571       78.7442       79.1514       79.6535       73.4058       83.9154       91.8550       84.5353       77.1671      108.9983      119.1513      103.2227      107.8878      122.8043      123.0627      179.7322      161.8755      129.6938      111.5737      150.9702      118.9237      125.6590      147.3224      142.6175      133.2824      122.2367      132.0743      134.5180      114.3230      103.9843      101.1086      107.0182      104.7321       96.9404       95.3156      106.8797      113.1274      128.4710      140.2159      157.2110      158.5335      175.5865      165.1118      168.0245      159.3949      151.4056      148.1516      146.4787      145.3173      159.6102      166.7262      177.5815      165.3352      129.0280      129.0062      190.8985      180.6695      197.1042      235.4328      219.2806      192.3154      224.4247      227.1701      280.9147      269.6207      206.4146      237.8601      260.4979      270.6148      214.7816      177.8457      167.9557      173.0107      168.4117      146.9318      170.3177      222.4607        0.0000        0.0000        0.0000        0.0000        0.0000        0.0000        0.0000        0.0000        0.0000        0.0000        0.0000        0.0000        0.0000        0.0000        0.0000        0.0000        0.0000        0.0000        0.0000        0.0000        0.0000        0.0000        0.0000        0.0000        0.0000        0.0000        0.0000        0.0000        0.0000        0.0000        0.0000        0.0000        0.0000        0.0000        0.0000        0.0000        0.0000        0.0000        0.0000        0.0000        0.0000        0.0000        0.0000        0.0000        0.0000        0.0000        0.0000        0.0000        0.0000        0.0000        0.0000        0.0000        0.0000        0.0000        0.0000        0.0000        0.0000        0.0000
        0.0000        0.0000        0.0000        0.0000        0.0000        0.0000        0.0000        0.0000        0.0000        0.0000        0.0000        0.0000        0.0000        0.0000        0.0000        0.0000        0.0000        0.0000        0.0000        0.0000        0.0000        0.0000       16.1642       13.7068       16.3821       21.6381       15.3888        4.8237        6.1003       11.6240        1.1628        3.6604        1.3208        1.4911        5.9198       12.1864       10.2523        7.4964       16.0793       13.4990       23.8063       47.7631       19.7259       16.9768       53.2724       20.9947        9.0636        6.2505       15.5076       20.9589       30.6912       55.2028      175.9428       57.1727       63.7400       44.2031       52.0597       34.2862       54.4768       34.2242       29.1930       51.7490       53.0866       30.6292       23.8483       34.5088       32.4686       28.1989       60.3582       64.1904       31.5818       56.7499       58.6432       67.5149       63.0964       56.2905       46.6193       49.7627       56.1939       40.0611       41.3549       48.3785       50.5340       52.6459       56.1365       69.0002       83.0695       77.3804       78.0690       71.1166       73.2975       66.3580       70.6927       65.4378       66.4538       54.0192       62.3808       61.7760       57.2343       70.3966       79.2127       58.1154       60.3270       51.3177       56.4696       54.5207       49.4850       59.2338       71.8216       65.1464       64.3917       78.4315       85.5245       80.4974       85.9912       79.1991       75.1781       76.1539       73.5178       81.1095       94.0624       80.5065       74.6759       89.4298       85.6184      104.1397      104.8586      138.6094      183.1904      195.3445      130.9177      123.4321      125.6378      124.0510      121.6504      121.8526      138.9368      147.5475      135.1170      139.1642      141.3983      139.8162      120.1836      104.2550       99.6913      101.6837       99.7931       94.8093       99.4890      108.4312      125.4133      134.6897      136.1363      137.9744      138.4862      156.0847      152.5623      156.9439      142.1918      138.7207      135.8393      142.5972      146.0098      150.6155      173.0500      165.7382      162.2412      132.3791      143.0307      197.3645      211.0840      174.3279      233.7026      222.1284      195.2903      216.6247      189.0737      156.5793      164.2048      187.6682      173.6460      172.4357      161.1722      158.9140      178.2932      149.4926      171.8836      151.5903      146.6887      199.0606      177.1303        0.0000        0.0000        0.0000        0.0000        0.0000        0.0000        0.0000        0.0000        0.0000        0.0000        0.0000        0.0000        0.0000        0.0000        0.0000        0.0000        0.0000        0.0000        0.0000        0.0000        0.0000        0.0000        0.0000        0.0000        0.0000        0.0000        0.0000        0.0000        0.0000        0.0000        0.0000        0.0000        0.0000        0.0000        0.0000        0.0000        0.0000        0.0000        0.0000        0.0000        0.0000        0.0000        0.0000        0.0000        0.0000        0.0000        0.0000        0.0000        0.0000        0.0000        0.0000        0.0000        0.0000        0.0000        0.0000        0.0000        0.0000        0.0000
        0.0000        0.0000        0.0000        0.0000        0.0000        0.0000        0.0000        0.0000        0.0000        0.0000        0.0000        0.0000        0.0000        0.0000        0.0000        0.0000        0.0000        0.0000        0.0000        0.0000        0.0000       30.5596       32.0878       22.9213       22.7627       11.7960       12.8158        9.3537        9.3615       10.2879       83.5614       65.9659       10.4151        9.8096        4.9305        4.3123        6.6569        6.7752        4.9976        9.1968       36.4251       33.4781       34.4098       17.7442       49.3524       18.8794       21.8720       13.7325       20.5730       20.0592       50.7081       36.3401       39.8211       44.2781       33.5496       27.4597       26.4887       18.4084       18.4489       43.6189       22.5027       28.6083       31.5309       33.5751       38.9292       49.1834       71.0213       56.9417       57.2554       73.0381       56.0852       65.0879       61.8299       68.9124       60.4937       55.6009       54.0950       60.1713       49.0015       51.2953       51.1145       55.2509       60.7313       73.1842       79.4691       67.3001       70.7761       62.6770       75.2256       91.5444       90.8689       78.5456       77.5787       62.1446       67.4452       68.3341       87.1875       78.1510       69.0425       73.9599       84.2325       72.2157       67.2527       71.4288       76.0334       77.3064       80.2171       73.7159       79.9200       67.3680       72.2933       79.7022       81.0400       80.9521       82.5268       79.5191       76.4965       69.9318       66.1540       95.0172      117.4803       85.4390       75.3233       82.4391       89.5185      120.7077      123.2001      156.5284      220.6951      166.1401      133.4039      123.4274      123.3362      129.6273      146.4736      135.1066      152.6467      149.0378      130.5153      147.2304      145.9621      123.6265      118.8416       95.7681       98.1955      107.8985      110.3319      113.8340      125.1368      126.6118      147.3425      148.4524      134.2018      140.4724      130.8781      119.4882      122.9866      122.4220      124.9661      127.6702      132.8264      139.9783      126.3640      145.5937      140.0322      126.1874      142.9646      125.9742      126.6646      120.4693      121.7579      145.9461      182.5353      166.4392      160.8038      196.4018      146.6843      149.8529      179.5204      189.1335      194.9796      181.9117      164.3464      165.2939      167.9090      153.3719      157.7525      141.8978      126.1992      168.0876      189.9219      326.7354        0.0000        0.0000        0.0000        0.0000        0.0000        0.0000        0.0000        0.0000        0.0000        0.0000        0.0000        0.0000        0.0000        0.0000        0.0000        0.0000        0.0000        0.0000        0.0000        0.0000        0.0000        0.0000        0.0000        0.0000        0.0000        0.0000        0.0000        0.0000        0.0000        0.0000        0.0000        0.0000        0.0000        0.0000        0.0000        0.0000        0.0000        0.0000        0.0000        0.0000        0.0000        0.0000        0.0000        0.0000        0.0000        0.0000        0.0000        0.0000        0.0000        0.0000        0.0000        0.0000        0.0000        0.0000        0.0000        0.0000        0.0000
        0.0000        0.0000        0.0000        0.0000        0.0000        0.0000        0.0000        0.0000        0.0000        0.0000        0.0000        0.0000        0.0000        0.0000        0.0000        0.0000        0.0000        0.0000        0.0000        0.0000       49.8771       42.1220       39.4599       27.2209       44.8061       27.9872       33.9796        5.1549       13.0534       16.7823       65.5900       86.1326       32.3740       21.6222        7.4828       16.7627        6.1577       18.8083        8.3072       13.6770       12.8847       67.4272       76.2379       69.1194       69.6412       44.9535       35.5841       24.8573       30.5424       22.6279       73.0789       36.5338       59.1764       54.5470       38.3377       33.1611       33.4168       39.9885       33.8009       70.5195       62.1259       47.6719       27.5997       28.0481       34.4168       38.9397       42.4915       49.4321       45.8999       60.9769       65.5545       91.9304       83.3236       69.6077       57.7513       66.2751       69.4001       72.5326       75.6055       60.0169       71.2227       76.1348       70.6976       61.4446       64.4873       67.3822       74.6754       80.2276       84.3792       96.3900       93.0253       84.9509       74.9319       70.7658       80.0059       76.9427       77.9536       66.4358       71.8705       81.8495       87.8436       81.2320       84.3413       78.2330       81.0388       87.5966       80.8344       79.0920       85.5643       71.0319       71.1610       80.5381       79.5512       77.9541       81.6158       74.7661       78.0697       71.6232       68.5358       89.1249       91.7935       90.0320       98.2596      100.7107      116.4299      155.7831      154.4020      227.9726      196.4709      135.1243      126.4725      134.6444      134.8312      138.8765      137.1279      146.5196      158.7530      143.2024      137.0343      145.2755      150.0563      134.3196      127.8754      106.7987      115.1121      122.9900      133.7857      135.7787      139.2091      129.6561      143.9694      133.2671      123.1697      118.0884      109.9285      103.3371      125.9501      130.8854      124.1373      138.0040      137.0186      125.4344      119.2458      115.8001      114.8957      117.8812      132.9254      107.9522      123.4187      116.0406      119.7010      135.6809      154.5853      179.1012      160.6448      155.8600      155.6440      187.5478      180.4015      204.2321      230.8463      201.5652      184.8950      149.2999      144.0071      145.2943      122.5754      113.0912      152.5524      180.3228      147.6522      197.9803      295.1671        0.0000        0.0000        0.0000        0.0000        0.0000        0.0000        0.0000        0.0000        0.0000        0.0000        0.0000        0.0000        0.0000        0.0000        0.0000        0.0000        0.0000        0.0000        0.0000        0.0000        0.0000        0.0000        0.0000        0.0000        0.0000        0.0000        0.0000        0.0000        0.0000        0.0000        0.0000        0.0000        0.0000        0.0000        0.0000        0.0000        0.0000        0.0000        0.0000        0.0000        0.0000        0.0000        0.0000        0.0000        0.0000        0.0000        0.0000        0.0000        0.0000        0.0000        0.0000        0.0000        0.0000        0.0000        0.0000        0.0000
        0.0000        0.0000        0.0000        0.0000        0.0000        0.0000        0.0000        0.0000        0.0000        0.0000        0.0000        0.0000        0.0000        0.0000        0.0000        0.0000        0.0000        0.0000        0.0000        0.0000       78.5188       55.1938       52.7149       40.1591       40.7332       42.7818       35.2514       10.1655       25.0281       18.2635       10.8184       32.0850       28.2146       13.9911       10.0801       31.5627       22.6119       28.9199       26.1896       21.3924       23.2041       23.0164       46.2218      104.6215       78.6505       71.7640       48.8153       12.7258       17.7117       19.2751       17.4331       38.9318       60.3602       52.1717       47.7304       38.4071       52.8128       58.2860       67.9001       44.4748       35.9401       66.1350       39.7937       57.1517       29.7543       36.0124       64.6852       36.2388       40.5109       45.4087       75.9969       97.7443       88.5968       80.7191       84.4900       77.6309       67.9426       74.4808       83.8001       89.1146       82.8858       71.0809       68.9698       61.5730       64.8421       67.0648       73.5647       64.3319       58.3317       69.9169       82.3515       75.5767       72.1728       74.1858       80.2384       77.8506       83.7265       96.8204       95.0125       97.5662       94.0332       98.9063       97.4483       99.5710       93.5360       92.5677       89.3482       78.6361       79.5213       77.2704       75.2531       79.3317       75.1311       77.7698       80.2462       74.7144       77.6453       73.4831       68.3914       87.7318       86.7049       98.1112       95.8490       99.9157      137.8702      165.1549      171.0643      200.1569      188.9884      118.2537      134.1759      138.1735      167.2436      152.8396      144.1041      143.3599      142.0847      148.9093      147.7387      132.3374      151.6394      140.9332      133.4000      112.4905      131.6145      138.3336      140.5154      139.0209      139.1841      135.3434      138.6101      133.4684      142.2048      121.3305      123.5183      142.3895      170.9934      166.1384      153.6521      137.3531      129.1747      116.6964      114.6010      104.8579      103.9401      134.4878      109.2104       97.2843      112.6476      115.1825      113.6988      138.6659      164.4065      189.1979      165.7751      169.8008      177.3524      193.0621      211.2317      252.8805      217.4856      210.3034      192.0858      137.4369      143.4284      135.7573      107.8638      106.1371      128.9026      159.9530      126.1273      129.3358      187.8234      173.0364        0.0000        0.0000        0.0000        0.0000        0.0000        0.0000        0.0000        0.0000        0.0000        0.0000        0.0000        0.0000        0.0000        0.0000        0.0000        0.0000        0.0000        0.0000        0.0000        0.0000        0.0000        0.0000        0.0000        0.0000        0.0000        0.0000        0.0000        0.0000        0.0000        0.0000        0.0000        0.0000        0.0000        0.0000        0.0000        0.0000        0.0000        0.0000        0.0000        0.0000        0.0000        0.0000        0.0000        0.0000        0.0000        0.0000        0.0000        0.0000        0.0000        0.0000        0.0000        0.0000        0.0000        0.0000        0.0000
        0.0000        0.0000        0.0000        0.0000        0.0000        0.0000        0.0000        0.0000        0.0000        0.0000        0.0000        0.0000        0.0000        0.0000        0.0000        0.0000        0.0000        0.0000        0.0000        0.0000       80.4549       95.3035       92.4265       61.9495       48.7469       56.5586       77.8951        9.0506       24.7235       21.7091       16.1098       17.7758        2.9482        7.5026       17.9614       40.4891       18.7918       15.3699       11.4849       14.1965       18.4325       26.2952       20.9719       32.7241       48.3253      256.0870      204.7791       20.9490       23.3383       42.3208       33.5730       47.6742       50.4138       36.8481       56.8737       60.4291       64.0796       59.3372       85.2824       60.9378       23.7748       12.8751       21.1412       45.8694       26.8221       39.1628       57.5666       64.3798       58.7105       58.2127      117.3738      108.4595      104.8614       78.5897       67.0014       63.6775       67.9390       83.6914      106.1466       94.8171       87.7923       83.7003       70.2434       77.1786       71.2232       77.2287       80.9221       70.4439       75.2695       87.6619       70.7702       68.8832       78.6556       83.3088       84.3898       90.3992      106.0497      125.3720      110.7620      113.1365      103.7337       99.9504      113.9209      106.4588       98.5324       95.2833       91.1170       80.4040       68.2715       72.8812       73.2368       79.7001       80.9789       80.7411       81.3957       87.2375       89.3382       85.6919       85.4445      119.0321      128.7375      109.1023       91.1960      113.9825      140.8174      156.9592      189.0280      233.6846      183.2594      158.5134      144.3715      150.1285      168.0702      171.8723      166.0037      132.8932      139.9794      148.5174      150.7176      155.6295      146.9328      162.4554      158.1743      158.1766      145.4454      150.0473      147.9450      142.8367      138.6467      136.6753      137.6247      146.6274      159.3251      135.9359      129.1821      166.3468      154.2309      146.0732      135.8149      124.7400      112.1823      104.4876      109.1441      105.0068      103.5720       99.8814      108.2327      115.8343      131.3270      143.2545      141.8857      191.4010      222.9714      230.7641      199.5065      212.8976      200.2787      191.5362      229.7879      255.3995      220.6920      188.0009      189.3145      166.1976      151.5137      129.9554      152.7576      124.7095      125.8500      164.4334      135.2976      119.7923      120.9928      243.3328      145.0487        0.0000        0.0000        0.0000        0.0000        0.0000        0.0000        0.0000        0.0000        0.0000        0.0000        0.0000        0.0000        0.0000        0.0000        0.0000        0.0000        0.0000        0.0000        0.0000        0.0000        0.0000        0.0000        0.0000        0.0000        0.0000        0.0000        0.0000        0.0000        0.0000        0.0000        0.0000        0.0000        0.0000        0.0000        0.0000        0.0000        0.0000        0.0000        0.0000        0.0000        0.0000        0.0000        0.0000        0.0000        0.0000        0.0000        0.0000        0.0000        0.0000        0.0000        0.0000        0.0000        0.0000        0.0000
        0.0000        0.0000        0.0000        0.0000        0.0000        0.0000        0.0000        0.0000        0.0000        0.0000        0.0000        0.0000        0.0000        0.0000        0.0000        0.0000        0.0000        0.0000        0.0000        0.0000        0.0000      177.0452      166.0701      144.3011      130.1771      122.0490      110.3495       47.0643       51.0145       36.0848       37.2148       39.9210       51.8188       38.5734       49.5635       47.4416       30.2306       28.7081       33.5514       18.7272       42.3704       65.3425       72.8217       61.2752       84.5962      108.5143       72.7355       35.0342       46.7181       56.4272       49.0463       33.5065       43.1376       40.9141       49.6309       59.8681       58.7197       50.3149       55.9286       65.2837       52.4467       54.4713       43.9211       60.8383       47.0495       47.2763       56.4713       76.4582       69.6865       61.8931       68.9165       88.9390       98.1875      101.9682       86.0491       63.1947       59.9355       78.2499       89.7735       84.0114       70.0134       75.5242       82.4692       88.8201       98.8949      114.9160       96.3676       84.6172       97.3923       82.8097       75.3370       77.0271       83.0323       88.9115       93.9712       96.7675      133.0557      133.8548      142.4835      126.9764      112.3603      110.7741      144.7296      126.0741       94.7553       87.1990       86.8166       76.5300       79.2495       76.5660       81.0140       86.2581       88.5497       88.6297       92.8592      110.9949       91.2074       98.3102      104.1923      164.3201      151.3047      143.7914      120.4132      146.8268      193.6670      168.2498      169.6449      176.5956      162.3369      162.1312      142.0634      128.7020      141.4801      167.9027      171.2045      152.5647      156.0740      163.8379      171.2526      163.9307      162.0868      164.6877      170.5645      159.5217      150.8184      149.8100      144.4259      136.8710      139.2954      138.7051      139.4370      137.3698      138.4352      138.5816      143.5153      159.3200      139.0471      152.4394      134.2446      113.7044      109.3549      107.3435      100.8507       99.5363      100.3888      105.8978      123.0057      156.3004      178.2216      173.5067      181.4087      203.6277      227.4478      242.5225      231.4931      200.0258      189.0662      179.7012      166.4115      166.1628      167.4920      157.7395      154.0133      135.4788      138.2875      139.0971      122.4262       99.7477      109.1712      108.3273      125.9678      153.2830      107.9389      112.2741      101.6067       53.9700        0.0000        0.0000        0.0000        0.0000        0.0000        0.0000        0.0000        0.0000        0.0000        0.0000        0.0000        0.0000        0.0000        0.0000        0.0000        0.0000        0.0000        0.0000        0.0000        0.0000        0.0000        0.0000        0.0000        0.0000        0.0000        0.0000        0.0000        0.0000        0.0000        0.0000        0.0000        0.0000        0.0000        0.0000        0.0000        0.0000        0.0000        0.0000        0.0000        0.0000        0.0000        0.0000        0.0000        0.0000        0.0000        0.0000        0.0000        0.0000        0.0000        0.0000        0.0000        0.0000        0.0000
        0.0000        0.0000        0.0000        0.0000        0.0000        0.0000        0.0000        0.0000        0.0000        0.0000        0.0000        0.0000        0.0000        0.0000        0.0000        0.0000        0.0000        0.0000        0.0000        0.0000        0.0000      186.7198      171.9230      168.2397      138.9684      122.2986      130.1274       70.0963       48.6928       47.3733       58.1330       66.3053       73.3434       61.4533       73.9561      108.9436       50.1107       47.3590       31.1080       17.1166       43.2203       51.9624      120.7332       85.5109      115.4281      164.2166       89.5238       65.2331       31.4897       37.7275       40.9631       46.1286       79.9052       74.4522       54.3690       52.4249       54.4213       67.4134       58.9949       56.6263       80.6152       69.9095       48.5075       41.5353       47.4634       52.5576       51.4203       47.4012       53.5431       45.3999       46.9114       65.5365       99.1376      125.7743      130.5364       95.3616       89.6196       89.5266       96.3249       89.4549       84.3162       76.2750      106.0105       94.0883      106.5697      110.0237      105.7303      113.6853      104.2675      109.2638      126.1456      112.4665       94.9869      102.7614      103.1321      111.1167      145.1716      127.7196      129.0384      121.9373      117.6241      137.7152      138.7444      125.4577      105.6381       92.1724       90.0546       78.8548       72.7038       76.5243       87.8707       90.0288       91.1876       91.0576       91.5913      108.3248       96.0176       96.6322      100.4532      137.9472      128.3968      125.9539      141.7318      184.6505      204.5839      140.0262      148.7187      153.5707      140.4543      143.2892      134.4853      129.3490      157.6589      171.0968      159.6145      178.3198      178.3933      196.5330      178.9361      167.5060      167.2743      166.6297      165.2125      153.7136      150.1172      144.5710      143.9582      142.7344      142.1122      141.2895      138.6777      134.8358      131.3095      140.8778      130.5229      140.6245      140.4957      159.3698      144.5676      121.3678      109.5393      106.3417       97.7886      102.7186      111.5174      135.9045      162.5182      185.0016      191.6294      192.5557      199.4803      226.8826      248.2568      270.5421      242.3733      201.2633      194.0204      190.0501      167.7541      166.5729      157.0205      160.0457      151.6276      128.5944      131.4636      138.5163      128.8627      106.3915       99.7612      102.4154      118.6316      157.0882      117.9319      105.3682       96.8258       94.8900        0.0000        0.0000        0.0000        0.0000        0.0000        0.0000        0.0000        0.0000        0.0000        0.0000        0.0000        0.0000        0.0000        0.0000        0.0000        0.0000        0.0000        0.0000        0.0000        0.0000        0.0000        0.0000        0.0000        0.0000        0.0000        0.0000        0.0000        0.0000        0.0000        0.0000        0.0000        0.0000        0.0000        0.0000        0.0000        0.0000        0.0000        0.0000        0.0000        0.0000        0.0000        0.0000        0.0000        0.0000        0.0000        0.0000        0.0000        0.0000        0.0000        0.0000        0.0000        0.0000        0.0000
        0.0000        0.0000        0.0000        0.0000        0.0000        0.0000        0.0000        0.0000        0.0000        0.0000        0.0000        0.0000        0.0000        0.0000        0.0000        0.0000        0.0000        0.0000        0.0000        0.0000        0.0000      252.2964      202.1617      194.3216      174.9248      155.6961      136.7920       59.7886       55.3304       48.3363       97.2780       96.0454       72.9933       60.1865       73.0614       77.0080       93.1014       60.6762       47.7499       32.1173       15.2117       65.4832       42.6388      117.1108       90.9643      126.3227       94.5545       81.1893       56.8916       40.3389       53.8454       51.2291       55.1599       42.4985       47.7040       68.0965       75.1020       78.3536       66.2626       59.0753       44.5135       57.2914       29.3423       50.2859       63.2610       44.1428       48.2400       37.3288       30.9895       35.0311       54.2211       79.5616      104.6548      122.4893      123.8106      100.5290      106.8942      101.0584       90.6875      104.2863       90.8327       79.4266       75.5740       85.8733       98.6115      108.4563      112.9496      133.1833      155.6584      153.6460      128.4056      109.2774       95.1351      113.6057      129.2230      117.9347      127.8783      113.0867      117.8119      106.4122      140.9966      145.1447      113.8238      109.8016       94.1356       89.4995       84.7960       78.0345       80.4943       76.4414       82.2363       90.8209      104.4106      100.1913       95.0629      107.7857       94.5345       93.9999       98.3193      126.6054      126.2700      140.3651      161.5307      174.1690      140.8112      110.7718      109.0834      124.3613      126.6799      128.3056      137.2344      149.8606      149.5106      162.2471      190.1434      176.6440      187.7012      193.4831      184.0482      178.0164      174.3158      172.3673      173.2215      151.1640      157.7640      150.1201      147.3960      144.5475      138.3920      141.6423      139.4101      128.1818      132.0534      128.6896      127.5892      136.4204      126.8746      119.2769      130.2959      103.3917       93.9792       96.5049       98.7161      105.1491      127.9911      142.6102      162.6384      186.1756      185.6053      182.5342      197.3920      224.3579      238.4839      247.6133      227.9623      178.3723      175.0746      185.2148      168.9495      155.5585      169.9469      165.5238      157.3860      120.6695      126.0172      135.7657      126.5585      126.1233      110.7306      103.5323      109.3165      102.8062      155.9176      110.6057      101.7257       93.5700        0.0000        0.0000        0.0000        0.0000        0.0000        0.0000        0.0000        0.0000        0.0000        0.0000        0.0000        0.0000        0.0000        0.0000        0.0000        0.0000        0.0000        0.0000        0.0000        0.0000        0.0000        0.0000        0.0000        0.0000        0.0000        0.0000        0.0000        0.0000        0.0000        0.0000        0.0000        0.0000        0.0000        0.0000        0.0000        0.0000        0.0000        0.0000        0.0000        0.0000        0.0000        0.0000        0.0000        0.0000        0.0000        0.0000        0.0000        0.0000        0.0000        0.0000        0.0000        0.0000        0.0000
        0.0000        0.0000        0.0000        0.0000        0.0000        0.0000        0.0000        0.0000        0.0000        0.0000        0.0000        0.0000        0.0000        0.0000        0.0000        0.0000        0.0000        0.0000        0.0000        0.0000        0.0000      308.5528      232.9060      232.0437      204.8191      168.4706      133.1789       72.3017       67.0134       44.7248       69.7518      151.8550      129.2824       95.1937      136.3875      108.5936       73.4847       67.2442       94.5417       62.0864       30.3092       50.9270       48.8212       81.6349       66.0049      119.7563       74.9323       66.4808       68.6522       69.4989       66.2140       53.8902       36.3295       44.3954       49.0683       57.8673       82.3897       75.8647       78.8846       65.7513       45.0787       35.2568       39.5426       68.2093       47.1469       42.6710       43.9580       57.7556       37.1092       49.7584       95.4748       99.3600       77.8493       86.2253      103.7755       95.0960      106.5384      102.5512      100.6124      105.0395       85.8057       84.9723       81.4300       86.6606      105.7652      124.0465      138.3023      182.3738      180.8850      143.5941      106.3755       96.3307       94.5748       89.3639       95.7812       83.0317       94.7524       80.3465       86.4264      107.0885      129.4641      139.8080      111.6051      107.9929       99.0034       95.9992       87.3307       92.3549       82.1224       83.0226       84.4195       95.2655      126.5017      123.5201       98.8323      106.0815      107.1425       99.0527      100.2684      126.4468      136.3293      167.7323      169.6355      144.3763      143.3274      122.0278      101.9210      109.5051      112.0534      128.7557      136.5117      149.9964      145.4875      151.1560      175.8905      194.9279      176.2800      192.0529      177.4987      166.5952      162.5298      159.8766      170.2239      158.8639      157.3401      146.6534      136.7769      132.0384      143.7085      141.5378      140.0521      128.9608      126.7790      116.8664      111.6854      117.7604      105.1486      113.0972      125.1383      108.7777       99.6907      101.9827      100.1503      102.1143      115.4253      124.1676      145.2111      178.1521      165.4267      168.7075      182.4530      213.6019      215.6671      225.3392      214.8730      182.6143      167.5872      164.3915      164.6564      165.7022      188.3327      185.1386      173.1944      146.0922      136.5527      131.4668      143.8014      127.1239       99.6976      101.5198      129.5630      115.8863      110.5490      105.7763      100.4344        0.0000        0.0000        0.0000        0.0000        0.0000        0.0000        0.0000        0.0000        0.0000        0.0000        0.0000        0.0000        0.0000        0.0000        0.0000        0.0000        0.0000        0.0000        0.0000        0.0000        0.0000        0.0000        0.0000        0.0000        0.0000        0.0000        0.0000        0.0000        0.0000        0.0000        0.0000        0.0000        0.0000        0.0000        0.0000        0.0000        0.0000        0.0000        0.0000        0.0000        0.0000        0.0000        0.0000        0.0000        0.0000        0.0000        0.0000        0.0000        0.0000        0.0000        0.0000        0.0000        0.0000        0.0000
        0.0000        0.0000        0.0000        0.0000        0.0000        0.0000        0.0000        0.0000        0.0000        0.0000        0.0000        0.0000        0.0000        0.0000        0.0000        0.0000        0.0000        0.0000        0.0000        0.0000        0.0000        0.0000      407.9922      304.7499      293.8364      239.8669      163.0030       98.3872       90.9987       65.7693       84.8437      134.1698      126.1503      102.5249      157.1306       95.6071       97.4484       89.0889       60.5028       33.9617       27.1317       49.7254       44.6197       39.3374       41.1062       40.4058       53.4914       37.6250       32.2349       94.3398       96.1104       65.2972       45.6802       29.1340       28.5123       55.2090       52.0967       63.0693       67.9709       87.5508       62.7166       63.6897       74.5776       84.6548       75.4406       52.3443       64.1393      101.4655       77.0417       73.8469       69.0714       98.5054      137.6533      120.7485       91.1274      101.2182      122.1784      122.2651      123.6555      112.3532      115.5692      143.1216      144.8347      151.9911      139.6151      146.2004      150.4098      160.6934      132.7367      116.9284      121.8146      139.3549      119.3962      114.2952       99.1251       85.4420      115.8836       80.4660       84.8716       89.3366       92.7814      105.0262       83.4865       79.2246      100.6477      100.5008       88.4731       88.7236       86.4481       82.9018       87.6540      106.8034      115.8278      116.0125      109.3374      119.2604      115.3984      109.2959      110.4122      133.6583      153.7551      186.4211      195.2851      135.4318      103.5204      111.3177      105.0158      119.7332      131.5768      141.7460      144.9235      147.9099      147.4422      152.8822      180.4961      187.3079      181.3796      177.7262      156.5370      148.7006      158.2216      168.5793      165.4971      163.3490      154.3011      156.6180      136.2576      144.4999      142.4389      139.1751      139.5718      137.6115      120.4657      114.0389      113.3637      107.3283      103.0696      111.6093      118.6602      103.9745       96.2642       88.4641       84.6228       82.7941       89.3017      105.6283      126.6100      143.5554      142.0202      157.6323      161.0840      176.5433      181.9724      199.6841      183.3316      182.3711      177.9879      191.2508      176.5637      182.1295      213.5620      210.9651      189.5382      178.5101      179.8616      174.0952      158.7200      129.8544      127.9120      131.2226      136.4374      111.4641      109.4692      106.0227      107.4496      113.5390      107.6589      111.7989      114.2670        0.0000        0.0000        0.0000        0.0000        0.0000        0.0000        0.0000        0.0000        0.0000        0.0000        0.0000        0.0000        0.0000        0.0000        0.0000        0.0000        0.0000        0.0000        0.0000        0.0000        0.0000        0.0000        0.0000        0.0000        0.0000        0.0000        0.0000        0.0000        0.0000        0.0000        0.0000        0.0000        0.0000        0.0000        0.0000        0.0000        0.0000        0.0000        0.0000        0.0000        0.0000        0.0000        0.0000        0.0000        0.0000        0.0000        0.0000        0.0000        0.0000        0.0000
        0.0000        0.0000        0.0000        0.0000        0.0000        0.0000        0.0000        0.0000        0.0000        0.0000        0.0000        0.0000        0.0000        0.0000        0.0000        0.0000        0.0000        0.0000        0.0000        0.0000        0.0000        0.0000        0.0000        0.0000        0.0000        0.0000      233.2841      153.6575      103.5504       69.2677       61.0940       21.9615       24.5795       68.2346       86.7728       55.6843       69.6886       63.7546       48.8682       28.9280       37.6029       49.8856       43.7540       37.8708       68.0452       69.9453       74.6129       40.7009       44.4062       52.6661       72.4239       49.3996       50.0924       63.5085       55.1061       58.0845       55.7177       57.9825       58.1916       57.0744       50.4145       58.6101       76.2053       91.5401       99.7922       94.0503      116.1134      113.0141       77.4142       80.4863       78.5106      107.5467      124.6490      104.8626       87.5527       88.2282       87.2190       98.2874      112.9893      100.3973       98.4857      150.2128      148.4474      137.9990      152.9137      172.5063      145.6194      151.8024      110.8141      101.3808       87.3487      104.9227      103.3890       97.2091       88.5647       78.9698       88.2966       84.4370       83.2124       66.7280       67.6756       71.7264       72.3924       74.0821       82.0556       77.0403       72.0550       79.8730       84.5139       87.7115       93.2462      105.4882      117.7386      113.4894      112.0265      134.3974      129.2727      118.8534      117.4133      157.3079      171.3215      188.1506      229.8190      141.8141      111.3195      117.6447      115.3670      129.9913      140.6482      147.9196      157.1414      150.5706      159.9881      158.1730      186.0592      172.0332      166.6046      152.6886      126.3840      140.2426      175.6727      168.3366      152.7807      138.5508      126.4873      126.7551      132.5275      139.1580      136.6260      138.2817      151.7436      139.8474      131.2324      115.3626      103.0190      104.3741      109.0471      109.7653      107.0244       97.1796       96.9174       92.5208       93.4524       82.9777       94.4672      115.8651      113.0135      119.1497      129.8012      150.4143      145.1632      151.0237      169.6748      154.1466      149.0589      164.9186      180.5636      191.9467      177.9454      188.4622      206.6626      211.6980      191.5290      179.6391      196.5743      183.7646      172.2826      144.1638      142.6072      145.8182      152.4508      127.2176      138.6055      127.4221      146.5658      121.5953      107.4362      111.0749      112.5997        0.0000        0.0000        0.0000        0.0000        0.0000        0.0000        0.0000        0.0000        0.0000        0.0000        0.0000        0.0000        0.0000        0.0000        0.0000        0.0000        0.0000        0.0000        0.0000        0.0000        0.0000        0.0000        0.0000        0.0000        0.0000        0.0000        0.0000        0.0000        0.0000        0.0000        0.0000        0.0000        0.0000        0.0000        0.0000        0.0000        0.0000        0.0000        0.0000        0.0000        0.0000        0.0000        0.0000        0.0000        0.0000        0.0000        0.0000        0.0000        0.0000        0.0000
        0.0000        0.0000        0.0000        0.0000        0.0000        0.0000        0.0000        0.0000        0.0000        0.0000        0.0000        0.0000        0.0000        0.0000        0.0000        0.0000        0.0000        0.0000        0.0000        0.0000        0.0000        0.0000        0.0000        0.0000        0.0000        0.0000        0.0000      241.5935      210.0834      132.7797       70.0558       28.0587       36.3068       28.0456       91.0006       44.2465       50.2038       78.0499       80.9159       27.1007       54.6595       43.6831       27.2716       39.0474       56.3533       58.3677       81.8682       42.1520       50.6298       44.1846       83.7560       45.0999       66.5846       62.6271       38.6201       58.3221       69.1557      101.0445       82.4537       58.7479       69.7292       73.7800       72.6374       86.5038       69.6279      115.6402      139.3032      126.6566       92.6679      104.8662       89.8592      129.0575      124.0149      115.7819      109.1285       88.6072      104.8380       98.9382       97.3289      102.1195       96.4916      140.8768      127.0057      115.9622      110.8159      133.3708      146.9657      151.8634      111.7440       97.8710       76.1202       83.7223       73.9811       83.1672       74.5797       75.4325       73.0333       75.8636       84.7119       67.9646       69.9351       72.7431       78.7790       74.4624       63.3894       70.6954       75.8205       91.3867       85.0416      100.1603       97.6972      100.0902      115.9423      128.1734      122.2294      137.1704      134.3426      120.4291      123.8710      177.9531      166.7700      229.8687      192.4386      132.4765      112.0509      118.9695      123.7760      124.7820      136.0544      147.3779      144.9112      151.5401      150.8498      149.2003      158.9876      166.2641      135.9934      132.2732      122.2250      138.2562      164.9438      139.6128      126.1262      108.9076      114.3953      121.1851      128.9560      131.2373      151.4761      180.5361      169.4021      157.2672      127.1165      104.3749       96.4458      103.9056      109.2469       97.5504       86.4692       85.0530       89.3878       89.2521       99.0812       83.5952      101.6080      122.3823      113.8016      121.6923      131.1414      146.5894      135.2844      147.5273      144.5596      132.6477      119.9458      132.9353      147.4651      162.0666      170.2667      187.5007      193.3624      201.5944      183.2712      183.8838      195.8818      181.3825      173.8525      151.3870      144.6515      146.2401      182.7901      198.0509      182.6243      152.6217      129.1330       89.4669      102.5765      111.5189      118.9720       98.6700        0.0000        0.0000        0.0000        0.0000        0.0000        0.0000        0.0000        0.0000        0.0000        0.0000        0.0000        0.0000        0.0000        0.0000        0.0000        0.0000        0.0000        0.0000        0.0000        0.0000        0.0000        0.0000        0.0000        0.0000        0.0000        0.0000        0.0000        0.0000        0.0000        0.0000        0.0000        0.0000        0.0000        0.0000        0.0000        0.0000        0.0000        0.0000        0.0000        0.0000        0.0000        0.0000        0.0000        0.0000        0.0000        0.0000        0.0000        0.0000        0.0000
        0.0000        0.0000        0.0000        0.0000        0.0000        0.0000        0.0000        0.0000        0.0000        0.0000        0.0000        0.0000        0.0000        0.0000        0.0000        0.0000        0.0000        0.0000        0.0000        0.0000        0.0000        0.0000        0.0000        0.0000        0.0000        0.0000        0.0000        0.0000        0.0000        0.0000      170.3873       75.5813       57.7561       49.4548       84.5609       72.1748       47.7386       45.8865       48.1942       27.0592       51.8671       70.2716      131.6819      112.2669       74.3755       41.9635       63.4951       57.3385       65.6565       62.1208       55.2141       36.6836       79.9202       67.4379       39.7517       65.8003       82.5560       99.1062       78.8675       76.6346       97.7832       76.4964       77.2336      104.2816       79.4387       66.8785       68.1254       85.5801       73.6089      105.4654      126.1341      129.2217      135.0085      147.7639      120.4194      114.2126      118.4295      115.5923      102.6209       84.4231      103.3252      121.9705      107.8979      106.1421      108.6758      121.9113      125.1742      128.1571      111.5287       96.0322       71.4201       66.5090       73.8610       80.6118       86.2830       80.7805       65.7270       68.6371       84.7697       71.9781       73.0284       76.8340      103.7685       60.2286       61.6686       75.4366       79.6184       89.4935       85.5133       88.4290       92.3606      116.5015      119.7371      131.7760      120.9770      140.9670      135.4270      141.8976      145.4001      203.4612      164.0815      198.1602      183.6399      128.5680      106.0372      106.4203      109.0502      128.5896      122.2852      128.2630      129.1157      133.7758      134.7551      135.0466      122.3517      127.7627      120.2288      108.2183      100.3722      103.5990      117.0708      110.5758      109.7825       92.9188      100.1597      112.8842      120.8058      147.9022      179.5564      178.8283      185.5899      137.5800      131.9434      111.5253      102.3162       97.4643      100.1034       93.9408       92.0814       87.7592       90.9695       89.5257      105.8899      109.4524      107.9699      116.7560      129.3834      136.9736      126.9401      126.5885      122.9439      114.3424      111.9662      115.6552      115.9910      127.3458      140.1668      154.3896      166.2561      166.2874      183.7109      167.4060      158.8286      165.2549      174.7703      161.8425      159.1297      165.2882      159.4046      156.4504      169.6854      151.6610      143.8516      124.8898      120.2139       92.3575       87.3449       97.7215      108.8066       64.2300        0.0000        0.0000        0.0000        0.0000        0.0000        0.0000        0.0000        0.0000        0.0000        0.0000        0.0000        0.0000        0.0000        0.0000        0.0000        0.0000        0.0000        0.0000        0.0000        0.0000        0.0000        0.0000        0.0000        0.0000        0.0000        0.0000        0.0000        0.0000        0.0000        0.0000        0.0000        0.0000        0.0000        0.0000        0.0000        0.0000        0.0000        0.0000        0.0000        0.0000        0.0000        0.0000        0.0000        0.0000        0.0000        0.0000        0.0000        0.0000        0.0000
        0.0000        0.0000        0.0000        0.0000        0.0000        0.0000        0.0000        0.0000        0.0000        0.0000        0.0000        0.0000        0.0000        0.0000        0.0000        0.0000        0.0000        0.0000        0.0000        0.0000        0.0000        0.0000        0.0000        0.0000        0.0000        0.0000        0.0000        0.0000        0.0000        0.0000        0.0000      299.7260      159.3825        0.0000        0.0000       71.2354       57.5041      131.3390       97.8506      189.0247      155.0639      129.2865      270.4131      155.2416      118.6916      128.0304      106.0319       78.6988       69.2110       93.2699       82.0949       91.0100       80.4207       62.3490       74.9283       79.6706       90.6829      115.3215       97.4257       96.2117      112.3367      106.4072       90.9361      109.8902      100.8720       75.5777       58.0463       87.0961       86.6634      122.0608      134.9588       94.1857       85.7681       70.7610       77.6631      109.7705      146.2449      107.9123       86.5499       96.2448       98.9629      135.9198      148.7087      201.2358      176.4702      194.5714      242.2168      228.8851      164.0451      159.5573      135.3108      108.9775       66.8787       58.9404      133.5542      163.8923      215.6805      175.6237      199.6721       59.9578       60.8581       76.6211       69.8878       54.1718       55.8629       75.3395       75.3386      103.2867       88.9151       90.7038      100.4532      123.6336      131.4784      120.3496      133.9209      132.7257      115.2425      122.1565      115.9337      140.8523      147.4380      200.1006      192.7303      117.3456       97.4389       97.7365      104.6122      102.5614       99.4629       87.2455       89.6833       99.8831      102.9900       90.7278       83.9699       81.8039       80.6689       86.2884       86.8575       86.8804       98.1262       97.4061       98.9962      100.5094      106.8897      128.5065      158.9307      229.5826      207.6143      223.3733      208.6439      161.3958      135.6833      123.0213      107.7315       99.8446       93.2711       90.5328       93.3016       95.1021      100.2844      116.5544      134.7805      164.3588      163.4956      194.0078      197.1770      209.7649      132.6679      126.3865       95.3320       72.6155       99.6462      108.3360      100.0453      117.7643      108.5227      111.0828      113.8096      122.6490      125.1976      126.2250      122.1639      149.0826      153.3053      140.3508      145.9268      146.9056      145.8630      139.4866      145.9870      159.5708      149.6898      130.9745      123.0768       98.6814       82.9949       99.9208        0.0000        0.0000        0.0000        0.0000        0.0000        0.0000        0.0000        0.0000        0.0000        0.0000        0.0000        0.0000        0.0000        0.0000        0.0000        0.0000        0.0000        0.0000        0.0000        0.0000        0.0000        0.0000        0.0000        0.0000        0.0000        0.0000        0.0000        0.0000        0.0000        0.0000        0.0000        0.0000        0.0000        0.0000        0.0000        0.0000        0.0000        0.0000        0.0000        0.0000        0.0000        0.0000        0.0000        0.0000        0.0000        0.0000        0.0000        0.0000        0.0000        0.0000        0.0000
        0.0000        0.0000        0.0000        0.0000        0.0000        0.0000        0.0000        0.0000        0.0000        0.0000        0.0000        0.0000        0.0000        0.0000        0.0000        0.0000        0.0000        0.0000        0.0000        0.0000        0.0000        0.0000        0.0000        0.0000        0.0000        0.0000        0.0000        0.0000        0.0000        0.0000        0.0000        0.0000        0.0000        0.0000        0.0000        0.0000        0.0000       81.7424       92.6334      102.9739      187.8121      158.2048      199.2581       86.3358       93.1221      136.4025       94.0839       61.5622       69.8928       90.7677      108.9170      102.8945       72.6106       56.4875      111.2742      101.2896      111.3570      100.1036       99.2014      113.4580      110.2955      108.1053      107.2939       95.0467       70.5591       67.2124       67.3639       80.5479       80.3866      121.0399      106.3982       90.6879       95.4777       93.8589       76.2813      129.1515      123.1842      128.5062      106.3960      145.9841      110.3337      204.3123      166.8989      197.9771      178.9744      163.8320      222.5399      430.7069      272.3784      155.2684       78.4316       81.1256       50.5489       62.0732      119.0672      255.0139      148.8251      163.9201      135.5215       71.8853       69.1172       91.3507       78.0938       62.9756       59.0385       68.9112       82.4431       98.3392       84.4196      101.4928      116.8001      123.5676      126.0563      113.8774      182.3302      115.9518      101.7490      102.4793      110.7137      114.1134      116.0363      135.9163      162.1736      105.7649       94.6295       99.9077      100.5158       96.0823       87.3017       77.8824       79.0923       90.2001       78.7252       66.5893       65.8766       68.8601       68.2118       85.5640       76.0638       85.3388       94.1389       90.7689      118.9275      111.5506      120.6470      157.9695      188.9117      206.0540      210.1826      217.8885      166.6314      136.8948      128.0287      116.6593      103.4472       99.4164      108.6639      100.3529       91.2020       99.3589      122.2895      147.4108      165.5675      174.9826      221.8198      229.8591      144.9111      145.8007      115.8858      104.3877       73.9966       80.3570       95.8470       78.9879       79.7447       90.1697       93.7682      112.5950      119.0540      116.2289      118.1675      116.6871      126.1928      136.4229      154.0829      140.7106      148.3156      141.3000      135.7089      135.4374      149.6712      153.3404      163.1565      147.7957      117.1143      101.5483       93.0657        0.0000        0.0000        0.0000        0.0000        0.0000        0.0000        0.0000        0.0000        0.0000        0.0000        0.0000        0.0000        0.0000        0.0000        0.0000        0.0000        0.0000        0.0000        0.0000        0.0000        0.0000        0.0000        0.0000        0.0000        0.0000        0.0000        0.0000        0.0000        0.0000        0.0000        0.0000        0.0000        0.0000        0.0000        0.0000        0.0000        0.0000        0.0000        0.0000        0.0000        0.0000        0.0000        0.0000        0.0000        0.0000        0.0000        0.0000        0.0000        0.0000        0.0000        0.0000        0.0000
        0.0000        0.0000        0.0000        0.0000        0.0000        0.0000        0.0000        0.0000        0.0000        0.0000        0.0000        0.0000        0.0000        0.0000        0.0000        0.0000        0.0000        0.0000        0.0000        0.0000        0.0000        0.0000        0.0000        0.0000        0.0000        0.0000        0.0000        0.0000        0.0000        0.0000        0.0000        0.0000        0.0000        0.0000        0.0000        0.0000        0.0000        0.0000        0.0000       67.4792      110.9870       82.5121       82.7849       73.8177      102.8608       95.1027       84.2962       80.2317      104.0534      109.6738       78.1217       61.7836       70.4893       88.2275      142.9905      162.9539      122.6279       95.1106       86.3645      137.4328      134.7239      141.4869      113.2648      124.2974       64.7633       45.4911       61.9093       61.5639       78.9979      102.3489      108.7100       87.8203       98.4285       98.8014      130.5130      206.7962      188.8130      169.4355      158.6347      167.0755      207.5855      213.0899      227.7612      223.5676      165.3779      129.9077      189.4530      334.8816      373.1619      249.4995      136.9193      123.2133      159.1377      204.0232       97.9173      128.7448      170.9433      108.1253      107.5215       58.5276       62.5343       56.7246       50.3043       75.3504       73.3173       81.5618       92.6096       97.3399      101.4509      153.2958      113.1953      127.1417      122.4855      121.1464      132.9467      107.5447      107.1287       99.0522       95.0556      108.8218      112.6994      124.0259      112.1717       96.3744      102.2096      118.7003      107.1651       90.3115       85.4560       80.0712       69.0791       68.3985       63.6060       51.6030       60.5006       63.9810       65.6180       69.8669       81.9761      101.5059      108.6111      104.3892      132.9045      134.9584      137.0585      168.1259      208.1582      221.2830      176.8343      155.7849      139.4888      138.6439      130.2048      115.7543      115.6651       97.4197      112.4681       89.1733       93.9148      106.8390      154.5750      157.0266      161.5541      175.9306      202.5604      171.4521      157.3637      135.8235      125.8129      135.1764       71.7184       64.6803       63.2958       56.6853       55.6973       78.2070       79.3521       81.5019      110.1545      108.3875      116.1347      126.5450      140.0229      167.0574      176.9571      171.0482      164.1554      174.2340      174.6980      150.9936      144.2706      143.6617      159.6239      153.4643      132.5840      106.5004      109.8210        0.0000        0.0000        0.0000        0.0000        0.0000        0.0000        0.0000        0.0000        0.0000        0.0000        0.0000        0.0000        0.0000        0.0000        0.0000        0.0000        0.0000        0.0000        0.0000        0.0000        0.0000        0.0000        0.0000        0.0000        0.0000        0.0000        0.0000        0.0000        0.0000        0.0000        0.0000        0.0000        0.0000        0.0000        0.0000        0.0000        0.0000        0.0000        0.0000        0.0000        0.0000        0.0000        0.0000        0.0000        0.0000        0.0000        0.0000        0.0000        0.0000        0.0000        0.0000        0.0000
        0.0000        0.0000        0.0000        0.0000        0.0000        0.0000        0.0000        0.0000        0.0000        0.0000        0.0000        0.0000        0.0000        0.0000        0.0000        0.0000        0.0000        0.0000        0.0000        0.0000        0.0000        0.0000        0.0000        0.0000        0.0000        0.0000        0.0000        0.0000        0.0000        0.0000        0.0000        0.0000        0.0000        0.0000        0.0000        0.0000        0.0000        0.0000        0.0000        0.0000       57.3738       52.9661       70.6975       30.3308       39.6969       42.0079       67.9579       65.0975       65.3502       67.2254       64.3117       78.5130       71.6931       82.8006      106.9189      131.3298      120.3941       98.1776      100.1488      160.9299      170.8486      136.5314       75.1299      117.5390      134.0386       99.6433       81.9974      100.3285       73.4018      108.4976      134.5691      106.1038      163.4430      124.9091      120.7134      173.9181      170.4084      169.4150      227.3546      231.0813      211.3215      227.5263      227.5091      249.8365      177.3973      231.4728      396.1737      422.7124      368.5480      319.6777      276.4482      224.0761      205.8737      229.7594      164.1518      136.5874       81.0721       57.1967       52.2084       54.8016       45.0778       41.8622       56.2842       70.5606       64.9765       73.6038       76.8061       98.3584      101.9554      103.4988      110.4320      125.8461      123.6320      121.7380      135.2134      126.3322      134.7212      133.6923      132.0079      141.9171      129.0200      147.0625      154.9620      119.6237      118.5507      151.1909      121.1107       97.9961       77.2131       77.3746       65.9126       65.1192       58.4950       62.8861       67.5562       65.0242       70.8919       77.2946       96.8140      116.4136      115.7183      124.9460      129.7582      157.4155      161.3434      195.8145      220.5904      208.4905      163.7235      175.8702      178.7455      146.8683      133.5991      117.6293      112.5034      105.5782       91.1065       96.4553      103.4415      124.1182      154.8876      163.0751      173.6555      156.5637      195.1424      190.1933      168.2022      166.9012      142.2323      118.6556       76.5670       64.2936       48.2454       49.2460       66.4225       69.3384       78.9226       83.3456       83.9918       98.7884      107.3301      120.0092      124.2641      127.1326      159.2021      171.0374      192.8631      198.6292      181.6772      184.0016      180.7083      179.2302      168.4547      141.7429      116.8725       90.2130        0.0000        0.0000        0.0000        0.0000        0.0000        0.0000        0.0000        0.0000        0.0000        0.0000        0.0000        0.0000        0.0000        0.0000        0.0000        0.0000        0.0000        0.0000        0.0000        0.0000        0.0000        0.0000        0.0000        0.0000        0.0000        0.0000        0.0000        0.0000        0.0000        0.0000        0.0000        0.0000        0.0000        0.0000        0.0000        0.0000        0.0000        0.0000        0.0000        0.0000        0.0000        0.0000        0.0000        0.0000        0.0000        0.0000        0.0000        0.0000        0.0000        0.0000        0.0000        0.0000        0.0000
        0.0000        0.0000        0.0000        0.0000        0.0000        0.0000        0.0000        0.0000        0.0000        0.0000        0.0000        0.0000        0.0000        0.0000        0.0000        0.0000        0.0000        0.0000        0.0000        0.0000        0.0000        0.0000        0.0000        0.0000        0.0000        0.0000        0.0000        0.0000        0.0000        0.0000        0.0000        0.0000        0.0000        0.0000        0.0000        0.0000        0.0000        0.0000        0.0000        0.0000        0.0000        0.0000        0.0000      133.9301      134.3493      121.1971      103.9193      101.5038       92.0261      117.9169      124.8132      122.1334      103.7524      134.4779      140.1537      150.4449      193.5994      183.4955      164.1930      151.9798      176.9796      148.5061       94.5191       75.2581       97.5522      149.5903      157.1877      147.8036      129.7702      136.6576      126.3750      165.9542      179.1590      154.6188      163.9403      162.4872      161.6980      193.6353      218.5518      278.2684      230.7819      202.7529      236.4342      287.9830      317.7693      397.4293      467.1415      503.3374      499.2828      495.6818      450.3596      346.3867      263.4366      218.8421      195.2452      124.7042      100.0917       75.8206       60.2570       75.5784       64.0240       54.0789       72.9098      102.1703      105.5320      109.4764      121.6311      116.2113      115.7680      136.6136      150.7280      169.6067      152.3646      153.7954      151.0272      166.5021      193.3268      199.1938      182.8238      150.6744      145.6829      136.9746      147.5623      120.5820      113.3344      118.3149      118.6516       86.1796       68.6178       66.9404       67.0887       62.8722       63.1660       56.3090       72.4297       85.6456       91.7434      107.6763      108.7367      108.0557      116.0467      126.6907      181.6408      185.7821      193.5255      223.0276      203.3539      213.3769      212.6991      204.8017      184.5217      134.4827      123.7801      113.9746      111.2454      118.2976      135.9094      133.8512      135.0962      141.1151      150.5424      176.6031      206.4481      179.1654      181.7707      176.6165      172.5177      160.0826      122.1268       94.5374       82.3970      109.1210       77.0039       71.3044      111.0935       81.6955       84.2886       91.0764       91.0492       93.7894       87.2576       88.0274       88.3746      106.0594      125.7360      150.3455      138.8409      163.2494      178.7767      191.2176      178.6546      174.1020      164.4254      136.3338       98.8315       79.3500        0.0000        0.0000        0.0000        0.0000        0.0000        0.0000        0.0000        0.0000        0.0000        0.0000        0.0000        0.0000        0.0000        0.0000        0.0000        0.0000        0.0000        0.0000        0.0000        0.0000        0.0000        0.0000        0.0000        0.0000        0.0000        0.0000        0.0000        0.0000        0.0000        0.0000        0.0000        0.0000        0.0000        0.0000        0.0000        0.0000        0.0000        0.0000        0.0000        0.0000        0.0000        0.0000        0.0000        0.0000        0.0000        0.0000        0.0000        0.0000        0.0000        0.0000        0.0000        0.0000        0.0000
        0.0000        0.0000        0.0000        0.0000        0.0000        0.0000        0.0000        0.0000        0.0000        0.0000        0.0000        0.0000        0.0000        0.0000        0.0000        0.0000        0.0000        0.0000        0.0000        0.0000        0.0000        0.0000        0.0000        0.0000        0.0000        0.0000        0.0000        0.0000        0.0000        0.0000        0.0000        0.0000        0.0000        0.0000        0.0000        0.0000        0.0000        0.0000        0.0000        0.0000        0.0000        0.0000        0.0000        0.0000      160.4098      150.0325      119.0023      106.7934      111.9810      128.6847      124.7234      101.7706      104.9328      121.6987      136.4498      178.2707      173.9080      148.6382      134.2944      123.1600      109.9548       82.4060       92.0812      108.1665      129.3475      133.8443      106.4011      100.6984      102.0925      106.6899      139.9695      129.5056      146.0013      136.4860      127.2724      131.4482      163.6468      198.0994      195.6062      203.8383      184.0468      202.8269      230.4720      323.9428      360.2007      479.8712      549.8247      639.4058      612.5741      551.3864      520.0346      376.2043      266.8055      247.4605      201.1407      127.7005       81.6316       72.0139       65.1047       95.2217       86.3527       84.9440       75.5000       91.0022       92.1107      113.4740       97.8905       88.9217       98.8678      113.2577      127.6139      143.9110      140.1258      143.1491      155.8678      212.3118      201.4599      209.4703      204.0710      164.7905      158.1586      147.4801      113.9885      112.1808      105.1612      108.6141      107.3395       77.7360       62.0252       62.2767       67.3767       70.0769       70.6275       75.6453       77.0030       94.4965      100.8576      119.1959      120.9433      130.2545      125.8082      158.2632      213.4658      198.9955      250.1889      229.4646      204.7583      216.3360      225.2000      186.5797      177.7236      160.2274      129.2483      123.1805      123.2965      116.5572      148.0836      152.9738      150.2406      136.5149      154.7261      167.1273      185.3003      153.9335      158.0153      184.3311      188.8603      149.0518      106.2169      109.6522      114.6311      133.0414      152.5478      184.7491      156.2385       79.5036       93.4715       85.5920       81.8344       81.7608       72.6826       71.3225       84.0621       98.7748      100.0979      117.0877      131.4811      167.4324      202.7999      205.9777      195.2148      160.2895      136.7758      113.0523       95.2359       84.5700        0.0000        0.0000        0.0000        0.0000        0.0000        0.0000        0.0000        0.0000        0.0000        0.0000        0.0000        0.0000        0.0000        0.0000        0.0000        0.0000        0.0000        0.0000        0.0000        0.0000        0.0000        0.0000        0.0000        0.0000        0.0000        0.0000        0.0000        0.0000        0.0000        0.0000        0.0000        0.0000        0.0000        0.0000        0.0000        0.0000        0.0000        0.0000        0.0000        0.0000        0.0000        0.0000        0.0000        0.0000        0.0000        0.0000        0.0000        0.0000        0.0000        0.0000        0.0000        0.0000        0.0000
        0.0000        0.0000        0.0000        0.0000        0.0000        0.0000        0.0000        0.0000        0.0000        0.0000        0.0000        0.0000        0.0000        0.0000        0.0000        0.0000        0.0000        0.0000        0.0000        0.0000        0.0000        0.0000        0.0000        0.0000        0.0000        0.0000        0.0000        0.0000        0.0000        0.0000        0.0000        0.0000        0.0000        0.0000        0.0000        0.0000        0.0000        0.0000        0.0000        0.0000        0.0000        0.0000        0.0000        0.0000        0.0000        0.0000      202.7354      173.0745      125.0642      128.8085      139.7638      109.3591      111.5063      118.1286      120.0183      149.2674      142.1675      134.2172      115.5616      146.7658      134.9640      101.8704       98.6026      106.6114       94.2713       90.7154      101.9844      108.2112      109.7161      104.1028      110.7255      120.4695      109.1676       90.9857      118.2150       93.9933      110.2003      120.4297      129.0197      191.6582      210.6055      296.4239      348.8505      430.0608      477.7399      526.2646      572.0579      578.2202      587.6366      629.0354      587.1062      425.5207      360.2110      274.1485      196.9790      144.3052       91.0497       57.5474       75.8402       88.7750       84.4041      234.3811       86.8623       74.7851       77.8130       96.8471       87.7919       94.3899      103.4228       91.8354       98.1425      121.8736      135.5369      162.4109      187.0735      233.6717      196.6037      197.5103      184.6167      145.9984      139.3411      118.3769      105.3304      115.5289      112.7756      103.6490       94.3803       89.8932       72.2409       70.6953       75.4551       79.9911       77.3093       89.2512       88.7094      100.5850      103.3801      128.6475      139.9472      126.0757      135.2637      183.8718      187.3873      201.1471      208.8165      218.4974      185.7444      191.2647      173.4315      168.6714      140.2902      131.9519      138.9281      131.0646      134.7115      142.7343      149.0656      141.9919      150.3947      162.7521      152.9553      153.7812      169.6328      159.5357      160.1449      180.6982      157.2130      139.7951      120.2831      105.7433      122.2633      132.5994      133.4050      140.4167      191.2909      109.0766       95.9149       87.6661      106.9147       79.1047       72.5881       67.7175       78.4886       89.5712       93.6285      103.2266      127.7400      171.7575      183.6315      201.8164      190.9517      137.6470      117.2002       96.4200      106.1658       71.0700        0.0000        0.0000        0.0000        0.0000        0.0000        0.0000        0.0000        0.0000        0.0000        0.0000        0.0000        0.0000        0.0000        0.0000        0.0000        0.0000        0.0000        0.0000        0.0000        0.0000        0.0000        0.0000        0.0000        0.0000        0.0000        0.0000        0.0000        0.0000        0.0000        0.0000        0.0000        0.0000        0.0000        0.0000        0.0000        0.0000        0.0000        0.0000        0.0000        0.0000        0.0000        0.0000        0.0000        0.0000        0.0000        0.0000        0.0000        0.0000        0.0000        0.0000        0.0000        0.0000        0.0000
        0.0000        0.0000        0.0000        0.0000        0.0000        0.0000        0.0000        0.0000        0.0000        0.0000        0.0000        0.0000        0.0000        0.0000        0.0000        0.0000        0.0000        0.0000        0.0000        0.0000        0.0000        0.0000        0.0000        0.0000        0.0000        0.0000        0.0000        0.0000        0.0000        0.0000        0.0000        0.0000        0.0000        0.0000        0.0000        0.0000        0.0000        0.0000        0.0000        0.0000        0.0000        0.0000        0.0000        0.0000        0.0000        0.0000        0.0000      252.0517      226.7276      188.6834      153.6815      120.6424      115.5949      136.6356      151.0162      150.8351      140.0479      143.4800      141.9857      151.0318      119.8570      116.1837      106.7178       72.2867      153.2723       97.5621      103.4442      124.7337      118.7721      106.7560       89.8275       88.1283      113.3975       89.4845      115.3088       68.5765       77.0284      139.4672      116.0214      234.6926      327.2277      382.5643      341.7332      394.4986      413.6069      460.2515      499.7448      592.1669      679.4396      704.6305      713.2782      502.3260      458.5775      390.5997      251.0375      126.6647      111.6118      137.7034      130.5828      137.0229      101.3175       92.2269       77.3427       78.1161       77.7547       82.0380       88.9497       99.9060      105.9274      100.6952       95.6854      123.9765      135.0776      160.1219      181.3782      205.7235      191.1411      200.7745      178.9245      134.2170      114.3875      110.8766      118.5802      110.0159      109.1866      107.8314      102.5812       88.3310       79.1839       76.0470       84.2787       99.5239      101.2670      110.6773       96.0638      129.0878      140.3987      201.3571      173.9632      145.9516      131.9550      184.8065      216.0415      215.3306      203.0709      133.0946      129.5393      144.7987      141.1527      139.7423      135.1983      129.9790      123.7901      126.6242      139.4769      150.6581      140.0129      143.0611      142.0346      146.2052      144.1711      150.3726      199.6578      187.7325      177.7603      166.7839      166.4768      141.4030      114.7910      126.7531      135.5808      133.9671      135.0263      149.7359      161.2051      113.9475      110.0199      106.7499      106.8670       84.7356       74.9792       71.8420       85.1957       90.2687       96.6708      110.3577      138.0080      169.2653      178.3953      173.8593      157.0497      106.9375       87.6260      102.8327      112.2481        0.0000        0.0000        0.0000        0.0000        0.0000        0.0000        0.0000        0.0000        0.0000        0.0000        0.0000        0.0000        0.0000        0.0000        0.0000        0.0000        0.0000        0.0000        0.0000        0.0000        0.0000        0.0000        0.0000        0.0000        0.0000        0.0000        0.0000        0.0000        0.0000        0.0000        0.0000        0.0000        0.0000        0.0000        0.0000        0.0000        0.0000        0.0000        0.0000        0.0000        0.0000        0.0000        0.0000        0.0000        0.0000        0.0000        0.0000        0.0000        0.0000        0.0000        0.0000        0.0000        0.0000        0.0000
        0.0000        0.0000        0.0000        0.0000        0.0000        0.0000        0.0000        0.0000        0.0000        0.0000        0.0000        0.0000        0.0000        0.0000        0.0000        0.0000        0.0000        0.0000        0.0000        0.0000        0.0000        0.0000        0.0000        0.0000        0.0000        0.0000        0.0000        0.0000        0.0000        0.0000        0.0000        0.0000        0.0000        0.0000        0.0000        0.0000        0.0000        0.0000        0.0000        0.0000        0.0000        0.0000        0.0000        0.0000        0.0000        0.0000        0.0000        0.0000        0.0000        0.0000      328.2943      253.6348      198.9791      181.7906      199.7488      207.1223      194.2706      200.6519      221.1093      240.9336      214.1602      200.1683      213.6013       95.1935      115.7184       84.3088        0.0000        0.0000      114.8736      103.5450       98.0028      112.5442      132.2165      111.3328       94.0341      104.7824      148.7397      166.3482      230.0515      320.1520      367.6698      390.5655      363.0447      322.6128      382.6879      477.8780      552.4379      532.9453      528.1795        0.0000        0.0000        0.0000        0.0000      357.2505      259.8331      234.7782      305.7327      370.5929        0.0000      295.4085      203.2091      154.6799      100.5310       72.9730       87.8076       89.9898       84.5069       98.6928       98.2571      104.8809      106.1946      118.1069      136.4105      149.7309      197.3449      208.0106      214.3637      202.0933      178.6794      134.7245      122.0843      104.8161       98.2851      102.6558      101.6737       99.5735       91.9109      104.3634       89.3312       90.3635       90.2682       92.6443      108.5023      119.2368      127.0858      132.5548      138.6422      140.5349      141.5051      116.5568      103.5677      148.4987      176.7344      173.3269      150.1984      110.5550      111.0564      139.1783      158.0796      132.9827      129.5199      122.8974      110.9465      118.2391      129.7196      145.9561      157.8406      139.8566      121.1932      144.7198      136.0951      163.1830      235.1096      268.2988      184.5059      145.7562      127.4368      122.0697      113.6564      115.0073      122.7695      196.5244      167.3075      153.9689      120.6923      101.4527       89.7039       95.6719      100.6853       85.6535       98.3596       77.9769       90.0885      103.5948      114.4850      136.1184      160.6216      180.7330      158.9446      136.5842      128.7347      128.1092       83.9817        0.0000        0.0000        0.0000        0.0000        0.0000        0.0000        0.0000        0.0000        0.0000        0.0000        0.0000        0.0000        0.0000        0.0000        0.0000        0.0000        0.0000        0.0000        0.0000        0.0000        0.0000        0.0000        0.0000        0.0000        0.0000        0.0000        0.0000        0.0000        0.0000        0.0000        0.0000        0.0000        0.0000        0.0000        0.0000        0.0000        0.0000        0.0000        0.0000        0.0000        0.0000        0.0000        0.0000        0.0000        0.0000        0.0000        0.0000        0.0000        0.0000        0.0000        0.0000        0.0000        0.0000        0.0000        0.0000        0.0000
        0.0000        0.0000        0.0000        0.0000        0.0000        0.0000        0.0000        0.0000        0.0000        0.0000        0.0000        0.0000        0.0000        0.0000        0.0000        0.0000        0.0000        0.0000        0.0000        0.0000        0.0000        0.0000        0.0000        0.0000        0.0000        0.0000        0.0000        0.0000        0.0000        0.0000        0.0000        0.0000        0.0000        0.0000        0.0000        0.0000        0.0000        0.0000        0.0000        0.0000        0.0000        0.0000        0.0000        0.0000        0.0000        0.0000        0.0000        0.0000        0.0000        0.0000        0.0000        0.0000        0.0000        0.0000        0.0000      278.4580      281.0951      265.0738        0.0000        0.0000        0.0000      255.6951      196.0033      118.3219      113.3810        0.0000        0.0000        0.0000        0.0000        0.0000        0.0000        0.0000      141.2110      118.6899      135.4546      149.0609      152.5780      214.1914      247.9285      276.0067      301.2398      351.0781      372.9796      435.7146      572.6166      601.6871      616.0347      561.9235        0.0000        0.0000        0.0000        0.0000        0.0000        0.0000      335.2527      439.5785        0.0000        0.0000        0.0000      325.4512      259.7484      177.0648      134.4720       89.9348       95.9089       84.9063       91.3309       84.4705       80.1853      106.6361      116.8708      130.5152      137.6933      162.1845      177.1370      183.0342      196.9488      200.2445      193.5621      145.4806      136.3429      120.4050      107.2529      107.8246      102.2602       88.7128       85.0819       94.5112      100.8231      109.0750      114.3018      114.7829      124.5522      118.6712      126.0049      132.7406      131.3274      122.2044      101.9794      101.3445       95.4077      131.2134      169.2055      158.0528      136.7259      126.4373      126.0970      150.8689      143.0414      131.0668      122.1602      111.3397      108.7457      108.5987      109.6669      124.4184      131.0464      123.2160      124.8771      139.2074      137.8469      158.5265      174.4137      216.5150      207.2241      159.7811      115.8789      116.9845      107.6658      102.9961      115.2337      191.4526      177.1810      141.5501      118.3833      102.4863       90.8545       99.2825      120.1964       86.2320       88.0933       94.6244       94.3015      107.1795      129.1195      148.7976      138.2953      148.3839      131.4516      117.1743      108.0407      128.7494       96.4177        0.0000        0.0000        0.0000        0.0000        0.0000        0.0000        0.0000        0.0000        0.0000        0.0000        0.0000        0.0000        0.0000        0.0000        0.0000        0.0000        0.0000        0.0000        0.0000        0.0000        0.0000        0.0000        0.0000        0.0000        0.0000        0.0000        0.0000        0.0000        0.0000        0.0000        0.0000        0.0000        0.0000        0.0000        0.0000        0.0000        0.0000        0.0000        0.0000        0.0000        0.0000        0.0000        0.0000        0.0000        0.0000        0.0000        0.0000        0.0000        0.0000        0.0000        0.0000        0.0000        0.0000        0.0000        0.0000        0.0000
        0.0000        0.0000        0.0000        0.0000        0.0000        0.0000        0.0000        0.0000        0.0000        0.0000        0.0000        0.0000        0.0000        0.0000        0.0000        0.0000        0.0000        0.0000        0.0000        0.0000        0.0000        0.0000        0.0000        0.0000        0.0000        0.0000        0.0000        0.0000        0.0000        0.0000        0.0000        0.0000        0.0000        0.0000        0.0000        0.0000        0.0000        0.0000        0.0000        0.0000        0.0000        0.0000        0.0000        0.0000        0.0000        0.0000        0.0000        0.0000        0.0000        0.0000        0.0000        0.0000        0.0000        0.0000        0.0000        0.0000        0.0000        0.0000        0.0000        0.0000        0.0000      328.7236      267.0556      154.2948      134.4994        0.0000        0.0000        0.0000        0.0000        0.0000        0.0000        0.0000        0.0000      157.3149      173.3739      175.5836      169.4639      199.9709      242.3549      291.9726      355.0479      365.4675      452.7761      556.6353      657.3207        0.0000        0.0000        0.0000        0.0000        0.0000        0.0000        0.0000        0.0000        0.0000        0.0000        0.0000        0.0000        0.0000        0.0000        0.0000      302.3438      220.6508      147.2822      105.1911       92.2235      115.7057       79.0147       85.4050       90.4655       93.6954      116.6646      130.4147      133.5518      139.8829      177.8029      214.1847      253.4546      242.3892      220.6436      173.3810      138.2817      116.1388      101.0707       96.7844       91.1333       89.7197       90.0692       97.6995      109.3377      112.3313      130.3819      144.7189      117.7670      112.9198      118.3417      124.5520      119.8817      112.8601      103.3534      112.1820      103.6906      106.6975      150.5428      131.2720      125.6017      111.6118      111.5152      144.5685      131.0852      114.8104      117.3593       96.5320       96.5545       94.8716      107.7564      132.2380      116.5033      114.5447      118.5276      117.9019      141.2066      148.2943      145.6807      160.2944      169.6208      160.4440      118.3590      115.1503      128.7511      135.3394      169.4931      158.5871      131.2102      111.2568       99.4865       88.9571       91.8097      101.4304       93.9118       81.3745       86.9025       98.0180       96.2287      122.3683      145.7690      139.5769      137.8600      128.4411      125.1956      113.0968       94.2481       75.9694        0.0000        0.0000        0.0000        0.0000        0.0000        0.0000        0.0000        0.0000        0.0000        0.0000        0.0000        0.0000        0.0000        0.0000        0.0000        0.0000        0.0000        0.0000        0.0000        0.0000        0.0000        0.0000        0.0000        0.0000        0.0000        0.0000        0.0000        0.0000        0.0000        0.0000        0.0000        0.0000        0.0000        0.0000        0.0000        0.0000        0.0000        0.0000        0.0000        0.0000        0.0000        0.0000        0.0000        0.0000        0.0000        0.0000        0.0000        0.0000        0.0000        0.0000        0.0000        0.0000        0.0000        0.0000        0.0000        0.0000        0.0000
        0.0000        0.0000        0.0000        0.0000        0.0000        0.0000        0.0000        0.0000        0.0000        0.0000        0.0000        0.0000        0.0000        0.0000        0.0000        0.0000        0.0000        0.0000        0.0000        0.0000        0.0000        0.0000        0.0000        0.0000        0.0000        0.0000        0.0000        0.0000        0.0000        0.0000        0.0000        0.0000        0.0000        0.0000        0.0000        0.0000        0.0000        0.0000        0.0000        0.0000        0.0000        0.0000        0.0000        0.0000        0.0000        0.0000        0.0000        0.0000        0.0000        0.0000        0.0000        0.0000        0.0000        0.0000        0.0000        0.0000        0.0000        0.0000        0.0000        0.0000        0.0000        0.0000      359.9146      238.0975        0.0000        0.0000        0.0000        0.0000        0.0000        0.0000        0.0000        0.0000        0.0000        0.0000      194.5086      218.6735      218.4625      290.3652      405.0138      453.8418      495.1273      539.0996      531.4796      541.7593        0.0000        0.0000        0.0000        0.0000        0.0000        0.0000        0.0000        0.0000        0.0000        0.0000        0.0000        0.0000        0.0000        0.0000        0.0000        0.0000        0.0000      193.8842      142.7235      104.7208      112.1413      146.0636      107.1414      113.4724      109.0326      122.1992       99.9766      126.7608      145.5470      187.2053      213.1693      261.3555      272.8110      273.6079      218.9757      157.4173      137.1520      102.8989       91.2874       97.4333       97.1237       88.5849       90.7320       98.8711      112.9364      116.4856      141.2892      120.4938      110.3941      110.8648      115.9269      123.0600      124.5195      123.8650      115.0917      120.1655      114.4953       98.9480      118.9322      102.9973      113.2012      102.9388      109.0148      131.2405      121.1115      114.9669      106.8839       84.9714       85.4978       83.9465       90.2503      129.4624      111.8056       87.2792       95.8687      114.2283      140.5670      133.6618      135.6757      159.3873      162.6624      133.2180      160.7295      161.6794      225.8735      197.2888      165.6718      160.6822      112.0307       97.3400       84.9296      103.2636       95.1224      100.6213      105.2205       85.5984      104.5322      112.1655      117.6751      140.6595      145.8472      150.7971      125.5984      110.0376      102.9149      104.6270      104.7646        0.0000        0.0000        0.0000        0.0000        0.0000        0.0000        0.0000        0.0000        0.0000        0.0000        0.0000        0.0000        0.0000        0.0000        0.0000        0.0000        0.0000        0.0000        0.0000        0.0000        0.0000        0.0000        0.0000        0.0000        0.0000        0.0000        0.0000        0.0000        0.0000        0.0000        0.0000        0.0000        0.0000        0.0000        0.0000        0.0000        0.0000        0.0000        0.0000        0.0000        0.0000        0.0000        0.0000        0.0000        0.0000        0.0000        0.0000        0.0000        0.0000        0.0000        0.0000        0.0000        0.0000        0.0000        0.0000        0.0000        0.0000        0.0000
        0.0000        0.0000        0.0000        0.0000        0.0000        0.0000        0.0000        0.0000        0.0000        0.0000        0.0000        0.0000        0.0000        0.0000        0.0000        0.0000        0.0000        0.0000        0.0000        0.0000        0.0000        0.0000        0.0000        0.0000        0.0000        0.0000        0.0000        0.0000        0.0000        0.0000        0.0000        0.0000        0.0000        0.0000        0.0000        0.0000        0.0000        0.0000        0.0000        0.0000        0.0000        0.0000        0.0000        0.0000        0.0000        0.0000        0.0000        0.0000        0.0000        0.0000        0.0000        0.0000        0.0000        0.0000        0.0000        0.0000        0.0000        0.0000        0.0000        0.0000        0.0000        0.0000        0.0000        0.0000        0.0000        0.0000        0.0000        0.0000        0.0000        0.0000        0.0000        0.0000        0.0000        0.0000      245.8481      225.3270      308.8683      326.6511      336.1178      367.9050      396.9649      389.3694      353.0942        0.0000        0.0000        0.0000        0.0000        0.0000        0.0000        0.0000        0.0000        0.0000        0.0000        0.0000        0.0000        0.0000        0.0000        0.0000        0.0000        0.0000        0.0000      168.8141      123.1635      117.6077      133.2786      131.6592      134.2299      135.7317      129.7873      134.4760      132.5156      137.4554      150.2171      162.1557      188.8327      203.9377      217.4847      210.9424      165.9834      124.3242      106.6874       93.2426       92.4297      101.8323      104.1539      106.8392      117.4782      114.4443      129.6793      116.9272      138.1459      132.5955      137.7526      145.9487      145.6271      143.9345      136.7709      131.3186      118.1147      121.7000      119.5550      101.1915      122.6523      105.9535      114.1467      103.6933      106.3573      111.1789      103.8447      117.3895      101.3387       90.1139       89.6292       82.8111       85.4064       77.4141       73.9077       74.7903       75.3576       90.4265      104.3585      113.8277      141.4219      155.7661      153.8211      163.5255      183.3972      141.0793      136.9710      128.5768      100.0334       80.4658       71.8978       70.9930       78.1000       94.7211       93.8359       90.1983       93.5822      107.8160      122.9963      135.3519      141.8166      162.6797      165.1418      142.3732      123.4755       97.8718       90.6148      119.1966      104.9980        0.0000        0.0000        0.0000        0.0000        0.0000        0.0000        0.0000        0.0000        0.0000        0.0000        0.0000        0.0000        0.0000        0.0000        0.0000        0.0000        0.0000        0.0000        0.0000        0.0000        0.0000        0.0000        0.0000        0.0000        0.0000        0.0000        0.0000        0.0000        0.0000        0.0000        0.0000        0.0000        0.0000        0.0000        0.0000        0.0000        0.0000        0.0000        0.0000        0.0000        0.0000        0.0000        0.0000        0.0000        0.0000        0.0000        0.0000        0.0000        0.0000        0.0000        0.0000        0.0000        0.0000        0.0000        0.0000        0.0000        0.0000        0.0000
        0.0000        0.0000        0.0000        0.0000        0.0000        0.0000        0.0000        0.0000        0.0000        0.0000        0.0000        0.0000        0.0000        0.0000        0.0000        0.0000        0.0000        0.0000        0.0000        0.0000        0.0000        0.0000        0.0000        0.0000        0.0000        0.0000        0.0000        0.0000        0.0000        0.0000        0.0000        0.0000        0.0000        0.0000        0.0000        0.0000        0.0000        0.0000        0.0000        0.0000        0.0000        0.0000        0.0000        0.0000        0.0000        0.0000        0.0000        0.0000        0.0000        0.0000        0.0000        0.0000        0.0000        0.0000        0.0000        0.0000        0.0000        0.0000        0.0000        0.0000        0.0000        0.0000        0.0000        0.0000        0.0000        0.0000        0.0000        0.0000        0.0000        0.0000        0.0000        0.0000        0.0000        0.0000        0.0000        0.0000        0.0000        0.0000        0.0000        0.0000        0.0000        0.0000        0.0000        0.0000        0.0000        0.0000        0.0000        0.0000        0.0000        0.0000        0.0000        0.0000        0.0000        0.0000        0.0000        0.0000        0.0000        0.0000        0.0000        0.0000        0.0000      172.6496      116.6732      112.0870      112.3349      107.1885      107.9227      122.1659      134.9903      131.7266      129.0376      127.0331      151.1666      159.5762      189.3774      174.1113      169.0948      165.7344      144.3252      109.2469       89.3604       92.3943       97.0930      109.8667      131.6048      125.9321      118.9688      146.5008      161.2877      166.6232      165.9008      138.3131      151.9419      160.3867      157.8044      148.0801      150.0609      131.3358      124.2852      118.7896      100.1337      114.7112      141.8810      122.1980      111.9201      107.3074      110.0318      100.3865      102.2959      102.3883      102.0882      100.5402      101.2913       86.4792       85.3752       66.6332       68.8248       79.3629       75.4661       81.3113       93.2415      119.4287      150.3822      183.8347      164.9148      161.4173      146.2536      119.5963      122.1968      119.4821       95.1099       69.6888       72.3653       75.3129       79.9549       99.5891       97.0072      102.0897      109.6313      124.5112      131.4563      152.7489      159.4172      167.3905      174.0778      154.2891      122.0234       94.7005       92.2791      113.4994        0.0000        0.0000        0.0000        0.0000        0.0000        0.0000        0.0000        0.0000        0.0000        0.0000        0.0000        0.0000        0.0000        0.0000        0.0000        0.0000        0.0000        0.0000        0.0000        0.0000        0.0000        0.0000        0.0000        0.0000        0.0000        0.0000        0.0000        0.0000        0.0000        0.0000        0.0000        0.0000        0.0000        0.0000        0.0000        0.0000        0.0000        0.0000        0.0000        0.0000        0.0000        0.0000        0.0000        0.0000        0.0000        0.0000        0.0000        0.0000        0.0000        0.0000        0.0000        0.0000        0.0000        0.0000        0.0000        0.0000        0.0000        0.0000        0.0000
        0.0000        0.0000        0.0000        0.0000        0.0000        0.0000        0.0000        0.0000        0.0000        0.0000        0.0000        0.0000        0.0000        0.0000        0.0000        0.0000        0.0000        0.0000        0.0000        0.0000        0.0000        0.0000        0.0000        0.0000        0.0000        0.0000        0.0000        0.0000        0.0000        0.0000        0.0000        0.0000        0.0000        0.0000        0.0000        0.0000        0.0000        0.0000        0.0000        0.0000        0.0000        0.0000        0.0000        0.0000        0.0000        0.0000        0.0000        0.0000        0.0000        0.0000        0.0000        0.0000        0.0000        0.0000        0.0000        0.0000        0.0000        0.0000        0.0000        0.0000        0.0000        0.0000        0.0000        0.0000        0.0000        0.0000        0.0000        0.0000        0.0000        0.0000        0.0000        0.0000        0.0000        0.0000        0.0000        0.0000        0.0000        0.0000        0.0000        0.0000        0.0000        0.0000        0.0000        0.0000        0.0000        0.0000        0.0000        0.0000        0.0000        0.0000        0.0000        0.0000        0.0000        0.0000        0.0000        0.0000        0.0000        0.0000        0.0000        0.0000        0.0000      127.5295       98.5441       94.2804      104.4878      100.7251      106.8091      132.7882      141.2216      122.6917      116.1595      124.4042      148.9157      148.6758      163.3742      147.3555      144.8849      140.9628      129.1281       98.2361       93.6063      113.7025      130.6390      123.3737      133.5590      128.2531      134.4376      165.9216      179.1821      177.5334      151.3392      160.8092      159.5547      162.3496      151.7047      151.0851      154.0027      156.3046      135.7634      123.5616      111.3093      108.8099      134.1095      121.5788      122.3598      118.6116      109.0692      112.1341      105.8137       99.4979       93.7071       92.8482       99.9718       80.8057       83.3641       74.8163       74.3476       81.1612       76.2312       89.4153      106.9892      132.0773      156.6970      194.2080      153.0060      156.1332      139.2877      110.8480      108.6952      101.4670       88.5503       70.2596       75.3059       77.7461       84.7138       98.5458      110.7982      115.3165      122.4251      145.6378      152.9452      154.1960      147.1780      162.9928      148.4254      135.5666      128.1280      121.7275      134.2356      114.3003        0.0000        0.0000        0.0000        0.0000        0.0000        0.0000        0.0000        0.0000        0.0000        0.0000        0.0000        0.0000        0.0000        0.0000        0.0000        0.0000        0.0000        0.0000        0.0000        0.0000        0.0000        0.0000        0.0000        0.0000        0.0000        0.0000        0.0000        0.0000        0.0000        0.0000        0.0000        0.0000        0.0000        0.0000        0.0000        0.0000        0.0000        0.0000        0.0000        0.0000        0.0000        0.0000        0.0000        0.0000        0.0000        0.0000        0.0000        0.0000        0.0000        0.0000        0.0000        0.0000        0.0000        0.0000        0.0000        0.0000        0.0000        0.0000        0.0000
        0.0000        0.0000        0.0000        0.0000        0.0000        0.0000        0.0000        0.0000        0.0000        0.0000        0.0000        0.0000        0.0000        0.0000        0.0000        0.0000        0.0000        0.0000        0.0000        0.0000        0.0000        0.0000        0.0000        0.0000        0.0000        0.0000        0.0000        0.0000        0.0000        0.0000        0.0000        0.0000        0.0000        0.0000        0.0000        0.0000        0.0000        0.0000        0.0000        0.0000        0.0000        0.0000        0.0000        0.0000        0.0000        0.0000        0.0000        0.0000        0.0000        0.0000        0.0000        0.0000        0.0000        0.0000        0.0000        0.0000        0.0000        0.0000        0.0000        0.0000        0.0000        0.0000        0.0000        0.0000        0.0000        0.0000        0.0000        0.0000        0.0000        0.0000        0.0000        0.0000        0.0000        0.0000        0.0000        0.0000        0.0000        0.0000        0.0000        0.0000        0.0000        0.0000        0.0000        0.0000        0.0000        0.0000        0.0000        0.0000        0.0000        0.0000        0.0000        0.0000        0.0000        0.0000        0.0000        0.0000        0.0000        0.0000        0.0000        0.0000      165.5626      132.7835       87.4145      102.8728       92.6813      109.6443      106.7604      140.0490      145.6899      122.1962      108.9062      135.2758      156.2075      141.8784      135.3188      131.1400      138.4238      133.8199      118.1100      101.1473      107.3441      116.6685      118.5545      129.4972      129.4892      124.4212      124.2868      156.5733      169.2733      162.5771      168.0871      162.7116      166.0971      153.5439      145.5013      153.8715      163.9693      150.2644      135.5502      131.3445      125.3350      101.2102      109.3968      124.2052      129.5907      115.7302      126.1539      153.9773      120.8551      110.4853      104.7910       91.0297       81.5285       73.7619       79.2964       75.9365       77.0060       73.9972       89.4968      103.1171      117.9405      137.4045      139.7867      139.4688      152.7201      158.3813      147.5671      112.6223      101.9919      109.6526       87.2582       77.6030       83.2755       91.4295      104.2747      113.7290      117.7596      129.6388      131.1307      158.2408      170.6235      174.3297      168.2185      158.5745      142.2870      133.6747      141.3582      138.1788        0.0000        0.0000        0.0000        0.0000        0.0000        0.0000        0.0000        0.0000        0.0000        0.0000        0.0000        0.0000        0.0000      143.5500        0.0000        0.0000        0.0000       34.0800        0.0000        0.0000        0.0000        0.0000        0.0000        0.0000        0.0000        0.0000        0.0000        0.0000        0.0000        0.0000        0.0000        0.0000        0.0000        0.0000        0.0000        0.0000        0.0000        0.0000        0.0000        0.0000        0.0000        0.0000        0.0000        0.0000        0.0000        0.0000        0.0000        0.0000        0.0000        0.0000        0.0000        0.0000        0.0000        0.0000        0.0000        0.0000        0.0000        0.0000        0.0000        0.0000        0.0000
        0.0000        0.0000        0.0000        0.0000        0.0000        0.0000        0.0000        0.0000        0.0000        0.0000        0.0000        0.0000        0.0000        0.0000        0.0000        0.0000        0.0000        0.0000        0.0000        0.0000        0.0000        0.0000        0.0000        0.0000        0.0000        0.0000        0.0000        0.0000        0.0000        0.0000        0.0000        0.0000        0.0000        0.0000        0.0000        0.0000        0.0000        0.0000        0.0000        0.0000        0.0000        0.0000        0.0000        0.0000        0.0000        0.0000        0.0000        0.0000        0.0000        0.0000        0.0000        0.0000        0.0000        0.0000        0.0000        0.0000        0.0000        0.0000        0.0000        0.0000        0.0000        0.0000        0.0000        0.0000        0.0000        0.0000        0.0000        0.0000        0.0000        0.0000        0.0000        0.0000        0.0000        0.0000        0.0000        0.0000        0.0000        0.0000        0.0000        0.0000        0.0000        0.0000        0.0000        0.0000        0.0000        0.0000        0.0000        0.0000        0.0000        0.0000        0.0000        0.0000        0.0000        0.0000        0.0000        0.0000        0.0000        0.0000        0.0000        0.0000      204.0905      161.6561      129.7432      137.5769      131.6049      145.3690      149.9490      148.7000      126.9598      105.3952      105.9298      115.2337      137.0121      138.2500      111.4193       90.5300       97.3002       97.6438       99.5281      117.1664      124.9700      108.3504      106.3180      110.0203      132.1510      143.9256      136.7240      139.6452      160.6072      160.4422      172.9302      162.6210      156.2533      155.8443      155.2551      158.8039      162.6251      156.7934      139.4025      115.0422      104.3282       96.2504      103.5686      128.0436      131.8682      118.0817      131.8008      139.2742      110.0231      107.6148      102.0138       92.4963       87.5241       86.7752       89.7797       83.6991       75.0299       79.5350       85.0488       91.2849      114.6643      127.7154      132.9267      124.9020      157.0496      150.1055      123.3484      107.2389      111.1361      112.5928      102.8347      116.5525      108.1138      114.6006      115.3736      154.6980      155.8654      162.6743      176.4032      221.7254      242.6515      219.0962      191.4832      138.6383      105.6093       96.9013      133.1767      120.6614        0.0000        0.0000        0.0000        0.0000        0.0000        0.0000        0.0000        0.0000        0.0000        0.0000        0.0000        0.0000      167.1600       96.7200      105.6600        0.0000       58.6200       57.6900        0.0000        0.0000        0.0000        0.0000        0.0000        0.0000        0.0000        0.0000        0.0000        0.0000        0.0000        0.0000        0.0000        0.0000        0.0000        0.0000        0.0000        0.0000        0.0000        0.0000        0.0000        0.0000        0.0000        0.0000        0.0000        0.0000        0.0000        0.0000        0.0000        0.0000        0.0000        0.0000        0.0000        0.0000        0.0000        0.0000        0.0000        0.0000        0.0000        0.0000        0.0000        0.0000        0.0000
        0.0000        0.0000        0.0000        0.0000        0.0000        0.0000        0.0000        0.0000        0.0000        0.0000        0.0000        0.0000        0.0000        0.0000        0.0000        0.0000        0.0000        0.0000        0.0000        0.0000        0.0000        0.0000        0.0000        0.0000        0.0000        0.0000        0.0000        0.0000        0.0000        0.0000        0.0000        0.0000        0.0000        0.0000        0.0000        0.0000        0.0000        0.0000        0.0000        0.0000        0.0000        0.0000        0.0000        0.0000        0.0000        0.0000        0.0000        0.0000        0.0000        0.0000        0.0000        0.0000        0.0000        0.0000        0.0000        0.0000        0.0000        0.0000        0.0000        0.0000        0.0000        0.0000        0.0000        0.0000        0.0000        0.0000        0.0000        0.0000        0.0000        0.0000        0.0000        0.0000        0.0000        0.0000        0.0000        0.0000        0.0000        0.0000        0.0000        0.0000        0.0000        0.0000        0.0000        0.0000        0.0000        0.0000        0.0000        0.0000        0.0000        0.0000        0.0000        0.0000        0.0000        0.0000        0.0000        0.0000        0.0000        0.0000        0.0000      260.2219      203.7949      172.3029      139.8364      148.4609      120.1000      134.9404      144.5875      147.0754      123.9097      112.4441      104.8411      103.1899      101.0720      114.3362       99.0183       92.6572       81.1725       88.1828       96.6955      121.3625      114.7301       94.1802       94.8508      112.8084      112.3498      131.1969      124.2049      130.5139      149.2425      143.2537      154.0346      154.2390      163.3372      157.6106      154.9646      163.7636      154.5193      158.9569      138.7376      110.0308      107.7505      114.0143      111.7329      130.4267      142.4104      130.8502      145.0974      122.1604      103.9661      101.9733      103.1527       91.2171       88.9445       94.4381       97.8608       96.1178       92.3830       92.8964       89.1702       99.3340      140.1957      131.5113      121.5915      116.0996      131.3121      132.0989      112.5071      102.7442      122.9260      120.1156      118.1177      124.8820      116.7624      125.1331      134.8339      163.3307      176.2642      195.0097      217.2979      279.4777      290.9006      258.8331      203.3980      122.3278      107.8319      130.6135      114.9916      117.3959        0.0000        0.0000        0.0000        0.0000        0.0000        0.0000      150.2017      200.4300        0.0000        0.0000        0.0000        0.0000      151.8600      127.6800        0.0000        0.0000        0.0000        0.0000        0.0000        0.0000        0.0000        0.0000        0.0000        0.0000        0.0000        0.0000        0.0000        0.0000        0.0000        0.0000        0.0000        0.0000        0.0000        0.0000        0.0000        0.0000        0.0000        0.0000        0.0000        0.0000        0.0000        0.0000        0.0000        0.0000        0.0000        0.0000        0.0000        0.0000        0.0000        0.0000        0.0000        0.0000        0.0000        0.0000        0.0000        0.0000        0.0000        0.0000        0.0000        0.0000        0.0000
        0.0000        0.0000        0.0000        0.0000        0.0000        0.0000        0.0000        0.0000        0.0000        0.0000        0.0000        0.0000        0.0000        0.0000        0.0000        0.0000        0.0000        0.0000        0.0000        0.0000        0.0000        0.0000        0.0000        0.0000        0.0000        0.0000        0.0000        0.0000        0.0000        0.0000        0.0000        0.0000        0.0000        0.0000        0.0000        0.0000        0.0000        0.0000        0.0000        0.0000        0.0000        0.0000        0.0000        0.0000        0.0000        0.0000        0.0000        0.0000        0.0000        0.0000        0.0000        0.0000        0.0000        0.0000        0.0000        0.0000        0.0000        0.0000        0.0000        0.0000        0.0000        0.0000        0.0000        0.0000        0.0000        0.0000        0.0000        0.0000        0.0000        0.0000        0.0000        0.0000        0.0000        0.0000        0.0000        0.0000        0.0000        0.0000        0.0000        0.0000        0.0000        0.0000        0.0000        0.0000        0.0000        0.0000        0.0000        0.0000        0.0000        0.0000        0.0000        0.0000        0.0000        0.0000        0.0000        0.0000        0.0000      464.3121      379.3645      235.7053      182.9615      158.3215      143.4613      135.0023      108.9620      114.2176      128.0472      141.0527      138.2242      110.4339      102.0269       87.2130       92.7854       96.2900       96.5533       95.3379       88.4229       76.0346       85.3298       93.2852       90.6106       87.8677       93.6325      102.1325      114.8036      115.5511      133.4493      136.5562      167.8715      146.1391      147.0841      148.2691      160.6036      158.0709      145.1741      156.8340      160.2160      160.1998      147.1634      131.2233      120.7977      120.0745      118.7888      145.1011      146.0477      139.9681      136.6431      118.2403      114.0778      111.9837      104.9300       97.5450       97.7181      106.8360      115.8321      110.4752      108.2275      109.6031      112.8907      122.2683      135.2550      140.3396      133.7152      119.9258      122.5726      106.2929      110.0114      121.9121      140.9271      147.0445      141.8400      140.7508      157.0350      160.5500      164.1461      190.7212      186.9534      215.7692      240.2351      282.6869      289.1860      264.5103      210.5544      127.6819      114.8246      125.3489      122.5811        0.0000        0.0000        0.0000        0.0000        0.0000      121.0300      123.4156      155.2093      161.2200        0.0000        0.0000        0.0000        0.0000        0.0000        0.0000        0.0000        0.0000        0.0000        0.0000        0.0000        0.0000        0.0000        0.0000        0.0000        0.0000        0.0000        0.0000        0.0000        0.0000        0.0000        0.0000        0.0000        0.0000        0.0000        0.0000        0.0000        0.0000        0.0000        0.0000        0.0000        0.0000        0.0000        0.0000        0.0000        0.0000        0.0000        0.0000        0.0000        0.0000        0.0000        0.0000        0.0000        0.0000        0.0000        0.0000        0.0000        0.0000        0.0000        0.0000        0.0000        0.0000        0.0000
        0.0000        0.0000        0.0000        0.0000        0.0000        0.0000        0.0000        0.0000        0.0000        0.0000        0.0000        0.0000        0.0000        0.0000        0.0000        0.0000        0.0000        0.0000        0.0000        0.0000        0.0000        0.0000        0.0000        0.0000        0.0000        0.0000        0.0000        0.0000        0.0000        0.0000        0.0000        0.0000        0.0000        0.0000        0.0000        0.0000        0.0000        0.0000        0.0000        0.0000        0.0000        0.0000        0.0000        0.0000        0.0000        0.0000        0.0000        0.0000        0.0000        0.0000        0.0000        0.0000        0.0000        0.0000        0.0000        0.0000        0.0000        0.0000        0.0000        0.0000        0.0000        0.0000        0.0000        0.0000        0.0000        0.0000        0.0000        0.0000        0.0000        0.0000        0.0000        0.0000        0.0000        0.0000        0.0000        0.0000        0.0000        0.0000        0.0000        0.0000        0.0000        0.0000        0.0000        0.0000        0.0000        0.0000        0.0000        0.0000        0.0000        0.0000        0.0000        0.0000        0.0000        0.0000        0.0000        0.0000        0.0000      416.8010      330.0546      257.7661      197.4541      161.5069      124.2755      112.6659      120.7520      115.7929      121.1012      129.6210      129.4291      117.9700      114.2538      100.4958      101.8102       93.5551       93.5482       93.7083       83.6940       78.8973       78.9502       81.4907       79.0295       86.2660       92.5823      106.9718      111.2310      117.7579      131.8715      138.5617      134.1175      127.6765      142.2550      138.7280      152.2703      147.6302      148.6396      167.0259      165.6754      147.4255      137.8529      121.2885      121.4817      117.0092      118.5881      139.0233      139.0053      143.2309      141.0580      131.5969      120.0616      123.4500      118.6841      103.2987      104.3360      114.8119      121.5048      125.6578      128.6664      125.9645      137.6561      147.1676      139.2320      128.9222      130.4633      129.0262      129.2381      137.8676      139.3133      139.6727      159.4788      158.7007      159.0162      181.9261      185.2667      214.2572      210.6752      236.5857      251.7558      256.9191      259.5113      288.6131      271.9534      226.1358      203.6837      129.6532      114.1761      114.1645      136.8495        0.0000        0.0000        0.0000       44.7900      141.0702      183.8062      205.2738      204.5933      256.7700        0.0000        0.0000        0.0000        0.0000        0.0000        0.0000        0.0000        0.0000        0.0000        0.0000        0.0000        0.0000        0.0000        0.0000        0.0000        0.0000        0.0000        0.0000        0.0000        0.0000        0.0000        0.0000        0.0000        0.0000        0.0000        0.0000        0.0000        0.0000        0.0000        0.0000        0.0000        0.0000        0.0000        0.0000        0.0000        0.0000        0.0000        0.0000        0.0000        0.0000        0.0000        0.0000        0.0000        0.0000        0.0000        0.0000        0.0000        0.0000        0.0000        0.0000        0.0000        0.0000        0.0000
        0.0000        0.0000        0.0000        0.0000        0.0000        0.0000        0.0000        0.0000        0.0000        0.0000        0.0000        0.0000        0.0000        0.0000        0.0000        0.0000        0.0000        0.0000        0.0000        0.0000        0.0000        0.0000        0.0000        0.0000        0.0000        0.0000        0.0000        0.0000        0.0000        0.0000        0.0000        0.0000        0.0000        0.0000        0.0000        0.0000        0.0000        0.0000        0.0000        0.0000        0.0000        0.0000        0.0000        0.0000        0.0000        0.0000        0.0000        0.0000        0.0000        0.0000        0.0000        0.0000        0.0000        0.0000        0.0000        0.0000        0.0000        0.0000        0.0000        0.0000        0.0000        0.0000        0.0000        0.0000        0.0000        0.0000        0.0000        0.0000        0.0000        0.0000        0.0000        0.0000        0.0000        0.0000        0.0000        0.0000        0.0000        0.0000        0.0000        0.0000        0.0000        0.0000        0.0000        0.0000        0.0000        0.0000        0.0000        0.0000        0.0000        0.0000        0.0000        0.0000        0.0000        0.0000        0.0000        0.0000      381.1899      365.5915      298.0621      215.3222      183.8077      181.9726      152.8510      129.4625      145.1613      139.6207      140.9895      151.1938      150.0009      145.8331      145.4985      135.3669      120.7642      102.4399       90.3203       96.5664       88.8294      125.8668       95.3085       95.6182       90.8958      107.3561       87.0642      118.4986      127.6348      136.0661      149.5792      138.2662      132.4925      127.1063      134.7630      132.4904      143.6500      148.8384      150.3432      153.5868      145.1127      135.5636      150.6610      125.5992      135.4336      123.9694      122.7922      151.3050      152.2192      148.7739      153.7850      153.0169      146.6049      130.1834      128.0435      122.2114      117.5894      129.2550      134.8334      148.1132      168.2921      169.8618      181.7894      187.8566      182.9877      169.1760      162.3417      153.0091      162.2811      184.5229      194.0167      188.4567      196.2005      199.4763      193.3060      202.2941      202.0785      226.1703      246.9037      292.5920      299.6046      283.9217      257.3572      246.0451      210.8546      197.1748      175.4761       98.5803      115.0308      116.5070        0.0000        0.0000        0.0000        0.0000      153.5039      182.4975      180.4782      220.3687      224.1796      298.7400        0.0000        0.0000        0.0000        0.0000        0.0000        0.0000        0.0000        0.0000        0.0000        0.0000        0.0000        0.0000        0.0000        0.0000        0.0000        0.0000        0.0000        0.0000        0.0000        0.0000        0.0000        0.0000        0.0000        0.0000        0.0000        0.0000        0.0000        0.0000        0.0000        0.0000        0.0000        0.0000        0.0000        0.0000        0.0000        0.0000        0.0000        0.0000        0.0000        0.0000        0.0000        0.0000        0.0000        0.0000        0.0000        0.0000        0.0000        0.0000        0.0000        0.0000        0.0000        0.0000        0.0000
        0.0000        0.0000        0.0000        0.0000        0.0000        0.0000        0.0000        0.0000        0.0000        0.0000        0.0000        0.0000        0.0000        0.0000        0.0000        0.0000        0.0000        0.0000        0.0000        0.0000        0.0000        0.0000        0.0000        0.0000        0.0000        0.0000        0.0000        0.0000        0.0000        0.0000        0.0000        0.0000        0.0000        0.0000        0.0000        0.0000        0.0000        0.0000        0.0000        0.0000        0.0000        0.0000        0.0000        0.0000        0.0000        0.0000        0.0000        0.0000        0.0000        0.0000        0.0000        0.0000        0.0000        0.0000        0.0000        0.0000        0.0000        0.0000        0.0000        0.0000        0.0000        0.0000        0.0000        0.0000        0.0000        0.0000        0.0000        0.0000        0.0000        0.0000        0.0000        0.0000        0.0000        0.0000        0.0000        0.0000        0.0000        0.0000        0.0000        0.0000        0.0000        0.0000        0.0000        0.0000        0.0000        0.0000        0.0000        0.0000        0.0000        0.0000        0.0000        0.0000        0.0000        0.0000        0.0000        0.0000      361.4254      256.1833      209.9467      204.8171      200.5697      199.4095      173.4382      161.0928      159.8195      160.7123      167.4832      170.7295      168.5036      172.7152      167.3918      153.9906      143.8745      128.9432      115.3438      100.8275       94.6765       96.9031      104.9747       94.3970      116.4486      124.9203      109.1257      126.4449      117.3787      140.1446      150.8522      126.7737      118.4863      109.4723      133.6777      138.9826      170.4556      154.3727      152.4983      143.0039      146.5520      145.0896      158.6965      156.4949      149.8030      153.9097      141.3342      166.2620      173.0278      173.2876      180.6883      172.9029      169.5293      180.7484      153.6882      151.8932      140.3947      149.7341      146.0515      163.0040      187.8678      205.7375      198.3458      196.8879      197.8701      190.0715      182.5683      178.5018      198.4523      212.2254      218.4242      218.2883      216.1048      229.1654      234.2293      228.3312      204.3232      228.3199      281.4684      276.2017      275.8093      273.3358      261.7408      231.8726      224.3627      223.7289      206.2980        0.0000        0.0000        0.0000        0.0000        0.0000        0.0000      202.9980      177.6170      209.9674      191.3950      206.4249      242.8563        0.0000        0.0000        0.0000        0.0000        0.0000        0.0000        0.0000        0.0000        0.0000        0.0000        0.0000        0.0000        0.0000        0.0000        0.0000        0.0000        0.0000        0.0000        0.0000        0.0000        0.0000        0.0000        0.0000        0.0000        0.0000        0.0000        0.0000        0.0000        0.0000        0.0000        0.0000        0.0000        0.0000        0.0000        0.0000        0.0000        0.0000        0.0000        0.0000        0.0000        0.0000        0.0000        0.0000        0.0000        0.0000        0.0000        0.0000        0.0000        0.0000        0.0000        0.0000        0.0000        0.0000        0.0000
        0.0000        0.0000        0.0000        0.0000        0.0000        0.0000        0.0000        0.0000        0.0000        0.0000        0.0000        0.0000        0.0000        0.0000        0.0000        0.0000        0.0000        0.0000        0.0000        0.0000        0.0000        0.0000        0.0000        0.0000        0.0000        0.0000        0.0000        0.0000        0.0000        0.0000        0.0000        0.0000        0.0000        0.0000        0.0000        0.0000        0.0000        0.0000        0.0000        0.0000        0.0000        0.0000        0.0000        0.0000        0.0000        0.0000        0.0000        0.0000        0.0000        0.0000        0.0000        0.0000        0.0000        0.0000        0.0000        0.0000        0.0000        0.0000        0.0000        0.0000        0.0000        0.0000        0.0000        0.0000        0.0000        0.0000        0.0000        0.0000        0.0000        0.0000        0.0000        0.0000        0.0000        0.0000        0.0000        0.0000        0.0000        0.0000        0.0000        0.0000        0.0000        0.0000        0.0000        0.0000        0.0000        0.0000        0.0000        0.0000        0.0000        0.0000        0.0000        0.0000        0.0000        0.0000        0.0000        0.0000      336.8747      236.3789      177.4840      207.9176      234.8163      216.0973      194.1103      191.8786      174.8143      175.5981      166.9089      162.0458      168.7020      182.8988      179.5767      179.3087      176.8203      159.9402      134.8356      119.8180      108.6714       99.4165       98.8985      110.5741      122.4658      145.9519      144.8917      138.0481      123.1042      135.3098      134.1696      124.1584      117.0906      110.5888      126.1889      135.9113      162.7021      159.8827      170.2474      177.7756      162.4058      164.2700      154.6270      172.8404      177.3925      175.6655      161.8011      171.6297      170.7565      174.7850      181.7541      191.5133      196.4318      182.5964      171.4143      182.4318      163.1469      156.7449      157.1944      178.1374      197.3204      222.4572      226.9066      227.4985      225.2117      224.2141      220.1366      219.5385      215.9349      234.6266      238.3163      249.0612      230.1574      238.9062      254.5932      265.7501      280.5095      301.5384      299.8386      332.8306      323.9375      293.4651      285.1732      283.4803      263.9999      244.7070        0.0000        0.0000        0.0000        0.0000        0.0000        0.0000      263.1390      242.5139      241.7072      297.2012      265.8580      277.3246      317.7459        0.0000        0.0000        0.0000        0.0000        0.0000        0.0000        0.0000        0.0000        0.0000        0.0000        0.0000        0.0000        0.0000        0.0000        0.0000        0.0000        0.0000        0.0000        0.0000        0.0000        0.0000        0.0000        0.0000        0.0000        0.0000        0.0000        0.0000        0.0000        0.0000        0.0000        0.0000        0.0000        0.0000        0.0000        0.0000        0.0000        0.0000        0.0000        0.0000        0.0000        0.0000        0.0000        0.0000        0.0000        0.0000        0.0000        0.0000        0.0000        0.0000        0.0000        0.0000        0.0000        0.0000        0.0000
        0.0000        0.0000        0.0000        0.0000        0.0000        0.0000        0.0000        0.0000        0.0000        0.0000        0.0000        0.0000        0.0000        0.0000        0.0000        0.0000        0.0000        0.0000        0.0000        0.0000        0.0000        0.0000        0.0000        0.0000        0.0000        0.0000        0.0000        0.0000        0.0000        0.0000        0.0000        0.0000        0.0000        0.0000        0.0000        0.0000        0.0000        0.0000        0.0000        0.0000        0.0000        0.0000        0.0000        0.0000        0.0000        0.0000        0.0000        0.0000        0.0000        0.0000        0.0000        0.0000        0.0000        0.0000        0.0000        0.0000        0.0000        0.0000        0.0000        0.0000        0.0000        0.0000        0.0000        0.0000        0.0000        0.0000        0.0000        0.0000        0.0000        0.0000        0.0000        0.0000        0.0000        0.0000        0.0000        0.0000        0.0000        0.0000        0.0000        0.0000        0.0000        0.0000        0.0000        0.0000        0.0000        0.0000        0.0000        0.0000        0.0000        0.0000        0.0000        0.0000        0.0000        0.0000        0.0000        0.0000        0.0000      238.5802      180.6172      202.2371      202.8183      184.7656      207.9198      215.2801      204.0383      180.5891      173.4679      175.0324      179.3194      185.7233      198.6183      181.2194      189.5473      166.6857      142.8611      128.9741      114.3092      100.4144      110.6886      123.3293      134.6672      150.2602      152.4277      133.5034      140.2800      158.7721      142.8175      140.2485      155.1013      137.5358      125.7950      144.7061      162.3625      178.3589      191.2392      181.1833      174.9488      177.9577      174.6862      188.9767      191.0463      188.1248      174.2224      173.2767      170.2430      181.6832      180.6650      220.2603      226.6104      191.5567      188.1050      198.7027      187.4996      196.4975      199.1048      222.6391      247.2308      245.4448      255.8584      274.9612      290.2519      270.8433      266.7096      278.6596      269.3321      256.9679      272.5613      280.7642      272.5175      271.3318      279.1500      326.0566      299.2166      294.6764      291.0892      300.5670      286.8801      276.2436      267.8629      272.6206      286.5356        0.0000        0.0000        0.0000        0.0000        0.0000        0.0000        0.0000      290.5182      331.2233      332.7459      386.8267      362.2345      345.0213      377.9310        0.0000        0.0000        0.0000        0.0000        0.0000        0.0000        0.0000        0.0000        0.0000        0.0000        0.0000        0.0000        0.0000        0.0000        0.0000        0.0000        0.0000        0.0000        0.0000        0.0000        0.0000        0.0000        0.0000        0.0000        0.0000        0.0000        0.0000        0.0000        0.0000        0.0000        0.0000        0.0000        0.0000        0.0000        0.0000        0.0000        0.0000        0.0000        0.0000        0.0000        0.0000        0.0000        0.0000        0.0000        0.0000        0.0000        0.0000        0.0000        0.0000        0.0000        0.0000        0.0000        0.0000        0.0000
        0.0000        0.0000        0.0000        0.0000        0.0000        0.0000        0.0000        0.0000        0.0000        0.0000        0.0000        0.0000        0.0000        0.0000        0.0000        0.0000        0.0000        0.0000        0.0000        0.0000        0.0000        0.0000        0.0000        0.0000        0.0000        0.0000        0.0000        0.0000        0.0000        0.0000        0.0000        0.0000        0.0000        0.0000        0.0000        0.0000        0.0000        0.0000        0.0000        0.0000        0.0000        0.0000        0.0000        0.0000        0.0000        0.0000        0.0000        0.0000        0.0000        0.0000        0.0000        0.0000        0.0000        0.0000        0.0000        0.0000        0.0000        0.0000        0.0000        0.0000        0.0000        0.0000        0.0000        0.0000        0.0000        0.0000        0.0000        0.0000        0.0000        0.0000        0.0000        0.0000        0.0000        0.0000        0.0000        0.0000        0.0000        0.0000        0.0000        0.0000        0.0000        0.0000        0.0000        0.0000        0.0000        0.0000        0.0000        0.0000        0.0000        0.0000        0.0000        0.0000        0.0000        0.0000        0.0000        0.0000      349.1267      252.5862      222.6544      194.3039        0.0000      182.0060      196.6879      227.2869      209.9635      190.3825      185.3111      184.7616      177.8611      183.7057      176.6957      186.1904      190.4213      175.0316      146.0686      120.4972       96.3198       98.5053      111.9654      121.8909      119.0353      137.9548      131.5201      121.7969      141.7272      169.4598      139.7612      138.7346      154.7505      146.4656      141.7139      151.5359      167.5248      171.7478      182.3219      159.3842      150.7788      187.4517      182.8163      181.5708      159.0347      165.0522      150.7208      178.5996      186.4855      179.8657      197.0867      209.1274      236.0019      201.5121      208.5708      191.6570      197.5842      209.8258      228.6594      265.4131      272.4325      298.0435      332.3538      355.8308      373.2884      348.2344      348.9192      328.8260      327.1503      312.9057      336.0180      353.8929      362.1251      339.9782      363.6022      309.7967      291.8210      318.3134      326.4213      304.3831      276.6736      257.4554      294.0951        0.0000        0.0000        0.0000        0.0000        0.0000      234.5100      172.9500        0.0000      332.9973      366.0959      395.9012      425.1711      484.8798      456.8516      447.8800        0.0000        0.0000        0.0000        0.0000        0.0000        0.0000        0.0000        0.0000        0.0000        0.0000        0.0000        0.0000        0.0000        0.0000        0.0000        0.0000        0.0000        0.0000        0.0000        0.0000        0.0000        0.0000        0.0000        0.0000        0.0000        0.0000        0.0000        0.0000        0.0000        0.0000        0.0000        0.0000        0.0000        0.0000        0.0000        0.0000        0.0000        0.0000        0.0000        0.0000        0.0000        0.0000        0.0000        0.0000        0.0000        0.0000        0.0000        0.0000        0.0000        0.0000        0.0000        0.0000        0.0000        0.0000        0.0000
        0.0000        0.0000        0.0000        0.0000        0.0000        0.0000        0.0000        0.0000        0.0000        0.0000        0.0000        0.0000        0.0000        0.0000        0.0000        0.0000        0.0000        0.0000        0.0000        0.0000        0.0000        0.0000        0.0000        0.0000        0.0000        0.0000        0.0000        0.0000        0.0000        0.0000        0.0000        0.0000        0.0000        0.0000        0.0000        0.0000        0.0000        0.0000        0.0000        0.0000        0.0000        0.0000        0.0000        0.0000        0.0000        0.0000        0.0000        0.0000        0.0000        0.0000        0.0000        0.0000        0.0000        0.0000        0.0000        0.0000        0.0000        0.0000        0.0000        0.0000        0.0000        0.0000        0.0000        0.0000        0.0000        0.0000        0.0000        0.0000        0.0000        0.0000        0.0000        0.0000        0.0000        0.0000        0.0000        0.0000        0.0000        0.0000        0.0000        0.0000        0.0000        0.0000        0.0000        0.0000        0.0000        0.0000        0.0000        0.0000        0.0000        0.0000        0.0000        0.0000        0.0000        0.0000        0.0000        0.0000        0.0000      225.9856        0.0000        0.0000        0.0000      218.3866      203.9401      235.7280      232.8215      219.0605      188.6855      170.5263      179.9408      186.2718      192.1215      188.4490      197.1935      177.0524      132.8255      112.0155       96.1460       93.5481       98.7790      102.8857      117.1890      145.8150      150.3584      128.4694      123.7493      122.0628      124.7917      133.9229      153.0157      148.9976      155.1439      149.1796      171.3357      166.5443      192.6717      177.4413      162.5165      182.4401      191.4667      184.6290      173.7053      176.8075      189.4222      197.6563      188.5250      182.7225      198.5661      252.3680      226.4521      231.3215      224.7086      192.5069      193.1424      212.5028      228.3568      263.8883      306.0923      319.5264      325.7245      384.1343      426.5597      399.8169      383.8933      350.8769      344.1228      355.7804      366.4761      411.8582      409.7659      383.0798      361.2314      297.5326      310.6499      316.4518      338.4453      340.6809      318.6290      355.5734      323.3842        0.0000        0.0000        0.0000        0.0000        0.0000      220.9200      192.0900      211.8000      365.8135      429.6548      495.0969      482.0231      534.3348      506.6517      529.3366        0.0000        0.0000        0.0000        0.0000        0.0000        0.0000        0.0000        0.0000        0.0000        0.0000        0.0000        0.0000        0.0000        0.0000        0.0000        0.0000        0.0000        0.0000        0.0000        0.0000        0.0000        0.0000        0.0000        0.0000        0.0000        0.0000        0.0000        0.0000        0.0000        0.0000        0.0000        0.0000        0.0000        0.0000        0.0000        0.0000        0.0000        0.0000        0.0000        0.0000        0.0000        0.0000        0.0000        0.0000        0.0000        0.0000        0.0000        0.0000        0.0000        0.0000        0.0000        0.0000        0.0000        0.0000        0.0000
        0.0000        0.0000        0.0000        0.0000        0.0000        0.0000        0.0000        0.0000        0.0000        0.0000        0.0000        0.0000        0.0000        0.0000        0.0000        0.0000        0.0000        0.0000        0.0000        0.0000        0.0000        0.0000        0.0000        0.0000        0.0000        0.0000        0.0000        0.0000        0.0000        0.0000        0.0000        0.0000        0.0000        0.0000        0.0000        0.0000        0.0000        0.0000        0.0000        0.0000        0.0000        0.0000        0.0000        0.0000        0.0000        0.0000        0.0000        0.0000        0.0000        0.0000        0.0000        0.0000        0.0000        0.0000        0.0000        0.0000        0.0000        0.0000        0.0000        0.0000        0.0000        0.0000        0.0000        0.0000        0.0000        0.0000        0.0000        0.0000        0.0000        0.0000        0.0000        0.0000        0.0000        0.0000        0.0000        0.0000        0.0000        0.0000        0.0000        0.0000        0.0000        0.0000        0.0000        0.0000        0.0000        0.0000        0.0000        0.0000        0.0000        0.0000        0.0000        0.0000        0.0000        0.0000        0.0000        0.0000        0.0000        0.0000        0.0000        0.0000        0.0000      222.9671      231.3731      266.8568      252.6131      179.4912      161.3276      173.0358      176.4938      185.1788      204.7082      180.6424      179.8169      154.4391      135.3385      132.7220      124.6774      117.8616      121.4605       95.4422      116.6005      113.8133      109.3675      104.2159      113.9113      120.4406      137.7519      159.5717      166.0895      191.1776      174.5294      179.2112      187.7883      210.7538      222.8222      200.9905      173.0939      192.5530      187.0238      170.0393      175.7062      223.9484      196.1642      189.2959      187.5696      213.7387      240.3877      250.4449      247.4307      281.5824      261.1678      215.6004      211.6986      251.4843      238.7742      296.3571      324.1984      327.3841      327.6016      414.5457      465.5500      434.8016      408.2672      368.6939      369.2118      387.3375      401.8117      441.9411      484.3430      474.1334      382.4171      289.0993      297.9533      309.7591      325.2092      379.2316      331.0684        0.0000        0.0000        0.0000        0.0000        0.0000        0.0000      247.3799      255.7800      256.6801      264.9300      459.5787      502.1845      539.7740      509.9274      565.3502      575.8193      632.3954        0.0000        0.0000        0.0000        0.0000        0.0000        0.0000        0.0000        0.0000        0.0000        0.0000        0.0000        0.0000        0.0000        0.0000        0.0000        0.0000        0.0000        0.0000        0.0000        0.0000        0.0000        0.0000        0.0000        0.0000        0.0000        0.0000        0.0000        0.0000        0.0000        0.0000        0.0000        0.0000        0.0000        0.0000        0.0000        0.0000        0.0000        0.0000        0.0000        0.0000        0.0000        0.0000        0.0000        0.0000        0.0000        0.0000        0.0000        0.0000        0.0000        0.0000        0.0000        0.0000        0.0000        0.0000        0.0000
        0.0000        0.0000        0.0000        0.0000        0.0000        0.0000        0.0000        0.0000        0.0000        0.0000        0.0000        0.0000        0.0000        0.0000        0.0000        0.0000        0.0000        0.0000        0.0000        0.0000        0.0000        0.0000        0.0000        0.0000        0.0000        0.0000        0.0000        0.0000        0.0000        0.0000        0.0000        0.0000        0.0000        0.0000        0.0000        0.0000        0.0000        0.0000        0.0000        0.0000        0.0000        0.0000        0.0000        0.0000        0.0000        0.0000        0.0000        0.0000        0.0000        0.0000        0.0000        0.0000        0.0000        0.0000        0.0000        0.0000        0.0000        0.0000        0.0000        0.0000        0.0000        0.0000        0.0000        0.0000        0.0000        0.0000        0.0000        0.0000        0.0000        0.0000        0.0000        0.0000        0.0000        0.0000        0.0000        0.0000        0.0000        0.0000        0.0000        0.0000        0.0000        0.0000        0.0000        0.0000        0.0000        0.0000        0.0000        0.0000        0.0000        0.0000        0.0000        0.0000        0.0000        0.0000        0.0000        0.0000        0.0000        0.0000        0.0000        0.0000        0.0000        0.0000      237.5796      297.5452      219.5428      172.9003      161.2853      156.0859      161.6647      161.3631      179.0222      151.0788      156.8876      157.5042      153.0656      158.1581      154.1975      137.3008      122.9058      119.1808      132.4528      119.7611      114.0371      126.3337      126.8062      146.3184      150.0751      213.2053      208.5204      218.8371      208.6572      212.5547      217.0315      246.1250      230.1886      220.7468      207.0780      168.2500      164.4635      156.3894      192.0654      191.8585      215.0358      209.1664      219.1042      233.5967      259.3782      231.3553      236.6592      252.2951      238.8605      227.0235      245.2313      262.4363      270.2090      319.2422      346.6618      347.7423      361.8024      427.8937      453.1899      467.3131      448.4232      427.5617      407.3268      408.9737      442.4470      462.8927      472.3516      455.4770      391.9841      314.4770      329.2898      309.5906      328.5236      328.6273      324.4622        0.0000        0.0000        0.0000        0.0000        0.0000        0.0000        0.0000      331.4399      341.1599      297.4800      478.8335      561.8639      574.2682      529.0999      595.4095      624.0906      645.3043        0.0000        0.0000        0.0000        0.0000        0.0000        0.0000        0.0000        0.0000        0.0000        0.0000        0.0000        0.0000        0.0000        0.0000        0.0000        0.0000        0.0000        0.0000        0.0000        0.0000        0.0000        0.0000        0.0000        0.0000        0.0000        0.0000        0.0000        0.0000        0.0000        0.0000        0.0000        0.0000        0.0000        0.0000        0.0000        0.0000        0.0000        0.0000        0.0000        0.0000        0.0000        0.0000        0.0000        0.0000        0.0000        0.0000        0.0000        0.0000        0.0000        0.0000        0.0000        0.0000        0.0000        0.0000        0.0000
        0.0000        0.0000        0.0000        0.0000        0.0000        0.0000        0.0000        0.0000        0.0000        0.0000        0.0000        0.0000        0.0000        0.0000        0.0000        0.0000        0.0000        0.0000        0.0000        0.0000        0.0000        0.0000        0.0000        0.0000        0.0000        0.0000        0.0000        0.0000        0.0000        0.0000        0.0000        0.0000        0.0000        0.0000        0.0000        0.0000        0.0000        0.0000        0.0000        0.0000        0.0000        0.0000        0.0000        0.0000        0.0000        0.0000        0.0000        0.0000        0.0000        0.0000        0.0000        0.0000        0.0000        0.0000        0.0000        0.0000        0.0000        0.0000        0.0000        0.0000        0.0000        0.0000        0.0000        0.0000        0.0000        0.0000        0.0000        0.0000        0.0000        0.0000        0.0000        0.0000        0.0000        0.0000        0.0000        0.0000        0.0000        0.0000        0.0000        0.0000        0.0000        0.0000        0.0000        0.0000        0.0000        0.0000        0.0000        0.0000        0.0000        0.0000        0.0000        0.0000        0.0000        0.0000        0.0000        0.0000        0.0000        0.0000        0.0000        0.0000        0.0000        0.0000        0.0000      266.2040      202.7492      168.7961      150.2542      158.3949      143.1565      150.5490      160.0619      196.2941      221.1160      219.6982      216.9771      223.8248      235.0986      232.0961      191.4502      166.3130      181.0807      160.4735      150.0594      181.4520      166.8127      200.6498      205.2283        0.0000        0.0000      241.4474      243.2253      306.8282      250.5009      233.0760      206.1796      200.8020      198.9939      181.3389      172.9526      178.0569      192.1411      189.7112      215.6497      204.4857      213.7472      224.7865      228.2088      253.8857      250.2350      280.2597      253.8527      274.2148      306.3243      314.0408      332.3118      374.7789      396.9251      403.0242      405.5597      429.3432      444.8746      467.3043      452.0256      437.7969      440.8387      422.9097      470.1869      507.1048      564.0820      533.4679      421.7357      284.8644      309.3731      320.7505        0.0000        0.0000        0.0000        0.0000        0.0000        0.0000        0.0000        0.0000        0.0000        0.0000        0.0000        0.0000        0.0000      512.7341      547.5488      553.6958      537.7652      589.8883      606.2726        0.0000        0.0000        0.0000        0.0000        0.0000        0.0000        0.0000        0.0000        0.0000        0.0000        0.0000        0.0000        0.0000        0.0000        0.0000        0.0000        0.0000        0.0000        0.0000        0.0000        0.0000        0.0000        0.0000        0.0000        0.0000        0.0000        0.0000        0.0000        0.0000        0.0000        0.0000        0.0000        0.0000        0.0000        0.0000        0.0000        0.0000        0.0000        0.0000        0.0000        0.0000        0.0000        0.0000        0.0000        0.0000        0.0000        0.0000        0.0000        0.0000        0.0000        0.0000        0.0000        0.0000        0.0000        0.0000        0.0000
        0.0000        0.0000        0.0000        0.0000        0.0000        0.0000        0.0000        0.0000        0.0000        0.0000        0.0000        0.0000        0.0000        0.0000        0.0000        0.0000        0.0000        0.0000        0.0000        0.0000        0.0000        0.0000        0.0000        0.0000        0.0000        0.0000        0.0000        0.0000        0.0000        0.0000        0.0000        0.0000        0.0000        0.0000        0.0000        0.0000        0.0000        0.0000        0.0000        0.0000        0.0000        0.0000        0.0000        0.0000        0.0000        0.0000        0.0000        0.0000        0.0000        0.0000        0.0000        0.0000        0.0000        0.0000        0.0000        0.0000        0.0000        0.0000        0.0000        0.0000        0.0000        0.0000        0.0000        0.0000        0.0000        0.0000        0.0000        0.0000        0.0000        0.0000        0.0000        0.0000        0.0000        0.0000        0.0000        0.0000        0.0000        0.0000        0.0000        0.0000        0.0000        0.0000        0.0000        0.0000        0.0000        0.0000        0.0000        0.0000        0.0000        0.0000        0.0000        0.0000        0.0000        0.0000        0.0000        0.0000        0.0000        0.0000        0.0000        0.0000        0.0000        0.0000        0.0000      234.0269      192.1405      172.0219      152.0198      145.7247      141.5353      148.3665      165.4187      217.3933      247.0455      255.7563      261.5945      280.7866      279.7498      256.6098      263.9150      213.1465      221.3730      229.2276      238.0260      212.7894      237.6429      272.8239        0.0000        0.0000        0.0000        0.0000        0.0000        0.0000      218.1524      197.2051      195.1950      166.6310      171.8874      188.3073      183.6775      212.6455      221.6708      204.5559      211.1648      217.6686      226.5200      256.5928      258.3166      270.5646      280.3948      278.1950      289.6367      327.0573      361.7967      373.5998      376.7520      415.2202      436.9233      443.7424      442.6892      484.5387      505.8596      489.9170      483.3833      425.8466      444.4782      456.3370      486.9519      670.4182      630.8345      527.2993      489.1629      297.7339        0.0000        0.0000        0.0000        0.0000        0.0000        0.0000        0.0000        0.0000        0.0000        0.0000        0.0000        0.0000        0.0000        0.0000        0.0000      563.0925      574.7341      600.2946      567.6445      613.2678      598.3262      620.1313        0.0000        0.0000        0.0000        0.0000        0.0000        0.0000        0.0000        0.0000        0.0000        0.0000        0.0000        0.0000        0.0000        0.0000        0.0000        0.0000        0.0000        0.0000        0.0000        0.0000        0.0000        0.0000        0.0000        0.0000        0.0000        0.0000        0.0000        0.0000        0.0000        0.0000        0.0000        0.0000        0.0000        0.0000        0.0000        0.0000        0.0000        0.0000        0.0000        0.0000        0.0000        0.0000        0.0000        0.0000        0.0000        0.0000        0.0000        0.0000        0.0000        0.0000        0.0000        0.0000        0.0000        0.0000        0.0000
        0.0000        0.0000        0.0000        0.0000        0.0000        0.0000        0.0000        0.0000        0.0000        0.0000        0.0000        0.0000        0.0000        0.0000        0.0000        0.0000        0.0000        0.0000        0.0000        0.0000        0.0000        0.0000        0.0000        0.0000        0.0000        0.0000        0.0000        0.0000        0.0000        0.0000        0.0000        0.0000        0.0000        0.0000        0.0000        0.0000        0.0000        0.0000        0.0000        0.0000        0.0000        0.0000        0.0000        0.0000        0.0000        0.0000        0.0000        0.0000        0.0000        0.0000        0.0000        0.0000        0.0000        0.0000        0.0000        0.0000        0.0000        0.0000        0.0000        0.0000        0.0000        0.0000        0.0000        0.0000        0.0000        0.0000        0.0000        0.0000        0.0000        0.0000        0.0000        0.0000        0.0000        0.0000        0.0000        0.0000        0.0000        0.0000        0.0000        0.0000        0.0000        0.0000        0.0000        0.0000        0.0000        0.0000        0.0000        0.0000        0.0000        0.0000        0.0000        0.0000        0.0000        0.0000        0.0000        0.0000        0.0000        0.0000        0.0000        0.0000        0.0000        0.0000        0.0000      205.7394      183.4829      168.7881      141.7601      143.1439      132.3994      152.0946      167.0426      219.7314      251.5457      266.2800      263.2427      264.7112      257.6162        0.0000      253.1245      215.6236        0.0000        0.0000      257.1516      240.4925        0.0000        0.0000        0.0000        0.0000        0.0000        0.0000        0.0000        0.0000      197.2764      190.7759      195.3197      184.5456      190.4393      190.4450      186.0757      208.2354      230.0290      251.0133      223.7739      249.8710      261.6476      277.9008      266.8918      338.0130      319.7484      319.0659      365.3674      407.5753      409.7180      400.7557      394.4987      437.9918      470.9853      457.5173      456.5468      501.7122      532.5583      535.1754      508.3431      490.3244      464.7327      528.4569      555.8080        0.0000        0.0000        0.0000        0.0000        0.0000        0.0000        0.0000        0.0000        0.0000        0.0000        0.0000        0.0000        0.0000        0.0000        0.0000        0.0000        0.0000        0.0000        0.0000        0.0000      623.8837      564.4999      582.0491      579.4231      635.5104        0.0000        0.0000        0.0000        0.0000        0.0000        0.0000        0.0000        0.0000        0.0000        0.0000        0.0000        0.0000        0.0000        0.0000        0.0000        0.0000        0.0000        0.0000        0.0000        0.0000        0.0000        0.0000        0.0000        0.0000        0.0000        0.0000        0.0000        0.0000        0.0000        0.0000        0.0000        0.0000        0.0000        0.0000        0.0000        0.0000        0.0000        0.0000        0.0000        0.0000        0.0000        0.0000        0.0000        0.0000        0.0000        0.0000        0.0000        0.0000        0.0000        0.0000        0.0000        0.0000        0.0000        0.0000        0.0000        0.0000        0.0000
        0.0000        0.0000        0.0000        0.0000        0.0000        0.0000        0.0000        0.0000        0.0000        0.0000        0.0000        0.0000        0.0000        0.0000        0.0000        0.0000        0.0000        0.0000        0.0000        0.0000        0.0000        0.0000        0.0000        0.0000        0.0000        0.0000        0.0000        0.0000        0.0000        0.0000        0.0000        0.0000        0.0000        0.0000        0.0000        0.0000        0.0000        0.0000        0.0000        0.0000        0.0000        0.0000        0.0000        0.0000        0.0000        0.0000        0.0000        0.0000        0.0000        0.0000        0.0000        0.0000        0.0000        0.0000        0.0000        0.0000        0.0000        0.0000        0.0000        0.0000        0.0000        0.0000        0.0000        0.0000        0.0000        0.0000        0.0000        0.0000        0.0000        0.0000        0.0000        0.0000        0.0000        0.0000        0.0000        0.0000        0.0000        0.0000        0.0000        0.0000        0.0000        0.0000        0.0000        0.0000        0.0000        0.0000        0.0000        0.0000        0.0000        0.0000        0.0000        0.0000        0.0000        0.0000        0.0000        0.0000        0.0000        0.0000        0.0000        0.0000        0.0000        0.0000        0.0000      182.3443      201.3630      179.4357      153.8239      149.1215      141.6152      152.3102      159.6503      214.2172      231.8906      244.1459        0.0000        0.0000        0.0000        0.0000        0.0000        0.0000        0.0000        0.0000        0.0000        0.0000        0.0000        0.0000        0.0000        0.0000        0.0000        0.0000        0.0000        0.0000        0.0000      191.4800      197.3054      185.5941      186.2151      192.8946      214.4570      214.4123      231.4718      273.0201      278.1848      282.1211      278.6590      277.9138      286.0330      335.2751      333.4386      358.2578      409.2860      438.6006      430.1198      418.1749      434.8911      468.2841      492.2390      496.3329      489.7560      529.9071      545.7820      560.1632      601.6287      587.5880      555.3556      548.0833        0.0000        0.0000        0.0000        0.0000        0.0000        0.0000        0.0000        0.0000        0.0000        0.0000        0.0000        0.0000        0.0000        0.0000        0.0000        0.0000        0.0000        0.0000        0.0000        0.0000        0.0000        0.0000      616.9420      599.1901      626.6127        0.0000      644.9608      620.2291        0.0000        0.0000        0.0000        0.0000        0.0000        0.0000        0.0000        0.0000        0.0000        0.0000        0.0000        0.0000        0.0000        0.0000        0.0000        0.0000        0.0000        0.0000        0.0000        0.0000        0.0000        0.0000        0.0000        0.0000        0.0000        0.0000        0.0000        0.0000        0.0000        0.0000        0.0000        0.0000        0.0000        0.0000        0.0000        0.0000        0.0000        0.0000        0.0000        0.0000        0.0000        0.0000        0.0000        0.0000        0.0000        0.0000        0.0000        0.0000        0.0000        0.0000        0.0000        0.0000        0.0000        0.0000        0.0000
        0.0000        0.0000        0.0000        0.0000        0.0000        0.0000        0.0000        0.0000        0.0000        0.0000        0.0000        0.0000        0.0000        0.0000        0.0000        0.0000        0.0000        0.0000        0.0000        0.0000        0.0000        0.0000        0.0000        0.0000        0.0000        0.0000        0.0000        0.0000        0.0000        0.0000        0.0000        0.0000        0.0000        0.0000        0.0000        0.0000        0.0000        0.0000        0.0000        0.0000        0.0000        0.0000        0.0000        0.0000        0.0000        0.0000        0.0000        0.0000        0.0000        0.0000        0.0000        0.0000        0.0000        0.0000        0.0000        0.0000        0.0000        0.0000        0.0000        0.0000        0.0000        0.0000        0.0000        0.0000        0.0000        0.0000        0.0000        0.0000        0.0000        0.0000        0.0000        0.0000        0.0000        0.0000        0.0000        0.0000        0.0000        0.0000        0.0000        0.0000        0.0000        0.0000        0.0000        0.0000        0.0000        0.0000        0.0000        0.0000        0.0000        0.0000        0.0000        0.0000        0.0000        0.0000        0.0000        0.0000        0.0000        0.0000        0.0000        0.0000        0.0000        0.0000        0.0000        0.0000        0.0000      169.0752      146.3248      151.4162      143.0567      146.1681      147.0805      184.1438      181.3530      193.2091      192.4104        0.0000        0.0000        0.0000        0.0000        0.0000        0.0000        0.0000        0.0000        0.0000        0.0000        0.0000        0.0000        0.0000        0.0000        0.0000        0.0000        0.0000        0.0000      190.3904      199.2328      248.3263      258.7264      300.4056      311.3818      324.2363      296.1994      290.0574      291.7592      301.3852      282.7879      303.1962      345.6721      322.0236      316.6208      331.1712      392.0441      428.5736      466.7488      451.5102      483.9867      477.8000      498.8635      534.0754      550.0500      661.8912      679.0733      747.6452      627.3876      785.2200      696.5099        0.0000        0.0000        0.0000        0.0000        0.0000        0.0000        0.0000        0.0000        0.0000        0.0000        0.0000        0.0000        0.0000        0.0000        0.0000        0.0000        0.0000        0.0000        0.0000        0.0000        0.0000        0.0000        0.0000        0.0000      659.4911      681.2262        0.0000      486.0301      354.2700        0.0000        0.0000        0.0000        0.0000        0.0000        0.0000        0.0000        0.0000        0.0000        0.0000        0.0000        0.0000        0.0000        0.0000        0.0000        0.0000        0.0000        0.0000        0.0000        0.0000        0.0000        0.0000        0.0000        0.0000        0.0000        0.0000        0.0000        0.0000        0.0000        0.0000        0.0000        0.0000        0.0000        0.0000        0.0000        0.0000        0.0000        0.0000        0.0000        0.0000        0.0000        0.0000        0.0000        0.0000        0.0000        0.0000        0.0000        0.0000        0.0000        0.0000        0.0000        0.0000        0.0000        0.0000        0.0000
        0.0000        0.0000        0.0000        0.0000        0.0000        0.0000        0.0000        0.0000        0.0000        0.0000        0.0000        0.0000        0.0000        0.0000        0.0000        0.0000        0.0000        0.0000        0.0000        0.0000        0.0000        0.0000        0.0000        0.0000        0.0000        0.0000        0.0000        0.0000        0.0000        0.0000        0.0000        0.0000        0.0000        0.0000        0.0000        0.0000        0.0000        0.0000        0.0000        0.0000        0.0000        0.0000        0.0000        0.0000        0.0000        0.0000        0.0000        0.0000        0.0000        0.0000        0.0000        0.0000        0.0000        0.0000        0.0000        0.0000        0.0000        0.0000        0.0000        0.0000        0.0000        0.0000        0.0000        0.0000        0.0000        0.0000        0.0000        0.0000        0.0000        0.0000        0.0000        0.0000        0.0000        0.0000        0.0000        0.0000        0.0000        0.0000        0.0000        0.0000        0.0000        0.0000        0.0000        0.0000        0.0000        0.0000        0.0000        0.0000        0.0000        0.0000        0.0000        0.0000        0.0000        0.0000        0.0000        0.0000        0.0000        0.0000        0.0000        0.0000        0.0000        0.0000        0.0000        0.0000        0.0000        0.0000      175.8127      160.3397      174.9736      148.8106      151.9786      169.8161      165.7295      162.2960      173.5713        0.0000        0.0000        0.0000        0.0000        0.0000        0.0000        0.0000        0.0000        0.0000        0.0000        0.0000        0.0000        0.0000        0.0000        0.0000        0.0000        0.0000        0.0000        0.0000        0.0000      279.5636      303.0740      315.5224      341.0721      382.7857      411.4644      400.0998      315.7941      333.9426      325.5014      304.5841      329.6782      334.8069      341.7820      333.7691      359.0240      397.5114      433.3125      463.5303      493.4809      552.8729      581.8915      579.1498      614.5569      676.6063        0.0000        0.0000      685.6663        0.0000        0.0000        0.0000        0.0000        0.0000        0.0000        0.0000        0.0000        0.0000        0.0000        0.0000        0.0000        0.0000        0.0000        0.0000        0.0000        0.0000        0.0000        0.0000        0.0000        0.0000        0.0000        0.0000        0.0000        0.0000        0.0000      657.2984      658.3091        0.0000        0.0000        0.0000        0.0000        0.0000        0.0000        0.0000        0.0000        0.0000        0.0000        0.0000        0.0000        0.0000        0.0000        0.0000        0.0000        0.0000        0.0000        0.0000        0.0000        0.0000        0.0000        0.0000        0.0000        0.0000        0.0000        0.0000        0.0000        0.0000        0.0000        0.0000        0.0000        0.0000        0.0000        0.0000        0.0000        0.0000        0.0000        0.0000        0.0000        0.0000        0.0000        0.0000        0.0000        0.0000        0.0000        0.0000        0.0000        0.0000        0.0000        0.0000        0.0000        0.0000        0.0000        0.0000        0.0000        0.0000        0.0000
[truncated: 212,709 more chars]
