# Supplementary material for: Multidimensional evaluation of the TRMM 3B43V7 satellite-based precipitation product in mainland China from 1998–2016
Source: PeerJ. 2020 Feb 20;8:e8615. doi: 10.7717/peerj.8615 (PMC7036276; doi:10.7717/peerj.8615)
Supplement: Supplemental Information 2 [file peerj-08-8615-s002.zip › TRMM_3B43 data/TRMM 3B43 data-Year-Month/2010-10.txt]

ncols         249
nrows         175
xllcorner     73.250
yllcorner     6.500
cellsize      0.25000
        0.0000        0.0000        0.0000        0.0000        0.0000        0.0000        0.0000        0.0000        0.0000        0.0000        0.0000        0.0000        0.0000        0.0000        0.0000        0.0000        0.0000        0.0000        0.0000        0.0000        0.0000        0.0000        0.0000        0.0000        0.0000        0.0000        0.0000        0.0000        0.0000        0.0000        0.0000        0.0000        0.0000        0.0000        0.0000        0.0000        0.0000        0.0000        0.0000        0.0000        0.0000        0.0000        0.0000        0.0000        0.0000        0.0000        0.0000        0.0000        0.0000        0.0000        0.0000        0.0000        0.0000        0.0000        0.0000        0.0000        0.0000        0.0000        0.0000        0.0000        0.0000        0.0000        0.0000        0.0000        0.0000        0.0000        0.0000        0.0000        0.0000        0.0000        0.0000        0.0000        0.0000        0.0000        0.0000        0.0000        0.0000        0.0000        0.0000        0.0000        0.0000        0.0000        0.0000        0.0000        0.0000        0.0000        0.0000        0.0000        0.0000        0.0000        0.0000        0.0000        0.0000        0.0000        0.0000        0.0000        0.0000        0.0000        0.0000        0.0000        0.0000        0.0000        0.0000        0.0000        0.0000        0.0000        0.0000        0.0000        0.0000        0.0000        0.0000        0.0000        0.0000        0.0000        0.0000        0.0000        0.0000        0.0000        0.0000        0.0000        0.0000        0.0000        0.0000        0.0000        0.0000        0.0000        0.0000        0.0000        0.0000        0.0000        0.0000        0.0000        0.0000        0.0000        0.0000        0.0000        0.0000        0.0000        0.0000        0.0000        0.0000        0.0000        0.0000        0.0000        0.0000        0.0000        0.0000        0.0000        0.0000        0.0000        0.0000        0.0000        0.0000        0.0000        0.0000        0.0000        0.0000        0.0000        0.0000        0.0000        0.0000        0.0000        0.0000        0.0000        0.0000        0.0000        0.0000        0.0000        0.0000        0.0000        0.0000        0.0000        0.0000       11.4630        9.8082        8.4828        0.0000        0.0000        0.0000        9.9907        9.3064       11.6180       12.6939       11.7578       12.8421       18.6651       22.6275       18.0921       10.8624        7.6994        6.5351        5.1021        8.3118        6.1462        4.2394        4.8826        7.2277        7.6938        5.1487        2.9263        1.8827        1.6054        1.9390        2.6973        3.4357        5.9155        6.7025       10.6979       15.2362       20.0765       14.7701       11.0584       14.0369       16.7595       18.3258       17.5420       16.1920       17.6320       16.8601        0.0000        0.0000        0.0000        0.0000        0.0000        0.0000        0.0000        0.0000        0.0000        0.0000        0.0000        0.0000        0.0000        0.0000        0.0000        0.0000        0.0000        0.0000        0.0000        0.0000        0.0000        0.0000        0.0000        0.0000        0.0000        0.0000        0.0000        0.0000        0.0000        0.0000
        0.0000        0.0000        0.0000        0.0000        0.0000        0.0000        0.0000        0.0000        0.0000        0.0000        0.0000        0.0000        0.0000        0.0000        0.0000        0.0000        0.0000        0.0000        0.0000        0.0000        0.0000        0.0000        0.0000        0.0000        0.0000        0.0000        0.0000        0.0000        0.0000        0.0000        0.0000        0.0000        0.0000        0.0000        0.0000        0.0000        0.0000        0.0000        0.0000        0.0000        0.0000        0.0000        0.0000        0.0000        0.0000        0.0000        0.0000        0.0000        0.0000        0.0000        0.0000        0.0000        0.0000        0.0000        0.0000        0.0000        0.0000        0.0000        0.0000        0.0000        0.0000        0.0000        0.0000        0.0000        0.0000        0.0000        0.0000        0.0000        0.0000        0.0000        0.0000        0.0000        0.0000        0.0000        0.0000        0.0000        0.0000        0.0000        0.0000        0.0000        0.0000        0.0000        0.0000        0.0000        0.0000        0.0000        0.0000        0.0000        0.0000        0.0000        0.0000        0.0000        0.0000        0.0000        0.0000        0.0000        0.0000        0.0000        0.0000        0.0000        0.0000        0.0000        0.0000        0.0000        0.0000        0.0000        0.0000        0.0000        0.0000        0.0000        0.0000        0.0000        0.0000        0.0000        0.0000        0.0000        0.0000        0.0000        0.0000        0.0000        0.0000        0.0000        0.0000        0.0000        0.0000        0.0000        0.0000        0.0000        0.0000        0.0000        0.0000        0.0000        0.0000        0.0000        0.0000        0.0000        0.0000        0.0000        0.0000        0.0000        0.0000        0.0000        0.0000        0.0000        0.0000        0.0000        0.0000        0.0000        0.0000        0.0000        0.0000        0.0000        0.0000        0.0000        0.0000        0.0000        0.0000        0.0000        0.0000        0.0000        0.0000        0.0000        0.0000        0.0000        0.0000        0.0000        0.0000        0.0000        0.0000        0.0000        0.0000        0.0000        8.8395        8.4961        8.3713        6.9516        6.6762        7.7987        7.7294        8.5149        8.9961       10.6896       13.2948        8.3525        7.3230        8.4233       10.7017        8.7216        7.5859        7.7511        5.6799        5.3258       10.1109        8.6123        4.4410        3.9667        7.6802        9.0063        4.9104        1.7757        1.6434        2.9284        4.1568        3.1206        3.8436        4.6872        5.4009        7.8689       11.9497       14.5839        8.8988       10.4067       13.7676       16.4907       19.3453       15.0290       14.1128       13.9441       20.7784       23.9985       28.5654       41.9687       36.5038       21.8396       26.7901       28.1905        0.0000        0.0000        0.0000        0.0000        0.0000        0.0000        0.0000        0.0000        0.0000        0.0000        0.0000        0.0000        0.0000        0.0000        0.0000        0.0000        0.0000        0.0000        0.0000        0.0000        0.0000        0.0000        0.0000
        0.0000        0.0000        0.0000        0.0000        0.0000        0.0000        0.0000        0.0000        0.0000        0.0000        0.0000        0.0000        0.0000        0.0000        0.0000        0.0000        0.0000        0.0000        0.0000        0.0000        0.0000        0.0000        0.0000        0.0000        0.0000        0.0000        0.0000        0.0000        0.0000        0.0000        0.0000        0.0000        0.0000        0.0000        0.0000        0.0000        0.0000        0.0000        0.0000        0.0000        0.0000        0.0000        0.0000        0.0000        0.0000        0.0000        0.0000        0.0000        0.0000        0.0000        0.0000        0.0000        0.0000        0.0000        0.0000       32.4370        0.0000       27.8904       24.1495        0.0000        0.0000        0.0000        0.0000        0.0000        0.0000        0.0000        0.0000        0.0000        0.0000        0.0000        0.0000        0.0000        0.0000        0.0000        0.0000        0.0000        0.0000        0.0000        0.0000        0.0000        0.0000        0.0000        0.0000        0.0000        0.0000        0.0000        0.0000        0.0000        0.0000        0.0000        0.0000        0.0000        0.0000        0.0000        0.0000        0.0000        0.0000        0.0000        0.0000        0.0000        0.0000        0.0000        0.0000        0.0000        0.0000        0.0000        0.0000        0.0000        0.0000        0.0000        0.0000        0.0000        0.0000        0.0000        0.0000        0.0000        0.0000        0.0000        0.0000        0.0000        0.0000        0.0000        0.0000        0.0000        0.0000        0.0000        0.0000        0.0000        0.0000        0.0000        0.0000        0.0000        0.0000        0.0000        0.0000        0.0000        0.0000        0.0000        0.0000        0.0000        0.0000        0.0000        0.0000        0.0000        0.0000        0.0000        0.0000        0.0000        0.0000        0.0000        0.0000        0.0000        0.0000        0.0000        0.0000        0.0000        0.0000        0.0000        0.0000        0.0000        0.0000        0.0000        0.0000        0.0000        0.0000        0.0000        0.0000        0.0000        0.0000        0.0000        0.0000        7.2467        6.1218        7.4292        6.8983        5.9446        6.3547        4.9290        5.8214        5.5578        6.0466        6.8331        7.0688        5.2227        5.8307        7.3920       10.5041       13.0110       23.0019       17.6870        9.6595        4.9519       10.1422        5.3057        3.4163        4.6412        9.3163        8.8784        3.9438        1.8863        1.7919        1.7501        1.7720        2.9603        3.3190        4.3679        4.6501        6.7939       10.0672       10.2650        6.9338       11.7245       12.7836       13.9659       16.3660       17.0285       16.5330       13.9299       14.2272       15.2326       15.7295       15.6227       19.5736       42.4458       25.9909       37.9919       49.0702        0.0000        0.0000        0.0000        0.0000        0.0000        0.0000        0.0000        0.0000        0.0000        0.0000        0.0000        0.0000        0.0000        0.0000        0.0000        0.0000        0.0000        0.0000        0.0000        0.0000        0.0000        0.0000
        0.0000        0.0000        0.0000        0.0000        0.0000        0.0000        0.0000        0.0000        0.0000        0.0000        0.0000        0.0000        0.0000        0.0000        0.0000        0.0000        0.0000        0.0000        0.0000        0.0000        0.0000        0.0000        0.0000        0.0000        0.0000        0.0000        0.0000        0.0000        0.0000        0.0000        0.0000        0.0000        0.0000        0.0000        0.0000        0.0000        0.0000        0.0000        0.0000        0.0000        0.0000        0.0000        0.0000        0.0000        0.0000        0.0000        0.0000        0.0000        0.0000        0.0000        0.0000        0.0000        0.0000       66.1969       57.4620       53.1240       41.5524       36.4188       33.4640       18.6910        0.0000        0.0000        0.0000        0.0000        0.0000        0.0000        0.0000        0.0000        0.0000        0.0000        0.0000        0.0000        0.0000        0.0000        0.0000        0.0000        0.0000        0.0000        0.0000        0.0000        0.0000        0.0000        0.0000        0.0000        0.0000        0.0000        0.0000        0.0000        0.0000        0.0000        0.0000        0.0000        0.0000        0.0000        0.0000        0.0000        0.0000        0.0000        0.0000        0.0000        0.0000        0.0000        0.0000        0.0000        0.0000        0.0000        0.0000        0.0000        0.0000        0.0000        0.0000        0.0000        0.0000        0.0000        0.0000        0.0000        0.0000        0.0000        0.0000        0.0000        0.0000        0.0000        0.0000        0.0000        0.0000        0.0000        0.0000        0.0000        0.0000        0.0000        0.0000        0.0000        0.0000        0.0000        0.0000        0.0000        0.0000        0.0000        0.0000        0.0000        0.0000        0.0000        0.0000        0.0000        0.0000        0.0000        0.0000        0.0000        0.0000        0.0000        0.0000        0.0000        0.0000        0.0000        0.0000        0.0000        0.0000        0.0000        0.0000        0.0000        0.0000        0.0000        0.0000        0.0000        0.0000        0.0000        0.0000        0.0000        0.0000        0.0000       10.6371        8.1055        5.4831        5.3039        4.5634        3.8710        3.2371        4.7171        7.4781        9.6629        5.5097        4.3982        4.7251        5.0024        4.9107        6.6194       11.0181       14.2809       17.3541       16.9075       18.1262       16.5162       14.8431        6.1520        3.3356        6.0182        6.9775        6.0734        3.3955        1.9938        1.9118        3.2828        1.9195        3.5378        3.7647        4.1433        4.9090        6.6081        9.8696        9.8790        6.2347       11.1841       11.5133       12.8000       16.0958       17.7529       18.5187       17.3427       16.7815       17.4672       18.1980       20.1983       21.6721       23.6857       29.7606       49.9687       71.7491       40.7751       52.9069        0.0000        0.0000        0.0000        0.0000        0.0000        0.0000        0.0000        0.0000        0.0000        0.0000        0.0000        0.0000        0.0000        0.0000        0.0000        0.0000        0.0000        0.0000        0.0000        0.0000
        0.0000        0.0000        0.0000        0.0000        0.0000        0.0000        0.0000        0.0000        0.0000        0.0000        0.0000        0.0000        0.0000        0.0000        0.0000        0.0000        0.0000        0.0000        0.0000        0.0000        0.0000        0.0000        0.0000        0.0000        0.0000        0.0000        0.0000        0.0000        0.0000        0.0000        0.0000        0.0000        0.0000        0.0000        0.0000        0.0000        0.0000        0.0000        0.0000        0.0000        0.0000        0.0000        0.0000        0.0000        0.0000        0.0000        0.0000        0.0000        0.0000        0.0000        0.0000        0.0000        0.0000       49.4950       57.1131       42.5050       45.3174       37.0412       26.6967       16.3892        0.0000        0.0000        0.0000        0.0000        0.0000        0.0000        0.0000        0.0000        0.0000        0.0000        0.0000        0.0000        0.0000        0.0000        0.0000        0.0000        0.0000        0.0000        0.0000        0.0000        0.0000        0.0000        0.0000        0.0000        0.0000        0.0000        0.0000        0.0000        0.0000        0.0000        0.0000        0.0000        0.0000        0.0000        0.0000        0.0000        0.0000        0.0000        0.0000        0.0000        0.0000        0.0000        0.0000        0.0000        0.0000        0.0000        0.0000        0.0000        0.0000        0.0000        0.0000        0.0000        0.0000        0.0000        0.0000        0.0000        0.0000        0.0000        0.0000        0.0000        0.0000        0.0000        0.0000        0.0000        0.0000        0.0000        0.0000        0.0000        0.0000        0.0000        0.0000        0.0000        0.0000        0.0000        0.0000        0.0000        0.0000        0.0000        0.0000        0.0000        0.0000        0.0000        0.0000        0.0000        0.0000        0.0000        0.0000        0.0000        0.0000        0.0000        0.0000        0.0000        0.0000        0.0000        0.0000        0.0000        0.0000        0.0000        0.0000        0.0000        0.0000        0.0000        0.0000        0.0000        0.0000        0.0000        0.0000        0.0000        0.0000        0.0000        7.3764        5.1670        2.4917        2.5797        6.9449        5.7583        4.4205        5.6792       10.5865        5.2908        5.2385        5.0514        5.0569        6.8998        6.3227        6.2918        6.7575        8.1090       10.1872       10.7150       11.9940       13.1109       17.0703        5.4815        5.1015        6.7332        8.9859        4.8443        3.3559        2.7697        2.6724        3.0399        2.7215        3.9272        4.9521        5.6874        6.4959        6.9977       11.8354        9.2253        9.7828       11.6988       11.4913       15.4808       19.3505       23.1409       23.4701       24.2793       20.1185       17.6890       29.3233       31.0670       29.7166       46.9607       43.0509       33.7993       37.9604       43.2695       44.7529       70.3551       52.8989        0.0000        0.0000        0.0000        0.0000        0.0000        0.0000        0.0000        0.0000        0.0000        0.0000        0.0000        0.0000        0.0000        0.0000        0.0000        0.0000        0.0000        0.0000
        0.0000        0.0000        0.0000        0.0000        0.0000        0.0000        0.0000        0.0000        0.0000        0.0000        0.0000        0.0000        0.0000        0.0000        0.0000        0.0000        0.0000        0.0000        0.0000        0.0000        0.0000        0.0000        0.0000        0.0000        0.0000        0.0000        0.0000        0.0000        0.0000        0.0000        0.0000        0.0000        0.0000        0.0000        0.0000        0.0000        0.0000        0.0000        0.0000        0.0000        0.0000        0.0000        0.0000        0.0000        0.0000        0.0000        0.0000        0.0000        0.0000        0.0000       48.8638       46.5119       74.6543       51.9445       68.1947       40.4524       43.6408       34.8305       29.4905       22.5537       15.6345       11.6305        0.0000        0.0000        0.0000        0.0000        0.0000        0.0000        0.0000        0.0000        0.0000        0.0000        0.0000        0.0000        0.0000        0.0000        0.0000        0.0000        0.0000        0.0000        0.0000        0.0000        0.0000        0.0000        0.0000        0.0000        0.0000        0.0000        0.0000        0.0000        0.0000        0.0000        0.0000        0.0000        0.0000        0.0000        0.0000        0.0000        0.0000        0.0000        0.0000        0.0000        0.0000        0.0000        0.0000        0.0000        0.0000        0.0000        0.0000        0.0000        0.0000        0.0000        0.0000        0.0000        0.0000        0.0000        0.0000        0.0000        0.0000        0.0000        0.0000        0.0000        0.0000        0.0000        0.0000        0.0000        0.0000        0.0000        0.0000        0.0000        0.0000        0.0000        0.0000        0.0000        0.0000        0.0000        0.0000        0.0000        0.0000        0.0000        0.0000        0.0000        0.0000        0.0000        0.0000        0.0000        0.0000        0.0000        0.0000        0.0000        0.0000        0.0000        0.0000        0.0000        0.0000        0.0000        0.0000        0.0000        0.0000        0.0000        0.0000        0.0000        0.0000        0.0000        0.0000        0.0000        0.0000        0.0000        0.0000        4.3522        3.7146        1.8495        1.2559        2.9211        5.4000       19.2144        9.6995        6.7525        9.0583        7.5679        6.9857        4.1994        4.7321        5.7563        6.7272        6.1377        5.8787        7.2473        9.6060       10.4807       10.6628        9.8516       15.8741        4.8724        4.2657        7.0610        6.7643        4.0232        3.5022        2.9086        2.8206        2.8219        5.5338        4.3431        4.4891        6.5744        7.3444       11.8464        9.4806        7.1908        7.8264        9.9767        9.6628       10.1540       21.3822       20.7827       22.4179       21.4335       20.7548       26.0662       24.8121       16.8664       26.7641       31.1163       28.3052       30.6028       40.0120       49.2305       47.5967       62.1115       47.8968        0.0000        0.0000        0.0000        0.0000        0.0000        0.0000        0.0000        0.0000        0.0000        0.0000        0.0000        0.0000        0.0000        0.0000       26.5972       28.4905       50.0384        0.0000
        0.0000        0.0000        0.0000        0.0000        0.0000        0.0000        0.0000        0.0000        0.0000        0.0000        0.0000        0.0000        0.0000        0.0000        0.0000        0.0000        0.0000        0.0000        0.0000        0.0000        0.0000        0.0000        0.0000        0.0000        0.0000        0.0000        0.0000        0.0000        0.0000        0.0000        0.0000        0.0000        0.0000        0.0000        0.0000        0.0000        0.0000        0.0000        0.0000        0.0000        0.0000        0.0000        0.0000        0.0000        0.0000        0.0000        0.0000        0.0000       36.0323       33.0260       28.8656       29.2467       50.4155       45.9927       46.2009       32.8227       31.1566       37.3975       30.2393       21.7132       24.1639       15.9294       13.3798        0.0000        0.0000        0.0000        0.0000        0.0000        0.0000        0.0000        0.0000        0.0000        0.0000        0.0000        0.0000        0.0000        0.0000        0.0000        0.0000        0.0000        0.0000        0.0000        0.0000        0.0000        0.0000        0.0000        0.0000        0.0000        0.0000        0.0000        0.0000        0.0000        0.0000        0.0000        0.0000        0.0000        0.0000        0.0000        0.0000        0.0000        0.0000        0.0000        0.0000        0.0000        0.0000        0.0000        0.0000        0.0000        0.0000        0.0000        0.0000        0.0000        0.0000        0.0000        0.0000        0.0000        0.0000        0.0000        0.0000        0.0000        0.0000        0.0000        0.0000        0.0000        0.0000        0.0000        0.0000        0.0000        0.0000        0.0000        0.0000        0.0000        0.0000        0.0000        0.0000        0.0000        0.0000        0.0000        0.0000        0.0000        0.0000        0.0000        0.0000        0.0000        0.0000        0.0000        0.0000        0.0000        0.0000        0.0000        0.0000        0.0000        0.0000        0.0000        0.0000        0.0000        0.0000        0.0000        0.0000        0.0000        0.0000        0.0000        0.0000        0.0000        0.0000        0.0000        0.0000        0.0000        4.2574        3.4991        2.9664        1.2538        0.9761        3.0168        6.8543        8.2648        9.6961       10.9186       10.9223       10.1400        5.5800        4.3339        6.2204        6.6309        6.9549        6.4231        6.2867        9.7586       12.1070       10.0941        9.6415        7.0093        6.1164        3.3749        3.9165        8.0708        6.6537        4.3706        3.8640        3.1913        3.1075        3.5212        4.3430        6.1221        6.0066        5.9209        6.5171        6.4954        6.1539        7.1656        7.5019       10.6584       10.4493       13.6725       14.0918       21.1179       25.0378       25.7319       23.8804       24.1551       21.8832       18.8974       18.1109       20.6997       23.1322       28.4788       30.6654       39.1302       39.9113       45.4905       45.9101       47.8097        0.0000        0.0000        0.0000        0.0000        0.0000        0.0000        0.0000        0.0000        0.0000       17.7804       30.1833       33.1957       24.4286       32.4610       38.6229       44.1716       36.1752
        0.0000        0.0000        0.0000        0.0000        0.0000        0.0000        0.0000        0.0000        0.0000        0.0000        0.0000        0.0000        0.0000        0.0000        0.0000        0.0000        0.0000        0.0000        0.0000        0.0000        0.0000        0.0000        0.0000        0.0000        0.0000        0.0000        0.0000        0.0000        0.0000        0.0000        0.0000        0.0000        0.0000        0.0000        0.0000        0.0000        0.0000        0.0000        0.0000        0.0000        0.0000        0.0000        0.0000        0.0000        0.0000        0.0000        0.0000        0.0000       30.1710       27.0994       25.8643       29.3064       25.5785       31.1204       32.3774       23.4584       23.4029       23.9690       29.0077       29.2554       32.7511       25.2553       19.5033       13.7006       12.3398        9.7479        9.4205        0.0000        0.0000        0.0000        0.0000        0.0000        0.0000        0.0000        0.0000        0.0000        0.0000        0.0000        0.0000        0.0000        0.0000        0.0000        0.0000        0.0000        0.0000        0.0000        0.0000        0.0000        0.0000        0.0000        0.0000        0.0000        0.0000        0.0000        0.0000        0.0000        0.0000        0.0000        0.0000        0.0000        0.0000        0.0000        0.0000        0.0000        0.0000        0.0000        0.0000        0.0000        0.0000        0.0000        0.0000        0.0000        0.0000        0.0000        0.0000        0.0000        0.0000        0.0000        0.0000        0.0000        0.0000        0.0000        0.0000        0.0000        0.0000        0.0000        0.0000        0.0000        0.0000        0.0000        0.0000        0.0000        0.0000        0.0000        0.0000        0.0000        0.0000        0.0000        0.0000        0.0000        0.0000        0.0000        0.0000        0.0000        0.0000        0.0000        0.0000        0.0000        0.0000        0.0000        0.0000        0.0000        0.0000        0.0000        0.0000        0.0000        0.0000        0.0000        0.0000        0.0000        0.0000        0.0000        0.0000        0.0000        0.0000        0.0000        0.0000        0.0000        3.7041        3.0714        2.6214        1.1652        1.1713        1.3696        1.5973        5.9736        7.1112       10.2041       12.2216       10.6273       14.6424        5.4437        6.5317        9.6587       10.5456        9.8986       10.0468       10.5712        8.6539        9.9006       10.1586        8.8108        5.6303        6.2883        6.2875        7.0776        5.5695        7.9870       11.0838        7.4534        5.2495        5.4049        6.2480        7.2498        7.0281        5.9520        7.5069        7.4812        9.2560        7.4322       11.3904       13.8502       11.7980       11.6236       14.7654       17.6976       25.4551       22.4449       20.2810       20.6253       17.2324       15.9195       18.4351       25.9934       29.1490       29.9557       30.2281       30.0575       37.2596       47.9079       33.4140        0.0000        0.0000        0.0000        0.0000        0.0000        0.0000       16.5712       17.1560       60.2500       52.1461       43.2365       38.8862       23.0112       22.4232       29.7470       28.1230        0.0000        0.0000
        0.0000        0.0000        0.0000        0.0000        0.0000        0.0000        0.0000        0.0000        0.0000        0.0000        0.0000        0.0000        0.0000        0.0000        0.0000        0.0000        0.0000        0.0000        0.0000        0.0000        0.0000        0.0000        0.0000        0.0000        0.0000        0.0000        0.0000        0.0000        0.0000        0.0000        0.0000        0.0000        0.0000        0.0000        0.0000        0.0000        0.0000        0.0000        0.0000        0.0000        0.0000        0.0000        0.0000        0.0000        0.0000        0.0000        0.0000        0.0000       19.8712       22.6742       19.9830       19.1246       19.1751       20.1464       19.5363       18.4574       18.9661       21.0688       21.7336       20.8470       22.9811       22.7705       18.6671       16.5669       24.5392       21.5575       14.8546       11.3820        9.4876        0.0000        0.0000        0.0000        0.0000        0.0000        0.0000        0.0000        0.0000        0.0000        0.0000        0.0000        0.0000        0.0000        0.0000        0.0000        0.0000        0.0000        0.0000        0.0000        0.0000        0.0000        0.0000        0.0000        0.0000        0.0000        0.0000        0.0000        0.0000        0.0000        0.0000        0.0000        0.0000        0.0000        0.0000        0.0000        0.0000        0.0000        0.0000        0.0000        0.0000        0.0000        0.0000        0.0000        0.0000        0.0000        0.0000        0.0000        0.0000        0.0000        0.0000        0.0000        0.0000        0.0000        0.0000        0.0000        0.0000        0.0000        0.0000        0.0000        0.0000        0.0000        0.0000        0.0000        0.0000        0.0000        0.0000        0.0000        0.0000        0.0000        0.0000        0.0000        0.0000        0.0000        0.0000        0.0000        0.0000        0.0000        0.0000        0.0000        0.0000        0.0000        0.0000        0.0000        0.0000        0.0000        0.0000        0.0000        0.0000        0.0000        0.0000        0.0000        0.0000        0.0000        0.0000        0.0000        0.0000        0.0000        0.0000        0.0000        2.4717        2.3755        2.1202        2.0180        1.9951        2.1170        2.8837       10.7441       10.2597      122.6944      106.5929       10.2020        9.8563        4.8547        6.7511        9.4880        7.3882       12.0118       10.5224       11.9720       10.5655       10.5018       10.7027        8.1245        6.9618        7.5356        7.5380       10.1951        7.5430        7.9206       10.2012       13.7133       15.5188       16.0768       15.8532       11.8391        9.2703        8.8477        7.1006        7.5393       13.0768       12.3670       11.6592        8.4885       11.1727       10.7213        9.9927        9.4618       17.2819       15.5827       17.3955       19.5367       19.0464       14.4909       16.1935       20.7405       28.8513       21.5559       15.5572       20.8643       53.4109       25.1193       23.9439       26.6927       28.2939       21.4637       15.9681       11.2634       34.9848       38.3769       31.7005       28.9784       25.8907       24.0017       21.3709       23.0652       25.2857       26.1938       31.2083        0.0000        0.0000
        0.0000        0.0000        0.0000        0.0000        0.0000        0.0000        0.0000        0.0000        0.0000        0.0000        0.0000        0.0000        0.0000        0.0000        0.0000        0.0000        0.0000        0.0000        0.0000        0.0000        0.0000        0.0000        0.0000        0.0000        0.0000        0.0000        0.0000        0.0000        0.0000        0.0000        0.0000        0.0000        0.0000        0.0000        0.0000        0.0000        0.0000        0.0000        0.0000        0.0000        0.0000        0.0000        0.0000        0.0000        0.0000        0.0000        0.0000        0.0000       24.0259       21.1619       21.9298       19.6488       17.5642       20.6734       22.5028       17.8334       18.6017       28.8435       22.0990       21.5409       16.6528       15.9814       19.9478       17.0217       26.0443       26.9583       20.7435       14.9166       11.9313       10.9580        0.0000        0.0000        0.0000        0.0000        0.0000        0.0000        0.0000        0.0000        0.0000        0.0000        0.0000        0.0000        0.0000        0.0000        0.0000        0.0000        0.0000        0.0000        0.0000        0.0000        0.0000        0.0000        0.0000        0.0000        0.0000        0.0000        0.0000        0.0000        0.0000        0.0000        0.0000        0.0000        0.0000        0.0000        0.0000        0.0000        0.0000        0.0000        0.0000        0.0000        0.0000        0.0000        0.0000        0.0000        0.0000        0.0000        0.0000        0.0000        0.0000        0.0000        0.0000        0.0000        0.0000        0.0000        0.0000        0.0000        0.0000        0.0000        0.0000        0.0000        0.0000        0.0000        0.0000        0.0000        0.0000        0.0000        0.0000        0.0000        0.0000        0.0000        0.0000        0.0000        0.0000        0.0000        0.0000        0.0000        0.0000        0.0000        0.0000        0.0000        0.0000        0.0000        0.0000        0.0000        0.0000        0.0000        0.0000        0.0000        0.0000        0.0000        0.0000        0.0000        0.0000        0.0000        0.0000        0.0000        0.0000        0.0000        0.0000        2.3288        2.2102        2.4236        3.5097        5.0270        0.0000       16.5318       10.5015      113.1862        0.0000        0.0000        0.0000        5.2960        7.0636       10.7702       12.4635       17.3869       14.5531       12.7526       11.4053       11.2526       12.2656        7.3625        6.2899        7.0936        5.4026        9.8066        6.6965        6.9175        6.5585        5.3156        5.1672       10.7499        7.1043        7.9749        7.9675        7.6607        6.8878        8.6500       10.2399        7.4361        7.8674        7.0922        7.7252        7.8351        6.8495        8.3167        8.1465       12.4052       11.7382       11.0598       12.1379       12.4447       15.1628       19.8049       25.0949       17.5339       18.5125       13.7671       19.8563       17.6160       11.8104       12.0018       11.6109       11.1631       10.7220        8.8073       69.1213       12.3960       16.7962       24.7904       31.1987       27.9216       27.2235       30.7565       31.1944       28.3330       30.5620        0.0000        0.0000
        0.0000        0.0000        0.0000        0.0000        0.0000        0.0000        0.0000        0.0000        0.0000        0.0000        0.0000        0.0000        0.0000        0.0000        0.0000        0.0000        0.0000        0.0000        0.0000        0.0000        0.0000        0.0000        0.0000        0.0000        0.0000        0.0000        0.0000        0.0000        0.0000        0.0000        0.0000        0.0000        0.0000        0.0000        0.0000        0.0000        0.0000        0.0000        6.4898       10.9774       16.3053        0.0000        0.0000        0.0000        0.0000        0.0000        0.0000        0.0000       24.8745       25.2209       21.5518       19.6264       19.7333       17.4201       17.3321       16.7518       18.9552       15.7560       15.4936       17.3844       15.9613       16.6670       17.7754       18.7748       21.1603       19.4504       20.0494       16.2185       14.7147       12.8442        0.0000        0.0000        0.0000        0.0000        0.0000        0.0000        0.0000        0.0000        0.0000        0.0000        0.0000        0.0000        0.0000        0.0000        0.0000        0.0000        0.0000        0.0000        0.0000        0.0000        0.0000        0.0000        0.0000        0.0000        0.0000        0.0000        0.0000        0.0000        0.0000        0.0000        0.0000        0.0000        0.0000        0.0000        0.0000        0.0000        0.0000        0.0000        0.0000        0.0000        0.0000        0.0000        0.0000        0.0000        0.0000        0.0000        0.0000        0.0000        0.0000        0.0000        0.0000        0.0000        0.0000        0.0000        0.0000        0.0000        0.0000        0.0000        0.0000        0.0000        0.0000        0.0000        0.0000        0.0000        0.0000        0.0000        0.0000        0.0000        0.0000        0.0000        0.0000        0.0000        0.0000        0.0000        0.0000        0.0000        0.0000        0.0000        0.0000        0.0000        0.0000        0.0000        0.0000        0.0000        0.0000        0.0000        0.0000        0.0000        0.0000        0.0000        0.0000        0.0000        0.0000        0.0000        0.0000        0.0000        0.0000        0.0000        0.0000        0.0000        0.0000        0.0000        0.0000        0.0000        0.0000        0.0000        0.0000        0.0000        0.0000        0.0000        0.0000        0.0000        0.0000       14.6222       14.3077       18.2923       13.2395       12.7209       12.9648       12.1031       15.0599        7.5510        6.9447        7.8192        6.9305        9.1148        8.7378        7.9257        7.9663        6.5149        6.2396        5.9769        5.5730        7.3685        7.3240        7.3350        7.8488        6.9624        7.4778        6.5840        6.8563        6.9653        7.2015        7.2940        7.1285        6.7627       11.2323       11.1752       16.6409       16.2739       17.7517       28.3752       24.7508       23.7063       16.6797       16.5012       11.1565       11.2188       10.8336       10.8355       15.4350       11.1352       10.2456       10.0538        9.7136        8.8616        9.3320       11.0123       12.5619       23.6784       23.6890       23.3441       26.8965       31.2424       31.2854       30.2139        0.0000        0.0000        0.0000
        0.0000        0.0000        0.0000        0.0000        0.0000        0.0000        0.0000        0.0000        0.0000        0.0000        0.0000        0.0000        0.0000        0.0000        0.0000        0.0000        0.0000        0.0000        0.0000        0.0000        0.0000        0.0000        0.0000        0.0000        0.0000        0.0000        0.0000        0.0000        0.0000        0.0000        0.0000        0.0000        0.0000        0.0000        0.0000        0.0000        0.0000        0.0000       11.8697       24.6167       75.5008       92.3505       26.4881       23.3439       27.3298       23.1524       35.9046      104.9655       78.2502       70.7036       43.8673       23.6887       16.6695       15.9288       15.4910       17.1538       16.1719       14.3292       16.3396       24.2968       19.4600       19.2936       19.7239       22.0127       18.9132       16.4138       15.5053       17.7537       20.2848       18.6047       16.0197       12.3895        0.0000        0.0000        0.0000        0.0000        0.0000        0.0000        0.0000        0.0000        0.0000        0.0000        0.0000        0.0000        0.0000        0.0000        0.0000        0.0000        0.0000        0.0000        0.0000        0.0000        0.0000        0.0000        0.0000        0.0000        0.0000        0.0000        0.0000        0.0000        0.0000        0.0000        0.0000        0.0000        0.0000        0.0000        0.0000        0.0000        0.0000        0.0000        0.0000        0.0000        0.0000        0.0000        0.0000        0.0000        0.0000        0.0000        0.0000        0.0000        0.0000        0.0000        0.0000        0.0000        0.0000        0.0000        0.0000        0.0000        0.0000        0.0000        0.0000        0.0000        0.0000        0.0000        0.0000        0.0000        0.0000        0.0000        0.0000        0.0000        0.0000        0.0000        0.0000        0.0000        0.0000        0.0000        0.0000        0.0000        0.0000        0.0000        0.0000        0.0000        0.0000        0.0000        0.0000        0.0000        0.0000        0.0000        0.0000        0.0000        0.0000        0.0000        0.0000        0.0000        0.0000        0.0000        0.0000        0.0000        0.0000        0.0000        0.0000        0.0000        0.0000        0.0000        0.0000        0.0000        0.0000        0.0000        0.0000        0.0000        0.0000        0.0000        0.0000        0.0000       16.9693       19.5077       24.4865       14.4045       11.4352       12.9318       12.5059        7.8658        7.9272        7.5353        7.1039        9.6081       10.4132        9.0316       18.1461       12.5922        8.2536       13.2611        9.5050       11.1333       11.3223       10.8289       11.3296       12.8368       12.2639        6.5939        6.4666        6.8445        9.2631       10.0427        7.9181        8.6131        9.8078       13.5233       13.1920       14.6765       17.3763       15.9913       15.8283       14.0817       16.6019       11.5745       11.8880       12.0808       12.9628       43.3787       47.1307       11.9015       11.6338       11.3927       11.2983       10.3989       12.5655       14.0616       15.0043       26.1440       27.9117       32.7784       28.1697       32.2683       34.4148        0.0000        0.0000        0.0000        0.0000
        0.0000        0.0000        0.0000        0.0000        0.0000        0.0000        0.0000        0.0000        0.0000        0.0000        0.0000        0.0000        0.0000        0.0000        0.0000        0.0000        0.0000        0.0000        0.0000        0.0000        0.0000        0.0000        0.0000        0.0000        0.0000        0.0000        0.0000        0.0000        0.0000        0.0000        0.0000        0.0000        0.0000        0.0000        0.0000        0.0000        0.0000       13.1030       15.1996       18.0675       24.9533       24.9983       25.0652       24.8905       25.6741       30.8776       23.4803       18.9308       25.5907       27.0197       23.6551       12.2263        9.4192       10.9066       12.2980       10.9300       20.0443       14.1202       12.6031       13.1442       11.3132       10.9203       11.4117       12.7014       14.0234       14.5083       15.1316       14.1878       14.4842       21.4862       27.2919       13.9290        0.0000        0.0000        0.0000        0.0000        0.0000        0.0000        0.0000        0.0000        0.0000        0.0000        0.0000        0.0000        0.0000        0.0000        0.0000        0.0000        0.0000        0.0000        0.0000        0.0000        0.0000        0.0000        0.0000        0.0000        0.0000        0.0000        0.0000        0.0000        0.0000        0.0000        0.0000        0.0000        0.0000        0.0000        0.0000        0.0000        0.0000        0.0000        0.0000        0.0000        0.0000        0.0000        0.0000        0.0000        0.0000        0.0000        0.0000        0.0000        0.0000        0.0000        0.0000        0.0000        0.0000        0.0000        0.0000        0.0000        0.0000        0.0000        0.0000        0.0000        0.0000        0.0000        0.0000        0.0000        0.0000        0.0000        0.0000        0.0000        0.0000        0.0000        0.0000        0.0000        0.0000        0.0000        0.0000        0.0000        0.0000        0.0000        0.0000        0.0000        0.0000        0.0000        0.0000        0.0000        0.0000        0.0000        0.0000        0.0000        0.0000        0.0000        0.0000        0.0000        0.0000        0.0000        0.0000        0.0000        0.0000        0.0000        0.0000        0.0000        0.0000        0.0000        0.0000        0.0000        0.0000        0.0000        0.0000        9.4010        6.9173        6.3314       11.0574       23.9215        0.0000       15.0361       19.1279       11.4674        8.3887        8.7407        7.7019        3.9210        6.2384        8.0988        7.8128       10.4823       11.9587       15.7206       16.3157       17.3631       15.5264       15.9941       18.0493       33.1579       24.2586       18.1331       15.8539       14.1108       16.5188       11.5703       15.6860       16.1964       17.4702       18.7758       16.6485       14.1624       13.6928       14.2734       15.1956       16.9126       14.1299       13.7308       13.1503       13.7124       17.2546       14.8609       15.5809       16.8072       17.1693       17.1505       16.5420       16.2791       18.9961       17.9032       16.4327       17.1198       18.7422       22.6448       26.6523       32.2802       38.7687       35.8304       43.9180       41.5481       38.5667        0.0000        0.0000        0.0000        0.0000
        0.0000        0.0000        0.0000        0.0000        0.0000        0.0000        0.0000        0.0000        0.0000        0.0000        0.0000        0.0000        0.0000        0.0000        0.0000        0.0000        0.0000        0.0000        0.0000        0.0000        0.0000        0.0000        0.0000        0.0000        0.0000        0.0000        0.0000        0.0000        0.0000        0.0000        0.0000        0.0000        0.0000        0.0000        0.0000        0.0000        0.0000       10.9959       11.2678       17.0436       20.3561       15.8732       16.3572       16.8018       18.6193       23.3091       18.3007       17.1944       17.6768       19.9279       19.6738       21.1473        8.7997       10.9897       14.7005       11.9425       13.7280       13.3290       10.0973       10.3534        9.7259        9.6159        9.9249       11.9895       11.7502       12.0471       12.0287       14.8197       14.6789       13.9136       18.5999       20.6366       13.2039        0.0000        0.0000        0.0000        0.0000        0.0000        0.0000        0.0000        0.0000        0.0000        0.0000        0.0000        0.0000        0.0000        0.0000        0.0000        0.0000        0.0000        0.0000        0.0000        0.0000        0.0000        0.0000        0.0000        0.0000        0.0000        0.0000        0.0000        0.0000        0.0000        0.0000        0.0000        0.0000        0.0000        0.0000        0.0000        0.0000        0.0000        0.0000        0.0000        0.0000        0.0000        0.0000        0.0000        0.0000        0.0000        0.0000        0.0000        0.0000        0.0000        0.0000        0.0000        0.0000        0.0000        0.0000        0.0000        0.0000        0.0000        0.0000        0.0000        0.0000        0.0000        0.0000        0.0000        0.0000        0.0000        0.0000        0.0000        0.0000        0.0000        0.0000        0.0000        0.0000        0.0000        0.0000        0.0000        0.0000        0.0000        0.0000        0.0000        0.0000        0.0000        0.0000        0.0000        0.0000        0.0000        0.0000        0.0000        0.0000        0.0000        0.0000        0.0000        0.0000        0.0000        0.0000        0.0000        0.0000        0.0000        0.0000        0.0000        0.0000        0.0000        0.0000        4.7528        2.5167        2.4176        3.5471        4.9735        4.5459        7.3857        9.2158       14.3859       15.0545       16.5057       14.0275        8.4429        9.2793        9.4715        8.5795        7.6139       10.2026       15.6736       14.4859       16.0148       16.6033       14.0531       11.8600       13.8487       18.1494       29.2459       28.2559       60.7089       35.7732       20.4938       21.7565       46.2164       49.6515       13.1549       17.9222       16.2723       13.3685       13.0913       13.1005       12.6812       15.7075       16.0112       15.3206       22.1668       23.8429       17.9294       16.3720       15.8689       18.7699       16.1635       19.2168       20.3216       18.9702       19.3907       19.0833       19.3499       22.2261       24.4394       21.4992       22.0178       24.6572       28.0607       31.5208       37.1319       40.7242       40.0024       45.8110       46.3049        0.0000        0.0000        0.0000        0.0000        0.0000
        0.0000        0.0000        0.0000        0.0000        0.0000        0.0000        0.0000        0.0000        0.0000        0.0000        0.0000        0.0000        0.0000        0.0000        0.0000        0.0000        0.0000        0.0000        0.0000        0.0000        0.0000        0.0000        0.0000        0.0000        0.0000        0.0000        0.0000        0.0000        0.0000        0.0000        0.0000        0.0000        0.0000        0.0000        0.0000        0.0000       17.4869       15.5930       11.4288       11.9131       14.0875       15.2046       13.7962       20.0846       17.4370       15.8426       15.4306       12.7487       12.6545       13.7492       17.8909       15.1137       11.7767       10.5005       10.4061       13.2756       15.2451       16.9772       15.6523       12.8086       10.4557        9.4949       10.0104       12.3995       13.5061       13.6035       12.6129       14.7373       14.7563       13.6261       12.9180       11.6744        0.0000        0.0000        0.0000        0.0000        0.0000        0.0000        0.0000        0.0000        0.0000        0.0000        0.0000        0.0000        0.0000        0.0000        0.0000        0.0000        0.0000        0.0000        0.0000        0.0000        0.0000        0.0000        0.0000        0.0000        0.0000        0.0000        0.0000        0.0000        0.0000        0.0000        0.0000        0.0000        0.0000        0.0000        0.0000        0.0000        0.0000        0.0000        0.0000        0.0000        0.0000        0.0000        0.0000        0.0000        0.0000        0.0000        0.0000        0.0000        0.0000        0.0000        0.0000        0.0000        0.0000        0.0000        0.0000        0.0000        0.0000        0.0000        0.0000        0.0000        0.0000        0.0000        0.0000        0.0000        0.0000        0.0000        0.0000        0.0000        0.0000        0.0000        0.0000        0.0000        0.0000        0.0000        0.0000        0.0000        0.0000        0.0000        0.0000        0.0000        0.0000        0.0000        0.0000        0.0000        0.0000        0.0000        0.0000        0.0000        0.0000        0.0000        0.0000        0.0000        0.0000        0.0000        0.0000        0.0000        0.0000        0.0000        0.0000        0.0000        4.6295        4.2776        4.9650        7.5412        6.0135        5.2770        5.0999        5.6125        6.6307        8.6492       13.1118       13.7631       20.3627       18.1482       17.5931       11.4467       18.0715       14.3705       15.8677       13.6808       16.1027       18.2497       29.5175       18.8418       17.4107       15.6289       15.5663       17.2041       17.9864       22.6620       27.2701       31.2231       34.1543       31.4861       27.3096       24.0990       16.5379       13.8172       16.2348       13.9996       13.0294       13.6539       17.1968       13.3970       16.2589       19.3806       19.4269       19.2025       19.6055       18.8699       21.7533       18.2260       18.5608       18.4572       19.9045       23.9097       27.4324       30.0993       24.4260       24.5897       23.3063       23.0603       22.6486       24.5171       26.6439       28.0709       28.6828       35.0665       43.2962       46.6841       41.2886       35.7655        0.0000        0.0000        0.0000        0.0000        0.0000
        0.0000        0.0000        0.0000        0.0000        0.0000        0.0000        0.0000        0.0000        0.0000        0.0000        0.0000        0.0000        0.0000        0.0000        0.0000        0.0000        0.0000        0.0000        0.0000        0.0000        0.0000        0.0000        0.0000        0.0000        0.0000        0.0000        0.0000        0.0000        0.0000        0.0000        0.0000        0.0000        0.0000        0.0000        0.0000       19.2972       20.5826       19.5720       18.2084       18.0488       11.6727       12.6752       14.0324       15.4088       15.9518       17.4556       20.7282       11.8062       11.8205       11.2824       11.2543        8.5385       11.6406       14.7738       13.4385       11.7323       13.6466       15.8789       14.2377       13.7393       11.8739       10.2210       10.1477       12.6732       12.4846       16.7561       21.7423       22.0046       25.5918       22.0591       19.5010       14.4968        0.0000        0.0000        0.0000        0.0000        0.0000        0.0000        0.0000        0.0000        0.0000        0.0000        0.0000        0.0000        0.0000        0.0000        0.0000        0.0000        0.0000        0.0000        0.0000        0.0000        0.0000        0.0000        0.0000        0.0000        0.0000        0.0000        0.0000        0.0000        0.0000        0.0000        0.0000        0.0000        0.0000        0.0000        0.0000        0.0000        0.0000        0.0000        0.0000        0.0000        0.0000        0.0000        0.0000        0.0000        0.0000        0.0000        0.0000        0.0000        0.0000        0.0000        0.0000        0.0000        0.0000        0.0000        0.0000        0.0000        0.0000        0.0000        0.0000        0.0000        0.0000        0.0000        0.0000        0.0000        0.0000        0.0000        0.0000        0.0000        0.0000        0.0000        0.0000        0.0000        0.0000        0.0000        0.0000        0.0000        0.0000        0.0000        0.0000        0.0000        0.0000        0.0000        0.0000        0.0000        0.0000        0.0000        0.0000        0.0000        0.0000        0.0000        0.0000        0.0000        0.0000        0.0000        0.0000        0.0000        0.0000        0.0000        0.0000        3.2245        3.4496        3.9561        5.3428        6.5581        7.0759        7.2511        7.9940        8.4790       11.5283       15.4301       16.3982       13.3084       14.2492       18.4475       17.7735       18.6473       16.8836       17.1744       16.9020       21.4250       22.6305       26.0058       19.7120       17.7331       20.5259       22.1188       20.0980       20.8576       24.3319       32.7437       31.6145       30.7026       35.8840       31.1433       22.7325       21.1809       29.2571       26.2600       22.4353       18.0528       15.7991       15.1450       14.7608       13.1171       14.1271       15.6839       19.0616       17.0753       16.4505       17.8470       19.5749       18.2173       19.7611       20.2488       21.6594       29.5500       35.0630       33.9332       30.3877       32.2768       28.1061       26.7836       27.8874       31.1931       31.8979       34.1334       32.8275       43.4051       42.7131       38.6446       37.4893       36.3055        0.0000        0.0000        0.0000        0.0000        0.0000
        0.0000        0.0000        0.0000        0.0000        0.0000        0.0000        0.0000        0.0000        0.0000        0.0000        0.0000        0.0000        0.0000        0.0000        0.0000        0.0000        0.0000        0.0000        0.0000        0.0000        0.0000        0.0000        0.0000        0.0000        0.0000        0.0000        0.0000        0.0000        0.0000        0.0000        0.0000        0.0000        0.0000        0.0000        0.0000       25.5172       21.8572       29.2593       21.2419       26.4459       14.3067       14.3797       14.5450       14.3225       16.1480       19.8649       25.4150       23.4746       11.0805       11.0949       11.2904       76.3846       67.1453       13.7859       14.5884        8.5621       12.1344       15.6879        8.1971       12.6431       10.7854       11.7796       12.5707       15.1759       21.2232       23.4388       22.2946       28.6313       29.3690       26.6312       23.4793       17.2643        0.0000        0.0000        0.0000        0.0000        0.0000        0.0000        0.0000        0.0000        0.0000        0.0000        0.0000        0.0000        0.0000        0.0000        0.0000        0.0000        0.0000        0.0000        0.0000        0.0000        0.0000        0.0000        0.0000        0.0000        0.0000        0.0000        0.0000        0.0000        0.0000        0.0000        0.0000        0.0000        0.0000        0.0000        0.0000        0.0000        0.0000        0.0000        0.0000        0.0000        0.0000        0.0000        0.0000        0.0000        0.0000        0.0000        0.0000        0.0000        0.0000        0.0000        0.0000        0.0000        0.0000        0.0000        0.0000        0.0000        0.0000        0.0000        0.0000        0.0000        0.0000        0.0000        0.0000        0.0000        0.0000        0.0000        0.0000        0.0000        0.0000        0.0000        0.0000        0.0000        0.0000        0.0000        0.0000        0.0000        0.0000        0.0000        0.0000        0.0000        0.0000        0.0000        0.0000        0.0000        0.0000        0.0000        0.0000        0.0000        0.0000        0.0000        0.0000        0.0000        0.0000        0.0000        0.0000        0.0000        0.0000        0.0000        3.4239        3.3450        3.1355        2.9548        4.0218        5.2160        6.4830        6.1589        6.0567        6.9320       11.3464       10.5023       12.3498       13.6426       17.6928       18.2584       18.9861       16.0423       17.7086       17.5940       40.1253       33.2059       31.7074       35.6991       38.2998       33.4847       28.6122       29.2607       26.3627       22.7542       29.3023       38.4087       62.5024       36.8391       35.4292       44.3668       20.6203       22.5925       22.9791       18.5803       21.6190       16.4448       16.3084       67.4915       58.3328       12.1893       44.3174       12.2274       45.9966       14.8292       17.2593       13.8679       14.4520       18.1007       20.2225       23.0722       25.3903       45.2160       52.7105       46.6247       45.5352       44.9787       39.3246       39.7106       45.3446       41.1552       46.0835       47.4244       41.6982       45.9684       44.1972       46.0270       45.5297        0.0000        0.0000        0.0000        0.0000        0.0000        0.0000
        0.0000        0.0000        0.0000        0.0000        0.0000        0.0000        0.0000        0.0000        0.0000        0.0000        0.0000        0.0000        0.0000        0.0000        0.0000        0.0000        0.0000        0.0000        0.0000        0.0000        0.0000        0.0000        0.0000        0.0000        0.0000        0.0000        0.0000        0.0000        0.0000        0.0000        0.0000        0.0000        0.0000        0.0000        0.0000       33.6590       21.6274       21.9049       29.3716       19.2449       16.4343       16.0442       16.5855       16.6706       17.8607       17.5838       16.8212       14.0981       11.7015       12.1921       16.4243       46.0819       25.4806       19.1537       16.1264       16.7886       35.2822       34.4156       12.5332       15.3175       12.6923       14.4522       16.0693       24.0860       30.8434       25.7928       24.1459       27.8669       29.1306       25.5627       19.2927        0.0000        0.0000        0.0000        0.0000        0.0000        0.0000        0.0000        0.0000        0.0000        0.0000        0.0000        0.0000        0.0000        0.0000        0.0000        0.0000        0.0000        0.0000        0.0000        0.0000        0.0000        0.0000        0.0000        0.0000        0.0000        0.0000        0.0000        0.0000        0.0000        0.0000        0.0000        0.0000        0.0000        0.0000        0.0000        0.0000        0.0000        0.0000        0.0000        0.0000        0.0000        0.0000        0.0000        0.0000        0.0000        0.0000        0.0000        0.0000        0.0000        0.0000        0.0000        0.0000        0.0000        0.0000        0.0000        0.0000        0.0000        0.0000        0.0000        0.0000        0.0000        0.0000        0.0000        0.0000        0.0000        0.0000        0.0000        0.0000        0.0000        0.0000        0.0000        0.0000        0.0000        0.0000        0.0000        0.0000        0.0000        0.0000        0.0000        0.0000        0.0000        0.0000        0.0000        0.0000        0.0000        0.0000        0.0000        0.0000        0.0000        0.0000        0.0000        0.0000        0.0000        0.0000        2.6494        2.2870        0.0000        3.7603        2.7519        2.8380        2.4299        3.4763        3.6632        4.4591        4.9907        3.9016        4.3321        6.4580        8.8040        9.9429       11.3705       10.9555       11.5386       14.2685       18.7780       18.5198       18.1127       31.2548       38.7546       45.2993       48.8576       53.9941       37.2982       49.0573       39.5119       31.6450       30.7283       25.3088       22.0209       28.2890       41.4076       85.2368       34.1885       29.5085       26.8209       21.1218       19.4879       19.8671       37.9074       48.3947       16.8535       14.6353       12.8712       13.6205       11.1515       11.0309       12.4578       14.1355       12.2166       13.6040       13.1978       15.4157       21.3898       21.5422       26.6354       32.3042       53.6073       60.1655       58.4332       60.1771       55.1053       48.5703       49.8138       52.6428       49.7542       45.6360       42.5809       45.6280       48.1929       49.7313       49.3184        0.0000        0.0000        0.0000        0.0000        0.0000        0.0000        0.0000
        0.0000        0.0000        0.0000        0.0000        0.0000        0.0000        0.0000        0.0000        0.0000        0.0000        0.0000        0.0000        0.0000        0.0000        0.0000        0.0000        0.0000        0.0000        0.0000        0.0000        0.0000        0.0000        0.0000        0.0000        0.0000        0.0000        0.0000        0.0000        0.0000      126.0433      113.0960       94.6828       88.4713       78.0011       43.8171       25.1987       25.4574       21.8851       19.4863       18.1911       18.6813       16.6560       15.4386       16.6683       16.7984       17.1838       21.5961       13.7341       12.9727       12.8356       12.7910       12.6542       14.1873       12.0332       24.6111       22.5202       32.9203       42.2562       31.6736       18.7656       17.4694       18.8025       20.1738       19.5597       23.0908       23.2460       20.7468       23.2564       20.8098       19.7471       18.3817       11.2205        9.4719        0.0000        0.0000        0.0000        0.0000        0.0000        0.0000        0.0000        0.0000        0.0000        0.0000        0.0000        0.0000        0.0000        0.0000        0.0000        0.0000        0.0000        0.0000        0.0000        0.0000        0.0000        0.0000        0.0000        0.0000        0.0000        0.0000        0.0000        0.0000        0.0000        0.0000        0.0000        0.0000        0.0000        0.0000        0.0000        0.0000        0.0000        0.0000        0.0000        0.0000        0.0000        0.0000        0.0000        0.0000        0.0000        0.0000        0.0000        0.0000        0.0000        0.0000        0.0000        0.0000        0.0000        0.0000        0.0000        0.0000        0.0000        0.0000        0.0000        0.0000        0.0000        0.0000        0.0000        0.0000        0.0000        0.0000        0.0000        0.0000        0.0000        0.0000        0.0000        0.0000        0.0000        0.0000        0.0000        0.0000        0.0000        0.0000        0.0000        0.0000        0.0000        0.0000        0.0000        0.0000        0.0000        0.0000        0.0000        0.0000        0.0000        0.0000        0.0000        2.9185        2.4001        2.5950        2.5764        3.0789        3.1671        2.9260        3.1573        3.6527        3.9199        4.6007        4.7651      213.4968      201.1982        8.6580        8.5077        8.1186       12.6214       14.6419       14.2761       11.7134       23.6499       23.8264       20.6111       37.9273       40.4871       41.9376       48.8471       59.7809       40.8690      149.2218       29.2118       28.1223       28.3932       27.0603       21.5648       36.9179       39.9028       28.1786       57.3297       49.1150       23.3199       28.3467       61.6135       19.0265       32.0080       39.9714       16.4708       15.8835       13.0236       12.4414       11.9513       12.8776       16.6968       16.9679       15.1040       16.4817       16.5038       17.3350       22.7370       26.3896       32.3299       36.7813       54.5037       61.3731       68.0468       73.6677       54.6554       51.9506       57.3208       56.7911       48.0330       43.8681       49.3027       52.2994       52.5957       55.2076        0.0000        0.0000        0.0000        0.0000        0.0000        0.0000        0.0000        0.0000
        0.0000        0.0000        0.0000        0.0000        0.0000        0.0000        0.0000        0.0000        0.0000        0.0000        0.0000        0.0000        0.0000        0.0000        0.0000        0.0000        0.0000        0.0000        0.0000        0.0000        0.0000        0.0000        0.0000        0.0000        0.0000        0.0000      202.3215      202.7710      166.0354      141.9078      113.8741       76.6298       60.2913       52.3371       39.4634       28.5158       30.0712       34.9831       34.4822       22.9548       18.2370       15.9613       17.1497       15.8465       15.7378       24.0040       23.1226       15.3403       15.3076       16.9477       20.6387       19.1039       16.0720       19.0429       20.0173       12.0582       12.8720       14.5813       15.3942       17.8503       18.5148       17.7135       18.2737       15.7831       14.5823       13.6515       16.5223       22.0067       20.9218       17.3235       21.0484       11.2849        9.7907        8.6181        7.9980        7.0602        6.4722        5.8856        5.3396        2.4001        2.1316        1.9523        0.0000        0.0000        0.0000        0.0000        0.0000        0.0000        0.0000        0.0000        0.0000        0.0000        0.0000        0.0000        0.0000        0.0000        0.0000        0.0000        0.0000        0.0000        0.0000        0.0000        0.0000        0.0000        0.0000        0.0000        0.0000        0.0000        0.0000        0.0000        0.0000        0.0000        0.0000        0.0000        0.0000        0.0000        0.0000        0.0000        0.0000        0.0000        0.0000        0.0000        0.0000        0.0000        0.0000        0.0000        0.0000        0.0000        0.0000        0.0000        0.0000        0.0000        0.0000        0.0000        0.0000        0.0000        0.0000        0.0000        0.0000        0.0000        0.0000        0.0000        0.0000        0.0000        0.0000        0.0000        0.0000        0.0000        0.0000        0.0000        0.0000        0.0000        0.0000        1.6540        1.6449        1.3938        1.3941        1.8423        0.0000        0.0000        0.0000        0.0000        4.5693        4.2054        3.9709        4.9586        4.8017        4.1722        3.9205        4.2816        5.5647        5.1565        5.8295        7.3118        7.1154        6.6144        6.8312        9.1695        9.8585       12.4376       18.0103       31.8427       32.9678       29.9775       27.2057       33.8530       25.7683       36.4374       39.6796       41.1907       41.8829       48.3156       50.8082       56.0326      176.5346       32.3692       28.7357       30.9496       29.5037       39.4751       36.8423       32.4040       28.7111       38.6038       49.1777       18.2224       17.1310       17.9993       20.7120       19.2768       18.1830       16.8985       17.9050       15.9838       14.0534       13.9061       16.0574       16.5709       21.3901       23.1466       19.3554       25.5228       28.8192       33.2083       36.6912       39.0325       44.2251       56.5458       65.5762       71.9414       76.1875       59.5674       58.1477       61.6087       55.4396       48.8782       50.6616       62.5619       59.7626       56.8988       56.6524        0.0000        0.0000        0.0000        0.0000        0.0000        0.0000        0.0000        0.0000
        0.0000        0.0000        0.0000        0.0000        0.0000        0.0000        0.0000        0.0000        0.0000        0.0000        0.0000        0.0000        0.0000        0.0000        0.0000        0.0000        0.0000        0.0000        0.0000        0.0000        0.0000        0.0000        0.0000        0.0000        0.0000      241.5548      247.5231      162.1274      102.4692       66.8615       60.2457       61.6603       56.5683       49.3798       49.3963       50.9627       44.9902       45.0707       79.5454       57.3578       27.0208       24.2919       24.7872       25.1836       33.2821       35.5885       32.9896       19.7560       23.4481       26.8798       22.5854       17.4892       20.2652       17.9128       19.3028       17.0250       14.0365        8.6691        9.3134       11.9077       12.1525       11.6660       11.4787       12.6100       12.4533       13.3967       14.6201       16.5084       15.8485       15.5082       13.2279       10.1375        9.2434        8.4716        7.7952        6.5701        7.3158        6.1838        6.4872        5.3529        6.0559       11.7668       14.3934       13.7231        0.0000        0.0000        0.0000        0.0000        0.0000        0.0000        0.0000        0.0000        0.0000        0.0000        0.0000        0.0000        0.0000        0.0000        0.0000        0.0000        0.0000        0.0000        0.0000        0.0000        0.0000        0.0000        0.0000        0.0000        0.0000        0.0000        0.0000        0.0000        0.0000        0.0000        0.0000        0.0000        0.0000        0.0000        0.0000        0.0000        0.0000        0.0000        0.0000        0.0000        0.0000        0.0000        0.0000        0.0000        0.0000        0.0000        0.0000        0.0000        0.0000        0.0000        0.0000        0.0000        0.0000        0.0000        0.0000        0.0000        0.0000        0.0000        0.0000        0.0000        0.0000        0.0000        0.0000        0.0000        0.0000        0.0000        0.0000        0.0000        3.1013        3.4238        4.0001        4.1674        4.4092        4.4137        4.1094        4.1735        3.7303        3.6553        3.8950        3.2468        3.1899        4.2602        5.2130        5.7294        6.4986        7.5991        8.3208        9.2594       10.5429       12.1564       12.3677       14.3325       15.2160       20.0045       29.0325       34.2376       41.1484       44.8213       39.9435       36.5149       39.0315       36.9792       23.5787       36.1472       35.8130       37.4968       51.3760       53.4281       48.6793       48.0200       48.8907       40.3317       32.1900       35.0525      152.2628       35.0016       31.5010       54.8408       40.7177       27.6726       21.2519       19.9428       18.4575       20.8715       21.5590       20.0344       20.7138       19.2288       19.0162       18.6417       18.6650       17.9519       17.0532       20.3630       23.7418       25.8144       31.3024       35.8167       40.9107       44.2586       41.0653       45.9486       49.6209       56.5329       62.4090       65.9531       66.2905       61.3279       65.0336       54.8109        0.0000        0.0000       68.5341       67.9476       66.1065       61.5462        0.0000        0.0000        0.0000        0.0000        0.0000        0.0000        0.0000        0.0000        0.0000
        0.0000        0.0000        0.0000        0.0000        0.0000        0.0000        0.0000        0.0000        0.0000        0.0000        0.0000        0.0000        0.0000        0.0000        0.0000        0.0000        0.0000        0.0000        0.0000        0.0000        0.0000        0.0000        0.0000        0.0000        0.0000        0.0000      157.4979      129.1394       88.5473       81.0083       69.0318       71.6405       69.1103       56.9268       47.5339       56.6161       52.0175       31.3919       41.1530       39.7728       44.6239       46.4607       43.1678       30.5050       37.6183       42.6184       33.7548       23.3389       27.0763       26.6896       25.6661       20.4723       25.0541       24.3731       17.4519       13.2649       12.5175        9.5623        9.1624       12.1727       12.3607       11.8512       13.3933       12.6384       13.7405       14.3739       13.9494       14.8617       14.3687       13.3176       12.0601        9.5543        9.5005       10.0935        7.5446        6.0283        5.2840        6.0363       14.4192       18.0658       17.4006       18.5742        7.8941        9.5597       15.2600       18.2429        0.0000        0.0000        0.0000        0.0000        0.0000        0.0000        0.0000        0.0000        0.0000        0.0000        0.0000        0.0000        0.0000        0.0000        0.0000        0.0000        0.0000        0.0000        0.0000        0.0000        0.0000        0.0000        0.0000        0.0000        0.0000        0.0000        0.0000        0.0000        0.0000        0.0000        0.0000        0.0000        0.0000        0.0000        0.0000        0.0000        0.0000        0.0000        0.0000        0.0000        0.0000        0.0000        0.0000        0.0000        0.0000        0.0000        0.0000        0.0000        0.0000        0.0000        0.0000        0.0000        0.0000        0.0000        0.0000        0.0000        0.0000        0.0000        0.0000        0.0000        0.0000        0.0000        0.0000        0.0000        0.0000        0.0000        4.0251        4.3147        4.9529        5.0466        5.1734        5.1288        4.1389        3.8858        4.0198        4.0309        4.2133        2.7876        6.7390        6.9198        5.6343        7.1980        7.4142        8.1284        9.3654       11.0022       12.1948       14.5217       16.7038       20.3044       21.2500       27.8858       33.3016       38.9487       46.0911       43.1642       49.6765       40.6517       36.3188       32.5187       35.2010       37.0915       44.9887       50.1519       57.6936       57.0597       50.6502      150.3502       52.0543       43.5448       37.8652       47.1527       47.5383       40.8786       39.2227       47.6181       34.2499       28.4867       18.7588       18.4028       16.8330       19.7325       21.3749       23.1115       23.4562       19.9920       19.6482       19.2275       19.8440       24.0736       25.6288       28.2959       31.9305       29.8405       51.5600       42.3534       40.9413       44.1275       40.4463       45.4084       51.9647       59.5333       61.8807       59.3080       60.0756       60.3775       60.8086        0.0000        0.0000        0.0000        0.0000        0.0000        0.0000        0.0000        0.0000        0.0000        0.0000        0.0000        0.0000        0.0000        0.0000        0.0000        0.0000
        0.0000        0.0000        0.0000        0.0000        0.0000        0.0000        0.0000        0.0000        0.0000        0.0000        0.0000        0.0000        0.0000        0.0000        0.0000        0.0000        0.0000        0.0000        0.0000        0.0000        0.0000        0.0000        0.0000        0.0000        0.0000        0.0000        0.0000      105.4331       92.1363       83.3835       91.7599       75.9967       70.1003       60.7565       59.4530       48.6705       46.8115       48.1466       50.2781       52.1631       63.5590       44.2686       41.9828       43.4387       36.1452       31.8265       23.4920       21.9726       22.4902       21.4448       27.0341       23.0521       19.1532       17.8709       12.6825       13.0398        9.3655        8.8782        8.1973       11.1309       12.8370       14.7590       15.1456       14.0173       13.5732       12.4906       12.6184       13.0281       12.4201       11.5688       11.1742        8.7364        7.9811        6.9307        6.5726        4.8060        4.7254        4.5717        5.9502       10.9425       20.4581       14.3356       15.7436       22.6767       15.6116       14.8756        9.9956        2.2548        0.4300        1.7009        0.0000        0.0000        0.0000        0.0000        0.0000        0.0000        0.0000        0.0000        0.0000        0.0000        0.0000        0.0000        0.0000        0.0000        0.0000        0.0000        0.0000        0.0000        0.0000        0.0000        0.0000        0.0000        0.0000        0.0000        0.0000        0.0000        0.0000        0.0000        0.0000        0.0000        0.0000        0.0000        0.0000        0.0000        0.0000        0.0000        0.0000        0.0000        0.0000        0.0000        0.0000        0.0000        0.0000        0.0000        0.0000        0.0000        0.0000        0.0000        0.0000        0.0000        0.0000        0.0000        0.0000        0.0000        0.0000        0.0000        0.0000        0.0000        0.0000        0.0000        0.0000        4.0167        4.6125        5.1057        4.9604        4.5646        5.2772        5.4852        4.9251        4.8308        5.4808        6.0349        7.3722        6.9599        9.0431        9.5288        8.4924        9.9948       15.2144       14.0667       12.5388       12.1723       13.8571       23.7887       19.8309       22.1883       28.3862       32.8004       37.1033       49.3125       48.4038       46.6420       42.3695       39.4107       36.3061       32.0482       31.4799       27.1894       43.1392       51.7671       50.7156       74.7244      137.6621       51.5883       53.2642       57.4394       49.4434       53.3814       46.5443       42.1445       38.6543       43.0391       34.5179       32.7095       25.7778       74.8373       71.5179       24.4128       25.2571       26.1055       25.4421       24.5118       23.7494       27.4497       32.3738       36.9828       36.3467       38.1911       41.7517       47.6203       55.4671       48.5859       43.7055       42.5635       46.1602       48.8973       53.5214       69.6496       74.6009       65.8816       66.7536       62.2173       64.9791        0.0000        0.0000        0.0000        0.0000        0.0000        0.0000        0.0000        0.0000        0.0000        0.0000        0.0000        0.0000        0.0000        0.0000        0.0000        0.0000
        0.0000        0.0000        0.0000        0.0000        0.0000        0.0000        0.0000        0.0000        0.0000        0.0000        0.0000        0.0000        0.0000        0.0000        0.0000        0.0000        0.0000        0.0000        0.0000        0.0000        0.0000        0.0000        0.0000        0.0000        0.0000        0.0000        0.0000       98.5583       83.9452       74.0115       80.6964       73.8045       64.3634       60.8459       68.4485       66.5430       68.4835       72.2928       71.9533       93.5897      123.2159       91.3898       70.8798       58.9857       36.0661       30.1660       24.2487       19.4703       21.1901       17.3724       17.5386       21.2939       18.2384       12.5852       11.5929       11.9335        8.9037        9.9585        9.6404       13.9317       21.3249       15.4666       19.2319       13.2059       12.0703       12.3074       10.9112       11.2296       10.5164        9.6552        9.0639        6.8995        6.0892        5.5611        5.3940        5.7659        6.7402        5.4155        7.5768        9.5643       11.6946       13.0230       14.3926       16.8130       10.5446        6.9683        6.2646        0.6872        0.7929        0.3026        0.0000        0.0000        0.0000        0.0000        0.0000        0.0000        0.0000        0.0000        0.0000        0.0000        0.0000        0.0000        0.0000        0.0000        0.0000        0.0000        0.0000        0.0000        0.0000        0.0000        0.0000        0.0000        0.0000        0.0000        0.0000        0.0000        0.0000        0.0000        0.0000        0.0000        0.0000        0.0000        0.0000        0.0000        0.0000        0.0000        0.0000        0.0000        0.0000        0.0000        0.0000        0.0000        0.0000        0.0000        0.0000        0.0000        0.0000        0.0000        0.0000        0.0000        0.0000        0.0000        0.0000        0.0000        0.0000        0.0000        0.0000        0.0000        0.0000        0.0000        0.0000        0.0000        4.5609        5.4349        5.6425        4.6576        4.8489        5.3559        5.7224        7.6846        9.1495       10.5936       11.5720       13.9813       13.0655        9.2802        7.8440       12.2253       19.5329       22.5110       15.3746       20.6368       29.6160       36.5374       36.1567       37.9360       33.5439       33.8529       37.1994       52.7251       46.6079       43.0494       47.5074       51.4454       43.1545       37.6887       33.8853       37.7126       43.5639       46.2450       46.3841       92.2111       78.8452       57.1654       50.0404       47.4808       42.0644       43.5520       39.6910       38.4961       32.1015       33.8743       32.6649       38.4824       33.6992       27.0950       71.9759       28.3450       27.9535       34.1469       35.0759       31.1690       33.0061       44.1902       45.0261       45.8065       49.1946       45.3531       51.7308       55.0863       50.7890       52.6518       75.0112       52.3991       55.9846       56.9271       58.6523       70.5702       75.7623       71.2736       72.1318       74.0699       80.4168        0.0000        0.0000        0.0000        0.0000        0.0000        0.0000        0.0000        0.0000        0.0000        0.0000        0.0000        0.0000        0.0000        0.0000        0.0000        0.0000
        0.0000        0.0000        0.0000        0.0000        0.0000        0.0000        0.0000        0.0000        0.0000        0.0000        0.0000        0.0000        0.0000        0.0000        0.0000        0.0000        0.0000        0.0000        0.0000        0.0000        0.0000        0.0000        0.0000        0.0000        0.0000        0.0000        0.0000        0.0000       48.4613       43.2428       46.5795       58.0504       56.6742       57.8678       55.5236       64.9917       60.8386       49.1304       44.2642       49.3563       63.2650       86.0406       86.3109       73.6796       49.4199       53.9499       53.8002       35.7702       32.6354       26.3099       21.4637       25.3490       18.9610       22.3596       17.4941       16.4077       15.6264       15.1329       16.2911       39.7268       97.4260       50.3202       27.1137       16.7566       12.5139       10.7616        9.2607        9.3298        9.1180        7.9101        6.3221        1.7803        1.4978        1.4128        1.5207        4.7664        5.6172       24.7687       21.8223        7.5322       18.4271       25.4214       11.3370        6.6565        5.4940        3.5018        2.3427        0.9151        0.7444        0.5444        0.3489        0.0000        0.0000        0.0000        0.0000        0.0000        0.0000        0.0000        0.0000        0.0000        0.0000        0.0000        0.0000        0.0000        0.0000        0.0000        0.0000        0.0000        0.0000        0.0000        0.0000        0.0000        0.0000        0.0000        0.0000        0.0000        0.0000        0.0000        0.0000        0.0000        0.0000        0.0000        0.0000        0.0000        0.0000        0.0000        0.0000        0.0000        0.0000        0.0000        0.0000        0.0000        0.0000        0.0000        0.0000        0.0000        0.0000        0.0000        0.0000        0.0000        0.0000        0.0000        0.0000        0.0000        0.0000        0.0000        0.0000        0.0000        0.0000        0.0000        0.0000        0.0000        0.0000        5.8228        6.0034        4.6362        5.5098        5.6000        8.2151       16.3889       19.8854       18.0966       21.2392       26.4609       23.2232       16.8231       17.8009       21.8890       23.2954       23.5109       26.0901       30.0307       30.2708       37.2954       40.5374       51.9146       52.8558       51.5094       54.5858       57.8902       57.2873       56.7228       53.3732       48.2386       42.3879       50.6639       51.4837       50.5299       51.8931       51.9575       52.8325       55.3345       59.4476       54.7989       48.4018       50.4327       47.2281       52.3964       48.2747       47.4675       46.7947       46.8360       42.1827       42.4449       46.7198       43.0886       46.6053       32.4036       34.6911       38.1876       38.5366       37.6676       75.6683       53.5813       58.4153       54.4997       55.6765       57.9888       48.1266       44.5203       50.3871       52.5699      105.6946       52.4895       55.6922       51.6366       57.9115       66.8172       73.8615       72.8289       75.7367       82.3461       99.9965        0.0000        0.0000        0.0000        0.0000        0.0000        0.0000        0.0000        0.0000        0.0000        0.0000        0.0000        0.0000        0.0000        0.0000        0.0000        0.0000
        0.0000        0.0000        0.0000        0.0000        0.0000        0.0000        0.0000        0.0000        0.0000        0.0000        0.0000        0.0000        0.0000        0.0000        0.0000        0.0000        0.0000        0.0000        0.0000        0.0000        0.0000        0.0000        0.0000        0.0000        0.0000        0.0000        0.0000        0.0000       49.5751       48.0178       44.9125       60.8247       60.7427       61.4454       56.7818       70.5299       62.8538       55.0030       46.5705       40.9021       37.3628       38.0134       31.9609       40.7408       42.6944       54.7085       54.6339       43.8785       45.9684       39.0499       60.0971       62.6672       29.6795       27.5465       25.3393       23.1459       19.0790       17.6316       60.9270       19.1740       30.5813       22.8527       45.2073       70.8153       59.6101       27.2226       24.1583       37.3823       14.3742        9.0986        6.4930        1.2137        0.9285        0.8751        1.2582        8.5011       18.0422       45.6106       46.4655       37.8098       36.7907       23.2130       13.8742        5.1123        3.1859        1.7930        2.1671        0.7289        0.5441        0.3526        0.2907        0.0000        0.0000        0.0000        0.0000        0.0000        0.0000        0.0000        0.0000        0.0000        0.0000        0.0000        0.0000        0.0000        0.0000        0.0000        0.0000        0.0000        0.0000        0.0000        0.0000        0.0000        0.0000        0.0000        0.0000        0.0000        0.0000        0.0000        0.0000        0.0000        0.0000        0.0000        0.0000        0.0000        0.0000        0.0000        0.0000        0.0000        0.0000        0.0000        0.0000        0.0000        0.0000        0.0000        0.0000        0.0000        0.0000        0.0000        0.0000        0.0000        0.0000        0.0000        0.0000        0.0000        0.0000        0.0000        0.0000        0.0000        0.0000        0.0000        0.0000        5.3287        6.3507        6.9661        7.3567        6.6094        6.1227        8.2259       12.5264       23.9463       25.5238       22.0566       21.5236       24.9289       25.5670       35.9931       44.9466       28.8602       25.7932       28.0884       30.0263       30.3154       34.7200       48.8895       64.4453       63.3192       62.4930       68.0463       61.5840       58.9564       62.4351       65.5876       52.4414       45.3529       49.4233       50.2266       56.5517       54.4542       52.3092       52.7713       59.1687       57.7124       57.8192      104.1092      109.0469       52.4830       56.8622       59.2477       57.1710       52.6334       51.6353       49.3463       48.0517       49.0064       49.3530       46.8090       48.9031       43.2302       71.2975       49.0106       44.6651       42.2651       54.4793       74.2350      102.4498       81.2566       73.2349       52.9561       50.2617       49.7358       60.1434       61.6954       61.8116       55.9051       59.7036       58.3930       61.0252       67.9001       75.2872       77.6911       68.8225       76.0875       67.7156        0.0000        0.0000        0.0000        0.0000        0.0000        0.0000        0.0000        0.0000        0.0000        0.0000        0.0000        0.0000        0.0000        0.0000        0.0000        0.0000
        0.0000        0.0000        0.0000        0.0000        0.0000        0.0000        0.0000        0.0000        0.0000        0.0000        0.0000        0.0000        0.0000        0.0000        0.0000        0.0000        0.0000        0.0000        0.0000        0.0000        0.0000        0.0000        0.0000        0.0000        0.0000        0.0000        0.0000        0.0000       75.2592       79.2179       73.6505       99.3176       92.1223       75.6892       65.6455       74.7024       69.4957       56.9139       46.8580       34.7916       39.8852       33.1262       29.5490       33.2377       30.6218       31.9307       38.9601       22.6984       22.5242       33.3790       41.5684       57.1280       42.9695       37.6440       41.2368       40.8630       24.9878       17.5062       19.3511       12.0015        9.9911        8.6144        7.3116        9.5598       35.2713       49.0161       28.8727       24.0756        9.1113        4.3916        3.3419        0.8261        0.5679        0.5364        1.0736        7.1208       12.6510       13.8392       15.1850       43.3135       71.7692       25.9690       16.0726       22.6693        7.6455        2.0963        1.3186        0.4872        0.3937        0.3215        0.5067        0.1501        0.0000        0.0000        0.0000        0.0000        0.0000        0.0000        0.0000        0.0000        0.0000        0.0000        0.0000        0.0000        0.0000        0.0000        0.0000        0.0000        0.0000        0.0000        0.0000        0.0000        0.0000        0.0000        0.0000        0.0000        0.0000        0.0000        0.0000        0.0000        0.0000        0.0000        0.0000        0.0000        0.0000        0.0000        0.0000        0.0000        0.0000        0.0000        0.0000        0.0000        0.0000        0.0000        0.0000        0.0000        0.0000        0.0000        0.0000        0.0000        0.0000        0.0000        0.0000        0.0000        0.0000        0.0000        0.0000        0.0000        0.0000        0.0000       10.0573        9.4367        8.8839        8.9830        8.9363        8.6286        6.9547       10.0071       17.1184       22.5542       22.0552       22.1599       23.1776      148.5173       42.5552      111.2559      184.2369       35.5856       35.5802       34.7307       37.4192       30.1535       27.5491      149.4015       60.7664       69.9724       73.1824       74.1676       71.5618       58.1941       60.3857       55.4824      121.8157       65.5463       75.7831      134.3017       61.4643       58.1434       65.7551      114.6946       82.7943       59.0977       59.6606       59.0695       58.7638       58.9304       60.6268       60.5555       58.4739       54.9940       50.2076       50.3771       51.5848       53.1735       46.4360       45.3451       81.6257       47.3463       50.7584       49.6296       44.8346       37.0272       48.6217       53.8674       45.0970       89.2747       42.4322       43.8710       56.6632       54.5621       56.8995       63.7472       64.7435       54.3224       51.8944       53.0567       54.0190       57.6931       56.1569       50.0100       53.8154       65.2220       67.6352       66.8517        0.0000        0.0000        0.0000        0.0000        0.0000        0.0000        0.0000        0.0000        0.0000        0.0000        0.0000        0.0000        0.0000        0.0000        0.0000
        0.0000        0.0000        0.0000        0.0000        0.0000        0.0000        0.0000        0.0000        0.0000        0.0000        0.0000        0.0000        0.0000        0.0000        0.0000        0.0000        0.0000        0.0000        0.0000        0.0000        0.0000        0.0000        0.0000        0.0000        0.0000        0.0000        0.0000       73.4752       88.4519       75.2429       63.7182       71.6599       67.3286       65.5938       59.2489       79.0313       78.1897       73.7475       66.8164       62.8352       71.8642       80.1896       67.1215       45.2574       32.0982       23.1627       24.7268       22.3586       29.9935       28.2096       33.6310       28.6542       38.1717       35.5111       59.6205       65.2033       32.8374       15.3910       12.9819        9.1600        7.0209        5.6379        5.3700        5.7544        6.0858        5.1721        4.3297        5.6400        4.4869        3.2641        2.4908        0.6124        0.4179        0.4016        0.8068        2.4240        2.6021        2.7970        2.6679        2.8421        2.9622        2.8186        6.1904       29.1629       45.3280       16.0589        3.0074        0.4531        0.4668        0.3350        0.7663        0.4716        0.1409        0.0000        0.0000        0.0000        0.0000        0.0000        0.0000        0.0000        0.0000        0.0000        0.0000        0.0000        0.0000        0.0000        0.0000        0.0000        0.0000        0.0000        0.0000        0.0000        0.0000        0.0000        0.0000        0.0000        0.0000        0.0000        0.0000        0.0000        0.0000        0.0000        0.0000        0.0000        0.0000        0.0000        0.0000        0.0000        0.0000        0.0000        0.0000        0.0000        0.0000        0.0000        0.0000        0.0000        0.0000        0.0000        0.0000        0.0000        0.0000        0.0000        0.0000        0.0000        0.0000        0.0000        0.0000        0.0000        0.0000        7.0413        7.6429        8.5207        8.9656        9.9254       10.4286        9.0720       14.0276       11.9879       20.8267       28.3891       31.1898       30.2741       35.7489      147.2719       56.5037       58.4981       44.8608       39.1948       34.4409       32.6308       31.3123       35.8476       38.5783      145.7303       55.6815       76.1014       69.5419       73.5932       73.4037       65.7485       58.5552       53.2524      142.8046       70.5975       68.1561       88.2188       63.5569       66.5906       66.5444       74.1152       78.1989       69.1271       62.9801       55.4570       64.0841       66.5663       67.5769       66.8242       62.2437       65.4727       57.0423       54.2551       54.2993       59.6587       61.5407       55.6585      101.7717       49.1672       48.7467       45.8657       45.5553       36.6970       39.3868       46.3398       50.8406       40.1768       38.6804       40.3539       55.9883       61.2806       61.1254       73.0463       57.6421       49.1877       50.3452       50.7904       55.4934       52.5965       52.1266       57.0299       80.1907       64.3952       59.6734        0.0000        0.0000        0.0000        0.0000        0.0000        0.0000        0.0000        0.0000        0.0000        0.0000        0.0000        0.0000        0.0000        0.0000        0.0000        0.0000
        0.0000        0.0000        0.0000        0.0000        0.0000        0.0000        0.0000        0.0000        0.0000        0.0000        0.0000        0.0000        0.0000        0.0000        0.0000        0.0000        0.0000        0.0000        0.0000        0.0000        0.0000        0.0000        0.0000        0.0000        0.0000        0.0000        0.0000       32.6232       32.6478       34.3322       33.1306       44.5934       45.0851       46.2975       41.3487       69.0733       88.0941       90.9834       91.6990       85.8796       63.7910       47.0205       39.3966       36.3934       32.3006       26.6432       31.4837       21.9793       23.8351       18.7387       23.9510       18.3540       17.2031       17.7436       24.0596       34.4047       15.6227       11.7410       10.7479        7.8066        4.9705        5.0038        4.9704        3.4595        3.2240        4.6347        7.5611        7.6283        8.9556        3.1770        0.4537        0.0842        0.0566        0.0564        0.0835        1.0357        1.2855        1.4000        1.9229        1.6319        1.5712        1.2966        0.6433        2.1585        6.1925        8.0164        2.6465        0.9346        0.3264        0.4993        1.0542        1.2306        0.6181        0.7276        0.2741        0.1866        0.1775        0.1701        0.1641        0.1025        0.0991        0.0000        0.0000        0.0000        0.0000        0.0000        0.0000        0.0341        0.0406        0.0595        0.0906        0.0000        0.0000        0.0000        0.0000        0.0000        0.0000        0.0000        0.0000        0.0000        0.0000        0.0000        0.0000        0.0000        0.0000        0.0000        0.0000        0.0000        0.0000        0.0000        0.0000        0.0000        0.0000        0.0000        0.0000        0.0000        0.0000        0.0000        0.0000        0.0000        0.0000        0.0000        0.0000        0.0000        0.0000        0.0000        0.0000        4.9076        5.3546        6.4619        7.5328        8.8244        9.5304       12.1942       14.3821       16.8986       23.5881       20.5634       23.9498       33.4364       40.8985       41.9938       44.7393       64.3123       61.9079       50.5436       46.2951       41.6298       42.8149       38.8207       38.8399       38.5598       56.0966       47.9574       59.3326       72.3732       68.9820       80.3604       75.5308       66.3334       56.7392       51.0883       47.9910       57.7175       60.6122       76.6842       81.4950       69.4057       64.4848       64.0227       70.2141       71.5811       65.5866       62.1357       66.1032       57.5320       59.8525       65.7993       60.5809       82.5786       74.2434       54.1986       52.7887       56.5641       65.1063       63.5199       57.9702       52.9545       50.6731       46.0414       44.1290       41.3050       40.3399       39.1032       39.8131       48.2566       55.9392       65.2452       61.4333       57.3453       57.4874       59.9596       57.0104       57.1863       54.0161       57.2109       50.9626       63.8946       73.3158       92.7639       90.0232       63.2035       58.8236        0.0000        0.0000        0.0000        0.0000        0.0000        0.0000        0.0000        0.0000        0.0000        0.0000        0.0000        0.0000        0.0000        0.0000        0.0000        0.0000
        0.0000        0.0000        0.0000        0.0000        0.0000        0.0000        0.0000        0.0000        0.0000        0.0000        0.0000        0.0000        0.0000        0.0000        0.0000        0.0000        0.0000        0.0000        0.0000        0.0000        0.0000        0.0000        0.0000        0.0000        0.0000        0.0000       70.5872       48.8614       46.6629       53.9340       60.7929       61.4508       62.6128       60.8985       45.0203       53.0177       45.0696       44.8683       46.2496       38.1074       32.3244       28.7367       35.4118       38.5695       35.2390       31.6738       34.0859       19.7717       17.3506       15.9108       13.8443       13.5212       13.3580       15.6936       17.1940       28.6582       12.3586       10.4210        8.9336        7.7679        5.1073        4.6014        3.7438        4.0915        3.5392        4.1294        2.5527        1.8276        0.4327        3.9268        4.9466        8.0020        5.2255        5.8888        1.0124        1.2393        1.0008        1.2250        0.9831        0.5789        0.5278        0.2945        0.2843        0.5970        0.4531        1.0954        0.7338        0.3257        0.3140        0.3003        0.3561        0.3942        1.5010        0.3558        0.3520        0.2490        0.2452        0.2314        0.2088        0.1195        0.1053        0.0870        0.0644        0.0000        0.0000        0.0000        0.0000        0.0188        0.0239        0.0400        0.0669        0.5430        0.6030        0.5116        0.6997        0.0000        0.0000        0.0000        0.0000        0.0000        0.0000        0.0000        0.0000        0.0000        0.0000        0.0000        0.0000        0.0000        0.0000        0.0000        0.0000        0.0000        0.0000        0.0000        0.0000        0.0000        6.4566        5.6906        4.3592        4.5874        5.2213        4.5506        4.9235        6.1298        6.2542        5.7301        5.8311        5.6196        5.9363        7.1933        9.3041       10.8302       13.2173       14.9687       16.4037       16.4114       22.8771       31.3447       35.3525       43.9064       54.3058       52.1315       51.4317       65.6634       50.4478       44.8168       47.8171       48.4053      132.8496       40.4791       39.5322       34.2305       43.3466       48.5542       61.6810       80.1561       70.8007       87.8545       85.8197       63.4813       61.9042       57.9908       56.1421       61.5856       70.2495      128.7530      125.3822       73.6406       73.0048       68.0906       65.7946       60.3239       60.9871       64.3124       55.6953       81.4206       72.2702       52.9130       58.0645       90.3145       90.2112       53.6477       59.5404       90.3538       76.9555       60.8252       53.4083       46.4505       44.0739       41.9064       43.0454       39.7778       43.0802       46.5345       43.6540       55.7312       64.2004       62.9395       59.4330       62.5559       59.5233       60.8913       61.5514       57.5163       54.5608       53.2905       51.6922       66.8734       88.1684       84.1465       69.4916        0.0000        0.0000        0.0000        0.0000        0.0000        0.0000        0.0000        0.0000        0.0000        0.0000        0.0000        0.0000        0.0000        0.0000        0.0000        0.0000        0.0000        0.0000
        0.0000        0.0000        0.0000        0.0000        0.0000        0.0000        0.0000        0.0000        0.0000        0.0000        0.0000        0.0000        0.0000        0.0000        0.0000        0.0000        0.0000        0.0000        0.0000        0.0000        0.0000        0.0000        0.0000        0.0000        0.0000        0.0000       73.9965       53.3815       52.9146       53.1349       66.1407       58.5668       45.1574       42.7038       40.1272       53.4039       38.1201       32.9369       38.1219       31.9958       24.6498       23.7892       24.9232       60.4572       59.4365       38.7176       27.6618       15.0548       14.5220       12.4668       10.0143        9.9137        9.2899        9.9490       11.9713        9.3496        8.5540        7.1459        6.7509        7.0664        4.3014        3.3082        2.5188        3.0169        2.3330        2.0324        2.4306        3.9508        3.8484        4.5856        7.1409       13.7135        8.8022        6.8003        6.0501        3.4806        2.2340        2.2343        1.6448        1.1626        0.9638        0.6699        0.3093        0.9133        1.4481        2.1992        1.2569        0.6611        0.3921        0.3856        0.4832        0.5237        0.5030        0.5659        0.5005        0.3620        0.3644        0.3564        0.3403        0.2098        0.2002        0.1810        0.1530        0.0000        0.0000        0.0000        0.0000        0.0493        0.0448        0.0528        0.3352        0.2923        0.3548        0.4601        0.6094        0.8867        1.0557        1.3183        0.0000        0.0000        0.0000        0.0000        0.0000        0.0000        0.0000        0.0000        0.0000        0.0000        0.0000        0.0000        5.3634        5.3284        5.2201        4.7286        4.8524        5.9555        6.2102        5.7563        5.1933        5.3518        5.6828        5.6709        5.7817        5.7096        5.3523        5.7272        6.2684        6.4628        7.9202        8.6064       10.7661       13.8363       16.6044       17.4810       17.5983       23.9708       29.5756       32.2747       35.3903       48.6808       43.3131       46.1285       54.1077       59.7445       36.6804       39.4403       48.4862       43.7802       43.6897       44.8222       43.0043       33.0804       37.5830       46.4773       51.0444       59.7077       63.7760       69.4304       72.6545       66.4610       60.1076       59.0380       55.5758       63.0601       70.7800       76.3554       78.7692       73.8467       73.4601       70.2789       60.2728       55.9008       57.2297       59.0289       55.5348       50.8929       53.0362       57.6161       59.3385       53.7627       49.1554       46.8187       50.0895       62.6543       60.5533       55.3155       52.3851       50.4261       47.1565       43.8195       41.8611       38.8464       52.1068       65.0710       56.3555       65.0706       71.3315       69.6190       67.6087       65.0471       59.2661       65.8422       67.6364       64.7753       58.7030       59.0973       62.4077        0.0000       82.7476       68.3938       58.3807        0.0000        0.0000        0.0000        0.0000        0.0000        0.0000        0.0000        0.0000        0.0000        0.0000        0.0000        0.0000        0.0000        0.0000        0.0000        0.0000        0.0000        0.0000
        0.0000        0.0000        0.0000        0.0000        0.0000        0.0000        0.0000        0.0000        0.0000        0.0000        0.0000        0.0000        0.0000        0.0000        0.0000        0.0000        0.0000        0.0000        0.0000        0.0000        0.0000        0.0000        0.0000        0.0000        0.0000       36.6397       41.3742       21.0955       24.0119       26.3093       25.7584       34.3717       26.9518       35.0828       26.4006       38.2406       30.7867       30.2563       34.4503       29.6312       24.6304       20.4509       20.2331       20.4344       21.4699       15.3322       16.5854       14.3651       16.6505       14.6656       11.5780        7.9292        7.8653        7.9341        8.8126        7.7788        7.1330        6.7575        6.9307        5.4155        5.3919        3.2517        2.8438        1.4576        1.6746        2.2713        2.2797        1.4566        1.9441        2.3005        2.5849        5.6132        6.5743        7.5562        4.9226        4.6026        2.3795        2.5077        1.5040        1.0422        1.6089        1.2875        0.8609        0.8329        0.9644        2.0185        1.2986        0.5603        0.7730        0.7711        0.9411        1.0592        0.7647        0.6988        0.7170        0.5243        0.5352        0.5473        0.5571        0.3704        0.3806        0.3696        0.3348        0.0000        0.0000        0.0000        0.0000        0.1254        0.1030        0.0977        0.1100        0.3792        0.4150        0.4865        0.5966        1.0698        1.3646        1.1523        1.4160        1.6760        1.9353        0.0000        0.0000        0.0000        0.0000        0.0000        0.0000        0.0000        0.0000        4.7322        4.7909        4.7249        4.9546        5.0785        4.7232        5.2611        5.6567        6.3488        7.3401        7.6890        8.3229        8.8188       10.1252        7.8832        7.2417        8.6590       11.7098       10.8834        9.1390       11.2482       14.2265       18.4415       19.6565       20.3924       23.4722       31.3461       41.8631       44.7787       40.9925       43.4120       46.9322       49.5768       42.6128       45.7087       36.4508       26.9361       32.6600       34.6486       33.1294       35.5465       34.4222       37.9025       39.7213       60.1307       48.9146       54.2112       64.5403       74.4235       77.8210       70.7115       61.9450       62.0046       61.2099       66.5017       68.6314       74.2478       79.5071       90.1670       80.6151       72.8126       62.6254       65.1582       70.5722       78.9565       70.2932       60.2330       57.4561       52.9890       47.8183       48.0327       47.3368       46.8289       52.4973       53.7879       49.0854       48.7320       50.6888       54.7922       46.9108       45.0040       46.2288       49.3214       50.6238       57.5001       51.0590       64.9758       65.0910       69.6870       71.6235      103.2881       68.3303       74.2400       73.2444       70.4329       66.5438        0.0000        0.0000        0.0000        0.0000        0.0000        0.0000        0.0000        0.0000        0.0000        0.0000        0.0000        0.0000        0.0000        0.0000        0.0000        0.0000        0.0000        0.0000        0.0000        0.0000        0.0000        0.0000        0.0000        0.0000
        0.0000        0.0000        0.0000        0.0000        0.0000        0.0000        0.0000        0.0000        0.0000        0.0000        0.0000        0.0000        0.0000        0.0000        0.0000        0.0000        0.0000        0.0000        0.0000        0.0000        0.0000        0.0000       27.4717       27.6852       25.0222       25.3828       29.9500       16.3613       13.7193       12.9898       13.7454       19.0490       19.3705       19.3206       17.3247       23.8831       22.8198       29.4401       23.8776       21.1166       19.4192       15.6375       12.9255       12.5595       14.1892       11.8781        9.8848       10.3813       14.4002       14.1166        9.4321        6.5956        6.5936        8.5305        8.0685        7.6670        7.4774        6.5383        6.1482        4.7306        6.4437        3.8157        3.4570        2.1865        7.4476        1.7704        1.5447        1.0463        1.1101        1.4241        2.0526        2.6931        4.8574        6.7269        6.4108        2.0533        0.6010        1.4862        1.8388        1.5832        1.4432        1.2452        1.2165        1.2106        1.2579        1.3482        1.3789        1.3488        2.0217        2.0042        2.1232        1.6474        1.1024        0.9865        1.1423        1.1610        1.0611        1.1056        1.1631        1.3385        1.4101        1.3919        1.2843        0.2045        0.1845        0.1641        0.1411        0.3398        0.2724        0.2413        0.2473        0.3588        0.3670        0.3990        0.9121        1.5280        1.5948        1.2331        0.8052        1.4223        1.3329        1.1863        1.3466        1.7487        1.8726        1.6022        1.8309        3.6507        4.0466        4.3157        4.6058        5.4605        7.4898        8.2118        6.8299        5.2647        6.7644        9.8919        9.9201       11.1354       12.4430       13.6850       12.7763       11.8866        8.9667        8.5499       10.0385        9.7512       11.4729       13.3930       16.9041       21.6262       25.1626       32.0430       31.8874       36.3638       43.1117       50.9008       49.6950       44.2114       46.5027       44.8376       42.1109       38.6574       36.5024       34.9228       34.8355       35.9965       40.0797       38.5322       36.1786       40.0212       37.3598       42.3787       50.5984       62.1856       70.2345       78.0300       77.0499       76.5399       74.1941       74.2568       67.0722       70.2926       77.0601       88.0263       97.0835      102.0315       86.4312       87.1564       88.4579       83.9294       81.8997       74.7200       67.9603       63.6821       54.9072       46.9806       47.1187       48.1745       48.5428       49.3486       47.1208       46.0239       51.0685       49.6809       51.1649       54.1615       51.6327       49.4188       49.1989       50.4634       53.2125       47.3821       46.2229       58.7916       62.1630       69.1194       78.1853      120.2785       80.1908       83.6325       79.3644       78.8532        0.0000        0.0000        0.0000        0.0000        0.0000        0.0000        0.0000        0.0000        0.0000        0.0000        0.0000        0.0000        0.0000        0.0000        0.0000        0.0000        0.0000        0.0000        0.0000        0.0000        0.0000        0.0000        0.0000        0.0000        0.0000
        0.0000        0.0000        0.0000        0.0000        0.0000        0.0000        0.0000        0.0000        0.0000        0.0000        0.0000        0.0000        0.0000        0.0000        0.0000        0.0000        0.0000        0.0000       25.0578       15.7202       15.1785       20.7267       22.4055       19.8618       25.0729       25.7289       25.5676       10.4372       10.0557        9.3910        9.4820       14.0082       14.1505       14.0869       14.1489       19.8275       19.9075       17.6668       16.2212       14.9336       13.1336       12.6014       11.4478        9.9134        6.4525        5.4369        3.3202        5.4191        9.6251       14.4762       17.7969       10.3346        9.8444        9.7515        7.7780        7.3454        7.4898        8.4074        7.8677        6.5822        5.9892        6.0929        4.0085        2.8734        7.7755        2.9172        2.2003        1.8524        1.9494        2.6953        2.4636        2.4874        1.1933        0.2582        0.0575        0.5229        0.6344        1.2245        1.9054        1.3824        1.2801        1.3563        1.4164        1.4779        1.5440        1.7152        1.8622        1.5152        2.0539        1.8380        1.3642        1.5146        1.2160        1.2094        1.2522        1.2753        1.3187        1.3853        1.4866        1.7319        1.9339        1.8446        1.7178        0.2730        0.2521        0.2253        0.1922        0.4621        0.3653        0.3135        0.3050        0.4224        0.4102        0.7292        0.9707        0.9803        1.6657        1.6699        1.4822        2.0870        1.9559        1.6933        1.9070        3.3701        3.3589        2.4675        2.0211        3.5137        3.6659        3.9952        4.3544        5.2011        6.9961       10.0656       12.1202        9.5894        6.4898        8.0396        8.2738       10.5961        9.6419        8.0494        7.8275        8.0925       10.0568        9.3836        9.2031        9.2085       10.2633       13.2447       16.2738       28.5151       36.3075       41.2327       37.7145       36.8452       40.5342       42.0169       43.4750       42.9123       40.7298       45.3492       47.5080       48.4340       42.7213       37.6642       38.5910       37.2574       34.1680       33.7627       37.2054       44.1607       45.9498       46.9367       53.7097       64.5086       75.4350       79.4464       79.4463       78.9635       71.8174       76.2640       79.1508       86.4926       90.3062       97.6753       97.2296       96.4710       84.8799      100.4755       98.7974       92.5715       86.5842       83.0203       77.2318       61.0522       50.1729       43.4750       49.7176       46.2388       46.1564       47.2736       45.7971       46.7543       44.9187       46.2478       50.3737       54.1796       55.1127       52.6414       54.4810       53.0542       44.3755       48.5239       55.7651       66.2038       65.7173       68.2382       77.6224       83.1010       81.3423        0.0000        0.0000        0.0000        0.0000        0.0000        0.0000        0.0000        0.0000        0.0000        0.0000        0.0000        0.0000        0.0000        0.0000        0.0000        0.0000        0.0000        0.0000        0.0000        0.0000        0.0000        0.0000        0.0000        0.0000        0.0000        0.0000        0.0000        0.0000
        0.0000        0.0000        0.0000        0.0000        0.0000        0.0000        0.0000        0.0000        0.0000        0.0000        0.0000        0.0000        0.0000        0.0000        0.0000       27.6311       24.4398       26.7142       26.1551       16.6661       24.4331       18.7522       20.1204       15.4086       16.2942       19.6747       19.1126        8.4450        9.8993        8.2098        7.8277       11.4398       11.0938       10.6493       10.3520       16.5632       16.3682       13.6289       12.4367       11.3589        5.7010        5.6212        6.1524        3.3599        2.2808        1.4728        0.9942        4.8382       10.0359       15.3307       16.2337       14.5120       12.6801       12.2648       12.3481        6.6836        7.6109        7.1387        6.5238        6.1643        6.7540        7.2760        6.4443        4.3825        4.6221        4.0613        3.0536        2.4609        2.2199        2.2171        2.6579        2.1182        0.9521        0.0526        0.0681        0.5910        0.6970        0.7911        0.8719        1.4203        1.6203        1.5928        1.6728        1.7545        1.8413        1.8852        1.8835        1.3387        1.6768        1.5310        1.6354        2.1959        2.3009        1.6629        1.6861        1.6785        1.8099        1.7930        1.9490        2.2883        2.9560        4.9478        2.5934        1.3711        0.3582        0.3254        0.2846        0.7132        0.5895        0.5160        0.4944        0.6722        0.6398        1.0017        1.0872        1.0528        1.4907        1.8226        2.0223        2.1874        2.3419        2.4349        3.2809        4.7096        4.1040        3.6269        2.9883        4.0488        4.5326        4.6243        4.3894        5.5403        6.0669        9.4479        9.5942        4.8663        6.9082        9.5756        9.2707        5.7582        5.9416        4.1771        5.4523       10.1191       11.0635        9.7092       10.1622       12.0403       14.4561       14.7026       21.5088       41.2386       52.3859       47.8234       43.5924       43.7967       43.5479       40.6358       39.1279       45.1414       41.8200       39.0350       45.3054       49.1247       41.1606       32.9787       32.1595       30.7707       35.6681       35.3529       41.4001       41.7400       43.9869       48.5684       51.7155       65.1250       71.6734       72.6176       80.0607       72.5516       72.1073       73.4989       84.8266       92.2351       87.6441       95.1134       92.0850       93.6530       88.0157       87.8020       80.2795       82.9535       81.8768       73.3115       69.2854       52.4740       45.7007       46.9766       50.5303       45.0097       44.2455       43.2714       45.6487       45.5697       43.2464       46.6359       48.7706       49.0098       50.2241       54.1458       51.7605       42.4720       46.2145       47.3803        0.0000       57.4347       54.4358       55.6004       62.5235       73.2931       73.0078        0.0000        0.0000        0.0000        0.0000        0.0000        0.0000        0.0000        0.0000        0.0000        0.0000        0.0000        0.0000        0.0000        0.0000        0.0000        0.0000        0.0000        0.0000        0.0000        0.0000        0.0000        0.0000        0.0000        0.0000        0.0000        0.0000        0.0000        0.0000
        0.0000        0.0000        0.0000        0.0000        0.0000        0.0000        0.0000        0.0000        0.0000        0.0000        0.0000        0.0000        0.0000       43.9317       40.5233       32.0994       27.7900       20.8510       18.8386       16.2180       20.1897       20.7694       21.1095       12.9154       17.4149       16.4859       14.2496        6.9515        7.3279        7.4949        7.0696       10.1858       10.6937       10.1404        9.6888       10.0638       10.3800        9.1021        8.2970        6.1445        5.5263        4.9871        5.4063        2.2345        1.6591        1.3097        2.0633        5.1087        5.3644        6.0450       10.6019       14.5150       15.6751       15.3669       12.6379        6.3035        6.4645       10.3354       10.5591        8.1340        6.5970        7.0008        6.1936        4.0879        3.5100        3.0669        2.6749        2.0929        1.9341        2.2000        2.0180        1.4448        0.3344        0.0688        0.0827        0.6846        0.7810        1.0095        1.2258        1.8414        2.8038        2.3768        2.1342        2.1816        2.1660        2.2256        2.2275        1.8583        2.3931        1.6942        1.6402        2.3739        2.3031        1.9181        1.9739        2.0467        2.1559        2.3202        2.5420        2.9913        3.2182        3.3790        3.2884        0.5112        0.4953        0.4625        0.4144        1.0874        0.9373        0.8438        0.8061        1.1008        1.1839        1.5884        2.0378        1.4904        1.7653        2.8094        2.9532        2.9218        2.6932        2.5659        3.0747        3.3061        3.6848        5.5059        4.1434        4.2795        4.6826        3.7652        4.4915        5.3949        6.7294        8.1723        5.6155        3.7622        3.4824        4.2357        4.2143        2.7541        3.2615        3.8591        4.7560        8.0656       10.6649       11.2906       12.4167       15.4438       16.8499       20.3972       32.9698       42.8096       43.5094       48.1665       47.2022       46.4686       45.8047       42.0965       39.4808       38.0331       34.7902       35.2147       38.6982       37.5219       36.9239       30.9052       33.6815       34.6633       35.7246       45.0162       42.7199       43.3817       48.3128       52.2849       55.3812       66.2588       77.3511       78.7357       87.4803       78.4758       75.1811       81.6569       85.6889       80.1881       86.3125       91.7322       91.0405       82.7606       83.3269       72.4648       76.2746       82.8437       81.0198       69.0091       63.2993       55.1064       45.7286       46.7660       45.5289       44.1341       45.8062       45.0760       49.2615       49.2424       42.9288       39.7337       43.5389       50.0882       48.6265       50.7511       55.7379       50.8149       43.5737        0.0000        0.0000        0.0000        0.0000        0.0000        0.0000        0.0000        0.0000        0.0000        0.0000        0.0000        0.0000        0.0000        0.0000        0.0000        0.0000        0.0000        0.0000        0.0000        0.0000        0.0000        0.0000        0.0000        0.0000        0.0000        0.0000        0.0000        0.0000        0.0000        0.0000        0.0000        0.0000        0.0000        0.0000        0.0000        0.0000
        0.0000        0.0000        0.0000        0.0000        0.0000        0.0000        0.0000        0.0000        0.0000       41.3085        0.0000        0.0000       56.4204       45.7467       34.5719       23.6927       22.6769       20.9663       17.3698        9.2152        9.6795       10.3339       12.8749       17.0133       14.6181       14.7462       18.6626       22.6723       21.0597       17.8148       13.5666       12.1031       11.6232       11.0809       10.1905        9.5397        9.7669        8.7596        8.2262        5.6785        5.1255        4.9274        4.7531        1.5468        1.5110        1.3912        2.3840        4.0541        3.6742        3.1274        2.9050        5.7176       11.6367       11.7606       11.1579        7.0028        7.1478        7.4500        7.2847        6.5966        8.0257        8.0119        8.0577        6.1948        4.0884        3.2553        3.8418        1.8885        2.6947        2.8058        2.2913        1.5377        0.5071        0.4429        0.3056        0.2066        0.2291        0.4142        0.8846        1.7484        2.0680        2.2539        2.4458        2.5535        2.3749        2.2453        2.0962        2.1596        2.2345        2.1699        2.0005        2.5218        2.4008        2.3510        2.5118        3.1569        3.3502        3.7367        4.1948        4.9135        5.4030        5.4873        5.2508        3.2366        2.8948        2.7408        2.4846        2.2987        1.7658        1.6096        1.5411        2.2526        2.1864        1.8213        2.1780        2.6553        2.7181        3.1091        3.4914        4.1421        4.4329        3.9391        3.7137        4.8331        6.8436        6.6851        5.9213        4.8160        5.2005        4.6658        4.3959        4.7681        4.8119        4.5096        3.9256        2.7877        2.7431        2.7604        2.6547        4.0416        4.8077        5.9714        7.5813       11.6187       14.4984       18.2252       24.2290       30.8704       29.3810       32.8220       38.3879       48.0233       51.3070       48.4905       46.6448       47.5092       42.5638       43.0421       46.3715       67.5343       74.9349       32.0211       32.7655       30.3839       29.6709       29.6157       30.4010       37.4591       43.9005       50.6309       48.7294       54.2419       54.7571       63.3784       66.0017       71.6814       76.5119       80.7770       88.4064       83.0990       78.7968       81.3724       77.5727       70.6401       78.4373       80.3309       73.7631       81.6317       88.4993       97.3086      112.3976       84.2641       70.4717       58.2979       54.6685       55.2598       50.6370       52.9291       51.7841       45.6139       43.5516       43.0566       46.1093       44.0011       43.2011       44.3537       43.5094       48.9596       46.6180       53.1998       59.4786       45.9888        0.0000        0.0000        0.0000        0.0000        0.0000        0.0000        0.0000        0.0000        0.0000        0.0000        0.0000        0.0000        0.0000        0.0000        0.0000        0.0000        0.0000        0.0000        0.0000        0.0000        0.0000        0.0000        0.0000        0.0000        0.0000        0.0000        0.0000        0.0000        0.0000        0.0000        0.0000        0.0000        0.0000        0.0000        0.0000        0.0000        0.0000
        0.0000        0.0000        0.0000        0.0000        0.0000       31.3516       28.2122       27.8270       24.8631       36.4310       42.9753       42.3472       38.7618       43.7400       28.8419       22.2922       21.0836       18.8941       14.8656        7.8942        6.9118        6.9631        8.1144       11.4431       14.3559       21.3475       23.3736       26.2752       24.7976       19.9124       13.4218       11.0104       10.3507       10.2430        9.6652        9.0241        8.6858        8.2447        7.6889        5.1379        4.7041        4.1253        3.9120        2.0173        2.5164        2.5904        2.3815        4.8133        3.9991        3.0948        2.9615        4.5203        4.6935        5.4245        6.7784        8.3340        8.4652        8.3483        8.0272        7.7391        8.0540        7.0675        7.0996        6.2929        4.8535        3.9881        3.8161        2.9579        2.9373        2.1534        0.4741        0.7830        0.9278        0.5693        0.7651        0.6117        0.5260        0.5625        0.6285        1.7420        1.8940        2.0195        2.0849        2.0637        2.2017        2.3837        2.3940        2.2673        2.2806        2.3779        2.0993        2.6564        2.6207        2.7001        2.8962        3.9924        4.3975        4.7902        5.1804        6.1897        6.8477        7.1955        7.4370        6.9745        6.2821        4.3655        3.6699        2.8056        2.1989        2.0251        1.9453        2.5464        2.4330        2.3067        2.4687        1.8597        2.5662        4.0994        3.4856        4.5244        4.2675        3.8963        4.1464        4.6164        6.3022       10.1413        7.4124        4.1568        5.0989        4.2038        4.5536        3.5066        3.8223        4.1029        3.7291        2.0628        1.7977        1.7244        2.3485        4.2932        5.1999        6.6008        8.5878       18.5736       22.5648       28.7239       28.5128       82.4348       40.5966       42.8676       44.4183       54.8674       53.0111       56.4690       49.5115       45.8601       40.0720       37.2121       37.1038       33.4198       31.4470       32.1897       32.0124       27.1826       27.2106       28.4471       34.2955       42.3204       46.8065       48.6853       46.0270       53.8552       57.1964       63.3628       79.6759       69.1154       70.8640       77.0345       81.6354       84.5623       76.7403       76.8114       65.8473       78.1125       82.4693       79.9009       78.7932      105.0981      113.7209       80.2767       82.4877       76.8393        0.0000        0.0000       51.3961       55.3500       52.0095       56.6380       55.9652       49.8838       49.4797       50.0892       44.4338       48.0594       48.7751       46.8020       85.5423       49.0126       47.6418       47.6651       46.9356        0.0000        0.0000        0.0000        0.0000        0.0000        0.0000        0.0000        0.0000        0.0000        0.0000        0.0000        0.0000        0.0000        0.0000        0.0000        0.0000        0.0000        0.0000        0.0000        0.0000        0.0000        0.0000        0.0000        0.0000        0.0000        0.0000        0.0000        0.0000        0.0000        0.0000        0.0000        0.0000        0.0000        0.0000        0.0000        0.0000        0.0000        0.0000
        0.0000        0.0000        0.0000        0.0000       26.9989       24.4222       23.0368       22.9910       23.7663       24.0544       25.8584       32.4586       38.5714       34.2826       25.9998       14.0181       12.8722       10.6557        8.8175        6.5615        5.9237        6.2399        6.7322       14.7478       16.8995       16.0771       21.1475       25.2311       15.0696        9.0170        8.7620       10.1426        9.9486        9.4647        8.9941        8.3379        7.9613        7.4888        6.9210        4.2938        4.1892        4.2186        4.0886        4.2092        3.7486        3.6765        1.6490        2.7948        2.7968        2.8963        2.9142        4.5178        4.7580        6.5663       10.6398        8.5315        8.8709        9.0250       10.3157       10.5052       10.5838        8.0912        7.3206        4.4016        3.9497        3.7092        4.1582        5.2464        2.4759        0.8743        0.7945        0.5667        1.5851        1.6662        2.5093        4.7272        3.3354        2.5494        2.3638        2.6750        2.5348        2.2060        2.1826        2.5601        3.1393        3.8921        3.7712        2.6027        2.2664        2.2770        2.2874        2.9679        2.9506        3.0884        3.3332        4.4595        4.6797        5.1608        5.7543        7.5949        8.7527        9.0196       10.8850       12.5143       11.9919       11.7288       12.1763       10.7863        3.2438        2.8686        2.8831        3.8353        3.5055        3.5788        3.9301        3.0258        3.4726        5.2323        4.2614        6.1247        5.1074        5.2215        4.8330        5.3812        6.1089        8.8567        6.0433        4.7755        5.7551        4.6515        4.1684        4.2491        4.4074        3.9097        3.2044        2.1269        2.0905        2.1397        3.1257        5.5089        5.9794        7.2214       10.9393       19.3007       23.5750       36.1161       33.0286       76.5230       56.9776       51.1679       52.7518       56.3397       52.6934       52.9113       44.4771       42.8152       35.3716       65.4219       47.2780       29.5257       28.6307       28.5417       29.5225       29.4743       31.9750       32.6140       36.6668       45.4126       49.0340       70.6759       69.6776       49.3618       52.0400       54.0644       60.9078       60.1837       61.9187       65.5390       79.9597       71.8994       63.8732       64.0866       64.3566       77.7516       78.5844       82.8293       76.9730       93.4499       78.6009       68.2315       74.7722        0.0000        0.0000        0.0000       57.7445       57.6371       52.7015       55.1494       56.7932       52.8628       50.7381       49.4728       48.8234       51.0048       55.7731       47.4451       48.7173       47.9001        0.0000        0.0000        0.0000        0.0000        0.0000        0.0000        0.0000        0.0000        0.0000        0.0000        0.0000        0.0000        0.0000        0.0000        0.0000        0.0000        0.0000        0.0000        0.0000        0.0000        0.0000        0.0000        0.0000        0.0000        0.0000        0.0000        0.0000        0.0000        0.0000        0.0000        0.0000        0.0000        0.0000        0.0000        0.0000        0.0000        0.0000        0.0000        0.0000        0.0000        0.0000
        0.0000        0.0000       31.9585       21.3010       16.3501       15.2202       24.2772       18.1836       18.7677       20.3743       21.9262       16.6436       16.4096       15.7639       13.3005       11.2104        9.1714        7.1906        6.9162        4.5407        4.8289        4.1654        4.5294        9.0739       19.8479       16.4765        9.8441        8.6900        7.2876        6.5119        6.4885        9.1738        9.1109        8.6133        8.1863        7.4751        7.1333        7.0317        6.4567        3.8671        3.2831        3.0947        2.9221        4.2022        2.9701        1.5640        1.1189        2.5742        2.4050        2.6377        2.7669        4.5174        4.8390        4.9656        5.4125        7.4520        7.7149        8.1480        9.7687        9.7247        8.0984        7.0290        6.4900        3.7602        3.6154        3.3691        3.2694        2.6441        1.6393        0.6471        0.3937        0.2078        3.1710        4.1878        3.4127        4.1790        4.0734        3.5612        3.0386        2.9074        2.7121        2.3816        2.2466        2.4426        3.0483        3.4557        3.6216        2.9718        2.4270        2.5020        2.4992        3.2805        3.3249        3.5403        3.8901        4.9543        5.4493        6.2655        7.8947       11.6949       12.9950       13.5377       18.3876       21.6055       17.2187       19.9828       15.8628        6.8183       10.7561       20.3049       13.6883        9.6369       10.9551        9.2068        6.1200        5.7816        5.5163        5.9180        6.2999        8.8714        6.9312        7.0016        4.9539        4.6579        3.7471        4.2215        4.0941        5.0810        5.4156        5.7206        5.8123        4.6994        5.8500        5.0646        4.6543        3.7840        3.2511        4.0225        3.7939       10.4541        6.5802        8.0090       13.9706       14.0953       22.3486       23.0965       27.4408       36.3905       39.3486       44.6732       45.5746       49.4604       51.7980       47.7835       41.2398       38.8124       34.4225       34.0364       36.6479       33.0577       30.0552       27.8313       29.2921       32.6896       33.4639       37.9140       41.1322       42.2182       47.4758       54.4336       46.5818       45.2103       42.3010       41.1395       45.1339       52.8661       55.5223       61.0057       65.0845       57.6884       50.2579       55.4491       56.3013       59.4678       72.9105       78.4214       65.8128       61.9497       53.1093       56.0178        0.0000        0.0000        0.0000       80.1506       71.2234       59.7554       59.1903       55.3568       50.9161       52.5903       52.0373       48.5765       47.9381       48.6311       44.8803       40.3361       39.1999        0.0000        0.0000        0.0000        0.0000        0.0000        0.0000        0.0000        0.0000        0.0000        0.0000        0.0000        0.0000        0.0000        0.0000        0.0000        0.0000        0.0000        0.0000        0.0000        0.0000        0.0000        0.0000        0.0000        0.0000        0.0000        0.0000        0.0000        0.0000        0.0000        0.0000        0.0000        0.0000        0.0000        0.0000        0.0000        0.0000        0.0000        0.0000        0.0000        0.0000        0.0000        0.0000
        0.0000       17.5242       12.2728       10.0354        7.4120        7.8219        5.7086        9.4233       15.7102       17.5913       16.5053        6.6824        5.3711        6.1273        6.6690        5.1288        4.0789        4.7616        5.0676        3.6723        5.6699        4.0615        7.7682       13.6241       18.5236       13.0966        8.0210        5.6653        5.7900        6.1941        5.7105        5.4052        5.5028        5.3847        5.0371        5.7958        5.4501        5.2328        4.7924        2.3657        3.1123        1.8229        3.7449        1.4439        1.6718        2.3856        3.8824        3.1971        1.0653        0.3798        0.4250        2.8960        3.1822        3.3826        3.5098        5.2426        5.4279        5.5027        6.3703        6.6711        5.8147        5.3466        5.1161        4.8577        4.6143        4.2639        3.9623        4.5324        4.2540        2.0363        2.0062        1.7730        1.4855        1.1568        0.6446        0.6446        0.7653        0.9216        1.0284        2.9821        3.7622        2.7822        2.0946        3.0914        3.2712        3.5872        3.6409        3.4996        4.2063        4.3452        3.5081        5.6308       11.4080        9.8633        8.7194        9.4890       11.1327       10.5816       11.0187       10.7057       12.8163       12.6624       12.6673       14.4545       14.6545       13.2221       13.0351       11.7685       10.5692       12.1355       14.0233       14.3674       19.0958       18.7903       15.3278       15.5266        9.5991        8.0395        7.4576       10.1478        9.5893        8.6068        7.3942        6.8465        5.6705        5.0598        5.6775        6.9473        6.6188       41.0240       48.2749        5.4842        4.5038       55.3867       49.5074        5.2640        6.3765        5.7185        6.4134        7.4419        8.1936       14.0615       10.6134       12.0200       14.9050       20.3276       21.8515       29.4648       34.0656       39.0587       42.5807       41.9208       44.5813       45.1895       38.7102       34.6364       31.2397       29.1447       34.6995       33.4875       32.9217       30.7044       31.2617       34.7870       36.9474       40.5728       41.8209       40.1856       39.2375       42.6835       42.2528       40.1646       40.1150       39.4675       43.9890       43.3224       41.6912       40.5725       45.6103       48.2785       55.3977       47.9942       48.0334       54.6162       53.0404       64.2776       62.5275       54.7262        0.0000        0.0000        0.0000        0.0000       71.8793       80.2326       72.8123       49.1559       55.5698       52.7519       47.8481       50.7860       44.5738       42.2167       42.7563       53.7528       52.6100       50.7659        0.0000        0.0000        0.0000        0.0000        0.0000        0.0000        0.0000        0.0000        0.0000        0.0000        0.0000        0.0000        0.0000        0.0000        0.0000        0.0000        0.0000        0.0000        0.0000        0.0000        0.0000        0.0000        0.0000        0.0000        0.0000        0.0000        0.0000        0.0000        0.0000        0.0000        0.0000        0.0000        0.0000        0.0000        0.0000        0.0000        0.0000        0.0000        0.0000        0.0000        0.0000        0.0000        0.0000
        0.0000        8.5624        7.7824        8.7481        7.5331        5.9323        5.0052        5.2511        5.9466        3.9059        4.6264        2.7285        2.0490        1.8699        1.8342        2.4885        3.0529        3.4703        4.1935        2.6458        2.4556        3.7780       10.2909        7.4763        3.8416        4.2640        5.3527        4.4047        4.7409        4.9992        5.2379        6.0259        5.0639        5.1690        6.1982        6.2540        4.8028        4.4431        3.8370        1.6834        3.7755        2.3597        1.1180        0.9614        0.8705        1.3456        2.6539        3.0759        1.1234        0.6627        0.4006        2.8059        3.1447        3.3693        3.4893        5.2083        5.3763        5.4473        5.4287        5.4256        5.3925        5.2411        4.9644        4.6860        4.4090        4.0312        3.5477        2.2771        2.5690        2.3951        2.2831        2.0275        1.4807        0.8341        0.6918        0.6935        0.5231        0.5522        0.9318        1.4690        1.5978        2.0801        2.8892        4.3758        5.0810        4.5151        6.0043       14.1498       22.0801       27.4533       26.2102       24.3880       34.1801       43.9604       32.2781       28.0798       39.8056       43.4339       30.6631       14.9138       10.9548       14.0060       16.2388       12.5512       11.4600       14.7338       12.1416        9.5950       10.3682       10.5002       11.0885        9.9448       10.1168       11.0011       10.3496       17.3090       16.3609       10.5132        6.9963        9.8064       10.7110       11.3687        9.1144       58.2232       56.1170      211.5890      100.7233        7.4944        6.7062       54.9442       49.4558        6.1749        5.2957       37.4004       38.9691        5.5730        6.9924        7.9210       10.1387       10.1644        8.3903        9.6566       11.7459       14.7278       18.4460       22.8192       25.4764       30.6043       41.1423       41.5698       38.4176       39.8050       46.8162       46.5065       42.8939       31.5166       27.9147       25.1056       27.0842       27.0405       29.9544       33.9435       34.1531       33.6865       38.9611       40.7606       37.1556       36.6795       36.8853       41.8714       39.8010       36.4458       37.6919       39.9435       40.2091       35.3983       31.5655       32.0773       36.4908       42.4373       48.3361       41.4852       49.1855       38.0210       41.2134       57.3972        0.0000        0.0000        0.0000        0.0000        0.0000       49.3871       58.8156       60.4992       69.9419       59.2791       51.3807       47.7586       42.1267       47.5327       44.6767       44.0806       43.5084       54.8992        0.0000        0.0000        0.0000        0.0000        0.0000        0.0000        0.0000        0.0000        0.0000        0.0000        0.0000        0.0000        0.0000        0.0000        0.0000        0.0000        0.0000        0.0000        0.0000        0.0000        0.0000        0.0000        0.0000        0.0000        0.0000        0.0000        0.0000        0.0000        0.0000        0.0000        0.0000        0.0000        0.0000        0.0000        0.0000        0.0000        0.0000        0.0000        0.0000        0.0000        0.0000        0.0000        0.0000        0.0000        0.0000
        4.9358        6.0169        7.0819        9.3504        8.9140        6.6463        5.3461        5.7241        7.0712        4.6894        2.5390        1.5359        1.1238        1.5966        2.8647        2.8682        3.0594        2.3960        2.5402        1.8400        1.9591        2.3486        4.4318        4.5518        3.4086        3.9357        4.8081        4.0065        4.4548        4.8859        5.8427        5.8006        4.9719        4.6933        4.5887        6.3459        7.3331        7.0149        6.3183        5.1321        2.2789        0.8793        0.8154        0.7038        0.6421        0.6907        0.8466        0.5713        0.2745        0.3232        0.3837        2.7226        3.0891        3.3268        3.4458        5.1427        5.3161        5.5645        5.4990       32.1362       62.4829        5.1727        4.9576        4.9069        4.7172        4.2025        3.5396        2.4479        2.3929        2.2425        2.1469        2.2537        1.8570        0.6638        0.6537        0.6115        0.6506        0.8195        2.1187        5.9196       11.1263       14.0166       12.8470       11.8730       12.8761       13.3623       14.1252       17.0910       15.7348       14.7844       13.4298       13.2956       12.9562       19.5699       16.4660       26.5375       51.5990       52.7417       41.1384       42.4398       41.3837       31.8525       13.2939       11.5808       12.7881       13.2745       11.4015       11.2951       39.9539        8.7732       10.1142       12.0869       11.9611       10.7120       10.4577       13.4820       13.8815       10.0813        9.0820       12.5209       13.1200       13.1230       12.1099       12.9458       11.0677       14.2690       11.5346       43.1552       43.3450        5.9811        6.6239        6.7583        6.7930       21.6498       23.9340        5.9454       13.8901       10.8894       10.9795       11.7169       55.2330       11.6800       13.3153       15.4319       18.5773       19.2442       22.0392       34.3291       42.0532       44.4015       39.6856       40.6415       44.5492       44.9004       37.6806       33.8030       26.4366       21.8396       24.9271       30.5737       32.9383       32.1253       34.6625       32.2306       33.9285       35.9263       32.9991       32.2667       35.0212       33.0694       32.1357       32.5225       41.3500       35.2023       35.4316       29.3991       28.2941       27.8035       29.2826       27.5188       33.2704       40.2500       37.8130       35.4668       41.3589        0.0000        0.0000        0.0000        0.0000        0.0000        0.0000       38.8932       59.6050       48.4889       46.9688       34.2950       33.9512       35.6270       39.0427       48.3170       51.8611        0.0000        0.0000        0.0000        0.0000        0.0000        0.0000        0.0000        0.0000        0.0000        0.0000        0.0000        0.0000        0.0000        0.0000        0.0000        0.0000        0.0000        0.0000        0.0000        0.0000        0.0000        0.0000        0.0000        0.0000        0.0000        0.0000        0.0000        0.0000        0.0000        0.0000        0.0000        0.0000        0.0000        0.0000        0.0000        0.0000        0.0000        0.0000        0.0000        0.0000        0.0000        0.0000        0.0000        0.0000        0.0000        0.0000        0.0000        0.0000
        3.8709        2.7082        4.3682        6.0257        7.2860        8.1252       11.4405       10.6549        9.3125        5.9463       10.5619        4.3460        2.3195        6.5485        7.5964        3.7386        2.5639        1.8523        2.1874        1.5385        1.7683        2.7221        4.0423        4.6464        4.2618        4.7522        5.3916        4.0469        4.1880        4.3847        4.3725        4.2773        4.3627        4.1332        3.6010        3.8822        3.3019        2.8040        2.5143        4.8779        4.6447        7.1436        4.1458        2.7244        3.5988        4.4553        2.4392        0.2788        0.2633        0.3130        0.3734        2.6595        3.0252        3.2602        3.3848        5.1768        5.4788        6.4805        6.5674        5.3077        5.2362        5.0305        4.7092        4.4647        4.2251        3.9147        3.6141        3.4246        5.4433        6.1490        5.5111        6.5125        7.2341        5.2814        3.8107        2.5401        3.9667        4.3798        3.6668        3.9741        6.5036        8.8548        6.7240        3.5193        4.6635        7.1895        9.8341       11.0581        7.7515        5.6048        7.4761        9.9055       11.2693       12.5410       14.8740       17.1135       26.0676       34.8049       31.4308       37.5164       44.6019       53.4214       51.1283       33.1954       19.7069       13.3005       12.2737       11.5392       19.2174       23.3319       15.9264       18.8927       15.9029       14.1383        9.4658        9.0475        9.5000        9.4248       10.7286       15.8104       15.3268      190.8100       92.1312       16.0251       12.9203       10.6036       12.5475       65.4917       70.6176        8.5924        7.1347        7.5130        6.3849        9.8109       13.7425        6.4094        9.1193       11.7720       16.8407       20.7414       54.7862       17.1580       18.0906       17.7067       18.6036       22.2278       32.1686       34.1594       38.0098       48.6926       46.3857       40.0507       44.0992       42.7493       37.8482       34.8153       28.2493       24.6641       24.3720       30.4776       35.0104       33.7162       30.7145       32.2441       33.6901       32.9137       30.5396       29.0597       24.5303       23.6787       25.4449       27.9466       29.5256       29.6094       27.7270       23.3610       23.4146       23.6094       26.0606       34.0128       33.9282       39.1537       35.3827       41.8713        0.0000        0.0000        0.0000        0.0000        0.0000        0.0000       37.2900       38.9459       86.9311       51.7067       43.5691       32.1777       34.0291       33.1518       31.7666       43.5577       45.9969        0.0000        0.0000        0.0000        0.0000        0.0000        0.0000        0.0000        0.0000        0.0000        0.0000        0.0000        0.0000        0.0000        0.0000        0.0000        0.0000        0.0000        0.0000        0.0000        0.0000        0.0000        0.0000        0.0000        0.0000        0.0000        0.0000        0.0000        0.0000        0.0000        0.0000        0.0000        0.0000        0.0000        0.0000        0.0000        0.0000        0.0000        0.0000        0.0000        0.0000        0.0000        0.0000        0.0000        0.0000        0.0000        0.0000        0.0000        0.0000
       10.6881       12.1088       13.6334       11.4822       11.3345       11.2890       15.0207       20.2175       12.0014        7.9130       10.9387        1.9756        3.5865        4.8854        4.3012        1.2554        1.0274        1.4156        1.1944        1.2894        1.7494        2.4949        4.4036        5.1108        4.3687        7.5305        9.9794        6.1326        3.8688        4.2397        4.2229        4.6335        6.1767        1.1149        1.2653        2.7297        2.4491        2.5241        5.4049       10.5296       11.6347       12.8255       10.0804        4.8860        4.5705        5.4072        3.2037        0.2365        0.4341        0.2815        0.3112        0.3208        0.3630        0.6554        0.4052        3.3029        3.4553        3.5689        3.5826        3.8298        3.5444        4.0023        4.8265        8.1706        8.7966        8.8110        8.0884        8.7303        6.3340        5.9642        4.0163        2.4533        1.2715        0.5577        0.4901        0.8449        1.0255        1.0035        1.1254        0.6310        1.0111        1.4065        1.3742        2.6157        2.9178        3.3416        4.6586        6.5701        5.6323        5.4091        7.1051        9.4706       11.5380       12.6165       12.5766       16.6267       13.2727       14.8418       15.3786       16.6491       20.2902       36.4219       38.6621       28.0250       21.5303       15.4450       15.3942       13.8513       12.9823       11.9788       14.1083       18.2046       18.0446       16.9439       15.5475       12.5089       12.0276       16.3368       19.3503       23.4306       20.5186       25.3129       21.9970       16.0078       13.4458       12.4281       12.0788       11.0530       12.5800       10.7800        9.0654       10.0596        8.8515       17.1331       23.1424       13.1035       14.2589       17.1387       19.2931       20.2220       19.3552       15.3858       16.2798       22.3135       22.6299       20.7648       26.9830       34.3260       40.1091       47.2447       45.2964       44.4534       43.1619       41.2243       40.3280       32.2382       27.2551       24.5094       27.4800       35.0362       32.4403       34.2785       37.4699       34.6739       33.9624       27.1267       20.1519       15.5071       14.9264       14.5775       16.7326       18.6218       19.9820       31.5131       25.6193       19.5244       19.3445       24.4908       31.7317       60.5725       57.7631       71.6394        0.0000        0.0000        0.0000        0.0000        0.0000        0.0000        0.0000        0.0000       43.0800       50.0382       49.7090       45.1986       44.8333        6.4800        0.0000       10.4100       17.8500       15.1500       14.7900        0.0000        0.0000        0.0000        0.0000        0.0000        0.0000        0.0000        0.0000        0.0000        0.0000        0.0000        0.0000        0.0000        0.0000        0.0000        0.0000        0.0000        0.0000        0.0000        0.0000        0.0000        0.0000        0.0000        0.0000        0.0000        0.0000        0.0000        0.0000        0.0000        0.0000        0.0000        0.0000        0.0000        0.0000        0.0000        0.0000        0.0000        0.0000        0.0000        0.0000        0.0000        0.0000        0.0000        0.0000        0.0000        0.0000        0.0000        0.0000
       16.1913        9.8046       11.2641        2.9371        4.9688        7.0993       11.4470       14.4297       18.0055       13.7054       12.5938        3.5790        4.8268        3.6060        2.5525        0.8658        0.7546        1.7790        3.5596        1.2715        1.7384        1.7139        3.2724        2.7011        3.6568        5.4908        5.6850        6.0167       11.0631       17.5118       11.2591        9.5320        6.1225        4.4338        3.3755        5.7363        8.8684        4.9771        2.7469        2.2488        4.0403       10.5960       10.7582        7.8277        2.2534        3.1134        0.6954        0.1981        0.2524        0.2917        0.5730        0.4736        0.3552        0.3829        0.4074        3.3313        3.5541        3.6567        3.5901        4.4836        5.9541        8.1923       12.2550       10.8967        7.3673        6.0461        4.0999        2.4406        2.1757        1.5522        1.3249        0.9379        1.2799        0.9029        0.6769        0.6469        1.3748        0.9516        0.9754        1.3663        1.3327        2.0961        1.2196        2.4029        3.3020        5.1120        7.6653       10.7828       12.7543       11.2295        7.8324        9.6416       11.3470       11.1228       10.5057       13.1412       16.2138       17.4477       17.3807       14.6197       18.8108       21.4954       23.8368       20.9870       21.0636       22.5492       17.6065       16.0102       14.7223       12.9532       13.8174       16.7668       17.7127       17.6518       16.0548       13.0312       15.4019       20.4686       19.7691       19.4870       20.9337       21.6190       18.1905       18.2120       15.7007       13.4693       12.4187       12.7330       12.5754       11.4600       12.5890       12.6199       13.4346       19.2170       20.2722       21.8077       16.0505       15.9816       16.6953       14.4303       14.2753       17.0352       20.8741       25.1409       22.6638       19.7517       21.3710       31.2841       39.9403       40.3994       43.2420       40.8667       40.3337       33.9105       33.1059       27.9948       26.6964       25.8656       25.8742       33.1298       31.7443       32.0688       35.4380       33.8527       30.4399       20.2827       18.2270       14.2861       11.2030       10.0013       10.9283       13.1556       13.8654       18.9834       14.2341       17.5721       16.1532       18.9265       23.0954        0.0000        0.0000        0.0000        0.0000        0.0000        0.0000        0.0000        0.0000        0.0000        0.0000        0.0000       68.8500       48.5176       50.4562       45.7544        0.0000        0.0000        0.0000        0.0000        0.0000        0.0000        0.0000        0.0000        0.0000        0.0000        0.0000        0.0000        0.0000        0.0000        0.0000        0.0000        0.0000        0.0000        0.0000        0.0000        0.0000        0.0000        0.0000        0.0000        0.0000        0.0000        0.0000        0.0000        0.0000        0.0000        0.0000        0.0000        0.0000        0.0000        0.0000        0.0000        0.0000        0.0000        0.0000        0.0000        0.0000        0.0000        0.0000        0.0000        0.0000        0.0000        0.0000        0.0000        0.0000        0.0000        0.0000        0.0000        0.0000        0.0000        0.0000
        0.0000        0.0000        4.7682        3.2566        0.0000        5.5347        7.1310        8.1827       14.1964       11.9171       11.6503        6.9226        7.4274        1.2758        1.4192        0.8756        1.3603        2.1619        4.4021        1.0523        1.2143        1.6105        2.0886        2.6266        3.2189        4.9820        5.4569        3.6626        3.5863        3.7245        5.2889        8.6864        3.7682        1.1741        1.0502        2.0306        2.7541        2.4937        1.2570        3.8803       10.8981       14.7499        9.8472        4.3128        0.4151        2.0692        2.1113        1.3916        3.5743        1.3299        0.3517        0.3297        0.3839        0.4202        0.4602        3.6397        3.8471        4.0816        7.0682       10.9044       15.2750       17.1939       16.6068       13.0405        9.9588        5.7455        3.7647        2.2133        2.4628        2.4804        2.3203        1.7134        1.3745        0.7963        0.5266        1.1712        0.9953        0.9416        0.6966        2.0518        3.1426        2.9760        1.9817        1.8119        2.3975        4.2300        4.3799        4.6410        5.0672        6.6309        8.6543        8.7044        9.3290        9.7074        9.4208       11.3012       13.4588       14.3881       21.3414       22.1631       19.2285       20.9065       25.8079       21.2514       20.1824       22.9416       23.6910       21.3991       45.8349       30.4699       21.0901       26.9947       23.6112       20.4018       18.3840       14.4561       15.4791       15.5814       15.3646       15.6384       15.3819       16.1218       14.5395       15.8440       14.6085       13.5674       12.3110       12.6340       13.3124       13.7263       14.7928       15.6505       33.4638       16.0538       17.5074       14.5152       13.5034       12.8104       13.3873       14.8403       15.7732       20.7827       27.7358       24.0856       22.6753       18.0080       26.1665       34.9674       39.3736       39.0960       35.5828       35.3682       36.9500       32.0316       30.2423       27.8136       25.0890       25.6600       29.2486       35.4916       30.5891       30.1393       33.6925       29.4471       19.0827       16.2763       18.0672       14.4764        9.2007        8.6299        9.8080        8.9285       11.7385       12.6420       12.2758       13.6151       14.1228       14.8424       15.3588       35.5396        0.0000        0.0000       45.7484        0.0000        0.0000        0.0000        0.0000        0.0000        0.0000       65.4300       66.9900       59.7384        0.0000        0.0000        0.0000        0.0000        0.0000        0.0000        0.0000        0.0000        0.0000        0.0000        0.0000        0.0000        0.0000        0.0000        0.0000        0.0000        0.0000        0.0000        0.0000        0.0000        0.0000        0.0000        0.0000        0.0000        0.0000        0.0000        0.0000        0.0000        0.0000        0.0000        0.0000        0.0000        0.0000        0.0000        0.0000        0.0000        0.0000        0.0000        0.0000        0.0000        0.0000        0.0000        0.0000        0.0000        0.0000        0.0000        0.0000        0.0000        0.0000        0.0000        0.0000        0.0000        0.0000        0.0000        0.0000        0.0000        0.0000
        0.0000        0.0000        0.0000        0.0000        0.0000        4.7110        4.2486        5.8277        9.4485        7.9540        4.8799        2.3891        2.5280        1.9001        1.3812        0.5743        0.7767        2.0079        2.9219        1.0568        1.3957        1.9787        2.4314        2.9884        3.9394        3.9962        4.4983        3.2040        3.5021        3.6039        3.4954        0.7483        0.7250        0.6732        0.5915        1.6881        1.3901        1.1489        4.3335       12.6155       16.0568       18.0345       14.6756        9.8584        3.8138        0.7488        2.0116        0.5832        2.2777        0.3373        0.3546        1.0627        0.4107        0.5448        2.8897       10.2751       18.5244       11.7868       14.3938       17.5474       16.2936       10.3982        6.8636        7.5157        6.7376        6.6155        4.4672        3.7688        3.1411        6.8330        3.4909        1.8818        1.1912        1.0083        1.5581        1.6365        1.4673        0.7579        0.9047        1.5461        2.6010        1.6400        1.4042        2.1561        2.4338        3.2607        4.8816        5.1689        5.8278        6.0342        8.5713       12.1116       14.5473       12.0485       12.6879       16.8952       16.3930       14.6226       19.9230       19.1112       16.7180       19.5490       20.6536       19.8877       19.2587       20.5589       21.3976       19.0142       20.7485       33.4651       34.2103       41.0703       36.7873       31.8914       26.0167       24.7717       17.5036       17.0236       17.6413       13.9452       13.3873       16.2635       14.6479       16.7944       17.4484       16.6025       14.6010       19.4058       19.7031       19.8331       18.4394       14.5474       14.1205       15.9498       15.2351       14.8179       16.9874       14.7858       18.0288       23.3876       26.7405       25.1776       25.7236       27.5066       24.1891       27.5446       34.0048       35.6516       35.2800       29.7003       28.5161       31.2724       37.2850       37.4434       35.6960       25.8971       23.5422       23.2537       27.4097       28.2430       26.3521       26.1157       22.3811       23.3039       21.8808       15.3024       12.7797        8.9445        7.6327        7.2196        7.2701        7.3517        7.3532        8.7745       10.4931       13.2349       14.3797       10.0611       12.7163       11.0714       10.1070       12.8065       37.7288       59.4247        0.0000        0.0000        0.0000        0.0000       55.2900       60.7500       48.7200       37.0641        0.0000        0.0000        0.0000        0.0000        0.0000        0.0000        0.0000        0.0000        0.0000        0.0000        0.0000        0.0000        0.0000        0.0000        0.0000        0.0000        0.0000        0.0000        0.0000        0.0000        0.0000        0.0000        0.0000        0.0000        0.0000        0.0000        0.0000        0.0000        0.0000        0.0000        0.0000        0.0000        0.0000        0.0000        0.0000        0.0000        0.0000        0.0000        0.0000        0.0000        0.0000        0.0000        0.0000        0.0000        0.0000        0.0000        0.0000        0.0000        0.0000        0.0000        0.0000        0.0000        0.0000        0.0000        0.0000        0.0000        0.0000
        0.0000        0.0000        0.0000        0.0000        0.0000        9.8305        7.8147        4.6944        8.4138        6.5251        6.9631        1.4623        1.0464        1.1389        1.1835        0.5425        1.3720        3.0261        3.9891        0.9505        2.2892        2.7628        2.8087        3.3468        5.0795        4.3698        4.5348        3.4769        3.7236        3.7792        3.6603        0.6131        0.5931        0.5526        0.4916        2.0625        1.8450        1.7866        1.5692        1.2241        2.3560        1.3357        3.0035        2.4225        1.3837        0.5932        0.7572        2.6906        2.2368        3.0070        2.1185        3.6953        6.8430       16.2983       31.4168       33.9095       23.2701       11.7736       11.6929       11.3740        8.6393        4.9504        5.5256        7.3689        8.0238        6.2050        5.4598        5.3466        6.1775        4.1585        3.1001        3.1630        2.2915        2.0256        2.5690        1.4226        1.5862        1.3509        2.3271        0.9992        0.8061        2.0820        2.7992        4.0401        4.6739        5.1963        6.3554        6.3271        6.3200        6.9750        9.6912       10.7125       13.7002       12.4858       15.2368       16.9430       17.9398       19.1424       20.7088       15.0010       11.5350       17.1639       18.9200       19.8559       21.3153       24.9414       23.9094       23.9128       26.1224       33.0780       32.9911       33.9204       42.4923       36.3914       33.4458       24.3254       19.8253       19.7193       14.2873       11.3499       10.7911       10.7861       13.3264       12.3964       11.3716       10.9195       12.0330       13.8700       12.6163       11.7203       21.9298       13.4743       13.4056       15.8895       15.3342       16.4899       18.4728       25.7508       28.7480       37.2627       43.3920       37.6275       30.7768       34.0576       36.0977       33.9359       22.8397       28.8798       30.3657       29.1390       28.0140       34.2191       41.5214       29.2925       29.2452       25.8018       32.8717       37.4131       30.9265       21.7063       17.3447       14.6166       18.8752       18.3008       15.8623       12.4429       11.0450        6.2507        4.9674        5.1161        5.3856        4.4999        4.9379        6.3280        5.6036        9.6254       13.1318       12.9097       10.2098        7.4917       11.1637        9.6881       14.2510       20.2856        0.0000        0.0000        0.0000       33.1497       26.7363       27.9380       26.4930       24.9135       28.6119        0.0000        0.0000        0.0000        0.0000        0.0000        0.0000        0.0000        0.0000        0.0000        0.0000        0.0000        0.0000        0.0000        0.0000        0.0000        0.0000        0.0000        0.0000        0.0000        0.0000        0.0000        0.0000        0.0000        0.0000        0.0000        0.0000        0.0000        0.0000        0.0000        0.0000        0.0000        0.0000        0.0000        0.0000        0.0000        0.0000        0.0000        0.0000        0.0000        0.0000        0.0000        0.0000        0.0000        0.0000        0.0000        0.0000        0.0000        0.0000        0.0000        0.0000        0.0000        0.0000        0.0000        0.0000        0.0000        0.0000
        0.0000        0.0000        0.0000        0.0000        0.0000        4.0024        5.3549        4.7177        7.4463        8.4255       18.0908        3.6192        2.2689        1.8202        4.3012        1.5407        1.8947        2.1744        3.2053        1.0510        2.2684        3.3554        4.0563        6.3694        8.4481        7.4338        4.7188        3.5677        3.8372        3.8916        3.7577        0.6292        0.6064        0.5665        0.5085        2.1625        1.9290        2.7557        1.5761        1.0414        0.9325        0.9691        1.8507        2.3259        1.3557        0.6318        0.8279        2.5323        2.2868        1.7125        2.3730        7.2249        7.4405        2.1272        1.2776        3.5913        3.3472        9.6949       18.2500       28.7514       30.8312       12.2994        3.7872        4.6526        2.9703        3.9408        4.3803        7.1952        8.3517        6.7193        6.6676        6.2582        4.8878        2.5665        2.0584        1.1074        1.6460        2.1447        1.9502        1.0508        0.8880        1.0985        1.3559        2.1878        4.0069        5.0668        6.2187        8.8349        9.6867        8.9128       10.5377        9.5918       10.7163       11.1804       11.2270       12.9684       13.7091       15.0557       19.6586       15.9156       13.3065       13.7138       16.7050       17.5852       17.9581       21.4993       21.1083       28.2718       33.4354       31.8014       27.7892       32.7368       38.6192       56.6620       57.4007       57.2512       32.4158       24.2634       24.3798       17.1609       15.3869       13.3738       13.5042       11.3489       10.7454       11.7312       12.2012       12.5910       17.0158       25.2468       23.2429       19.0050       19.2459       20.4558       20.5043       24.7746       25.0681       32.2110       32.1630       42.0219       41.5870       39.6389       30.3933       41.8716       34.4089       37.0757       22.1570       27.3296       33.1667       33.5435       27.2679       29.4627       31.6707       27.7316       24.9168       28.5589       28.2609       26.3701       22.2937       17.4926       13.0385       13.8922       16.9933       15.1022       13.2770        8.9358        8.7414        4.5208        3.8385        4.1335        3.1637        3.6250        8.2837        6.3383        8.1736        9.9325       14.5903        8.7993        7.8585       10.4210       11.0250       14.2929       18.0541       16.3604        0.0000        0.0000       26.8737       29.6681       27.3789       21.5709       20.4002       18.4954       19.0526       18.3549       16.1406        9.5813        8.1744        9.0944        0.0000        0.0000        0.0000        0.0000        0.0000        0.0000        0.0000        0.0000        0.0000        0.0000        0.0000        0.0000        0.0000        0.0000        0.0000        0.0000        0.0000        0.0000        0.0000        0.0000        0.0000        0.0000        0.0000        0.0000        0.0000        0.0000        0.0000        0.0000        0.0000        0.0000        0.0000        0.0000        0.0000        0.0000        0.0000        0.0000        0.0000        0.0000        0.0000        0.0000        0.0000        0.0000        0.0000        0.0000        0.0000        0.0000        0.0000        0.0000        0.0000        0.0000        0.0000
        0.0000        0.0000        0.0000        0.0000        3.1586        3.2642        7.1428        3.8818        4.2781        5.1259        3.7632        2.5484        5.9616       10.2627       12.4262        6.3715        3.2667        8.7512       10.9907        1.4490        2.5799        4.5660        4.3589        5.3837        8.1436        6.3475        5.0121        3.6748        3.9247        4.1182        3.9919        0.6443        0.6224        0.5848        0.5305        2.4060        2.2506        1.8516        1.6104        1.2341        0.9433        1.0999        1.0522        0.7287        0.7082        0.9368        0.9332        5.0170        5.7750        6.4665       11.9443       13.9520        4.4819        1.7915        2.5271        3.9697        4.8629       13.2023        9.3381        7.0277        8.1343        8.2606        3.2214        4.7059        5.8965        3.9666        4.9845        4.0739        4.0850        7.6452       11.4330       20.1031       22.0267        9.9480        3.6580        1.8828        1.6405        1.9763        1.4998        1.1730        3.2326        2.8594        1.3212        2.5899        4.1675        5.9771        7.6274       11.3087       11.7087        9.3785        7.6124        8.3892        8.8104        8.0013       10.1559       10.3255       10.6192       13.3473       16.2483       15.8269       13.0445       17.0779       13.4618       17.3516       18.7723       18.4125       19.6758       21.5500       20.8982       26.9335       38.2768       36.6171       35.8537       38.0717       43.3218       40.7592       47.0564       52.7586       43.5392       34.0162       20.5333       14.3633       12.1706       11.0205       10.9022       21.3404       28.4472       27.0343       17.8140       17.0556       17.3153       21.0207       29.0028       28.1660       28.0334       34.6190       32.0159       35.4260       43.1124       39.7341       40.8796       39.8759       35.5950       38.9329       39.2246       38.5460       23.8883       30.5092       34.3839       33.9974       25.7702       26.2718       27.3650       25.5726       20.6007       25.0445       23.4874       21.4585       19.5203       14.7379       16.0519       14.7459       13.3024       10.4172        8.8978        7.7229        5.9013        3.1802        2.2636        2.2967        1.9917        2.4870        3.2149        4.5419        7.7413        9.5257        4.8462        4.4986        3.7980        4.9418        4.7078       11.0886       12.6957       20.9749        0.0000       29.9293       28.8824       19.4919       17.6066       20.6493       17.0269       14.9782       14.8044       14.3137       12.8496        7.9760        6.9755        8.2907       14.0663        0.0000        0.0000        0.0000        0.0000        0.0000        0.0000        0.0000        0.0000        0.0000        0.0000        0.0000        0.0000        0.0000        0.0000        0.0000        0.0000        0.0000        0.0000        0.0000        0.0000        0.0000        0.0000        0.0000        0.0000        0.0000        0.0000        0.0000        0.0000        0.0000        0.0000        0.0000        0.0000        0.0000        0.0000        0.0000        0.0000        0.0000        0.0000        0.0000        0.0000        0.0000        0.0000        0.0000        0.0000        0.0000        0.0000        0.0000        0.0000        0.0000        0.0000
        0.0000        0.0000        0.0000        0.0000        2.3691        4.2749        6.3474        5.0867        4.9221        4.4251        6.3731        3.2447        9.4964       13.4095       16.4626        8.7672        6.6191        9.5135       13.6635        3.3782        3.1207        4.5403        5.0368        5.5943        7.1063        7.2819        6.1611        3.8433        4.0630        4.1121        3.9418        0.6612        0.6424        0.8810        0.7871        2.4494        2.2039        2.0040        1.8262        1.4280        1.3225        1.3383        1.2543        0.9013        0.8208        3.2513        8.8296       17.6179       10.3609       10.2247        6.8886        4.2279        3.2352        3.8474        1.2563        6.0440       14.1589       11.0448        4.5504        4.1330        3.2221        7.0220        9.6089       10.4963        8.5412        8.1190        6.7164        5.2276        5.7967        3.7872        6.4120       12.9183       14.2351        6.4937        3.9503        2.8724        2.7774        2.3065        1.2047        1.8291        6.8256        3.1400        1.5656        2.2648        2.6020        3.3261        3.5978        4.2880        5.4463        5.5700        4.6043        6.2686        6.5475        7.1602       19.7224       10.9221       12.6891       14.0442       15.2494       11.3150       11.9403       18.4327       13.6250       19.1557       15.2075       15.4353       15.8391       18.4442       20.6809       22.4354       26.5740       34.6688       32.6742       30.5616       42.4319       44.6493       39.2994       45.2276       30.7013       24.8639       25.6639       17.5043       12.1126       11.2304       13.7280       14.1367       13.3139       16.1248       18.7074       18.9315       19.0101       25.1157       30.8289       28.8854       29.6799       34.9435       32.0808       34.0229       36.6590       35.6084       37.8894       34.9903       32.7916       26.5554       34.5626       27.1150       22.6147       27.0401       31.0479       36.7918       36.7917       41.0222       27.6742       25.1693       24.4742       25.0079       22.4707       18.9109       18.5264       13.2482       15.3551       13.4648       13.1727       11.6275        8.0076        6.2206        6.8391        3.4412        3.0279        3.0839        3.3115        3.6414        5.5192        5.6442        5.8563        7.8937        6.6620        5.1543        5.2176        7.4672        7.5534        8.3778       15.5669       21.2543       15.8760       20.8111       16.6185       14.6881       14.6578       16.8939       15.2480       13.4386       13.8531       12.6542       12.9260        8.5455       10.2916        7.1080        8.2423        0.0000        0.0000        0.0000        0.0000        0.0000        0.0000        0.0000        0.0000        0.0000        0.0000        0.0000        0.0000        0.0000        0.0000        0.0000        0.0000        0.0000        0.0000        0.0000        0.0000        0.0000        0.0000        0.0000        0.0000        0.0000        0.0000        0.0000        0.0000        0.0000        0.0000        0.0000        0.0000        0.0000        0.0000        0.0000        0.0000        0.0000        0.0000        0.0000        0.0000        0.0000        0.0000        0.0000        0.0000        0.0000        0.0000        0.0000        0.0000        0.0000        0.0000
        0.0000        0.0000        0.0000        0.0000        1.8402        3.6263        5.1857        3.1486        4.5135        5.5675       13.2602       13.0223       13.3046       25.4613       15.1425       12.7948       16.8764       16.6081       27.7978       28.1654       29.4882       19.0974       12.0119       13.2165       13.0205        6.6859        5.7053        4.1521        4.7950        4.2849        4.4409        1.6109        0.4706        0.4587        0.4672        2.7617        1.1641        2.0194        1.4440        3.8969        4.0470        4.7866        9.7226       24.7305       29.5222       25.8362       30.2235       23.2497       12.0723        5.7478        6.7058       10.1832        9.1725        8.9063       10.0485       17.3939       11.3618        4.0130        6.0084        8.3348        9.0499       12.5335       13.8379        9.4215        5.5252        6.3183        5.9519        5.6207        3.3707        6.2688        6.7342        8.1075        8.1858        4.9397        5.0679        7.5311        8.3799        3.4687        2.9993        3.3193        3.2117        2.4296        1.8005        1.9207        1.6124        1.9007        2.2638        2.8859        3.0977        3.1197        3.6673        5.0472        5.5155        6.6662       12.5677       10.8907       13.6297       13.4441       13.3989        9.8089       10.6326       11.2016       16.2918       16.0646       19.7255       15.3511       14.3356       16.5485       17.8065       23.6473       25.5092       27.5238       24.8243       28.6169       31.2563       27.1896       25.3908       27.7803       22.4674       13.6362       12.7482       11.0932       10.7226       12.3960       13.4802       14.0571       15.5091       22.0206       24.9122       25.3297       21.1217       27.1156       35.2698       33.6129       32.6189       28.4299       29.1999       52.2358       37.0298       37.2658       27.0238       25.7441       24.2016       23.8485       23.2805       26.1473       24.2634       25.7732       27.9664       31.7204       27.3934       38.5602       30.1466       28.6491       33.5367       36.7581       33.2774       30.1300       25.2897       25.6863       21.2561       17.1032       22.4740       14.6790        7.6143        8.0055        7.2647        4.8572        4.5317        4.2989        3.5447        3.3439        3.0291        2.9684        3.8399        7.9066        7.2377        6.9183        7.1873        5.7345        4.3812        4.2158        4.9015        7.4982        8.1754       10.7733       13.7344       11.6846       14.4191       14.3121       13.0436       10.2165        9.9107        9.5681        9.9059        7.6908        7.9168        7.0431        7.7918        0.0000        0.0000        0.0000        0.0000        0.0000        0.0000        0.0000        0.0000        0.0000        0.0000        0.0000        0.0000        0.0000        0.0000        0.0000        0.0000        0.0000        0.0000        0.0000        0.0000        0.0000        0.0000        0.0000        0.0000        0.0000        0.0000        0.0000        0.0000        0.0000        0.0000        0.0000        0.0000        0.0000        0.0000        0.0000        0.0000        0.0000        0.0000        0.0000        0.0000        0.0000        0.0000        0.0000        0.0000        0.0000        0.0000        0.0000        0.0000        0.0000        0.0000
        0.0000        0.0000        0.0000        0.0000        0.0000        0.0000        0.0000        0.0000       11.1454       11.8101       13.1927       12.1707       15.7302       16.9820       16.8253       12.2299       15.1977       17.2979       12.4605        8.9185       13.8673       10.2045       12.8694       14.2763       14.6412        9.8055        8.1582       20.5124       25.8452        5.9139        4.4364        1.0815        0.5720        3.5830        4.1894        2.9716        1.7001        3.4948        4.7489       17.0868       21.8916       19.5388       23.1121       22.7326       13.6178        8.6903        8.5695        9.3349        5.6526        5.0089        6.3008       10.1366        6.2991        8.6873       10.2179       18.1006       11.5716        5.7081        7.2686        9.9803        9.8504       13.1541       10.8760        9.1075        8.5328        9.5361        9.8561        9.5810       12.0520       13.3754       14.7830       17.7149       15.0707        3.9536        5.3566        5.9250        8.9409        7.8188        9.1780        8.0920        5.2262        3.1557        2.6930        3.1438        3.0394        3.1167        4.0734        5.0909        4.8116        4.3161        4.4294        5.3451        7.0131        8.4706        8.1408        9.2907        7.9993        8.0387        8.3633       13.5698       15.8424       13.2633       13.2652       12.8540       14.5401       15.0055       14.1728       13.7995       15.2203       19.0785       24.4648       24.3296       24.4655       26.9917       29.5134       20.3926       17.8866       19.1024       20.3388       14.4664       14.1463       10.8895       10.6149       12.8581       12.9348       13.3069       13.4639       24.1672       23.7001       25.9875       22.0418       27.5249       33.5202       34.1815       33.4384       37.2381       25.6705       28.3004       34.1572       42.9358       30.6900       37.4403       34.5186       34.0588       19.3987       22.3780       25.0220       29.8499       27.5780       22.0619       20.6197       22.7872       25.6360       26.2960       30.6328       33.9584       30.4848       28.3185       27.4224       22.6686       22.4469       15.6037       20.9022        9.7048        8.2652       10.4649        8.3205        5.0299        4.1647        4.8776        3.5071        2.4380        1.4073        1.9896        1.6776        2.2548        3.1480        4.9777        7.3910        9.7052        6.7086        6.7814        4.6536        6.4986        7.8965       10.8738       11.3603       11.6918       12.3922       12.7370       11.5204        8.8627        8.9867       10.0749        9.1421        6.9483        7.3957        0.0000        0.0000        0.0000        0.0000        0.0000        0.0000        0.0000        0.0000        0.0000        0.0000        0.0000        0.0000        0.0000        0.0000        0.0000        0.0000        0.0000        0.0000        0.0000        0.0000        0.0000        0.0000        0.0000        0.0000        0.0000        0.0000        0.0000        0.0000        0.0000        0.0000        0.0000        0.0000        0.0000        0.0000        0.0000        0.0000        0.0000        0.0000        0.0000        0.0000        0.0000        0.0000        0.0000        0.0000        0.0000        0.0000        0.0000        0.0000        0.0000        0.0000        0.0000        0.0000
        0.0000        0.0000        0.0000        0.0000        0.0000        0.0000        0.0000        0.0000        0.0000        0.0000       16.9905       10.6827       11.0729       10.4112        7.9482        6.6869        8.5217        5.0261        4.7839        6.1877        6.7538        7.8802       10.0592       13.5226       12.1366        9.1878        9.0778       13.0123       10.9518        6.2147        5.1848        2.0142        3.5880        6.9495        7.2707        8.5582        5.8289        3.0942        9.1532       20.9606       21.7173       21.8021       17.6743       11.2081        7.5602        7.5924        5.9725        5.5756        3.1051        2.6217        2.5635        4.8778        8.1958        3.7861        5.5184       11.8215        8.7862        8.0314       11.5142       10.1316       10.8511        7.8280        6.4145        5.5388        6.4517        5.3425       12.1237       15.4307       14.9163       13.7188       12.5540       16.0922       15.2001       13.5652       21.7545       20.0178       13.9263       18.5137       24.3992       25.9097       20.0765        9.1838        7.0218        4.5172        4.2283        3.8290        4.1446        4.6108        5.6783        7.4500        6.5053        6.7434        7.1235        8.7728       11.5301       12.3639       13.5971       12.6027       12.4163       13.8440       20.8423       25.4418       29.5382       16.2265       18.3298       18.5561       16.0122       14.2483       15.0818       19.2897       24.1587       24.0663       25.9727       25.7461       24.5153       17.2261       17.3631       20.0278       19.1658       15.3659       14.7182       12.7268       12.6620       15.1073       13.2560       12.7683       15.1817       25.8145       28.5375       32.3871       27.4579       29.3376       30.5248       39.2895       33.6049       27.3807       25.7957       25.6850       30.5192       36.1725       43.0600       39.5303       39.2273       35.6744       37.1017       24.7992       37.1925       28.1448       24.8608       25.2306       20.6326       28.4671       21.8440       21.9218       29.3438       35.8067       29.6241       21.2226       20.6336       26.2428       24.3309       24.0247       22.9275       15.9156        7.8130        9.3363        7.1199        4.4912        3.5753        2.4357        2.3345        2.2121        1.5663        1.0745        1.2400        1.5981        2.4496        2.8668        3.2562        3.9804        2.5621        8.0848        4.2273        6.9346      103.4261        8.6608       10.3915       11.7489       11.4348       13.2837       15.3361       13.2413        9.1802       11.9870        0.0000        0.0000        0.0000        0.0000        0.0000        0.0000        0.0000        0.0000        0.0000        0.0000        0.0000        0.0000        0.0000        0.0000        0.0000        0.0000        0.0000        0.0000        0.0000        0.0000        0.0000        0.0000        0.0000        0.0000        0.0000        0.0000        0.0000        0.0000        0.0000        0.0000        0.0000        0.0000        0.0000        0.0000        0.0000        0.0000        0.0000        0.0000        0.0000        0.0000        0.0000        0.0000        0.0000        0.0000        0.0000        0.0000        0.0000        0.0000        0.0000        0.0000        0.0000        0.0000        0.0000        0.0000        0.0000
        0.0000        0.0000        0.0000        0.0000        0.0000        0.0000        0.0000        0.0000        0.0000        0.0000        8.3889        7.1906        4.8266        6.9655       10.9375        8.0386        6.4645        5.5927        4.6257        5.7587        6.9656        6.7843        7.0822        9.0476       10.5607       14.5869        9.6703       10.5901       10.4337        7.0866        6.8118        4.7442        5.2860        4.2309        2.8105        2.3968        1.6702        1.9424        4.9890        6.0634        6.9353        6.6855        7.0202        4.1742        3.6252        3.8422        3.5051        4.0305        2.6026        2.9471        2.3688        3.3024        6.6012        6.0255        8.1046       10.6107        9.0440        9.3236       13.9795       12.8027       11.2521        5.1721        4.5915        5.3569        3.5051        4.2972        9.5085        8.3203        8.3123        6.1148        9.1403       10.6042        8.4361        9.8433       16.0582       15.3975       15.4903       26.3721       30.2442       29.8344       27.2790       29.1501       30.4562       23.3819       18.9572        8.8738        5.8163       14.9845       16.5799       13.4305       15.4291       28.2236       17.5394       16.0040       16.1648       14.5323       13.5014       13.9475       18.8796       22.0346       24.8899       25.5259       30.9956       24.5295       26.4596       19.6106       17.3786       14.0641       14.5448       22.0469       22.7154       21.2831       21.0456       22.1891       21.2348       17.7727       19.0398       20.0653       20.0040       15.2786       11.8461       11.7710       13.1840       14.1228       12.8853       13.2417       15.4210       26.7669       26.8418       26.0222       27.5500       33.2007       37.7684       44.7559       38.0715       43.3545       63.0881       52.4695       54.3821       48.1607       46.5311       44.6631       33.4441       35.6856       28.1461       35.9128       41.2309       28.8908       27.8898       27.0683       23.2509       24.2492       22.6383       28.4968       26.0699       32.1958       30.4011       24.9386       18.9715       27.6383       26.1894       23.7008       19.3419       12.4160        9.5270        9.5481        8.8428        5.3390        4.8458        3.9643        2.6020       25.8621        4.1560        2.3170        1.8839        4.1884        3.8379        2.3339        3.2990        2.1881        1.6322        2.1421        3.2202        4.7700        5.7654        7.4390        8.6448       11.0631       12.7860       14.1031       15.3752       13.2155        9.0467        0.0000        0.0000        0.0000        0.0000        0.0000        0.0000        0.0000        0.0000        0.0000        0.0000        0.0000        0.0000        0.0000        0.0000        0.0000        0.0000        0.0000        0.0000        0.0000        0.0000        0.0000        0.0000        0.0000        0.0000        0.0000        0.0000        0.0000        0.0000        0.0000        0.0000        0.0000        0.0000        0.0000        0.0000        0.0000        0.0000        0.0000        0.0000        0.0000        0.0000        0.0000        0.0000        0.0000        0.0000        0.0000        0.0000        0.0000        0.0000        0.0000        0.0000        0.0000        0.0000        0.0000        0.0000        0.0000        0.0000
        0.0000        0.0000        0.0000        0.0000        0.0000        0.0000        0.0000        0.0000        0.0000        0.0000        9.7511        5.4039        6.2370       18.0933        9.0132        6.6117        6.4822        4.9021        5.1864        9.0455       11.4804       12.4765       15.7966        8.4307        8.5423        5.2476        8.9074       10.2803        5.8473        3.4674        2.1641        7.4606       12.7342        5.7571        4.3590        2.3705        2.8042        2.6734        6.1073        9.6341       12.7560        9.6064        9.1213        9.1185        5.9964        5.0275        3.7878        5.5654        6.9202        4.9764        4.8720        8.3642        8.5468       10.5827       11.8296        9.8676        5.2848        8.8776        9.8930       12.3172        9.2082        9.2707        4.6377        2.3231        2.2130        9.8748       10.5149        7.2716        6.4502       10.7253       11.5022        9.3297        8.1147        7.3584        7.1373        7.0145        9.1228       18.3215       20.0193       21.7546       20.8699       15.4975       16.2324       12.6322       10.7672       10.4601        7.1099       19.8904       16.0243       10.1465       15.3591       28.5903       23.6311       26.3328       45.7339       43.2559       34.9485       43.8129       28.9865       20.0208       23.8772       20.3064       24.8182       14.6384       18.5377       15.2595       11.8517       12.7376       13.8387       17.5314       15.8047       16.2225       18.1043       18.1818       20.4610       19.9011       21.9980       24.4247       23.8846       17.4618       14.3063       16.4520       17.2179       18.6462       16.1340       16.9547       20.4001       31.8698       33.9403       33.7559       39.3838       55.2976       61.2864       51.8169       43.2163       44.7122       60.6791       54.4915       53.3620       60.1058       41.9854       33.5317       27.9673       29.8287       28.4883       33.4717       30.4028       33.2319       30.3939       30.5956       27.2822       33.7871       33.1407       32.3281       30.5960       26.4357       21.8863       17.3115       15.9793       10.7550       12.0230       10.4725       11.8572        6.2722        5.7191        4.6857        5.1543        4.9888        5.1660        4.0711        2.7647       51.1609       17.9734        2.5986        2.4997        1.7496        0.7141        0.0000        0.0405        0.9012        1.9009        2.8326        2.6651        3.2829        3.4449        3.7665        5.0550       10.7027       13.0754       13.8867        0.0000        0.0000        0.0000        0.0000        0.0000        0.0000        0.0000        0.0000        0.0000        0.0000        0.0000        0.0000        0.0000        0.0000        0.0000        0.0000        0.0000        0.0000        0.0000        0.0000        0.0000        0.0000        0.0000        0.0000        0.0000        0.0000        0.0000        0.0000        0.0000        0.0000        0.0000        0.0000        0.0000        0.0000        0.0000        0.0000        0.0000        0.0000        0.0000        0.0000        0.0000        0.0000        0.0000        0.0000        0.0000        0.0000        0.0000        0.0000        0.0000        0.0000        0.0000        0.0000        0.0000        0.0000        0.0000        0.0000        0.0000        0.0000        0.0000
        0.0000        0.0000        0.0000        0.0000        0.0000        0.0000        0.0000        0.0000        0.0000        0.0000        0.0000        6.6898        8.6464       13.2425       12.0749       10.7005        5.0502        5.3664        8.2889        3.3641        4.0637        8.4042        8.5443        7.1699        5.2876       11.4543        7.1017        6.7844        4.7380        8.6618        9.3359       11.8556        8.6790        1.8737        1.5672        5.9291        2.1231        3.4902        5.2504       13.1350       14.1836       10.2970       10.4372        9.4248        5.4415        2.5756        3.5739        5.3500        2.3989        1.7879        1.2594        2.5223        2.7818        4.4027        7.0222        7.6498        6.2283        4.1708        5.6607        6.4760        8.7101        9.0974        3.4587        4.3595        8.0874        9.4897       10.4372        7.7544        8.7848        9.1411       10.5157       10.1590        7.6938        8.1529        8.9144       10.1209       12.3836       12.9000       13.1486       11.4386       13.5428       11.8478       14.3594       14.5265       12.9401       10.1914       12.9755       16.2104       14.7931        7.4495        8.3891        9.9612       13.8507       17.4105       17.8673       24.2293       36.0062       34.5004       30.1504       19.9516       23.5004       28.2745       24.3910       13.1804       15.8036       13.9219       14.4719       14.8146       15.2210       12.2917       12.3159       16.4567       24.1234       43.7441       24.7439       24.1671       23.6017       27.0076       23.6617       22.8310       15.7648       15.6171       16.1245       18.8731       19.9646       19.1102       20.4436       24.6133       28.8926       36.3242       50.2500       65.7875       61.7109       52.2722       40.9368       38.4733       39.4527       39.8278       43.2880       44.9997       36.1309       31.3000       28.1268       23.5965       27.1250       32.0463       27.0220       32.4649       27.1063       29.5394       28.7597       37.5464       45.5598       40.3276       30.4552       26.3344       26.7062       21.8460       16.6663       14.7738       10.9345        7.6470        9.4165        5.6357        5.5526        4.2830        3.9014        5.1185        4.7492        4.0418        3.1034        2.4716        1.8147        2.9868        0.7386        0.6301        0.5267        0.0467        0.5217        1.3720        1.7270        1.8847        2.4358        2.8978        3.5049        3.4999        4.5892        9.6418       12.7385        0.0000        0.0000        0.0000        0.0000        0.0000        0.0000        0.0000        0.0000        0.0000        0.0000        0.0000        0.0000        0.0000        0.0000        0.0000        0.0000        0.0000        0.0000        0.0000        0.0000        0.0000        0.0000        0.0000        0.0000        0.0000        0.0000        0.0000        0.0000        0.0000        0.0000        0.0000        0.0000        0.0000        0.0000        0.0000        0.0000        0.0000        0.0000        0.0000        0.0000        0.0000        0.0000        0.0000        0.0000        0.0000        0.0000        0.0000        0.0000        0.0000        0.0000        0.0000        0.0000        0.0000        0.0000        0.0000        0.0000        0.0000        0.0000        0.0000        0.0000
        0.0000        0.0000        0.0000        0.0000        0.0000        0.0000        0.0000        0.0000        0.0000        0.0000        0.0000        0.0000        0.0000        0.0000       11.9961        6.3760        5.5579        7.3095        6.6515        3.5625        3.3993        2.4136        1.6934        1.6872        6.5026       14.0137       13.4225       12.2408        9.6474       12.5034       13.4583       16.3944        7.2098        5.0301        6.1279        6.6285        7.4856       10.1887        8.7471        6.4175       10.8624       10.0338        5.0749        4.5114        3.5179        3.7693        2.0940        1.6718        1.9903        4.8357        8.8223        5.4199        4.3341        5.8525        6.2682        8.1010        5.7825        5.0262        8.6077        4.2136        4.0969        8.3056        5.7295        4.4625        8.1514       10.3756        9.0370        9.0103        9.5186       13.2824       13.9063       12.1521       10.5376       10.1212       12.9826       12.4147       15.0041       19.6530       21.2597       18.9331       20.3253       15.8099       13.8455        9.6840        8.4618        6.4825        8.5956        9.6101        7.7068       10.6895       12.9700       16.2962       14.4043       18.5395       23.8989       24.9371       21.8902       26.5176       25.1730       23.1116       26.9104       22.7896       29.5501       15.2734       17.5160       28.0799       19.5176       15.6156       12.5741       11.5565       14.2103       18.4924       25.2750       38.4595       25.5315       23.4240       24.1024       27.4985       27.6148       23.7034       21.3277       18.3886       20.1167       19.6696       20.9176       39.8214       25.4494       26.2186       27.5048       29.0944       28.7896       34.6138       56.7121       57.3170       38.0765       33.8653       36.1115       36.3472       31.7139       32.3164       33.6021       33.8523       31.5096       27.7460       25.8141       25.4796       25.1315       37.3890       37.1711       28.4121       25.9327       33.8134       38.8971       44.6717       32.6259       27.7892       28.6575       21.3194       18.6415       12.8266        7.8412        7.8115        9.7968        5.2982        5.0695        3.5864        3.3522        4.6066        4.9518        4.1390        3.8772        1.9000        1.2767        1.5806        0.0000        0.0851        0.7990        0.2822        0.5727        1.4487        2.3166        2.5990        4.1148        5.3795        5.2112        3.3064        0.0000        0.0000        0.0000        0.0000        0.0000        0.0000        0.0000        0.0000        0.0000        0.0000        0.0000        0.0000        0.0000        0.0000        0.0000        0.0000        0.0000        0.0000        0.0000        0.0000        0.0000        0.0000        0.0000        0.0000        0.0000        0.0000        0.0000        0.0000        0.0000        0.0000        0.0000        0.0000        0.0000        0.0000        0.0000        0.0000        0.0000        0.0000        0.0000        0.0000        0.0000        0.0000        0.0000        0.0000        0.0000        0.0000        0.0000        0.0000        0.0000        0.0000        0.0000        0.0000        0.0000        0.0000        0.0000        0.0000        0.0000        0.0000        0.0000        0.0000        0.0000        0.0000        0.0000
        0.0000        0.0000        0.0000        0.0000        0.0000        0.0000        0.0000        0.0000        0.0000        0.0000        0.0000        0.0000        0.0000        0.0000        0.0000        0.0000        0.0000        0.0000       10.3599        5.1718        7.2296        2.1592        2.7128        5.9075        1.4866        1.8793        5.3540        9.9841        9.9687        7.6083        8.0514       11.8263        5.4683        5.9542       11.8790       11.0421       10.0221       13.2310       12.0681        8.6239        8.8474        9.0415        8.4424        5.6511        6.0578        6.6955        7.0151        4.9648        3.1838        3.7339        7.1254        6.2242        3.2810        2.5183        2.9207        6.4156        6.4412        4.1647        3.7006        3.9283        2.3710        4.3636        6.9379        6.8489        6.6311       12.2496       12.3544       10.9520        8.3658       11.3245       16.5891       12.3184       10.7005       10.7518       12.5087       12.8612       15.7953       16.4041       13.7874       14.1127       17.4236       18.5675       18.4620       16.9848       14.3634       11.2155       11.6414       21.3870       13.5624        9.2525       11.8607       13.7129       17.6164       12.4779       16.9140       20.5167       19.1680       27.2771       25.0168       24.4060       25.9629       28.6264       23.1008       16.1195       18.9987       18.3138       19.4930       18.1724       15.8349       16.1667       18.4429       19.9672       21.9407       24.7268       29.4732       26.0843       25.9315       26.8321       30.9075       23.0502       20.1247       17.9965       18.5477       22.0336       21.6820       24.5372       23.6978       45.0365       45.2220       43.7316       41.5944       43.9077       38.4282       39.1002       34.4163       45.1748       51.9056       48.4116       49.4152       39.0154       34.3058       37.4850       37.5840       35.9414       27.4777       25.3647       26.9493       37.6991       39.8533       36.4203       31.3080       34.6974       32.7472       29.6149       24.3065       25.3844       26.6214       18.6261       15.0125        8.0594        5.3048        8.0120        7.7843        3.4964        3.3363        2.7081        2.7990        4.4661        5.2947        4.1149        2.5826        0.9588        1.8922       18.2643       25.2793        0.9987        0.9003        0.0869        0.6144        1.8032       11.7191        5.2540        5.2837        6.0579        5.4371        4.8967        0.0000        0.0000        0.0000        0.0000        0.0000        0.0000        0.0000        0.0000        0.0000        0.0000        0.0000        0.0000        0.0000        0.0000        0.0000        0.0000        0.0000        0.0000        0.0000        0.0000        0.0000        0.0000        0.0000        0.0000        0.0000        0.0000        0.0000        0.0000        0.0000        0.0000        0.0000        0.0000        0.0000        0.0000        0.0000        0.0000        0.0000        0.0000        0.0000        0.0000        0.0000        0.0000        0.0000        0.0000        0.0000        0.0000        0.0000        0.0000        0.0000        0.0000        0.0000        0.0000        0.0000        0.0000        0.0000        0.0000        0.0000        0.0000        0.0000        0.0000        0.0000        0.0000        0.0000
        0.0000        0.0000        0.0000        0.0000        0.0000        0.0000        0.0000        0.0000        0.0000        0.0000        0.0000        0.0000        0.0000        0.0000        0.0000        0.0000        0.0000        0.0000        0.0000       28.1349       17.9057        2.3706        5.0168        2.7127        1.6027        4.3749       11.7088        6.7217        7.7617        5.4025        9.5764       15.8126        8.2018        7.6403       11.8111       12.5732       14.9062       11.6993       11.5931       14.2473       16.9052       13.1310        6.6226        5.3277        5.3294        4.5014        4.6923        7.5965        5.9719        8.2357        4.7474        5.5445        7.8063        7.1174        7.1970        5.2308        6.9758        5.7662        5.1270        5.7473        4.5599        7.2763       11.6141       13.2060       16.3947       24.9538       27.5575       16.8314       13.4355        9.8709       14.3575       10.3457        9.9594       11.4041       11.3506       14.1271       14.6231       12.6156       12.1485        9.6911       15.3659       15.7449       21.1865       22.4179       16.7518       12.3371       11.6804       17.1217       25.4059       18.5859       16.2421       16.6969       17.5679       14.5735       16.2553       18.4195       18.3003       17.0735       18.5669       17.4085       24.4973       22.5979       20.8497       33.2813       41.9130       42.9644       34.0407       31.2710       36.1764       31.6024       27.6168       25.6576       29.4318       38.5611       37.4400       32.0749       32.1686       29.7866       28.4869       33.8522       33.1775       24.7916       27.7275       28.9084       33.6973       31.3803       32.1594       42.9553       51.2111       46.6566       43.4989       43.8000       45.3456       42.3195       55.3967       67.0718       70.6740       74.6446       69.5549       43.0791       29.5572       30.1461       31.8653       29.1163       27.3947       24.8014       26.7736       37.0341       33.8215       31.1436       27.9292       30.1557       27.0441       24.8017       22.3736       22.1360       19.2609       16.2752       12.4141        8.2018        8.9895       15.3740       15.1100        0.7413        0.4112        0.6221        1.5272        3.0975        1.2057        1.0663        0.6792        1.9452        1.6354        2.8740       39.8301        5.4540        1.6164        1.5542        1.9469        3.1439       14.9169        5.3343        7.8066        4.4051        3.3939        3.8453        0.0000        0.0000        0.0000        0.0000        0.0000        0.0000        0.0000        0.0000        0.0000        0.0000        0.0000        0.0000        0.0000        0.0000        0.0000        0.0000        0.0000        0.0000        0.0000        0.0000        0.0000        0.0000        0.0000        0.0000        0.0000        0.0000        0.0000        0.0000        0.0000        0.0000        0.0000        0.0000        0.0000        0.0000        0.0000        0.0000        0.0000        0.0000        0.0000        0.0000        0.0000        0.0000        0.0000        0.0000        0.0000        0.0000        0.0000        0.0000        0.0000        0.0000        0.0000        0.0000        0.0000        0.0000        0.0000        0.0000        0.0000        0.0000        0.0000        0.0000        0.0000        0.0000        0.0000
        0.0000        0.0000        0.0000        0.0000        0.0000        0.0000        0.0000        0.0000        0.0000        0.0000        0.0000        0.0000        0.0000        0.0000        0.0000        0.0000        0.0000        0.0000        0.0000       12.5014       10.5922        9.4775       17.9082        5.0261        2.6495        7.3074        8.6329       10.7537        7.4211        7.6222       15.0520       17.0959        8.5455        6.2291        7.8918        6.2661       15.5309       15.0853       16.5161       19.3724       21.2222       11.0322        7.0076        6.7121        5.0407        2.2114        3.4909        7.0097        6.2520        4.5348        4.6533        4.3056        3.7775        2.9734        4.3143        6.5046        8.3828        7.6571        3.6609        4.0644        5.2370        5.5082        5.5233        4.4020       13.7204       16.0137       17.5010       12.2228        7.7697        8.3727       11.4600       11.0548       11.1640       11.3774       11.3910       14.1231       16.8154       11.4215       11.2205       16.4014       19.0174       18.4681       18.1240       18.0137       17.4276       19.1972       20.4681       19.0935       21.5150       20.4718       21.4345       17.7176       16.3556       17.0617       18.9351       21.2681       22.5161       19.8144       21.9459       18.5447       20.3404       21.6738       24.6647       36.6964       47.1338       49.3001       33.7568       34.5846       38.9241       32.4879       30.8418       27.2320       29.2444       37.1869       38.4193       31.4137       30.8563       33.1207       30.4445       26.4456       26.6718       27.8860       36.2051       36.6292       44.7163       40.6181       39.6947       44.5333       44.5872       39.6953       40.0145       40.5533       49.6287       52.1676       67.1350       75.0109       77.5723       69.3638       54.5421       50.9768       37.1717       30.7811       31.1197       29.2358       26.7519       24.9249       25.2902       36.3528       33.0812       36.3725       29.9966       33.9853       27.9144       24.2309       23.0613       21.0311       17.4110       15.1004       12.5653       10.3326        9.0739        6.7718        3.9982        0.5924        0.9852        0.5079        0.6325        1.0338        0.0796        0.1203        0.1752        0.5910        2.3927        1.8362        1.0759      113.7145       67.7473        2.6797        2.8298        3.4802        5.1403        6.0284        8.0153        3.3351        2.9988        2.8825        3.5513        5.8721        0.0000        0.0000        0.0000        0.0000        0.0000        0.0000        0.0000        0.0000        0.0000        0.0000        0.0000        0.0000        0.0000        0.0000        0.0000        0.0000        0.0000        0.0000        0.0000        0.0000        0.0000        0.0000        0.0000        0.0000        0.0000        0.0000        0.0000        0.0000        0.0000        0.0000        0.0000        0.0000        0.0000        0.0000        0.0000        0.0000        0.0000        0.0000        0.0000        0.0000        0.0000        0.0000        0.0000        0.0000        0.0000        0.0000        0.0000        0.0000        0.0000        0.0000        0.0000        0.0000        0.0000        0.0000        0.0000        0.0000        0.0000        0.0000        0.0000        0.0000        0.0000
        0.0000        0.0000        0.0000        0.0000        0.0000        0.0000        0.0000        0.0000        0.0000        0.0000        0.0000        0.0000        0.0000        0.0000        0.0000        0.0000        0.0000        0.0000        0.0000        0.0000       17.6909       23.4389       12.7356        7.3486        3.6541        7.2391        5.4261        7.1737        7.4056       13.1528       10.6253        7.7996        5.2932        4.3663        5.7157        7.6686        8.3670       11.8990       13.7669       12.0322       14.7008       11.9539        8.0912        6.3427        1.9793        1.9437        4.1820        6.5524        5.9288        4.9836        6.8105        4.1845        2.8496        3.2185        2.7154        3.4894        2.2087        2.3559        1.7588        2.8218        5.0747        6.3568        7.9379       10.8941       11.8001       13.5116       11.9568       10.8261        7.7665        6.4160        7.4283        9.6480       10.0523       12.0819       16.8354       18.8917       14.8066       13.3087       13.1802       16.8380       19.7308       15.7079       13.3584       16.8618       16.9256       19.8031       21.1365       16.2907       19.8881       17.6025       15.4429       17.1248       17.7955       28.1710       25.4696       23.2165       23.1639       22.0944       21.7784       22.6096       25.0685       24.7196       24.9048       37.0543       45.3342       54.1830       49.5301       34.7433       41.9588       37.5469       38.0744       33.3715       38.2484       39.9443       37.3648       36.8620       37.1842       36.2096       33.4417       36.9579       41.1781       40.4827       39.3346       36.3902       37.7371       37.4054       41.5810       68.1366       69.1227       52.1010       45.3506       43.6738       52.9552       54.2740       44.8639       62.4329       75.6807       71.6229       63.2240       60.5633       47.0953       39.9865       43.3923       49.3019       37.0267       30.7436       29.0511       34.9547       39.9932       36.6538       28.9604       30.8622       27.7483       27.5309       24.5177       20.0923       17.4164       15.5798       13.8625       10.3196        8.7882        6.1725        4.2582        0.8090        0.6415        0.4757        0.0665        0.1617        0.0232        0.0000        0.0507        0.7474        1.0182        1.4630        2.0427       28.0424       14.7583        3.7233        4.5989        3.9595        5.2454        7.3901        8.2405        3.8177        3.9079        4.1622        5.6755        7.3305        8.9591        0.0000        0.0000        0.0000        0.0000        0.0000        0.0000        0.0000        0.0000        0.0000        0.0000        0.0000        0.0000        0.0000        0.0000        0.0000        0.0000        0.0000        0.0000        0.0000        0.0000        0.0000        0.0000        0.0000        0.0000        0.0000        0.0000        0.0000        0.0000        0.0000        0.0000        0.0000        0.0000        0.0000        0.0000        0.0000        0.0000        0.0000        0.0000        0.0000        0.0000        0.0000        0.0000        0.0000        0.0000        0.0000        0.0000        0.0000        0.0000        0.0000        0.0000        0.0000        0.0000        0.0000        0.0000        0.0000        0.0000        0.0000        0.0000        0.0000        0.0000
        0.0000        0.0000        0.0000        0.0000        0.0000        0.0000        0.0000        0.0000        0.0000        0.0000        0.0000        0.0000        0.0000        0.0000        0.0000        0.0000        0.0000        0.0000        0.0000        0.0000        0.0000       17.6621       17.0442       12.9655        5.5612        3.7023        2.4496        6.9145        9.5765        9.6629       12.8477        9.6466        5.4080        8.9183        9.3013       10.0721       11.4392       17.6118        8.6418        6.6708        7.8645        4.3256        3.3042        2.9383        5.7617        4.9164        8.4779        8.3236        4.1365        3.8887        3.6515        4.1674        3.2913        2.5694        1.9082        2.5546        2.3597        1.7473        1.6795        2.6636        4.9893        7.8968        9.3060        9.9550        9.3919        6.8917        8.3199       10.0754        6.4875        8.0644       10.1333       11.1334       12.3344       14.0202       14.4188       16.7144       15.7165       15.8932       15.9145       15.0728       13.4436       12.1789       13.8490       15.7233       15.3037       20.4198       23.5381       21.1569       21.9874       16.8236       15.9538       23.4642       24.3831       26.8128       30.4460       27.7784       30.8169       31.0182       25.6769       23.1081       22.8853       23.3894       25.9113       36.5845       33.4484       39.0793       44.2008       43.9567       39.9420       33.1295       37.9143       36.9878       41.2393       36.7805       37.7579       31.4948       33.5922       39.1487       39.2778       42.4232       43.6220       50.8432       36.5941       40.5976       51.3885       41.8347       45.6763       53.7791       47.4609       52.1570       49.7607       49.1897       52.8582       51.0655       50.5184       50.9619       55.2133       51.1002       59.0238       46.8665       47.6052       50.8907       53.3650       57.7604       53.5883       43.9308       29.4175       33.5514       36.7545       29.3422       29.0866       33.4463       31.5167       28.5174       24.0065       20.8275       16.1554       14.3863       12.2697        9.2066        5.9228        4.2384        3.6166        0.3546        0.6332        0.5106        0.0263        0.0130        0.1086        0.0950        0.4803        2.9839        2.8985        3.2915        3.7198        6.3528        6.8881        5.6662        5.3234       93.2549       38.4232        9.7887       10.1910        4.3100        4.5414        6.7641        9.0101       10.1830        9.4989       13.8635        0.0000        0.0000        0.0000        0.0000        0.0000        0.0000        0.0000        0.0000        0.0000        0.0000        0.0000        0.0000        0.0000        0.0000        0.0000        0.0000        0.0000        0.0000        0.0000        0.0000        0.0000        0.0000        0.0000        0.0000        0.0000        0.0000        0.0000        0.0000        0.0000        0.0000        0.0000        0.0000        0.0000        0.0000        0.0000        0.0000        0.0000        0.0000        0.0000        0.0000        0.0000        0.0000        0.0000        0.0000        0.0000        0.0000        0.0000        0.0000        0.0000        0.0000        0.0000        0.0000        0.0000        0.0000        0.0000        0.0000        0.0000        0.0000        0.0000
        0.0000        0.0000        0.0000        0.0000        0.0000        0.0000        0.0000        0.0000        0.0000        0.0000        0.0000        0.0000        0.0000        0.0000        0.0000        0.0000        0.0000        0.0000        0.0000        0.0000        0.0000        9.6729       14.8965       10.6571       11.5332       10.3870        7.9099        8.9158        9.3882        7.6790        7.3468        6.2126        5.6020        4.6586        3.5577       24.8937       14.0446       12.7934       10.4034       21.0645       18.1954        9.9715        7.8402        8.7322       10.2800       10.6811       10.5081        7.1176       12.3009       11.3966        3.9101        4.8333        6.1940        7.5038        9.4527        7.1282        7.5438        5.2492        5.5553        8.8890       10.6077       10.4372       11.5191       13.5369        9.2242        8.8727       12.7139       17.1679       18.6820       18.5380       20.1332       15.7017       24.3213       23.8746       15.7357       17.3096       26.2195       23.8453       22.4366       24.2212       19.1249       15.2815       16.8292       23.9137       29.8159       34.6109       29.4973       19.8632       20.2569       21.7478       23.0829       28.1209       28.6854       35.1779       34.8219       34.9382       33.2883       34.7927       38.5338       34.5862       34.4066       33.7883       31.4040       35.1392       37.1355       40.5526       44.0007       53.9494       52.3810       50.8226       57.0175       45.7643       54.4413       46.2811       42.8479       38.0665       37.7265       40.9563       40.2697       53.5433       51.9671       49.9855       44.0967       45.6891       46.3356       46.1339       45.1862       42.4588       49.9210       50.3758       51.5932       54.3638       57.5220       68.6894       69.5667       61.4011       49.9962       50.9846       48.1590       45.8825       44.7372       60.6427       63.6805       61.3053       54.2535       38.6668       34.7111       31.1037       29.1912       26.7820       26.2030       32.3495       31.0458       27.9768       24.1310       17.3964       13.7022       12.2997        9.7153        6.2472        4.9794        3.7815        3.3065        1.5878        1.0610        0.8365        0.7920        1.1345        1.6233        1.9140        2.2767        3.3535        4.0687        4.5072        3.9326        4.6456        6.6006        5.2364        6.2703        9.4391        9.1115       13.3177       12.5055        8.2876        9.6503       10.0111       11.8830       16.5642       17.4741       20.9910        0.0000        0.0000        0.0000        0.0000        0.0000        0.0000        0.0000        0.0000        0.0000        0.0000        0.0000        0.0000        0.0000        0.0000        0.0000        0.0000        0.0000        0.0000        0.0000        0.0000        0.0000        0.0000        0.0000        0.0000        0.0000        0.0000        0.0000        0.0000        0.0000        0.0000        0.0000        0.0000        0.0000        0.0000        0.0000        0.0000        0.0000        0.0000        0.0000        0.0000        0.0000        0.0000        0.0000        0.0000        0.0000        0.0000        0.0000        0.0000        0.0000        0.0000        0.0000        0.0000        0.0000        0.0000        0.0000        0.0000        0.0000        0.0000        0.0000
        0.0000        0.0000        0.0000        0.0000        0.0000        0.0000        0.0000        0.0000        0.0000        0.0000        0.0000        0.0000        0.0000        0.0000        0.0000        0.0000        0.0000        0.0000        0.0000        0.0000        0.0000       11.7624       14.4978       12.0731        9.8772        3.0067        5.4855        5.8502        6.0061        5.3497        3.0528        6.6997        3.3031        2.5156        2.4743       16.8925       14.3401       11.3865        6.7712        7.3851        3.8687        5.3049        7.8927       11.3840        7.6281        6.0119       10.1448        6.8335        6.0130        5.5379        4.2170        7.8989        7.0700       10.7523       14.7689        9.1782        9.2903       10.5484       10.5874       11.6669       12.0009       10.2306       10.7932       12.9134       12.0616        7.7099        6.5117        9.4967        8.6263       14.7749       15.7811       21.1097       18.7483       17.7878       17.1825       18.1273       20.6585       24.2465       31.2136       53.0075       41.2852       24.1117       20.5865       23.8271       30.9103       37.7766       48.7530       28.3317       24.9449       25.5719       26.5044       30.5830       32.6994       34.5961       38.1758       41.3739       39.8949       36.8778       36.0218       35.5530       40.5935       48.2407       39.4359       41.3311       39.7597       39.9346       43.6885       53.7598       57.8225       57.5285       52.0970       49.9206       42.2164       44.9461       43.6599       34.3919       37.6818       45.2396       40.4314       36.5948       40.1344       43.9043       46.2589       61.4241       46.3573       38.7462       41.9224       46.2824       60.5132       58.3408       57.1987       61.3718       65.8487       70.3716       65.0796       63.2783       57.1799       55.7775       53.6317       51.5628       55.1547       57.0433       59.8818       49.5971       40.3997       36.3456       36.3643       32.7948       30.5488       27.7725       27.6899       32.1996       29.9962       27.9303       25.1703       17.2735       13.9990       12.2835       10.3622        7.1842        5.0619        3.8248        3.5801        2.0154        1.5535        1.2214        1.4825        2.9033        1.7822        1.7733        2.7090        4.4969        4.1908        3.9307        4.4040        6.4379       10.5120       10.0274        9.6500       10.4568       13.0061       13.4118       14.5848       10.4969       10.4950       12.3184       17.9538       25.6118       22.6314       25.2858        0.0000        0.0000        0.0000        0.0000        0.0000        0.0000        0.0000        0.0000        0.0000        0.0000        0.0000        0.0000        0.0000        0.0000        0.0000        0.0000        0.0000        0.0000        0.0000        0.0000        0.0000        0.0000        0.0000        0.0000        0.0000        0.0000        0.0000        0.0000        0.0000        0.0000        0.0000        0.0000        0.0000        0.0000        0.0000        0.0000        0.0000        0.0000        0.0000        0.0000        0.0000        0.0000        0.0000        0.0000        0.0000        0.0000        0.0000        0.0000        0.0000        0.0000        0.0000        0.0000        0.0000        0.0000        0.0000        0.0000        0.0000        0.0000        0.0000
        0.0000        0.0000        0.0000        0.0000        0.0000        0.0000        0.0000        0.0000        0.0000        0.0000        0.0000        0.0000        0.0000        0.0000        0.0000        0.0000        0.0000        0.0000        0.0000        0.0000        0.0000       13.6670       17.9975       14.3055        9.7689        6.0196        5.8594        7.3212        5.1320        3.3442        5.5279        2.5995        2.1025        1.9843        2.6467       19.7071        9.2159       11.8061        4.3213        3.0832        4.5492        4.7755        6.6061        5.2216        4.7605        4.6658        8.7316        3.9419        2.1988        1.7028        2.1760        2.5339        2.9721        3.2817        8.8248        6.0121        7.2406        9.8853       12.8550       10.6599       10.6862       10.0168        9.0857        6.8786        6.8633        5.1283        4.7712        5.3072        8.6061       10.4522       14.1320       15.2276       14.2846       20.6589       15.8345       23.1750       20.7375       23.5315       31.7699       29.2981       18.3330       23.0564       24.0014       24.8560       25.5702       26.8239       31.5920       26.0744       30.6840       29.2887       28.1129       31.4522       36.6074       37.0434       38.3517       40.2311       42.8282       39.7984       43.5596       34.0976       37.4642       49.8085       48.1576       44.0806       43.6306       42.3829       45.2487       46.9115       45.1254       45.2987       45.3117       52.0417       43.3966       43.4381       44.6567       40.4123       43.1729       52.0393       50.4470       37.8998       42.3399       48.8579       50.9827       56.4549       45.3313       57.5285       56.8471       57.2879       65.1693       63.3159       61.7307       54.0204       59.1411       53.3330       63.3619       65.3036       60.8883       59.3221       58.4622       55.9682       56.0014       55.6602       47.8081       41.8396       38.0634       35.3059       33.1380       33.0281       33.8982       32.0572       34.5112       33.1939       31.5892       27.8950       24.2715       20.2222       15.8440       13.4280       11.3821        8.9852        7.2031        6.3090        4.4392        3.1524        2.9997        4.2071        5.0640        4.4823        2.8006        2.4799        4.6901        4.9528        5.8445        8.4586        9.8030       13.1150       13.5707        9.1612       16.5481       16.5264       15.1736       22.2054       22.6528       13.9299       13.9907       19.3602       30.0220       22.0443       24.9464       25.3083       30.5801        0.0000        0.0000        0.0000        0.0000        0.0000        0.0000        0.0000        0.0000        0.0000        0.0000        0.0000        0.0000        0.0000        0.0000        0.0000        0.0000        0.0000        0.0000        0.0000        0.0000        0.0000        0.0000        0.0000        0.0000        0.0000        0.0000        0.0000        0.0000        0.0000        0.0000        0.0000        0.0000        0.0000        0.0000        0.0000        0.0000        0.0000        0.0000        0.0000        0.0000        0.0000        0.0000        0.0000        0.0000        0.0000        0.0000        0.0000        0.0000        0.0000        0.0000        0.0000        0.0000        0.0000        0.0000        0.0000        0.0000        0.0000        0.0000
        0.0000        0.0000        0.0000        0.0000        0.0000        0.0000        0.0000        0.0000        0.0000        0.0000        0.0000        0.0000        0.0000        0.0000        0.0000        0.0000        0.0000        0.0000        0.0000        0.0000        0.0000        0.0000        7.0541       10.5054       15.5153       13.4084        7.4773        2.9245        0.8236        1.8967        2.1968        1.2810        1.0482        1.7443        2.5368        9.4871        3.4145        4.2545        8.7099       14.6693        6.6565        5.2674        2.0755        2.1060        2.9280        1.8240        2.9220        1.4675        1.3309        1.5855        1.7218        2.0682        2.8680        3.6873        4.6681        5.1974        5.9980        7.2415        9.2384        9.0217        8.8117        7.9599        5.8871        5.9361        9.4224        6.8630        5.3147        7.6568       14.2927       11.5104       13.0212       13.3927       15.3922       18.4980       13.3832       16.7740       22.7962       20.4521       18.2558       22.8772       29.8637       27.6471       28.3743       27.4100       28.9837       29.0550       25.5152       25.4300       30.1071       27.3583       26.0176       29.0871       34.3134       36.4975       38.4729       35.7524       35.0416       35.0359       34.3793       36.8035       34.8879       35.9775       42.9234       40.5332       42.3881       42.3531       42.1422       39.3430       37.1119       45.1963       47.3459       57.5551       50.3474       54.8010       56.2739       44.7319       43.7797       50.4230       46.2744       38.8650       40.3296       49.5561       53.5106       44.0782       48.7962       61.8232       53.1555       57.0025       60.8444       64.8844       61.3317       54.6469       58.7560       56.2553       59.9990       59.8318       59.8967       57.6922       55.5683       53.4960       47.9590       46.0956       45.6869       43.1576       40.9969       38.3527       36.2908       32.6094       30.3046       30.2000       27.7603       35.9137       32.7518       29.7884       24.2540       18.2254       15.7592       13.7759       11.9340       10.6692       10.1482        8.7747        7.2843        5.2309        6.3170        7.7450        6.5744        7.6724        5.6287        5.2597        5.7569        5.6038        7.7218        8.6331        9.3652       10.9638       13.1534        9.7076       23.4075       21.8534       24.0175       38.4975       27.3034       29.9794       33.1796       43.0571       37.6666       23.7731       27.6266       33.1726       33.8456        0.0000        0.0000        0.0000        0.0000        0.0000        0.0000        0.0000        0.0000        0.0000        0.0000        0.0000        0.0000        0.0000        0.0000        0.0000        0.0000        0.0000        0.0000        0.0000        0.0000        0.0000        0.0000        0.0000        0.0000        0.0000        0.0000        0.0000        0.0000        0.0000        0.0000        0.0000        0.0000        0.0000        0.0000        0.0000        0.0000        0.0000        0.0000        0.0000        0.0000        0.0000        0.0000        0.0000        0.0000        0.0000        0.0000        0.0000        0.0000        0.0000        0.0000        0.0000        0.0000        0.0000        0.0000        0.0000        0.0000        0.0000        0.0000
        0.0000        0.0000        0.0000        0.0000        0.0000        0.0000        0.0000        0.0000        0.0000        0.0000        0.0000        0.0000        0.0000        0.0000        0.0000        0.0000        0.0000        0.0000        0.0000        0.0000        0.0000        4.8134       10.2844       11.9156        6.9247        4.6697        5.8119        6.1238        8.6442        9.3567        2.3674        1.1682        1.8006        1.4549        1.6412       10.7482       15.8641       16.7503       18.5654       25.4758       16.0719        8.6559        8.6960        6.3120        4.0500        5.1360        4.1160        4.7663        4.8779        4.2106        3.8427        6.1645        8.0616        7.5830        7.6812        8.5699       11.8106       12.4683        8.4245        6.6282        7.5686        7.8254        5.5960        9.4058       14.0548       10.4695       11.3605       13.0635       17.2250       19.1072       17.6553       18.7974       22.4947       19.7060       19.2741       18.6362       20.4600       22.9942       23.1759       26.1936       20.7170       21.1236       27.3744       27.3342       34.4524       34.8687       34.1096       31.0741       30.7126       33.9304       34.2127       33.4052       32.0546       32.2312       36.7332       34.3213       38.1993       44.6738       48.5242       38.0496       37.8355       34.8059       37.2704       38.3946       38.9460       41.2639       41.8936       44.4799       42.8461       41.4174       39.9351       42.3364       43.0540       43.8301       58.6737       59.7555       64.0087       66.3993       50.6355       50.0521       49.8413       54.7064       64.4368       52.4262       58.9683       52.9148       44.8853       50.6253       62.7325       75.7759       65.0890       57.6995       74.3637       63.1346       56.3230       52.3293       50.6886       52.3351       46.8913       47.8954       43.8370       39.0451       40.0273       41.0887       38.5093       35.3967       34.7573       28.0613       26.7487       28.7071       26.5713       29.1730       24.1122       21.7246       17.4783       12.5260        9.9499        9.6170       11.6654       12.8987       13.5272       10.7825       10.2923       12.4581       13.1302       13.8405       12.5103       12.7215       11.0829       11.0188       10.3199       11.0100       11.4131       11.6565       13.3918       12.9299       13.7284       13.5066       15.3907       22.8850       26.7161       30.9974       31.2366       38.6467       57.6950       38.0535       33.2527       33.2685       35.3931       40.0685       40.0174       57.1575        0.0000        0.0000        0.0000        0.0000        0.0000        0.0000        0.0000        0.0000        0.0000        0.0000        0.0000        0.0000        0.0000        0.0000        0.0000        0.0000        0.0000        0.0000        0.0000        0.0000        0.0000        0.0000        0.0000        0.0000        0.0000        0.0000        0.0000        0.0000        0.0000        0.0000        0.0000        0.0000        0.0000        0.0000        0.0000        0.0000        0.0000        0.0000        0.0000        0.0000        0.0000        0.0000        0.0000        0.0000        0.0000        0.0000        0.0000        0.0000        0.0000        0.0000        0.0000        0.0000        0.0000        0.0000        0.0000        0.0000        0.0000
        0.0000        0.0000        0.0000        0.0000        0.0000        0.0000        0.0000        0.0000        0.0000        0.0000        0.0000        0.0000        0.0000        0.0000        0.0000        0.0000        0.0000        0.0000        0.0000        0.0000        5.5393        7.6899        3.2892        4.1761        3.1367        5.7123        4.8775        5.9361        7.1942        4.8113        3.0698        4.5027        1.1291        2.4446        1.1567        7.1626        9.4390       13.3969        9.9135       12.4846       11.0729       10.0435        9.3225       18.1380       15.5160       11.6160        8.0160        4.0416        3.0534        4.4248        3.8291        6.0750        7.1213        5.8807        8.9120       11.4277       12.8360       12.2730       11.1322       13.1507       17.3830       19.6254       17.0037       13.0244        9.3216        8.2105        9.1376        7.3210        8.6401       12.4156       15.2363       17.6523       19.6290       21.1000       25.1670       22.7353       23.8677       22.8061       22.8739       26.0212       33.1835       28.0029       28.9759       31.9913       34.4392       34.7184       36.2908       29.4515       31.8620       33.5580       35.8717       35.6448       33.3193       34.5295       43.5935       42.5354       43.8712       41.7318       38.8616       34.6692       38.1267       43.4327       34.7351       37.7687       37.5108       37.4785       38.4274       46.9738       42.0828       35.5622       45.8543       45.6276       44.4065       57.8212       58.2068       67.5527       60.1849       64.1960       57.7606       49.9659       48.7711       58.1832       71.7969       56.0301       57.0254       49.1318       43.4333       46.6676       52.7895       60.8042       52.4927       60.5520       66.1488       55.8218       49.7517       42.2425       43.2162       42.1279       38.0939       38.0160       38.7485       34.2382       39.6147       36.2171       36.3596       36.6176       34.4204       26.6582       25.6470       26.5843       24.7598       23.7108       22.7588       18.9635       16.9057       12.5951       11.1088       10.7929       10.9806       14.1232       13.5906       13.6395       16.1112       16.5239       15.6267       15.3789       15.1359       15.5964       16.6167       15.7247       14.9055       15.3645       15.1493       22.6307       13.7094       14.5442       15.3093       15.9929       14.9674       22.4422       22.2429       22.8932       26.2815       39.3158       38.1165       30.4409       32.7031       33.8295       37.5068       37.9859       44.1842       59.8731       60.2325        0.0000        0.0000        0.0000        0.0000        0.0000        0.0000        0.0000        0.0000        0.0000        0.0000        0.0000        0.0000        0.0000        0.0000        0.0000        0.0000        0.0000        0.0000        0.0000        0.0000        0.0000        0.0000        0.0000        0.0000        0.0000        0.0000        0.0000        0.0000        0.0000        0.0000        0.0000        0.0000        0.0000        0.0000        0.0000        0.0000        0.0000        0.0000        0.0000        0.0000        0.0000        0.0000        0.0000        0.0000        0.0000        0.0000        0.0000        0.0000        0.0000        0.0000        0.0000        0.0000        0.0000        0.0000        0.0000        0.0000
        0.0000        0.0000        0.0000        0.0000        0.0000        0.0000        0.0000        0.0000        0.0000        0.0000        0.0000        0.0000        0.0000        0.0000        0.0000        0.0000        0.0000        0.0000        0.0000        0.0000        4.2109        4.5204        4.0330        3.8530        5.2954        5.1055       15.4352        3.9029        3.4887        6.1099        1.3683        2.7993        3.2526        3.9702        2.0505        9.1572       12.2006        6.1392        3.3642        2.4188        5.6851        7.1577        8.9358       15.5631       19.7400       12.1740        5.4540        3.3982        5.8379        5.7347        4.9255        8.3346        8.5473        9.7361       11.6566       11.3693       12.3075       11.8296        6.0038       11.8471       17.5506       15.6065       18.7368        8.9909        9.9973        7.6580        7.6795       10.3448       13.6303       15.7110       22.7519       21.5895       22.7276       23.7575       24.9958       24.6464       24.0058       23.5787       32.6002       36.4886       34.2142       41.3509       43.2277       53.6593       47.1604       44.6297       48.0192       42.1310       32.4458       34.4296       38.0613       36.0910       33.5231       36.1754       37.1182       39.7766       47.0461       43.3195       41.2379       36.4404       32.4812       34.3820       31.3692       31.1598       35.4483       35.4484       34.7391       37.6373       40.0146       39.6922       41.6989       35.1172       44.9505       60.0617       55.4883       54.0143       62.1632       65.9729       54.1906       53.9635       51.4812       45.9559       58.6066       62.0040       53.6393       40.5135       37.9669       36.5651       39.5792       47.6147       45.1440       49.2982       56.7440       50.5095       42.0484       45.2646       45.0814       35.7801       34.0531       32.1010       29.3254       30.0378       31.6313       32.0352       33.1975       30.7084       29.6312       29.2393       27.7496       25.3508       24.5946       23.1701       25.0528       21.9428       19.6816       15.2338       15.2580       13.2557       15.6760       18.3620       18.6088       18.5292       21.6217       22.3366       18.7187       19.0341       19.8171       17.9380       19.6909       21.1838       19.4937       37.8823       57.8978       25.4085       48.3862       16.2912       16.6705       17.0169       16.2046       21.8909       25.2812       27.6475       37.1845       42.0804       40.3680       34.1818       37.5165       36.7728       35.1766       39.1961       52.1139       66.0173       56.1231       49.8577        0.0000        0.0000        0.0000        0.0000        0.0000        0.0000        0.0000        0.0000        0.0000        0.0000        0.0000        0.0000        0.0000        0.0000        0.0000        0.0000        0.0000        0.0000        0.0000        0.0000        0.0000        0.0000        0.0000        0.0000        0.0000        0.0000        0.0000        0.0000        0.0000        0.0000        0.0000        0.0000        0.0000        0.0000        0.0000        0.0000        0.0000        0.0000        0.0000        0.0000        0.0000        0.0000        0.0000        0.0000        0.0000        0.0000        0.0000        0.0000        0.0000        0.0000        0.0000        0.0000        0.0000        0.0000        0.0000
        0.0000        0.0000        0.0000        0.0000        0.0000        0.0000        0.0000        0.0000        0.0000        0.0000        0.0000        0.0000        0.0000        0.0000        0.0000        0.0000        0.0000        0.0000        0.0000        0.0000        7.7679       12.7801        7.3432        6.2118       12.0719        8.0858        3.1575        1.9889        2.1641        2.8017        4.1045        1.7418        2.0758        3.2716        3.1389        7.2784        3.2461        2.3626        2.3040        2.8405        3.4536        3.7999        5.8941        3.9250        1.5251        1.7792        4.1464        5.8500        7.4999        7.2244        8.1379       10.0460       13.8675       13.3698       17.8251       15.4769       10.6936       11.3130        9.2044        8.7441        5.3752        5.6059        2.7547        5.7947       10.6544       10.7601       11.1609       16.1985       13.3450       16.7812       26.8316       21.0260       28.9444       25.6996       23.6719       23.9347       25.2170       28.2178       34.3955       28.3687       27.9417       31.9066       37.2932       41.7597       42.8489       44.7033       52.6654       49.6938       48.8722       41.2163       36.1400       35.1505       35.4489       36.6689       40.7630       38.1078       37.3978       40.6799       38.7583       33.6929       31.7546       28.8684       32.3609       30.6343       35.4970       34.5561       35.1897       50.6389       52.6844       44.0841       37.8079       35.2733       41.7891       44.0379       51.3399       50.0574       46.0388       48.9612       43.9601       42.8073       46.5874       44.2798       41.1002       45.1733       39.9644       31.3662       30.3999       36.8308       34.9249       37.7159       41.8583       48.4757       54.6226       46.0200       43.0948       41.4682       39.4477       41.7219       41.6304       37.7761       35.7814       34.8608       39.7521       41.3053       40.6151       35.5598       35.1093       33.4408       30.1827       28.8926       30.3417       29.9240       27.7246       28.2088       26.1390       20.7479       21.3446       21.1980       20.9763       25.1778       28.0140       30.2090       39.2848       28.7015       23.5597       23.9900       26.3738       25.1625       25.0235       23.8427       23.1216       31.8178       41.8585       21.9727       22.6446       21.1421       22.5185       22.1123       22.2293       25.8037       28.1149       39.6365       45.2240       46.9117       39.5407       36.8755       48.1139       36.6215       41.4753       56.2041       54.1902       58.9014       58.0365       51.6192       54.9405        0.0000        0.0000        0.0000        0.0000        0.0000        0.0000        0.0000        0.0000        0.0000        0.0000        0.0000        0.0000        0.0000        0.0000        0.0000        0.0000        0.0000        0.0000        0.0000        0.0000        0.0000        0.0000        0.0000        0.0000        0.0000        0.0000        0.0000        0.0000        0.0000        0.0000        0.0000        0.0000        0.0000        0.0000        0.0000        0.0000        0.0000        0.0000        0.0000        0.0000        0.0000        0.0000        0.0000        0.0000        0.0000        0.0000        0.0000        0.0000        0.0000        0.0000        0.0000        0.0000        0.0000        0.0000
        0.0000        0.0000        0.0000        0.0000        0.0000        0.0000        0.0000        0.0000        0.0000        0.0000        0.0000        0.0000        0.0000        0.0000        0.0000        0.0000        0.0000        0.0000        0.0000        0.0000        0.0000       22.2115       12.4759       17.0599       25.3932       31.4654       16.2196       10.1815        5.7328       11.2611       17.3392       13.4933       10.5723        8.0354        8.6207        3.3082        1.9847        8.0211        9.0645       10.2833       11.6873       14.1891       17.1612        8.9028       10.2073        9.3694       10.1657        8.7277       10.6015       12.3201        9.7297        9.8525       13.7323       15.2458       18.0334       12.1973        6.5664        3.2526        5.3627        6.6159        5.3546        3.5630        3.9943        4.7921        7.0387       10.4290       10.9660       18.4043       16.2272       21.3943       22.1666       28.5908       27.9758       26.6826       29.4218       33.9065       37.7329       38.5931       32.9298       32.3378       39.6245       34.2637       33.1809       40.4347       43.4966       55.0982       58.1259       72.2087       78.4927       63.8627       61.6234       45.9208       43.0506       48.0828       40.2341       34.5343       35.7963       36.5283       34.6715       38.8359       35.6943       35.7238       50.4023       43.5529       33.5981       31.3910       31.8018       37.4476       33.3139       29.9602       30.8853       31.9950       34.7001       37.7337       44.5109       38.1395       38.2978       44.6222       44.6048       45.6386       41.7852       38.8114       35.7920       33.6059       25.8352       24.5505       23.8824       28.7963       30.9549       45.9073       52.5084       53.7324       70.2425       53.4923       53.0891       40.2983       41.6923       38.3669       41.1394       39.1487       36.2957       38.4779       38.8032       39.3468       45.4403       55.5142       51.8979       50.0673       48.1876       42.7544       41.5066       42.9813       40.7524       44.1878       42.6831       51.4290       49.2103       42.2676       40.3412       42.8638       45.0792       42.4719       45.3791       45.5129       44.0510       42.7881       44.7468       41.8523       38.9429       33.8160       32.5035       29.3859       25.9249       27.4176       25.3113       25.8361       25.8222       24.3327       26.1004       33.8732       38.8232       42.8931       42.8549       40.7834       36.4791       30.4587       39.8516       45.4999       53.0090       57.0523       86.5591       66.9936       68.5263       58.1174       54.3339       31.2900        0.0000        0.0000        0.0000        0.0000        0.0000        0.0000        0.0000        0.0000        0.0000        0.0000        0.0000        0.0000        0.0000        0.0000        0.0000        0.0000        0.0000        0.0000        0.0000        0.0000        0.0000        0.0000        0.0000        0.0000        0.0000        0.0000        0.0000        0.0000        0.0000        0.0000        0.0000        0.0000        0.0000        0.0000        0.0000        0.0000        0.0000        0.0000        0.0000        0.0000        0.0000        0.0000        0.0000        0.0000        0.0000        0.0000        0.0000        0.0000        0.0000        0.0000        0.0000        0.0000        0.0000
        0.0000        0.0000        0.0000        0.0000        0.0000        0.0000        0.0000        0.0000        0.0000        0.0000        0.0000        0.0000        0.0000        0.0000        0.0000        0.0000        0.0000        0.0000        0.0000        0.0000        0.0000       21.8416       12.1242       18.7399       19.4140       23.7644       30.4443       20.0667       14.5222       10.3161       10.5928        9.5966        8.6431        6.7229        4.9781        2.9998        3.9576        3.4402        2.5851        5.5070       11.8689       26.2146       24.5715       18.8243       23.0811       16.9242        8.7478        6.4504        3.3123        4.7262        5.3365        4.3624        5.4587        2.0972        3.7461        5.6208        4.5402        3.9703        4.9321        5.5210        4.9890        3.5746        4.0930        6.8240        7.7525        6.5684        6.6324       13.9137       18.3371       22.6733       21.2700       27.8865       35.8363       35.0139       32.6425       29.4042       29.9802       35.6625       34.8356       34.2456       40.2507       38.3751       42.6457       47.5916       42.7276       41.7956       51.8020       61.4417       65.4890       64.4081       60.5150       50.1333       45.0478       49.5901       45.3196       35.0131       35.8621       36.0861       34.1984       36.2026       39.6031       36.3861       41.3575       34.0516       29.6055       28.9310       31.2101       31.9905       34.2830       28.6594       29.5529       28.7014       36.2474       29.6116       30.0004       31.9422       36.5444       45.5694       44.5635       44.9713       42.2579       39.2150       37.8155       34.0976       23.8824       22.7847       28.7572       32.9908       36.6231       46.5696       47.5841       48.9872       69.5971       57.4801       57.8125       43.7694       43.0283       45.1258       46.3315       42.0824       38.1258       42.7833       41.5029       39.8561       43.0864       63.9321       60.6948       69.0679       60.0325       62.5265       52.3477       56.0995       49.8305       59.5493       52.3007       53.7160       54.5739       54.5067       49.9461       54.1632       52.4737       67.1281       48.4863       49.8088       50.4643       49.3604       49.6341       43.8660       42.5011       43.6468       42.3208       43.2423       33.2822       34.8473       30.4537       27.4539       43.7128       43.7056       39.8238       48.6946       55.4899       48.6741       50.6765       37.2780       35.1223       39.5278       49.4556       48.3681       47.9945       55.7196       79.0454       78.8672       90.2542       69.3884       54.6097       30.9900        0.0000        0.0000        0.0000        0.0000        0.0000        0.0000        0.0000        0.0000        0.0000        0.0000        0.0000        0.0000        0.0000        0.0000        0.0000        0.0000        0.0000        0.0000        0.0000        0.0000        0.0000        0.0000        0.0000        0.0000        0.0000        0.0000        0.0000        0.0000        0.0000        0.0000        0.0000        0.0000        0.0000        0.0000        0.0000        0.0000        0.0000        0.0000        0.0000        0.0000        0.0000        0.0000        0.0000        0.0000        0.0000        0.0000        0.0000        0.0000        0.0000        0.0000        0.0000        0.0000        0.0000
        0.0000        0.0000        0.0000        0.0000        0.0000        0.0000        0.0000        0.0000        0.0000        0.0000        0.0000        0.0000        0.0000        0.0000        0.0000        0.0000        0.0000        0.0000        0.0000        0.0000        0.0000       30.9305       14.3737       24.7177       23.1785       21.1824       23.2100       12.7069       13.0639       17.6334       12.8817        9.9181       10.7927        7.3359        6.8630        4.4591        2.2553        1.5298        3.1003        6.0998        2.5731       11.3650       11.0807       16.0532       16.1053       21.8036       26.1140       25.4586       24.2484       18.0829       25.7893       15.2444       10.8725        3.6925        6.8607        9.2770        5.6595        8.6959        3.9102        3.2489        4.4802        5.4303        4.6391        5.8332        8.7006        9.7142        8.3543       14.4420       20.9928       36.9791       38.2459       35.9283       34.0114       33.1412       30.1435       30.0148       32.7839       33.5190       32.9514       35.8627       35.0868       46.6878       45.5057       41.3449       43.8856       47.4315       55.7077       66.7231       75.9729       56.1063       55.0454       50.8952       52.8910       52.7278       45.5763       32.8216       34.1623       31.6661       31.8109       36.5877       29.0048       25.8403       23.7042       24.1347       28.0162       31.4017       35.3735       38.2200       35.9436       27.2252       26.9907       31.3585       29.3651       34.1404       30.6374       30.1090       36.0381       40.1196       40.6405       38.7689       40.1583       36.5006       37.7266       36.8555       26.4068       23.9674       24.6077       32.2076       54.2771       55.8742       48.9797       63.3184       70.0365       56.7680       67.1788       57.3335       55.1105       51.1582       59.2998       53.9162       47.7445       49.4533       52.9091       45.6745       50.1035       51.1407       55.0893       57.3268       61.8644       65.1017       60.3834       65.9988       62.8160       58.2804       66.2933       68.0696       66.6176       62.6683       66.4149       68.5664       60.2304       52.1924       48.1433       54.4241       51.7920       50.4586       58.6681       52.5041       51.6458       54.4533       60.9619       56.7546       52.0703       54.2353       48.0202       45.8125       66.0252       62.6757       51.1502       58.7330       63.5713       71.8759       79.8394       38.7248       38.2897       54.6175       52.9409       58.1269       59.3371       85.0552       94.6899       73.0660       83.1038       87.9908       79.2139       35.9700        0.0000        0.0000        0.0000        0.0000        0.0000        0.0000        0.0000        0.0000        0.0000        0.0000        0.0000        0.0000        0.0000        0.0000        0.0000        0.0000        0.0000        0.0000        0.0000        0.0000        0.0000        0.0000        0.0000        0.0000        0.0000        0.0000        0.0000        0.0000        0.0000        0.0000        0.0000        0.0000        0.0000        0.0000        0.0000        0.0000        0.0000        0.0000        0.0000        0.0000        0.0000        0.0000        0.0000        0.0000        0.0000        0.0000        0.0000        0.0000        0.0000        0.0000        0.0000        0.0000        0.0000
        0.0000        0.0000        0.0000        0.0000        0.0000        0.0000        0.0000        0.0000        0.0000        0.0000        0.0000        0.0000        0.0000        0.0000        0.0000        0.0000        0.0000        0.0000        0.0000        0.0000        0.0000       48.6291       29.7652       27.5607       24.8133       18.9602       15.4609       13.2791       13.8707       20.7628       23.8570       18.9220       17.2865       16.5332       18.2308       10.4643        7.2315        8.9633        4.1955       14.3655       21.7653        8.9552        2.5879       14.3781       11.3226       26.4291       23.8394       16.5785       11.6800       10.8051       18.8546       24.3680       12.6390        5.1652        4.2204        4.4888        5.5457        8.3626        9.0022        4.9295        6.7867        6.4817        6.2679        7.8436        8.6431       10.4542       11.6725       19.3709       23.6059       31.9096       25.5861       35.4709       35.9721       34.3606       38.4162       32.3132       30.9686       37.8526       38.9591       40.0918       41.3421       42.6034       40.2194       43.8612       49.2305       51.3181       52.4550       57.7829       68.5560       83.2907       72.9645       65.1516       75.5250       59.2475       50.5213       36.7089       34.7927       33.4577       30.8690       38.3757       33.6602       23.6842       27.9521       30.0611       34.0018       34.4757       33.3334       28.3491       28.8410       31.2607       36.7786       36.8837       38.2984       42.4631       39.3644       41.4075       41.1570       44.6047       43.5735       45.5628       36.8128       42.5916       42.4639       34.4216       26.7333       20.9207       21.3421       28.5308       36.4660       51.8640       58.1992       76.3511       60.0622       50.3926       56.0678       63.5144       70.0595       64.8245       65.6884       57.9251       49.1899       53.5657       54.3044       58.3380       51.8297       58.4994       61.0081       61.5519       74.4799       88.5738       80.4591       72.5127       71.6047       72.8189       85.8155       85.8102       79.6044       66.4290       67.3420       73.5205       63.1240       58.9248       59.0635       64.7039       67.0752       62.9178       61.5520       58.7335       67.4903       88.6461       83.8573       80.6756       81.1774       71.0949       73.3160       71.3369       76.3988       70.5646       72.9429       72.5001       73.4639       69.3472       71.7379       58.8272       58.5836       58.9204       64.0567       76.0231       77.6686       92.5164      109.2628       76.9200       80.9118       83.3761       79.9289        0.0000        0.0000        0.0000        0.0000        0.0000        0.0000        0.0000        0.0000        0.0000        0.0000        0.0000        0.0000        0.0000        0.0000        0.0000        0.0000        0.0000        0.0000        0.0000        0.0000        0.0000        0.0000        0.0000        0.0000        0.0000        0.0000        0.0000        0.0000        0.0000        0.0000        0.0000        0.0000        0.0000        0.0000        0.0000        0.0000        0.0000        0.0000        0.0000        0.0000        0.0000        0.0000        0.0000        0.0000        0.0000        0.0000        0.0000        0.0000        0.0000        0.0000        0.0000        0.0000        0.0000        0.0000
        0.0000        0.0000        0.0000        0.0000        0.0000        0.0000        0.0000        0.0000        0.0000        0.0000        0.0000        0.0000        0.0000        0.0000        0.0000        0.0000        0.0000        0.0000        0.0000        0.0000        0.0000        0.0000       60.3232       41.1083       31.9662       24.0339       20.8383       28.5928       22.9339       40.1193       36.4631       24.6069       27.1567       33.6793       40.9387       38.8437       26.9722       46.1383       42.4543       40.8414       21.3534        9.4091       16.5501       12.5334       23.9098       20.5417       12.9023       12.6352        4.1788        5.1322        6.2539       16.1795        7.7339        8.9423       14.5983        6.7172        7.8538        7.4559        8.9964        8.6122        8.1735        9.6658       12.1281       11.0648       11.5572       12.0657       12.3642       14.4262       15.6789       17.5229       24.1275       34.7149       45.4596       33.8614       29.9451       34.4631       36.7597       42.4986       40.8975       46.6505       47.5486       47.8554       50.1138       60.3664       71.0206       67.3158       73.2524       86.5679       75.2554       77.9354       85.4276       75.3472       83.7406       87.7991       85.0939       39.0675       28.0205       27.4108       26.6622       26.0920       24.7832       27.1638       31.3267       30.8781       37.4569       33.5758       33.3361       29.1392       29.9973       33.5831       33.8423       38.2595       48.9753       61.9446       56.3017       57.4786       61.8833       61.0107       56.0037       45.5458       49.6493       47.0387       43.4040       32.6358       36.5527       32.3919       26.9062       40.6171       48.6131       54.4203       45.2856       42.1679       44.0112       47.1538       57.1209       52.2906       64.6862       68.8743       68.2755       62.8293       64.4907       56.1448       52.3428       57.0625       59.1230       71.1258       74.0627       86.4906       88.0858       99.0453       96.3750       90.2749       86.8723       85.5209       83.4097       95.2768       91.7943       78.2077       71.2516       72.4879       69.4186       70.7725       64.4372       70.1255       83.3286       76.9752       75.5496       70.1725       88.2386      100.8977       92.8494       88.8068       94.3918       87.3540       84.6381       91.4493       76.2536       83.3135       82.7731       84.3574       89.3509       89.8931       94.5737      108.7012      101.9428       92.5262      102.4443       98.0388      101.3730      104.8721      108.1774       91.5823       90.5719       91.3995       95.2747       82.2744       96.5679      107.7667      111.2381        0.0000        0.0000        0.0000        0.0000        0.0000        0.0000        0.0000        0.0000        0.0000        0.0000        0.0000        0.0000        0.0000        0.0000        0.0000        0.0000        0.0000        0.0000        0.0000        0.0000        0.0000        0.0000        0.0000        0.0000        0.0000        0.0000        0.0000        0.0000        0.0000        0.0000        0.0000        0.0000        0.0000        0.0000        0.0000        0.0000        0.0000        0.0000        0.0000        0.0000        0.0000        0.0000        0.0000        0.0000        0.0000        0.0000        0.0000        0.0000        0.0000        0.0000
        0.0000        0.0000        0.0000        0.0000        0.0000        0.0000        0.0000        0.0000        0.0000        0.0000        0.0000        0.0000        0.0000        0.0000        0.0000        0.0000        0.0000        0.0000        0.0000        0.0000        0.0000        0.0000        0.0000        0.0000        0.0000        0.0000       27.4363       37.4509       21.6889       15.9834       15.2764        2.5498        0.5336       23.1233       31.3416       26.3869       41.4631       43.1827       43.3380       35.8278       32.7377       36.6510       28.5988       31.1838       28.4314       30.3224       21.4939       13.6561       12.0509       10.6212        7.9523        4.1955        8.1663       19.4362       24.2126       12.3752       12.3478       16.7552       20.3496       12.5898       14.3448       18.2736       14.2310       11.7692       11.6125       15.0359       14.8933       14.9369       16.5665       21.5354       27.3042       27.5777       25.5075       28.8753       30.3403       36.5011       36.2844       40.3209       43.8525       47.5162       50.6121       54.3455       52.8043       58.7766       70.1140       88.6522       87.2689      105.6619       97.9828       77.4544       79.4831       81.5586       78.6849       73.0781       68.8132       33.4035       34.4095       32.1221       31.3787       32.5313       28.7963       32.1014       32.9676       32.6133       39.4196       37.2117       34.0644       34.5987       32.9549       33.7503       40.7008       47.0627       53.9324       58.2942       72.1843       70.4199       73.0275       66.5141       60.3509       49.7309       71.7519       57.7556       42.0499       30.6812       34.8925       47.1962       43.1649       53.8020       64.5048       67.9468       76.6868       59.7299       65.6577       59.3321       56.6223       53.8829       63.1071       70.7547       72.2694       65.9952       60.6573       59.3493       55.3328       59.3007       73.4277       88.9572       89.5638       96.9636       97.7956      104.4303      109.2189       91.6708       99.0683      100.1208       91.6151       99.3614       90.1511       80.3223       77.6948       81.5058       80.3100       94.2705       85.9377       95.7816       98.4613       96.5256       91.9265       90.2055       96.2082       89.7159      111.9053       92.1504       96.1508       87.1077       91.0601      115.6405      111.2336      108.6080      100.6017      100.9878      105.0680      112.0717      133.1088      123.2026      126.1342      124.7816      118.5803      111.6507      119.8962      127.7156      127.4423       95.8466       96.3037       92.7400      110.8060       92.8042      101.2980      110.7636      109.8662        0.0000        0.0000        0.0000        0.0000        0.0000        0.0000        0.0000        0.0000        0.0000        0.0000        0.0000        0.0000        0.0000        0.0000        0.0000        0.0000        0.0000        0.0000        0.0000        0.0000        0.0000        0.0000        0.0000        0.0000        0.0000        0.0000        0.0000        0.0000        0.0000        0.0000        0.0000        0.0000        0.0000        0.0000        0.0000        0.0000        0.0000        0.0000        0.0000        0.0000        0.0000        0.0000        0.0000        0.0000        0.0000        0.0000        0.0000        0.0000        0.0000        0.0000
        0.0000        0.0000        0.0000        0.0000        0.0000        0.0000        0.0000        0.0000        0.0000        0.0000        0.0000        0.0000        0.0000        0.0000        0.0000        0.0000        0.0000        0.0000        0.0000        0.0000        0.0000        0.0000        0.0000        0.0000        0.0000        0.0000        0.0000       38.6148       32.3731       23.1551       16.1742       22.8445       28.4443       24.6794       27.9934       34.0868       37.9505       21.5661       11.9229       19.2780       25.1960       22.9302       22.4893       16.8224       39.7817       24.4258       29.3372       29.0406       21.4923       21.6017       17.1248       10.4246       12.8777       13.7145       25.1747       11.1065       11.3263       12.6067       12.2793       12.9027       16.6683       18.9566       16.3213       17.2449       19.4041       17.9973       13.1804       17.4749       21.0421       24.9825       25.4148       25.5552       30.9317       32.8985       33.9425       39.7075       39.2130       40.0024       47.7454       54.5379       52.7229       57.5759       57.0492       59.5457       66.7739       87.0533       96.6862      110.8487      104.9666       96.8945       94.4484       77.0991       72.8325       74.8708       85.1633       39.5973       32.0242       31.2342       34.4890       32.2722       28.9575       31.8816       37.8107       33.8178       33.1967       32.3597       28.6976       34.6658       30.8468       33.0658       37.9487       46.2776       59.0341       71.7538       74.7803       64.5811       64.3397       62.0727       57.5359       51.6995       73.4513       57.5271       51.4918       44.0719       46.4601       48.5062       42.2867       64.9709       65.8007       56.6562       61.6381       67.0384       75.8313       76.4802       65.3322       64.9277       57.9540       58.9006       68.1279       69.6069       73.3980       68.9523       70.8807       70.0417       78.6836       88.2756       98.0598      119.3173      109.1896      116.4128      126.6133      117.5449      117.4193      111.9980      110.3405      105.9867      149.6447       98.8509      101.8271       98.8165       97.3982      110.4863      114.7120      118.2950      110.1955      114.5376      102.2969      108.4349      117.2360      100.1412      116.2771      110.6970       94.8149      100.4910      100.5643      106.8009      106.8797      119.7678      119.3035      116.3797      120.5478      133.0206      135.5850      136.9631      145.4852      140.5891      124.5591      113.2164      131.6987      127.5945      132.8343      102.8074      100.8815      101.9300      110.4473       93.5185       95.9073      109.6200      114.2269       72.0300        0.0000        0.0000        0.0000        0.0000        0.0000        0.0000        0.0000        0.0000        0.0000        0.0000        0.0000        0.0000        0.0000        0.0000        0.0000        0.0000        0.0000        0.0000        0.0000        0.0000        0.0000        0.0000        0.0000        0.0000        0.0000        0.0000        0.0000        0.0000        0.0000        0.0000        0.0000        0.0000        0.0000        0.0000        0.0000        0.0000        0.0000        0.0000        0.0000        0.0000        0.0000        0.0000        0.0000        0.0000        0.0000        0.0000        0.0000        0.0000        0.0000
        0.0000        0.0000        0.0000        0.0000        0.0000        0.0000        0.0000        0.0000        0.0000        0.0000        0.0000        0.0000        0.0000        0.0000        0.0000        0.0000        0.0000        0.0000        0.0000        0.0000        0.0000        0.0000        0.0000        0.0000        0.0000        0.0000        0.0000        0.0000        0.0000        0.0000       24.6451       25.9426       22.3937       22.4199       28.3514       22.4988       22.1851       15.5450       10.4025        9.3841       13.7431       13.9645       20.8159       30.3116       52.7030       25.1809       13.4363       29.8523       24.7840       12.8444       18.3703       16.0177       19.0266       18.1232       20.6642       15.2571       11.9457       12.1844       12.4578       12.6979       22.8710       22.2447       20.6313       17.7299       19.4132       16.1890       13.3911       21.8647       17.6254       15.9735       22.3174       27.6251       26.5470       28.4082       32.3944       39.8493       44.5595       50.8125       55.2337       53.2649       56.4621       55.3368       59.6303       72.5392       77.1688       84.8386       90.2401       89.2166       89.0962       82.8165       72.0139       68.9762       69.4644       78.9802       64.5497       36.8614       33.7061       30.3349       27.2670       28.7593       27.6264       35.5605       42.3318       36.5457       34.9252       35.8630       34.0703       41.9584       41.4684       38.1230       38.4837       48.8023       56.8993       58.8328       66.9426       75.4902       69.8119       61.5534       60.0117       60.2896       66.2350       60.9452       57.8685       53.1189       50.8867       57.4103       46.7043       73.9852       65.1250       54.0157       50.9677       55.3305       70.2872       83.5424       74.0407       76.9976       64.9596       67.8291       79.8938       75.8055       80.2691       66.3533       68.6517       77.6232       78.1036       87.0767      106.0593      106.6155      101.3675      113.7400      114.9118      116.4200      124.9881      115.2800      134.9925      124.2612      116.1155      109.4635      123.4653      123.4335      117.4032      129.8456      136.0732      125.4571      117.7345      116.6588      116.5969      142.2882      147.7782      106.0368      104.9022      118.7749      123.1060      116.1971      105.2871      120.9868      134.1607      148.4122      138.3423      139.5314      137.2375      136.5642      137.6261      136.8106      147.3018      146.2581      133.7493      113.2959      116.2008      127.8668      131.1016      108.8376      106.3111      105.6360      102.2040       92.6790       97.2863       97.0637      114.0667      105.9600        0.0000        0.0000        0.0000        0.0000        0.0000        0.0000        0.0000        0.0000        0.0000        0.0000        0.0000        0.0000        0.0000        0.0000        0.0000        0.0000        0.0000        0.0000        0.0000        0.0000        0.0000        0.0000        0.0000        0.0000        0.0000        0.0000        0.0000        0.0000        0.0000        0.0000        0.0000        0.0000        0.0000        0.0000        0.0000        0.0000        0.0000        0.0000        0.0000        0.0000        0.0000        0.0000        0.0000        0.0000        0.0000        0.0000        0.0000        0.0000        0.0000
        0.0000        0.0000        0.0000        0.0000        0.0000        0.0000        0.0000        0.0000        0.0000        0.0000        0.0000        0.0000        0.0000        0.0000        0.0000        0.0000        0.0000        0.0000        0.0000        0.0000        0.0000        0.0000        0.0000        0.0000        0.0000        0.0000        0.0000        0.0000        0.0000        0.0000        0.0000      110.4664       88.5765        0.0000        0.0000       18.9739       35.3636       24.5973       41.4109       46.1302       41.6027       13.8100       31.4874       49.0054       38.7600       57.7248       74.9210       74.4953       42.0335       26.7151       43.1713       35.3758       35.8073       41.9128       36.5020       12.6765        9.3805        7.7450       12.0382       12.7679       17.0735       17.9837       11.5873       12.7052       19.7256       16.0431       10.7341       25.6195       12.5842       12.8371       18.7491       20.7081       22.3388       24.7074       31.8346       43.3669       46.7265       45.9518       47.8253       79.6338       66.5046       61.7691       83.4615       90.8587      103.5298       98.9908      105.6021       77.9958       70.7566       71.5956       87.3799       74.7151       93.4593       95.9523      104.6055       65.0376       70.7175       55.4817       54.4432       35.5728       45.5619       52.8141       46.3776       34.3282       36.2975       38.1860       37.0290       38.9859       36.5952       38.9944       43.3564       48.7642       50.6787       54.1141       69.3575       56.4068       61.4307       61.0354       56.8468       51.7830       53.8922       49.2399       54.2853       53.8617       47.6114       48.6692       50.5357       55.2494       58.9817       57.5549       46.1043       58.5569       56.2680       62.1939       68.0958       73.2516       73.0983       81.3539      106.0068      100.4507       95.4077       92.7852       90.7616       89.9401      114.1514      101.8159      125.6707      123.8409      115.3685      122.6839      128.6211      141.6896      148.3027      142.6346      143.6909      141.3116      141.3182      137.6286      141.2548      164.7140      163.0559      146.6615      142.7622      155.1481      139.5332      130.7574      117.1617      129.3574      155.9308      127.3421      117.9433      165.5869      163.6923      136.7441      128.5003      128.5992      132.6587      141.3877      153.1502      148.5740      124.1178      137.1962      133.5887      126.6020      121.4081      123.4361      123.9804      106.0777      100.2657      104.5628      107.6675      112.8477      115.1542      112.9454      109.6236      101.6765      103.4566      108.6091        0.0000        0.0000        0.0000        0.0000        0.0000        0.0000        0.0000        0.0000        0.0000        0.0000        0.0000        0.0000        0.0000        0.0000        0.0000        0.0000        0.0000        0.0000        0.0000        0.0000        0.0000        0.0000        0.0000        0.0000        0.0000        0.0000        0.0000        0.0000        0.0000        0.0000        0.0000        0.0000        0.0000        0.0000        0.0000        0.0000        0.0000        0.0000        0.0000        0.0000        0.0000        0.0000        0.0000        0.0000        0.0000        0.0000        0.0000        0.0000        0.0000        0.0000        0.0000
        0.0000        0.0000        0.0000        0.0000        0.0000        0.0000        0.0000        0.0000        0.0000        0.0000        0.0000        0.0000        0.0000        0.0000        0.0000        0.0000        0.0000        0.0000        0.0000        0.0000        0.0000        0.0000        0.0000        0.0000        0.0000        0.0000        0.0000        0.0000        0.0000        0.0000        0.0000        0.0000        0.0000        0.0000        0.0000        0.0000        0.0000       18.2399       18.5251       31.6749       76.0622       61.5856       46.7872       61.0793       60.7367       47.6600       58.4844       34.7600       47.8232       48.7197       55.8196       36.0009       37.5392       40.4650       32.2093        9.7088        7.8638        7.8153       10.0640       11.2054       15.0652       16.6840       12.3613       12.4200       21.0899       15.4940       18.5565       27.0667       28.7437       28.8594       31.9224       24.1278       26.5880       33.4752       32.5558       36.1160       31.3734       38.1329       46.5577       81.9024       72.5194       72.1055       67.1365       71.5954       77.6739       73.6114       81.5634      148.3319       71.7315       74.0120       98.1211       66.3762       76.2503       94.5426      100.5107       75.1367       64.2915       61.6331       56.4901       44.0243       39.9610       38.4892       43.2017       34.3507       35.9624       36.8762       36.2385       38.0421       36.5580       39.1637       40.2427       47.5484       59.1307       63.6804       83.6879       61.4537       53.5667       55.9125       59.4236       62.8012       55.3405       48.5234       44.8454       45.9182       43.4120       51.6546       53.0213       56.3947       55.6789       56.5947       59.4769       53.4142       60.3079       68.9026       76.3271       84.5806       87.3801       90.6228       92.7701       98.4820       98.7112       93.5189       91.6112      103.3413      110.9039      111.1959      122.8152      127.7806      131.9606      129.4017      145.2867      170.5924      176.1246      163.5101      171.2942      167.0942      165.8793      166.6919      172.6457      177.7279      174.0381      159.6114      146.7264      137.5721      127.2061      119.0657      113.8083      132.4359      137.3759      130.2500      129.4682      156.6631      146.5139      135.3184      139.3545      132.1098      130.3589      131.2712      145.7061      130.7732      119.2785      150.6301      180.9919      160.8870      122.1067      149.3612      147.0537      126.7251      115.5299      114.0371      118.3578      112.6071      117.6379      122.6622      120.3573      123.2227      114.0617        0.0000        0.0000        0.0000        0.0000        0.0000        0.0000        0.0000        0.0000        0.0000        0.0000        0.0000        0.0000        0.0000        0.0000        0.0000        0.0000        0.0000        0.0000        0.0000        0.0000        0.0000        0.0000        0.0000        0.0000        0.0000        0.0000        0.0000        0.0000        0.0000        0.0000        0.0000        0.0000        0.0000        0.0000        0.0000        0.0000        0.0000        0.0000        0.0000        0.0000        0.0000        0.0000        0.0000        0.0000        0.0000        0.0000        0.0000        0.0000        0.0000        0.0000        0.0000        0.0000
        0.0000        0.0000        0.0000        0.0000        0.0000        0.0000        0.0000        0.0000        0.0000        0.0000        0.0000        0.0000        0.0000        0.0000        0.0000        0.0000        0.0000        0.0000        0.0000        0.0000        0.0000        0.0000        0.0000        0.0000        0.0000        0.0000        0.0000        0.0000        0.0000        0.0000        0.0000        0.0000        0.0000        0.0000        0.0000        0.0000        0.0000        0.0000        0.0000       16.6581       26.7211       36.6388       55.0849       67.9591       61.6396       53.5905       46.7752       15.2133       27.6339       34.0191       42.8616       30.2244       35.5590       18.7486       17.8649        9.8211       10.7208       12.4456       17.6074       13.5949       17.1673       18.8119       16.4315        7.8693        8.5596       11.6966       12.7977       18.7148       17.9350        9.2401       30.7289       23.0549       36.6790       23.7264       21.0709       26.8191       31.3530       39.9313       38.2932       62.1780       50.3925       53.4991       55.6079       61.2992       64.4656       70.5202       94.6681       96.0312       88.5484       83.6105       86.3182      101.1099      110.3291      106.0322      101.2533       78.0375       70.9659       71.5676       89.6351       55.6127       47.3009       42.2477       41.5084       40.1245       42.2082       40.5855       36.9646       39.3438       35.2641       38.1084       45.6859       57.3381       67.3262       71.5981       69.3426       56.8623       52.7664       53.8539       57.1830       65.8244       55.1794       50.8575       46.1777       49.6363       47.3970       57.2449       56.7561       59.0708       55.7620       59.4512       51.8847       59.3593       59.2529       67.9233       72.7686       80.5459       76.3965       80.3053       82.4721       93.3727       97.9312      105.1093       87.0915       91.1803      132.4814      129.6688      136.4554      145.4126      137.0273      146.0834      181.2198      189.5347      186.2481      172.2929      184.5514      182.1063      185.0836      183.6380      191.1841      179.7186      161.0541      154.1552      146.2709      127.8216      132.5187      121.5906      121.1383      133.6062      133.4371      137.1828      125.7754      140.1525      135.4567      135.5897      149.7542      157.6150      137.5642      134.9334      132.2842      115.8785      124.5326      145.3318      147.1877      123.1883      140.6098      144.5878      134.2513      125.2901      126.0720      122.8392      118.8212      114.5296      119.7342      135.0831      125.8972      111.4839      117.7686        0.0000        0.0000        0.0000        0.0000        0.0000        0.0000        0.0000        0.0000        0.0000        0.0000        0.0000        0.0000        0.0000        0.0000        0.0000        0.0000        0.0000        0.0000        0.0000        0.0000        0.0000        0.0000        0.0000        0.0000        0.0000        0.0000        0.0000        0.0000        0.0000        0.0000        0.0000        0.0000        0.0000        0.0000        0.0000        0.0000        0.0000        0.0000        0.0000        0.0000        0.0000        0.0000        0.0000        0.0000        0.0000        0.0000        0.0000        0.0000        0.0000        0.0000        0.0000        0.0000
        0.0000        0.0000        0.0000        0.0000        0.0000        0.0000        0.0000        0.0000        0.0000        0.0000        0.0000        0.0000        0.0000        0.0000        0.0000        0.0000        0.0000        0.0000        0.0000        0.0000        0.0000        0.0000        0.0000        0.0000        0.0000        0.0000        0.0000        0.0000        0.0000        0.0000        0.0000        0.0000        0.0000        0.0000        0.0000        0.0000        0.0000        0.0000        0.0000        0.0000       26.5790       23.1593       14.2502       14.4879       28.7390       35.5344       39.1244       25.9389       18.3641       18.2555       18.0843       21.2877       22.3993       22.6572       22.9347       12.2267       12.4552       14.5055       15.3404       12.9642       14.3719       14.2040       14.1132       13.9594        9.4365       11.3511       13.1352       17.7598       10.3846        9.8900       18.5006       25.4652       23.2531       18.6241       21.0369       28.6466       27.4925       23.2038       25.5447       35.7439       47.6863       50.4721       52.8461       61.2629       68.8880       77.1713       92.4315      113.3857       98.7141       87.7852       90.0541      108.9469      111.6993      121.6292      138.1107       85.0318       86.7192       83.3921       64.8724       52.8847       49.0174       42.1800       36.7064       38.1782       39.5542       42.1202       39.0133       35.5949       36.7465       39.3017       44.8703       58.4916       60.8449       60.8675       60.8175       53.7099       56.7703       56.5786       56.1111       57.1647       55.2674       54.5726       52.1653       60.3788       57.9217       64.9507       64.4675       67.0065       78.0607       80.3695       77.2511       63.6806       75.0174       76.9072       92.2098       77.0919       72.6752       82.7019       86.9510       85.8045      102.4931      117.0264      108.6180      108.2118      126.0323      143.5891      155.6659      158.1364      154.8576      176.4688      180.7643      175.4254      166.7728      163.4192      167.1597      168.0648      165.0191      155.2761      161.7988      142.4624      137.8552      135.2756      122.3200      113.6725      109.4343      104.7591      104.0171      113.6577      107.6879      104.0554      103.9459      132.9637      132.3257      136.1225      123.1302      109.2741      112.0793      114.9268      115.1025      113.8255      125.7666      118.9714      108.7556      103.6833      116.5095      114.7558      116.6228      111.7233      121.9672      114.3777      115.4063      118.3067      128.6146      133.6534      118.6133      106.7005        0.0000        0.0000        0.0000        0.0000        0.0000        0.0000        0.0000        0.0000        0.0000        0.0000        0.0000        0.0000        0.0000        0.0000        0.0000        0.0000        0.0000        0.0000        0.0000        0.0000        0.0000        0.0000        0.0000        0.0000        0.0000        0.0000        0.0000        0.0000        0.0000        0.0000        0.0000        0.0000        0.0000        0.0000        0.0000        0.0000        0.0000        0.0000        0.0000        0.0000        0.0000        0.0000        0.0000        0.0000        0.0000        0.0000        0.0000        0.0000        0.0000        0.0000        0.0000        0.0000        0.0000
        0.0000        0.0000        0.0000        0.0000        0.0000        0.0000        0.0000        0.0000        0.0000        0.0000        0.0000        0.0000        0.0000        0.0000        0.0000        0.0000        0.0000        0.0000        0.0000        0.0000        0.0000        0.0000        0.0000        0.0000        0.0000        0.0000        0.0000        0.0000        0.0000        0.0000        0.0000        0.0000        0.0000        0.0000        0.0000        0.0000        0.0000        0.0000        0.0000        0.0000        0.0000        0.0000        0.0000       19.6188       29.5907       30.8887       31.3763       33.7542       22.1218       19.3506       31.2441       65.3602       63.8920       50.2406       38.5206       27.3797       29.6574       27.1911       31.6471       20.3946       17.9865       31.7809       36.7245       52.1895       28.2680       30.4515       36.4805       37.5690       31.2554       27.5714       28.9951       29.6715       40.3742       39.1989       34.8007       23.1480       28.5559       29.8442       25.5796       58.9563       52.9510       65.8190       64.6499       89.0128       94.9759      108.6517      144.5997      140.6110      142.5344      130.2479      128.1928       82.0488       83.3636       92.4744       88.7912       79.9250       80.4053       91.1167       94.2871       76.7807       60.2899       58.5617       94.4149       43.3232       37.5476       37.0068       39.7057       36.4329       34.3646       35.5903       35.1727       39.9056       50.4375       58.6014       58.4359       53.5896       51.9935       58.8218       64.4257       48.7790       48.0742       47.8987       49.5641       52.4248       63.9393       64.5338       65.5397       75.8605       77.3665       72.9020       73.5792       69.3234       66.1771       72.8945       79.0633       92.8732       80.1250       82.7264       92.3866       95.7919      117.0119      147.4909      120.2909      117.8305      144.3961      141.6605      147.4714      159.6040      153.4663      157.2258      149.7306      153.6751      157.6122      159.1645      146.0416      130.0343      130.7570      121.7496      121.4421      103.4097      107.1134       98.6964      102.8224       95.7389       87.2913       91.9886       88.0961       80.3774       74.5195       71.2321       78.9705       82.3273       93.4377       83.4859       86.7178       95.6576      100.6335      104.2692      105.0104      102.5852       96.4086      109.3649      100.0223       93.2153       88.6793       90.6842       90.0029      104.8931      117.6017      115.3135      126.4650      124.6758      120.9074      122.3143      123.3519       63.9000        0.0000        0.0000        0.0000        0.0000        0.0000        0.0000        0.0000        0.0000        0.0000        0.0000        0.0000        0.0000        0.0000        0.0000        0.0000        0.0000        0.0000        0.0000        0.0000        0.0000        0.0000        0.0000        0.0000        0.0000        0.0000        0.0000        0.0000        0.0000        0.0000        0.0000        0.0000        0.0000        0.0000        0.0000        0.0000        0.0000        0.0000        0.0000        0.0000        0.0000        0.0000        0.0000        0.0000        0.0000        0.0000        0.0000        0.0000        0.0000        0.0000        0.0000        0.0000        0.0000        0.0000
        0.0000        0.0000        0.0000        0.0000        0.0000        0.0000        0.0000        0.0000        0.0000        0.0000        0.0000        0.0000        0.0000        0.0000        0.0000        0.0000        0.0000        0.0000        0.0000        0.0000        0.0000        0.0000        0.0000        0.0000        0.0000        0.0000        0.0000        0.0000        0.0000        0.0000        0.0000        0.0000        0.0000        0.0000        0.0000        0.0000        0.0000        0.0000        0.0000        0.0000        0.0000        0.0000        0.0000        0.0000       34.3772       29.9212       41.2570       30.3740       30.7328       37.6818       46.7469       57.9703       78.9660       79.5504       58.5719       50.0576       41.8365       33.8489       36.7729       34.8539       32.8504       25.6807       22.3230       31.7929       31.1774       24.9249       29.4862       37.5188       35.2510       38.6778       39.5445       40.8475       45.1216       41.7616       35.0689       32.3068       35.6426       40.6896       35.5896       53.7153       43.1210       52.5271       68.7759       97.6326      120.4216      136.7994      166.8291      144.9026      132.1699      135.2397      123.6530       77.6169       90.6129       93.1417       84.3056       73.0261       77.7469       83.8240       88.3886       87.2785       67.2371      109.6147       89.2018       48.3532       38.1063       36.5224       48.1522       45.3543       36.7886       40.1331       43.3209       44.0136       47.2383       50.9289       57.7960       56.4570       53.1443       54.3251       54.8310       49.9683       44.6586       42.6113       44.2676       53.9131       62.6463       68.3086       71.4584       75.8603       82.8009       82.4586       89.1393       87.7734       74.9359       76.1314       84.6586      101.2579       93.2020       86.5941       95.6297       90.4821      102.8603      124.7370      119.3043      126.6390      126.3902      131.8947      138.8438      129.8968      126.7684      128.9572      124.5409      134.7541      136.3887      136.7610      119.9875      100.9694       96.6090       90.6005       86.0468       82.8360       83.6384       89.6534       93.9239       83.5749       80.6959       76.7782       67.2394       60.5058       64.1425       61.7581       57.9045       69.4618       75.7833       67.0445       70.6369       82.1253       87.6418       89.9441       96.1982       94.1821       82.5365       94.9674      111.1332       99.2270       77.5130       78.9228       94.8038      108.8051      118.5785      123.4277      125.9333      123.2677      121.8792      131.7966      124.1343      116.9400        0.0000        0.0000        0.0000        0.0000        0.0000        0.0000        0.0000        0.0000        0.0000        0.0000        0.0000        0.0000        0.0000        0.0000        0.0000        0.0000        0.0000        0.0000        0.0000        0.0000        0.0000        0.0000        0.0000        0.0000        0.0000        0.0000        0.0000        0.0000        0.0000        0.0000        0.0000        0.0000        0.0000        0.0000        0.0000        0.0000        0.0000        0.0000        0.0000        0.0000        0.0000        0.0000        0.0000        0.0000        0.0000        0.0000        0.0000        0.0000        0.0000        0.0000        0.0000        0.0000        0.0000
        0.0000        0.0000        0.0000        0.0000        0.0000        0.0000        0.0000        0.0000        0.0000        0.0000        0.0000        0.0000        0.0000        0.0000        0.0000        0.0000        0.0000        0.0000        0.0000        0.0000        0.0000        0.0000        0.0000        0.0000        0.0000        0.0000        0.0000        0.0000        0.0000        0.0000        0.0000        0.0000        0.0000        0.0000        0.0000        0.0000        0.0000        0.0000        0.0000        0.0000        0.0000        0.0000        0.0000        0.0000        0.0000        0.0000       35.1788       70.5343       57.8370       45.4144       40.6546       36.5291       37.4513       46.8519       51.8290       52.4816       49.9344       44.6679       54.7607       55.8079       55.9641       38.8536       32.4425       31.3521       30.1079       26.7200       34.0668       43.4772       48.2718       56.2370       67.5891       53.7089       50.6621       48.8181       46.1373       35.2942       32.1711       36.9019       34.0331       46.7310       42.3450       54.8718       76.9357      116.7127      138.5966      135.4624      135.2790      120.1558      128.4192      133.4148      130.1150      105.2920      110.3508      113.8365      132.7975       73.1118       83.8889       79.9155       81.5432       74.7626       77.4798      149.4105       89.5017       60.9017       48.7940       46.2051       48.2921       48.8893       66.0755       50.6197       49.8818       49.1262       44.8484       50.5493       55.6881       63.3834       56.9741       59.1176       55.9061       49.1571       44.5309       45.5612       48.8916       58.2671       67.8253       67.7373       68.4207       83.7491       72.2722       74.2019       85.3775       85.1325       87.3431       83.0550       84.3883       89.7608       99.0462      108.7457       99.3514      104.1320      100.3762      128.6009      124.9613      122.2623      136.1748      121.4326      121.7622      124.1937      116.6002      112.7222      117.0868      127.4167      135.1489      125.0588      117.6113       94.1372       81.5637       82.0406       74.8534       75.8173       81.9864       77.3393       72.1081       74.0758       79.8719       76.0707       63.3973       55.2531       56.8864       54.5764       48.4493       53.2192       59.1599       67.1178       70.7329       74.9200       77.0095       81.6048       85.7252       78.0719       78.5165       75.3894       98.0618       89.7838       89.0496       88.3829       97.5035      106.8765      109.7997      111.3117      110.0926      110.6410      118.8070      125.7756      124.0479      104.7600        0.0000        0.0000        0.0000        0.0000        0.0000        0.0000        0.0000        0.0000        0.0000        0.0000        0.0000        0.0000        0.0000        0.0000        0.0000        0.0000        0.0000        0.0000        0.0000        0.0000        0.0000        0.0000        0.0000        0.0000        0.0000        0.0000        0.0000        0.0000        0.0000        0.0000        0.0000        0.0000        0.0000        0.0000        0.0000        0.0000        0.0000        0.0000        0.0000        0.0000        0.0000        0.0000        0.0000        0.0000        0.0000        0.0000        0.0000        0.0000        0.0000        0.0000        0.0000        0.0000        0.0000
        0.0000        0.0000        0.0000        0.0000        0.0000        0.0000        0.0000        0.0000        0.0000        0.0000        0.0000        0.0000        0.0000        0.0000        0.0000        0.0000        0.0000        0.0000        0.0000        0.0000        0.0000        0.0000        0.0000        0.0000        0.0000        0.0000        0.0000        0.0000        0.0000        0.0000        0.0000        0.0000        0.0000        0.0000        0.0000        0.0000        0.0000        0.0000        0.0000        0.0000        0.0000        0.0000        0.0000        0.0000        0.0000        0.0000        0.0000       44.3791       55.4647       59.7846       53.3544       62.4827       56.5707       48.2612       53.8031       55.7052       49.0062       52.5769       37.5120       46.1333       44.5043       39.6312       40.1241       25.7179       40.9204       41.9589       43.5211       60.9828       62.6442       58.6621       50.9040       47.8172       65.7381       55.9510       48.4873       49.6839       46.2426       61.7966       40.0023       56.2665       55.1040       70.5728       88.0863      124.6740      114.9886      127.0926      118.9012      124.4807      118.2042      117.5549      132.1685      142.9317      171.2985      167.1768      154.9209      100.1260       99.1653       77.6834       67.8485       85.9555       86.5453       88.8518       82.9570       75.5519       68.4354       62.4989       67.0542       66.2510       62.7014       56.7992       58.9291       57.0015       49.6408       49.7069       51.3614       61.9057       66.5892       63.7070       62.8281       55.5991       53.2964       55.4420       57.7517       68.8144       70.5269       71.0295       73.6294       87.3194       76.2155       91.7834       91.8810       89.3563       99.7094      105.5575      111.7467      112.5715      107.4635      125.5140      126.0234      125.5376      126.5181      121.8016      145.1541      133.7786      130.4697      109.0922      109.6729      110.9017      107.5163      111.8879      113.9862      115.3835      125.8594      123.4357       93.7382       81.2483       72.7667       70.9791       64.7465       66.6626       67.3828       67.6060       65.8638       67.1760       63.4033       60.8566       55.0455       51.9732       44.7106       43.2631       47.8157       51.1779       51.7038       61.6189       66.2378       74.0000       81.1847       80.8655       80.3784       84.6626       84.7985       68.7534       74.2623       66.8118       73.0453       82.7874       99.0857       93.2374       91.1677       95.2698       97.8220      102.9162      119.9205      115.0861      135.3548        0.0000        0.0000        0.0000        0.0000        0.0000        0.0000        0.0000        0.0000        0.0000        0.0000        0.0000        0.0000        0.0000        0.0000        0.0000        0.0000        0.0000        0.0000        0.0000        0.0000        0.0000        0.0000        0.0000        0.0000        0.0000        0.0000        0.0000        0.0000        0.0000        0.0000        0.0000        0.0000        0.0000        0.0000        0.0000        0.0000        0.0000        0.0000        0.0000        0.0000        0.0000        0.0000        0.0000        0.0000        0.0000        0.0000        0.0000        0.0000        0.0000        0.0000        0.0000        0.0000        0.0000        0.0000
        0.0000        0.0000        0.0000        0.0000        0.0000        0.0000        0.0000        0.0000        0.0000        0.0000        0.0000        0.0000        0.0000        0.0000        0.0000        0.0000        0.0000        0.0000        0.0000        0.0000        0.0000        0.0000        0.0000        0.0000        0.0000        0.0000        0.0000        0.0000        0.0000        0.0000        0.0000        0.0000        0.0000        0.0000        0.0000        0.0000        0.0000        0.0000        0.0000        0.0000        0.0000        0.0000        0.0000        0.0000        0.0000        0.0000        0.0000        0.0000        0.0000        0.0000       44.7526       41.4557       66.2374       60.4170       65.5675       67.6964       70.2580      109.9136       78.3671       68.1704       61.0406       56.6740       98.6235       49.7681       60.1679       52.6044        0.0000        0.0000       54.3679       48.5304       44.5104       55.4714       65.5665       62.8652       56.0883       76.0876       91.9518       67.5034       56.0356       72.0205       81.8466       90.8287       97.8640       89.2781      107.0464      113.2952      111.1672      129.8172      106.7697        0.0000        0.0000        0.0000        0.0000      169.0529      116.8988      104.5809      111.0827      103.7257        0.0000      106.3387      102.4870       93.3392      106.0163      102.4922       87.1833       81.6254       78.2522       82.4069       86.1289       79.0655       75.6847       68.1131       67.4322       65.5802       66.3509       76.9651       85.5565       78.1971       79.3890       66.3901       67.1189       66.2218       68.9865       70.0595       77.8822       87.1958       81.5170       74.7451       71.2788       71.4091       78.1369       92.6147      114.6461      134.3372      146.6031      125.8126      123.5327      127.7154      120.2546      123.6789      122.9675      141.1840      137.0962      126.0652      111.4685      104.1821      107.7147      103.1185      105.9143      112.2788       99.9773       80.5331       72.7081       65.3888       57.2925       69.7823       60.7305       53.2297       47.0624       60.6859       59.0685       58.1035       63.6754       55.1766       40.8830       39.7338       43.8717       45.3313       51.4056       49.1793       43.0135       43.0393       46.7549       52.5608       51.7691       55.8718       60.4124       67.4443       71.5542       62.4743       62.3512       61.7066       66.1337       61.5998       65.2103       77.5179       83.2335       69.8516       69.6592       82.2435       83.1446       99.1823       87.4519        0.0000        0.0000        0.0000        0.0000        0.0000        0.0000        0.0000        0.0000        0.0000        0.0000        0.0000        0.0000        0.0000        0.0000        0.0000        0.0000        0.0000        0.0000        0.0000        0.0000        0.0000        0.0000        0.0000        0.0000        0.0000        0.0000        0.0000        0.0000        0.0000        0.0000        0.0000        0.0000        0.0000        0.0000        0.0000        0.0000        0.0000        0.0000        0.0000        0.0000        0.0000        0.0000        0.0000        0.0000        0.0000        0.0000        0.0000        0.0000        0.0000        0.0000        0.0000        0.0000        0.0000        0.0000        0.0000        0.0000
        0.0000        0.0000        0.0000        0.0000        0.0000        0.0000        0.0000        0.0000        0.0000        0.0000        0.0000        0.0000        0.0000        0.0000        0.0000        0.0000        0.0000        0.0000        0.0000        0.0000        0.0000        0.0000        0.0000        0.0000        0.0000        0.0000        0.0000        0.0000        0.0000        0.0000        0.0000        0.0000        0.0000        0.0000        0.0000        0.0000        0.0000        0.0000        0.0000        0.0000        0.0000        0.0000        0.0000        0.0000        0.0000        0.0000        0.0000        0.0000        0.0000        0.0000        0.0000        0.0000        0.0000        0.0000        0.0000       90.0771       93.4271       94.1005        0.0000        0.0000        0.0000       70.9456       65.2337       48.9100       45.2956        0.0000        0.0000        0.0000        0.0000        0.0000        0.0000        0.0000       60.1192       65.6951       69.1448       67.5144       66.2786       60.9245       62.6246       77.6601       96.2392       88.1920       95.5003       99.5327      119.5790      155.4795      129.3217       96.9127        0.0000        0.0000        0.0000        0.0000        0.0000        0.0000      165.6200      143.8837        0.0000        0.0000        0.0000      149.1889      133.1671      124.8307      114.1952      102.4599      100.6536       87.1944       83.1017       95.3164       93.2949       93.7397       90.4122       79.8732       73.1910       84.0189       78.1868       91.3132       99.1711       98.4811       95.0764       89.0169       79.9317       85.5354       83.5282       80.1912       75.9954       74.3597       74.4582       81.2371       66.9677       65.1683       86.7291      103.2167      132.7140      122.0982      107.6608      109.9349      111.6375      108.8095      115.0138      113.2893      112.5557      120.5464      124.5661      116.0927      105.8966      107.8153      109.1908       81.1270       79.4900       84.6297       73.4692       53.9457       47.3340       45.4339       49.0311       63.5414       52.2760       48.4010       45.8600       48.4619       48.5461       47.7541       45.5518       35.5937       30.5526       31.7909       31.9804       30.8891       34.7960       41.1251       36.0871       40.9000       37.4514       41.4271       43.1934       51.0973       48.9830       57.0337       57.8411       53.7490       55.2851       57.8868       74.7822       71.7091       66.2813       61.3999       67.8436       69.3675       69.8025       85.1394       97.3311      123.2398      120.9958        0.0000        0.0000        0.0000        0.0000        0.0000        0.0000        0.0000        0.0000        0.0000        0.0000        0.0000        0.0000        0.0000        0.0000        0.0000        0.0000        0.0000        0.0000        0.0000        0.0000        0.0000        0.0000        0.0000        0.0000        0.0000        0.0000        0.0000        0.0000        0.0000        0.0000        0.0000        0.0000        0.0000        0.0000        0.0000        0.0000        0.0000        0.0000        0.0000        0.0000        0.0000        0.0000        0.0000        0.0000        0.0000        0.0000        0.0000        0.0000        0.0000        0.0000        0.0000        0.0000        0.0000        0.0000        0.0000        0.0000
        0.0000        0.0000        0.0000        0.0000        0.0000        0.0000        0.0000        0.0000        0.0000        0.0000        0.0000        0.0000        0.0000        0.0000        0.0000        0.0000        0.0000        0.0000        0.0000        0.0000        0.0000        0.0000        0.0000        0.0000        0.0000        0.0000        0.0000        0.0000        0.0000        0.0000        0.0000        0.0000        0.0000        0.0000        0.0000        0.0000        0.0000        0.0000        0.0000        0.0000        0.0000        0.0000        0.0000        0.0000        0.0000        0.0000        0.0000        0.0000        0.0000        0.0000        0.0000        0.0000        0.0000        0.0000        0.0000        0.0000        0.0000        0.0000        0.0000        0.0000        0.0000       80.0083       69.7421       49.0295       60.7480        0.0000        0.0000        0.0000        0.0000        0.0000        0.0000        0.0000        0.0000       79.7347       75.7757       76.4574       81.9745       84.8750       90.5887       88.0237      106.0469      108.1749       92.4214      103.6686      123.6019        0.0000        0.0000        0.0000        0.0000        0.0000        0.0000        0.0000        0.0000        0.0000        0.0000        0.0000        0.0000        0.0000        0.0000        0.0000      159.2693      155.0256      140.2578      129.0752      121.4889      104.6839       94.3956      113.4553      101.2279      100.1411      103.7193       88.9934       91.3923       89.8139      105.8524      143.5465      144.0334      123.5801      107.0727       99.0051       86.0239       91.6175       84.8393       82.9079       77.7685       76.3772       74.2928       76.9686       74.2990       67.8203       80.1071       98.3247      109.8383      107.4969      108.5858      114.6777      103.6653      106.9966      118.8328      116.6686      114.5066      115.4759      113.1880      105.1935       94.9861       89.3093       92.4855       70.2615       68.2913       67.0069       57.1891       42.0766       35.5989       34.6893       37.9220       44.8442       57.8894       47.7991       37.1371       41.4620       42.9241       41.3250       36.2059       31.8492       32.6845       31.5704       31.4268       27.4455       27.0848       32.4056       32.2981       38.9988       38.7989       38.0188       45.5428       45.6580       42.4431       48.3719       59.2110       57.8908       63.9838       66.1254       74.2313       71.6520       58.2486       62.1572       61.0259       65.9704       71.8834       78.4830       82.7703       80.9724        0.0000        0.0000        0.0000        0.0000        0.0000        0.0000        0.0000        0.0000        0.0000        0.0000        0.0000        0.0000        0.0000        0.0000        0.0000        0.0000        0.0000        0.0000        0.0000        0.0000        0.0000        0.0000        0.0000        0.0000        0.0000        0.0000        0.0000        0.0000        0.0000        0.0000        0.0000        0.0000        0.0000        0.0000        0.0000        0.0000        0.0000        0.0000        0.0000        0.0000        0.0000        0.0000        0.0000        0.0000        0.0000        0.0000        0.0000        0.0000        0.0000        0.0000        0.0000        0.0000        0.0000        0.0000        0.0000        0.0000        0.0000
        0.0000        0.0000        0.0000        0.0000        0.0000        0.0000        0.0000        0.0000        0.0000        0.0000        0.0000        0.0000        0.0000        0.0000        0.0000        0.0000        0.0000        0.0000        0.0000        0.0000        0.0000        0.0000        0.0000        0.0000        0.0000        0.0000        0.0000        0.0000        0.0000        0.0000        0.0000        0.0000        0.0000        0.0000        0.0000        0.0000        0.0000        0.0000        0.0000        0.0000        0.0000        0.0000        0.0000        0.0000        0.0000        0.0000        0.0000        0.0000        0.0000        0.0000        0.0000        0.0000        0.0000        0.0000        0.0000        0.0000        0.0000        0.0000        0.0000        0.0000        0.0000        0.0000      109.5044      106.8371        0.0000        0.0000        0.0000        0.0000        0.0000        0.0000        0.0000        0.0000        0.0000        0.0000       85.7344       95.5649       79.0162       69.7877       73.6378       95.2353       96.5896       95.7375       95.2037       84.0548        0.0000        0.0000        0.0000        0.0000        0.0000        0.0000        0.0000        0.0000        0.0000        0.0000        0.0000        0.0000        0.0000        0.0000        0.0000        0.0000        0.0000      227.9976      192.4489      137.8208      123.8020      143.5359      126.3915      198.1286      124.6808      137.5108      137.0367      121.3059      123.5685      122.6919      138.4655      127.8260      139.5647      122.3364      113.9187      103.5481       91.7544       85.1669       78.2445       80.7659       83.2541       86.8642       80.4993      100.4794       88.1397       81.5329       89.0324       96.1582      116.6499      112.3635      115.7232      118.6466      106.7867      103.5454      126.8041      115.1422      111.5471       95.3922       94.9881       92.3655       84.9007       77.1928       71.7950       62.5400       56.2107       50.7850       45.6016       36.5108       33.6897       29.7204       29.8672       33.6888       35.7954       30.7325       29.7149       31.7908       31.8631       37.9457       42.8721       58.4001       44.4324       32.0506       24.6614       27.0018       32.3496       28.4727       31.3201       37.8057       37.1119       40.4913       42.4827       42.5023       41.3977       43.5852       54.9126       65.5950       66.1016       59.8053       59.8011       55.2147       58.5100       62.8511       69.6500       74.9865       66.5987       64.1764       74.8741        0.0000        0.0000        0.0000        0.0000        0.0000        0.0000        0.0000        0.0000        0.0000        0.0000        0.0000        0.0000        0.0000        0.0000        0.0000        0.0000        0.0000        0.0000        0.0000        0.0000        0.0000        0.0000        0.0000        0.0000        0.0000        0.0000        0.0000        0.0000        0.0000        0.0000        0.0000        0.0000        0.0000        0.0000        0.0000        0.0000        0.0000        0.0000        0.0000        0.0000        0.0000        0.0000        0.0000        0.0000        0.0000        0.0000        0.0000        0.0000        0.0000        0.0000        0.0000        0.0000        0.0000        0.0000        0.0000        0.0000        0.0000        0.0000
        0.0000        0.0000        0.0000        0.0000        0.0000        0.0000        0.0000        0.0000        0.0000        0.0000        0.0000        0.0000        0.0000        0.0000        0.0000        0.0000        0.0000        0.0000        0.0000        0.0000        0.0000        0.0000        0.0000        0.0000        0.0000        0.0000        0.0000        0.0000        0.0000        0.0000        0.0000        0.0000        0.0000        0.0000        0.0000        0.0000        0.0000        0.0000        0.0000        0.0000        0.0000        0.0000        0.0000        0.0000        0.0000        0.0000        0.0000        0.0000        0.0000        0.0000        0.0000        0.0000        0.0000        0.0000        0.0000        0.0000        0.0000        0.0000        0.0000        0.0000        0.0000        0.0000        0.0000        0.0000        0.0000        0.0000        0.0000        0.0000        0.0000        0.0000        0.0000        0.0000        0.0000        0.0000       81.6544       75.1805       64.9644       63.2047       69.0769       87.6304       70.4461       77.5580       62.5337        0.0000        0.0000        0.0000        0.0000        0.0000        0.0000        0.0000        0.0000        0.0000        0.0000        0.0000        0.0000        0.0000        0.0000        0.0000        0.0000        0.0000        0.0000      304.7089      236.5613      169.2738      155.6434      166.2428      161.2139      162.0637      146.3596      151.8370      149.5759      136.4184      133.9309      121.9160      122.0968      139.2303      132.5777      131.5864      125.7458      105.9630      101.9204       86.4731       81.9027       91.4863       91.2450       91.8950      100.5637      107.2933       97.7047      102.8814       99.8985      107.0825      115.4856      110.2760      100.5614      111.2902      108.7832      101.8167      102.7826       96.6657       93.8636       92.2720       88.2691       78.5261       71.4302       65.5688       54.3717       53.5235       47.6409       39.7564       34.0889       23.2953       20.5301       20.4724       19.7316       26.1557       25.4195       25.6001       26.9736       29.2092       31.3069       36.8683       42.3961       42.4709       37.0357       31.3879       28.7867       27.2075       27.2710       27.6645       35.4654       35.9964       40.4343       42.2484       42.2878       43.0422       45.0521       47.1922       50.4441       73.9518       73.0785       64.0639       62.2262       66.7431       84.9047      106.2327       91.9262       81.5663       59.1954       79.4786      141.7096        0.0000        0.0000        0.0000        0.0000        0.0000        0.0000        0.0000        0.0000        0.0000        0.0000        0.0000        0.0000        0.0000        0.0000        0.0000        0.0000        0.0000        0.0000        0.0000        0.0000        0.0000        0.0000        0.0000        0.0000        0.0000        0.0000        0.0000        0.0000        0.0000        0.0000        0.0000        0.0000        0.0000        0.0000        0.0000        0.0000        0.0000        0.0000        0.0000        0.0000        0.0000        0.0000        0.0000        0.0000        0.0000        0.0000        0.0000        0.0000        0.0000        0.0000        0.0000        0.0000        0.0000        0.0000        0.0000        0.0000        0.0000        0.0000
        0.0000        0.0000        0.0000        0.0000        0.0000        0.0000        0.0000        0.0000        0.0000        0.0000        0.0000        0.0000        0.0000        0.0000        0.0000        0.0000        0.0000        0.0000        0.0000        0.0000        0.0000        0.0000        0.0000        0.0000        0.0000        0.0000        0.0000        0.0000        0.0000        0.0000        0.0000        0.0000        0.0000        0.0000        0.0000        0.0000        0.0000        0.0000        0.0000        0.0000        0.0000        0.0000        0.0000        0.0000        0.0000        0.0000        0.0000        0.0000        0.0000        0.0000        0.0000        0.0000        0.0000        0.0000        0.0000        0.0000        0.0000        0.0000        0.0000        0.0000        0.0000        0.0000        0.0000        0.0000        0.0000        0.0000        0.0000        0.0000        0.0000        0.0000        0.0000        0.0000        0.0000        0.0000        0.0000        0.0000        0.0000        0.0000        0.0000        0.0000        0.0000        0.0000        0.0000        0.0000        0.0000        0.0000        0.0000        0.0000        0.0000        0.0000        0.0000        0.0000        0.0000        0.0000        0.0000        0.0000        0.0000        0.0000        0.0000        0.0000        0.0000      311.6644      210.9482      171.7932      163.2725      156.5600      155.9604      155.5737      154.3705      166.0707      156.0303      154.0499      141.2827      132.7001      132.2715      147.6098      143.7493      133.3242      120.3070      102.6174       94.5479       87.0325       88.3194       92.8377       98.7580       99.7466      103.6258      129.2252      126.5959      111.3785      121.8307      112.4252       97.9523       81.3749       78.4340       92.4609       95.0162       97.2666      110.9248       87.4977       87.8133       88.0266       83.4503       70.5755       61.3567       50.1160       46.1939       41.9884       39.1291       35.6796       30.6887       21.9682       16.4777       15.2549       15.9845       20.6333       21.8012       24.0311       24.7092       34.1906       39.7866       43.8266       34.3572       35.3587       40.4363       42.7934       26.8916       31.4542       28.3744       29.6188       36.8306       35.7518       40.5388       41.2895       44.4998       42.6598       41.5958       44.7746       49.2414       67.8411       67.2210       76.0766       90.6417      109.2599      110.6023      113.4487       75.8947       62.9984       54.7420      139.8814        0.0000        0.0000        0.0000        0.0000        0.0000        0.0000        0.0000        0.0000        0.0000        0.0000        0.0000        0.0000        0.0000        0.0000        0.0000        0.0000        0.0000        0.0000        0.0000        0.0000        0.0000        0.0000        0.0000        0.0000        0.0000        0.0000        0.0000        0.0000        0.0000        0.0000        0.0000        0.0000        0.0000        0.0000        0.0000        0.0000        0.0000        0.0000        0.0000        0.0000        0.0000        0.0000        0.0000        0.0000        0.0000        0.0000        0.0000        0.0000        0.0000        0.0000        0.0000        0.0000        0.0000        0.0000        0.0000        0.0000        0.0000        0.0000        0.0000
        0.0000        0.0000        0.0000        0.0000        0.0000        0.0000        0.0000        0.0000        0.0000        0.0000        0.0000        0.0000        0.0000        0.0000        0.0000        0.0000        0.0000        0.0000        0.0000        0.0000        0.0000        0.0000        0.0000        0.0000        0.0000        0.0000        0.0000        0.0000        0.0000        0.0000        0.0000        0.0000        0.0000        0.0000        0.0000        0.0000        0.0000        0.0000        0.0000        0.0000        0.0000        0.0000        0.0000        0.0000        0.0000        0.0000        0.0000        0.0000        0.0000        0.0000        0.0000        0.0000        0.0000        0.0000        0.0000        0.0000        0.0000        0.0000        0.0000        0.0000        0.0000        0.0000        0.0000        0.0000        0.0000        0.0000        0.0000        0.0000        0.0000        0.0000        0.0000        0.0000        0.0000        0.0000        0.0000        0.0000        0.0000        0.0000        0.0000        0.0000        0.0000        0.0000        0.0000        0.0000        0.0000        0.0000        0.0000        0.0000        0.0000        0.0000        0.0000        0.0000        0.0000        0.0000        0.0000        0.0000        0.0000        0.0000        0.0000        0.0000        0.0000      263.0769      198.0989      167.7535      156.9461      157.8130      151.2572      155.3478      149.6667      146.8566      154.9451      148.6836      138.4121      133.9436      135.3258      147.9451      143.9542      135.5827      117.0087       96.6932       90.8399       86.0521       84.7874       95.5968      100.7753      114.9474      130.3475      135.4476      116.3223       98.6259      111.9024      108.7942       92.7032       90.8859       94.7309       99.9347       93.1912       92.4431      107.8873       79.7543       77.5257       73.3370       73.0630       60.4844       50.5278       48.6837       40.5941       39.1381       33.3610       32.6130       30.6890       28.9960       19.3106       12.7103       12.5448       19.7198       21.5627       26.2101       33.9336       47.4734       32.0173       25.8157       30.2527       31.9076       29.8330       33.3010       27.0813       26.8403       26.6274       30.1198       36.9542       32.1598       37.7307       36.8576       36.6107       37.5817       42.6827       47.9082       51.0571       68.3841       61.0188       78.4164      111.2025      129.1960      107.8260       81.9404      100.8896      100.5857      172.6604      130.6280        0.0000        0.0000        0.0000        0.0000        0.0000        0.0000        0.0000        0.0000        0.0000        0.0000        0.0000        0.0000        0.0000        0.0000        0.0000        0.0000        0.0000        0.0000        0.0000        0.0000        0.0000        0.0000        0.0000        0.0000        0.0000        0.0000        0.0000        0.0000        0.0000        0.0000        0.0000        0.0000        0.0000        0.0000        0.0000        0.0000        0.0000        0.0000        0.0000        0.0000        0.0000        0.0000        0.0000        0.0000        0.0000        0.0000        0.0000        0.0000        0.0000        0.0000        0.0000        0.0000        0.0000        0.0000        0.0000        0.0000        0.0000        0.0000        0.0000
        0.0000        0.0000        0.0000        0.0000        0.0000        0.0000        0.0000        0.0000        0.0000        0.0000        0.0000        0.0000        0.0000        0.0000        0.0000        0.0000        0.0000        0.0000        0.0000        0.0000        0.0000        0.0000        0.0000        0.0000        0.0000        0.0000        0.0000        0.0000        0.0000        0.0000        0.0000        0.0000        0.0000        0.0000        0.0000        0.0000        0.0000        0.0000        0.0000        0.0000        0.0000        0.0000        0.0000        0.0000        0.0000        0.0000        0.0000        0.0000        0.0000        0.0000        0.0000        0.0000        0.0000        0.0000        0.0000        0.0000        0.0000        0.0000        0.0000        0.0000        0.0000        0.0000        0.0000        0.0000        0.0000        0.0000        0.0000        0.0000        0.0000        0.0000        0.0000        0.0000        0.0000        0.0000        0.0000        0.0000        0.0000        0.0000        0.0000        0.0000        0.0000        0.0000        0.0000        0.0000        0.0000        0.0000        0.0000        0.0000        0.0000        0.0000        0.0000        0.0000        0.0000        0.0000        0.0000        0.0000        0.0000        0.0000        0.0000        0.0000      263.8691      246.3316      174.5162      162.6429      150.3456      148.3024      150.4586      149.6560      148.1081      148.5150      146.3166      146.2367      137.9733      144.8862      150.0430      150.5373      150.7869      139.7132      118.3958       95.1543       87.7605       87.4405       85.0630       95.2594      109.5248       97.8730      106.1228      101.2121       94.8768      104.3824       87.6926       89.3615      108.5184      118.7471       96.8259      103.7049       92.0927       83.2085       89.8444       74.0882       65.7941       66.1944       52.6956       46.5247       41.3778       43.8950       59.1961       31.9009       30.8696       26.9538       29.5132       21.0905       13.9638       11.7608       11.7653       17.1522       19.2543       24.3852       30.1201       22.7740       20.1273       23.8028       25.8923       32.2343       27.2334       27.4010       26.1731       26.1007       29.8372       47.6300       46.5071       30.0510       30.3111       39.4573       35.0043       39.2503       45.4828       51.7395       58.7382       81.6394       93.9980      122.4837       99.8625      100.2591       94.5273       93.6298      103.2029      137.9998        0.0000        0.0000        0.0000        0.0000        0.0000        0.0000        0.0000        0.0000        0.0000        0.0000        0.0000        0.0000        0.0000      290.8799        0.0000        0.0000        0.0000      383.7000        0.0000        0.0000        0.0000        0.0000        0.0000        0.0000        0.0000        0.0000        0.0000        0.0000        0.0000        0.0000        0.0000        0.0000        0.0000        0.0000        0.0000        0.0000        0.0000        0.0000        0.0000        0.0000        0.0000        0.0000        0.0000        0.0000        0.0000        0.0000        0.0000        0.0000        0.0000        0.0000        0.0000        0.0000        0.0000        0.0000        0.0000        0.0000        0.0000        0.0000        0.0000        0.0000        0.0000
        0.0000        0.0000        0.0000        0.0000        0.0000        0.0000        0.0000        0.0000        0.0000        0.0000        0.0000        0.0000        0.0000        0.0000        0.0000        0.0000        0.0000        0.0000        0.0000        0.0000        0.0000        0.0000        0.0000        0.0000        0.0000        0.0000        0.0000        0.0000        0.0000        0.0000        0.0000        0.0000        0.0000        0.0000        0.0000        0.0000        0.0000        0.0000        0.0000        0.0000        0.0000        0.0000        0.0000        0.0000        0.0000        0.0000        0.0000        0.0000        0.0000        0.0000        0.0000        0.0000        0.0000        0.0000        0.0000        0.0000        0.0000        0.0000        0.0000        0.0000        0.0000        0.0000        0.0000        0.0000        0.0000        0.0000        0.0000        0.0000        0.0000        0.0000        0.0000        0.0000        0.0000        0.0000        0.0000        0.0000        0.0000        0.0000        0.0000        0.0000        0.0000        0.0000        0.0000        0.0000        0.0000        0.0000        0.0000        0.0000        0.0000        0.0000        0.0000        0.0000        0.0000        0.0000        0.0000        0.0000        0.0000        0.0000        0.0000        0.0000      276.3954      281.9805      205.4952      179.0912      170.4622      169.8516      172.6744      187.3851      160.8543      158.7272      162.1958      146.8762      138.2594      147.4154      146.7078      149.6980      147.6446      144.8259      120.2828      109.3065      103.0883       91.8124       97.9986      106.0309      111.3417      102.5120      102.7059      105.5684      134.7847      109.5094      100.8872       93.9985       96.7045      103.6826       93.4666       73.5378       78.4366       71.5362       71.3273       59.5342       55.3691       50.8646       41.9875       36.8168       36.4421       33.5933       31.7250       21.8867       17.7640       16.6886       18.9415       16.5068       12.3046       14.3252       14.4464       21.5622       22.9835       24.5430       23.5341       22.4906       23.4975       21.9714       22.7353       22.8179       23.1653       23.5727       27.8737       40.1265       33.1883       41.8310       30.0289       27.9348       27.6963       27.5848       33.5769       42.4413       48.7120       56.0627       76.1174      118.8451      124.7133      136.2124       97.8338       92.3772       83.7935       74.9314       79.0018      496.1005        0.0000        0.0000        0.0000        0.0000        0.0000        0.0000        0.0000        0.0000        0.0000        0.0000        0.0000        0.0000      405.7799      453.0600      614.6699        0.0000      649.6201      560.7899        0.0000        0.0000        0.0000        0.0000        0.0000        0.0000        0.0000        0.0000        0.0000        0.0000        0.0000        0.0000        0.0000        0.0000        0.0000        0.0000        0.0000        0.0000        0.0000        0.0000        0.0000        0.0000        0.0000        0.0000        0.0000        0.0000        0.0000        0.0000        0.0000        0.0000        0.0000        0.0000        0.0000        0.0000        0.0000        0.0000        0.0000        0.0000        0.0000        0.0000        0.0000        0.0000        0.0000
        0.0000        0.0000        0.0000        0.0000        0.0000        0.0000        0.0000        0.0000        0.0000        0.0000        0.0000        0.0000        0.0000        0.0000        0.0000        0.0000        0.0000        0.0000        0.0000        0.0000        0.0000        0.0000        0.0000        0.0000        0.0000        0.0000        0.0000        0.0000        0.0000        0.0000        0.0000        0.0000        0.0000        0.0000        0.0000        0.0000        0.0000        0.0000        0.0000        0.0000        0.0000        0.0000        0.0000        0.0000        0.0000        0.0000        0.0000        0.0000        0.0000        0.0000        0.0000        0.0000        0.0000        0.0000        0.0000        0.0000        0.0000        0.0000        0.0000        0.0000        0.0000        0.0000        0.0000        0.0000        0.0000        0.0000        0.0000        0.0000        0.0000        0.0000        0.0000        0.0000        0.0000        0.0000        0.0000        0.0000        0.0000        0.0000        0.0000        0.0000        0.0000        0.0000        0.0000        0.0000        0.0000        0.0000        0.0000        0.0000        0.0000        0.0000        0.0000        0.0000        0.0000        0.0000        0.0000        0.0000        0.0000        0.0000        0.0000      331.0912      326.7887      282.8550      232.9801      210.1504      190.0910      177.5300      175.4799      188.6823      184.8139      160.4426      176.0889      158.8500      150.6303      149.4807      136.3944      138.9188      140.6201      144.2003      128.6299      105.9721       93.8873       92.4199       91.4330       99.4731       98.7717      104.5805      104.9316      135.2701      124.2637      114.2486      117.3881      100.7933      101.7301       87.0778       70.6828       71.9191       74.6692       71.1175       59.4194       46.0892       48.4790       44.9527       43.6581       36.9641       31.5574       27.3577       31.4960       18.6223       16.0131       15.7233       17.2343       15.4367       12.6357       13.4884       14.9634       21.5774       23.8482       22.0313       21.2996       21.6374       21.1543       21.2824       24.4396       26.5830       21.3041       25.9121       37.4325       44.8897       41.4330       37.3402       31.1847       24.8067       25.4335       25.9026       36.1431       57.3937       68.7860       66.1377       78.2906      128.2407      110.0080      124.7355      102.4166       96.0967      106.5881       78.5005       53.8710      377.9979        0.0000        0.0000        0.0000        0.0000        0.0000        0.0000      404.2677      348.8700        0.0000        0.0000        0.0000        0.0000      474.5701      465.9000        0.0000        0.0000        0.0000        0.0000        0.0000        0.0000        0.0000        0.0000        0.0000        0.0000        0.0000        0.0000        0.0000        0.0000        0.0000        0.0000        0.0000        0.0000        0.0000        0.0000        0.0000        0.0000        0.0000        0.0000        0.0000        0.0000        0.0000        0.0000        0.0000        0.0000        0.0000        0.0000        0.0000        0.0000        0.0000        0.0000        0.0000        0.0000        0.0000        0.0000        0.0000        0.0000        0.0000        0.0000        0.0000        0.0000        0.0000
        0.0000        0.0000        0.0000        0.0000        0.0000        0.0000        0.0000        0.0000        0.0000        0.0000        0.0000        0.0000        0.0000        0.0000        0.0000        0.0000        0.0000        0.0000        0.0000        0.0000        0.0000        0.0000        0.0000        0.0000        0.0000        0.0000        0.0000        0.0000        0.0000        0.0000        0.0000        0.0000        0.0000        0.0000        0.0000        0.0000        0.0000        0.0000        0.0000        0.0000        0.0000        0.0000        0.0000        0.0000        0.0000        0.0000        0.0000        0.0000        0.0000        0.0000        0.0000        0.0000        0.0000        0.0000        0.0000        0.0000        0.0000        0.0000        0.0000        0.0000        0.0000        0.0000        0.0000        0.0000        0.0000        0.0000        0.0000        0.0000        0.0000        0.0000        0.0000        0.0000        0.0000        0.0000        0.0000        0.0000        0.0000        0.0000        0.0000        0.0000        0.0000        0.0000        0.0000        0.0000        0.0000        0.0000        0.0000        0.0000        0.0000        0.0000        0.0000        0.0000        0.0000        0.0000        0.0000        0.0000        0.0000      302.0146      325.3620      308.0908      295.5690      251.3061      234.5126      214.8905      201.4163      180.2216      178.9202      172.1449      169.1802      172.8669      166.3689      142.7179      137.6554      133.2157      129.1413      142.5698      135.5585      132.6455      124.2692      101.8238       91.2554       88.6961       85.4879       87.0441       86.8092       84.6883      100.8650      140.3894      111.6733       89.5744      113.9562      113.8592       94.8605       95.0162       76.3734       74.2733       66.1555       54.3720       48.9995       48.3905       44.4826       46.4079       41.7689       33.8078       26.5932       22.5457       32.5800       19.4620       12.3870       13.3004       12.4490       12.8300       13.4553       13.3626       15.8841       21.5064       28.2914       28.9671       19.8291       19.3392       19.6854       19.5589       21.1316       19.6199       19.4001       22.4166       47.0309       32.5909       39.8732       31.6659       31.8364       27.9025       27.2044       35.3275       42.4226       53.8483       75.4938       79.6763       87.0261      132.2559      132.1230      109.1592      110.7496      124.6055      131.2796       76.0196       98.6604        0.0000        0.0000        0.0000        0.0000        0.0000      277.2899      312.8581      351.2279      289.9800        0.0000        0.0000        0.0000        0.0000        0.0000        0.0000        0.0000        0.0000        0.0000        0.0000        0.0000        0.0000        0.0000        0.0000        0.0000        0.0000        0.0000        0.0000        0.0000        0.0000        0.0000        0.0000        0.0000        0.0000        0.0000        0.0000        0.0000        0.0000        0.0000        0.0000        0.0000        0.0000        0.0000        0.0000        0.0000        0.0000        0.0000        0.0000        0.0000        0.0000        0.0000        0.0000        0.0000        0.0000        0.0000        0.0000        0.0000        0.0000        0.0000        0.0000        0.0000        0.0000        0.0000
        0.0000        0.0000        0.0000        0.0000        0.0000        0.0000        0.0000        0.0000        0.0000        0.0000        0.0000        0.0000        0.0000        0.0000        0.0000        0.0000        0.0000        0.0000        0.0000        0.0000        0.0000        0.0000        0.0000        0.0000        0.0000        0.0000        0.0000        0.0000        0.0000        0.0000        0.0000        0.0000        0.0000        0.0000        0.0000        0.0000        0.0000        0.0000        0.0000        0.0000        0.0000        0.0000        0.0000        0.0000        0.0000        0.0000        0.0000        0.0000        0.0000        0.0000        0.0000        0.0000        0.0000        0.0000        0.0000        0.0000        0.0000        0.0000        0.0000        0.0000        0.0000        0.0000        0.0000        0.0000        0.0000        0.0000        0.0000        0.0000        0.0000        0.0000        0.0000        0.0000        0.0000        0.0000        0.0000        0.0000        0.0000        0.0000        0.0000        0.0000        0.0000        0.0000        0.0000        0.0000        0.0000        0.0000        0.0000        0.0000        0.0000        0.0000        0.0000        0.0000        0.0000        0.0000        0.0000        0.0000        0.0000      293.0008      318.1848      282.8201      251.6748      253.6048      244.3866      208.0269      192.8494      183.7349      202.5599      183.8008      168.6278      168.5524      162.2256      153.3454      143.4041      128.6307      126.9672      132.7791      122.2636      120.7985      112.5398      104.0021       88.9233       85.1446       77.7976       81.5995       83.8586       98.1665      119.3677       78.4057       66.2955       74.3714      101.2077       88.9827       80.4427       82.1344       74.2744       62.7483       52.8109       48.7683       46.2436       46.5896       43.2905       44.2024       35.7210       28.5068       21.8640       22.9250       22.8860       14.4014       16.7353       16.2418       16.8690       14.2759       14.0569       14.5337       15.0486       19.6984       18.3055       19.3507       18.0343       17.9652       17.8363       18.0327       21.2008       20.1243       20.2017       23.2304       30.8846       27.4796       31.8771       34.6952       43.4494       32.0200       32.7433       42.2188       49.7001       68.8798       82.8195       94.5612      104.2314      149.3219      140.5021      148.3037      124.8323      131.3683      133.0814      108.9848      151.8857        0.0000        0.0000        0.0000      115.8300      215.6277      246.7309      281.2897      312.3643      296.3400        0.0000        0.0000        0.0000        0.0000        0.0000        0.0000        0.0000        0.0000        0.0000        0.0000        0.0000        0.0000        0.0000        0.0000        0.0000        0.0000        0.0000        0.0000        0.0000        0.0000        0.0000        0.0000        0.0000        0.0000        0.0000        0.0000        0.0000        0.0000        0.0000        0.0000        0.0000        0.0000        0.0000        0.0000        0.0000        0.0000        0.0000        0.0000        0.0000        0.0000        0.0000        0.0000        0.0000        0.0000        0.0000        0.0000        0.0000        0.0000        0.0000        0.0000        0.0000        0.0000        0.0000
        0.0000        0.0000        0.0000        0.0000        0.0000        0.0000        0.0000        0.0000        0.0000        0.0000        0.0000        0.0000        0.0000        0.0000        0.0000        0.0000        0.0000        0.0000        0.0000        0.0000        0.0000        0.0000        0.0000        0.0000        0.0000        0.0000        0.0000        0.0000        0.0000        0.0000        0.0000        0.0000        0.0000        0.0000        0.0000        0.0000        0.0000        0.0000        0.0000        0.0000        0.0000        0.0000        0.0000        0.0000        0.0000        0.0000        0.0000        0.0000        0.0000        0.0000        0.0000        0.0000        0.0000        0.0000        0.0000        0.0000        0.0000        0.0000        0.0000        0.0000        0.0000        0.0000        0.0000        0.0000        0.0000        0.0000        0.0000        0.0000        0.0000        0.0000        0.0000        0.0000        0.0000        0.0000        0.0000        0.0000        0.0000        0.0000        0.0000        0.0000        0.0000        0.0000        0.0000        0.0000        0.0000        0.0000        0.0000        0.0000        0.0000        0.0000        0.0000        0.0000        0.0000        0.0000        0.0000        0.0000      294.8566      336.5169      304.2797      281.4397      271.9100      271.2822      251.4417      201.8353      211.3862      239.1738      245.0452      193.7246      182.4313      176.2996      187.4972      155.2159      134.9747      125.1088      123.4055      126.4369      119.9975      173.6526      123.7992       94.3526       83.0183       83.0104       70.5098       67.5933       71.8790       64.6162       78.6602       65.6849       62.8297       60.0966       60.0181       57.3988       51.9507       51.3647       55.4696       65.6235       61.7035       61.7159       62.2062       49.4671       47.1449       39.8031       30.9946       21.5290       19.8176       17.1250       17.1837       22.2549       20.4085       23.9378       26.8353       15.3312       14.6931       15.2658       15.2366       14.6149       15.5817       14.7545       14.2883       12.8731       11.8442       11.9755       12.8615       16.9914       27.9991       25.5896       36.0111       31.5223       31.9856       36.8484       42.5533       37.7257       37.5284       45.4677       57.5352       95.3160      132.2952      148.3356      142.9518      156.0140      152.1766      126.1708      115.9773       98.7530      265.9596      258.7746        0.0000        0.0000        0.0000        0.0000      101.4047      207.7590      270.3999      308.9473      350.3585      468.1800        0.0000        0.0000        0.0000        0.0000        0.0000        0.0000        0.0000        0.0000        0.0000        0.0000        0.0000        0.0000        0.0000        0.0000        0.0000        0.0000        0.0000        0.0000        0.0000        0.0000        0.0000        0.0000        0.0000        0.0000        0.0000        0.0000        0.0000        0.0000        0.0000        0.0000        0.0000        0.0000        0.0000        0.0000        0.0000        0.0000        0.0000        0.0000        0.0000        0.0000        0.0000        0.0000        0.0000        0.0000        0.0000        0.0000        0.0000        0.0000        0.0000        0.0000        0.0000        0.0000        0.0000
        0.0000        0.0000        0.0000        0.0000        0.0000        0.0000        0.0000        0.0000        0.0000        0.0000        0.0000        0.0000        0.0000        0.0000        0.0000        0.0000        0.0000        0.0000        0.0000        0.0000        0.0000        0.0000        0.0000        0.0000        0.0000        0.0000        0.0000        0.0000        0.0000        0.0000        0.0000        0.0000        0.0000        0.0000        0.0000        0.0000        0.0000        0.0000        0.0000        0.0000        0.0000        0.0000        0.0000        0.0000        0.0000        0.0000        0.0000        0.0000        0.0000        0.0000        0.0000        0.0000        0.0000        0.0000        0.0000        0.0000        0.0000        0.0000        0.0000        0.0000        0.0000        0.0000        0.0000        0.0000        0.0000        0.0000        0.0000        0.0000        0.0000        0.0000        0.0000        0.0000        0.0000        0.0000        0.0000        0.0000        0.0000        0.0000        0.0000        0.0000        0.0000        0.0000        0.0000        0.0000        0.0000        0.0000        0.0000        0.0000        0.0000        0.0000        0.0000        0.0000        0.0000        0.0000        0.0000        0.0000      273.4038      303.5940      269.8223      278.3503      283.3358      271.6004      234.0616      210.0096      236.1322      235.3110      219.1872      184.0426      164.1002      183.7426      177.8867      150.8378      133.5905      133.4495      151.2310      133.0321      109.3355      137.3251      133.2815       82.3925       75.7311       61.3986       58.3538       62.7219       67.6497       54.4575       52.8649       50.0645       53.1011       52.8217       45.5520       44.5991       46.8452       43.3959       47.7684       60.6966       79.2506       89.5534       78.8869       50.4593       43.1176       36.3272       29.0879       22.0907       19.6784       18.5086       15.9697       18.6014       19.5916       23.0223       27.8310       18.0186       15.1005       13.1658       13.6004       12.4704       12.2984       13.9902       12.7463        9.6840        9.2385       10.0600       10.9599       16.1430       20.5676       22.0490       22.5060       26.1019       29.3827       33.9095       37.7082       34.7863       40.8182       54.5145       64.9904      126.3758      159.5777      165.4188      155.9710      161.7463      167.9388      134.5182      127.8019        0.0000        0.0000        0.0000        0.0000        0.0000        0.0000       76.7682       98.6021      238.6535      279.5520      352.6961      404.8870        0.0000        0.0000        0.0000        0.0000        0.0000        0.0000        0.0000        0.0000        0.0000        0.0000        0.0000        0.0000        0.0000        0.0000        0.0000        0.0000        0.0000        0.0000        0.0000        0.0000        0.0000        0.0000        0.0000        0.0000        0.0000        0.0000        0.0000        0.0000        0.0000        0.0000        0.0000        0.0000        0.0000        0.0000        0.0000        0.0000        0.0000        0.0000        0.0000        0.0000        0.0000        0.0000        0.0000        0.0000        0.0000        0.0000        0.0000        0.0000        0.0000        0.0000        0.0000        0.0000        0.0000        0.0000
        0.0000        0.0000        0.0000        0.0000        0.0000        0.0000        0.0000        0.0000        0.0000        0.0000        0.0000        0.0000        0.0000        0.0000        0.0000        0.0000        0.0000        0.0000        0.0000        0.0000        0.0000        0.0000        0.0000        0.0000        0.0000        0.0000        0.0000        0.0000        0.0000        0.0000        0.0000        0.0000        0.0000        0.0000        0.0000        0.0000        0.0000        0.0000        0.0000        0.0000        0.0000        0.0000        0.0000        0.0000        0.0000        0.0000        0.0000        0.0000        0.0000        0.0000        0.0000        0.0000        0.0000        0.0000        0.0000        0.0000        0.0000        0.0000        0.0000        0.0000        0.0000        0.0000        0.0000        0.0000        0.0000        0.0000        0.0000        0.0000        0.0000        0.0000        0.0000        0.0000        0.0000        0.0000        0.0000        0.0000        0.0000        0.0000        0.0000        0.0000        0.0000        0.0000        0.0000        0.0000        0.0000        0.0000        0.0000        0.0000        0.0000        0.0000        0.0000        0.0000        0.0000        0.0000        0.0000        0.0000      257.3363      249.6929      253.0317      277.5138      274.6763      283.6045      227.1442      215.1936      247.9392      240.4104      193.7753      164.5820      158.2862      171.1871      180.9734      178.1055      141.8776      140.4367      139.2915      129.2595      110.2155       96.5527      102.3841       69.9716       61.0162       49.8766       48.9634       56.2296       48.5127       50.4999       52.6481       46.2308       39.6072       48.0424       52.2127       41.1777       35.3818       37.1974       51.6230       58.3404       81.1997       69.9805       60.6921       46.5065       39.9758       31.8879       25.0367       18.5347       18.1950       14.9221       20.1575       21.0789       23.1093       22.6772       26.6323       16.2096       13.4902       12.6795       13.1886       14.1841       13.6971       14.2331       12.1306        9.9736        9.8552       10.2190       11.5405       15.3265       17.1889       20.3539       26.9538       29.7886       30.9588       35.2434       38.8943       37.7660       41.9893       47.4812       66.0251      113.3953      145.9084      161.9384      174.5459      207.5045      190.7859      162.6015        0.0000        0.0000        0.0000        0.0000        0.0000        0.0000       74.5017       57.2320       98.6551      196.7239      278.1829      354.4789      562.8693        0.0000        0.0000        0.0000        0.0000        0.0000        0.0000        0.0000        0.0000        0.0000        0.0000        0.0000        0.0000        0.0000        0.0000        0.0000        0.0000        0.0000        0.0000        0.0000        0.0000        0.0000        0.0000        0.0000        0.0000        0.0000        0.0000        0.0000        0.0000        0.0000        0.0000        0.0000        0.0000        0.0000        0.0000        0.0000        0.0000        0.0000        0.0000        0.0000        0.0000        0.0000        0.0000        0.0000        0.0000        0.0000        0.0000        0.0000        0.0000        0.0000        0.0000        0.0000        0.0000        0.0000        0.0000
        0.0000        0.0000        0.0000        0.0000        0.0000        0.0000        0.0000        0.0000        0.0000        0.0000        0.0000        0.0000        0.0000        0.0000        0.0000        0.0000        0.0000        0.0000        0.0000        0.0000        0.0000        0.0000        0.0000        0.0000        0.0000        0.0000        0.0000        0.0000        0.0000        0.0000        0.0000        0.0000        0.0000        0.0000        0.0000        0.0000        0.0000        0.0000        0.0000        0.0000        0.0000        0.0000        0.0000        0.0000        0.0000        0.0000        0.0000        0.0000        0.0000        0.0000        0.0000        0.0000        0.0000        0.0000        0.0000        0.0000        0.0000        0.0000        0.0000        0.0000        0.0000        0.0000        0.0000        0.0000        0.0000        0.0000        0.0000        0.0000        0.0000        0.0000        0.0000        0.0000        0.0000        0.0000        0.0000        0.0000        0.0000        0.0000        0.0000        0.0000        0.0000        0.0000        0.0000        0.0000        0.0000        0.0000        0.0000        0.0000        0.0000        0.0000        0.0000        0.0000        0.0000        0.0000        0.0000        0.0000        0.0000      258.0600      231.2452      256.6612      249.7705      286.7657      244.1049      210.9492      189.8342      176.7469      178.9629      168.4827      159.2708      182.9861      195.9768      147.3572      133.0182      130.2297      133.7179      123.1769       97.5402       88.4445       73.5007       66.2762       64.8007       43.9357       42.6573       42.7400       46.5394       46.2007       43.5910       37.6205       35.4820       48.5881       48.0298       38.6374       35.2055       29.9833       34.2219       40.7515       38.9697       46.8807       52.8387       35.1347       32.4840       27.7172       24.0104       17.7497       17.6701       16.6982       14.6556       19.7545       20.6632       21.3846       21.7437       17.0911       14.4754       14.0109       15.9280       16.3521       21.5935       23.8622       28.4745       19.7214       16.6063       15.1659       14.1853       22.5745       25.2420       30.7873       37.4714       39.7428       37.1829       39.4963       41.5833       38.6942       42.0053       47.9727       67.2239      112.5274      130.7063      140.5191      144.4317      198.8904      188.9888        0.0000        0.0000        0.0000        0.0000        0.0000        0.0000        0.0000       58.4140       80.6335      110.9420      195.6694      248.7963      377.5455      460.6554        0.0000        0.0000        0.0000        0.0000        0.0000        0.0000        0.0000        0.0000        0.0000        0.0000        0.0000        0.0000        0.0000        0.0000        0.0000        0.0000        0.0000        0.0000        0.0000        0.0000        0.0000        0.0000        0.0000        0.0000        0.0000        0.0000        0.0000        0.0000        0.0000        0.0000        0.0000        0.0000        0.0000        0.0000        0.0000        0.0000        0.0000        0.0000        0.0000        0.0000        0.0000        0.0000        0.0000        0.0000        0.0000        0.0000        0.0000        0.0000        0.0000        0.0000        0.0000        0.0000        0.0000        0.0000
        0.0000        0.0000        0.0000        0.0000        0.0000        0.0000        0.0000        0.0000        0.0000        0.0000        0.0000        0.0000        0.0000        0.0000        0.0000        0.0000        0.0000        0.0000        0.0000        0.0000        0.0000        0.0000        0.0000        0.0000        0.0000        0.0000        0.0000        0.0000        0.0000        0.0000        0.0000        0.0000        0.0000        0.0000        0.0000        0.0000        0.0000        0.0000        0.0000        0.0000        0.0000        0.0000        0.0000        0.0000        0.0000        0.0000        0.0000        0.0000        0.0000        0.0000        0.0000        0.0000        0.0000        0.0000        0.0000        0.0000        0.0000        0.0000        0.0000        0.0000        0.0000        0.0000        0.0000        0.0000        0.0000        0.0000        0.0000        0.0000        0.0000        0.0000        0.0000        0.0000        0.0000        0.0000        0.0000        0.0000        0.0000        0.0000        0.0000        0.0000        0.0000        0.0000        0.0000        0.0000        0.0000        0.0000        0.0000        0.0000        0.0000        0.0000        0.0000        0.0000        0.0000        0.0000        0.0000        0.0000      254.6775      257.3616      251.1120      245.5909        0.0000      252.6402      214.2820      201.5344      176.8485      161.5271      167.7586      168.5436      164.4338      179.3456      169.3678      159.0789      153.7703      137.6335      123.4520       88.8835       71.3379       71.1318       58.7369       48.3624       36.4647       32.7109       32.5766       36.7859       40.0718       37.0355       42.9509       35.7564       45.5022       75.2058       58.5369       44.4439       31.2141       33.2750       35.9343       37.2286       31.0005       28.3771       30.9506       21.2142       21.5018       13.4106       14.7773       26.4000       18.9159       23.1673       16.1290       15.3499       14.2206       17.3694       16.8530       10.7552        9.9038       10.9220       12.3239       36.8762       56.6613       51.2267       48.5395       24.5276       19.1741       17.1218       19.7353       26.7509       30.3937       35.5877       36.3053       35.5390       38.9967       42.2475       45.0423       34.5479       37.2472       46.5703       63.6061       84.1073      110.9908       99.4474       94.1752        0.0000        0.0000        0.0000        0.0000        0.0000      164.3400       82.9200        0.0000       83.5186       98.5592      117.3727      148.3582      229.0557      313.4882      469.2467        0.0000        0.0000        0.0000        0.0000        0.0000        0.0000        0.0000        0.0000        0.0000        0.0000        0.0000        0.0000        0.0000        0.0000        0.0000        0.0000        0.0000        0.0000        0.0000        0.0000        0.0000        0.0000        0.0000        0.0000        0.0000        0.0000        0.0000        0.0000        0.0000        0.0000        0.0000        0.0000        0.0000        0.0000        0.0000        0.0000        0.0000        0.0000        0.0000        0.0000        0.0000        0.0000        0.0000        0.0000        0.0000        0.0000        0.0000        0.0000        0.0000        0.0000        0.0000        0.0000        0.0000        0.0000        0.0000
        0.0000        0.0000        0.0000        0.0000        0.0000        0.0000        0.0000        0.0000        0.0000        0.0000        0.0000        0.0000        0.0000        0.0000        0.0000        0.0000        0.0000        0.0000        0.0000        0.0000        0.0000        0.0000        0.0000        0.0000        0.0000        0.0000        0.0000        0.0000        0.0000        0.0000        0.0000        0.0000        0.0000        0.0000        0.0000        0.0000        0.0000        0.0000        0.0000        0.0000        0.0000        0.0000        0.0000        0.0000        0.0000        0.0000        0.0000        0.0000        0.0000        0.0000        0.0000        0.0000        0.0000        0.0000        0.0000        0.0000        0.0000        0.0000        0.0000        0.0000        0.0000        0.0000        0.0000        0.0000        0.0000        0.0000        0.0000        0.0000        0.0000        0.0000        0.0000        0.0000        0.0000        0.0000        0.0000        0.0000        0.0000        0.0000        0.0000        0.0000        0.0000        0.0000        0.0000        0.0000        0.0000        0.0000        0.0000        0.0000        0.0000        0.0000        0.0000        0.0000        0.0000        0.0000        0.0000        0.0000        0.0000      249.3985        0.0000        0.0000        0.0000      217.6217      207.4524      204.2469      183.5785      158.0069      165.6798      166.8599      163.6884      160.3576      156.5445      139.2181      144.3990      126.2678      101.5519       80.5156       67.5167       67.0960       54.8710       33.9610       27.2325       23.3772       35.0292       34.0673       35.1764       43.2461       39.9969       35.9966       54.3532       34.8320       23.9990       30.0056       26.8583       31.9070       31.9376       21.6321       19.1494       30.2399       16.3600       19.7078       21.8292       13.5757       12.4028       19.2651       20.5821       17.2476       14.2759       13.5393       14.6290       13.0242       14.2637       14.0189       13.9760       14.9437       18.2371       48.6916       57.9153       44.0778       37.0124       24.2737       21.6040       20.6592       23.4023       28.6321       31.9828       35.1113       36.0695       37.8570       42.7953       44.7951       48.3591       42.7167       49.6313       54.0260       64.2321       71.6406       78.1303       86.6200       89.7588        0.0000        0.0000        0.0000        0.0000        0.0000      142.5900      104.8500       32.6700       89.8138       96.7215      120.5732      196.9245      262.7384      339.1331      511.7708        0.0000        0.0000        0.0000        0.0000        0.0000        0.0000        0.0000        0.0000        0.0000        0.0000        0.0000        0.0000        0.0000        0.0000        0.0000        0.0000        0.0000        0.0000        0.0000        0.0000        0.0000        0.0000        0.0000        0.0000        0.0000        0.0000        0.0000        0.0000        0.0000        0.0000        0.0000        0.0000        0.0000        0.0000        0.0000        0.0000        0.0000        0.0000        0.0000        0.0000        0.0000        0.0000        0.0000        0.0000        0.0000        0.0000        0.0000        0.0000        0.0000        0.0000        0.0000        0.0000        0.0000        0.0000        0.0000
        0.0000        0.0000        0.0000        0.0000        0.0000        0.0000        0.0000        0.0000        0.0000        0.0000        0.0000        0.0000        0.0000        0.0000        0.0000        0.0000        0.0000        0.0000        0.0000        0.0000        0.0000        0.0000        0.0000        0.0000        0.0000        0.0000        0.0000        0.0000        0.0000        0.0000        0.0000        0.0000        0.0000        0.0000        0.0000        0.0000        0.0000        0.0000        0.0000        0.0000        0.0000        0.0000        0.0000        0.0000        0.0000        0.0000        0.0000        0.0000        0.0000        0.0000        0.0000        0.0000        0.0000        0.0000        0.0000        0.0000        0.0000        0.0000        0.0000        0.0000        0.0000        0.0000        0.0000        0.0000        0.0000        0.0000        0.0000        0.0000        0.0000        0.0000        0.0000        0.0000        0.0000        0.0000        0.0000        0.0000        0.0000        0.0000        0.0000        0.0000        0.0000        0.0000        0.0000        0.0000        0.0000        0.0000        0.0000        0.0000        0.0000        0.0000        0.0000        0.0000        0.0000        0.0000        0.0000        0.0000        0.0000        0.0000        0.0000        0.0000        0.0000      191.8916      187.8211      200.8081      184.6544      180.9009      179.5197      174.0270      161.6346      167.5652      158.4323      145.9896      131.0701      126.5756      104.1023       78.4491       79.4910       87.5570       58.0587       37.2118       30.4508       29.6973       35.3673       40.0710       43.3036       47.9816       39.0915       47.3381       50.7256       46.8334       39.1778       26.0226       15.4962       14.1122       19.1531       19.3803       14.9110       20.3527       24.7348       23.1269       16.7770       12.4648       11.6132       16.6099       27.9671       19.8447       19.8443       19.6023       24.7385       17.6092       14.7471       14.4231       22.6324       38.5084       30.5411       43.0292       46.1586       45.5472       41.6705       27.1209       24.2536       31.0323       26.0826       29.3786       30.1670       32.0341       35.4405       36.6661       42.1870       44.9344       46.8837       33.8836       36.6454       49.7650       68.2811       70.7003       75.8102        0.0000        0.0000        0.0000        0.0000        0.0000        0.0000      159.5700      172.9800      128.4600       34.1700      115.1600      109.6348      185.3956      261.1572      296.6733      340.4984      459.9163        0.0000        0.0000        0.0000        0.0000        0.0000        0.0000        0.0000        0.0000        0.0000        0.0000        0.0000        0.0000        0.0000        0.0000        0.0000        0.0000        0.0000        0.0000        0.0000        0.0000        0.0000        0.0000        0.0000        0.0000        0.0000        0.0000        0.0000        0.0000        0.0000        0.0000        0.0000        0.0000        0.0000        0.0000        0.0000        0.0000        0.0000        0.0000        0.0000        0.0000        0.0000        0.0000        0.0000        0.0000        0.0000        0.0000        0.0000        0.0000        0.0000        0.0000        0.0000        0.0000        0.0000        0.0000        0.0000
        0.0000        0.0000        0.0000        0.0000        0.0000        0.0000        0.0000        0.0000        0.0000        0.0000        0.0000        0.0000        0.0000        0.0000        0.0000        0.0000        0.0000        0.0000        0.0000        0.0000        0.0000        0.0000        0.0000        0.0000        0.0000        0.0000        0.0000        0.0000        0.0000        0.0000        0.0000        0.0000        0.0000        0.0000        0.0000        0.0000        0.0000        0.0000        0.0000        0.0000        0.0000        0.0000        0.0000        0.0000        0.0000        0.0000        0.0000        0.0000        0.0000        0.0000        0.0000        0.0000        0.0000        0.0000        0.0000        0.0000        0.0000        0.0000        0.0000        0.0000        0.0000        0.0000        0.0000        0.0000        0.0000        0.0000        0.0000        0.0000        0.0000        0.0000        0.0000        0.0000        0.0000        0.0000        0.0000        0.0000        0.0000        0.0000        0.0000        0.0000        0.0000        0.0000        0.0000        0.0000        0.0000        0.0000        0.0000        0.0000        0.0000        0.0000        0.0000        0.0000        0.0000        0.0000        0.0000        0.0000        0.0000        0.0000        0.0000        0.0000        0.0000        0.0000      184.2162      186.6118      175.0762      177.3056      182.3980      176.5782      155.0357      167.1209      199.0284      181.1437      140.8313      129.6393      109.6125      100.7122      105.4745       99.0940       69.1302       62.5849       54.6928       48.1816       43.3522       49.7181       56.6372       63.1675       56.3769       60.9757       60.1402       48.6884       42.5372       24.7347       23.6650       22.7251       22.9122       18.8345       16.8747       14.6425       13.8647       26.2028       21.9370       16.7422       19.4839       20.9878       36.3341       17.5186       21.4254       19.6232       25.6774       28.4610       48.8206       28.7857       32.5661       33.9996       34.8589       55.9892       48.8791       50.9697       50.8137       29.1150       26.4443       33.5734       24.5427       26.9535       26.1274       27.3079       30.7891       32.6908       37.1578       40.8410       43.9187       35.5904       47.1582       54.3790       63.4958       74.2800       85.9763        0.0000        0.0000        0.0000        0.0000        0.0000        0.0000        0.0000      155.3700      107.3400       37.6500      115.6414      134.3554      198.9295      234.0513      300.6862      342.1073      469.4345        0.0000        0.0000        0.0000        0.0000        0.0000        0.0000        0.0000        0.0000        0.0000        0.0000        0.0000        0.0000        0.0000        0.0000        0.0000        0.0000        0.0000        0.0000        0.0000        0.0000        0.0000        0.0000        0.0000        0.0000        0.0000        0.0000        0.0000        0.0000        0.0000        0.0000        0.0000        0.0000        0.0000        0.0000        0.0000        0.0000        0.0000        0.0000        0.0000        0.0000        0.0000        0.0000        0.0000        0.0000        0.0000        0.0000        0.0000        0.0000        0.0000        0.0000        0.0000        0.0000        0.0000        0.0000        0.0000
        0.0000        0.0000        0.0000        0.0000        0.0000        0.0000        0.0000        0.0000        0.0000        0.0000        0.0000        0.0000        0.0000        0.0000        0.0000        0.0000        0.0000        0.0000        0.0000        0.0000        0.0000        0.0000        0.0000        0.0000        0.0000        0.0000        0.0000        0.0000        0.0000        0.0000        0.0000        0.0000        0.0000        0.0000        0.0000        0.0000        0.0000        0.0000        0.0000        0.0000        0.0000        0.0000        0.0000        0.0000        0.0000        0.0000        0.0000        0.0000        0.0000        0.0000        0.0000        0.0000        0.0000        0.0000        0.0000        0.0000        0.0000        0.0000        0.0000        0.0000        0.0000        0.0000        0.0000        0.0000        0.0000        0.0000        0.0000        0.0000        0.0000        0.0000        0.0000        0.0000        0.0000        0.0000        0.0000        0.0000        0.0000        0.0000        0.0000        0.0000        0.0000        0.0000        0.0000        0.0000        0.0000        0.0000        0.0000        0.0000        0.0000        0.0000        0.0000        0.0000        0.0000        0.0000        0.0000        0.0000        0.0000        0.0000        0.0000        0.0000        0.0000        0.0000        0.0000      166.4786      162.1743      163.4812      138.4082      144.7129      147.8534      151.8669      146.9037      167.5027      167.1255      159.2459      150.2989      165.2138      160.2504      127.8969       93.5816       84.0463       81.8990       80.0068       61.1752       75.8472       86.9044       91.5873       96.6338        0.0000        0.0000       66.4646       49.1500       48.5983       39.3913       50.7038       59.8964       41.0060       26.9562       17.5678       15.4225       18.5565       18.3020       21.1412       25.8080       23.4336       21.9094       17.7381       20.5014       18.2551       29.3154       52.9093       31.7874       35.3565       28.6487       29.4182       36.8625       62.5158       52.9052       50.2821       42.9219       41.9838       34.6687       32.2222       25.9363       14.9745       19.0013       19.1197       17.2798       27.8740       28.3621       32.1865       34.3767       39.9233       61.0256       56.9746        0.0000        0.0000        0.0000        0.0000        0.0000        0.0000        0.0000        0.0000        0.0000        0.0000        0.0000        0.0000        0.0000      159.2745      198.5202      245.2548      274.2882      361.2640      412.5996        0.0000        0.0000        0.0000        0.0000        0.0000        0.0000        0.0000        0.0000        0.0000        0.0000        0.0000        0.0000        0.0000        0.0000        0.0000        0.0000        0.0000        0.0000        0.0000        0.0000        0.0000        0.0000        0.0000        0.0000        0.0000        0.0000        0.0000        0.0000        0.0000        0.0000        0.0000        0.0000        0.0000        0.0000        0.0000        0.0000        0.0000        0.0000        0.0000        0.0000        0.0000        0.0000        0.0000        0.0000        0.0000        0.0000        0.0000        0.0000        0.0000        0.0000        0.0000        0.0000        0.0000        0.0000        0.0000        0.0000
        0.0000        0.0000        0.0000        0.0000        0.0000        0.0000        0.0000        0.0000        0.0000        0.0000        0.0000        0.0000        0.0000        0.0000        0.0000        0.0000        0.0000        0.0000        0.0000        0.0000        0.0000        0.0000        0.0000        0.0000        0.0000        0.0000        0.0000        0.0000        0.0000        0.0000        0.0000        0.0000        0.0000        0.0000        0.0000        0.0000        0.0000        0.0000        0.0000        0.0000        0.0000        0.0000        0.0000        0.0000        0.0000        0.0000        0.0000        0.0000        0.0000        0.0000        0.0000        0.0000        0.0000        0.0000        0.0000        0.0000        0.0000        0.0000        0.0000        0.0000        0.0000        0.0000        0.0000        0.0000        0.0000        0.0000        0.0000        0.0000        0.0000        0.0000        0.0000        0.0000        0.0000        0.0000        0.0000        0.0000        0.0000        0.0000        0.0000        0.0000        0.0000        0.0000        0.0000        0.0000        0.0000        0.0000        0.0000        0.0000        0.0000        0.0000        0.0000        0.0000        0.0000        0.0000        0.0000        0.0000        0.0000        0.0000        0.0000        0.0000        0.0000        0.0000        0.0000      195.6649      187.2466      173.9603      145.9235      138.3698      141.0761      144.5076      134.7450      150.0417      158.1177      153.8341      163.2692      132.7960      136.7496      117.5523      111.2720       87.2734       85.5602       83.8739       78.5097       89.1407      107.0616      135.5736        0.0000        0.0000        0.0000        0.0000        0.0000        0.0000       56.3029       63.6444       59.3036       28.1846       25.4191       15.1442       17.5643       14.2775       12.6247       17.9381       18.0285       19.8574       25.9932       26.9922       28.8295       25.3513       26.4073       38.9392       28.3953       32.1552       33.6265       35.5147       43.8382       54.6748       54.9698       50.9016       48.4259       54.7082       50.0831       35.9772       25.5555       14.7349       17.9797       14.8079       14.8785       22.8679       27.8172       32.6747       35.0197       48.3597        0.0000        0.0000        0.0000        0.0000        0.0000        0.0000        0.0000        0.0000        0.0000        0.0000        0.0000        0.0000        0.0000        0.0000        0.0000      183.9006      238.1151      268.6604      335.0583      470.2350      519.8712      700.0841        0.0000        0.0000        0.0000        0.0000        0.0000        0.0000        0.0000        0.0000        0.0000        0.0000        0.0000        0.0000        0.0000        0.0000        0.0000        0.0000        0.0000        0.0000        0.0000        0.0000        0.0000        0.0000        0.0000        0.0000        0.0000        0.0000        0.0000        0.0000        0.0000        0.0000        0.0000        0.0000        0.0000        0.0000        0.0000        0.0000        0.0000        0.0000        0.0000        0.0000        0.0000        0.0000        0.0000        0.0000        0.0000        0.0000        0.0000        0.0000        0.0000        0.0000        0.0000        0.0000        0.0000        0.0000        0.0000
        0.0000        0.0000        0.0000        0.0000        0.0000        0.0000        0.0000        0.0000        0.0000        0.0000        0.0000        0.0000        0.0000        0.0000        0.0000        0.0000        0.0000        0.0000        0.0000        0.0000        0.0000        0.0000        0.0000        0.0000        0.0000        0.0000        0.0000        0.0000        0.0000        0.0000        0.0000        0.0000        0.0000        0.0000        0.0000        0.0000        0.0000        0.0000        0.0000        0.0000        0.0000        0.0000        0.0000        0.0000        0.0000        0.0000        0.0000        0.0000        0.0000        0.0000        0.0000        0.0000        0.0000        0.0000        0.0000        0.0000        0.0000        0.0000        0.0000        0.0000        0.0000        0.0000        0.0000        0.0000        0.0000        0.0000        0.0000        0.0000        0.0000        0.0000        0.0000        0.0000        0.0000        0.0000        0.0000        0.0000        0.0000        0.0000        0.0000        0.0000        0.0000        0.0000        0.0000        0.0000        0.0000        0.0000        0.0000        0.0000        0.0000        0.0000        0.0000        0.0000        0.0000        0.0000        0.0000        0.0000        0.0000        0.0000        0.0000        0.0000        0.0000        0.0000        0.0000      179.3722      165.2799      165.8506      146.4767      129.9146      132.1991      121.6498      120.4513      172.5465      155.1284      140.6405      140.2467      110.9552      116.6017        0.0000      100.7735       86.0023        0.0000        0.0000       87.7677       96.3436        0.0000        0.0000        0.0000        0.0000        0.0000        0.0000        0.0000        0.0000       66.1857       52.3319       39.2423       22.9711       17.5989       21.3378       20.5878       18.1105       18.3992       20.2774       29.3627       29.1620       34.8485       36.1837       36.8565       26.8150       27.5512       32.9993       32.9724       38.0073       37.2945       42.0334       49.1215       62.0720       61.4423       69.0051       62.4439       60.2248       48.1889       36.9854       32.1447       14.8808       12.3760       11.6191       13.8550        0.0000        0.0000        0.0000        0.0000        0.0000        0.0000        0.0000        0.0000        0.0000        0.0000        0.0000        0.0000        0.0000        0.0000        0.0000        0.0000        0.0000        0.0000        0.0000        0.0000      223.8364      244.9531      279.2546      385.1901      557.5062        0.0000        0.0000        0.0000        0.0000        0.0000        0.0000        0.0000        0.0000        0.0000        0.0000        0.0000        0.0000        0.0000        0.0000        0.0000        0.0000        0.0000        0.0000        0.0000        0.0000        0.0000        0.0000        0.0000        0.0000        0.0000        0.0000        0.0000        0.0000        0.0000        0.0000        0.0000        0.0000        0.0000        0.0000        0.0000        0.0000        0.0000        0.0000        0.0000        0.0000        0.0000        0.0000        0.0000        0.0000        0.0000        0.0000        0.0000        0.0000        0.0000        0.0000        0.0000        0.0000        0.0000        0.0000        0.0000        0.0000        0.0000
        0.0000        0.0000        0.0000        0.0000        0.0000        0.0000        0.0000        0.0000        0.0000        0.0000        0.0000        0.0000        0.0000        0.0000        0.0000        0.0000        0.0000        0.0000        0.0000        0.0000        0.0000        0.0000        0.0000        0.0000        0.0000        0.0000        0.0000        0.0000        0.0000        0.0000        0.0000        0.0000        0.0000        0.0000        0.0000        0.0000        0.0000        0.0000        0.0000        0.0000        0.0000        0.0000        0.0000        0.0000        0.0000        0.0000        0.0000        0.0000        0.0000        0.0000        0.0000        0.0000        0.0000        0.0000        0.0000        0.0000        0.0000        0.0000        0.0000        0.0000        0.0000        0.0000        0.0000        0.0000        0.0000        0.0000        0.0000        0.0000        0.0000        0.0000        0.0000        0.0000        0.0000        0.0000        0.0000        0.0000        0.0000        0.0000        0.0000        0.0000        0.0000        0.0000        0.0000        0.0000        0.0000        0.0000        0.0000        0.0000        0.0000        0.0000        0.0000        0.0000        0.0000        0.0000        0.0000        0.0000        0.0000        0.0000        0.0000        0.0000        0.0000        0.0000        0.0000      147.4664      151.4958      143.0293      124.4484      112.0804      107.7464      100.1932      111.9804      150.0726      131.0962      122.1435        0.0000        0.0000        0.0000        0.0000        0.0000        0.0000        0.0000        0.0000        0.0000        0.0000        0.0000        0.0000        0.0000        0.0000        0.0000        0.0000        0.0000        0.0000        0.0000       46.0381       36.7285       35.0321       38.9331       29.2220       20.4863       27.8444       41.7683       32.7926       34.4283       35.9067       47.3003       48.2011       52.7001       36.2554       38.4942       42.3072       38.4198       47.8558       47.2363       62.6193       52.5971       79.6007       82.3865       71.9141       68.2385       58.7673       49.6031       46.6097       42.3467       22.1582       17.2211       14.0127        0.0000        0.0000        0.0000        0.0000        0.0000        0.0000        0.0000        0.0000        0.0000        0.0000        0.0000        0.0000        0.0000        0.0000        0.0000        0.0000        0.0000        0.0000        0.0000        0.0000        0.0000        0.0000      245.5063      273.6197      391.1372        0.0000      661.4182      920.0551        0.0000        0.0000        0.0000        0.0000        0.0000        0.0000        0.0000        0.0000        0.0000        0.0000        0.0000        0.0000        0.0000        0.0000        0.0000        0.0000        0.0000        0.0000        0.0000        0.0000        0.0000        0.0000        0.0000        0.0000        0.0000        0.0000        0.0000        0.0000        0.0000        0.0000        0.0000        0.0000        0.0000        0.0000        0.0000        0.0000        0.0000        0.0000        0.0000        0.0000        0.0000        0.0000        0.0000        0.0000        0.0000        0.0000        0.0000        0.0000        0.0000        0.0000        0.0000        0.0000        0.0000        0.0000        0.0000
        0.0000        0.0000        0.0000        0.0000        0.0000        0.0000        0.0000        0.0000        0.0000        0.0000        0.0000        0.0000        0.0000        0.0000        0.0000        0.0000        0.0000        0.0000        0.0000        0.0000        0.0000        0.0000        0.0000        0.0000        0.0000        0.0000        0.0000        0.0000        0.0000        0.0000        0.0000        0.0000        0.0000        0.0000        0.0000        0.0000        0.0000        0.0000        0.0000        0.0000        0.0000        0.0000        0.0000        0.0000        0.0000        0.0000        0.0000        0.0000        0.0000        0.0000        0.0000        0.0000        0.0000        0.0000        0.0000        0.0000        0.0000        0.0000        0.0000        0.0000        0.0000        0.0000        0.0000        0.0000        0.0000        0.0000        0.0000        0.0000        0.0000        0.0000        0.0000        0.0000        0.0000        0.0000        0.0000        0.0000        0.0000        0.0000        0.0000        0.0000        0.0000        0.0000        0.0000        0.0000        0.0000        0.0000        0.0000        0.0000        0.0000        0.0000        0.0000        0.0000        0.0000        0.0000        0.0000        0.0000        0.0000        0.0000        0.0000        0.0000        0.0000        0.0000        0.0000        0.0000        0.0000      110.7699       91.8065       92.2780       87.7857       78.4537      105.1904      123.8993       93.5858       80.3650       66.8253        0.0000        0.0000        0.0000        0.0000        0.0000        0.0000        0.0000        0.0000        0.0000        0.0000        0.0000        0.0000        0.0000        0.0000        0.0000        0.0000        0.0000        0.0000       26.8230       36.4746       30.6415       24.7979       20.7844       21.5565       40.4598       43.6049       39.6319       40.3378       39.4983       40.8779       46.0467       52.4418       60.3340       67.3706       62.0251       53.7988       46.7281       46.3521       43.3314       44.7491       87.3849       80.4966       78.3547       81.4239       69.5929       63.1463       60.2294       50.2769       42.1500       41.3400        0.0000        0.0000        0.0000        0.0000        0.0000        0.0000        0.0000        0.0000        0.0000        0.0000        0.0000        0.0000        0.0000        0.0000        0.0000        0.0000        0.0000        0.0000        0.0000        0.0000        0.0000        0.0000        0.0000        0.0000      315.4464      405.4147        0.0000      631.1101      924.3598        0.0000        0.0000        0.0000        0.0000        0.0000        0.0000        0.0000        0.0000        0.0000        0.0000        0.0000        0.0000        0.0000        0.0000        0.0000        0.0000        0.0000        0.0000        0.0000        0.0000        0.0000        0.0000        0.0000        0.0000        0.0000        0.0000        0.0000        0.0000        0.0000        0.0000        0.0000        0.0000        0.0000        0.0000        0.0000        0.0000        0.0000        0.0000        0.0000        0.0000        0.0000        0.0000        0.0000        0.0000        0.0000        0.0000        0.0000        0.0000        0.0000        0.0000        0.0000        0.0000        0.0000        0.0000        0.0000
        0.0000        0.0000        0.0000        0.0000        0.0000        0.0000        0.0000        0.0000        0.0000        0.0000        0.0000        0.0000        0.0000        0.0000        0.0000        0.0000        0.0000        0.0000        0.0000        0.0000        0.0000        0.0000        0.0000        0.0000        0.0000        0.0000        0.0000        0.0000        0.0000        0.0000        0.0000        0.0000        0.0000        0.0000        0.0000        0.0000        0.0000        0.0000        0.0000        0.0000        0.0000        0.0000        0.0000        0.0000        0.0000        0.0000        0.0000        0.0000        0.0000        0.0000        0.0000        0.0000        0.0000        0.0000        0.0000        0.0000        0.0000        0.0000        0.0000        0.0000        0.0000        0.0000        0.0000        0.0000        0.0000        0.0000        0.0000        0.0000        0.0000        0.0000        0.0000        0.0000        0.0000        0.0000        0.0000        0.0000        0.0000        0.0000        0.0000        0.0000        0.0000        0.0000        0.0000        0.0000        0.0000        0.0000        0.0000        0.0000        0.0000        0.0000        0.0000        0.0000        0.0000        0.0000        0.0000        0.0000        0.0000        0.0000        0.0000        0.0000        0.0000        0.0000        0.0000        0.0000        0.0000        0.0000       80.8493       90.3281       76.8807       75.8403       88.5212       89.7887       79.4712       73.8163       59.8299        0.0000        0.0000        0.0000        0.0000        0.0000        0.0000        0.0000        0.0000        0.0000        0.0000        0.0000        0.0000        0.0000        0.0000        0.0000        0.0000        0.0000        0.0000        0.0000        0.0000       26.2476       22.5661       22.8287       26.1048       40.6907       40.9115       37.8126       41.0951       38.7124       58.8806       55.2913       52.2466       60.4907       64.0964       61.9196       64.5640       51.4327       44.2386       41.9924       46.5335       70.1522       78.8475       96.7282      108.2396       90.0713        0.0000        0.0000       66.5923        0.0000        0.0000        0.0000        0.0000        0.0000        0.0000        0.0000        0.0000        0.0000        0.0000        0.0000        0.0000        0.0000        0.0000        0.0000        0.0000        0.0000        0.0000        0.0000        0.0000        0.0000        0.0000        0.0000        0.0000        0.0000        0.0000      396.0404      407.7686        0.0000        0.0000        0.0000        0.0000        0.0000        0.0000        0.0000        0.0000        0.0000        0.0000        0.0000        0.0000        0.0000        0.0000        0.0000        0.0000        0.0000        0.0000        0.0000        0.0000        0.0000        0.0000        0.0000        0.0000        0.0000        0.0000        0.0000        0.0000        0.0000        0.0000        0.0000        0.0000        0.0000        0.0000        0.0000        0.0000        0.0000        0.0000        0.0000        0.0000        0.0000        0.0000        0.0000        0.0000        0.0000        0.0000        0.0000        0.0000        0.0000        0.0000        0.0000        0.0000        0.0000        0.0000        0.0000        0.0000        0.0000        0.0000
[truncated: 212,709 more chars]
