# Supplementary material for: Multidimensional evaluation of the TRMM 3B43V7 satellite-based precipitation product in mainland China from 1998–2016
Source: PeerJ. 2020 Feb 20;8:e8615. doi: 10.7717/peerj.8615 (PMC7036276; doi:10.7717/peerj.8615)
Supplement: Supplemental Information 2 [file peerj-08-8615-s002.zip › TRMM_3B43 data/TRMM 3B43 data-Year-Month/2010-11.txt]

ncols         249
nrows         175
xllcorner     73.250
yllcorner     6.500
cellsize      0.25000
        0.0000        0.0000        0.0000        0.0000        0.0000        0.0000        0.0000        0.0000        0.0000        0.0000        0.0000        0.0000        0.0000        0.0000        0.0000        0.0000        0.0000        0.0000        0.0000        0.0000        0.0000        0.0000        0.0000        0.0000        0.0000        0.0000        0.0000        0.0000        0.0000        0.0000        0.0000        0.0000        0.0000        0.0000        0.0000        0.0000        0.0000        0.0000        0.0000        0.0000        0.0000        0.0000        0.0000        0.0000        0.0000        0.0000        0.0000        0.0000        0.0000        0.0000        0.0000        0.0000        0.0000        0.0000        0.0000        0.0000        0.0000        0.0000        0.0000        0.0000        0.0000        0.0000        0.0000        0.0000        0.0000        0.0000        0.0000        0.0000        0.0000        0.0000        0.0000        0.0000        0.0000        0.0000        0.0000        0.0000        0.0000        0.0000        0.0000        0.0000        0.0000        0.0000        0.0000        0.0000        0.0000        0.0000        0.0000        0.0000        0.0000        0.0000        0.0000        0.0000        0.0000        0.0000        0.0000        0.0000        0.0000        0.0000        0.0000        0.0000        0.0000        0.0000        0.0000        0.0000        0.0000        0.0000        0.0000        0.0000        0.0000        0.0000        0.0000        0.0000        0.0000        0.0000        0.0000        0.0000        0.0000        0.0000        0.0000        0.0000        0.0000        0.0000        0.0000        0.0000        0.0000        0.0000        0.0000        0.0000        0.0000        0.0000        0.0000        0.0000        0.0000        0.0000        0.0000        0.0000        0.0000        0.0000        0.0000        0.0000        0.0000        0.0000        0.0000        0.0000        0.0000        0.0000        0.0000        0.0000        0.0000        0.0000        0.0000        0.0000        0.0000        0.0000        0.0000        0.0000        0.0000        0.0000        0.0000        0.0000        0.0000        0.0000        0.0000        0.0000        0.0000        0.0000        0.0000        0.0000        0.0000        0.0000        0.0000        0.0000        0.0000       13.1159       13.6850       13.2442        0.0000        0.0000        0.0000       17.7429       18.9316       19.3854       18.6417       22.0354       24.7858       25.4105       29.9721       23.0864       13.2794       13.0250       13.6874       23.4955       21.0063       14.5411       12.3012       14.6202       10.4212       10.2314       10.0988        7.9603       14.2757       18.2645       20.7706       18.1376       13.0411       13.8476       16.0871       19.4494       14.6521       15.1972       15.6445       21.2444       21.9192       23.5179       27.1873       32.6111       34.1655       34.6279       32.3063        0.0000        0.0000        0.0000        0.0000        0.0000        0.0000        0.0000        0.0000        0.0000        0.0000        0.0000        0.0000        0.0000        0.0000        0.0000        0.0000        0.0000        0.0000        0.0000        0.0000        0.0000        0.0000        0.0000        0.0000        0.0000        0.0000        0.0000        0.0000        0.0000        0.0000
        0.0000        0.0000        0.0000        0.0000        0.0000        0.0000        0.0000        0.0000        0.0000        0.0000        0.0000        0.0000        0.0000        0.0000        0.0000        0.0000        0.0000        0.0000        0.0000        0.0000        0.0000        0.0000        0.0000        0.0000        0.0000        0.0000        0.0000        0.0000        0.0000        0.0000        0.0000        0.0000        0.0000        0.0000        0.0000        0.0000        0.0000        0.0000        0.0000        0.0000        0.0000        0.0000        0.0000        0.0000        0.0000        0.0000        0.0000        0.0000        0.0000        0.0000        0.0000        0.0000        0.0000        0.0000        0.0000        0.0000        0.0000        0.0000        0.0000        0.0000        0.0000        0.0000        0.0000        0.0000        0.0000        0.0000        0.0000        0.0000        0.0000        0.0000        0.0000        0.0000        0.0000        0.0000        0.0000        0.0000        0.0000        0.0000        0.0000        0.0000        0.0000        0.0000        0.0000        0.0000        0.0000        0.0000        0.0000        0.0000        0.0000        0.0000        0.0000        0.0000        0.0000        0.0000        0.0000        0.0000        0.0000        0.0000        0.0000        0.0000        0.0000        0.0000        0.0000        0.0000        0.0000        0.0000        0.0000        0.0000        0.0000        0.0000        0.0000        0.0000        0.0000        0.0000        0.0000        0.0000        0.0000        0.0000        0.0000        0.0000        0.0000        0.0000        0.0000        0.0000        0.0000        0.0000        0.0000        0.0000        0.0000        0.0000        0.0000        0.0000        0.0000        0.0000        0.0000        0.0000        0.0000        0.0000        0.0000        0.0000        0.0000        0.0000        0.0000        0.0000        0.0000        0.0000        0.0000        0.0000        0.0000        0.0000        0.0000        0.0000        0.0000        0.0000        0.0000        0.0000        0.0000        0.0000        0.0000        0.0000        0.0000        0.0000        0.0000        0.0000        0.0000        0.0000        0.0000        0.0000        0.0000        0.0000        0.0000        0.0000       12.5033       13.8444       14.8695       16.8572       17.3545       18.7542       21.3802       22.4181       21.7671       20.5550       20.4796       21.1914       18.7099       19.1500       20.1929       15.7719       15.2557       14.1584       15.4255       25.5388       23.2234       18.7879       13.4455       13.8016       13.0207       14.3258       12.1435        9.0662        8.1658       10.4762        6.5518       12.3904       13.3419       14.2622       15.8081       15.1451       15.8950       17.5056       19.0523       23.1427       24.5638       25.2463       27.1103       30.2621       31.4609       32.5443       32.6507       29.8754       34.7671       35.6431       36.1883       33.1694       36.6154       36.9811        0.0000        0.0000        0.0000        0.0000        0.0000        0.0000        0.0000        0.0000        0.0000        0.0000        0.0000        0.0000        0.0000        0.0000        0.0000        0.0000        0.0000        0.0000        0.0000        0.0000        0.0000        0.0000        0.0000
        0.0000        0.0000        0.0000        0.0000        0.0000        0.0000        0.0000        0.0000        0.0000        0.0000        0.0000        0.0000        0.0000        0.0000        0.0000        0.0000        0.0000        0.0000        0.0000        0.0000        0.0000        0.0000        0.0000        0.0000        0.0000        0.0000        0.0000        0.0000        0.0000        0.0000        0.0000        0.0000        0.0000        0.0000        0.0000        0.0000        0.0000        0.0000        0.0000        0.0000        0.0000        0.0000        0.0000        0.0000        0.0000        0.0000        0.0000        0.0000        0.0000        0.0000        0.0000        0.0000        0.0000        0.0000        0.0000       43.8826        0.0000       37.4715       32.7546        0.0000        0.0000        0.0000        0.0000        0.0000        0.0000        0.0000        0.0000        0.0000        0.0000        0.0000        0.0000        0.0000        0.0000        0.0000        0.0000        0.0000        0.0000        0.0000        0.0000        0.0000        0.0000        0.0000        0.0000        0.0000        0.0000        0.0000        0.0000        0.0000        0.0000        0.0000        0.0000        0.0000        0.0000        0.0000        0.0000        0.0000        0.0000        0.0000        0.0000        0.0000        0.0000        0.0000        0.0000        0.0000        0.0000        0.0000        0.0000        0.0000        0.0000        0.0000        0.0000        0.0000        0.0000        0.0000        0.0000        0.0000        0.0000        0.0000        0.0000        0.0000        0.0000        0.0000        0.0000        0.0000        0.0000        0.0000        0.0000        0.0000        0.0000        0.0000        0.0000        0.0000        0.0000        0.0000        0.0000        0.0000        0.0000        0.0000        0.0000        0.0000        0.0000        0.0000        0.0000        0.0000        0.0000        0.0000        0.0000        0.0000        0.0000        0.0000        0.0000        0.0000        0.0000        0.0000        0.0000        0.0000        0.0000        0.0000        0.0000        0.0000        0.0000        0.0000        0.0000        0.0000        0.0000        0.0000        0.0000        0.0000        0.0000        0.0000        0.0000       13.9846       15.4724       15.4159       16.2069       17.6774       18.2992       20.1338       21.7588       17.7786       20.1381       23.6759       21.3834       21.9228       20.3661       20.4948       20.5296       19.2088       18.9218       18.7289       18.0427       20.6379       19.1472       16.9706       13.2217       15.5096       14.5634       14.4669       13.9463       13.7945       13.2932       13.5230       15.3503       17.4116       19.4425       17.7422       19.6231       19.0653       18.5737       21.9461       23.3884       25.6680       27.8134       27.7847       29.2649       31.2927       29.2790       29.8711       32.4195       33.4405       35.9837       35.8818       37.2276       47.7761       38.0497       42.7365       32.6563        0.0000        0.0000        0.0000        0.0000        0.0000        0.0000        0.0000        0.0000        0.0000        0.0000        0.0000        0.0000        0.0000        0.0000        0.0000        0.0000        0.0000        0.0000        0.0000        0.0000        0.0000        0.0000
        0.0000        0.0000        0.0000        0.0000        0.0000        0.0000        0.0000        0.0000        0.0000        0.0000        0.0000        0.0000        0.0000        0.0000        0.0000        0.0000        0.0000        0.0000        0.0000        0.0000        0.0000        0.0000        0.0000        0.0000        0.0000        0.0000        0.0000        0.0000        0.0000        0.0000        0.0000        0.0000        0.0000        0.0000        0.0000        0.0000        0.0000        0.0000        0.0000        0.0000        0.0000        0.0000        0.0000        0.0000        0.0000        0.0000        0.0000        0.0000        0.0000        0.0000        0.0000        0.0000        0.0000       53.8548       50.7043       45.6332       43.7674       40.0706       36.6213       26.5156        0.0000        0.0000        0.0000        0.0000        0.0000        0.0000        0.0000        0.0000        0.0000        0.0000        0.0000        0.0000        0.0000        0.0000        0.0000        0.0000        0.0000        0.0000        0.0000        0.0000        0.0000        0.0000        0.0000        0.0000        0.0000        0.0000        0.0000        0.0000        0.0000        0.0000        0.0000        0.0000        0.0000        0.0000        0.0000        0.0000        0.0000        0.0000        0.0000        0.0000        0.0000        0.0000        0.0000        0.0000        0.0000        0.0000        0.0000        0.0000        0.0000        0.0000        0.0000        0.0000        0.0000        0.0000        0.0000        0.0000        0.0000        0.0000        0.0000        0.0000        0.0000        0.0000        0.0000        0.0000        0.0000        0.0000        0.0000        0.0000        0.0000        0.0000        0.0000        0.0000        0.0000        0.0000        0.0000        0.0000        0.0000        0.0000        0.0000        0.0000        0.0000        0.0000        0.0000        0.0000        0.0000        0.0000        0.0000        0.0000        0.0000        0.0000        0.0000        0.0000        0.0000        0.0000        0.0000        0.0000        0.0000        0.0000        0.0000        0.0000        0.0000        0.0000        0.0000        0.0000        0.0000        0.0000        0.0000        0.0000        0.0000        0.0000       15.0914       17.1938       15.5390       15.2140       15.4766       17.4013       14.7552       10.8335       14.3489       15.0225       12.7790       13.5035       15.5351       19.1014       18.9172       18.7140       19.2348       18.4028       17.4667       16.1842       15.0486       20.7316       21.5249       17.5272       14.0914       15.6438       15.2717       12.3151       11.7043        7.0961       14.4950       16.1782       18.1240       18.1943       20.7053       17.2005       19.8317       19.7422       23.3255       20.6680       23.1084       25.6506       27.2543       28.3302       27.8347       29.1535       28.9014       30.9682       39.9873       39.8893       40.9170       41.4375       39.2003       42.1008       41.3695       44.1955       50.2701       37.4793       41.2263        0.0000        0.0000        0.0000        0.0000        0.0000        0.0000        0.0000        0.0000        0.0000        0.0000        0.0000        0.0000        0.0000        0.0000        0.0000        0.0000        0.0000        0.0000        0.0000        0.0000
        0.0000        0.0000        0.0000        0.0000        0.0000        0.0000        0.0000        0.0000        0.0000        0.0000        0.0000        0.0000        0.0000        0.0000        0.0000        0.0000        0.0000        0.0000        0.0000        0.0000        0.0000        0.0000        0.0000        0.0000        0.0000        0.0000        0.0000        0.0000        0.0000        0.0000        0.0000        0.0000        0.0000        0.0000        0.0000        0.0000        0.0000        0.0000        0.0000        0.0000        0.0000        0.0000        0.0000        0.0000        0.0000        0.0000        0.0000        0.0000        0.0000        0.0000        0.0000        0.0000        0.0000       50.0892       47.9986       52.0227       49.1104       45.4954       40.3961       34.0624        0.0000        0.0000        0.0000        0.0000        0.0000        0.0000        0.0000        0.0000        0.0000        0.0000        0.0000        0.0000        0.0000        0.0000        0.0000        0.0000        0.0000        0.0000        0.0000        0.0000        0.0000        0.0000        0.0000        0.0000        0.0000        0.0000        0.0000        0.0000        0.0000        0.0000        0.0000        0.0000        0.0000        0.0000        0.0000        0.0000        0.0000        0.0000        0.0000        0.0000        0.0000        0.0000        0.0000        0.0000        0.0000        0.0000        0.0000        0.0000        0.0000        0.0000        0.0000        0.0000        0.0000        0.0000        0.0000        0.0000        0.0000        0.0000        0.0000        0.0000        0.0000        0.0000        0.0000        0.0000        0.0000        0.0000        0.0000        0.0000        0.0000        0.0000        0.0000        0.0000        0.0000        0.0000        0.0000        0.0000        0.0000        0.0000        0.0000        0.0000        0.0000        0.0000        0.0000        0.0000        0.0000        0.0000        0.0000        0.0000        0.0000        0.0000        0.0000        0.0000        0.0000        0.0000        0.0000        0.0000        0.0000        0.0000        0.0000        0.0000        0.0000        0.0000        0.0000        0.0000        0.0000        0.0000        0.0000        0.0000        0.0000        0.0000       11.9434       12.4906       15.1012       15.6205       17.5917       12.7043       11.7095       12.3696       17.7080       12.6054       11.1533       11.1824       11.5736       14.2055       14.0079       14.2101       14.3713       14.6036       13.6341       12.9673       12.8140       11.5380       21.4819       17.6162       17.4815       17.1901       15.8558       13.4285       13.1887       10.9830       11.8813       12.1281        9.9390       14.6392       16.2194       18.8670       19.8524       19.7001       18.7634       22.1801       32.4974       32.4324       27.7339       29.8947       32.9857       33.3684       29.2453       33.0022       34.8055       35.5915       35.7929       33.5848       34.1119       31.0118       38.6875       35.4476       29.3042       43.1974       49.5261       50.1577       44.8635        0.0000        0.0000        0.0000        0.0000        0.0000        0.0000        0.0000        0.0000        0.0000        0.0000        0.0000        0.0000        0.0000        0.0000        0.0000        0.0000        0.0000        0.0000
        0.0000        0.0000        0.0000        0.0000        0.0000        0.0000        0.0000        0.0000        0.0000        0.0000        0.0000        0.0000        0.0000        0.0000        0.0000        0.0000        0.0000        0.0000        0.0000        0.0000        0.0000        0.0000        0.0000        0.0000        0.0000        0.0000        0.0000        0.0000        0.0000        0.0000        0.0000        0.0000        0.0000        0.0000        0.0000        0.0000        0.0000        0.0000        0.0000        0.0000        0.0000        0.0000        0.0000        0.0000        0.0000        0.0000        0.0000        0.0000        0.0000        0.0000       59.9878       55.4452       63.3710       51.2527       51.1304       56.1798       52.0389       53.2601       48.8153       33.8268       26.6769       22.7532        0.0000        0.0000        0.0000        0.0000        0.0000        0.0000        0.0000        0.0000        0.0000        0.0000        0.0000        0.0000        0.0000        0.0000        0.0000        0.0000        0.0000        0.0000        0.0000        0.0000        0.0000        0.0000        0.0000        0.0000        0.0000        0.0000        0.0000        0.0000        0.0000        0.0000        0.0000        0.0000        0.0000        0.0000        0.0000        0.0000        0.0000        0.0000        0.0000        0.0000        0.0000        0.0000        0.0000        0.0000        0.0000        0.0000        0.0000        0.0000        0.0000        0.0000        0.0000        0.0000        0.0000        0.0000        0.0000        0.0000        0.0000        0.0000        0.0000        0.0000        0.0000        0.0000        0.0000        0.0000        0.0000        0.0000        0.0000        0.0000        0.0000        0.0000        0.0000        0.0000        0.0000        0.0000        0.0000        0.0000        0.0000        0.0000        0.0000        0.0000        0.0000        0.0000        0.0000        0.0000        0.0000        0.0000        0.0000        0.0000        0.0000        0.0000        0.0000        0.0000        0.0000        0.0000        0.0000        0.0000        0.0000        0.0000        0.0000        0.0000        0.0000        0.0000        0.0000        0.0000        0.0000        0.0000        0.0000       10.4138       13.7286       14.1427       11.7397        9.6132       13.7591       26.3351       12.0721       11.5419       13.7201       11.5143       10.7049       11.5319       12.3336       16.6474       19.3779       20.0256       16.7207       15.8296       14.7713       14.1270       15.4397       21.9222       27.6032       18.7768       11.8152       16.1734       15.8029       18.1687       21.5579       16.3915       14.1393       13.0140       14.2362       18.5315       19.7754       16.8946       17.8870       18.2673       22.0539       23.8839       25.0164       25.8080       24.7055       25.8143       27.7814       28.4464       29.3224       33.7964       37.3531       33.6156       34.0897       32.8505       32.0268       31.2285       29.1935       29.1881       30.5411       48.8628       49.8530       54.1791       46.2962        0.0000        0.0000        0.0000        0.0000        0.0000        0.0000        0.0000        0.0000        0.0000        0.0000        0.0000        0.0000        0.0000        0.0000       86.9027       93.8971       97.5984        0.0000
        0.0000        0.0000        0.0000        0.0000        0.0000        0.0000        0.0000        0.0000        0.0000        0.0000        0.0000        0.0000        0.0000        0.0000        0.0000        0.0000        0.0000        0.0000        0.0000        0.0000        0.0000        0.0000        0.0000        0.0000        0.0000        0.0000        0.0000        0.0000        0.0000        0.0000        0.0000        0.0000        0.0000        0.0000        0.0000        0.0000        0.0000        0.0000        0.0000        0.0000        0.0000        0.0000        0.0000        0.0000        0.0000        0.0000        0.0000        0.0000       65.2627       63.5694       61.7591       54.4767       53.5275       52.2077       54.7449       53.7459       55.7737       52.3828       45.7131       35.4370       30.7162       27.2534       24.4883        0.0000        0.0000        0.0000        0.0000        0.0000        0.0000        0.0000        0.0000        0.0000        0.0000        0.0000        0.0000        0.0000        0.0000        0.0000        0.0000        0.0000        0.0000        0.0000        0.0000        0.0000        0.0000        0.0000        0.0000        0.0000        0.0000        0.0000        0.0000        0.0000        0.0000        0.0000        0.0000        0.0000        0.0000        0.0000        0.0000        0.0000        0.0000        0.0000        0.0000        0.0000        0.0000        0.0000        0.0000        0.0000        0.0000        0.0000        0.0000        0.0000        0.0000        0.0000        0.0000        0.0000        0.0000        0.0000        0.0000        0.0000        0.0000        0.0000        0.0000        0.0000        0.0000        0.0000        0.0000        0.0000        0.0000        0.0000        0.0000        0.0000        0.0000        0.0000        0.0000        0.0000        0.0000        0.0000        0.0000        0.0000        0.0000        0.0000        0.0000        0.0000        0.0000        0.0000        0.0000        0.0000        0.0000        0.0000        0.0000        0.0000        0.0000        0.0000        0.0000        0.0000        0.0000        0.0000        0.0000        0.0000        0.0000        0.0000        0.0000        0.0000        0.0000        0.0000        0.0000        0.0000       10.5974       12.0173       12.0540       10.5227        9.4543        9.4691        9.2061       10.9129       12.3854       11.8620       14.3880       13.1652       12.6334       11.9615       14.1851       17.9565       20.7993       19.3857       16.4641       19.3779       19.2171       19.1660       17.7910       20.7387       21.8569       17.6525       20.2944       16.6388       17.5315       17.8789       20.1207       14.4644       15.6823       16.8345       20.2763       19.9434       19.0286       17.1665       20.0272       22.7685       27.6865       24.3930       22.9563       22.2222       22.8930       24.2011       26.1032       28.4788       27.9943       30.8287       30.5792       32.4642       36.0776       35.5771       33.0879       33.1412       30.6402       31.0807       27.0471       33.6773       36.3192       34.8087       38.0242       36.8907        0.0000        0.0000        0.0000        0.0000        0.0000        0.0000        0.0000        0.0000        0.0000       69.0266       74.8206       78.7316       87.8742       89.9999       95.2964       98.4880      100.8525
        0.0000        0.0000        0.0000        0.0000        0.0000        0.0000        0.0000        0.0000        0.0000        0.0000        0.0000        0.0000        0.0000        0.0000        0.0000        0.0000        0.0000        0.0000        0.0000        0.0000        0.0000        0.0000        0.0000        0.0000        0.0000        0.0000        0.0000        0.0000        0.0000        0.0000        0.0000        0.0000        0.0000        0.0000        0.0000        0.0000        0.0000        0.0000        0.0000        0.0000        0.0000        0.0000        0.0000        0.0000        0.0000        0.0000        0.0000        0.0000       52.5749       53.9304       59.8663       46.8083       48.1638       46.8196       44.6306       48.4382       49.6353       55.2008       45.0731       39.4090       34.3078       31.0005       27.8654       21.6799       18.8384       15.9371       13.8585        0.0000        0.0000        0.0000        0.0000        0.0000        0.0000        0.0000        0.0000        0.0000        0.0000        0.0000        0.0000        0.0000        0.0000        0.0000        0.0000        0.0000        0.0000        0.0000        0.0000        0.0000        0.0000        0.0000        0.0000        0.0000        0.0000        0.0000        0.0000        0.0000        0.0000        0.0000        0.0000        0.0000        0.0000        0.0000        0.0000        0.0000        0.0000        0.0000        0.0000        0.0000        0.0000        0.0000        0.0000        0.0000        0.0000        0.0000        0.0000        0.0000        0.0000        0.0000        0.0000        0.0000        0.0000        0.0000        0.0000        0.0000        0.0000        0.0000        0.0000        0.0000        0.0000        0.0000        0.0000        0.0000        0.0000        0.0000        0.0000        0.0000        0.0000        0.0000        0.0000        0.0000        0.0000        0.0000        0.0000        0.0000        0.0000        0.0000        0.0000        0.0000        0.0000        0.0000        0.0000        0.0000        0.0000        0.0000        0.0000        0.0000        0.0000        0.0000        0.0000        0.0000        0.0000        0.0000        0.0000        0.0000        0.0000        0.0000        0.0000        0.0000       11.7706       11.1271       11.1760        9.2479        9.3166        8.9543        9.1722       11.5283       12.5907       12.3830       14.3277       12.7193       13.3696       14.7081       15.7421       18.1220       18.0763       19.6891       21.2130       21.1696       22.6720       24.5760       21.6007       24.5286       16.3794       13.4793       11.9289       17.6422       18.3324       18.3007       18.4072       17.9059       18.7485       20.2660       23.3795       19.3613       19.2855       19.6294       24.3480       23.3425       23.6040       24.3663       25.2934       24.5818       25.5713       29.9551       30.3634       28.5208       28.4374       29.7555       30.2163       33.6749       38.9900       37.5302       34.0475       32.7539       31.5771       34.7456       31.3150       37.2913       34.6831       31.6226       33.3229        0.0000        0.0000        0.0000        0.0000        0.0000        0.0000       36.4296       50.9070       70.9456       72.5197       77.3880       83.7601       94.5215       93.2882       99.1892       97.6256        0.0000        0.0000
        0.0000        0.0000        0.0000        0.0000        0.0000        0.0000        0.0000        0.0000        0.0000        0.0000        0.0000        0.0000        0.0000        0.0000        0.0000        0.0000        0.0000        0.0000        0.0000        0.0000        0.0000        0.0000        0.0000        0.0000        0.0000        0.0000        0.0000        0.0000        0.0000        0.0000        0.0000        0.0000        0.0000        0.0000        0.0000        0.0000        0.0000        0.0000        0.0000        0.0000        0.0000        0.0000        0.0000        0.0000        0.0000        0.0000        0.0000        0.0000       44.3800       42.9507       43.0672       44.2932       43.8378       43.2114       43.8921       45.7020       47.2318       45.6851       40.5969       44.5767       40.8158       38.0626       35.7479       38.7707       34.6107       29.8699       26.0440       21.6577       18.0398        0.0000        0.0000        0.0000        0.0000        0.0000        0.0000        0.0000        0.0000        0.0000        0.0000        0.0000        0.0000        0.0000        0.0000        0.0000        0.0000        0.0000        0.0000        0.0000        0.0000        0.0000        0.0000        0.0000        0.0000        0.0000        0.0000        0.0000        0.0000        0.0000        0.0000        0.0000        0.0000        0.0000        0.0000        0.0000        0.0000        0.0000        0.0000        0.0000        0.0000        0.0000        0.0000        0.0000        0.0000        0.0000        0.0000        0.0000        0.0000        0.0000        0.0000        0.0000        0.0000        0.0000        0.0000        0.0000        0.0000        0.0000        0.0000        0.0000        0.0000        0.0000        0.0000        0.0000        0.0000        0.0000        0.0000        0.0000        0.0000        0.0000        0.0000        0.0000        0.0000        0.0000        0.0000        0.0000        0.0000        0.0000        0.0000        0.0000        0.0000        0.0000        0.0000        0.0000        0.0000        0.0000        0.0000        0.0000        0.0000        0.0000        0.0000        0.0000        0.0000        0.0000        0.0000        0.0000        0.0000        0.0000        0.0000        0.0000       11.0902       10.9670       10.3198        8.2708        8.3592        8.5198        9.4111       10.2916       11.4101       10.6886       11.0835       15.6821       18.7778       15.7672       17.3189       23.5089       23.5978       26.3463       35.5701       39.1215       36.7488       29.1836       23.9696       17.2532       12.3157       12.4233       10.4560       13.2184       13.8560       14.6829       17.1589       14.6119       15.8989       16.7403       15.0327       15.7977       16.4457       18.7578       20.0058       21.4048       22.1736       23.4935       24.3844       24.5996       23.7582       24.4756       27.3245       27.4681       27.7346       28.6160       29.3056       31.6774       34.2055       33.8405       29.5906       31.9274       32.4347       38.2727       34.1413       33.5837       31.2119       32.0032       33.1370       29.7689       26.3928       25.3873       28.3363       25.1661       32.7934       40.3735       43.3093       57.2355       66.6555       69.5316       73.3615       86.6818       93.4427       94.2491       92.5912        0.0000        0.0000
        0.0000        0.0000        0.0000        0.0000        0.0000        0.0000        0.0000        0.0000        0.0000        0.0000        0.0000        0.0000        0.0000        0.0000        0.0000        0.0000        0.0000        0.0000        0.0000        0.0000        0.0000        0.0000        0.0000        0.0000        0.0000        0.0000        0.0000        0.0000        0.0000        0.0000        0.0000        0.0000        0.0000        0.0000        0.0000        0.0000        0.0000        0.0000        0.0000        0.0000        0.0000        0.0000        0.0000        0.0000        0.0000        0.0000        0.0000        0.0000       42.8856       41.5940       40.0105       39.4046       39.6705       39.4096       38.3833       39.2768       42.6111       44.4229       41.2072       46.3420       43.0946       41.4020       40.1185       42.7675       39.6886       36.6868       31.9429       26.6058       21.7087       17.9832        0.0000        0.0000        0.0000        0.0000        0.0000        0.0000        0.0000        0.0000        0.0000        0.0000        0.0000        0.0000        0.0000        0.0000        0.0000        0.0000        0.0000        0.0000        0.0000        0.0000        0.0000        0.0000        0.0000        0.0000        0.0000        0.0000        0.0000        0.0000        0.0000        0.0000        0.0000        0.0000        0.0000        0.0000        0.0000        0.0000        0.0000        0.0000        0.0000        0.0000        0.0000        0.0000        0.0000        0.0000        0.0000        0.0000        0.0000        0.0000        0.0000        0.0000        0.0000        0.0000        0.0000        0.0000        0.0000        0.0000        0.0000        0.0000        0.0000        0.0000        0.0000        0.0000        0.0000        0.0000        0.0000        0.0000        0.0000        0.0000        0.0000        0.0000        0.0000        0.0000        0.0000        0.0000        0.0000        0.0000        0.0000        0.0000        0.0000        0.0000        0.0000        0.0000        0.0000        0.0000        0.0000        0.0000        0.0000        0.0000        0.0000        0.0000        0.0000        0.0000        0.0000        0.0000        0.0000        0.0000        0.0000        0.0000        0.0000       10.5198        9.8689       10.1827       11.7131       13.2028        0.0000       19.1035       18.2229       17.9077        0.0000        0.0000        0.0000       18.8747       21.3515       24.6185       30.4854       41.2415       41.1584       43.3238       35.3828       28.1265       23.4284       17.1433       18.0107       22.1231       15.6025       15.3212       13.4286       14.9585       17.3601       13.6008       14.0273       14.3216       19.4214       17.2382       19.2170       21.0288       20.8655       19.6124       22.0704       24.4647       25.5899       23.7279       21.0582       21.4575       21.8110       28.8049       31.1678       33.2820       31.2481       31.0225       31.2545       32.0998       30.6290       33.2282       32.1755       32.4787       33.1082       32.2946       36.0716       35.5608       36.9773       26.2750       22.2941       23.6344       26.5289       24.5645       44.6902       28.5715       44.0526       61.0227       65.0348       74.2325       61.7978       76.2155       82.9779       81.3369       79.3426        0.0000        0.0000
        0.0000        0.0000        0.0000        0.0000        0.0000        0.0000        0.0000        0.0000        0.0000        0.0000        0.0000        0.0000        0.0000        0.0000        0.0000        0.0000        0.0000        0.0000        0.0000        0.0000        0.0000        0.0000        0.0000        0.0000        0.0000        0.0000        0.0000        0.0000        0.0000        0.0000        0.0000        0.0000        0.0000        0.0000        0.0000        0.0000        0.0000        0.0000       49.1076       75.9260       74.9269        0.0000        0.0000        0.0000        0.0000        0.0000        0.0000        0.0000       39.8930       39.0928       34.8166       36.3178       36.1188       33.9752       33.9388       35.2470       36.3885       41.6982       38.8136       41.8767       42.6049       42.2434       40.5610       43.9644       43.3650       41.2788       35.5308       29.4806       24.1149       20.0203        0.0000        0.0000        0.0000        0.0000        0.0000        0.0000        0.0000        0.0000        0.0000        0.0000        0.0000        0.0000        0.0000        0.0000        0.0000        0.0000        0.0000        0.0000        0.0000        0.0000        0.0000        0.0000        0.0000        0.0000        0.0000        0.0000        0.0000        0.0000        0.0000        0.0000        0.0000        0.0000        0.0000        0.0000        0.0000        0.0000        0.0000        0.0000        0.0000        0.0000        0.0000        0.0000        0.0000        0.0000        0.0000        0.0000        0.0000        0.0000        0.0000        0.0000        0.0000        0.0000        0.0000        0.0000        0.0000        0.0000        0.0000        0.0000        0.0000        0.0000        0.0000        0.0000        0.0000        0.0000        0.0000        0.0000        0.0000        0.0000        0.0000        0.0000        0.0000        0.0000        0.0000        0.0000        0.0000        0.0000        0.0000        0.0000        0.0000        0.0000        0.0000        0.0000        0.0000        0.0000        0.0000        0.0000        0.0000        0.0000        0.0000        0.0000        0.0000        0.0000        0.0000        0.0000        0.0000        0.0000        0.0000        0.0000        0.0000        0.0000        0.0000        0.0000        0.0000        0.0000        0.0000        0.0000        0.0000        0.0000        0.0000        0.0000        0.0000        0.0000        0.0000       35.1530       43.0041       44.8245       38.4353       36.6851       34.5662       29.6070       23.5132       19.4223       21.5035       23.6010       19.3095       14.1803       13.5955       15.0337       16.0531       16.1423       16.8630       19.2212       26.3030       21.4016       19.9432       20.1816       18.9531       20.2089       19.5428       20.6676       21.1270       20.3741       20.0363       19.0201       23.7687       26.9693       28.5937       36.0938       35.1227       38.6924       39.8952       37.8352       34.7691       40.4148       40.4481       35.9494       34.5676       31.5955       31.0786       33.7991       43.4052       22.7254       23.1710       22.7489       22.5601       22.5595       22.5290       26.0307       31.1094       41.1240       48.9068       59.2120       66.7385       82.8877       77.7262       79.3037        0.0000        0.0000        0.0000
        0.0000        0.0000        0.0000        0.0000        0.0000        0.0000        0.0000        0.0000        0.0000        0.0000        0.0000        0.0000        0.0000        0.0000        0.0000        0.0000        0.0000        0.0000        0.0000        0.0000        0.0000        0.0000        0.0000        0.0000        0.0000        0.0000        0.0000        0.0000        0.0000        0.0000        0.0000        0.0000        0.0000        0.0000        0.0000        0.0000        0.0000        0.0000       64.7600       96.1627      153.8236      150.4278       78.9742       54.4604       65.3073       67.0369       82.4317       74.8180       79.5727       75.9912       65.1990       61.2384       33.8242       29.6064       29.1993       29.8060       30.6719       32.4327       35.7539       40.1151       38.9241       39.1225       38.2383       44.3278       44.0390       41.4668       35.6647       29.8207       24.6473       20.5393       17.2223       11.6606        0.0000        0.0000        0.0000        0.0000        0.0000        0.0000        0.0000        0.0000        0.0000        0.0000        0.0000        0.0000        0.0000        0.0000        0.0000        0.0000        0.0000        0.0000        0.0000        0.0000        0.0000        0.0000        0.0000        0.0000        0.0000        0.0000        0.0000        0.0000        0.0000        0.0000        0.0000        0.0000        0.0000        0.0000        0.0000        0.0000        0.0000        0.0000        0.0000        0.0000        0.0000        0.0000        0.0000        0.0000        0.0000        0.0000        0.0000        0.0000        0.0000        0.0000        0.0000        0.0000        0.0000        0.0000        0.0000        0.0000        0.0000        0.0000        0.0000        0.0000        0.0000        0.0000        0.0000        0.0000        0.0000        0.0000        0.0000        0.0000        0.0000        0.0000        0.0000        0.0000        0.0000        0.0000        0.0000        0.0000        0.0000        0.0000        0.0000        0.0000        0.0000        0.0000        0.0000        0.0000        0.0000        0.0000        0.0000        0.0000        0.0000        0.0000        0.0000        0.0000        0.0000        0.0000        0.0000        0.0000        0.0000        0.0000        0.0000        0.0000        0.0000        0.0000        0.0000        0.0000        0.0000        0.0000        0.0000        0.0000        0.0000        0.0000        0.0000        0.0000       47.0295       41.5275       33.9251       34.7504       31.0486       30.9141       32.0230       32.1763       37.4721       32.2807       18.4368       14.1265       13.3763       15.7641       20.0552       18.4804       24.0049       25.8065       25.8425       18.4439       18.6393       18.2914       21.6160       24.7917       29.9595       31.1918       33.3894       20.8906       19.6526       20.8382       25.1714       29.8996       32.2647       30.8783       35.7275       39.9442       41.6812       38.7628       38.3927       37.4863       33.3427       31.1577       30.5963       26.8180       26.1395       46.3579       48.6696       23.0277       23.1537       20.0431       20.3093       23.2115       25.3629       27.8333       33.4511       44.4816       52.0789       57.6288       65.9024       71.5703       73.7896        0.0000        0.0000        0.0000        0.0000
        0.0000        0.0000        0.0000        0.0000        0.0000        0.0000        0.0000        0.0000        0.0000        0.0000        0.0000        0.0000        0.0000        0.0000        0.0000        0.0000        0.0000        0.0000        0.0000        0.0000        0.0000        0.0000        0.0000        0.0000        0.0000        0.0000        0.0000        0.0000        0.0000        0.0000        0.0000        0.0000        0.0000        0.0000        0.0000        0.0000        0.0000       41.2647       40.2324       38.2141       44.7808       51.8151       50.6398       31.8213       32.8424       52.6755       42.6873       31.6933       28.9887       26.9886       23.9770       31.0142       28.3041       24.7446       26.3366       27.5564       26.5978       31.5131       31.1859       39.6760       39.4351       33.6254       33.3247       41.8440       41.7483       38.5912       34.9890       32.0472       25.4210       21.0936       17.3543       10.0974        0.0000        0.0000        0.0000        0.0000        0.0000        0.0000        0.0000        0.0000        0.0000        0.0000        0.0000        0.0000        0.0000        0.0000        0.0000        0.0000        0.0000        0.0000        0.0000        0.0000        0.0000        0.0000        0.0000        0.0000        0.0000        0.0000        0.0000        0.0000        0.0000        0.0000        0.0000        0.0000        0.0000        0.0000        0.0000        0.0000        0.0000        0.0000        0.0000        0.0000        0.0000        0.0000        0.0000        0.0000        0.0000        0.0000        0.0000        0.0000        0.0000        0.0000        0.0000        0.0000        0.0000        0.0000        0.0000        0.0000        0.0000        0.0000        0.0000        0.0000        0.0000        0.0000        0.0000        0.0000        0.0000        0.0000        0.0000        0.0000        0.0000        0.0000        0.0000        0.0000        0.0000        0.0000        0.0000        0.0000        0.0000        0.0000        0.0000        0.0000        0.0000        0.0000        0.0000        0.0000        0.0000        0.0000        0.0000        0.0000        0.0000        0.0000        0.0000        0.0000        0.0000        0.0000        0.0000        0.0000        0.0000        0.0000        0.0000        0.0000        0.0000        0.0000        0.0000        0.0000        0.0000        0.0000        0.0000       28.2185       31.2495       32.3369       33.0711       45.2686        0.0000       44.6384       30.8561       23.1202       20.9598       20.9553       17.8048       17.2516       15.4044        9.3670        3.9746        9.4329       10.8036       14.5256       20.6373       14.5667       16.1350       15.5727       13.6404       15.1740       15.2121       17.6282       19.5236       21.5226       25.3233       27.1408       27.4246       22.3583       20.9914       22.7664       24.8699       29.9737       33.6350       33.6890       33.4015       38.0356       37.1744       36.8158       38.9811       37.7411       34.5557       32.0815       30.8087       26.1119       24.9792       23.5350       23.2013       21.8742       22.0816       21.1540       20.9392       23.0292       27.6253       31.3691       39.5593       54.3455       62.7076       68.9509       77.1336       81.8782       85.2619        0.0000        0.0000        0.0000        0.0000
        0.0000        0.0000        0.0000        0.0000        0.0000        0.0000        0.0000        0.0000        0.0000        0.0000        0.0000        0.0000        0.0000        0.0000        0.0000        0.0000        0.0000        0.0000        0.0000        0.0000        0.0000        0.0000        0.0000        0.0000        0.0000        0.0000        0.0000        0.0000        0.0000        0.0000        0.0000        0.0000        0.0000        0.0000        0.0000        0.0000        0.0000       43.5382       39.3818       36.4231       36.0908       33.9817       32.6275       30.4810       30.6247       25.1270       19.4360       16.2334       15.0245       14.6976       18.5719       22.6894       24.4984       23.1234       25.0119       26.4724       28.7855       33.4486       27.0560       35.7280       37.5045       33.0375       32.2229       37.4419       37.3583       37.0587       33.7102       31.3912       26.9003       22.7197       16.9543        9.9355        7.4371        0.0000        0.0000        0.0000        0.0000        0.0000        0.0000        0.0000        0.0000        0.0000        0.0000        0.0000        0.0000        0.0000        0.0000        0.0000        0.0000        0.0000        0.0000        0.0000        0.0000        0.0000        0.0000        0.0000        0.0000        0.0000        0.0000        0.0000        0.0000        0.0000        0.0000        0.0000        0.0000        0.0000        0.0000        0.0000        0.0000        0.0000        0.0000        0.0000        0.0000        0.0000        0.0000        0.0000        0.0000        0.0000        0.0000        0.0000        0.0000        0.0000        0.0000        0.0000        0.0000        0.0000        0.0000        0.0000        0.0000        0.0000        0.0000        0.0000        0.0000        0.0000        0.0000        0.0000        0.0000        0.0000        0.0000        0.0000        0.0000        0.0000        0.0000        0.0000        0.0000        0.0000        0.0000        0.0000        0.0000        0.0000        0.0000        0.0000        0.0000        0.0000        0.0000        0.0000        0.0000        0.0000        0.0000        0.0000        0.0000        0.0000        0.0000        0.0000        0.0000        0.0000        0.0000        0.0000        0.0000        0.0000        0.0000        0.0000        0.0000        0.0000        0.0000       12.7749       16.9282       22.4754       17.1233       24.2160       28.5702       32.1092       40.4396       43.5928       44.1630       41.7418       33.8509       22.6764       24.1097       19.0444       16.8495        9.0905        7.7326        6.0087        6.4564       12.2576       20.3757       21.4284       20.6239       11.6567       11.1037       13.4239       16.3667       16.6152       21.8891       28.6802       28.6166       28.5774       29.6115       27.4985       26.2637       19.0203       22.4865       24.2426       26.1291       30.4470       34.7370       36.0500       34.6708       35.6290       41.7720       36.0521       36.7173       37.5767       35.8849       34.3523       32.0461       28.0950       28.9351       25.5548       25.8004       24.5368       23.4539       20.0990       22.6441       26.3080       39.5830       43.7106       52.8179       71.0880       82.1810       92.9983       93.7962      100.1755        0.0000        0.0000        0.0000        0.0000        0.0000
        0.0000        0.0000        0.0000        0.0000        0.0000        0.0000        0.0000        0.0000        0.0000        0.0000        0.0000        0.0000        0.0000        0.0000        0.0000        0.0000        0.0000        0.0000        0.0000        0.0000        0.0000        0.0000        0.0000        0.0000        0.0000        0.0000        0.0000        0.0000        0.0000        0.0000        0.0000        0.0000        0.0000        0.0000        0.0000        0.0000       48.4384       42.7372       39.9158       34.4482       33.0161       29.9473       28.6174       25.9015       21.2194       17.3978       15.9571       13.7225       12.8692       14.1084       16.5209       28.7702       19.8227       18.6286       17.3584       20.3891       22.2212       22.9503       22.9242       30.3370       30.0468       31.4365       30.2875       36.0589       35.4047       32.4896       30.4017       30.0632       24.1998       21.5885       17.2248        9.8001        0.0000        0.0000        0.0000        0.0000        0.0000        0.0000        0.0000        0.0000        0.0000        0.0000        0.0000        0.0000        0.0000        0.0000        0.0000        0.0000        0.0000        0.0000        0.0000        0.0000        0.0000        0.0000        0.0000        0.0000        0.0000        0.0000        0.0000        0.0000        0.0000        0.0000        0.0000        0.0000        0.0000        0.0000        0.0000        0.0000        0.0000        0.0000        0.0000        0.0000        0.0000        0.0000        0.0000        0.0000        0.0000        0.0000        0.0000        0.0000        0.0000        0.0000        0.0000        0.0000        0.0000        0.0000        0.0000        0.0000        0.0000        0.0000        0.0000        0.0000        0.0000        0.0000        0.0000        0.0000        0.0000        0.0000        0.0000        0.0000        0.0000        0.0000        0.0000        0.0000        0.0000        0.0000        0.0000        0.0000        0.0000        0.0000        0.0000        0.0000        0.0000        0.0000        0.0000        0.0000        0.0000        0.0000        0.0000        0.0000        0.0000        0.0000        0.0000        0.0000        0.0000        0.0000        0.0000        0.0000        0.0000        0.0000        0.0000        0.0000       17.5626       16.3997       18.1153       16.5256       17.1457       15.8004       16.9750       18.1246       21.3691       34.4386       34.0651       25.5800       24.6834       22.8529       22.3967       16.5515       15.7492       14.2021       14.4321        6.1169        4.9189        7.3624       19.2960       20.3749       24.5048       26.1975       24.6100       10.1143       13.1740       17.0100       21.3318       25.6824       35.0155       42.3859       31.6722       30.7132       27.8429       30.7805       24.4703       22.1152       22.0739       23.5241       32.8437       38.8405       41.1860       41.7978       41.0230       40.9085       40.4215       42.4408       43.5920       46.1555       43.8382       40.7786       39.5802       34.9054       31.7320       33.0363       36.3493       26.6844       27.5602       24.3361       26.8092       36.5758       42.7815       52.9791       60.2804       78.4448       91.3670       93.6050       91.7578      101.4576        0.0000        0.0000        0.0000        0.0000        0.0000
        0.0000        0.0000        0.0000        0.0000        0.0000        0.0000        0.0000        0.0000        0.0000        0.0000        0.0000        0.0000        0.0000        0.0000        0.0000        0.0000        0.0000        0.0000        0.0000        0.0000        0.0000        0.0000        0.0000        0.0000        0.0000        0.0000        0.0000        0.0000        0.0000        0.0000        0.0000        0.0000        0.0000        0.0000        0.0000       37.0780       55.7384       67.6494       53.6151       37.1276       32.4459       25.1661       22.8937       18.5172       17.1986       14.8554       13.9617       12.2328       13.2043       13.7385       13.7159       19.5185       19.8389       18.8889       15.8892       19.2904       20.6193       22.2031       20.5407       26.7734       28.9842       32.5816       27.5086       34.3328       31.9533       28.8714       25.6616       25.9536       22.5631       18.9817       15.3480        9.0406        0.0000        0.0000        0.0000        0.0000        0.0000        0.0000        0.0000        0.0000        0.0000        0.0000        0.0000        0.0000        0.0000        0.0000        0.0000        0.0000        0.0000        0.0000        0.0000        0.0000        0.0000        0.0000        0.0000        0.0000        0.0000        0.0000        0.0000        0.0000        0.0000        0.0000        0.0000        0.0000        0.0000        0.0000        0.0000        0.0000        0.0000        0.0000        0.0000        0.0000        0.0000        0.0000        0.0000        0.0000        0.0000        0.0000        0.0000        0.0000        0.0000        0.0000        0.0000        0.0000        0.0000        0.0000        0.0000        0.0000        0.0000        0.0000        0.0000        0.0000        0.0000        0.0000        0.0000        0.0000        0.0000        0.0000        0.0000        0.0000        0.0000        0.0000        0.0000        0.0000        0.0000        0.0000        0.0000        0.0000        0.0000        0.0000        0.0000        0.0000        0.0000        0.0000        0.0000        0.0000        0.0000        0.0000        0.0000        0.0000        0.0000        0.0000        0.0000        0.0000        0.0000        0.0000        0.0000        0.0000        0.0000        0.0000        0.0000       17.2434       17.7590       17.1292       20.0537       18.2787       14.5506       13.2699       14.4217       17.0624       23.3582       28.1901       25.3325       23.0226       21.1917       19.4241       18.9383       13.5616       13.8128       14.5052       13.3658        4.4475        9.5068       14.2314       25.3440       23.7760       24.9521       30.0108       29.4310       19.2546       13.0615       16.5948       28.6181       36.5571       41.8423       43.4716       41.0090       34.2025       36.3048       38.0299       32.6914       27.6660       23.3290       24.1570       37.0461       44.5240       45.1885       47.0544       46.4517       50.9104       54.5635       49.1293       51.0185       46.5212       42.9729       39.5267       41.9736       37.8275       38.3540       37.1576       35.9986       29.9800       28.3105       28.2064       36.0025       39.4285       46.3374       50.4686       62.4749       81.0226       94.9307       92.5344       88.6558       94.3276        0.0000        0.0000        0.0000        0.0000        0.0000
        0.0000        0.0000        0.0000        0.0000        0.0000        0.0000        0.0000        0.0000        0.0000        0.0000        0.0000        0.0000        0.0000        0.0000        0.0000        0.0000        0.0000        0.0000        0.0000        0.0000        0.0000        0.0000        0.0000        0.0000        0.0000        0.0000        0.0000        0.0000        0.0000        0.0000        0.0000        0.0000        0.0000        0.0000        0.0000       27.2947       42.7646       55.4435       55.0442       41.1606       26.9964       19.6273       19.5484       13.4736       11.9920       13.3033       12.4028       11.9752       12.4655       12.7673       12.8284       39.3478       59.5737       18.8129       17.0382       29.8228       44.4303       28.8955       17.6987       23.8312       23.4820       23.8974       23.8053       26.4417       22.9431       20.9182       18.1804       20.9004       21.1509       17.1428       12.7613        9.3541        0.0000        0.0000        0.0000        0.0000        0.0000        0.0000        0.0000        0.0000        0.0000        0.0000        0.0000        0.0000        0.0000        0.0000        0.0000        0.0000        0.0000        0.0000        0.0000        0.0000        0.0000        0.0000        0.0000        0.0000        0.0000        0.0000        0.0000        0.0000        0.0000        0.0000        0.0000        0.0000        0.0000        0.0000        0.0000        0.0000        0.0000        0.0000        0.0000        0.0000        0.0000        0.0000        0.0000        0.0000        0.0000        0.0000        0.0000        0.0000        0.0000        0.0000        0.0000        0.0000        0.0000        0.0000        0.0000        0.0000        0.0000        0.0000        0.0000        0.0000        0.0000        0.0000        0.0000        0.0000        0.0000        0.0000        0.0000        0.0000        0.0000        0.0000        0.0000        0.0000        0.0000        0.0000        0.0000        0.0000        0.0000        0.0000        0.0000        0.0000        0.0000        0.0000        0.0000        0.0000        0.0000        0.0000        0.0000        0.0000        0.0000        0.0000        0.0000        0.0000        0.0000        0.0000        0.0000        0.0000        0.0000        0.0000       16.9284       16.5721       17.0385       21.0307       25.2574       22.8593       20.5815       19.3053       18.7157       17.9441       22.4248       25.7780       21.1416       15.1650       11.1373       11.2744       13.0396       11.4160       11.7712       12.5110       11.8392       10.9223       11.7286       11.2793       18.8850       21.6416       26.5782       38.6171       32.9111       25.0314       17.7287       22.8962       31.4159       36.0649       41.8218       44.5272       45.3604       53.1583       56.9268       59.7298       57.3008       57.9548       42.9925       42.7151       48.3799       60.1385       85.3837       67.3363       83.5608       57.6851       60.6034       58.7693       56.0644       49.1146       46.6193       48.3245       50.3183       50.7087       48.1733       47.1960       41.1900       32.6345       31.5692       36.5403       40.9916       44.0632       48.8351       58.4375       72.9678       92.3408       97.2806       93.6149       96.7176        0.0000        0.0000        0.0000        0.0000        0.0000        0.0000
        0.0000        0.0000        0.0000        0.0000        0.0000        0.0000        0.0000        0.0000        0.0000        0.0000        0.0000        0.0000        0.0000        0.0000        0.0000        0.0000        0.0000        0.0000        0.0000        0.0000        0.0000        0.0000        0.0000        0.0000        0.0000        0.0000        0.0000        0.0000        0.0000        0.0000        0.0000        0.0000        0.0000        0.0000        0.0000       27.3399       27.6677       36.5285       63.1727       38.0878       23.5163       19.1119       18.1519       11.0472       10.0494        9.6865        9.2256       11.2284        8.8562        9.5965       13.7913       42.8364       21.8748       28.3612       17.8103       46.0681       64.2361       51.9727       35.7855       28.0680       25.6233       27.9264       34.9926       28.0423       20.1477       17.5275       15.9443       22.1695       17.5083       14.2703       12.0881        0.0000        0.0000        0.0000        0.0000        0.0000        0.0000        0.0000        0.0000        0.0000        0.0000        0.0000        0.0000        0.0000        0.0000        0.0000        0.0000        0.0000        0.0000        0.0000        0.0000        0.0000        0.0000        0.0000        0.0000        0.0000        0.0000        0.0000        0.0000        0.0000        0.0000        0.0000        0.0000        0.0000        0.0000        0.0000        0.0000        0.0000        0.0000        0.0000        0.0000        0.0000        0.0000        0.0000        0.0000        0.0000        0.0000        0.0000        0.0000        0.0000        0.0000        0.0000        0.0000        0.0000        0.0000        0.0000        0.0000        0.0000        0.0000        0.0000        0.0000        0.0000        0.0000        0.0000        0.0000        0.0000        0.0000        0.0000        0.0000        0.0000        0.0000        0.0000        0.0000        0.0000        0.0000        0.0000        0.0000        0.0000        0.0000        0.0000        0.0000        0.0000        0.0000        0.0000        0.0000        0.0000        0.0000        0.0000        0.0000        0.0000        0.0000        0.0000        0.0000        0.0000        0.0000       16.7765       16.8031        0.0000       18.5611       19.1244       18.7769       17.3243       16.0005       17.0160       19.7735       21.1779       20.1754       19.7035       18.7085       16.6071       17.1134       18.4891       17.3088       14.7175       10.7593        9.7872       11.9837       11.4356       10.9425       10.0264       10.4135        9.9640       11.4960       14.1098       24.1584       36.3328       38.7823       34.7025       32.0363       34.0757       26.1271       28.2227       37.1710       35.3504       41.0403       44.1391       45.1922       53.3022       54.1562       52.8557       56.3905       53.3746       53.8637       49.0198       54.3152       67.3301       59.2457       63.7328       62.0812       63.5037       65.0677       56.1779       48.9463       44.9512       43.4531       46.0637       56.9320       50.0615       48.6756       55.7219       47.7264       35.0738       32.9681       38.6161       43.0953       47.6522       55.2162       67.4001       74.6498       92.8377       93.4397       96.2795        0.0000        0.0000        0.0000        0.0000        0.0000        0.0000        0.0000
        0.0000        0.0000        0.0000        0.0000        0.0000        0.0000        0.0000        0.0000        0.0000        0.0000        0.0000        0.0000        0.0000        0.0000        0.0000        0.0000        0.0000        0.0000        0.0000        0.0000        0.0000        0.0000        0.0000        0.0000        0.0000        0.0000        0.0000        0.0000        0.0000       89.7575       74.5002       47.4784       50.9907       59.7574       64.0504       28.2914       20.4501       20.8559       25.1436       24.5873       19.4521       14.9259       12.6767       10.3102       10.5159       10.8396        9.4148       11.1652       11.5562       10.1218       12.7599       18.7117       21.2713       21.1134       15.3855       38.0872       85.2871       88.0281       54.3719       24.2781       25.1793       23.1682       22.1427       26.9019       22.7951       17.4116       13.3315       17.3093       15.3723       14.7612       11.2269        9.3524        8.3836        0.0000        0.0000        0.0000        0.0000        0.0000        0.0000        0.0000        0.0000        0.0000        0.0000        0.0000        0.0000        0.0000        0.0000        0.0000        0.0000        0.0000        0.0000        0.0000        0.0000        0.0000        0.0000        0.0000        0.0000        0.0000        0.0000        0.0000        0.0000        0.0000        0.0000        0.0000        0.0000        0.0000        0.0000        0.0000        0.0000        0.0000        0.0000        0.0000        0.0000        0.0000        0.0000        0.0000        0.0000        0.0000        0.0000        0.0000        0.0000        0.0000        0.0000        0.0000        0.0000        0.0000        0.0000        0.0000        0.0000        0.0000        0.0000        0.0000        0.0000        0.0000        0.0000        0.0000        0.0000        0.0000        0.0000        0.0000        0.0000        0.0000        0.0000        0.0000        0.0000        0.0000        0.0000        0.0000        0.0000        0.0000        0.0000        0.0000        0.0000        0.0000        0.0000        0.0000        0.0000        0.0000        0.0000        0.0000        0.0000        0.0000        0.0000        0.0000       14.7039       14.4822       15.3148       16.1709       17.3059       18.8351       15.8508       14.4928       15.3282       15.2762       14.8930       15.1322       46.1568       44.9175       14.0459       11.4693       11.3987       12.6027       14.5473        9.4246       10.4410       13.0072       13.2748       14.8022       16.4627       14.9334       16.9955       10.2832       13.3162       16.2691       63.3412       22.9564       19.8269       31.2938       33.0180       31.8837       30.5492       31.4092       39.9267       33.6438       38.9645       39.4533       38.8459       47.7355       49.1846       52.1699       56.6972       58.6449       57.0381       60.3432       62.1097       64.7628       58.9565       59.8413       64.6547       68.7120       63.6443       56.6389       47.0921       48.6201       52.0658       54.8297       58.5270       58.9634       59.5450       60.1781       54.6977       42.4216       38.2382       43.1312       42.6705       49.1087       53.7318       62.3512       69.0355       85.7959       93.7326        0.0000        0.0000        0.0000        0.0000        0.0000        0.0000        0.0000        0.0000
        0.0000        0.0000        0.0000        0.0000        0.0000        0.0000        0.0000        0.0000        0.0000        0.0000        0.0000        0.0000        0.0000        0.0000        0.0000        0.0000        0.0000        0.0000        0.0000        0.0000        0.0000        0.0000        0.0000        0.0000        0.0000        0.0000       58.9986       61.3534       54.3953       39.1666       34.7626       29.4737       26.0038       27.7415       27.4596       26.4679       19.9700       16.8051       16.6555       15.5295       13.6409       12.9321       11.7527        9.5983        9.6156        9.2547        9.1582        9.0470        8.2958        8.4342        9.0995       11.0574       11.8988       12.2305       13.8434       18.9026       30.3338       39.8560       36.8492       19.5114       19.5503       19.1069       17.2644       16.9973       16.1419       14.1739       12.4134       16.2800       15.1773       13.3088       11.1655        8.7056        7.7042        6.9704        6.0428        4.6949        3.5582        2.9804        2.5691        1.2388        0.9798        0.7261        0.0000        0.0000        0.0000        0.0000        0.0000        0.0000        0.0000        0.0000        0.0000        0.0000        0.0000        0.0000        0.0000        0.0000        0.0000        0.0000        0.0000        0.0000        0.0000        0.0000        0.0000        0.0000        0.0000        0.0000        0.0000        0.0000        0.0000        0.0000        0.0000        0.0000        0.0000        0.0000        0.0000        0.0000        0.0000        0.0000        0.0000        0.0000        0.0000        0.0000        0.0000        0.0000        0.0000        0.0000        0.0000        0.0000        0.0000        0.0000        0.0000        0.0000        0.0000        0.0000        0.0000        0.0000        0.0000        0.0000        0.0000        0.0000        0.0000        0.0000        0.0000        0.0000        0.0000        0.0000        0.0000        0.0000        0.0000        0.0000        0.0000        0.0000        0.0000        8.2240        8.1853        7.7622        8.0910        9.5509        0.0000        0.0000        0.0000        0.0000       11.3324       12.3078       11.9998       12.4161       12.6798       14.3272       14.9010       14.9895       14.2173       14.2030       13.7976       12.6268       12.4876       12.7151       12.1164       11.9421       12.5671       12.1809       10.4656        9.5827       14.1377       11.1567       12.8146       15.9934       22.8647       24.0653       25.9753       22.8975       27.7343       17.5841       15.9171       20.7439       83.3036       19.1267       21.4819       29.5346       32.1722       31.2927       32.2934       31.3467       42.5361       38.3246       38.8713       43.2926       41.6002       48.6761       54.9199       60.0660       54.9883       44.7537       46.0361       55.0917       62.5037       76.9180       65.6872       61.9308       60.6052       60.7551       47.1031       57.4314       52.2795       51.9590       54.6400       49.8024       54.1573       65.0047       63.0417       60.8975       60.5607       45.7518       46.0967       51.0533       49.0285       54.0365       59.3021       66.2262       72.4744       98.1465      101.9226        0.0000        0.0000        0.0000        0.0000        0.0000        0.0000        0.0000        0.0000
        0.0000        0.0000        0.0000        0.0000        0.0000        0.0000        0.0000        0.0000        0.0000        0.0000        0.0000        0.0000        0.0000        0.0000        0.0000        0.0000        0.0000        0.0000        0.0000        0.0000        0.0000        0.0000        0.0000        0.0000        0.0000       49.8774       64.9048       39.8906       34.9250       32.7500       29.9626       23.1394       22.1935       23.4603       23.5893       24.1318       22.5678       19.4586       13.8796       16.5097       15.9135       16.2564       22.1355       31.1062       23.0300       14.6139       17.6182       16.4990       12.3252       14.1475       15.1941       14.8948       16.0597       17.0204       16.9486       14.7330       17.9101       26.1231       30.1496       25.6512       23.6482       19.8442       16.4123       14.4473       15.0649       13.3440       14.1412       15.8476       14.6691       13.4530       11.4362       11.0159        8.3725        5.5679        6.0664        4.0832        3.1945        2.4583        2.7691        1.9418        2.5599        2.3065        1.5392        1.2803        0.0000        0.0000        0.0000        0.0000        0.0000        0.0000        0.0000        0.0000        0.0000        0.0000        0.0000        0.0000        0.0000        0.0000        0.0000        0.0000        0.0000        0.0000        0.0000        0.0000        0.0000        0.0000        0.0000        0.0000        0.0000        0.0000        0.0000        0.0000        0.0000        0.0000        0.0000        0.0000        0.0000        0.0000        0.0000        0.0000        0.0000        0.0000        0.0000        0.0000        0.0000        0.0000        0.0000        0.0000        0.0000        0.0000        0.0000        0.0000        0.0000        0.0000        0.0000        0.0000        0.0000        0.0000        0.0000        0.0000        0.0000        0.0000        0.0000        0.0000        0.0000        0.0000        0.0000        0.0000        0.0000        0.0000        0.0000        0.0000        7.3216        7.0701        7.0408        7.3305        7.8958        9.7063       10.9005       10.0908       10.2079       10.4265       10.6479       10.3687       11.6264       11.4117       10.6779       11.5454       12.4807       12.2757       11.4570       11.3941       12.4198       12.7547       11.7999       12.8543       13.3039       12.6188       13.3807       11.8574       11.1948       10.5353       11.1505        9.4435        8.6373        9.7413       16.5350       23.8056       19.1675       17.8291       22.0778       15.4121       16.9113       23.6094       28.3309       24.2010       24.7826       32.8237       80.8276       32.1691       29.0665       36.5314       43.4571       45.4895       45.7246       45.0486       46.2661       51.0107       56.7938       52.3535       51.7298       64.8019       66.1247       55.2578       64.2446       66.0679       62.4671       58.9868       45.0065       46.2113       47.8087       59.5668       52.2616       50.7010       54.4020       55.7171       68.6636       57.4876       58.5056       60.4038       57.2869       49.2706       48.8267       52.8591        0.0000        0.0000       72.0143       77.9743       81.5965      100.2767        0.0000        0.0000        0.0000        0.0000        0.0000        0.0000        0.0000        0.0000        0.0000
        0.0000        0.0000        0.0000        0.0000        0.0000        0.0000        0.0000        0.0000        0.0000        0.0000        0.0000        0.0000        0.0000        0.0000        0.0000        0.0000        0.0000        0.0000        0.0000        0.0000        0.0000        0.0000        0.0000        0.0000        0.0000        0.0000       30.7813       23.8182       21.3078       19.6934       21.2895       18.2500       21.9371       19.4682       20.8995       23.6940       22.6110       22.3238       19.2288       14.2297       13.4634       15.0856       21.2435       26.0253       26.9565       19.8163       19.2617       21.9397       20.7531       19.3349       16.3162       16.5951       16.8237       18.8610       17.8417       20.5094       27.2128       26.3289       28.0822       25.9008       23.5288       19.3459       13.6227       12.8799       12.9134       13.6049       12.4154       14.2931       12.7846       10.8748       10.5520        7.8847        6.4205        5.6878        5.0855        3.1868        3.5198        3.6046        3.1544        1.9028        2.2243        1.9796        2.1106        1.9706        1.5821        0.6746        0.0000        0.0000        0.0000        0.0000        0.0000        0.0000        0.0000        0.0000        0.0000        0.0000        0.0000        0.0000        0.0000        0.0000        0.0000        0.0000        0.0000        0.0000        0.0000        0.0000        0.0000        0.0000        0.0000        0.0000        0.0000        0.0000        0.0000        0.0000        0.0000        0.0000        0.0000        0.0000        0.0000        0.0000        0.0000        0.0000        0.0000        0.0000        0.0000        0.0000        0.0000        0.0000        0.0000        0.0000        0.0000        0.0000        0.0000        0.0000        0.0000        0.0000        0.0000        0.0000        0.0000        0.0000        0.0000        0.0000        0.0000        0.0000        0.0000        0.0000        0.0000        0.0000        0.0000        0.0000        0.0000        0.0000        6.2550        6.7480        6.6937        6.7088        7.4668        8.0219        8.0159        8.1368        8.8060        8.9161        9.7359        9.1181        9.2802        8.9462        9.8491       10.2192       10.6403       11.2273       10.9201       10.7146       10.4043       10.6347       10.6227       12.3887       13.3487       13.4549       13.7022       12.5133       10.5024        8.4242        8.5844        6.4495        6.3683        7.5798       12.4646       18.7289       19.7855       17.3946       23.4850       19.1721       20.0371       60.8027       21.5511       20.8786       26.4627       31.2916       35.5055       35.4355       29.3971       30.8382       31.5031       40.7477       44.1559       51.6602       55.5967       52.7589       45.2430       41.3246       45.6004       48.2642       51.7918       47.4851       46.6368       55.6074       60.9688       45.9632       42.1692       42.3011       44.7021       51.4573       48.7385       54.8016       59.3618       58.0662       55.1752       55.1415       52.1877       55.1798       53.6749       53.7461       57.1783        0.0000        0.0000        0.0000        0.0000        0.0000        0.0000        0.0000        0.0000        0.0000        0.0000        0.0000        0.0000        0.0000        0.0000        0.0000        0.0000
        0.0000        0.0000        0.0000        0.0000        0.0000        0.0000        0.0000        0.0000        0.0000        0.0000        0.0000        0.0000        0.0000        0.0000        0.0000        0.0000        0.0000        0.0000        0.0000        0.0000        0.0000        0.0000        0.0000        0.0000        0.0000        0.0000        0.0000       14.1444       11.3877       10.7469       12.9633       19.1689       30.9426       35.3514       31.5092       24.7379       19.5137       18.1298       18.4372       28.4231       38.8685       20.4243       18.2233       18.4719       20.4671       22.7518       24.4240       37.1494       33.1679       20.1406       16.2779       14.1371       13.2898       14.5166       35.4996       24.7408       15.5681       15.5528       23.6799       25.1442       33.9460       26.3562       23.5892       27.3181       17.2430       15.1840       17.1446       15.7714       13.3179       11.3082       12.0894        9.1678        6.9047        7.7431        7.4397        3.3190        3.6565        3.6809        3.5490        2.6922        2.8108        2.7461        2.8432        2.1117        1.4990        0.6526        0.5962        0.0980        0.2026        0.2952        0.0000        0.0000        0.0000        0.0000        0.0000        0.0000        0.0000        0.0000        0.0000        0.0000        0.0000        0.0000        0.0000        0.0000        0.0000        0.0000        0.0000        0.0000        0.0000        0.0000        0.0000        0.0000        0.0000        0.0000        0.0000        0.0000        0.0000        0.0000        0.0000        0.0000        0.0000        0.0000        0.0000        0.0000        0.0000        0.0000        0.0000        0.0000        0.0000        0.0000        0.0000        0.0000        0.0000        0.0000        0.0000        0.0000        0.0000        0.0000        0.0000        0.0000        0.0000        0.0000        0.0000        0.0000        0.0000        0.0000        0.0000        0.0000        0.0000        0.0000        0.0000        5.1354        5.2407        5.7411        5.7334        5.3976        5.9066        6.0907        5.9391        7.4657        8.0103        8.5798        9.1885        8.0228        7.5075        7.9098        7.4073        7.2905        9.4033        7.7163        8.5036       10.0013        9.2296        8.8217        8.6505       10.1795       13.7461       14.0385       13.7218       12.1784        8.8118        7.9736        7.3577        4.7467        4.5519        5.9914        6.6148        8.8422       11.8989       11.8980       17.6806       29.3585       54.7551       22.3637       16.9505       18.5885       20.4028       28.9909       29.3627       26.8925       27.7348       28.9685       29.1756       30.6913       37.3225       58.0696       59.1730       39.6405       46.5804       48.4173       52.2013       57.1860       57.9372       43.9979       42.7011       48.1291       46.8600       52.2198       41.8556       40.6118       40.8228       47.1553       50.1036       70.9533       59.2160       57.6573       48.8067       51.9425       51.5629       52.6903       54.3984       57.4029       59.3441        0.0000        0.0000        0.0000        0.0000        0.0000        0.0000        0.0000        0.0000        0.0000        0.0000        0.0000        0.0000        0.0000        0.0000        0.0000        0.0000
        0.0000        0.0000        0.0000        0.0000        0.0000        0.0000        0.0000        0.0000        0.0000        0.0000        0.0000        0.0000        0.0000        0.0000        0.0000        0.0000        0.0000        0.0000        0.0000        0.0000        0.0000        0.0000        0.0000        0.0000        0.0000        0.0000        0.0000       12.0364       12.9909       10.9071       10.7207       14.0182       16.3740       22.8212       53.7632       63.3430       73.2008       81.4588       50.2460       38.4059       56.5786       50.9338       43.5180       31.8729       18.1884       19.2302       36.9100       42.4210       45.6577       31.3849       29.8768       27.7034       20.0235       15.2997       17.8653       16.5343       11.7501       10.2452       14.1263       19.9086       24.1351       26.3856       30.3995       46.0066       41.7468       29.2501       21.9676       22.2312       19.5214       14.8097       10.5922        6.5581        5.3812        7.8443        6.8751        4.9201        4.9505        4.8437        6.4256        7.3447        5.6581        4.6265        4.2727        1.7688        0.9267        0.6698        0.5915        0.1688        0.0000        0.1616        0.0000        0.0000        0.0000        0.0000        0.0000        0.0000        0.0000        0.0000        0.0000        0.0000        0.0000        0.0000        0.0000        0.0000        0.0000        0.0000        0.0000        0.0000        0.0000        0.0000        0.0000        0.0000        0.0000        0.0000        0.0000        0.0000        0.0000        0.0000        0.0000        0.0000        0.0000        0.0000        0.0000        0.0000        0.0000        0.0000        0.0000        0.0000        0.0000        0.0000        0.0000        0.0000        0.0000        0.0000        0.0000        0.0000        0.0000        0.0000        0.0000        0.0000        0.0000        0.0000        0.0000        0.0000        0.0000        0.0000        0.0000        0.0000        0.0000        0.0000        0.0000        0.0000        5.2061        5.2641        4.8400        5.0616        5.2359        5.6212        6.0093        6.6922        7.2917        7.6481        7.8410        7.0143        7.3450        7.2448        6.7457        6.6326        6.4131        6.6578        7.6679        8.3804        8.5995        8.9271        7.9319        8.4815       11.4127       13.4233       12.3492        9.4150        9.7217        9.9338        8.4946        4.5006        4.8449        5.1946        5.5546        5.8621        7.9821       13.1784       17.3197       23.1312       33.8376       20.4888       20.2889       19.8308       21.6994       25.4607       27.7507       31.3130       31.0862       32.3776       30.3330       29.7024       36.0252       45.0919       59.0286       52.7660       53.6559       46.6335       51.9806       50.9081       49.8173       47.0169       45.6954       50.9954       46.9499       45.6467       39.0455       37.6816       36.3668       43.0759       49.8619       44.8897       41.2801       41.7266       46.5295       46.9013       51.3733       52.6821       55.2475       55.4736       57.7513        0.0000        0.0000        0.0000        0.0000        0.0000        0.0000        0.0000        0.0000        0.0000        0.0000        0.0000        0.0000        0.0000        0.0000        0.0000        0.0000
        0.0000        0.0000        0.0000        0.0000        0.0000        0.0000        0.0000        0.0000        0.0000        0.0000        0.0000        0.0000        0.0000        0.0000        0.0000        0.0000        0.0000        0.0000        0.0000        0.0000        0.0000        0.0000        0.0000        0.0000        0.0000        0.0000        0.0000        0.0000       14.6430       13.6159       14.1810       18.4237       18.2155       20.3543       20.8399       17.4519       21.4560       27.2511       19.3578       18.4659       29.8744       34.2553       28.3995       24.5270       33.0862       17.5636       22.6215       37.0713       37.1134       27.7663       18.7283       29.3787       29.4122       23.8879       27.1645       24.3068       20.2348       16.1581       23.4828       49.7330       74.0507       57.4762       32.2970       28.1751       23.7386       21.3193       20.9770       23.5014       23.8992       20.8342       14.7359        5.8160        5.0148        5.7382        6.2711        7.0247        8.4596        8.7893       14.9466       16.7995       12.1976        6.8767        5.0327        3.5421        2.5054        0.9746        0.5352        0.2071        0.7564        0.9996        0.8834        0.0000        0.0000        0.0000        0.0000        0.0000        0.0000        0.0000        0.0000        0.0000        0.0000        0.0000        0.0000        0.0000        0.0000        0.0000        0.0000        0.0000        0.0000        0.0000        0.0000        0.0000        0.0000        0.0000        0.0000        0.0000        0.0000        0.0000        0.0000        0.0000        0.0000        0.0000        0.0000        0.0000        0.0000        0.0000        0.0000        0.0000        0.0000        0.0000        0.0000        0.0000        0.0000        0.0000        0.0000        0.0000        0.0000        0.0000        0.0000        0.0000        0.0000        0.0000        0.0000        0.0000        0.0000        0.0000        0.0000        0.0000        0.0000        0.0000        0.0000        0.0000        0.0000        4.5894        4.6512        4.4040        4.2567        4.6526        4.5158        5.6780        6.0282        6.3139        6.4941        5.6326        6.7283        7.8470        6.5169        6.4561        6.7165        6.9913        6.6429        5.6161        5.9221        7.8740       10.4374        8.8865        9.2249        9.5020        6.9746        5.5785        4.9953        4.1333        4.1489        4.5415        4.7219        5.3141        5.7111        7.1016        8.8661       12.3193       15.4374       22.2406       23.1411       25.2613       29.7085       29.1575       28.7096       31.0644       31.8470       31.7459       33.0341       32.3156       33.5773       35.1284       37.2808       44.8844       55.7582       60.8112       61.8244       63.6555       62.4749       58.0519       55.0336       46.1793       45.2187       43.5734       45.1885       36.2084       30.0445       28.9930       26.6769       24.9912       41.6149       32.0949       34.9673       35.1790       40.1048       46.6242       51.5945       57.1401       60.5355       69.2267       70.3217        0.0000        0.0000        0.0000        0.0000        0.0000        0.0000        0.0000        0.0000        0.0000        0.0000        0.0000        0.0000        0.0000        0.0000        0.0000        0.0000
        0.0000        0.0000        0.0000        0.0000        0.0000        0.0000        0.0000        0.0000        0.0000        0.0000        0.0000        0.0000        0.0000        0.0000        0.0000        0.0000        0.0000        0.0000        0.0000        0.0000        0.0000        0.0000        0.0000        0.0000        0.0000        0.0000        0.0000        0.0000       14.9304       13.5193       19.5002       17.2653       21.4449       21.0679       24.3979       20.0361       19.7889       22.8489       21.9707       23.5395       21.0421       15.5890       15.5724       14.1195       15.7444       17.7657       43.0105       64.8597       43.5785       20.7893       30.2080       30.5129       19.1008       19.9969       21.7691       40.4057       42.0498       24.2061       14.0655       13.2275       19.5611       22.2827       36.5771       41.4888       43.9794       35.2158       35.5688       34.6521       35.6180       26.7014       17.5738        8.1977        7.6366        8.1427        8.7751        6.8587       11.2157       11.6624       14.4609       17.4310       13.3862        9.3702        5.8852        4.3486        2.6611        1.6721        0.5048        0.3127        0.7442        0.6657        0.6150        0.0000        0.0000        0.0000        0.0000        0.0000        0.0000        0.0000        0.0000        0.0000        0.0000        0.0000        0.0000        0.0000        0.0000        0.0000        0.0000        0.0000        0.0000        0.0000        0.0000        0.0000        0.0000        0.0000        0.0000        0.0000        0.0000        0.0000        0.0000        0.0000        0.0000        0.0000        0.0000        0.0000        0.0000        0.0000        0.0000        0.0000        0.0000        0.0000        0.0000        0.0000        0.0000        0.0000        0.0000        0.0000        0.0000        0.0000        0.0000        0.0000        0.0000        0.0000        0.0000        0.0000        0.0000        0.0000        0.0000        0.0000        0.0000        0.0000        0.0000        4.5776        4.6237        4.5380        4.2964        3.6755        3.2759        3.4042        3.5806        5.0998        5.8477        6.9297        7.1266        5.5271        7.3928        7.7903        6.1922        6.6323        6.5036        6.3916        5.8846        5.8259        7.5393        8.0238        7.3358        7.8482        9.8926        9.0777        6.4036        4.9317        3.3585        3.3083        3.7996        3.9526        4.9420        6.3342        5.5261        7.2930        8.6537       10.4135       14.1049       22.1374       24.6152       49.3112       54.6202       33.5199       37.2351       37.8238       39.8573       34.3961       35.3726       35.8413       34.9762       35.8216       41.8553       47.5125       50.8532       59.9128       75.3347       64.3741       65.2392       59.4456       48.5681       45.4551       57.2995       49.5362       37.0739       31.6793       27.5999       26.5259       25.5331       24.7109       25.7380       30.8071       31.6444       34.4692       38.2052       48.3738       53.7315       58.7999       66.3686       75.5141       79.9556        0.0000        0.0000        0.0000        0.0000        0.0000        0.0000        0.0000        0.0000        0.0000        0.0000        0.0000        0.0000        0.0000        0.0000        0.0000        0.0000
        0.0000        0.0000        0.0000        0.0000        0.0000        0.0000        0.0000        0.0000        0.0000        0.0000        0.0000        0.0000        0.0000        0.0000        0.0000        0.0000        0.0000        0.0000        0.0000        0.0000        0.0000        0.0000        0.0000        0.0000        0.0000        0.0000        0.0000        0.0000       57.5032       49.4090       45.6550       50.0029       45.6258       32.7927       26.8529       23.9110       20.8002       22.4191       23.1458       22.6995       22.6323       21.9574       18.9903       16.0474       15.6444       15.5579       16.6324       27.5712       24.7917       27.4926       22.5019       19.8521       23.8583       17.5174       23.9375       49.5640       46.4507       23.9207       10.7921        8.7144        8.9230       13.0501       12.6723       15.9950       24.5597       26.6636       24.8681       18.9734       16.7984       14.4710       10.5973        7.6205        6.9670        8.3461        6.4375        5.7950        7.1111        7.3056        9.3146       12.8068        9.5966        8.1080        4.4154        2.2673        1.3720        0.9934        0.8214        0.4705        0.4829        0.5605        0.5343        0.6010        0.0000        0.0000        0.0000        0.0000        0.0000        0.0000        0.0000        0.0000        0.0000        0.0000        0.0000        0.0000        0.0000        0.0000        0.0000        0.0000        0.0000        0.0000        0.0000        0.0000        0.0000        0.0000        0.0000        0.0000        0.0000        0.0000        0.0000        0.0000        0.0000        0.0000        0.0000        0.0000        0.0000        0.0000        0.0000        0.0000        0.0000        0.0000        0.0000        0.0000        0.0000        0.0000        0.0000        0.0000        0.0000        0.0000        0.0000        0.0000        0.0000        0.0000        0.0000        0.0000        0.0000        0.0000        0.0000        0.0000        0.0000        0.0000        5.1384        4.1421        4.2154        3.6257        4.6901        3.9724        3.6205        2.1935        2.3840        3.6169        4.0170        4.9761        5.1045       62.8780        8.1207       38.7537       42.5381        5.3217        5.5091        6.4102        5.7080        5.0551        4.3679       28.0201        6.1879        7.0268        6.8557        7.0846       10.4623        9.2844        3.8148        3.8365       54.2576       10.3814       12.6737       38.3498        5.7007        7.3480        9.1313       33.5550       29.4037       21.4514       24.5007       29.9100       31.7727       33.1663       50.7156       45.5456       39.9325       41.1901       43.9161       41.2012       43.7160       46.0960       48.6217       53.7361       57.1980       57.4962       59.5090       60.3527       61.1335       49.6299       65.6075       52.9712       43.2512       46.4502       31.5667       29.6301       28.3098       30.1353       24.0055       21.5216       22.3681       27.4437       33.9772       34.8120       39.0245       47.3654       51.0304       58.6774       66.8939       75.4737       75.7923       79.5094        0.0000        0.0000        0.0000        0.0000        0.0000        0.0000        0.0000        0.0000        0.0000        0.0000        0.0000        0.0000        0.0000        0.0000        0.0000
        0.0000        0.0000        0.0000        0.0000        0.0000        0.0000        0.0000        0.0000        0.0000        0.0000        0.0000        0.0000        0.0000        0.0000        0.0000        0.0000        0.0000        0.0000        0.0000        0.0000        0.0000        0.0000        0.0000        0.0000        0.0000        0.0000        0.0000       22.3294       46.2774       38.9292       14.4992       21.1179       27.6947       35.3055       32.1446       61.5616       53.3999       54.7194       71.9496       71.8191       57.3541       39.6611       35.8402       31.4591       16.1559       12.8098       11.6862       14.0826       11.3913       10.4393        9.8499       15.7177       25.0653       45.2857       57.5389       76.0710       46.1714       13.3864        8.6142        6.4496        5.3058        5.2200        7.1222       10.2043       14.0932       15.5646        8.1157        7.4768        6.8463        7.0545        8.1498       11.6075        9.0840        7.3518        1.2718        2.0965        2.2573        5.1280        4.3961        5.1656        4.0989        3.6747        2.6218        2.9468        2.3623        0.8465        0.5513        0.6388        0.5344        0.3871        0.3121        0.5866        0.4107        0.0000        0.0000        0.0000        0.0000        0.0000        0.0000        0.0000        0.0000        0.0000        0.0000        0.0000        0.0000        0.0000        0.0000        0.0000        0.0000        0.0000        0.0000        0.0000        0.0000        0.0000        0.0000        0.0000        0.0000        0.0000        0.0000        0.0000        0.0000        0.0000        0.0000        0.0000        0.0000        0.0000        0.0000        0.0000        0.0000        0.0000        0.0000        0.0000        0.0000        0.0000        0.0000        0.0000        0.0000        0.0000        0.0000        0.0000        0.0000        0.0000        0.0000        0.0000        0.0000        0.0000        0.0000        0.0000        0.0000        4.6101        4.7445        3.7596        3.3092        3.2640        2.8791        2.1606        2.0368        1.8722        2.0670        3.1663        3.5176        3.9208        4.6520       72.0780        3.8788        4.0771        4.3945        4.9238        5.4247        6.2440        5.3386        4.3714        5.3049       25.2942        4.9470        5.8677        4.9442        7.9861       12.8360       10.7024       10.1382        8.7547       56.9428        8.5036        8.5743       16.3340        6.2841        7.8952       10.8294       11.4830       14.1198       19.6343       22.8609       25.3447       30.7325       38.3755       46.4280       39.8985       38.2453       41.1992       43.5723       43.6281       49.2789       56.9530       52.1264       55.8017       65.8073       60.6244       60.8484       57.9032       57.5055       51.9424       51.5210       55.1690       51.0624       42.5354       33.8620       32.3088       30.6474       28.1147       23.8910       23.2705       25.9460       28.5229       29.8724       34.2350       38.7869       47.8595       52.8102       55.5846       60.0148       69.2278       73.7272        0.0000        0.0000        0.0000        0.0000        0.0000        0.0000        0.0000        0.0000        0.0000        0.0000        0.0000        0.0000        0.0000        0.0000        0.0000        0.0000
        0.0000        0.0000        0.0000        0.0000        0.0000        0.0000        0.0000        0.0000        0.0000        0.0000        0.0000        0.0000        0.0000        0.0000        0.0000        0.0000        0.0000        0.0000        0.0000        0.0000        0.0000        0.0000        0.0000        0.0000        0.0000        0.0000        0.0000       13.7695       17.1766       15.0951       12.5852       16.8398       30.1015       26.5591       21.3156       63.4551       60.9773       35.7803       41.7153       35.7064       23.2161       18.2597       27.9537       27.1615       25.3243       12.2586       10.7339       10.8233        8.5664        7.3556        6.7566        5.3732        5.9609       38.2242       47.7743       44.2000       28.6306       11.7890        5.3267        4.4446        5.1709        8.9284        9.8873        8.8477        8.6293        5.5490        4.1654        4.7995        5.2909        6.5606        6.2164        7.4693        7.0437        1.5214        1.1999        1.4151        2.1861        2.3119        2.0477        2.1761        2.2194        1.5088        0.9195        1.1902        1.0654        1.1014        0.8510        0.9166        1.2713        1.2543        1.1405        0.8618        0.7064        0.6031        0.7288        0.7550        1.8456        2.1884        2.5603        2.3970        1.6902        0.0000        0.0000        0.0000        0.0000        0.0000        0.0000        0.9962        0.7325        0.7257        0.9038        0.0000        0.0000        0.0000        0.0000        0.0000        0.0000        0.0000        0.0000        0.0000        0.0000        0.0000        0.0000        0.0000        0.0000        0.0000        0.0000        0.0000        0.0000        0.0000        0.0000        0.0000        0.0000        0.0000        0.0000        0.0000        0.0000        0.0000        0.0000        0.0000        0.0000        0.0000        0.0000        0.0000        0.0000        0.0000        0.0000        4.8973        5.4060        5.1128        4.6223        3.9739        3.5044        3.4005        3.0475        2.4067        2.2019        2.1545        2.2635        2.2138        2.4955        2.8007        2.7230        2.0934        2.2573        2.3703        2.5578        4.0061        4.2865        4.6777        5.3935        5.8563        6.1441        5.2656        4.8825        5.0107        5.6370        7.7567        7.2995        9.0129        7.9111        2.0445        2.2635        3.3428        5.1693       14.0566       11.5100       10.9574       13.7944       12.2657       15.1459       19.3251       27.7601       30.7565       44.2904       45.1860       41.1533       42.8216       46.7300       59.5723       63.0830       48.3697       52.3466       52.6725       48.4048       49.7310       50.8787       54.0688       53.2738       54.0714       51.1922       59.8719       60.7698       51.7419       38.8765       41.9299       42.5494       41.0687       38.1485       34.7689       32.6382       31.1509       30.1811       27.9631       29.5182       33.6286       39.6046       46.3154       47.9523       52.4627       56.9213       61.0244       65.7688        0.0000        0.0000        0.0000        0.0000        0.0000        0.0000        0.0000        0.0000        0.0000        0.0000        0.0000        0.0000        0.0000        0.0000        0.0000        0.0000
        0.0000        0.0000        0.0000        0.0000        0.0000        0.0000        0.0000        0.0000        0.0000        0.0000        0.0000        0.0000        0.0000        0.0000        0.0000        0.0000        0.0000        0.0000        0.0000        0.0000        0.0000        0.0000        0.0000        0.0000        0.0000        0.0000       12.0756       13.2760       13.5372       14.9573       14.7270       11.8813        9.5832        9.6045        9.5302       11.3953       10.2626       11.3641       17.8424       13.6084       10.7313       13.4870       14.7533       13.3636       12.2520        9.6235        8.2927        8.6959        6.5984        5.9819        4.7519        3.1642       14.5656       33.7901       31.5616       44.2341       31.9885       14.9427       11.1699        5.6800        5.6062        5.5722        4.6974        4.8546        6.0351        4.7342        3.1194        4.0232        3.6468        2.8396        3.2531        4.9498        3.0192        1.9493        1.6747        1.5697        2.1043        1.0379        1.4646        1.7464        1.6645        1.0530        1.0310        0.8621        0.8955        0.9053        0.6946        0.9119        0.9969        1.1603        1.0162        0.6987        0.6298        0.5574        0.6292        0.6342        1.4442        2.1368        1.9628        1.5826        1.2687        0.8612        0.5668        0.9191        2.0077        2.0804        1.4414        0.9390        0.7168        0.7167        0.7364        0.7322        0.8870        1.1628        1.2315        0.0000        0.0000        0.0000        0.0000        0.0000        0.0000        0.0000        0.0000        0.0000        0.0000        0.0000        0.0000        0.0000        0.0000        0.0000        0.0000        0.0000        0.0000        0.0000        0.0000        0.0000        5.7441        5.0419        5.0065        4.7680        4.4929        4.6704        4.9490        5.1487        5.1352        5.4032        5.1173        4.6384        4.6682        4.4645        3.9540        3.7055        3.4725        3.3098        3.0261        2.2995        2.0654        1.9257        1.8980        1.7045        1.8486        1.9740        1.8632        1.9192        3.2790        3.6427        2.6209        3.2547       23.7821        4.1087        4.0916        5.7849        5.4497        4.4582        5.2202        8.4928        6.1475        6.0499        6.6983        6.3308        2.1836        1.4246        1.8816        3.3152        5.0452       29.0990       27.8818       10.8110       18.3487       16.7463       17.4630       31.7496       35.2989       42.5983       47.9418       84.6217       79.6046       47.9883       53.9979       77.4377       77.2066       56.2903       55.9981       58.0851       48.7155       48.0462       49.2004       49.5412       49.0108       51.9600       52.2725       55.0041       52.5475       45.7082       39.1487       42.7780       42.0333       40.4925       39.5794       36.8220       34.5721       32.6474       31.8617       31.3456       32.2831       34.0485       41.1492       48.7576       48.3451       51.7986       61.8059        0.0000        0.0000        0.0000        0.0000        0.0000        0.0000        0.0000        0.0000        0.0000        0.0000        0.0000        0.0000        0.0000        0.0000        0.0000        0.0000        0.0000        0.0000
        0.0000        0.0000        0.0000        0.0000        0.0000        0.0000        0.0000        0.0000        0.0000        0.0000        0.0000        0.0000        0.0000        0.0000        0.0000        0.0000        0.0000        0.0000        0.0000        0.0000        0.0000        0.0000        0.0000        0.0000        0.0000        0.0000       13.2900       16.0050       16.2285       16.9983       13.5601       14.3046       36.9723       38.1230       12.1667        7.8226        5.9186        7.0019        7.0508        8.3365       10.4401       13.0121       11.9143       10.4421        8.7262        8.0448        6.9473        6.8347        5.2284        4.1002        3.4506        6.0275        6.6256        4.8194        2.4551        3.8135        4.2502        4.6434        5.0373        4.4450        3.7310        4.1697        2.8814        1.8219        2.6826        2.2431        1.4851        1.4192        0.7405        0.8983        0.8923        1.1897        0.8010        0.5636        1.0338        1.4617        1.2466        0.9995        1.0366        0.9055        1.0299        1.1915        1.0931        0.7883        0.5839        0.5287        0.5213        0.5994        0.5794        0.5656        0.5369        0.4987        0.4457        0.4219        0.5236        0.6016        1.0496        1.1481        1.5219        1.1342        1.0502        1.0251        0.6356        0.7804        1.8895        2.0594        1.2041        1.2157        1.1925        1.1331        0.7997        0.7765        0.8554        1.0152        1.1905        1.2263        1.1809        1.4328        0.0000        0.0000        0.0000        0.0000        0.0000        0.0000        0.0000        0.0000        0.0000        0.0000        0.0000        0.0000        4.9045        5.5831        5.4074        5.2551        5.1296        4.9464        4.6908        4.2580        4.2771        4.1145        4.5205        4.7134        4.5350        4.7433        4.9125        4.6219        4.3546        4.2528        4.1442        3.7561        3.6853        3.4679        3.5333        3.2201        2.8958        2.1577        1.9096        1.7310        1.7269        1.4677        1.7869        2.1219        1.6292        2.7319        5.5563        6.9442        3.4908        3.3923        5.5752        5.2350        4.5864        6.2524        5.2575        3.8354        6.6033        5.0595        4.8165        4.5200        3.0552        1.8222        2.0250        2.4215        3.0013        4.5242        4.5826        7.0792        8.2250       14.3649       19.1290       32.1345       33.9571       31.7469       37.6839       45.3421       44.2656       50.9787       57.9684       60.9279       59.5621       62.8264       64.8826       61.5337       56.4903       49.7199       47.9563       45.6169       48.9846       49.7114       50.6907       51.5346       52.6616       57.8939       59.1492       46.8447       41.0822       44.7322       44.0426       41.5716       39.6694       38.1757       34.0305       32.3313       33.9008       31.8327       33.7572       34.9221       38.3490        0.0000       48.4400       59.3738       76.0942        0.0000        0.0000        0.0000        0.0000        0.0000        0.0000        0.0000        0.0000        0.0000        0.0000        0.0000        0.0000        0.0000        0.0000        0.0000        0.0000        0.0000        0.0000
        0.0000        0.0000        0.0000        0.0000        0.0000        0.0000        0.0000        0.0000        0.0000        0.0000        0.0000        0.0000        0.0000        0.0000        0.0000        0.0000        0.0000        0.0000        0.0000        0.0000        0.0000        0.0000        0.0000        0.0000        0.0000       10.1162       11.6926       11.1383       16.7314       12.9933       15.8870        8.9269        5.1053        4.5933        5.1353        3.9721        4.2434        4.6490        4.8850        6.1728        7.9522        7.7796        7.6282        6.3479        6.7849        6.4703        5.4606        5.5752        6.9279        4.7362        3.1600        1.9914        2.3474        1.8872        1.9942        2.1014        1.5873        1.8459        2.8021        2.9223        2.7978        2.3293        2.3311        1.4083        0.3338        0.2310        0.2318        0.5917        0.7765        0.9381        0.9222        1.4249        1.2543        1.1494        1.2050        1.2742        1.1941        1.0161        0.8600        0.9485        0.8162        0.7092        0.4950        0.4333        0.3129        0.2937        0.3673        0.3164        0.4459        0.4978        0.4304        0.6288        0.4847        0.4328        0.5626        0.7790        0.6457        0.7472        0.9899        0.9789        0.8737        0.8861        0.7540        0.6863        1.3263        1.8363        2.1247        1.6540        1.3625        1.1150        0.7064        0.6269        0.6524        0.7617        0.9265        0.9527        1.1420        1.2360        1.5538        1.8867        2.0778        0.0000        0.0000        0.0000        0.0000        0.0000        0.0000        0.0000        0.0000        3.5228        3.9677        3.7703        4.5681        4.4393        4.6532        4.1239        4.0374        3.6998        3.5964        3.6670        4.1413        3.9590        3.9206        4.0671        4.0870        4.2239        3.9738        3.7821        3.3344        3.1080        3.4277        3.2504        3.3146        3.1837        2.6130        1.9814        1.9575        1.5580        1.5359        1.3309        1.2674        1.5945        2.3786        5.0953        5.9231        5.3884        4.2688        3.1881        3.6146        3.5908        5.8487        6.0164        4.2574        4.4240        4.1160        4.1654        3.4322        3.5978        2.6279        3.1868        6.1958        6.1458        2.6395        3.8706        5.2470        7.5004       23.4276       23.6263       24.4724       28.5361       31.9953       35.4764       39.9256       43.9308       44.0936       48.7221       59.6226       65.3037       58.3563       62.3394       67.2230       68.1619       65.4041       51.0358       50.6764       49.5606       47.0767       50.2739       52.2725       53.6610       53.0985       55.2130       53.6114       47.2725       43.9792       46.6971       42.4782       41.1125       43.7641       42.6957       34.5815       33.4522       33.9055       31.9677       33.1908        0.0000        0.0000        0.0000        0.0000        0.0000        0.0000        0.0000        0.0000        0.0000        0.0000        0.0000        0.0000        0.0000        0.0000        0.0000        0.0000        0.0000        0.0000        0.0000        0.0000        0.0000        0.0000        0.0000        0.0000
        0.0000        0.0000        0.0000        0.0000        0.0000        0.0000        0.0000        0.0000        0.0000        0.0000        0.0000        0.0000        0.0000        0.0000        0.0000        0.0000        0.0000        0.0000        0.0000        0.0000        0.0000        0.0000        6.7284        3.9863        4.8172        4.9065        6.3965        7.2760        9.5429       13.7395       10.2313        6.1848        3.4009        3.3002        2.2694        3.0774        6.3297        3.4244        4.7592        3.2690        3.3971        3.2252        3.3760        2.7359        1.5781        2.5195        2.5138        5.6125        4.1159        2.6291        4.3593        7.0541        5.3886        4.3783        3.7441        3.3286        2.4851        3.6661        1.5858        4.9914        6.0293        4.4105        2.8604        2.6975        1.6539        2.6632        1.3267        1.7017        1.4211        1.3152        1.0396        1.4542        2.5565        2.0932        1.0012        1.1493        1.3377        1.2955        1.1382        1.1012        0.7860        0.6856        0.6333        0.6054        0.4640        0.6016        0.4758        0.5453        0.8935        0.7450        0.6661        0.6375        0.6007        0.6735        1.9884        1.1701        0.9556        1.1920        1.2496        1.1640        1.3812        1.2912        1.2089        1.4373        1.9052        2.1040        2.3512        1.7904        1.4264        0.8336        0.6733        0.6274        0.6316        0.5858        0.5397        0.7299        0.9915        1.0168        1.2432        1.0862        1.1456        1.3472        1.4312        1.5945        1.8128        1.6313        2.4637        3.0218        2.8935        3.1311        3.5438        3.6405        3.8160        4.3245        4.0291        3.4644        4.0721        4.8992        3.7560        2.9904        3.3321        3.8569        4.4122        4.2015        4.0797        4.1827        3.1199        2.8030        2.2761        2.2636        2.6561        2.7782        2.8384        2.7969        2.5716        2.3042        1.7212        1.5415        1.5073        1.0079        1.2737        1.6176        2.5969        2.2021        1.4195        1.0344        1.4038        4.1465        4.6102        7.6331        7.3985        3.9520        2.8291        2.8352        2.5196        2.0829        2.5038        2.1803        2.0582        6.2815        6.6343        5.5009        4.1476        6.9276        8.6593       16.7563       21.0711       35.5956       38.1154       47.7098       49.9568       39.6138       42.0900       44.4988       47.8353       56.0890       64.1720       73.2158       78.9288       78.4452       82.4571       81.4505       75.2958       62.6401       60.3707       60.5030       59.0075       57.4841       58.4493       60.3517       56.6678       53.0796       49.1902       46.6323       43.9094       42.8514       38.1947       34.9099       39.9357       46.8558       33.2442       34.0635       34.2883       38.6431        0.0000        0.0000        0.0000        0.0000        0.0000        0.0000        0.0000        0.0000        0.0000        0.0000        0.0000        0.0000        0.0000        0.0000        0.0000        0.0000        0.0000        0.0000        0.0000        0.0000        0.0000        0.0000        0.0000        0.0000        0.0000
        0.0000        0.0000        0.0000        0.0000        0.0000        0.0000        0.0000        0.0000        0.0000        0.0000        0.0000        0.0000        0.0000        0.0000        0.0000        0.0000        0.0000        0.0000        6.2196        3.9515        2.8198        5.5287        4.7256        2.8104        3.6878        3.8720        3.9392        7.0666        6.5772       12.6279        6.6905        2.4960        1.7473        1.7444        2.0327        1.9699        7.0789        3.3044        3.0732        2.5601        1.8385        1.9573        1.7068        1.7130        1.0695        1.0560        0.9745        3.5691        2.4967        2.3369        3.7172        3.9463        2.6444        4.6264        4.4820        3.3708        3.6368        3.1343        4.2665        7.5230        8.4492        5.3536        3.6257        2.6408        1.6236        1.4265        0.6386        0.7138        0.7035        0.6647        0.7542        1.5230        2.7249        1.7944        0.1337        0.5477        0.6742        0.6960        0.5923        0.6507        0.6072        0.6394        0.5212        0.6554        0.5063        0.5112        0.5192        0.9520        0.7164        0.7747        0.7818        0.7834        0.8096        0.9026        2.0097        1.5155        1.2308        0.9848        1.2737        1.2528        1.4828        1.6508        1.8932        2.7968        2.3915        2.1223        1.6183        1.2748        1.0726        0.8010        0.7303        0.5949        0.6299        0.6950        0.7091        0.4892        0.4884        0.6317        0.8876        1.0498        0.8527        0.9507        1.2064        1.4616        1.7032        1.7759        1.6501        2.1620        2.5015        2.7332        3.0318        3.8606        4.3295        4.3649        5.3815        4.7423        3.3889        2.4411        2.3264        1.8210        1.8953        1.6026        1.7269        3.0164        3.5127        3.6080        2.8209        2.1608        1.9642        2.4213        3.3677        3.7340        2.5448        2.3793        2.7882        1.9821        1.8153        2.3546        1.0561        0.8173        0.6770        0.8393        1.4296        1.0478        1.1365        0.3235        0.6161        2.9351        3.9145        4.9482        4.4942        2.8483        2.3204        2.3615        1.8930        1.5102        1.3588        1.8281        1.5317        3.0820        3.5560        4.7924        5.0107        8.2992       11.7258       11.2744       15.4218       23.6651       24.7676       34.8311       41.1321       31.3962       22.6629       44.2934       47.8420       60.8683       68.2513       80.2660       89.8593       88.7666       89.3412       83.8835       78.2176       67.3127       64.7678       64.6361       66.3717       62.4010       59.6872       57.7025       56.9676       52.3203       48.6568       46.4467       45.5337       44.3828       37.3540       34.0335       33.3250       32.3411       30.8623        0.0000        0.0000        0.0000        0.0000        0.0000        0.0000        0.0000        0.0000        0.0000        0.0000        0.0000        0.0000        0.0000        0.0000        0.0000        0.0000        0.0000        0.0000        0.0000        0.0000        0.0000        0.0000        0.0000        0.0000        0.0000        0.0000        0.0000        0.0000
        0.0000        0.0000        0.0000        0.0000        0.0000        0.0000        0.0000        0.0000        0.0000        0.0000        0.0000        0.0000        0.0000        0.0000        0.0000        2.1852        3.3145        3.8175        2.4348        1.7261        1.2076        4.5116        3.3287        0.8060        1.0148        0.4346        0.2177        2.4096        1.0619        2.6105        1.2521        0.6569        0.7012        0.7164        0.7149        0.6977        0.7121        0.7716        0.8755        0.7675        0.8461        0.9377        1.0441        0.4096        0.4535        0.4580        0.4260        1.8639        1.7017        1.5320        1.3956        1.5628        1.7091        1.7599        1.1246        0.9040        0.9611        1.3622        1.7182        3.3761        3.2335        2.1386        1.2271        0.9099        0.9871        0.8526        2.0262        0.5782        0.5580        0.6437        0.7326        1.5419        1.0251        1.9982        0.3416        0.4577        0.3697        0.3922        0.3611        0.6369        0.6045        0.4807        0.4828        0.6346        0.5948        0.5972        0.5255        0.9984        0.9379        1.1859        1.1423        0.9457        0.9465        1.1006        1.3405        0.9346        1.1204        1.3946        1.9340        1.7738        1.9217        1.9362        2.0160        2.4367        1.9943        1.3869        1.2700        0.8546        0.9439        0.7211        0.6932        0.5413        0.7163        0.7781        0.7429        0.4537        0.6488        0.7464        0.6820        0.9260        0.8091        0.5621        0.7736        1.3195        1.5286        1.6438        1.6865        1.8814        1.9336        2.1797        2.4154        3.1500        3.8835        5.8463        5.0184        3.0590        2.4531        2.4484        1.7725        1.4344        1.7284        3.0390        2.7231        3.0112        3.6644        3.7019        3.1139        1.9964        2.3307        2.2971        2.6671        3.1392        2.7948        3.1115        4.6944        3.9219        3.5253        2.8659        0.8956        0.6710        0.5330        0.5060        0.7806        0.3855        0.2121        0.2191        0.6352        2.6610        2.9820        3.2369        3.2492        2.5340        2.2351        2.3105        1.6874        1.3733        1.2068        1.3041        1.4676        1.2138        1.5435        3.6732        8.8271       14.5777       14.9635       11.4764       11.8258       13.2888       16.3089       18.0257       17.7756       20.1879       20.9431       45.2814       56.6775       74.6022       67.9618       66.7063       73.0468       85.0863       83.5108       80.5867       78.9632       68.9885       67.2431       68.2144       69.7129       67.0409       64.6935       62.6114       60.0420       55.4897       53.8826       50.7229        0.0000       42.0143       37.0384       36.8237       34.0097       32.8090       32.3106        0.0000        0.0000        0.0000        0.0000        0.0000        0.0000        0.0000        0.0000        0.0000        0.0000        0.0000        0.0000        0.0000        0.0000        0.0000        0.0000        0.0000        0.0000        0.0000        0.0000        0.0000        0.0000        0.0000        0.0000        0.0000        0.0000        0.0000        0.0000
        0.0000        0.0000        0.0000        0.0000        0.0000        0.0000        0.0000        0.0000        0.0000        0.0000        0.0000        0.0000        0.0000        3.1897        4.1493        1.7590        1.6795        2.0837        2.0639        1.1200        1.0465        3.9483        3.5192        2.4318        2.9909        1.5844        0.2175        0.1089        0.1334        1.4676        0.1747        0.4513        0.5078        0.5500        0.5761        0.5794        0.6045        0.6576        0.7431        0.6486        0.7145        0.7850        0.8701        2.0759        3.0763        1.6247        0.5568        1.5302        1.4013        1.2758        1.1626        1.3233        1.1766        1.0393        0.9200        0.7290        0.6179        0.5325        0.5052        0.8973        0.4116        0.4360        0.3260        0.4521        0.5345        0.2532        0.5630        0.1589        0.1522        0.2447        0.3043        0.3279        0.4107        1.3586        0.9997        0.4185        0.3594        0.3144        0.3733        0.9652        0.5567        0.4521        0.4488        0.5432        0.6701        0.7324        0.7285        1.4434        1.3923        1.3276        1.5437        1.2848        1.3281        1.2676        1.0126        0.8301        1.2408        1.6135        1.6845        1.7366        1.8720        1.7529        1.5044        1.7221        1.8797        1.6211        1.1349        0.7913        0.9498        0.7978        0.5669        0.7146        0.8566        0.9341        0.9167        0.7847        1.1366        1.0362        0.9095        0.9142        0.7357        0.5524        0.5193        0.8384        1.5368        2.0063        1.8702        1.5883        1.6742        2.0601        2.1166        2.2356        3.9197        4.2209        1.9656        1.4110        1.7060        1.5211        1.8427        2.1752        1.5577        2.5172        4.2028        3.4363        2.2670        2.3935        1.9338        2.3270        2.1918        5.1125        5.6935        2.1942        1.9787        2.2417        3.8074        2.0765        1.5787        2.0039        0.9203        0.6655        0.4424        0.3560        0.4159        0.1327        0.2306        0.5023        0.9266        1.8880        2.7056        2.8786        2.2311        1.5997        2.7903        3.4246        1.6500        1.2312        1.1961        1.2969        1.6591        1.3764        2.5091        3.2520        7.6054       14.5074       12.3456       10.4157       12.0189       10.5035       13.6777       15.3682       15.9347       18.8016       21.3416       41.3876       62.4338       76.8052       71.5794       58.8929       68.4070       75.1757       76.0757       78.8178       80.3350       70.9474       72.3271       73.7589       72.7898       72.7690       73.3828       70.5170       66.7722       62.1791       65.1380        0.0000        0.0000        0.0000        0.0000        0.0000        0.0000        0.0000        0.0000        0.0000        0.0000        0.0000        0.0000        0.0000        0.0000        0.0000        0.0000        0.0000        0.0000        0.0000        0.0000        0.0000        0.0000        0.0000        0.0000        0.0000        0.0000        0.0000        0.0000        0.0000        0.0000        0.0000        0.0000        0.0000        0.0000        0.0000        0.0000
        0.0000        0.0000        0.0000        0.0000        0.0000        0.0000        0.0000        0.0000        0.0000        5.6124        0.0000        0.0000        8.1855        6.0365        4.6153        2.1673        2.1165        5.4621        4.5205        4.4859        4.8399        4.5247        4.7347        0.5432        0.0199        0.0112        0.0000        0.0916        0.1146        0.1409        0.1693        0.3543        0.4060        0.4496        0.4853        0.6226        0.6658        0.7302        0.8188        0.6417        0.7018        0.7652        0.8376        0.2459        0.9218        1.0779        1.0151        1.1804        0.8519        0.7869        0.7183        0.8828        0.7991        0.7036        0.6111        3.4387        2.2289        0.9560        0.6119        0.3508        0.2810        0.6655        0.2342        0.4134        0.4862        0.3931        0.3023        2.5569        0.6793        0.6485        0.5418        0.2637        0.0160        0.6566        0.7118        0.3799        0.2567        0.1947        0.1185        0.4946        0.4134        0.4561        0.4576        0.6286        0.8430        0.8246        0.9306        1.2928        1.7387        1.5922        1.2718        1.1583        1.5937        1.4022        1.2105        1.2078        1.4726        1.5863        1.6915        1.6348        1.9996        1.7101        1.3931        1.2236        0.9599        1.1108        0.8330        1.2299        1.1488        0.9041        0.9482        1.1559        1.3263        1.6458        1.4072        1.2337        1.7338        1.5719        1.7511        2.1665        1.6398        1.7167        1.4483        1.5022        1.9666        2.3532        2.6694        2.3215        2.2522        1.8654        1.9314        2.0878        1.8425        2.0936        1.5007        0.2316        1.1231        0.5700        0.8376        0.9799        1.2351        1.3670        1.7944        1.9401        1.4687        1.3472        0.5799        0.0091        0.0097        0.0801        0.0108        0.9287        1.0551        1.0649        1.0035        1.1949        0.9306        0.8110        0.6775        7.7208       13.8814        0.1794        0.1579        0.1413        0.2130        0.5547        0.4587        0.8240        1.1109        1.0784        1.0449        1.2755        1.2908        1.2860        1.3148        1.4799        1.5123        1.7225        2.1075        2.7895        3.5521        5.1208        6.0580        7.3214        9.2100       11.7707       15.9053       13.6469       21.2396       11.9679       14.1166       18.9757       28.1906       49.6122       92.4508       64.9029       64.1825       62.4347       51.2821       60.8607       62.9068       65.0508       69.7484       82.1358       84.5523       81.6920       81.7046       91.1782       92.5879       92.2347       85.7621       74.9770        0.0000        0.0000        0.0000        0.0000        0.0000        0.0000        0.0000        0.0000        0.0000        0.0000        0.0000        0.0000        0.0000        0.0000        0.0000        0.0000        0.0000        0.0000        0.0000        0.0000        0.0000        0.0000        0.0000        0.0000        0.0000        0.0000        0.0000        0.0000        0.0000        0.0000        0.0000        0.0000        0.0000        0.0000        0.0000        0.0000        0.0000
        0.0000        0.0000        0.0000        0.0000        0.0000       10.2516        8.8317        4.3561        4.7457        5.6436        6.2316        5.8815        5.8797        4.0544        3.9501        1.4833        1.9806        3.2169        3.3784        2.9605        4.5967        4.2507        3.0749        0.0090        0.5797        0.0000        0.0000        0.0489        0.0638        0.0821        0.1035        0.2239        0.2618        0.3026        0.3460        0.4655        0.5176        0.5755        0.6385        0.4968        0.5409        0.5804        0.6234        0.1803        0.1915        0.1935        0.1855        0.6936        0.6643        0.6252        0.5711        0.7053        0.6288        0.5505        0.4691        0.2720        1.2695        1.6501        0.4692        0.1588        0.1964        0.1478        0.1556        0.2474        0.2475        0.1695        0.4216        1.7843        1.7009        1.7080        0.7107        0.1137        0.2092        0.8284        0.0208        0.2658        0.2557        0.1297        0.1308        0.4884        0.5051        0.4527        0.5746        0.7528        0.9842        0.9698        0.9302        1.3070        1.6487        1.5056        1.4638        1.3638        1.5396        1.9164        1.6661        1.1783        1.4470        1.6622        1.5051        1.2727        1.4195        1.6565        1.5018        1.2510        1.0967        1.4264        1.0297        1.1155        1.3230        0.9797        1.2321        1.6513        1.4119        1.3406        1.0976        0.8203        1.4239        1.6314        1.2842        0.8632        1.6599        2.1227        2.2284        2.1133        1.8468        2.0407        2.7847        3.4484        2.7853        1.4540        1.7913        1.4192        1.4517        1.4622        1.3728        1.0194        0.8137        0.8644        1.1648        1.0454        1.5727        1.6541        1.0120        1.5571        0.3264        1.1176        0.6047        0.5929        0.0145        0.0049        0.0106        0.5880        0.7293        0.8016        0.7636        1.3000        0.9570        0.6556        0.5807        0.2357        0.1994        0.6893        0.3321        0.1911        0.9720        0.7722        0.5619        0.4405        0.5648        0.6961        0.7220        0.9303        0.9986        1.0859        1.1850        1.4115        1.5197        1.8128        2.2881        2.7689        3.7006        5.0610        6.3368        7.1201        9.2649       11.9173       20.5320       28.7517       10.2783       12.0317       14.7029       44.2810        0.0000        0.0000       77.1082       50.6845       41.3517       40.7760       42.0906       52.6413       57.8935       61.9607       67.0919       78.8238       83.2052       85.0181       98.0290      100.0869      103.2522       99.8922       91.7772        0.0000        0.0000        0.0000        0.0000        0.0000        0.0000        0.0000        0.0000        0.0000        0.0000        0.0000        0.0000        0.0000        0.0000        0.0000        0.0000        0.0000        0.0000        0.0000        0.0000        0.0000        0.0000        0.0000        0.0000        0.0000        0.0000        0.0000        0.0000        0.0000        0.0000        0.0000        0.0000        0.0000        0.0000        0.0000        0.0000        0.0000        0.0000
        0.0000        0.0000        0.0000        0.0000        9.9621       11.1270        7.9043        4.7516        4.4120        3.9892        4.7999        3.7344        2.4071        2.6225        1.4925        1.1756        0.8892        1.5518        1.6167        2.7992        2.2209        1.8100        0.4768        0.0000        0.0000        0.0000        0.0000        0.0323        0.0428        0.0560        0.0718        0.1570        0.1850        0.2199        0.2613        0.3626        0.4125        0.4603        0.5055        0.3907        0.4212        0.4469        0.4713        0.1346        0.1410        0.1427        0.1400        0.5342        0.5259        0.5025        0.4653        0.5817        0.5289        0.4640        0.3882        0.2259        0.1709        0.1774        1.1053        0.4058        0.5864        0.2503        0.1974        0.2750        0.7171        0.4725        0.6511        0.6127        2.0920        0.0337        0.0289        0.0684        0.5131        0.4542        0.3176        0.2962        0.5490        0.5144        0.1874        0.4359        0.4962        0.6577        0.6452        0.7699        0.8727        0.9987        1.2624        1.5529        1.5481        1.2650        1.1687        1.1946        1.3726        1.5597        1.3255        1.3091        1.4135        1.6098        2.0092        1.5170        1.4755        1.3103        1.2131        1.2298        0.8330        1.2622        1.4235        1.2506        0.8920        0.6935        1.0378        1.1033        1.1658        1.2160        0.9877        0.8260        0.9012        1.1686        1.9149        2.1345        1.6062        2.1568        2.2312        2.0570        2.5606        2.6207        2.6175        2.8272        2.6107        1.6578        1.9613        1.5263        1.7063        0.8402        0.7244        0.6047        0.7873        0.8306        0.8759        0.7035        1.0807        0.6519        0.5041        0.7004        0.1719        0.4853        0.4737        0.6151        0.6838        0.0098        0.0054        0.6116        0.5553        0.6041        0.7129        0.8077        0.7680       15.9001       11.6591        0.2198        0.1847        0.9360        0.3554        1.1990        1.1974        0.3018        0.2559        0.2727        0.3482       12.1273       13.5932        0.7163        0.8141        0.9281        1.1653        1.2983        1.4360        1.7398        2.2109        2.6876        4.4026        5.2107        5.7351        5.7762        6.4608        8.8481       15.6727       23.6215        9.3660       13.4547       23.4271        0.0000        0.0000        0.0000       61.8577       47.9304       45.1054       37.1428       42.2385       49.6704       54.5119       60.6244       67.4300       77.3820       82.9749       87.9599       91.7960      100.2810        0.0000        0.0000        0.0000        0.0000        0.0000        0.0000        0.0000        0.0000        0.0000        0.0000        0.0000        0.0000        0.0000        0.0000        0.0000        0.0000        0.0000        0.0000        0.0000        0.0000        0.0000        0.0000        0.0000        0.0000        0.0000        0.0000        0.0000        0.0000        0.0000        0.0000        0.0000        0.0000        0.0000        0.0000        0.0000        0.0000        0.0000        0.0000        0.0000        0.0000        0.0000
        0.0000        0.0000       16.8464        9.3184        7.8764        6.8234        6.1742        2.8832        2.2672        2.3315        2.3690        1.5708        1.6223        1.9660        1.6021        0.8149        0.8974        1.0957        0.3039        0.1913        0.2209        0.7864        0.4276        0.0000        0.0000        0.0000        0.0000        0.0416        0.0514        0.0624        0.0746        0.1551        0.1765        0.2022        0.2321        0.3140        0.3505        0.3862        0.4210        0.3232        0.3467        0.3675        0.3851        0.1099        0.1148        0.1163        0.1148        0.4394        0.4357        0.4219        0.4002        0.5131        0.4824        0.4402        0.3892        0.2448        0.2080        0.1902        0.1915        0.2022        0.2043        0.2053        0.2071        0.2046        0.2042        0.1949        0.1786        1.0484        0.3833        0.0333        0.0282        0.4498        1.1370        0.9015        1.5588        1.9624        1.7844        1.3833        0.9663        0.7262        0.5719        0.6792        0.6367        0.7544        0.9539        0.9645        1.1418        1.2114        1.3850        1.7234        1.6148        1.3195        1.5540        1.6038        1.3396        1.3578        1.8778        2.0443        2.8504        2.8386        2.3829        1.6826        1.2437        1.6438        1.4242        1.5512        1.3127        0.8640        1.0229        0.8848        1.0269        0.9693        1.1050        1.4949        0.9510        0.8124        1.0661        2.3678        2.0411        2.0584        1.6187        1.5559        2.0361        2.0079        2.3327        2.4177        2.5421        2.5010        1.5404        1.2418        1.8959        1.6795        1.4626        1.3064        1.4755        1.6599        0.6563        0.6932        0.9798        1.0162        0.2378        0.2520        0.0991        0.1062        0.1225        0.8117        0.4884        0.0271        0.0195        0.0149        0.0111        0.7922        1.4330        1.2417        0.7144        0.6462        0.4210        0.4015        0.5933        0.2612        0.2951        0.4084        1.1312        1.7181        1.1117        0.1262        0.1067        0.3487        0.2763        7.9639        0.4275        0.6123        0.7067        0.8107        0.9218        1.1933        1.2611        1.6152        1.8814        2.2638        5.1993        3.9443        4.5265        4.8942        5.4188        6.6431       13.8785        7.2068        8.3329       23.2892        0.0000        0.0000        0.0000       61.8116       67.1619       57.8623       54.4923       45.8244       37.6287       46.0514       51.8390       62.6086       68.8955       81.1479       84.2461       91.5163       91.2290        0.0000        0.0000        0.0000        0.0000        0.0000        0.0000        0.0000        0.0000        0.0000        0.0000        0.0000        0.0000        0.0000        0.0000        0.0000        0.0000        0.0000        0.0000        0.0000        0.0000        0.0000        0.0000        0.0000        0.0000        0.0000        0.0000        0.0000        0.0000        0.0000        0.0000        0.0000        0.0000        0.0000        0.0000        0.0000        0.0000        0.0000        0.0000        0.0000        0.0000        0.0000        0.0000
        0.0000        5.3993        5.7262        8.4031        7.2557        6.2939        4.9024        3.8648        3.5145        4.0634        3.8139        1.6768        1.7155        3.0459        1.1968        1.1669        0.0000        0.0000        0.0000        0.1144        0.0753        0.1783        2.0418        2.0191        0.0985        0.0966        0.1104        0.0874        0.8595        1.7980        1.7431        0.1338        0.1468        0.1611        0.1770        0.2415        0.2618        0.2832        0.3056        0.2287        0.2429        0.2558        0.2667        0.2718        0.2829        0.2880        0.2863        0.0559        0.0559        0.0555        0.0542        0.3179        0.3110        0.2976        0.2785        0.3995        0.3714        0.3600        0.3655        0.5854        0.4591        0.4075        0.3961        0.3791        0.3711        0.3457        0.3214        0.8342        0.5343        0.2974        0.5201        1.4026        2.3258        2.1446        3.0882        2.0664        1.5136        1.5516        1.3326        0.8761        0.8301        0.6500        0.5855        0.6050        0.6403        0.8494        0.9352        1.1146        1.9670        2.2160        2.0574        2.1625        2.9751        2.1704        2.1363        2.5895        2.4269        2.7008        3.6996        3.0339        3.0909        3.1987        2.8192        1.8159        1.6552        1.2793        1.0026        0.9277        0.8710        1.2030        1.2028        1.2420        1.4338        1.7433        2.0165        1.0091        0.4477        0.6454        1.0236        1.1742        0.9453        1.3417        1.6188        1.6832        1.5450        1.3784        1.4098        1.7439        1.1127        3.4130        5.1630        0.9135        1.2770        3.4784        3.3181        1.2943        1.8529        1.1417        1.4279        0.8988        0.3937        0.1156        0.1500        0.8321        0.0996        0.4265        1.3477        0.0000        0.0000        0.0000        0.2730        0.5469        0.5680        0.5999        0.7134        0.0000        0.1547        0.0000        0.0503        0.9215        1.1325        1.3161        1.8533        1.4836        0.3529        0.0087        0.0669        0.4811        0.1726        0.2243        0.2884        0.4284        0.5049        0.5838        0.6661        0.7118        0.7898        2.5521        1.1291        9.5985        7.1633        2.1658        2.3776        4.5873        3.4881        4.2580        4.9916        1.2199        0.0000        0.0000        0.0000        0.0000       44.9103       36.9339       45.9507       45.4034       39.4177       30.0509       31.6615       43.9067       53.9288       63.9615       67.7624       79.5456       84.8595       94.1925        0.0000        0.0000        0.0000        0.0000        0.0000        0.0000        0.0000        0.0000        0.0000        0.0000        0.0000        0.0000        0.0000        0.0000        0.0000        0.0000        0.0000        0.0000        0.0000        0.0000        0.0000        0.0000        0.0000        0.0000        0.0000        0.0000        0.0000        0.0000        0.0000        0.0000        0.0000        0.0000        0.0000        0.0000        0.0000        0.0000        0.0000        0.0000        0.0000        0.0000        0.0000        0.0000        0.0000
        0.0000        6.1064        4.9569        6.2566        6.2307        6.7577        4.9307        3.5611        3.4657        1.9867        1.7423        0.3590        0.3615        0.4026        0.0695        0.0000        0.0969        0.0000        0.0000        0.0752        0.0771        0.0833        0.1948        0.1157        0.7462        0.1433        0.1585        1.3113        1.8298        1.4759        1.7190        0.8614        0.1393        0.1456        0.1518        0.1971        0.2048        0.2147        0.2271        0.1674        0.1752        0.1827        0.1886        0.1902        0.1963        0.2001        0.2027        0.0403        0.0410        0.0421        0.0434        0.2687        0.2781        0.2815        0.2797        0.4284        0.4270        0.4310        0.4443        0.5001        0.5147        0.5093        0.4840        0.4492        0.4268        0.3882        0.3616        0.7037        0.9533        1.1794        1.4871        2.6303        2.9169        3.6680        2.9608        2.0062        1.6191        2.0467        1.6814        1.2016        1.1640        1.0895        0.7893        1.0441        1.3587        1.9054        2.6728        7.4488        8.6201        7.5474        5.5276        6.9042       11.2879       11.7715        6.5012        4.8709        5.5274        4.8140        3.8974        2.7190        2.4258        3.0961        3.1893        2.9194        2.6004        2.7088        1.7765        2.0945        1.9097        1.6071        1.3282        1.2560        1.4192        1.1202        1.2961        1.5734        1.7465        0.9325        0.6781        0.6254        0.7315        1.1340        1.1356        3.8784        5.3661       12.2890        5.5808        1.1858        0.7307        3.8230        5.6969        1.0436        1.0086        2.4535        2.6475        1.8550        2.1548        1.6815        1.9074        1.0766        1.1638        0.9204        0.6211        0.3384        0.1017        0.2501        0.4659        0.2307        0.0000        0.0000        0.0000        0.3846        0.5385        0.5516        0.4999        0.2985        0.0000        0.0000        0.1094        1.2288        1.4353        1.8936        3.1925        1.7902        0.1831        0.1197        0.1687        0.1230        0.1146        0.1595        0.2200        0.3405        0.4140        0.4852        0.5553        0.5960        0.6638        0.7614        0.8894        3.7993        9.3803        1.7448        1.8538        1.7876        2.6882        3.4140        0.0000        0.0000        0.0000        0.0000        0.0000       21.9854       36.2759       35.7042       38.0102       36.5197       53.7435       41.6008       43.8663       44.5894       53.9468       61.3138       63.4430       75.6341        0.0000        0.0000        0.0000        0.0000        0.0000        0.0000        0.0000        0.0000        0.0000        0.0000        0.0000        0.0000        0.0000        0.0000        0.0000        0.0000        0.0000        0.0000        0.0000        0.0000        0.0000        0.0000        0.0000        0.0000        0.0000        0.0000        0.0000        0.0000        0.0000        0.0000        0.0000        0.0000        0.0000        0.0000        0.0000        0.0000        0.0000        0.0000        0.0000        0.0000        0.0000        0.0000        0.0000        0.0000        0.0000
        4.0685        3.9213        3.4845        5.4263        5.4971        5.6757        2.2259        1.6473        2.7941        3.1409        1.6613        0.4591        0.0620        0.0996        0.2125        0.0521        0.0000        0.0000        0.0000        0.0571        0.0744        0.0910        0.1070        0.1010        0.1261        0.1255        0.1488        0.1222        0.1386        0.1486        0.3257        1.2843        0.6876        0.1475        0.1454        0.1788        0.1763        0.1777        0.1830        0.2701        0.1449        0.1387        0.1424        0.1427        0.1465        0.1508        0.1566        0.0319        0.0331        0.0353        0.0384        0.2485        0.2676        0.2816        0.2912        0.6012        0.4886        0.5096        0.5233        3.2263        2.0181        0.5821        0.5492        0.5050        0.4745        0.4270        0.4842        1.1276        2.2486        1.5954        1.4518        2.4759        1.8946        2.1602        2.2411        1.7831        1.1423        1.3993        4.5849        5.5439        5.5205        4.1196        2.8755        3.1595        4.5657        8.7456        7.7347        7.0900        5.8453        4.8438        4.3262        4.5837        4.2558        3.5370        2.3122        2.1089        3.5047        5.5582        4.3738        4.9545        3.6100        2.2543        2.1935        2.3945        2.3381        2.3496        2.4173        2.3058        2.0984        1.8026        1.6328        1.3917        1.4321        0.8232        0.9855        1.0999        1.1729        2.6445        1.8884        0.5733        0.5717        0.7842        0.9225        1.2255        1.3614        1.4221        1.2565        2.5262        3.2736        0.6045        0.6067        0.6859        0.6067        0.9792        1.1940        1.4090        1.0810        1.2005        1.1985        0.7297       12.7138        0.0483        0.0310        0.3014        0.8106        1.1414        0.2772        0.7621        0.0952        0.1880        0.1298        0.4666        0.6625        0.6530        0.4512        0.0661        0.0000        0.1073        0.5275        1.1243        1.7481        3.1847        2.7587        0.9988        0.2025        0.0000        0.0000        0.0755        0.0939        0.1379        0.3217        0.3934        0.4198        0.5104        0.6078        0.6718        0.7665        0.8413        0.8949        0.9021        0.9509        1.1052        1.2998        1.3192        1.9619        0.0000        0.0000        0.0000        0.0000        0.0000        0.0000       17.4717       19.6950       21.2670       19.8052       19.8928       29.9248       24.3481       41.6102       38.6758       52.3021        0.0000        0.0000        0.0000        0.0000        0.0000        0.0000        0.0000        0.0000        0.0000        0.0000        0.0000        0.0000        0.0000        0.0000        0.0000        0.0000        0.0000        0.0000        0.0000        0.0000        0.0000        0.0000        0.0000        0.0000        0.0000        0.0000        0.0000        0.0000        0.0000        0.0000        0.0000        0.0000        0.0000        0.0000        0.0000        0.0000        0.0000        0.0000        0.0000        0.0000        0.0000        0.0000        0.0000        0.0000        0.0000        0.0000        0.0000        0.0000
        2.4383        2.4945        3.3983        3.5139        3.4034        3.3408        0.8610        2.0230        3.4006        2.2724        3.1771        0.0765        0.0599        0.0480        0.0391        0.0000        0.4695        0.6555        0.3865        0.2035        0.4661        0.3691        0.6246        0.1144        0.1180        0.1421        0.1785        0.2483        0.1654        0.1772        0.2513        0.7881        0.2346        0.4622        0.7665        0.1870        0.1769        0.1723        0.5642        0.2306        0.1227        0.1249        0.1290        0.1301        0.1340        0.1398        0.1483        0.0308        0.0325        0.0353        0.0392        0.2571        0.2804        0.2997        1.2716        0.7062        1.2577        0.9418        0.6575        0.6327        0.6409        0.6233        0.5851        0.5897        0.8740        1.6544        1.3513        2.0678        3.2251        6.5608        5.2911        3.5278        4.1082        4.1700        2.3114        1.0502        0.9785        2.6097        4.5704        2.9397        2.8670        2.7066        2.5276        2.2955        3.3331        5.6187        4.8175        4.7443        4.8502        3.5284        3.1504        2.4659        2.3782        2.9536        2.5296        2.3826        3.0657        2.9613        2.6431        2.4162        2.8874        4.0296        3.7688        2.7251        2.9625        3.1169        2.8504        3.2370        3.4776        2.9979        3.5824        2.3089        2.2123        1.2241        1.1949        0.7091        0.5969        0.5271        0.5269        0.7155        0.6992       19.0580        7.9413        0.9526        1.1716        1.5106        1.1659        6.3619        7.7304        0.7010        0.4423        0.6281        0.3462        0.5803        1.5032        1.0223        0.8677        1.1721        1.3831        1.2846       20.4736        0.0477        0.1375        0.1669        0.0000        0.0997        1.1413        0.0526        0.0000        0.6242        0.6403        0.6122        0.7809        0.8043        0.4736        0.5763        0.1153        0.0924        0.2195        1.3584        1.3337        2.9545        2.0791        0.0495        0.0000        0.0000        0.0000        0.1029        0.1094        0.1581        0.2487        0.4666        0.5898        0.6588        0.8219        0.9395        1.0992        1.1672        1.1448        1.0659        1.0447        1.1851        1.3265        1.2926        0.0000        0.0000        0.0000        0.0000        0.0000        0.0000       24.3300       17.3127       16.7425       14.1617       12.6112       12.5480       15.4511       14.0488       16.6371       36.3235       45.3292        0.0000        0.0000        0.0000        0.0000        0.0000        0.0000        0.0000        0.0000        0.0000        0.0000        0.0000        0.0000        0.0000        0.0000        0.0000        0.0000        0.0000        0.0000        0.0000        0.0000        0.0000        0.0000        0.0000        0.0000        0.0000        0.0000        0.0000        0.0000        0.0000        0.0000        0.0000        0.0000        0.0000        0.0000        0.0000        0.0000        0.0000        0.0000        0.0000        0.0000        0.0000        0.0000        0.0000        0.0000        0.0000        0.0000        0.0000        0.0000
        8.8607        6.6148        7.1870        4.2561        2.8098        2.0619        1.5458        2.2780        4.5290        4.4708        3.8216        2.0700        0.9310        0.0993        0.0862        0.1097        0.4230        0.4750        0.0766        0.0360        0.0346        0.0425        0.0600        0.1047        0.1284        0.1622        0.2467        0.2027        0.1988        0.2130        0.2135        0.1867        0.9431        1.0796        0.6969        0.5939        0.5689        0.3187        0.1217        0.1262        0.1172        0.1183        0.1229        0.1352        0.1404        0.1490        0.1615        0.0292        1.2623        1.0226        0.5585        0.2504        0.2147        0.0468        0.4268        0.9134        0.6325        0.4770        0.4851        1.4300        0.6262        2.5955        3.0677        2.2148        2.3485        1.5473        0.8510        0.6222        0.9114        1.4688        1.8468        1.3083        1.5600        0.8124        0.4573        0.7281        0.9671        1.1230        1.6731        2.4951        2.1657        2.7933        3.1005        1.7147        1.4550        1.4571        1.7766        2.2600        1.7783        2.5569        2.5816        1.6453        1.3741        1.7504        1.9244        2.3091        1.8930        1.5907        1.5796        1.8224        2.2138        2.2875        2.5882        3.9803        2.6233        2.2139        2.4942        3.2994        3.1896        3.1613        3.2937        2.5190        2.7083        2.5265        1.9398        2.0398        1.3478        1.3051        0.9064        1.0535        1.9661        2.7967        1.7762        1.0745        1.2262        1.3107        1.1445        1.8397        1.9877        1.3290        1.3266        0.2646        0.3287        0.6262        1.0325        1.5495        1.4090        1.1744        1.2312        0.7225        0.5926        0.4001        0.3420        0.1966        0.3444        0.1022        0.1235        1.2014        1.1902        0.9555        1.0674        1.0345        1.1661        1.0641        0.8338        0.0364        0.0000        0.0270        0.0971        0.4753        0.6968        0.6556        0.5452        0.4291        0.2963        0.2257        0.2169        0.1076        0.1032        0.1474        0.3510        0.6331        0.8089        1.0459        1.7098        2.3486        2.7819        2.9008        2.7139        0.0000        0.0000        0.0000        0.0000        0.0000        0.0000        0.0000        0.0000        0.0000        0.0000        0.0000       22.6800       13.3823       10.6321        9.4157        9.3193        1.3200        0.0000        1.9200       23.5500       19.7100       27.2100        0.0000        0.0000        0.0000        0.0000        0.0000        0.0000        0.0000        0.0000        0.0000        0.0000        0.0000        0.0000        0.0000        0.0000        0.0000        0.0000        0.0000        0.0000        0.0000        0.0000        0.0000        0.0000        0.0000        0.0000        0.0000        0.0000        0.0000        0.0000        0.0000        0.0000        0.0000        0.0000        0.0000        0.0000        0.0000        0.0000        0.0000        0.0000        0.0000        0.0000        0.0000        0.0000        0.0000        0.0000        0.0000        0.0000        0.0000        0.0000
        8.6027        8.2733        6.9852        3.7401        0.7360        0.6713        0.7446        1.5164        5.1146        1.8316        1.8300        0.8080        0.2896        0.1067        0.0971        0.1324        0.1201        0.1063        0.0916        0.0377        0.0305        0.0377        0.0593        0.1233        0.1595        0.1757        0.2989        0.5779        0.3062        0.5877        1.1913        1.9159        1.2297        0.5415        0.7898        0.1506        0.1320        0.1199        0.1145        0.1092        0.1034        0.1035        0.1085        0.1203        0.1258        0.5111        0.1524        0.0283        1.1938        0.7231        0.4238        0.0409        0.2914        0.7980        0.9161        0.9683        0.5830        1.7505        2.1112        1.6581        4.1545        4.0542        2.4777        2.2277        2.1071        0.4180        0.3706        0.2798        0.4332        0.5804        0.4518        0.6600        0.6406        0.6569        0.9690        1.1750        1.6072        2.6153        2.0410        1.6892        1.9317        2.3654        2.4492        1.4314        1.2979        2.3581        1.6543        1.9468        2.5572        3.0780        3.1381        2.0693        1.4981        1.6689        1.9011        2.3419        1.6904        1.8470        1.8699        2.1800        2.1591        2.5010        2.3263        2.6479        2.6265        2.5365        2.7270        2.9711        3.1144        3.4109        3.8440        2.7444        2.8446        3.1121        2.9948        2.4671        1.9323        1.6863        1.3142        1.6354        1.3002        1.0383        1.1757        0.7596        0.7138        0.8330        0.7797        0.7427        0.7517        1.1769        1.5177        0.4303        0.2412        0.5970        0.7706        1.8667        1.7336        2.0480        2.0776        1.0051        0.7822        0.5577        0.4896        1.0617        0.3118        0.5228        0.2399        1.6162        1.2366        1.2876        1.3167        1.6588        2.1587        1.3095        1.1715        0.0000        0.0945        0.0513        0.0272        0.3454        0.4830        0.5299        0.4585        0.4275        0.3973        0.3077        0.4061        0.1303        0.3356        0.2803        0.3783        0.8635        1.2368        1.2348        1.6162        2.8591        3.4149        3.5239        3.1959        0.0000        0.0000        0.0000        0.0000        0.0000        0.0000        0.0000        0.0000        0.0000        0.0000        0.0000       15.9600        9.6283        7.0357        7.4124        0.0000        0.0000        0.0000        0.0000        0.0000        0.0000        0.0000        0.0000        0.0000        0.0000        0.0000        0.0000        0.0000        0.0000        0.0000        0.0000        0.0000        0.0000        0.0000        0.0000        0.0000        0.0000        0.0000        0.0000        0.0000        0.0000        0.0000        0.0000        0.0000        0.0000        0.0000        0.0000        0.0000        0.0000        0.0000        0.0000        0.0000        0.0000        0.0000        0.0000        0.0000        0.0000        0.0000        0.0000        0.0000        0.0000        0.0000        0.0000        0.0000        0.0000        0.0000        0.0000        0.0000        0.0000        0.0000
        0.0000        0.0000        1.8709        1.8953        0.0000        0.9902        1.0769        1.5945        3.2085        2.4238        2.2266        2.7211        0.7688        0.1096        0.0987        0.1339        0.1209        0.1048        0.0867        0.0435        0.0250        0.0353        0.0647        0.1275        0.1675        0.2122        0.2613        0.2275        0.2643        0.5749        0.6548        0.6752        0.9756        0.0621        0.0553        0.1630        0.1389        0.1224        0.1128        0.1030        0.0935        0.0915        0.0969        0.1502        0.1443        0.1262        0.2291        0.0276        0.0307        0.1310        0.6275        1.9712        1.1475        0.0655        0.0732        1.6287        2.1067        2.4483        2.9092        4.3650        6.9987        6.0238        4.8622        2.5425        1.2894        0.4456        0.8181        1.3190        2.0144        3.6431       11.3198       14.0821        9.3872        4.1867        1.9932        1.4252        0.9433        1.8572        5.2390        6.2057        5.8476        4.4577        4.1996        2.2585        1.5952        1.1954        1.3505        2.2690        2.6394        3.8307        3.3790        2.4747        2.3074        1.8216        1.8596        1.9656        1.4222        1.7111        1.8933        2.2775        3.1599        1.9918        1.9714        2.0457        2.2822        2.4143        1.9985        2.9429        3.9778        4.3879        4.9603        4.3345        3.3500        2.8937        2.5395        2.4603        2.3154        2.2518        1.3205        0.9627        0.9691        0.3392        0.9641        1.3611        1.2071        1.0330        0.7334        0.6092        0.6812        0.5559        0.5679        0.3437        0.8695        0.5371        0.9237        1.3540        2.1056        2.4529        2.3079        1.2278        1.1506        0.7345        0.5616        0.5362        1.1187        0.3133        0.3973        0.8737        1.1432        1.2896        1.3732        1.7129        1.8522        1.1921        0.9282        0.0000        0.2004        0.0364        0.0000        0.4061        0.5146        0.5387        0.6763        0.5217        0.4364        0.3341        0.3382        0.2829        0.5539        0.2313        0.3317        0.8217        1.0122        1.2855        1.6407        2.8550        3.3616        3.3422        2.8001        0.0000        0.0000        0.0000        0.5092        0.0000        0.0000        0.0000        0.0000        0.0000        0.0000        7.8600        4.8300        4.9107        0.0000        0.0000        0.0000        0.0000        0.0000        0.0000        0.0000        0.0000        0.0000        0.0000        0.0000        0.0000        0.0000        0.0000        0.0000        0.0000        0.0000        0.0000        0.0000        0.0000        0.0000        0.0000        0.0000        0.0000        0.0000        0.0000        0.0000        0.0000        0.0000        0.0000        0.0000        0.0000        0.0000        0.0000        0.0000        0.0000        0.0000        0.0000        0.0000        0.0000        0.0000        0.0000        0.0000        0.0000        0.0000        0.0000        0.0000        0.0000        0.0000        0.0000        0.0000        0.0000        0.0000        0.0000        0.0000        0.0000        0.0000
        0.0000        0.0000        0.0000        0.0000        0.0000        0.2485        0.1425        0.3786        0.8611        1.2184        1.5263        0.8980        0.4930        0.3692        0.1248        0.1323        0.1637        0.0963        0.1225        0.0571        0.0958        0.0953        0.0857        0.1584        0.2142        0.2749        0.3229        0.2735        0.3129        0.3662        0.3412        0.2231        0.1403        0.0703        0.0620        0.1812        0.1524        0.1311        0.1163        0.1022        0.0879        0.4893        0.7988        0.9213        0.1328        0.4887        0.6116        0.0780        0.0310        0.6727        2.2640        1.7355        0.3982        0.7360        1.7567        4.5856        4.4421        4.3886        2.8801        5.0665        6.8007        3.1882        2.5823        2.0932        2.8246        4.7063        2.7755        3.6587        6.5038        5.0731        8.3886       18.7780       20.0578        8.9369        2.2845        0.5780        0.7514        1.3151        2.9041        3.7595        6.5652        6.9590        5.6756        3.2871        2.3859        1.5864        1.6726        2.6264        2.6988        3.0296        3.1898        2.5073        2.4092        1.9416        2.0271        1.5532        1.5587        1.4485        2.0223        2.3052        1.7104        1.6012        1.8876        2.0482        2.4302        2.3689        2.5123        2.4600        2.7284        3.8440        4.2811        3.5717        2.9997        2.9414        2.7107        2.4391        2.2368        2.0760        2.0272        0.9839        1.5503        0.6056        0.3833        1.0328        0.6280        0.4686        0.4346        0.4428        0.6853        0.8596        1.1002        0.6361        0.5105        0.5961        0.6513        1.5039        2.1109        1.9917        1.8872        1.4462        1.2484        1.1372        0.7505        0.2031        0.0943        0.0680        0.1239        0.6299        0.9378        1.0790        1.7711        1.0895        1.1601        1.3342        2.8015        0.0541        0.0000        0.0000        0.0000        0.6143        0.6988        0.6790        0.5533        0.5015        0.5482        0.3048        0.3919        0.2482        0.2938        0.3484        0.4121        0.9054        1.0250        1.3722        1.8618        2.5997        2.6588        2.5931        2.1491        0.0000        0.0000        0.0000        0.5570        0.4149        0.0000        0.0000        0.0000        0.0000        2.9400        0.0000        0.5700        4.8254        0.0000        0.0000        0.0000        0.0000        0.0000        0.0000        0.0000        0.0000        0.0000        0.0000        0.0000        0.0000        0.0000        0.0000        0.0000        0.0000        0.0000        0.0000        0.0000        0.0000        0.0000        0.0000        0.0000        0.0000        0.0000        0.0000        0.0000        0.0000        0.0000        0.0000        0.0000        0.0000        0.0000        0.0000        0.0000        0.0000        0.0000        0.0000        0.0000        0.0000        0.0000        0.0000        0.0000        0.0000        0.0000        0.0000        0.0000        0.0000        0.0000        0.0000        0.0000        0.0000        0.0000        0.0000        0.0000        0.0000        0.0000
        0.0000        0.0000        0.0000        0.0000        0.0000        0.7009        0.4762        1.6582        1.6819        1.9341        1.9461        0.7087        0.6362        0.5156        0.2463        0.0000        0.0000        0.0000        0.1661        0.2397        0.1330        0.1400        0.1075        0.2036        0.3011        0.3931        0.5880        0.3735        0.3986        0.4376        0.4048        0.1024        0.1006        0.0627        0.0550        0.2018        0.1680        0.1417        0.1225        0.7849        1.0379        1.2701        1.4105        2.1921        1.1234        1.3996        1.5265        1.5029        1.8626        4.1475        3.4050        5.7018        3.5279        3.6108        3.6344        2.8158        2.7632        2.7257        2.9135        3.9194        2.6918        2.5238        2.5995        2.8920        3.5098        6.6371        9.9961       12.8086       14.9474       15.5796       15.5003       11.3952        8.0204        6.3754        6.1300        4.6588        2.2832        1.5057        2.0298        1.5149        3.4755        6.7204        6.4480        5.3582        2.8611        1.6468        1.5705        1.5158        1.4879        2.0309        1.7817        1.9520        2.0907        2.0297        5.4928        4.5807        1.7172        1.3002        1.2024        1.4035        1.6259        1.6808        1.5470        1.3032        1.0135        1.0356        1.3860        1.7559        1.6021        2.1278        2.1689        2.7315        2.8872        2.7110        2.6347        2.0518        1.8829        1.7401        1.4490        1.0532        0.9465        1.3019        1.4982        1.6640        0.7800        0.3753        0.2852        0.1357        0.1461        0.5310        0.6428        0.8643        1.3488        2.0541        2.9916        2.4096        2.3990        2.6604        2.4268        1.9836        1.5005        1.1947        0.8730        0.0000        0.0646        0.0000        0.0000        0.0599        0.0128        1.0905        0.0192        1.0855        1.2269        1.6174        1.1283        0.8976        1.0215        3.3020        0.9843        1.1662        1.2520        1.1785        0.9046        0.1119        0.0660        0.0623        0.1008        0.8946        1.1363        1.3118        1.7970        1.6362        1.2557        1.3085        2.0365        1.1427        0.9457        0.8909        0.7221        0.0000        0.0000        0.0000        0.0000        0.0185        0.0000        0.0000        0.0000        1.3879        1.9587        3.5493        4.2067        5.2556        5.9554        0.0000        0.0000        0.0000        0.0000        0.0000        0.0000        0.0000        0.0000        0.0000        0.0000        0.0000        0.0000        0.0000        0.0000        0.0000        0.0000        0.0000        0.0000        0.0000        0.0000        0.0000        0.0000        0.0000        0.0000        0.0000        0.0000        0.0000        0.0000        0.0000        0.0000        0.0000        0.0000        0.0000        0.0000        0.0000        0.0000        0.0000        0.0000        0.0000        0.0000        0.0000        0.0000        0.0000        0.0000        0.0000        0.0000        0.0000        0.0000        0.0000        0.0000        0.0000        0.0000        0.0000        0.0000        0.0000        0.0000
        0.0000        0.0000        0.0000        0.0000        0.0000        0.3194        0.3410        0.5412        0.8806        0.7903        1.0645        0.6956        0.3383        0.0737        0.0531        0.0000        0.0000        0.0000        0.0000        0.1521        0.3176        0.1264        0.1321        0.4941        0.6662        0.6513        0.6045        0.4022        0.4979        0.4460        0.4410        0.0771        0.0747        0.0691        0.0603        0.2202        0.1830        0.1745        0.1492        0.3077        0.3212        0.0469        0.1626        3.0581        2.3946        3.4394        1.2719        3.4220        2.6473        2.4050        2.9292        6.3110        4.0556        4.3135        1.0696        1.7528        0.8889        1.4701        2.5679        3.0958        1.5038        1.8836        5.1813        6.1084        3.5364        2.7811        4.6721        7.7614        4.5035        5.9424        5.7146        6.0802        6.1971        7.5902        6.7367        6.7298        7.5809        7.3471        5.8212        2.3716        1.3684        2.9016        4.6403        4.5351        4.0306        2.8833        3.0989        3.4323        2.9239        2.7047        2.5944        1.6076        1.4888        1.4870        1.5815        1.6387        1.4189        1.4910        1.6851        1.3991        1.5366        1.7653        1.9281        1.5870        1.4383        1.4144        1.4344        1.6683        1.9248        2.0710        2.4952        2.7096        3.1671        3.2030        3.0393        3.2684        3.2089        2.5091        1.7028        1.4006        1.0226        0.7705        0.7946        0.3029        0.5533        0.5721        0.2397        0.2014        0.2749        1.2761        0.8866        1.0518        1.4824        1.7098        2.2863        2.5199        2.8847        3.0159        2.5747        2.3412        2.5234        2.4021        1.3674        0.0000        0.0000        0.0000        0.0544        0.3751        0.4823        1.1433        0.2309        1.3738        1.2789        0.6178        0.6906        1.0607        1.1597        1.2339        1.3004        1.4715        1.5123        1.3689        1.0244        0.1182        0.0575        0.0558        0.1130        1.0829        1.4444        1.6478        2.0586        1.8207        1.1998        1.2572        1.3894        1.6224        0.8551        0.8285        0.4009        0.0000        0.0000        0.0000        0.0000        0.1132        0.0000        0.0000        0.2602        1.4327        2.0654        3.0046        3.9002        4.7287        5.4823        6.1371        6.6996        6.3942        7.4070        9.4184        0.0000        0.0000        0.0000        0.0000        0.0000        0.0000        0.0000        0.0000        0.0000        0.0000        0.0000        0.0000        0.0000        0.0000        0.0000        0.0000        0.0000        0.0000        0.0000        0.0000        0.0000        0.0000        0.0000        0.0000        0.0000        0.0000        0.0000        0.0000        0.0000        0.0000        0.0000        0.0000        0.0000        0.0000        0.0000        0.0000        0.0000        0.0000        0.0000        0.0000        0.0000        0.0000        0.0000        0.0000        0.0000        0.0000        0.0000        0.0000        0.0000        0.0000        0.0000
        0.0000        0.0000        0.0000        0.0000        0.3151        0.1352        0.0000        0.1971        0.4201        0.3701        0.2383        0.3631        0.3322        0.3425        0.1247        0.0205        0.0000        0.0000        0.0622        0.0000        0.0000        0.0000        0.0161        0.2800        0.3840        0.4785        0.8280        0.9138        1.3840        0.7574        0.5072        0.0859        0.0801        0.0742        0.0651        0.2432        0.2045        0.1706        0.3463        0.3692        0.0603        0.4588        0.0865        0.2564        0.2217        0.1257        0.1802        2.5825        3.4192        2.5028        3.1798        3.2955        2.6386        1.1573        0.6040        0.2345        0.1103        0.2914        1.2667        2.2944        2.2398        4.9018        5.4213        5.4546        7.4319        5.7750        6.0485        6.3590        3.0181        0.9738        2.2342        4.1220        3.9666        3.3234        2.0238        2.9725        6.5801       11.6584       12.9322       10.9634        5.5068        5.1363        5.1089        2.5368        3.0089        4.2402        4.0962        3.1130        3.6455        2.7577        2.5907        2.7080        2.1004        1.6367        1.5330        1.7312        1.7453        1.7783        1.9514        2.2147        2.1442        2.1403        1.8828        1.1578        1.3561        1.3542        1.3367        1.5671        2.0777        2.3057        2.9560        2.3307        2.8851        3.1624        3.0062        2.7576        3.2115        2.4420        2.3568        3.0058        1.6204        0.9969        0.9401        0.2934        0.9752        1.4697        1.2226        1.9371        0.6806        0.4677        0.8629        1.3304        1.6640        2.0041        2.0821        2.5754        3.8408        7.8458        8.7164        3.8252        2.9011        2.9023        1.9661        2.8393        0.0938        0.1206        0.0000        0.0109        0.4294        0.0112        0.0140        0.4221        0.4929        0.5815        0.9124        1.1057        1.2532        1.3430        1.3752        1.5607        1.5777        1.4139        1.0777        0.2196        0.0541        0.0509        0.1092        1.0778        1.4330        1.5879        1.5359        1.2708        1.0894        1.0014        0.9550        0.8508        0.4464        0.3537        0.2682        0.0000        0.0000        0.0000        0.0000        0.0368        0.0000        0.2300        0.2409        1.3692        2.1692        2.7908        3.3798        4.1270        4.7239        5.5133        6.2052        5.7137        6.3628        6.5594        6.4530        0.0000        0.0000        0.0000        0.0000        0.0000        0.0000        0.0000        0.0000        0.0000        0.0000        0.0000        0.0000        0.0000        0.0000        0.0000        0.0000        0.0000        0.0000        0.0000        0.0000        0.0000        0.0000        0.0000        0.0000        0.0000        0.0000        0.0000        0.0000        0.0000        0.0000        0.0000        0.0000        0.0000        0.0000        0.0000        0.0000        0.0000        0.0000        0.0000        0.0000        0.0000        0.0000        0.0000        0.0000        0.0000        0.0000        0.0000        0.0000        0.0000        0.0000
        0.0000        0.0000        0.0000        0.0000        0.5851        0.2373        0.0996        0.1907        0.1998        0.2033        0.5463        0.6403        0.2441        0.4798        0.5647        0.2943        0.1707        0.1144        0.1707        0.1284        0.0945        0.1525        0.1850        0.5845        0.4300        0.5032        0.5648        0.8623        0.9320        0.7112        0.6820        0.7406        0.1763        0.0786        0.2597        0.4540        0.9299        1.7435        1.8620        0.8915        0.3318        0.0775        0.0761        0.8638        1.4841        1.2148        1.5249        2.7043        3.9353        3.0937        1.4012        3.3899        3.0625        3.6641        3.5557        2.1117        1.9756        3.5856        3.6660        2.1105        2.3442        3.4849        3.9830        3.3421        5.4976        9.2730        9.2050        5.4615        7.0418        4.5414        3.3526        2.3018        1.6961        2.1893        3.6731        3.9702        5.8394        7.5578        8.7739        8.0831        6.2154        4.9636        3.0264        1.4776        1.6651        1.9383        2.7196        3.1846        3.6113        3.6128        2.5127        2.4067        1.8135        1.5773        1.8091        1.4212        1.7716        2.4785        2.5526        2.7248        2.7639        3.0747        1.8904        1.8525        1.1885        1.2243        1.1979        1.3549        1.9793        2.1392        2.1387        2.0069        2.4591        2.6036        2.5139        2.5803        2.0229        2.6712        2.5262        2.4346        2.1601        1.2833        0.8929        0.3663        0.7334        0.5560        0.4136        0.3175        0.5800        1.1740        0.9621        0.8450        1.1533        2.2037        2.2021        2.5716        3.2627        2.7418        2.3941        1.9830        1.8764        2.1371        2.1123        0.5757        0.0000        0.0000        0.0000        0.0318       12.7315        0.0272        0.0254        0.5888        0.5428        0.5647        0.6548        1.0338        1.1573        1.2336        1.2628        1.6709        1.6955        1.4598        0.9762        0.1363        0.0699        0.0477        0.0893        0.8687        1.1238        1.2194        1.1345        0.8380        0.7888        0.7551        0.7365        0.4376        0.4265        0.3887        0.3243        0.0000        0.0137        0.2553        0.0154        0.0704        0.0742        0.1247        0.2216        1.1816        1.5365        2.3594        2.4261        3.1454        3.6836        4.6622        5.4576        5.1874        6.0143        6.3235        6.3301        0.0000        0.0000        0.0000        0.0000        0.0000        0.0000        0.0000        0.0000        0.0000        0.0000        0.0000        0.0000        0.0000        0.0000        0.0000        0.0000        0.0000        0.0000        0.0000        0.0000        0.0000        0.0000        0.0000        0.0000        0.0000        0.0000        0.0000        0.0000        0.0000        0.0000        0.0000        0.0000        0.0000        0.0000        0.0000        0.0000        0.0000        0.0000        0.0000        0.0000        0.0000        0.0000        0.0000        0.0000        0.0000        0.0000        0.0000        0.0000        0.0000        0.0000
        0.0000        0.0000        0.0000        0.0000        0.7394        0.3516        0.2134        0.0000        0.0000        0.0000        0.0000        0.0000        0.0000        0.0000        0.0000        0.0000        0.0000        0.0000        0.0000        0.0423        0.1322        0.1739        0.2067        0.8502        0.7659        0.7797        1.0363        1.0183        0.9089        0.5253        0.5011        0.0659        0.1603        0.2068        0.5304        1.8534        0.9897        0.8583        1.3821        2.4786        2.7543        3.7394        3.9276        2.8219        1.2938        0.7464        1.7018        2.3998        3.0750        2.8629        1.5396        1.6429        3.0646        2.6702        2.8186        3.5697        4.4515        3.4806        3.9331        5.6122        6.9038        6.9485        4.6501        6.5607        6.9716        6.6149        5.7583        6.0927        6.3691        5.4865        3.3410        1.2974        0.8619        2.7887        3.8155        5.5345        6.4845        8.9216        9.9244        9.4616        7.9278        3.6814        2.7863        2.2963        1.6000        1.7031        1.8656        1.4444        1.5274        1.7560        1.9558        2.7759        2.1035        2.9852        3.0543        3.1928        3.6603        3.3982        2.4620        2.5418        2.4559        2.2751        2.4971        2.1112        2.1954        1.5900        1.0193        1.0789        1.7785        2.0603        1.8134        1.8183        1.4575        1.5414        1.5279        1.9234        2.9247        2.0082        1.9991        1.5250        1.3881        0.9611        0.7868        0.4135        0.5221        0.3907        0.3958        0.4311        0.3529        0.2072        0.2457        0.1085        0.2179        0.2317        0.0381        0.8996        1.1598        1.7659        1.1083        1.8691        0.8447        1.6895        0.9019        1.7306        1.1371        1.7252        0.8805        1.1944        4.9704        0.9824        0.8364        2.0929        1.6170        0.3519        0.3984        0.7577        0.8363        0.8858        0.9065        1.1577        1.1769        1.0631        0.8804        0.2620        0.1446        0.1130        0.1733        0.6035        0.5805        0.2847        0.2595        0.1174        0.1085        0.1105        0.1236        0.7411        0.8122        1.0415        0.7237        0.5444        0.4739        0.6780        0.4690        0.3901        0.3637        0.8122        1.2482        0.6657        0.8909        1.1439        1.5938        0.7460        0.8486        1.1003        1.4963        4.0203        4.8231        5.2233        5.2666        0.0000        0.0000        0.0000        0.0000        0.0000        0.0000        0.0000        0.0000        0.0000        0.0000        0.0000        0.0000        0.0000        0.0000        0.0000        0.0000        0.0000        0.0000        0.0000        0.0000        0.0000        0.0000        0.0000        0.0000        0.0000        0.0000        0.0000        0.0000        0.0000        0.0000        0.0000        0.0000        0.0000        0.0000        0.0000        0.0000        0.0000        0.0000        0.0000        0.0000        0.0000        0.0000        0.0000        0.0000        0.0000        0.0000        0.0000        0.0000        0.0000        0.0000
        0.0000        0.0000        0.0000        0.0000        0.0000        0.0000        0.0000        0.0000        1.6575        2.0488        1.8654        0.8977        0.6296        0.2475        0.0428        0.0000        0.0000        0.0000        0.0000        0.0599        0.0833        0.3616        0.5043        0.8965        1.1125        1.3797        1.6624        3.4955        3.8072        1.6075        1.1670        1.6890        0.1593        1.0240        0.5247        0.8340        0.1944        0.0293        0.2275        1.2639        1.8575        3.0717        3.9972        5.9277        4.6628        4.9584        3.0522        2.8461        5.0479        6.5363       10.5646        6.2874        5.3968        2.8241        1.9979        4.4623        3.4692        3.3755        3.6951        7.6017        6.2370        3.7032        5.8828        5.8786        5.6739        3.1916        4.9180        6.1991        4.2719        6.1671        5.0485        2.1709        2.4423        1.4756        2.1991        2.3344        2.7812        3.6890        6.0220        4.5363        3.2029        3.6344        3.8760        3.5902        1.9557        1.8107        1.7747        1.9008        1.8201        1.6871        2.5263        3.1833        1.9487        2.6028        2.2798        3.4833        4.6456        3.2356        3.3724        3.7450        2.3880        2.5743        2.4153        1.8993        1.9803        1.2990        0.9767        0.8723        1.2568        1.1701        2.0693        1.6035        1.2100        1.2031        1.1912        1.6246        1.6787        1.6709        1.7953        1.1128        1.0712        0.9436        0.8673        0.3999        0.5514        0.6421        0.3516        0.0548        0.0056        0.2525        0.2705        0.1139        0.3196        0.8631        0.0132        0.5346        1.2688        0.9532        0.8177        0.9255        0.6552        0.8144        2.0225        1.9795        1.5077        1.3016        1.2171        3.0560        2.3973        2.9188        1.0917        2.5201        0.4131        0.3411        0.3764        0.7461        0.7610        0.7999        1.5017        0.9905        1.0114        0.9179        0.8347        0.2490        0.1548        0.1111        0.1302        0.1674        0.1433        0.1445        0.1292        0.0557        0.0482        0.0597        0.0898        0.7412        1.7442        1.5583        0.8295        0.6692        0.6480        0.6324        0.9253        0.9896        1.2229        2.0180        1.5957        1.1874        0.9566        0.7346        1.0150        0.4409        0.4750        0.7297        1.1987        3.5614        4.5239        0.0000        0.0000        0.0000        0.0000        0.0000        0.0000        0.0000        0.0000        0.0000        0.0000        0.0000        0.0000        0.0000        0.0000        0.0000        0.0000        0.0000        0.0000        0.0000        0.0000        0.0000        0.0000        0.0000        0.0000        0.0000        0.0000        0.0000        0.0000        0.0000        0.0000        0.0000        0.0000        0.0000        0.0000        0.0000        0.0000        0.0000        0.0000        0.0000        0.0000        0.0000        0.0000        0.0000        0.0000        0.0000        0.0000        0.0000        0.0000        0.0000        0.0000        0.0000        0.0000
        0.0000        0.0000        0.0000        0.0000        0.0000        0.0000        0.0000        0.0000        0.0000        0.0000        3.5166        1.1227        0.5840        0.2886        0.1465        0.0000        0.0000        0.0000        0.0000        0.1155        0.2022        0.2808        0.3811        0.6575        0.6907        0.8301        0.8127        0.6697        0.7656        0.8451        0.9251        0.2412        0.7022        1.0209        0.3297        0.2412        0.3934        0.8627        1.1939        1.8299        2.3939        2.1924        1.2668        0.6589        0.2993        1.8130        4.9118        8.0596        5.7504        5.6346        5.7712        7.7589        3.5702        5.0353        3.2094        4.4146        5.5961        3.0180        6.3695        8.8654        7.2168        4.0328        3.8640        1.7464        4.9061        5.8260        5.2870        8.2280        8.3955        7.5897        7.2681        5.2517        4.8788        5.0551        7.5277        4.8400        5.1730        5.4585        7.1118        6.7100        4.4083        2.1252        2.4109        3.5906        4.1863        2.8975        3.7421        5.3190        6.3974        6.8512        7.7697        5.0116        5.4187        3.7367        3.1622        5.7883        4.8352        2.4512        3.4671        2.8964        3.7048        3.5276        3.4150        2.0020        1.7978        1.2759        0.8880        0.9360        0.9022        1.4368        1.4319        1.8979        2.2237        0.8000        0.8638        1.2179        1.1346        1.0295        1.4057        0.7863        0.2042        0.2124        0.7857        0.3240        0.3005        0.2779        0.1847        0.0785        0.3395        0.4180        0.3185        0.0474        0.0217        0.3776        0.0394        0.7461        1.7830        1.2722        1.9363        1.4061        1.2444        0.9557        1.1644        2.4771        1.7606        1.8373        1.7358        4.7292        4.6526        2.1992        1.6039        0.9877        0.5837        0.4443        0.6551        0.7501        0.7464        0.7408        0.7339        1.2644        0.8510        0.7680        0.6088        0.2374        0.1506        0.1147        0.1180        0.1137        0.1424        0.1263        0.0896        0.0312        0.0189        0.0429        0.3550        1.6051        1.9131        0.8108        0.8225        0.7259        0.7312        8.3503        0.9262        0.9170       23.6154        2.6898        1.6601        1.5503        1.0558        0.7679        0.9248        0.3522        0.3333        0.6377        0.0000        0.0000        0.0000        0.0000        0.0000        0.0000        0.0000        0.0000        0.0000        0.0000        0.0000        0.0000        0.0000        0.0000        0.0000        0.0000        0.0000        0.0000        0.0000        0.0000        0.0000        0.0000        0.0000        0.0000        0.0000        0.0000        0.0000        0.0000        0.0000        0.0000        0.0000        0.0000        0.0000        0.0000        0.0000        0.0000        0.0000        0.0000        0.0000        0.0000        0.0000        0.0000        0.0000        0.0000        0.0000        0.0000        0.0000        0.0000        0.0000        0.0000        0.0000        0.0000        0.0000        0.0000        0.0000
        0.0000        0.0000        0.0000        0.0000        0.0000        0.0000        0.0000        0.0000        0.0000        0.0000        5.3069        4.5329        1.8514        1.3516        2.2919        1.1137        0.7007        0.8804        0.7355        0.6928        0.5128        0.4134        0.3914        0.6968        0.8027        1.0148        0.9564        0.7464        1.4681        0.8343        1.1692        1.7841        1.1834        1.6023        1.8367        1.2395        2.8228        2.1128        1.6986        2.9108        1.5590        0.9037        0.7498        0.5243        0.1643        2.4634        2.3463        4.8338        1.4765        2.2673        1.9800        3.3413        3.0186        2.2543        4.1236        8.0078        5.5067        4.8508        6.7354        8.6056        9.4953        6.4501        5.2914        6.1355        2.8093        3.0338        4.7377        5.0818        4.2444        6.7183       11.3532        8.2814        7.3116        5.7005        7.1533        3.8609        2.9508        3.6629        6.0187        3.1263        2.6084        1.9802        1.7001        1.4272        1.6374        1.2556        1.9802        2.8507        3.5891        5.8896        4.4595        5.0825        4.9841        3.7548        5.1813        5.7398        4.7552        3.0922        2.9110        2.5435        3.6192        3.3102        2.2264        1.2817        1.8892        1.5398        0.9240        0.5840        0.4013        0.4407        0.2516        0.4497        0.4485        0.7333        0.5571        0.9945        1.5114        1.2481        1.2565        0.1909        0.1948        0.1828        0.1713        0.1581        0.2654        0.1632        0.0000        0.0183        0.3093        0.2037        0.1586        0.0000        0.0000        0.0000        0.0112        0.5965        0.9522        1.3762        1.3046        1.1101        1.2274        1.3892        1.6988        2.1169        2.4345        2.7953        2.4187        6.7416        4.4162        2.9065        2.7181        1.2862        0.8915        2.2587        1.2909        0.9344        0.7929        0.7091        0.6532        0.7853        0.6399        0.5668        0.4991        0.2426        0.1425        0.1337        0.1617        0.1701        0.3880        0.1992        0.1432        2.7414        0.9617        0.5884        0.7439        1.1468        1.1479        0.6387        0.9949        0.6914        0.7387        1.3851        2.7010        1.1340        3.1248        2.1957        1.3296        0.8652        1.0602        1.1825        1.2490        0.4813        0.4257        0.0000        0.0000        0.0000        0.0000        0.0000        0.0000        0.0000        0.0000        0.0000        0.0000        0.0000        0.0000        0.0000        0.0000        0.0000        0.0000        0.0000        0.0000        0.0000        0.0000        0.0000        0.0000        0.0000        0.0000        0.0000        0.0000        0.0000        0.0000        0.0000        0.0000        0.0000        0.0000        0.0000        0.0000        0.0000        0.0000        0.0000        0.0000        0.0000        0.0000        0.0000        0.0000        0.0000        0.0000        0.0000        0.0000        0.0000        0.0000        0.0000        0.0000        0.0000        0.0000        0.0000        0.0000        0.0000        0.0000
        0.0000        0.0000        0.0000        0.0000        0.0000        0.0000        0.0000        0.0000        0.0000        0.0000        3.4518        3.0230        5.0040        7.2840        5.7172        5.9388        4.3087        2.2620        1.3443        0.8579        0.4573        0.3787        0.1788        1.1929        0.1047        0.2148        1.5420        1.7671        2.5130        3.1763        4.0115        5.7851        4.6831        5.0617        6.8271        5.7802        3.7469        4.3460        3.2858        2.8692        3.0353        3.2256        2.7363        4.0842        5.2307        2.7659        1.8578        5.3790        9.0187        6.3912        5.1098        7.7665       14.5211       13.1967        9.8830        3.6646       10.4797        3.9597        3.7988        5.3301        2.6503        4.1173        1.4388        3.4354        3.2868        1.8733        3.2715        4.8794        5.5833        5.6032        8.7343        4.4762        4.0484        4.6390        4.9402        2.3263        2.2157        4.1353        4.0644        2.7875        2.5350        2.0247        2.2918        1.8520        1.7783        2.1608        2.4902        3.6944        3.6368        2.9916        3.2236        3.9772        3.7033        3.7619        3.3165        2.4068        2.3861        3.4378        2.4655        2.0215        2.2216        2.4503        1.7418        1.0919        1.3292        1.0429        0.9388        0.6626        0.1446        0.0000        0.2736        0.2068        0.2094        0.2829        0.2481        0.0361        0.0066        0.0000        0.0000        0.5204        0.6149        0.6500        0.6242        0.7691        0.7323        0.6259        0.4476        0.0000        0.0000        0.0000        0.0000        0.0447        0.0000        0.0000        0.0000        1.0631        1.7947        2.4188        2.1775        2.4421        2.8985        3.2739        3.8898        4.4972        5.1015        6.5483        5.1003        5.4395        4.9181        4.4007        3.7304        2.9180        3.1013        1.8226        1.9557        1.4079        0.8099        0.4715        0.3982        0.0000        0.0000        0.1277        0.4367        0.1738        0.1601        0.2165        0.7650        1.5700        1.4032        0.9884        1.1522        9.6812        5.5920        0.5192        0.9624        5.0424        0.6091        0.2886        0.1931        0.6094        0.7395        0.7802        1.2116        0.4564        2.1946        3.4277        2.1200        2.1389        2.7018        2.9625        0.0000        0.0000        0.0000        0.0000        0.0000        0.0000        0.0000        0.0000        0.0000        0.0000        0.0000        0.0000        0.0000        0.0000        0.0000        0.0000        0.0000        0.0000        0.0000        0.0000        0.0000        0.0000        0.0000        0.0000        0.0000        0.0000        0.0000        0.0000        0.0000        0.0000        0.0000        0.0000        0.0000        0.0000        0.0000        0.0000        0.0000        0.0000        0.0000        0.0000        0.0000        0.0000        0.0000        0.0000        0.0000        0.0000        0.0000        0.0000        0.0000        0.0000        0.0000        0.0000        0.0000        0.0000        0.0000        0.0000        0.0000        0.0000        0.0000
        0.0000        0.0000        0.0000        0.0000        0.0000        0.0000        0.0000        0.0000        0.0000        0.0000        0.0000        3.5705        5.0113        5.2264        6.6294        6.8812        4.8924        4.2182        2.1121        1.2486        0.3783        0.5678        0.2326        1.4724        0.5987        1.5557        0.1069        0.7282        1.9817        1.1957        1.1029        2.8407        3.6960        3.2689        3.2310        2.5618        2.2196        2.2114        2.4202        4.8580        3.8635        3.6245        2.0710        1.8590        3.9023        5.4152        4.8599        5.4225        4.5063        4.6370        3.9115        6.2548        7.3382        3.6798        5.5139        2.9883        5.5611        1.9917        2.1491        3.5647        3.3159        2.7072        1.6567        2.2452        1.7678        3.2415        2.4825        1.0472        0.5250        2.7504        2.1750        0.8173        1.5733        1.5041        2.8452        3.6355        2.4227        2.1610        2.2316        1.6519        1.8014        1.9259        2.3889        2.0726        2.1886        2.2863        3.3139        3.2762        3.0867        3.3499        3.2129        3.3506        2.4136        2.6462        1.8805        1.8398        1.7374        1.3874        1.4602        1.5121        1.7214        1.9500        1.7522        0.7536        0.5652        0.5596        0.4203        0.6756        0.0303        0.0564        0.2885        0.2348        0.5181        0.7355        0.3075        0.0106        0.0000        0.0000        0.0000        0.5798        0.7639        0.8482        0.8262        1.0360        1.0067        0.8773        0.6231        0.0000        0.0000        0.0000        0.0000        0.0133        0.0000        0.0000        0.0000        1.2629        1.7587        3.0343        2.6975        3.0522        3.4794        4.0327        4.8059        5.4588        8.9052        8.2987        8.9801        7.0641        6.0409        6.8205        6.4233        4.7528        3.6878        2.5148        2.5023        1.3067        0.7854        1.4553        0.3415        0.3646        0.0000        0.0000        0.2079        0.2236        0.1583        0.3272        0.7997        1.3176        1.1741        1.6418        1.4747        0.4694        0.9531        0.6113        0.5095        0.7596        0.6397        0.2909        0.0000        0.5713        0.7608        0.8250        0.7642        0.3979        0.4041        1.3885        3.7503        2.6597        3.3680        0.0000        0.0000        0.0000        0.0000        0.0000        0.0000        0.0000        0.0000        0.0000        0.0000        0.0000        0.0000        0.0000        0.0000        0.0000        0.0000        0.0000        0.0000        0.0000        0.0000        0.0000        0.0000        0.0000        0.0000        0.0000        0.0000        0.0000        0.0000        0.0000        0.0000        0.0000        0.0000        0.0000        0.0000        0.0000        0.0000        0.0000        0.0000        0.0000        0.0000        0.0000        0.0000        0.0000        0.0000        0.0000        0.0000        0.0000        0.0000        0.0000        0.0000        0.0000        0.0000        0.0000        0.0000        0.0000        0.0000        0.0000        0.0000        0.0000        0.0000
        0.0000        0.0000        0.0000        0.0000        0.0000        0.0000        0.0000        0.0000        0.0000        0.0000        0.0000        0.0000        0.0000        0.0000        4.2973        4.7524        5.0306        3.4005        2.1229        3.0596        2.4588        3.6055        0.5737        1.4184        1.7387        5.8382        0.9224        0.1127        0.2307        0.2835        0.7503        0.4210        0.0836        0.3242        0.4920        0.7556        3.1326       11.2722        5.2125        1.4731        0.8576        0.7631        0.0895        0.3264        0.3903        1.0737        1.5755        2.1661        1.3225        0.3393        1.0718        2.2377        1.8792        1.8978        1.4672        2.2226        2.0689        0.2358        0.4166        0.5415        0.8876        3.1558        3.4901        1.8186        1.5852        2.0122        2.7527        2.2188        5.6598        1.8662        2.1275        2.7286        4.5974        3.6878        3.3662        2.4349        2.3126        2.1577        1.7039        1.3493        1.2969        1.1377        1.6625        2.2187        2.7623        2.4097        2.6576        3.1976        3.9236        3.6707        2.7860        3.2936        3.9212        2.5547        1.6738        1.4506        1.7885        1.5888        1.0818        0.8371        1.3581        1.8045        2.0325        1.0720        0.7905        0.8737        0.6646        0.1039        0.4188        0.1349        0.0155        0.2193        0.2325        0.3914        0.3273        0.0073        0.0054        0.0029        0.0000        0.6441        0.8156        0.8862        0.8539        1.0557        1.1559        0.8715        0.6236        0.0867        0.0000        0.0000        0.0000        0.0000        0.0185        0.0099        0.0000        1.5363        2.0560        2.5650        3.2818        3.6757        3.9797        6.2441        6.1645        8.7191        8.2405        8.5611       10.0446        7.8924       46.9865        7.9538        7.5774        5.7065        3.2570        2.4878        1.8204        1.0789        0.7873        0.5874        0.6698        0.0373        0.1820        0.0196        0.3024        0.2188        0.7556        0.7875        3.7415        1.2938        1.5261        1.6904        0.9520        0.0854        0.2030        0.4905        0.6605        1.0059        0.9074        0.0000        0.0000        0.6957        0.9159        0.9581        0.8375        0.4918        0.7098        0.5357        0.0000        0.0000        0.0000        0.0000        0.0000        0.0000        0.0000        0.0000        0.0000        0.0000        0.0000        0.0000        0.0000        0.0000        0.0000        0.0000        0.0000        0.0000        0.0000        0.0000        0.0000        0.0000        0.0000        0.0000        0.0000        0.0000        0.0000        0.0000        0.0000        0.0000        0.0000        0.0000        0.0000        0.0000        0.0000        0.0000        0.0000        0.0000        0.0000        0.0000        0.0000        0.0000        0.0000        0.0000        0.0000        0.0000        0.0000        0.0000        0.0000        0.0000        0.0000        0.0000        0.0000        0.0000        0.0000        0.0000        0.0000        0.0000        0.0000        0.0000        0.0000        0.0000        0.0000
        0.0000        0.0000        0.0000        0.0000        0.0000        0.0000        0.0000        0.0000        0.0000        0.0000        0.0000        0.0000        0.0000        0.0000        0.0000        0.0000        0.0000        0.0000        3.6125        2.1609        1.5042        4.7122        1.5441        3.5615        2.2059        0.4106        0.3043        0.1230        0.1009        0.0912        0.4960        0.0779        0.0752        0.0726        0.0864        1.1312        0.9818        8.0511        5.7498        0.0323        1.4032        0.8973        0.5884        0.8930        1.0810        0.4371        0.1368        1.1158        1.1986        1.3541        1.8684        2.6094        0.9762        0.2873        0.1219        1.5485        3.0701        1.8184        1.9356        3.2125        3.2356        7.0693        2.9916        2.8077        3.7264        5.3454        3.5737        2.9426        5.2182        4.9300        4.9684        5.0040        3.2291        1.8142        0.9762        1.4922        1.9670        2.3878        1.6792        0.9396        1.1214        1.0985        1.3533        2.7067        6.4824        6.3701        6.0426        5.3131        7.5010        3.4805        2.7879        2.6996        2.6641        1.7905        3.0653        1.9927        1.9017        2.0106        2.5559        2.6382        2.6343        2.7672        3.3797        1.4051        1.4713        1.4693        0.9013        0.3874        0.1196        0.1923        0.2981        0.2687        0.2072        0.2346        0.2254        0.0055        0.0061        0.0033        0.0106        0.7264        0.7756        0.7709        0.7086        0.8309        0.7598        0.6248        0.4472        0.0000        0.0000        0.0000        0.0000        0.0000        0.0000        0.0000        0.0000        1.8834        2.3667        2.8830        3.8877        5.5625        6.1583        5.7853        8.3057        7.6704        8.8384        9.2476        9.1717        9.4723        9.3057        8.8080        7.4328        5.5950        5.0899        4.0471        4.3813        2.2472        1.0965        0.8853        0.8060        0.0000        0.0204        0.0000        0.2572        0.4660        0.8458        2.3882        3.1831        1.2941        1.9995        1.1109        0.6401        0.4037        0.6841        1.0572        0.4332        0.7868        1.0452        0.1340        0.0000        0.9835        5.1691        1.3602        0.9522        0.4105        0.2786        0.4227        0.0000        0.0000        0.0000        0.0000        0.0000        0.0000        0.0000        0.0000        0.0000        0.0000        0.0000        0.0000        0.0000        0.0000        0.0000        0.0000        0.0000        0.0000        0.0000        0.0000        0.0000        0.0000        0.0000        0.0000        0.0000        0.0000        0.0000        0.0000        0.0000        0.0000        0.0000        0.0000        0.0000        0.0000        0.0000        0.0000        0.0000        0.0000        0.0000        0.0000        0.0000        0.0000        0.0000        0.0000        0.0000        0.0000        0.0000        0.0000        0.0000        0.0000        0.0000        0.0000        0.0000        0.0000        0.0000        0.0000        0.0000        0.0000        0.0000        0.0000        0.0000        0.0000        0.0000
        0.0000        0.0000        0.0000        0.0000        0.0000        0.0000        0.0000        0.0000        0.0000        0.0000        0.0000        0.0000        0.0000        0.0000        0.0000        0.0000        0.0000        0.0000        0.0000        6.0148        5.3141        2.8405        0.8000        2.2643        1.1635        0.3455        0.1207        0.0803        0.0667        0.4822        0.7115        0.2370        0.3077        0.1871        3.4278        3.1273        1.1707        3.1419        2.0108        2.4716        4.2335        4.0029        2.2235        3.3540        5.0100        4.5720        1.9320        4.7820        6.2160        2.9700        4.6320        3.8760        2.3460        2.3640        0.7200        4.2606        3.7333        2.6754        5.9076        7.7380       12.3391       14.6101       14.1698       18.8760        9.2529        7.2479        4.2269        2.2264        5.8337        3.1104        4.2045        3.3717        2.9875        1.9247        1.7556        1.9419        2.4574        1.9272        3.1592        2.7490        3.8940        2.4793        3.4754        3.6524        4.6187        3.3200        5.2869        3.6271        3.0305        2.9979        2.5220        2.1974        2.5247        2.1148        3.8194        4.1347        4.1044        1.9331        2.5345        2.5904        2.5419        2.5457        2.2899        2.3793        2.7062        2.8114        1.4991        0.4607        0.4825        0.9673        0.4484        0.5331        0.6387        0.7960        0.8320        0.8017        0.8608        0.8550        0.7959        0.4530        0.4135        0.3764        0.3305        0.0157        0.0000        0.0000        0.0000        0.0000        0.0000        0.0000        0.0000        0.6978        0.9739        1.3485        1.8192        2.6325        3.0448        4.2364        4.7747        4.0957        5.0778        5.9632        7.0107        9.2230        9.7391       10.3396       10.6853       35.8357       28.5798       11.8560        9.9147        7.1198        5.5237        4.0667        3.8147        2.6986        1.9141        6.0441        4.6198        7.8022        6.3037       25.4669       19.4700        1.0910        2.7830        3.3328        1.5179        0.7571        0.5672        0.8330        1.0515        0.9349        0.9519        0.3187        0.3172        0.9232        0.6799        0.8927        1.0099        1.1324        6.5025        1.4768        0.9772        0.0000        0.0000        0.0109        0.0000        0.0000        0.0000        0.0000        0.0000        0.0000        0.0000        0.0000        0.0000        0.0000        0.0000        0.0000        0.0000        0.0000        0.0000        0.0000        0.0000        0.0000        0.0000        0.0000        0.0000        0.0000        0.0000        0.0000        0.0000        0.0000        0.0000        0.0000        0.0000        0.0000        0.0000        0.0000        0.0000        0.0000        0.0000        0.0000        0.0000        0.0000        0.0000        0.0000        0.0000        0.0000        0.0000        0.0000        0.0000        0.0000        0.0000        0.0000        0.0000        0.0000        0.0000        0.0000        0.0000        0.0000        0.0000        0.0000        0.0000        0.0000        0.0000        0.0000        0.0000        0.0000        0.0000
        0.0000        0.0000        0.0000        0.0000        0.0000        0.0000        0.0000        0.0000        0.0000        0.0000        0.0000        0.0000        0.0000        0.0000        0.0000        0.0000        0.0000        0.0000        0.0000        2.5529        1.0760        1.0147        0.8014        2.6977        2.3083        3.4061        1.0125        0.6356        3.0632        3.8158        4.1773        3.9984        3.9380        4.1039        3.8973        2.9897        3.8321        0.5792        1.2336        5.2138       15.1315        8.7611        2.0056        2.6460        3.8640        3.7320        1.5000        2.0100        3.4980        4.0500        5.4060        4.6380        6.1500        9.5400        9.2340       12.1547        9.9413        8.2479        6.6198       13.4422       14.7899        6.2038        8.4225        8.0383       15.3674        6.1623        5.1944       15.4752        9.1397        5.8530        6.3647        2.6659        1.7323        1.2399        0.8645        2.1230        2.6276        1.7463        2.2512        1.7252        3.1965        3.7535        4.9552        2.8698        2.8985        3.2710        3.2840        5.4380        5.1374        3.3734        2.7762        2.8340        3.9019        4.9298        4.3559        5.0855        4.9839        2.6520        2.1611        2.1329        3.0461        3.0903        2.5716        2.9764        3.5171        2.9014        1.1670        0.5225        0.7642        0.3360        0.2928        0.6483        0.7789        0.9978        1.0634        1.1058        1.2067        1.1476        0.9769        0.4995        0.4170        0.5373        0.2427        0.0291        0.0259        0.0144        0.0000        0.0000        0.0000        0.0094        0.0000        0.9739        1.3807        1.7699        3.6079        4.9116        3.6485        4.4834        5.1829        4.9649        5.3896        6.4664        7.8522       10.3485       13.2910       14.9971       13.2032       27.1929       25.7648       16.5682       11.9142        8.1864        6.0783        4.5374        3.7557        3.5970        2.5276        6.6056        3.6180        2.8516        3.1612        3.3235        2.3328        2.0446        3.3480        2.5265        2.2589        1.2367        1.0524        2.2213        1.9064        0.7847        0.4134        0.3098        0.3537        1.9596        2.1424        0.9757        1.3792        1.4672        1.5530        1.4648        1.1031        0.0102        0.0000        0.0000        0.0000        1.7897        0.0000        0.0000        0.0000        0.0000        0.0000        0.0000        0.0000        0.0000        0.0000        0.0000        0.0000        0.0000        0.0000        0.0000        0.0000        0.0000        0.0000        0.0000        0.0000        0.0000        0.0000        0.0000        0.0000        0.0000        0.0000        0.0000        0.0000        0.0000        0.0000        0.0000        0.0000        0.0000        0.0000        0.0000        0.0000        0.0000        0.0000        0.0000        0.0000        0.0000        0.0000        0.0000        0.0000        0.0000        0.0000        0.0000        0.0000        0.0000        0.0000        0.0000        0.0000        0.0000        0.0000        0.0000        0.0000        0.0000        0.0000        0.0000        0.0000        0.0000        0.0000
        0.0000        0.0000        0.0000        0.0000        0.0000        0.0000        0.0000        0.0000        0.0000        0.0000        0.0000        0.0000        0.0000        0.0000        0.0000        0.0000        0.0000        0.0000        0.0000        0.0000        2.3026        1.5679        2.2492        3.1263        4.1397        1.4486        2.6086        5.2680        6.7518        6.7429        4.7154        6.2591        2.3740        2.3439        2.4811        5.0994        2.6300        1.3664        2.6670        6.4571        9.1292        6.3290        4.3766        3.1980        1.7640        3.2640        3.2160        6.6060        2.5620        2.8380        3.2580        1.4460        0.3600        3.4380        6.3180       12.1954       11.8754       10.1082        7.0650       14.3540       14.2827       16.7675       14.6592       22.1769       24.6167        3.3721        3.0256        9.1751       10.2838        8.0844        4.1540        2.0508        1.4780        1.6655        3.2971        4.1033        2.4608        2.4104        2.3192        2.4767        3.2934        3.8106        3.1456        2.2825        3.4392        3.6395        3.7032        4.9540        4.4667        6.0243        4.9912        3.2155        3.3110        2.5625        2.8863        2.9933        2.5999        2.4945        3.0044        1.9325        2.2560        3.3532        2.3538        3.2238        3.4449        2.2501        1.7200        0.3986        0.2592        0.2562        0.4923        1.0465        1.2558        1.3150        1.3903        1.5687        1.6192        1.5180        1.3039        0.6794        0.5772        0.4766        0.3660        0.0741        0.0068        0.0000        0.0000        0.0242        0.5490        0.2016        0.0201        1.4345        2.2052        5.4450        4.1166        3.9180        4.9403        6.1596        6.3829        4.9215        6.2599        7.0421        9.0598       11.9969       17.4636       18.8267       17.1353       15.5218       15.1442       14.4396       13.0508        9.0833        7.0352        5.0593        5.0854        5.3444        4.5390        3.6661        3.6905        3.2770        3.1389        2.8300        2.3561        3.1766        3.8723        3.3243        3.2841        1.9722        1.2230        0.5918        0.7884        0.5608        0.3405        0.2888        0.2877        1.5293        1.4045        1.7538        2.1422        1.8341        2.0343        1.9126        1.4091        0.0000        0.0000        0.0000        0.0000        1.5349        2.0721        0.0000        0.0000        0.0000        0.0000        0.0000        0.0000        0.0000        0.0000        0.0000        0.0000        0.0000        0.0000        0.0000        0.0000        0.0000        0.0000        0.0000        0.0000        0.0000        0.0000        0.0000        0.0000        0.0000        0.0000        0.0000        0.0000        0.0000        0.0000        0.0000        0.0000        0.0000        0.0000        0.0000        0.0000        0.0000        0.0000        0.0000        0.0000        0.0000        0.0000        0.0000        0.0000        0.0000        0.0000        0.0000        0.0000        0.0000        0.0000        0.0000        0.0000        0.0000        0.0000        0.0000        0.0000        0.0000        0.0000        0.0000        0.0000        0.0000        0.0000
        0.0000        0.0000        0.0000        0.0000        0.0000        0.0000        0.0000        0.0000        0.0000        0.0000        0.0000        0.0000        0.0000        0.0000        0.0000        0.0000        0.0000        0.0000        0.0000        0.0000        0.0000        0.2177        0.5118        0.9062        1.0219        2.7573        2.8145        3.6972        4.4858        4.1693        3.7158        0.8679        1.0203        0.5880        2.5327        2.3224        1.3197        2.7194        5.1019        9.7690        8.8766       10.9326        5.9926        4.6020        2.4720        1.6620        4.2480        7.4100        3.7140        2.9520        5.6820       13.0440       14.1840       10.1280        7.6560        5.6654        5.8322       11.0097       10.7852        8.7159        4.5425       14.3619       20.4940       26.7151       19.3390        8.8712       10.6621       11.6008        6.4810        6.0989        8.7198        4.4030        2.6359        2.7606        4.5519        7.4505        3.1728        2.6480        2.7873        2.4925        2.4959        2.1064        2.7356        3.3094        2.5143        3.1063        3.1566        2.9306        2.8161        3.6225        3.8831        3.0109        3.3906        3.1300        2.8958        2.5504        2.7348        3.0118        3.0421        2.2433        2.5764        2.4130        2.2456        2.5138        2.6905        2.5939        2.3946        0.8656        0.8052        0.9496        1.2482        1.7038        1.9397        1.9678        2.1192        2.1873        2.1053        1.9598        1.7819        1.0149        0.9159        0.9181        0.9535        0.3193        0.0218        0.0160        0.0087        0.0252        0.0180        0.0095        0.0298        2.1049        2.5333        4.1178        4.8038        3.7631        4.1858        5.0465        5.5708        5.2382        6.1067        7.3745        9.1561       11.6160       13.4738       13.5442       12.3223       14.8428       15.7520       15.5058       14.1886        9.4790        8.4523        7.1753        5.8168        7.8669        7.0505        4.4426        3.5203        3.8510        3.3651        3.2113        3.3590        4.7155        5.7964        3.5805        2.4444        0.6354        0.4551        0.5869        0.4256        0.6070        0.5194        0.2422        0.2931        1.7346        1.8891        2.2525        1.8074       10.2768        7.0867        2.7201        2.0648        0.0302        0.0000        0.0000        0.0000        1.2359        1.5426        1.6365        0.0000        0.0000        0.0000        0.0000        0.0000        0.0000        0.0000        0.0000        0.0000        0.0000        0.0000        0.0000        0.0000        0.0000        0.0000        0.0000        0.0000        0.0000        0.0000        0.0000        0.0000        0.0000        0.0000        0.0000        0.0000        0.0000        0.0000        0.0000        0.0000        0.0000        0.0000        0.0000        0.0000        0.0000        0.0000        0.0000        0.0000        0.0000        0.0000        0.0000        0.0000        0.0000        0.0000        0.0000        0.0000        0.0000        0.0000        0.0000        0.0000        0.0000        0.0000        0.0000        0.0000        0.0000        0.0000        0.0000        0.0000        0.0000        0.0000
        0.0000        0.0000        0.0000        0.0000        0.0000        0.0000        0.0000        0.0000        0.0000        0.0000        0.0000        0.0000        0.0000        0.0000        0.0000        0.0000        0.0000        0.0000        0.0000        0.0000        0.0000        1.0708        2.0393        1.1261        1.3911        1.6185        1.3784        0.9986        0.3624        0.0988        0.2481        1.3830        1.4043        1.0954        1.6539        8.1457        4.8290        3.8848        6.8202        6.6195        5.5135        8.7704       10.7196       10.2420        5.6520        8.8260        7.9080       13.6657       22.5197       23.4042       16.2051       25.6800       26.5000       40.1040       41.7410       34.0456       21.5884        9.7343        7.9115        8.7814        6.0048        5.7211        3.8006        9.3507        5.6445        9.3380        9.8629       11.4392        7.5194        7.6180        8.6629        4.2090        3.1023        2.9030        2.8248        3.8676        2.8617        5.4061        4.8167        4.0792        4.5140        4.5667        6.1569        5.5281        2.7462        2.3989        3.1610        2.4777        4.1974        3.7921        4.0594        3.7653        5.0957        5.0388        3.7151        3.1410        3.0688        2.9776        2.4234        2.6126        2.6470        2.6894        3.1288        2.7821        2.7401        2.2693        2.1558        2.9072        5.3188        4.4231        3.8023        3.4745        5.6116        3.8399        3.1130        2.2992        2.1422        1.9962        1.8722        2.0525        2.0335        1.9874        2.1497        1.1176        0.7561        0.7835        0.8436        1.1168        1.1554        1.7818        1.8225        2.5891        2.8880        3.2583        4.2259        4.8026        6.3710        8.4587        7.7434        6.9005        8.9972        8.9492        9.6080       11.1839       12.6040       13.3588       13.9871       13.5595       13.6922       13.6181       12.3209       11.2384        9.7979        8.7361        8.1967       10.6069        7.8582        5.1499        4.6798        4.0074        3.8972        4.1779        4.5387        3.3573        2.8591        2.3230        2.1038        1.9546        1.6861        1.6592        1.7265        1.2538        0.8638        0.8971        1.0955        1.1646        0.8272        1.0461        1.4110        3.6103        6.6132        4.1689        3.2426        1.2829        0.7156        0.4652        0.4966        0.0000        0.0105        0.0000        0.0000        0.0000        0.0000        0.0000        0.0000        0.0000        0.0000        0.0000        0.0000        0.0000        0.0000        0.0000        0.0000        0.0000        0.0000        0.0000        0.0000        0.0000        0.0000        0.0000        0.0000        0.0000        0.0000        0.0000        0.0000        0.0000        0.0000        0.0000        0.0000        0.0000        0.0000        0.0000        0.0000        0.0000        0.0000        0.0000        0.0000        0.0000        0.0000        0.0000        0.0000        0.0000        0.0000        0.0000        0.0000        0.0000        0.0000        0.0000        0.0000        0.0000        0.0000        0.0000        0.0000        0.0000        0.0000        0.0000        0.0000        0.0000        0.0000
        0.0000        0.0000        0.0000        0.0000        0.0000        0.0000        0.0000        0.0000        0.0000        0.0000        0.0000        0.0000        0.0000        0.0000        0.0000        0.0000        0.0000        0.0000        0.0000        0.0000        0.0000        3.8996        1.4937        1.5085        1.7108        0.3606        0.1862        0.2070        0.2984        0.1355        0.2284        0.4315        0.8639        1.6801        2.4144        5.9973        1.5869        0.4495        2.8636        1.0449        3.8931        5.0646        7.5331        6.0840        6.4080        8.2920       10.1760       12.8682       17.8207       15.6193       13.3024       31.8862       24.0630       32.5463       41.5172       44.2715       38.9759       28.8998       21.8059        4.8925        5.8630        8.2647        6.9435        5.3807        7.4004        4.8862        5.5823        9.1913        8.4549        7.4015        4.3460        4.3853        4.1221        2.6561        2.2925        3.5744        4.0080        3.3845        2.9926        4.6244        2.6519        3.7309        4.2379        5.9781        3.3378        3.6090        5.3743        4.0379        2.5275        1.5691        2.8692        2.0604        1.8127        2.7892        4.5497        2.3610        3.0884        3.4929        4.2212        3.4094        3.1744        3.3758        3.3113        2.7928        3.2796        3.6070        3.6902        3.5177        4.7377        7.6933        6.0789        5.4194        5.8888        4.6485        4.0884        2.8084        2.5966        2.4074        2.3990        3.0316        2.7774        2.2769        1.9647        1.6382        1.5866        1.4166        1.4066        1.6307        1.6037        2.2686        2.3785        2.9642        3.3819        4.9779        4.8511        5.7154        6.7057        7.3895        8.0397        7.3913        9.0238        9.4143       10.0337       11.6704       12.7143       13.3746       14.0102       13.7673       13.1184       12.8142       11.9768       11.3740       11.1709       10.4971        9.1579        8.0472        6.5684        6.0347        6.3484        7.1716        5.5407        4.8405        4.1721        2.9810        2.8987        2.3109        2.1775        2.2879        2.3439        2.0777        1.8803        1.2693        1.0480        1.2016        1.2081        0.9176        0.9811        1.2121        6.3135        4.3160        7.7444        6.0037        4.2925        1.6407        0.9637        0.5737        0.4649        0.0302        0.0833        0.0000        0.0000        0.0000        0.0000        0.0000        0.0000        0.0000        0.0000        0.0000        0.0000        0.0000        0.0000        0.0000        0.0000        0.0000        0.0000        0.0000        0.0000        0.0000        0.0000        0.0000        0.0000        0.0000        0.0000        0.0000        0.0000        0.0000        0.0000        0.0000        0.0000        0.0000        0.0000        0.0000        0.0000        0.0000        0.0000        0.0000        0.0000        0.0000        0.0000        0.0000        0.0000        0.0000        0.0000        0.0000        0.0000        0.0000        0.0000        0.0000        0.0000        0.0000        0.0000        0.0000        0.0000        0.0000        0.0000        0.0000        0.0000        0.0000        0.0000
        0.0000        0.0000        0.0000        0.0000        0.0000        0.0000        0.0000        0.0000        0.0000        0.0000        0.0000        0.0000        0.0000        0.0000        0.0000        0.0000        0.0000        0.0000        0.0000        0.0000        0.0000       11.6502        8.6168        9.0666        6.2335        1.4575        0.2528        0.2909        0.2882        0.3365        0.3625        1.6367        1.7996        3.0610        1.8635        1.0543        0.3776        2.3669        1.9836        1.0506        3.4968        5.8045        9.9336        9.1020        7.5900        9.8820       12.0600        8.3459        9.1215        7.7091        7.9870        4.4174        6.3530       11.1434       14.0486       27.9475       24.9326       17.7442       19.8856       13.4878       14.1681       10.9922        9.0128        5.5393        6.4937        2.9437        1.1313        2.9600        1.4742        3.5127        4.0984        7.0326        3.2848        2.6191        3.0105        1.8194        3.6722        3.2079        2.5073        3.5684        4.8108        7.1295        7.5755        4.1350        4.0107        5.1326        6.3652        3.4055        3.8975        2.6352        1.9089        2.6556        2.3346        3.2606        4.5236        2.9468        4.6237        3.4561        3.6813        4.2417        4.6896        4.7805        4.7879        3.6001        3.3438        4.4036        6.1747        6.1166        6.1060        7.2289        8.8170        7.9115        7.1665        7.0367        5.3122        3.9439        3.7750        3.6079        3.3975        3.6976        3.5743        3.3348        2.8061        2.1385        1.7253        2.0111        1.5580        3.0888        2.2083        2.6803        4.0177        4.3812        4.2405        5.1008        7.2601        7.5950        8.0663        8.8617        8.3312        7.8025        9.5434        9.9448       10.6291       13.5956       14.4779       14.7245       12.7110       11.9780       12.5272       13.2471       12.8555       12.1556       10.6970        9.2962        8.6036        8.1994        7.4212        8.3688        7.1656        7.5653        5.5098        5.2692        4.6842        3.6734        3.4157        3.3975        3.6567        3.1712        2.9401        2.8375        2.5309        1.7149        1.4179        1.4376        1.4553        1.2760        1.4539        1.5456        5.8066        5.2894        6.5292        6.1989        4.7173        2.0625        1.2381        0.7889        0.6217        0.3803        0.0728        0.0107        0.0558        0.0000        0.0000        0.0000        0.0000        0.0000        0.0000        0.0000        0.0000        0.0000        0.0000        0.0000        0.0000        0.0000        0.0000        0.0000        0.0000        0.0000        0.0000        0.0000        0.0000        0.0000        0.0000        0.0000        0.0000        0.0000        0.0000        0.0000        0.0000        0.0000        0.0000        0.0000        0.0000        0.0000        0.0000        0.0000        0.0000        0.0000        0.0000        0.0000        0.0000        0.0000        0.0000        0.0000        0.0000        0.0000        0.0000        0.0000        0.0000        0.0000        0.0000        0.0000        0.0000        0.0000        0.0000        0.0000        0.0000        0.0000        0.0000
        0.0000        0.0000        0.0000        0.0000        0.0000        0.0000        0.0000        0.0000        0.0000        0.0000        0.0000        0.0000        0.0000        0.0000        0.0000        0.0000        0.0000        0.0000        0.0000        0.0000        0.0000        0.0000        5.2616        9.5764        5.4404        4.9513        2.7141        1.9116        0.7054        0.6502        1.2854        2.2783        3.4788        6.4252        4.7417        5.8883        2.5960        5.7025       12.6246       16.4490        7.1767        4.9696        3.2956        5.1360        6.9540        7.0920        5.5620        5.2361        5.4788        5.2361        3.8044        4.2302        5.6153        9.9224       13.5935       16.2467       12.0962        6.6056       13.1136       15.6466       11.0645       14.8325        9.9311       10.2481        8.0039        6.0912        4.8031        7.2714        4.3637        3.0674        3.2388        1.0525        0.8687        1.4462        3.0307        2.4729        2.8375        3.8529        5.4082        5.9061        7.2615        6.3160        5.5309        5.6137        5.1941        7.6972        4.4192        5.0334        3.9773        3.5057        2.9972        2.5329        2.0458        3.0011        4.3783        3.8307        4.7385        3.9859        4.0762        4.6906        4.3264        4.5901        4.7162        4.4172        6.0100        9.7471        8.8376        8.5610        7.9353        7.5780       11.2804        9.6691        8.7291        9.4414        9.5274        5.6912        5.6235        5.4159        5.0931        5.6421        5.2200        4.6362        4.0489        2.9029        3.7704        2.0051        1.8931        2.5918        4.6230        4.4432        4.2813        4.8725        5.4814        6.3170        6.3632        7.3859        7.5130        7.6991        8.0496        8.3816        8.9206        9.8779       11.9773       12.3999       12.0006       11.5387       11.8436       11.8097       13.2130       13.3027       12.4791       11.7953       10.9830       10.5252       10.0027        9.2208        8.7853       10.3492        9.7931        9.9173        7.8838        7.9405        6.9357        5.9349        7.8442        5.6715        4.6156        4.4320        4.0985        4.1851        4.2077        2.7589        2.5426        2.3668        2.2251        1.8588        1.8658        1.9709        4.2942        6.0945        6.7302        6.6417        5.2875        2.3010        1.5390        1.0830        0.8533        0.0000        0.0402        0.0000        0.0000        0.0000        0.0000        0.0000        0.0000        0.0000        0.0000        0.0000        0.0000        0.0000        0.0000        0.0000        0.0000        0.0000        0.0000        0.0000        0.0000        0.0000        0.0000        0.0000        0.0000        0.0000        0.0000        0.0000        0.0000        0.0000        0.0000        0.0000        0.0000        0.0000        0.0000        0.0000        0.0000        0.0000        0.0000        0.0000        0.0000        0.0000        0.0000        0.0000        0.0000        0.0000        0.0000        0.0000        0.0000        0.0000        0.0000        0.0000        0.0000        0.0000        0.0000        0.0000        0.0000        0.0000        0.0000        0.0000        0.0000        0.0000        0.0000
        0.0000        0.0000        0.0000        0.0000        0.0000        0.0000        0.0000        0.0000        0.0000        0.0000        0.0000        0.0000        0.0000        0.0000        0.0000        0.0000        0.0000        0.0000        0.0000        0.0000        0.0000        9.9515       13.2621       13.7532        6.0967        6.6543        4.2902        7.2529        5.9353        6.0686        2.9987        6.6145       13.3771       14.1770       14.7400       24.6756       29.9666       28.4347       26.7087       33.4101       33.9753       19.6297        8.0137        8.0640        7.4580        9.4920        7.8180        7.9160        7.1061        5.2691        2.9362        7.0015       10.7042        9.2159        4.7099        8.4454       10.3548        9.5726        5.5255        7.4731        8.8940       13.1290       11.4265       10.1739       10.2870       11.3282        9.6377       11.7938        8.1900        8.5219        4.8969        4.1558        2.7835        3.4908        5.2512        3.3920        4.4450        5.8250        4.5875        4.8379        5.7713        4.3753        6.8910        5.1062        5.6409        6.2643        7.0850        6.5442        5.4798        4.0933        3.2431        2.8931        2.8235        2.5768        3.3241        3.6679        5.1854        7.3284       10.9495        7.0248        6.1083        5.6946        5.9467        6.5830        7.5700        8.8401       10.2306        8.5976       15.6664       16.4470       10.7999       14.5787       14.0110       13.7413       12.4266       12.4863       13.8296       13.1209       13.3637       11.2122       10.0102        8.2132        6.9883        6.5561        5.1371        4.7665        4.1535        4.3119        9.7630        6.0406        9.7569       12.1805       10.3047        9.8543        8.5486        7.0138        8.0479        8.2515        8.7879        8.4484        8.2464        7.8272       10.2128        9.8548       11.0944        9.3455       11.0051       15.0242       14.5055       13.5450       13.0148       13.5174       13.0052       13.2133       14.4325       13.9525       12.2191       10.8807       10.4755       10.1444        9.1827        9.7336        8.3205        8.5766        8.7878        7.4499        7.2248        7.3169        7.1263        6.9398        6.4370        6.5941        8.1711        7.4100        4.9098        4.2861        4.2154        4.4819        5.3310        8.3246        8.3677        7.6000        5.9951        3.5195        2.5837        1.8930        1.5983        1.0498        1.6286        0.6769        0.6441        0.4937        0.0000        0.0000        0.0000        0.0000        0.0000        0.0000        0.0000        0.0000        0.0000        0.0000        0.0000        0.0000        0.0000        0.0000        0.0000        0.0000        0.0000        0.0000        0.0000        0.0000        0.0000        0.0000        0.0000        0.0000        0.0000        0.0000        0.0000        0.0000        0.0000        0.0000        0.0000        0.0000        0.0000        0.0000        0.0000        0.0000        0.0000        0.0000        0.0000        0.0000        0.0000        0.0000        0.0000        0.0000        0.0000        0.0000        0.0000        0.0000        0.0000        0.0000        0.0000        0.0000        0.0000        0.0000        0.0000        0.0000        0.0000
        0.0000        0.0000        0.0000        0.0000        0.0000        0.0000        0.0000        0.0000        0.0000        0.0000        0.0000        0.0000        0.0000        0.0000        0.0000        0.0000        0.0000        0.0000        0.0000        0.0000        4.9853        7.5161        8.1457        4.0867        2.1246        6.5141        7.2166        6.2139        9.4274        6.8725        1.2996        2.2537        7.3310        9.3618       13.7071       26.7385       20.5122       22.5371       16.4676       16.3444       16.1319       15.6572       15.3382       24.9360       21.7680       16.7580       11.7900        6.9483        5.7830        5.2479        1.8538        4.1678        3.2455        3.3857        3.5559       11.7158       18.4244       17.4224       18.7162       18.8885       28.3677       30.8192       16.6299        9.0384        8.4033        9.5446        9.1112        6.4163        8.2296        8.1105        6.5721        3.1282        3.8771        6.7254        8.7113        4.9809        3.3204        4.9362        4.9715        5.9089        7.2248        7.5788        6.4817        7.9494        7.8822        5.1593        4.6280        5.0001        3.8077        4.4016        3.7987        2.7645        2.2371        2.2440        5.1158        5.0802        4.7093        5.9792       10.1755       12.6411       10.0625       10.3749       12.4981        7.5588        9.7493       13.0760       11.1971       17.9363       15.5830       14.7584       15.9369       14.9111       16.3300       14.8777       15.9477       15.9431       19.7257       20.8347       16.8193       13.9635       14.5191       12.8661       12.0488        6.4863        4.3624       10.6342        4.5230        4.8264        4.3476        6.3045        7.0285        6.7473        6.7919        7.1523        6.5111       11.8356       10.7663       10.0104       11.9020       12.5789        8.8682        7.5852        8.0349        7.6022       10.0054       14.0145       10.7080       13.2032       14.4256       14.5750       15.3230       15.0601       15.0787       15.0410       18.4486       14.6814       11.6045       11.5081       12.0304       12.1262       11.3982       10.9966       10.7583       10.6811        9.5200        9.2239        9.1543        9.0732        8.8432        8.4419        8.1195        8.7778        7.8747       10.0061        7.1011        5.6252        5.6753        5.3442        5.9375        7.5403        8.1433        7.8292        6.5572        4.4579        3.8139        2.3560        1.9602        1.4485        1.2634        0.8393        0.8159        0.5846        0.5657        0.0000        0.0000        0.0000        0.0000        0.0000        0.0000        0.0000        0.0000        0.0000        0.0000        0.0000        0.0000        0.0000        0.0000        0.0000        0.0000        0.0000        0.0000        0.0000        0.0000        0.0000        0.0000        0.0000        0.0000        0.0000        0.0000        0.0000        0.0000        0.0000        0.0000        0.0000        0.0000        0.0000        0.0000        0.0000        0.0000        0.0000        0.0000        0.0000        0.0000        0.0000        0.0000        0.0000        0.0000        0.0000        0.0000        0.0000        0.0000        0.0000        0.0000        0.0000        0.0000        0.0000        0.0000        0.0000        0.0000
        0.0000        0.0000        0.0000        0.0000        0.0000        0.0000        0.0000        0.0000        0.0000        0.0000        0.0000        0.0000        0.0000        0.0000        0.0000        0.0000        0.0000        0.0000        0.0000        0.0000        2.7291        2.2215        2.1399        5.6554        5.2530        7.2296       12.2565        7.4049        7.2551        8.8702        2.7082        8.3695       18.7193       13.6866       11.8317       16.1369       15.3365       18.8654       10.8352        8.8184       11.7049       20.5343       23.4646       26.8260       31.0920       34.6620       27.9000       13.7249       21.4058       26.2741       23.2375        9.8457        7.4740        6.3056        8.6143       13.9421       12.9159       12.6619       17.6590       23.2535       35.8296       36.5356       36.8076       24.6650       20.6049       11.4868        5.1200       11.4980       16.6896       12.9528       12.5509       11.6336       13.0534       13.8410        8.8020        3.8346        2.6479        3.9951        4.0905        4.5016        6.4128        7.5413        5.8234        6.5047        4.4859        4.3829        5.0853        3.4863        3.9763        3.9469        4.2613        4.2411        3.2277        3.7725        3.5674        8.0824       10.0419        8.1185        5.6082        8.8491       12.5509       11.6462       10.0602        9.3260        9.8862       10.6377       10.7753       11.3387       14.7471       21.0976       13.7356       14.7281       21.0374       19.5605       22.5938       25.9563       24.9594       28.9341       24.3820       14.3623       13.8553       13.7513       13.3130        6.7269        5.3623        4.0159        4.3842        4.5130        6.1053        6.3821        6.1616        6.5586        6.0541        7.0033       10.8300       11.1807        9.8558       10.4780       10.3456        9.6890       10.0939        8.9012        9.0845        9.8265       10.2297       11.4596       11.2237       14.1624       15.8599       17.9460       19.9460       18.0207       15.3040       13.6623       13.0711       11.9404       11.8197       13.2673       12.0613       13.9478       13.2931       13.9116       11.4368       10.9498        9.8589       10.3587        9.7408        9.2240        9.6931       10.6300        9.5954       16.0046       12.9355        8.5234       16.0768        6.2905        5.8663        5.5599        6.0077        7.5693        8.3623        8.1457       10.2468        5.3597        3.6985        2.7424        2.3530        1.7492        1.3727        1.2432        2.1298        1.4268        1.9387        1.8017        0.0000        0.0000        0.0000        0.0000        0.0000        0.0000        0.0000        0.0000        0.0000        0.0000        0.0000        0.0000        0.0000        0.0000        0.0000        0.0000        0.0000        0.0000        0.0000        0.0000        0.0000        0.0000        0.0000        0.0000        0.0000        0.0000        0.0000        0.0000        0.0000        0.0000        0.0000        0.0000        0.0000        0.0000        0.0000        0.0000        0.0000        0.0000        0.0000        0.0000        0.0000        0.0000        0.0000        0.0000        0.0000        0.0000        0.0000        0.0000        0.0000        0.0000        0.0000        0.0000        0.0000        0.0000        0.0000
        0.0000        0.0000        0.0000        0.0000        0.0000        0.0000        0.0000        0.0000        0.0000        0.0000        0.0000        0.0000        0.0000        0.0000        0.0000        0.0000        0.0000        0.0000        0.0000        0.0000        3.9113       10.3763       14.9986       10.3241       14.0765       12.1539        5.3590        7.6001        5.4310        4.6366       10.4865       21.7320       14.8884       11.0227       14.6483       16.2311       10.1852        4.9021        3.6900        3.3936        3.2134        7.2365        8.7360       12.2880       11.0760       17.2200       18.5160       38.9334       43.9047       38.0064       36.1431       21.9648       14.6699       12.2874       22.4768       58.7781       58.8031       51.3369       41.0105       28.4386       24.5177       26.1826       13.5174        8.8403       13.8037       14.5146       13.9803       21.4972       17.8393       14.6571        9.6980        9.8291       10.0355        9.4563        6.8887        4.0339        4.3430        3.4809        3.7739        4.5294        5.6565        6.1480        6.5728        6.9341        6.7156        5.6041        5.9300        4.5322        5.8800        6.3677        5.5770        4.8149        5.8706        9.2729        5.5302        9.0344        9.5637        7.3744        8.2066        9.3670        9.5669       12.8856       14.2181       14.3299       12.4289       14.0390       13.8832       11.6514       12.2329       13.9784       18.6979       21.7796       21.8323       18.0628       19.5022       19.7436       26.0441       22.8870       16.2125       13.9683       17.1488       12.2539       10.2547        7.0959        5.1802        4.0753        4.7574        4.8316        5.9411        5.9916        6.0677        6.8036        8.2753        7.4460       10.4266       10.1851       10.7665       12.3985       19.3047       12.3588       11.0132       10.0950       11.0891       12.1796       12.2362       14.1202       14.8448       17.6485       17.6929       18.3043       17.0514       14.8166       14.8834       14.1464       12.7466       12.1971       15.2306       15.4342       10.5796       12.4312       13.5721       14.0557       43.3588       10.1857        9.8291       10.0841       10.6747        9.5534       10.1781        9.5401        9.0933        9.0008        9.5543        6.7760        6.8311        5.4030        5.1041        5.4686        6.3799        8.3997        9.8482       13.1656       11.8062        6.6810        8.8104        7.6184        3.7295        2.8759        2.9964        2.7735        2.9096        3.1381        3.6863        2.7409        2.7269        0.0000        0.0000        0.0000        0.0000        0.0000        0.0000        0.0000        0.0000        0.0000        0.0000        0.0000        0.0000        0.0000        0.0000        0.0000        0.0000        0.0000        0.0000        0.0000        0.0000        0.0000        0.0000        0.0000        0.0000        0.0000        0.0000        0.0000        0.0000        0.0000        0.0000        0.0000        0.0000        0.0000        0.0000        0.0000        0.0000        0.0000        0.0000        0.0000        0.0000        0.0000        0.0000        0.0000        0.0000        0.0000        0.0000        0.0000        0.0000        0.0000        0.0000        0.0000        0.0000        0.0000        0.0000
        0.0000        0.0000        0.0000        0.0000        0.0000        0.0000        0.0000        0.0000        0.0000        0.0000        0.0000        0.0000        0.0000        0.0000        0.0000        0.0000        0.0000        0.0000        0.0000        0.0000        0.0000       11.1267       11.4456       16.7240       19.6267       23.9470       19.3763       13.3486       10.1009       11.9002       15.9168       17.4961       10.5528       13.7337       16.0669       29.1967       17.7831       12.0042       15.3168       17.7878       15.7680       21.1224       21.8877       13.2306       24.9246       41.4255       27.7966       45.5239       40.1787       33.9654       28.7771       35.9346       34.7605       32.6232       31.0438       35.8936       17.7657       15.4947       33.3588       26.1943       15.9101        5.3469        3.6085        6.0791       12.4377       20.5251       17.3938       15.7591       13.9811       28.5349       37.1864       23.1015       21.0720       14.6331       14.2931        7.9666        9.2202        8.5054        8.4695        7.5414        6.6552        5.8501        7.7324        7.3578        6.6958        6.6549        6.3346        5.9127        8.1067        7.6148        7.3676        6.6863        9.1632       13.2782       14.9198       11.4673       22.8127       12.8476        9.0024        8.3578        6.7288        9.6748       14.8810       20.5631       22.7721       17.7937       20.3299       15.9885       18.1352       18.4792       22.0159       20.0872       23.5507       23.7700       23.2624       19.5334       24.3418       25.0983       30.7678       20.9761       18.5410       17.0379       11.5480        5.6382        4.3293        3.3989        3.9353        7.0155        8.3855        9.6403        7.1198        7.7186       10.7511       11.1072       10.7523       10.4095       14.0935       19.3224       22.5839       20.5088       17.8161       17.9113       21.2279       26.8032       23.7230       23.6579       26.4206       25.3553       24.9647       22.2005       19.3871       17.1717       16.4401       16.5486       16.6749       24.0913       17.3047       14.8520       13.7378       11.5634       11.0737       10.8927       11.3971        9.3127        6.6203        7.3939        7.3908        7.3558        7.5667        7.2376        6.9011        6.3327        6.6285        7.1950        6.8880        5.0142        3.9384        4.0787        4.3189       10.1462        8.9021        7.3498        6.7931        4.8135        4.5152        6.9130        6.1435        6.8261        6.9416        6.1002       10.7292        4.6810        4.6900        3.9478        3.1404        0.0000        0.0000        0.0000        0.0000        0.0000        0.0000        0.0000        0.0000        0.0000        0.0000        0.0000        0.0000        0.0000        0.0000        0.0000        0.0000        0.0000        0.0000        0.0000        0.0000        0.0000        0.0000        0.0000        0.0000        0.0000        0.0000        0.0000        0.0000        0.0000        0.0000        0.0000        0.0000        0.0000        0.0000        0.0000        0.0000        0.0000        0.0000        0.0000        0.0000        0.0000        0.0000        0.0000        0.0000        0.0000        0.0000        0.0000        0.0000        0.0000        0.0000        0.0000        0.0000        0.0000        0.0000
        0.0000        0.0000        0.0000        0.0000        0.0000        0.0000        0.0000        0.0000        0.0000        0.0000        0.0000        0.0000        0.0000        0.0000        0.0000        0.0000        0.0000        0.0000        0.0000        0.0000        0.0000       10.0559       12.7043       19.2600       19.1862       21.9213       24.8779       22.8167       22.7425       14.7166       14.0913       13.6403       11.5356        8.3816        9.2953       14.7971       21.7380       28.2968       21.8204       13.3463       12.2759       35.0558       42.9390       23.3481       33.4148       32.7423       16.6856       11.1075        9.6249        7.1108        9.6818       15.7493       16.6464       13.6844       23.1675       24.7407       21.3778       19.1655        6.0389       13.0546       16.0792        9.2879        4.2917        4.7561       16.6314       13.4406       11.7895       10.1121       17.1959       37.6391       19.4051       12.2481       18.5025       13.0823        9.8452        5.4876        6.9955        5.6451        6.0923        6.0522        7.6968        8.5061        7.7779        7.8047        8.1295        7.6066        8.1000        7.6980        7.5749        7.4874        9.1230        9.5223       12.5356       16.3099       12.6308       13.5372       21.0825       32.8227       15.1225        9.9180        8.5160        8.1899        9.9687       13.3993       25.4838       20.9187       19.1358       20.6659       21.7964       19.6112       20.4526       24.9449       24.0893       22.0893       18.4929       22.3596       25.2804       29.3250       25.0500       25.4998       24.4214       19.7712       15.3159        6.1083        4.8294        4.7732       12.1365        9.4420        9.5559        8.9778        7.7489        9.7639       10.1345       10.9643       13.5548       13.6471       15.5653       21.4538       20.8802       16.9844       17.4011       18.6323       22.2841       23.4320       26.0577       28.5981       27.0446       26.6036       24.7459       22.4171       20.7246       18.9929       19.2993       18.2432       18.2586       17.6196       15.4711       13.3434       13.2645       10.8224       10.4900       29.4986        7.4408        6.0080        5.4520        5.9010        5.5165        6.0574        6.4267        6.4149        6.3917        7.0723        6.1631        5.8248        6.5519        4.3199        4.0848        4.2110        6.6614        7.2636        6.7033        6.7350        6.7192        5.3251        5.9158        7.1127        9.0067        8.4896        6.8804        5.5216        5.6312        5.8281        6.6913        6.1600        3.0692        5.1300        0.0000        0.0000        0.0000        0.0000        0.0000        0.0000        0.0000        0.0000        0.0000        0.0000        0.0000        0.0000        0.0000        0.0000        0.0000        0.0000        0.0000        0.0000        0.0000        0.0000        0.0000        0.0000        0.0000        0.0000        0.0000        0.0000        0.0000        0.0000        0.0000        0.0000        0.0000        0.0000        0.0000        0.0000        0.0000        0.0000        0.0000        0.0000        0.0000        0.0000        0.0000        0.0000        0.0000        0.0000        0.0000        0.0000        0.0000        0.0000        0.0000        0.0000        0.0000        0.0000        0.0000
        0.0000        0.0000        0.0000        0.0000        0.0000        0.0000        0.0000        0.0000        0.0000        0.0000        0.0000        0.0000        0.0000        0.0000        0.0000        0.0000        0.0000        0.0000        0.0000        0.0000        0.0000       10.3758       11.9005       20.2969       22.7924       21.6420       21.3319       25.0786       26.1834       22.7922       15.7696       11.6019       11.2636        9.2681        5.8725       12.8028       20.0788       31.7279       25.3255       22.2226       15.6932       33.6754       23.5969       14.2485       11.3146       17.2602       25.8955       48.1059       42.6989       32.3390       28.9612       31.2811       23.9169        7.7132       25.0822       34.6724       35.3070       34.1573       11.0452        7.8327        7.1829        6.8838        4.8282        7.7808       12.8168        9.5726       11.4919        8.0156        9.4682       19.1429       21.9613       22.7262       20.9900       16.9436        8.5116        6.0146        8.2806        7.5200        7.2463        7.6258        7.6963        7.7213        8.3572        8.6229        9.4495        9.3444        8.8819        9.0794        9.5376        9.9390        9.9946       10.1237       12.9052       15.1351       13.2243       10.8100       20.4731       27.4386       20.4936       13.3711       16.9413        7.9124       11.1815       12.4173       18.6403       26.7401       27.9369       23.1868       26.5509       22.6909       20.1633       21.9182       32.2720       40.0139       26.0817       21.2624       23.3104       21.9887       20.2734       21.2781       21.1202       18.7678       25.9892        5.5978        4.2156        6.0704       10.2365        8.3481        8.0508        9.2708       11.3790       11.7735       12.8241       15.3006       17.1940       16.9351       15.4533       14.8181       17.8524       19.2413       19.2415       22.2151       26.3989       31.0980       33.4266       34.5682       37.6285       32.9064       31.0281       27.3727       24.9959       20.3200       20.5358       18.4917       17.3946       15.1370       23.8766       12.7270       13.5354       12.4298       10.9601       10.0965        7.6117        5.5765        6.0349        4.6853        4.7790        5.8151        6.0738        6.5934        5.9544        5.7302        5.3381        5.4262        5.1416        3.4970        3.5354        4.2784        5.0523        6.4668        7.1162        7.7172        8.7288        9.3804       12.2170        9.2817       14.2069       12.9253        5.3068        4.0152        3.9571        6.5831       10.9171       10.7515       11.9755       11.5800        0.0000        0.0000        0.0000        0.0000        0.0000        0.0000        0.0000        0.0000        0.0000        0.0000        0.0000        0.0000        0.0000        0.0000        0.0000        0.0000        0.0000        0.0000        0.0000        0.0000        0.0000        0.0000        0.0000        0.0000        0.0000        0.0000        0.0000        0.0000        0.0000        0.0000        0.0000        0.0000        0.0000        0.0000        0.0000        0.0000        0.0000        0.0000        0.0000        0.0000        0.0000        0.0000        0.0000        0.0000        0.0000        0.0000        0.0000        0.0000        0.0000        0.0000        0.0000        0.0000        0.0000
        0.0000        0.0000        0.0000        0.0000        0.0000        0.0000        0.0000        0.0000        0.0000        0.0000        0.0000        0.0000        0.0000        0.0000        0.0000        0.0000        0.0000        0.0000        0.0000        0.0000        0.0000       12.7770       10.7466       18.6171       19.1594       18.8353       18.3457       18.0695       22.2723       23.1606       18.7388       13.1967        7.9584        8.9409       11.8939       14.0346       13.1304       18.8543       17.4664       22.3926       33.8311       38.4879       12.8674        5.9320       16.6898       24.3218       25.2416       36.0069       27.2611       21.5546       20.6889       30.1301       27.2014        5.1090        8.9915       16.7700       30.2726       19.2825       10.5864       10.8500        7.1890       10.4994       13.1135       12.5286       17.0212       21.4902       18.7934       18.0315       18.1021       17.2913       16.2684       15.1204       11.7042       13.1781       14.1993        8.5927        9.7497        6.0627        5.9762        6.2539        7.7128        8.1131        8.2098        8.3376        9.9246       11.2636       10.9407       10.3957        9.6952       13.2046       13.3532       10.8306       15.5049       12.0244       11.7850        9.9132       18.6098       31.9762       28.6313       13.0007       12.9613       13.4933       12.0191       15.0397       22.9218       23.2468       21.0038       18.9585       17.2908       19.9480       19.8759       27.0510       37.4816       26.9098       25.9699       26.6864       21.0334       21.8494       27.6426       20.4722       16.2323       14.6477       11.3332        5.8544        6.1767        7.4477        6.1332        8.8948        7.2306       12.0202       12.1025       13.1412       14.9759       18.5846       19.0742       16.5235       16.0096       18.4169       19.4197       21.9055       22.6035       26.6142       30.9547       41.3390       46.4237       46.2329       51.6109       49.1210       45.0779       40.2120       29.7570       24.8623       23.7004       20.2781       18.1845       15.0407       18.1433       11.7133       14.6800       12.9132       10.6618       10.5860       10.9247        8.2729        7.9689        6.2708        5.9108        6.6167        6.9702        7.0531        7.1202        6.6026        6.6492        6.1840        5.4191        4.2043        4.8694        5.3259        6.1680        7.5422        9.2500       10.7133       11.2614       11.4756       11.2505        8.3145        9.0108        7.4538        6.7253       10.3249       10.4206       10.7230       15.9465       23.4147       15.6267        0.0000        0.0000        0.0000        0.0000        0.0000        0.0000        0.0000        0.0000        0.0000        0.0000        0.0000        0.0000        0.0000        0.0000        0.0000        0.0000        0.0000        0.0000        0.0000        0.0000        0.0000        0.0000        0.0000        0.0000        0.0000        0.0000        0.0000        0.0000        0.0000        0.0000        0.0000        0.0000        0.0000        0.0000        0.0000        0.0000        0.0000        0.0000        0.0000        0.0000        0.0000        0.0000        0.0000        0.0000        0.0000        0.0000        0.0000        0.0000        0.0000        0.0000        0.0000        0.0000        0.0000        0.0000
        0.0000        0.0000        0.0000        0.0000        0.0000        0.0000        0.0000        0.0000        0.0000        0.0000        0.0000        0.0000        0.0000        0.0000        0.0000        0.0000        0.0000        0.0000        0.0000        0.0000        0.0000        0.0000       14.9248       14.9182       15.8590       14.5613       13.4937       12.9734       13.2359       17.8833       17.7774       22.9606       21.8774       24.9548       24.6045       10.5397        6.3198        6.1345       19.7507       36.1228       25.7309       15.6033       17.2467       19.4313       34.8847       36.4919       19.0870       31.7536       12.5467        5.4255       11.0083       41.5100       27.2091       25.0780       29.8095       16.4267       22.4347       26.4512       19.1971       21.1444       22.2260       28.4298       30.9620       24.6401       25.0606       14.8548       19.7116       19.1819        8.6416        9.3390        9.3020        9.7742       11.0626        7.5258        9.7300        8.7702        8.6834        8.4923        7.8649        6.3738        7.5562        9.1159       11.1287        9.4773       12.2310       15.5746       17.8504       18.1692       13.5442       10.5772       17.2039       14.3851       24.0727       44.6310       41.2434       22.1679        8.2994       18.6171       26.8574       13.4411       10.3581       15.9293       13.2524       16.5870       26.7031       22.1807       20.9245       20.4026       32.5956       31.1406       29.6763       23.8959       39.5853       31.3214       24.1153       30.0127       40.9834       23.9586       25.6495       21.1873       18.2321       11.9850        9.4134        5.3426        7.5571        6.4170        6.5131       10.1863       14.6866       17.3846       11.8918       18.0904       16.2402       21.8076       19.5588       19.8820       20.9174       20.9769       29.1322       35.8039       31.9117       50.5976       55.4050       57.6858       66.9246       71.2622       80.5713       70.6583       59.2362       46.0249       35.6982       32.8653       27.9613       24.7143       19.6112       12.4922       11.2475       10.8153       11.7256       13.6117       17.1797       19.4280       18.5255       14.5333       13.1314       11.4615       10.7849        6.4575        6.9597        8.6762        8.9220        8.0743        9.1628        6.3970        7.2474        7.7912        8.0699        8.0660        8.4792        8.9080       10.3332       11.4995       12.3227       12.7360       13.8434       14.5520       14.9636       15.1091       16.5394       18.6410       23.8197       24.4246       24.6723       18.5688       20.7812       21.8740       23.1511       28.7759       34.5185        0.0000        0.0000        0.0000        0.0000        0.0000        0.0000        0.0000        0.0000        0.0000        0.0000        0.0000        0.0000        0.0000        0.0000        0.0000        0.0000        0.0000        0.0000        0.0000        0.0000        0.0000        0.0000        0.0000        0.0000        0.0000        0.0000        0.0000        0.0000        0.0000        0.0000        0.0000        0.0000        0.0000        0.0000        0.0000        0.0000        0.0000        0.0000        0.0000        0.0000        0.0000        0.0000        0.0000        0.0000        0.0000        0.0000        0.0000        0.0000        0.0000        0.0000
        0.0000        0.0000        0.0000        0.0000        0.0000        0.0000        0.0000        0.0000        0.0000        0.0000        0.0000        0.0000        0.0000        0.0000        0.0000        0.0000        0.0000        0.0000        0.0000        0.0000        0.0000        0.0000        0.0000        0.0000        0.0000        0.0000       12.1226        7.2283        7.9789        9.5270        6.9880        3.8643        3.3733       14.8176       24.9890       17.7726       21.2974       17.2901       28.3681       33.2840       32.5687       38.4764       11.9127       18.7106       32.6535       33.8440       28.0367       42.7052       20.1856        7.1572       11.1160       23.8270       39.0388       38.4974       30.4665       19.0454       18.3723       24.7756       25.2136       30.0918       27.0779       24.7524       22.6592       17.0578       22.0351       19.0117       12.6224       10.9043        5.0506        6.2224       11.2521       10.2217        8.9557        9.3879        7.3455        6.6891        8.5935        7.9663        8.8025        8.9056       10.1544       12.1728       12.4283        9.6261       10.4002       15.8095       19.2796       23.5651       23.6062       21.7273       24.2535       20.7257       24.3226       32.8029       46.0142       26.2077       18.1698       14.7281       32.1273       24.2532       18.5420       19.3787       18.0136       17.3744       25.3089       33.4460       32.2465       24.3977       30.1697       30.8633       29.2446       30.6645       28.7638       25.8683       24.4292       22.4450       29.0049       20.8214       19.3684       18.0038       19.1974       15.0745       10.7232        6.4522       10.2386        7.4934        6.1772       10.3028       16.9354       13.2687       10.7644       18.3474       19.9505       17.6299       20.7610       23.6597       24.5657       27.7410       39.8820       44.5854       52.3979       64.6979       65.8878       69.1733       71.4695       71.9034       69.6276       53.4674       40.4810       42.9733       44.9985       36.3610       25.5677       16.8761       13.7472       11.3439       11.8544       13.4230       11.8241       14.0879       16.5578       17.1276       15.8359       14.5650       12.3736       10.4309       11.8240        8.8461        7.4081        7.7994        7.9960        5.6447        5.8093        7.4889        6.9278        9.1394        8.8050        9.3525       10.0724       11.3883       13.4905       14.1153       12.9924       16.7705       19.3420       18.1193       18.3266       23.1043       25.8049       27.4866       26.8022       28.2102       23.9320       23.0057       23.9573       25.0216       28.3744       33.1108       33.1143        0.0000        0.0000        0.0000        0.0000        0.0000        0.0000        0.0000        0.0000        0.0000        0.0000        0.0000        0.0000        0.0000        0.0000        0.0000        0.0000        0.0000        0.0000        0.0000        0.0000        0.0000        0.0000        0.0000        0.0000        0.0000        0.0000        0.0000        0.0000        0.0000        0.0000        0.0000        0.0000        0.0000        0.0000        0.0000        0.0000        0.0000        0.0000        0.0000        0.0000        0.0000        0.0000        0.0000        0.0000        0.0000        0.0000        0.0000        0.0000        0.0000        0.0000
        0.0000        0.0000        0.0000        0.0000        0.0000        0.0000        0.0000        0.0000        0.0000        0.0000        0.0000        0.0000        0.0000        0.0000        0.0000        0.0000        0.0000        0.0000        0.0000        0.0000        0.0000        0.0000        0.0000        0.0000        0.0000        0.0000        0.0000        6.3987        6.1337        4.8585        5.3074       12.1933       20.2686       20.0766       17.0513       16.3167       24.7672       16.6388       10.8373       24.4915       21.6783       20.7321        8.6105       24.6047       40.3859       26.4761       26.4291       49.1990       20.5638       19.5951       22.3782       34.7141       22.0574       46.8899       51.6803       20.9088       17.2554       14.5598       17.2193       21.7082       17.1631       14.7200       24.8405       16.7994       20.7809       18.8741       15.1930       13.2913       18.0034       19.0429        7.7505        4.2694        5.9716        6.3528        5.9519        5.2248        6.3137        9.5784       12.1665       10.4166       10.5888       10.5082       11.0635        9.3862       10.2561       13.4271       12.9051       15.1663       20.1514       33.0300       37.6014       24.4013       16.5058       22.0494       27.8653       19.3048       16.9461       20.6039       16.5567       15.3968       19.7147       22.1575       13.5392       18.2016       20.9673       30.7807       27.0000       26.6264       25.1673       22.2549       26.2930       32.8565       37.4468       31.5266       25.0276       20.4490       23.9599       18.9180       17.0771       12.8577       12.5838       11.8829        9.9894        6.1127        7.7064        7.1915        7.1077       14.6993       12.3403       11.6593       12.7826       17.4362       17.9002       19.0950       22.9757       24.1883       33.2924       44.8787       62.4667       60.7320       65.8081       70.6159       64.8062       61.9286       57.5980       65.0211       42.9857       42.5888       47.3287       52.8747       49.8580       31.6953       23.8430       27.9650       28.1793       13.0536       33.4464       12.4320       14.1452       14.8564       15.5501       16.0554       17.3448       13.9687       14.8844       12.8888       10.9091        8.1326        7.4556        6.4231        7.7763        5.8515        7.5624       10.9993       11.7210       11.2676       10.8830       10.3796       11.9214       14.4652       13.6424       16.5544       17.0098       22.3499       28.1828       22.9197       20.8989       21.7804       30.3222       27.8655       34.1300       36.8024       32.5899       40.5314       34.9900       29.5873       33.7542       35.9455       37.7139       18.3900        0.0000        0.0000        0.0000        0.0000        0.0000        0.0000        0.0000        0.0000        0.0000        0.0000        0.0000        0.0000        0.0000        0.0000        0.0000        0.0000        0.0000        0.0000        0.0000        0.0000        0.0000        0.0000        0.0000        0.0000        0.0000        0.0000        0.0000        0.0000        0.0000        0.0000        0.0000        0.0000        0.0000        0.0000        0.0000        0.0000        0.0000        0.0000        0.0000        0.0000        0.0000        0.0000        0.0000        0.0000        0.0000        0.0000        0.0000        0.0000        0.0000
        0.0000        0.0000        0.0000        0.0000        0.0000        0.0000        0.0000        0.0000        0.0000        0.0000        0.0000        0.0000        0.0000        0.0000        0.0000        0.0000        0.0000        0.0000        0.0000        0.0000        0.0000        0.0000        0.0000        0.0000        0.0000        0.0000        0.0000        0.0000        0.0000        0.0000        6.5609       11.2091       10.0847        5.6139        2.4858        3.0682        8.0240       15.3718       10.2125        8.5716        5.0749        8.3632       12.1960       27.9692       38.4907       17.5840       11.7327       30.1232       24.4327       22.8380       26.0818       37.4599       38.8618       36.1656       37.0331       14.4003       11.5953        8.8749       11.9288       16.9195       22.6262       15.2362       14.7525        8.9605       14.3326       16.8516       16.7212       13.5629       16.5062        8.9427        3.6008        2.9644        2.2587        3.7756        5.9571        6.2896        8.4160        7.4278        6.9248        8.4576       10.4134       11.0193       12.8986        8.1607        8.8954        8.9608       11.2405       12.9107       15.0176       14.3503       16.1648       16.7437       15.9360       19.8605       15.9899       10.5345       15.0844       28.9593       25.3903       15.2064       23.1192       15.1272       11.9487       11.8270       19.8337       22.5292       20.1024       23.0498       25.3151       24.4752       23.3778       22.5596       23.4450       24.8007       25.0993       21.8991       17.5347       20.5650       17.6812       14.1738       13.5087       12.9961       12.4724        9.9020       10.0067       12.7750       12.1256       15.2724       16.3738       15.4695       17.0703       20.8511       29.6290       31.7944       40.3944       41.7713       58.3365       60.6690       66.5659       77.6862       63.9100       66.9104       64.1310       52.5171       41.0644       45.4361       48.9771       55.0419       50.4699       50.6606       42.9386       27.2242       22.9252       16.6603       21.6444       18.3106       18.3413       17.6936       16.3907       19.5626       22.5172       22.8689       18.4886       15.7076       15.0820       14.8565       13.2636       13.3558       17.9058        7.7726        8.5135        8.1693        8.6665       10.2834       12.6751       14.1084       13.4716       14.2234       13.9542       13.7195       13.2294       14.1015       18.6713       32.9342       26.5024       24.7138       23.9007       26.2872       29.4966       27.9921       29.9534       27.7490       37.7679       45.6925       33.2573       34.6404       37.5474       39.4829       46.1124       38.3100        0.0000        0.0000        0.0000        0.0000        0.0000        0.0000        0.0000        0.0000        0.0000        0.0000        0.0000        0.0000        0.0000        0.0000        0.0000        0.0000        0.0000        0.0000        0.0000        0.0000        0.0000        0.0000        0.0000        0.0000        0.0000        0.0000        0.0000        0.0000        0.0000        0.0000        0.0000        0.0000        0.0000        0.0000        0.0000        0.0000        0.0000        0.0000        0.0000        0.0000        0.0000        0.0000        0.0000        0.0000        0.0000        0.0000        0.0000        0.0000        0.0000
        0.0000        0.0000        0.0000        0.0000        0.0000        0.0000        0.0000        0.0000        0.0000        0.0000        0.0000        0.0000        0.0000        0.0000        0.0000        0.0000        0.0000        0.0000        0.0000        0.0000        0.0000        0.0000        0.0000        0.0000        0.0000        0.0000        0.0000        0.0000        0.0000        0.0000        0.0000       14.4786        7.4717        0.0000        0.0000        5.7861        3.8136        7.3340       12.7847       12.3613       10.2208       12.5690       11.7172       28.2515       26.2152        8.0443       34.7313       39.7713       21.9006       13.3023       10.2512       30.1210       31.6207       26.0639       14.5818        8.2662        8.7634        8.9777        5.0689       12.5712       16.9811       14.0650       15.2769       23.8682       30.4744       31.8705       12.6133       18.7679       22.3163       11.3450        4.0747        9.1659        8.8097       12.7283       12.1020       13.4978       11.2313       11.1838       14.4903       18.1807       18.8100       14.1017       13.2884       10.6838       12.2122       15.0755       21.3661       14.0805       16.8853       20.7871       14.5500       13.9039       25.9998       26.6119       21.1315       13.1044       10.6662       15.5121       28.0751       10.7393       15.5894       14.2905       14.8127       13.2921       17.5323       16.0449       15.5239       20.1294       19.9626       28.0068       28.5273       32.1455       37.8417       36.4967       48.1091       27.7222       25.2411       24.3152       15.2822       15.5482       15.8034       15.5591       15.0827       17.1568       21.9997       21.8473       15.7809       24.3757       33.7259       30.2316       34.3606       36.3789       59.7404       81.7253       71.2195       65.4865       64.9212       66.7504       67.4358       76.7528       77.4331       70.3814       62.5560       55.7212       59.5325       59.1350       57.3459       48.0174       50.7578       50.3789       39.3496       31.2638       26.7664       30.9692       25.9344       22.2526       29.0010       27.4731       27.8346       32.1750       33.5314       26.6472       21.5344       20.3644       20.8603       21.6017       18.6134       20.1235       28.3974       17.0406       18.0877       19.8565       17.7719       21.6685       19.8069       22.3812       24.5049       24.5019       20.6994       15.7245       16.4270       21.0619       31.1560       28.5261       29.0521       27.9076       25.3223       29.4058       31.7894       35.7697       37.6394       38.2909       43.7486       46.9221       40.8239       40.3278       38.4458       40.1499        0.0000        0.0000        0.0000        0.0000        0.0000        0.0000        0.0000        0.0000        0.0000        0.0000        0.0000        0.0000        0.0000        0.0000        0.0000        0.0000        0.0000        0.0000        0.0000        0.0000        0.0000        0.0000        0.0000        0.0000        0.0000        0.0000        0.0000        0.0000        0.0000        0.0000        0.0000        0.0000        0.0000        0.0000        0.0000        0.0000        0.0000        0.0000        0.0000        0.0000        0.0000        0.0000        0.0000        0.0000        0.0000        0.0000        0.0000        0.0000        0.0000        0.0000        0.0000
        0.0000        0.0000        0.0000        0.0000        0.0000        0.0000        0.0000        0.0000        0.0000        0.0000        0.0000        0.0000        0.0000        0.0000        0.0000        0.0000        0.0000        0.0000        0.0000        0.0000        0.0000        0.0000        0.0000        0.0000        0.0000        0.0000        0.0000        0.0000        0.0000        0.0000        0.0000        0.0000        0.0000        0.0000        0.0000        0.0000        0.0000        5.6523        5.2807        6.5220        8.5491        9.6321       14.2687       18.8438       20.4549       17.9377       23.8294       27.1337       28.2847       25.7190       23.3225       25.2179       20.8410       16.8573       13.7748        5.7525       10.2878       13.2036       14.3871       16.8110       17.9365       24.9640       28.4267       29.2053       36.1179       30.1558       23.3075       19.5407       14.1726       14.3978       16.2847       12.0396       19.3932       16.7641       16.3315       12.6072        8.2147        6.1387       10.5581       10.5424        7.7153        8.3196        8.4762        6.2379        9.2934       10.0335       13.2529       26.9436       19.3811       32.1619       24.7941        6.7359        9.5460        9.6561        2.9008       13.6536       10.6482       10.2483       20.1355       16.8407        8.0028       11.9730       14.5411       12.1890       14.5481       16.9084       16.5567       20.3494       19.6771       21.7125       27.3285       34.3143       37.4785       38.5785       40.7196       26.5176       25.4936       18.7883       15.4786       18.2294       18.9623       17.2873       17.4839       16.4096       24.3727       28.9865       23.8739       37.5482       30.5444       29.0411       35.6046       46.9155       54.8238       66.3914       83.7600       61.7687       73.4455       68.3376       72.5845       76.7204       57.8227       62.9604       71.1138       67.4180       56.7304       56.8672       49.3663       53.0889       58.0563       46.5166       42.5918       35.4700       35.9857       29.6249       30.1623       23.7461       31.3034       30.3332       31.7032       26.8079       30.5374       26.7148       25.7489       31.2882       25.7004       25.1862       24.9470       23.6049       23.6636       32.9627       29.5839       27.3382       20.0918       22.3096       20.9891       25.0051       25.0745       27.8950       24.8495       19.4591       22.5032       28.7629       71.0420       76.5875       26.0107       22.8143       26.5752       30.7231       34.2774       42.2666       42.7158       40.5567       49.5070       60.6674       46.7131       39.8571       43.6990        0.0000        0.0000        0.0000        0.0000        0.0000        0.0000        0.0000        0.0000        0.0000        0.0000        0.0000        0.0000        0.0000        0.0000        0.0000        0.0000        0.0000        0.0000        0.0000        0.0000        0.0000        0.0000        0.0000        0.0000        0.0000        0.0000        0.0000        0.0000        0.0000        0.0000        0.0000        0.0000        0.0000        0.0000        0.0000        0.0000        0.0000        0.0000        0.0000        0.0000        0.0000        0.0000        0.0000        0.0000        0.0000        0.0000        0.0000        0.0000        0.0000        0.0000        0.0000        0.0000
        0.0000        0.0000        0.0000        0.0000        0.0000        0.0000        0.0000        0.0000        0.0000        0.0000        0.0000        0.0000        0.0000        0.0000        0.0000        0.0000        0.0000        0.0000        0.0000        0.0000        0.0000        0.0000        0.0000        0.0000        0.0000        0.0000        0.0000        0.0000        0.0000        0.0000        0.0000        0.0000        0.0000        0.0000        0.0000        0.0000        0.0000        0.0000        0.0000        9.0378        9.7666        6.4280       13.7917       17.0351       13.8083       18.7196       12.5943       10.4699       15.9636       17.4413       19.3961       22.1375       15.6968        8.5699        6.1429        7.1203        6.8250        5.6003        4.1863        5.1246        7.6930       10.2859        6.3079        7.2477        5.4934        9.8690       22.2665       26.0246       18.5955        5.8502        2.7762        9.3462       19.0314       11.2126       12.8315        8.6278       11.7760        9.0047        7.7407        6.8320        5.3110        8.9656        8.1068       10.9989        6.9241       12.3278       24.0099       12.2851       12.7892       18.8975       27.7296       12.7487        8.1642        8.8918        7.0286       19.2711       15.4080       12.1993       11.9840       26.9294       14.5418       14.5848       14.2880       10.2717       10.6038       11.2246       15.1162       23.8862       22.7554       24.5886       26.7336       27.1517       32.6435       43.7888       40.1508       29.3337       24.3424       17.0343       17.0665       20.7529       22.2526       20.7450       19.5183       17.7099       19.7463       19.2604       21.9676       25.0579       27.6829       35.5991       36.8960       41.5524       56.3070       63.7572       87.8486       62.7516       63.2848       63.1388       59.6746       65.1913       67.1494       59.0227       66.5202       53.0932       51.0123       53.0679       51.9329       50.5495       50.5626       43.6884       46.2061       37.1217       34.5351       37.1851       38.9789       35.6352       31.1846       32.4949       35.1390       31.6395       27.1302       27.2348       33.9904       33.1200       33.1532       33.4497       28.4074       27.5042       25.0340       28.6720       25.2535       22.5471       21.7034       23.3671       23.3422       23.2959       28.8387       31.9257       27.8921       25.7496       30.1407       39.9846       44.2340       27.2688       20.8661       24.1163       27.2342       31.3412       35.9332       45.0792       47.3438       44.3965       50.3553       50.2135       45.6966       38.1538       44.0306        0.0000        0.0000        0.0000        0.0000        0.0000        0.0000        0.0000        0.0000        0.0000        0.0000        0.0000        0.0000        0.0000        0.0000        0.0000        0.0000        0.0000        0.0000        0.0000        0.0000        0.0000        0.0000        0.0000        0.0000        0.0000        0.0000        0.0000        0.0000        0.0000        0.0000        0.0000        0.0000        0.0000        0.0000        0.0000        0.0000        0.0000        0.0000        0.0000        0.0000        0.0000        0.0000        0.0000        0.0000        0.0000        0.0000        0.0000        0.0000        0.0000        0.0000        0.0000        0.0000
        0.0000        0.0000        0.0000        0.0000        0.0000        0.0000        0.0000        0.0000        0.0000        0.0000        0.0000        0.0000        0.0000        0.0000        0.0000        0.0000        0.0000        0.0000        0.0000        0.0000        0.0000        0.0000        0.0000        0.0000        0.0000        0.0000        0.0000        0.0000        0.0000        0.0000        0.0000        0.0000        0.0000        0.0000        0.0000        0.0000        0.0000        0.0000        0.0000        0.0000        3.6614        3.7543       12.2468       13.5631       16.8985       17.1534       16.1649       15.1496       12.8278       17.6487       13.0901       11.1944       13.0761       12.0928       10.8268        9.2362        2.4502        0.7564        1.6028        8.1052        6.9926        6.6371        7.0037        9.8386        6.8503       14.0081       11.3704       14.0389        4.1908        5.0916        3.7398       12.1008       19.4648       11.5752       13.1758        9.1697       13.0833        1.7164        5.9594        4.2353        4.4270        6.2545       11.8800       15.8977       15.1652       15.3333        8.8942       11.9630       14.9552       19.6583       24.9981       24.1472       23.0538       12.5384        7.2135        7.7711        7.3267        9.0432       15.1014       11.2205       16.2404       10.5336       12.1534        9.3628        9.0833       10.0758       12.1079       24.6404       19.1411       19.2550       21.8989       31.2579       33.4884       43.2950       34.8944       27.4368       28.8962       20.7904       22.4777       29.5561       26.1015       26.6583       23.0006       24.8153       25.7067       22.5795       25.9795       29.7954       35.2476       39.6945       38.5083       42.9039       77.2710       71.5483       67.2099       53.8411       59.8254       60.4455       58.4136       49.7023       60.8199       60.2358       71.4703       66.9767       56.4326       53.2257       51.9113       46.2351       46.7052       44.2183       40.9555       38.1761       37.1093       35.3513       40.2875       34.0096       33.8027       32.7545       30.1544       24.1451       24.8307       29.2357       28.0475       39.2417       36.6300       31.9761       35.5270       31.4210       28.8577       29.4879       26.0761       24.7602       29.6970       25.6355       25.7239       25.1959       32.4049       28.7313       31.5010       32.3211       27.8788       20.9822       16.6489       18.5211       20.2054       24.0762       27.2903       32.0045       38.5806       43.8049       45.5750       48.4752       48.7062       51.5378       49.2639       43.2843        0.0000        0.0000        0.0000        0.0000        0.0000        0.0000        0.0000        0.0000        0.0000        0.0000        0.0000        0.0000        0.0000        0.0000        0.0000        0.0000        0.0000        0.0000        0.0000        0.0000        0.0000        0.0000        0.0000        0.0000        0.0000        0.0000        0.0000        0.0000        0.0000        0.0000        0.0000        0.0000        0.0000        0.0000        0.0000        0.0000        0.0000        0.0000        0.0000        0.0000        0.0000        0.0000        0.0000        0.0000        0.0000        0.0000        0.0000        0.0000        0.0000        0.0000        0.0000        0.0000        0.0000
        0.0000        0.0000        0.0000        0.0000        0.0000        0.0000        0.0000        0.0000        0.0000        0.0000        0.0000        0.0000        0.0000        0.0000        0.0000        0.0000        0.0000        0.0000        0.0000        0.0000        0.0000        0.0000        0.0000        0.0000        0.0000        0.0000        0.0000        0.0000        0.0000        0.0000        0.0000        0.0000        0.0000        0.0000        0.0000        0.0000        0.0000        0.0000        0.0000        0.0000        0.0000        0.0000        0.0000        2.0940        9.5883        7.1310        8.6956       19.2551       12.9491       11.7781       24.1544       36.0051       45.1486       37.0591       29.9097       27.2199       27.9161       22.8091       34.5620       45.7231       43.4017       46.5338       52.0645       70.1150       62.3830       53.4021       41.9607       38.3179       24.7801        6.5352       13.1686       44.9851       63.0404       55.3199       39.0137       19.5295       24.6804       16.8124       15.8646       22.0329       21.8829       27.6444       25.6134       31.0071       29.8310       31.5396       30.2405       30.3910       31.9275       31.7883       39.2374       51.4250       46.2873       44.1990       41.9107       44.1496       27.3713       27.0405       22.9245       21.0389       20.1286       16.1843       45.7806       10.4828        8.4921        9.0641       10.4797       18.3533       20.0093       18.9102       20.2197       26.9497       36.8972       44.9155       42.0053       36.0720       32.8749       29.2491       25.0499       20.1510       18.8499       19.1407       18.2813       24.3331       25.0647       25.8007       30.5386       32.4570       39.7135       45.2727       46.8887       64.5923       81.5474       61.1732       49.6494       43.7769       34.7848       36.7490       33.6639       39.9996       63.5807       66.8867       61.2046       70.0274       69.3472       65.5116       69.3548       53.4460       47.9421       43.5870       39.0386       40.1142       44.0033       40.2600       41.8677       43.3460       38.7718       41.3828       31.4560       26.1519       26.5298       29.2624       28.9863       32.9930       40.6983       38.1525       39.4551       41.5378       30.5649       31.0586       29.7367       26.0912       34.4815       27.6440       28.4927       27.6999       32.6304       34.1171       34.9202       35.6453       27.1175       22.7821       21.8886       21.8910       22.8943       25.9967       29.8946       36.6512       46.9042       50.7533       50.4275       46.8521       50.0424       58.1776       51.6960       33.0900        0.0000        0.0000        0.0000        0.0000        0.0000        0.0000        0.0000        0.0000        0.0000        0.0000        0.0000        0.0000        0.0000        0.0000        0.0000        0.0000        0.0000        0.0000        0.0000        0.0000        0.0000        0.0000        0.0000        0.0000        0.0000        0.0000        0.0000        0.0000        0.0000        0.0000        0.0000        0.0000        0.0000        0.0000        0.0000        0.0000        0.0000        0.0000        0.0000        0.0000        0.0000        0.0000        0.0000        0.0000        0.0000        0.0000        0.0000        0.0000        0.0000        0.0000        0.0000        0.0000        0.0000
        0.0000        0.0000        0.0000        0.0000        0.0000        0.0000        0.0000        0.0000        0.0000        0.0000        0.0000        0.0000        0.0000        0.0000        0.0000        0.0000        0.0000        0.0000        0.0000        0.0000        0.0000        0.0000        0.0000        0.0000        0.0000        0.0000        0.0000        0.0000        0.0000        0.0000        0.0000        0.0000        0.0000        0.0000        0.0000        0.0000        0.0000        0.0000        0.0000        0.0000        0.0000        0.0000        0.0000        0.0000        7.1963        6.0771       10.6425       17.7452        9.1811        8.7517       23.5484       37.6440       39.6644       47.1902       39.9694       39.5714       32.1403       24.8787       32.8846       35.4664       30.6537       27.0560       27.4003       47.8379       37.9957       27.7890       30.5449       37.3141        9.6414       23.6207       43.4129       32.6731       28.0785       16.4728       17.9645       28.7718       40.1444       33.0628       21.7348       18.0873       16.8612       23.2573       25.9313       35.1639       37.9542       45.4980       42.3572       35.4969       44.3619       39.0188       36.5213       42.0441       62.2900       57.7671       41.6834       36.2771       40.5331       43.1926       30.7099       32.2062       12.6315       26.1698       18.7603        9.7786        8.4989        8.2498       10.1636       18.7002       17.0271       16.3532       18.7934       29.4226       40.1310       40.3510       41.6727       40.6416       30.6132       28.2713       27.1107       23.3243       24.5928       18.1618       19.2887       22.8046       24.2208       27.3171       32.4927       37.6671       51.3109       66.8866       55.6747       67.2666       67.6915       55.1847       67.7483       49.2489       49.0413       37.7270       45.5610       38.3094       47.6186       54.5212       54.1961       73.5311       75.0916       64.1584       62.4575       49.0835       52.3325       47.4952       45.3150       45.9012       47.9674       42.8236       39.7473       32.1112       34.3664       38.5584       37.8349       25.5892       26.5895       26.3784       34.0723       41.6336       44.8104       39.7605       35.0629       33.8551       32.3684       28.7855       28.4755       36.5260       48.7395       31.4376       30.4514       29.3752       32.9614       36.2825       34.2182       28.0156       28.3145       23.7715       23.1027       22.8113       24.6172       29.3322       35.6096       43.0271       47.7257       51.6920       52.9933       50.9710       56.6854       60.7164       54.2100       36.8400        0.0000        0.0000        0.0000        0.0000        0.0000        0.0000        0.0000        0.0000        0.0000        0.0000        0.0000        0.0000        0.0000        0.0000        0.0000        0.0000        0.0000        0.0000        0.0000        0.0000        0.0000        0.0000        0.0000        0.0000        0.0000        0.0000        0.0000        0.0000        0.0000        0.0000        0.0000        0.0000        0.0000        0.0000        0.0000        0.0000        0.0000        0.0000        0.0000        0.0000        0.0000        0.0000        0.0000        0.0000        0.0000        0.0000        0.0000        0.0000        0.0000        0.0000        0.0000        0.0000        0.0000
        0.0000        0.0000        0.0000        0.0000        0.0000        0.0000        0.0000        0.0000        0.0000        0.0000        0.0000        0.0000        0.0000        0.0000        0.0000        0.0000        0.0000        0.0000        0.0000        0.0000        0.0000        0.0000        0.0000        0.0000        0.0000        0.0000        0.0000        0.0000        0.0000        0.0000        0.0000        0.0000        0.0000        0.0000        0.0000        0.0000        0.0000        0.0000        0.0000        0.0000        0.0000        0.0000        0.0000        0.0000        0.0000        0.0000        6.9226       18.0555       13.4753        7.5244        6.0697       12.3529       15.4905       19.8331       25.4193       31.6272       27.1127       30.1538       40.8607       62.6626       49.9850       43.5935       30.9457       33.0965       26.0701       12.0795       21.6784       58.0565       48.6462       31.3538       28.3198       16.7764        8.0337        9.8107        7.9992        2.9351        3.5576        3.8944        7.0382       11.0709       16.6245       20.9509       23.8186       35.3443       41.1337       41.4589       47.6167       37.7826       43.4352       57.9272       51.1732       35.1364       47.3520       63.0720       54.9724       35.9280       88.1071       48.8046       26.7005       23.4465       16.9180       39.4405       18.6769       10.4179        8.9801        8.6405        9.8179       12.8777       19.9424       14.9304       17.3174       25.1174       33.1616       33.8712       36.1037       42.3348       36.2853       36.7455       26.2661       22.3153       19.3275       16.9056       18.2116       22.3683       25.2780       29.5898       33.1780       37.3037       37.1857       55.7764       45.1851       52.3480       46.3571       46.2565       56.0407       49.6302       48.6234       34.9254       48.6132       48.9454       49.0417       43.0753       42.7291       52.5658       50.9198       55.0269       65.2757       50.9305       45.6620       44.9061       50.0496       50.5416       57.8410       50.9870       42.6120       36.4572       34.4882       29.4718       28.4742       25.4504       27.9287       31.2443       40.3110       46.9863       42.2413       33.9171       32.3464       28.4182       29.1332       27.3028       31.3719       35.8000       36.7074       37.3881       35.5908       28.9001       29.8434       28.7406       25.1361       23.5139       23.1000       22.3206       25.0889       23.7442       24.8455       27.9081       34.7904       39.7116       43.6252       47.3979       49.7731       51.0093       53.4703       56.9232       55.1190       48.8400        0.0000        0.0000        0.0000        0.0000        0.0000        0.0000        0.0000        0.0000        0.0000        0.0000        0.0000        0.0000        0.0000        0.0000        0.0000        0.0000        0.0000        0.0000        0.0000        0.0000        0.0000        0.0000        0.0000        0.0000        0.0000        0.0000        0.0000        0.0000        0.0000        0.0000        0.0000        0.0000        0.0000        0.0000        0.0000        0.0000        0.0000        0.0000        0.0000        0.0000        0.0000        0.0000        0.0000        0.0000        0.0000        0.0000        0.0000        0.0000        0.0000        0.0000        0.0000        0.0000        0.0000
        0.0000        0.0000        0.0000        0.0000        0.0000        0.0000        0.0000        0.0000        0.0000        0.0000        0.0000        0.0000        0.0000        0.0000        0.0000        0.0000        0.0000        0.0000        0.0000        0.0000        0.0000        0.0000        0.0000        0.0000        0.0000        0.0000        0.0000        0.0000        0.0000        0.0000        0.0000        0.0000        0.0000        0.0000        0.0000        0.0000        0.0000        0.0000        0.0000        0.0000        0.0000        0.0000        0.0000        0.0000        0.0000        0.0000        0.0000        9.8470       10.5849       12.8826       15.6680       19.8405        8.7759       13.6602       17.5226       34.0236       21.2371       18.0109       15.9869       35.9589       29.8814       26.9800       31.3156       25.2967        9.5558        8.5351        8.4629       20.7591       51.8347       42.4784       22.2911       11.1984       14.6064        6.4638       10.2469        3.9249        2.9969        4.3259        3.2694       13.2375       16.5244       21.5904       29.3286       37.9023       44.7974       52.9821       56.5253       55.7519       47.2024       44.7645       52.7064       45.3510       37.8976       42.0298       39.3079       24.9811       50.4878       51.2763       45.5070       35.1046       44.3100       35.7404       34.1679       13.1924       11.8991       12.5110       12.2786       13.0231       15.7201       16.5687       18.7781       24.9941       30.4495       29.5632       28.3214       34.7072       41.0725       36.8127       32.0798       20.3403       16.6398       16.7468       18.5910       21.8228       24.5685       26.9457       31.1079       40.7729       37.9628       57.4335       50.4559       39.8997       55.7782       52.2150       56.4341       56.0051       40.5247       30.5007       38.4373       38.2351       41.8080       32.8296       43.5383       52.9085       46.5697       47.1773       44.2136       42.0737       44.3457       54.6460       66.9569       59.5534       53.9017       50.3168       47.5595       35.6819       29.0972       24.4407       25.1345       25.4583       31.3890       34.7719       36.0906       41.6583       39.6265       34.6080       28.4370       28.6947       28.2951       28.5143       28.7276       28.9967       31.7593       30.3626       32.9304       27.6148       27.6128       22.4193       23.3315       22.0015       22.5509       22.4163       23.3169       23.3101       23.6089       26.0630       31.2565       37.3202       39.6780       44.1873       47.1678       54.1929       52.7098       54.1859       64.3674        0.0000        0.0000        0.0000        0.0000        0.0000        0.0000        0.0000        0.0000        0.0000        0.0000        0.0000        0.0000        0.0000        0.0000        0.0000        0.0000        0.0000        0.0000        0.0000        0.0000        0.0000        0.0000        0.0000        0.0000        0.0000        0.0000        0.0000        0.0000        0.0000        0.0000        0.0000        0.0000        0.0000        0.0000        0.0000        0.0000        0.0000        0.0000        0.0000        0.0000        0.0000        0.0000        0.0000        0.0000        0.0000        0.0000        0.0000        0.0000        0.0000        0.0000        0.0000        0.0000        0.0000        0.0000
        0.0000        0.0000        0.0000        0.0000        0.0000        0.0000        0.0000        0.0000        0.0000        0.0000        0.0000        0.0000        0.0000        0.0000        0.0000        0.0000        0.0000        0.0000        0.0000        0.0000        0.0000        0.0000        0.0000        0.0000        0.0000        0.0000        0.0000        0.0000        0.0000        0.0000        0.0000        0.0000        0.0000        0.0000        0.0000        0.0000        0.0000        0.0000        0.0000        0.0000        0.0000        0.0000        0.0000        0.0000        0.0000        0.0000        0.0000        0.0000        0.0000        0.0000        5.8162       13.8398       21.8006       19.1804       15.9724       45.0659       26.4107       26.0252       28.9871       49.4125       34.0397       12.2475       17.5455       24.2666       23.7356       10.4523        0.0000        0.0000       15.7512       13.4161       16.5913        6.2845        8.3363        9.6259       11.5208       12.1580        9.3520       11.8996       15.3144       21.6048       22.7904       29.0623       33.1953       35.6857       40.0031       50.4962       49.1300       40.4185       35.1517        0.0000        0.0000        0.0000        0.0000       40.7171       30.8257       30.5185       30.8346       30.6918        0.0000       40.7247       27.0234       25.0397       41.8286       16.5727       13.2143       14.0933       16.6845       11.4370       15.2238       15.8513       17.3452       22.6438       23.2951       26.8962       28.7410       30.5432       33.2941       26.4296       25.1010       22.0057       18.7742       16.7573       17.1228       16.8281       18.6607       18.6606       22.1245       29.0288       27.3033       28.0859       27.4007       35.4931       38.0690       56.9405       52.8750       34.3176       29.9122       33.1614       34.7622       41.0138       35.6441       30.6341       34.4812       39.3535       39.3811       41.0574       42.3599       49.5143       56.6673       57.6636       58.1312       49.7872       45.5721       42.9964       37.2461       36.2941       30.6551       28.2312       28.7685       28.8067       32.3859       36.8358       39.2699       39.7894       42.3792       40.0589       31.0495       28.1789       26.8572       29.5760       31.1072       31.8638       28.8364       27.5356       30.5712       27.8896       24.7630       23.3453       22.9614       22.5939       21.3096       23.5771       24.1321       22.2390       21.6790       24.2045       27.0308       28.4130       33.7559       39.5562       42.8575       48.5862       44.1229        0.0000        0.0000        0.0000        0.0000        0.0000        0.0000        0.0000        0.0000        0.0000        0.0000        0.0000        0.0000        0.0000        0.0000        0.0000        0.0000        0.0000        0.0000        0.0000        0.0000        0.0000        0.0000        0.0000        0.0000        0.0000        0.0000        0.0000        0.0000        0.0000        0.0000        0.0000        0.0000        0.0000        0.0000        0.0000        0.0000        0.0000        0.0000        0.0000        0.0000        0.0000        0.0000        0.0000        0.0000        0.0000        0.0000        0.0000        0.0000        0.0000        0.0000        0.0000        0.0000        0.0000        0.0000        0.0000        0.0000
        0.0000        0.0000        0.0000        0.0000        0.0000        0.0000        0.0000        0.0000        0.0000        0.0000        0.0000        0.0000        0.0000        0.0000        0.0000        0.0000        0.0000        0.0000        0.0000        0.0000        0.0000        0.0000        0.0000        0.0000        0.0000        0.0000        0.0000        0.0000        0.0000        0.0000        0.0000        0.0000        0.0000        0.0000        0.0000        0.0000        0.0000        0.0000        0.0000        0.0000        0.0000        0.0000        0.0000        0.0000        0.0000        0.0000        0.0000        0.0000        0.0000        0.0000        0.0000        0.0000        0.0000        0.0000        0.0000       16.7803       17.9789       20.4228        0.0000        0.0000        0.0000       15.4460       15.6364       18.1606       16.9306        0.0000        0.0000        0.0000        0.0000        0.0000        0.0000        0.0000        4.6918        6.6710        8.5822        9.5345       12.0412       12.9059       18.1283       24.1957       28.1137       32.8852       35.3627       34.0970       42.3437       38.2887       37.5416       32.9596        0.0000        0.0000        0.0000        0.0000        0.0000        0.0000       69.9790       23.5481        0.0000        0.0000        0.0000       34.3393       22.5171       20.2972       19.4572       15.1766       20.9447       22.6591       23.4503       15.1247       13.1845       15.4049       18.5228       18.7196       18.2138       20.4160       19.2346       27.0400       25.8291       30.7637       25.1073       18.7129       17.8044       15.6706       16.6631       15.6860       15.8067       16.6965       18.2540       19.7625       22.6439       23.8158       24.6834       29.7581       29.8862       42.4601       42.2612       35.1967       34.1678       30.1872       27.8666       29.4382       29.4016       37.4720       29.1339       32.4958       36.8902       34.5366       39.4821       46.7855       54.4198       56.7529       57.6833       52.2171       48.9735       43.1307       36.1536       30.9678       29.4218       28.4983       30.8555       26.7207       28.3696       33.4295       37.0458       42.0895       41.5941       44.1907       38.6188       31.0462       28.9373       32.8297       36.1989       33.0660       31.3725       29.1294       33.2375       28.0931       24.6688       24.0100       24.6008       22.5490       20.7408       23.5146       22.5855       18.9404       22.8725       23.0914       25.4959       27.0023       32.3677       37.5548       38.6166       56.8760       54.0781        0.0000        0.0000        0.0000        0.0000        0.0000        0.0000        0.0000        0.0000        0.0000        0.0000        0.0000        0.0000        0.0000        0.0000        0.0000        0.0000        0.0000        0.0000        0.0000        0.0000        0.0000        0.0000        0.0000        0.0000        0.0000        0.0000        0.0000        0.0000        0.0000        0.0000        0.0000        0.0000        0.0000        0.0000        0.0000        0.0000        0.0000        0.0000        0.0000        0.0000        0.0000        0.0000        0.0000        0.0000        0.0000        0.0000        0.0000        0.0000        0.0000        0.0000        0.0000        0.0000        0.0000        0.0000        0.0000        0.0000
        0.0000        0.0000        0.0000        0.0000        0.0000        0.0000        0.0000        0.0000        0.0000        0.0000        0.0000        0.0000        0.0000        0.0000        0.0000        0.0000        0.0000        0.0000        0.0000        0.0000        0.0000        0.0000        0.0000        0.0000        0.0000        0.0000        0.0000        0.0000        0.0000        0.0000        0.0000        0.0000        0.0000        0.0000        0.0000        0.0000        0.0000        0.0000        0.0000        0.0000        0.0000        0.0000        0.0000        0.0000        0.0000        0.0000        0.0000        0.0000        0.0000        0.0000        0.0000        0.0000        0.0000        0.0000        0.0000        0.0000        0.0000        0.0000        0.0000        0.0000        0.0000       14.2796       12.6394        7.7432        6.5323        0.0000        0.0000        0.0000        0.0000        0.0000        0.0000        0.0000        0.0000        5.0806        7.8481        8.7865       11.6443       13.8343       17.9197       21.2651       31.0440       34.1243       35.9476       33.3988       39.5882        0.0000        0.0000        0.0000        0.0000        0.0000        0.0000        0.0000        0.0000        0.0000        0.0000        0.0000        0.0000        0.0000        0.0000        0.0000       19.9826       43.9519       32.3400       27.4460       26.1621       22.9117       20.3317       23.9275       14.1225       13.9179       13.1607       17.1245       15.7598       14.8101       17.2409       23.9557       22.5403       28.2780       27.8590       19.6776       18.8837       15.1583       16.6531       15.3713       15.1497       15.8367       18.8453       18.3265       21.1426       24.2238       24.1023       42.8435       28.4374       27.3946       27.5840       28.1351       27.3136       26.8730       33.0304       32.7047       39.1759       36.9455       43.1925       47.2322       52.1263       52.6194       52.0550       60.1155       61.8257       61.1407       55.0727       47.3879       41.2762       39.4011       36.0139       31.2281       30.7413       28.1420       27.2921       25.2340       30.5774       29.3902       37.3437       41.3425       33.6724       32.4579       34.3066       33.9599       31.1512       34.3079       35.5266       33.1584       27.9324       34.0747       47.1589       26.3810       25.0052       23.3400       26.1589       20.6387       23.2543       22.0161       20.3175       19.3197       21.6507       24.8330       27.4410       29.4587       31.4144       35.3668       40.3397       41.5295        0.0000        0.0000        0.0000        0.0000        0.0000        0.0000        0.0000        0.0000        0.0000        0.0000        0.0000        0.0000        0.0000        0.0000        0.0000        0.0000        0.0000        0.0000        0.0000        0.0000        0.0000        0.0000        0.0000        0.0000        0.0000        0.0000        0.0000        0.0000        0.0000        0.0000        0.0000        0.0000        0.0000        0.0000        0.0000        0.0000        0.0000        0.0000        0.0000        0.0000        0.0000        0.0000        0.0000        0.0000        0.0000        0.0000        0.0000        0.0000        0.0000        0.0000        0.0000        0.0000        0.0000        0.0000        0.0000        0.0000        0.0000
        0.0000        0.0000        0.0000        0.0000        0.0000        0.0000        0.0000        0.0000        0.0000        0.0000        0.0000        0.0000        0.0000        0.0000        0.0000        0.0000        0.0000        0.0000        0.0000        0.0000        0.0000        0.0000        0.0000        0.0000        0.0000        0.0000        0.0000        0.0000        0.0000        0.0000        0.0000        0.0000        0.0000        0.0000        0.0000        0.0000        0.0000        0.0000        0.0000        0.0000        0.0000        0.0000        0.0000        0.0000        0.0000        0.0000        0.0000        0.0000        0.0000        0.0000        0.0000        0.0000        0.0000        0.0000        0.0000        0.0000        0.0000        0.0000        0.0000        0.0000        0.0000        0.0000       14.4900        6.9937        0.0000        0.0000        0.0000        0.0000        0.0000        0.0000        0.0000        0.0000        0.0000        0.0000        6.1580        8.8210        9.2633       11.0953       16.8810       24.5617       31.1309       42.2657       38.5948       34.9955        0.0000        0.0000        0.0000        0.0000        0.0000        0.0000        0.0000        0.0000        0.0000        0.0000        0.0000        0.0000        0.0000        0.0000        0.0000        0.0000        0.0000       33.0433       49.1485       27.8935       24.0577       17.8583       19.5773       55.6604       14.4657       14.8953       18.0373       16.0002       15.6477       16.4975       16.7610       18.7953       20.8468       19.6345       18.0475       17.0928       16.5313       15.6361       15.7310       15.5812       15.5285       16.6356       17.7137       18.6221       21.7886       23.4958       30.8231       35.8544       25.7665       33.2994       42.1358       28.8141       40.6179       40.2406       33.0547       37.7286       40.4138       48.4633       49.6282       55.3697       50.6306       50.2874       47.6135       55.9396       51.5229       43.7016       41.1267       35.4540       35.6220       39.1598       31.3076       27.5905       28.3295       24.0223       23.0419       24.0870       25.7058       28.8907       29.7200       35.4933       29.2086       31.2531       28.6615       30.5151       30.8039       28.9650       28.6700       27.2502       25.1546       27.8450       22.4802       22.6113       20.0794       19.0464       22.3611       19.2370       19.5110       16.7304       22.4141       21.9201       23.5696       26.7837       32.5544       30.9572       33.0484       49.3344       37.3964        0.0000        0.0000        0.0000        0.0000        0.0000        0.0000        0.0000        0.0000        0.0000        0.0000        0.0000        0.0000        0.0000        0.0000        0.0000        0.0000        0.0000        0.0000        0.0000        0.0000        0.0000        0.0000        0.0000        0.0000        0.0000        0.0000        0.0000        0.0000        0.0000        0.0000        0.0000        0.0000        0.0000        0.0000        0.0000        0.0000        0.0000        0.0000        0.0000        0.0000        0.0000        0.0000        0.0000        0.0000        0.0000        0.0000        0.0000        0.0000        0.0000        0.0000        0.0000        0.0000        0.0000        0.0000        0.0000        0.0000        0.0000        0.0000
        0.0000        0.0000        0.0000        0.0000        0.0000        0.0000        0.0000        0.0000        0.0000        0.0000        0.0000        0.0000        0.0000        0.0000        0.0000        0.0000        0.0000        0.0000        0.0000        0.0000        0.0000        0.0000        0.0000        0.0000        0.0000        0.0000        0.0000        0.0000        0.0000        0.0000        0.0000        0.0000        0.0000        0.0000        0.0000        0.0000        0.0000        0.0000        0.0000        0.0000        0.0000        0.0000        0.0000        0.0000        0.0000        0.0000        0.0000        0.0000        0.0000        0.0000        0.0000        0.0000        0.0000        0.0000        0.0000        0.0000        0.0000        0.0000        0.0000        0.0000        0.0000        0.0000        0.0000        0.0000        0.0000        0.0000        0.0000        0.0000        0.0000        0.0000        0.0000        0.0000        0.0000        0.0000        2.1927        4.9402        3.3019        6.2583        9.9376       12.8859       16.8381       17.0048       19.1393        0.0000        0.0000        0.0000        0.0000        0.0000        0.0000        0.0000        0.0000        0.0000        0.0000        0.0000        0.0000        0.0000        0.0000        0.0000        0.0000        0.0000        0.0000       60.0033       68.5803       27.2440       21.2219       16.9192       20.4426       16.6629       14.2820       16.5509       17.5198       12.4950       16.6649       21.7807       18.1494       24.1932       22.0121       22.4668       19.2830       14.4546       13.5332       13.4471       14.4821       19.1193       16.9780       16.8202       18.0041       19.5526       22.5319       27.9688       33.3857       36.1331       29.0329       32.6258       37.9163       43.2527       40.4968       44.9072       42.9164       37.4368       42.6317       45.6432       38.1719       41.4430       42.2519       42.5587       44.8549       46.2252       41.4998       38.6958       35.4862       32.2522       34.5686       32.6611       29.2478       23.1680       17.6250       16.2590       16.9199       22.3570       27.1553       23.8304       25.1592       32.6621       29.8111       26.9347       24.0093       24.6918       26.1676       24.2675       23.3762       21.7905       25.4433       21.5458       22.2435       17.4236       17.0289       17.8654       17.7025       15.0543       14.6923       15.4980       21.0020       27.8012       30.1900       33.8995       35.0288       27.5498       37.6606       46.1890       43.2206        0.0000        0.0000        0.0000        0.0000        0.0000        0.0000        0.0000        0.0000        0.0000        0.0000        0.0000        0.0000        0.0000        0.0000        0.0000        0.0000        0.0000        0.0000        0.0000        0.0000        0.0000        0.0000        0.0000        0.0000        0.0000        0.0000        0.0000        0.0000        0.0000        0.0000        0.0000        0.0000        0.0000        0.0000        0.0000        0.0000        0.0000        0.0000        0.0000        0.0000        0.0000        0.0000        0.0000        0.0000        0.0000        0.0000        0.0000        0.0000        0.0000        0.0000        0.0000        0.0000        0.0000        0.0000        0.0000        0.0000        0.0000        0.0000
        0.0000        0.0000        0.0000        0.0000        0.0000        0.0000        0.0000        0.0000        0.0000        0.0000        0.0000        0.0000        0.0000        0.0000        0.0000        0.0000        0.0000        0.0000        0.0000        0.0000        0.0000        0.0000        0.0000        0.0000        0.0000        0.0000        0.0000        0.0000        0.0000        0.0000        0.0000        0.0000        0.0000        0.0000        0.0000        0.0000        0.0000        0.0000        0.0000        0.0000        0.0000        0.0000        0.0000        0.0000        0.0000        0.0000        0.0000        0.0000        0.0000        0.0000        0.0000        0.0000        0.0000        0.0000        0.0000        0.0000        0.0000        0.0000        0.0000        0.0000        0.0000        0.0000        0.0000        0.0000        0.0000        0.0000        0.0000        0.0000        0.0000        0.0000        0.0000        0.0000        0.0000        0.0000        0.0000        0.0000        0.0000        0.0000        0.0000        0.0000        0.0000        0.0000        0.0000        0.0000        0.0000        0.0000        0.0000        0.0000        0.0000        0.0000        0.0000        0.0000        0.0000        0.0000        0.0000        0.0000        0.0000        0.0000        0.0000        0.0000        0.0000       25.1240       49.6576       20.6373       17.1710       18.9600       14.6194       14.7546       15.9866       21.4109       18.2830       13.9101       13.3447       13.3863       12.2577       22.0573       20.0725       16.4783       16.7798       14.5358       13.0817       13.3295       14.8154       17.8642       16.8339       18.4005       22.7040       24.6171       24.4950       25.6135       30.2441       38.1975       36.2691       33.9741       45.0238       55.8052       52.5960       46.2156       33.5000       30.6186       33.7425       34.7767       33.3430       39.3173       39.6365       38.0539       39.3580       41.5048       42.1621       41.0975       37.8415       34.6367       36.8300       33.8839       29.9471       25.6400       16.0285       14.7218       15.4297       19.8704       29.8321       31.3145       29.9085       29.0966       28.3486       23.8220       20.1146       20.0279       20.2640       17.5138       19.7824       22.6193       16.5349       18.2274       16.6406       15.4042       15.4751       14.2110       15.8956       12.5395       14.8844       18.7710       19.9542       29.3973       33.5977       37.4035       43.6365       30.5005       36.5299       39.0062        0.0000        0.0000        0.0000        0.0000        0.0000        0.0000        0.0000        0.0000        0.0000        0.0000        0.0000        0.0000        0.0000        0.0000        0.0000        0.0000        0.0000        0.0000        0.0000        0.0000        0.0000        0.0000        0.0000        0.0000        0.0000        0.0000        0.0000        0.0000        0.0000        0.0000        0.0000        0.0000        0.0000        0.0000        0.0000        0.0000        0.0000        0.0000        0.0000        0.0000        0.0000        0.0000        0.0000        0.0000        0.0000        0.0000        0.0000        0.0000        0.0000        0.0000        0.0000        0.0000        0.0000        0.0000        0.0000        0.0000        0.0000        0.0000        0.0000
        0.0000        0.0000        0.0000        0.0000        0.0000        0.0000        0.0000        0.0000        0.0000        0.0000        0.0000        0.0000        0.0000        0.0000        0.0000        0.0000        0.0000        0.0000        0.0000        0.0000        0.0000        0.0000        0.0000        0.0000        0.0000        0.0000        0.0000        0.0000        0.0000        0.0000        0.0000        0.0000        0.0000        0.0000        0.0000        0.0000        0.0000        0.0000        0.0000        0.0000        0.0000        0.0000        0.0000        0.0000        0.0000        0.0000        0.0000        0.0000        0.0000        0.0000        0.0000        0.0000        0.0000        0.0000        0.0000        0.0000        0.0000        0.0000        0.0000        0.0000        0.0000        0.0000        0.0000        0.0000        0.0000        0.0000        0.0000        0.0000        0.0000        0.0000        0.0000        0.0000        0.0000        0.0000        0.0000        0.0000        0.0000        0.0000        0.0000        0.0000        0.0000        0.0000        0.0000        0.0000        0.0000        0.0000        0.0000        0.0000        0.0000        0.0000        0.0000        0.0000        0.0000        0.0000        0.0000        0.0000        0.0000        0.0000        0.0000        0.0000        0.0000       23.4443       20.5716       11.7713       12.4820       12.6741       11.7837       14.5069       12.8782       14.8201       14.6310       12.8098        9.0891       10.2088       11.7342       24.4013       20.8828       16.8190       17.2007       15.4549       14.1650       14.5923       16.9918       25.8999       27.1814       26.7415       24.3236       22.5556       26.7818       26.0786       28.2350       31.1830       31.6243       39.1968       43.9979       52.1768       48.4208       51.4924       34.1379       32.9491       34.8050       36.9727       35.4808       40.0464       41.7065       47.4592       51.1452       47.0728       40.0648       37.3252       34.8754       33.3787       32.6503       29.2218       28.2074       23.7839       18.9334       14.8864       15.4893       23.6692       26.6986       24.3873       23.6493       20.5037       20.7370       20.2495       16.9242       16.8971       15.6969       15.9617       16.8599       16.4569       16.1344       16.3751       16.7583       13.1780       13.2110       14.5180       14.0642       11.9067       13.5140       15.7621       23.0851       28.8325       30.7167       37.6359       42.5000       33.3419       47.1074       59.0635        0.0000        0.0000        0.0000        0.0000        0.0000        0.0000        0.0000        0.0000        0.0000        0.0000        0.0000        0.0000        0.0000        0.0000        0.0000        0.0000        0.0000        0.0000        0.0000        0.0000        0.0000        0.0000        0.0000        0.0000        0.0000        0.0000        0.0000        0.0000        0.0000        0.0000        0.0000        0.0000        0.0000        0.0000        0.0000        0.0000        0.0000        0.0000        0.0000        0.0000        0.0000        0.0000        0.0000        0.0000        0.0000        0.0000        0.0000        0.0000        0.0000        0.0000        0.0000        0.0000        0.0000        0.0000        0.0000        0.0000        0.0000        0.0000        0.0000
        0.0000        0.0000        0.0000        0.0000        0.0000        0.0000        0.0000        0.0000        0.0000        0.0000        0.0000        0.0000        0.0000        0.0000        0.0000        0.0000        0.0000        0.0000        0.0000        0.0000        0.0000        0.0000        0.0000        0.0000        0.0000        0.0000        0.0000        0.0000        0.0000        0.0000        0.0000        0.0000        0.0000        0.0000        0.0000        0.0000        0.0000        0.0000        0.0000        0.0000        0.0000        0.0000        0.0000        0.0000        0.0000        0.0000        0.0000        0.0000        0.0000        0.0000        0.0000        0.0000        0.0000        0.0000        0.0000        0.0000        0.0000        0.0000        0.0000        0.0000        0.0000        0.0000        0.0000        0.0000        0.0000        0.0000        0.0000        0.0000        0.0000        0.0000        0.0000        0.0000        0.0000        0.0000        0.0000        0.0000        0.0000        0.0000        0.0000        0.0000        0.0000        0.0000        0.0000        0.0000        0.0000        0.0000        0.0000        0.0000        0.0000        0.0000        0.0000        0.0000        0.0000        0.0000        0.0000        0.0000        0.0000        0.0000        0.0000        0.0000       16.5969       12.1609        5.3945        9.1470       10.1016       11.7561       10.4593       11.6558       11.6355       11.5270       10.3140        9.9437        9.4117       10.5529       12.2069       25.3530       23.9135       18.0861       27.8566       17.5145       18.7267       18.5536       21.3155       23.7997       23.7640       22.1567       22.7911       25.5224       30.8118       27.4537       27.9494       33.2397       33.3343       36.3274       37.9122       41.3242       41.8888       44.3627       43.2017       35.5137       42.4853       33.1665       41.3078       45.5444       51.4599       47.8365       52.8983       44.2124       37.0694       37.0769       36.7325       34.8408       29.5453       27.9215       27.7741       25.6811       17.0885       19.0450       19.0582       20.9346       20.3912       20.0875       19.8465       17.9943       18.4554       15.0809       13.2844       13.4669       15.3541       15.4672       11.9437       14.9037       11.2745       11.4786       11.2165       11.1581       14.2399       13.9435       11.5235       13.4156       15.1809       15.1699       17.4665       21.9299       25.1230       30.0759       34.8516       38.3906        0.0000        0.0000        0.0000        0.0000        0.0000        0.0000        0.0000        0.0000        0.0000        0.0000        0.0000        0.0000        0.0000      165.7800        0.0000        0.0000        0.0000      137.4600        0.0000        0.0000        0.0000        0.0000        0.0000        0.0000        0.0000        0.0000        0.0000        0.0000        0.0000        0.0000        0.0000        0.0000        0.0000        0.0000        0.0000        0.0000        0.0000        0.0000        0.0000        0.0000        0.0000        0.0000        0.0000        0.0000        0.0000        0.0000        0.0000        0.0000        0.0000        0.0000        0.0000        0.0000        0.0000        0.0000        0.0000        0.0000        0.0000        0.0000        0.0000        0.0000        0.0000
        0.0000        0.0000        0.0000        0.0000        0.0000        0.0000        0.0000        0.0000        0.0000        0.0000        0.0000        0.0000        0.0000        0.0000        0.0000        0.0000        0.0000        0.0000        0.0000        0.0000        0.0000        0.0000        0.0000        0.0000        0.0000        0.0000        0.0000        0.0000        0.0000        0.0000        0.0000        0.0000        0.0000        0.0000        0.0000        0.0000        0.0000        0.0000        0.0000        0.0000        0.0000        0.0000        0.0000        0.0000        0.0000        0.0000        0.0000        0.0000        0.0000        0.0000        0.0000        0.0000        0.0000        0.0000        0.0000        0.0000        0.0000        0.0000        0.0000        0.0000        0.0000        0.0000        0.0000        0.0000        0.0000        0.0000        0.0000        0.0000        0.0000        0.0000        0.0000        0.0000        0.0000        0.0000        0.0000        0.0000        0.0000        0.0000        0.0000        0.0000        0.0000        0.0000        0.0000        0.0000        0.0000        0.0000        0.0000        0.0000        0.0000        0.0000        0.0000        0.0000        0.0000        0.0000        0.0000        0.0000        0.0000        0.0000        0.0000        0.0000       28.8877        9.4894       20.2177       11.3941        8.4044        9.4070        9.3251       92.4450       27.3938       13.2368       12.7352       15.2753       15.7159       16.9933       12.6168       17.5680       19.4684       20.8748       23.3687       25.3708       25.9214       27.6090       29.3403       29.7097       29.4695       30.7119       31.2025       31.5421       31.2715       35.1071       34.3195       25.8312       28.2495       34.0099       45.6940       41.6387       39.2476       53.0799       49.9811       41.3126       40.0886       38.6327       43.0122       52.2883       50.6777       54.2796       40.8855       41.7329       31.5727       31.6185       28.2894       34.8807       35.0736       32.1444       29.9330       26.5895       21.3822       21.2356       20.9992       18.3250       19.2619       16.9632       17.1713       14.5252       13.4614       10.9428        9.4534        8.1422       10.4746        8.3020        8.9664        6.1595        4.7095        5.5284        6.7536        8.6399        9.5744        7.1912        8.5273       10.6107        9.8067       10.4894       12.6557       12.9840       19.2187       18.7062       21.4218       70.0995        0.0000        0.0000        0.0000        0.0000        0.0000        0.0000        0.0000        0.0000        0.0000        0.0000        0.0000        0.0000      193.4100      181.7100      188.8800        0.0000      135.2400      131.6100        0.0000        0.0000        0.0000        0.0000        0.0000        0.0000        0.0000        0.0000        0.0000        0.0000        0.0000        0.0000        0.0000        0.0000        0.0000        0.0000        0.0000        0.0000        0.0000        0.0000        0.0000        0.0000        0.0000        0.0000        0.0000        0.0000        0.0000        0.0000        0.0000        0.0000        0.0000        0.0000        0.0000        0.0000        0.0000        0.0000        0.0000        0.0000        0.0000        0.0000        0.0000        0.0000        0.0000
        0.0000        0.0000        0.0000        0.0000        0.0000        0.0000        0.0000        0.0000        0.0000        0.0000        0.0000        0.0000        0.0000        0.0000        0.0000        0.0000        0.0000        0.0000        0.0000        0.0000        0.0000        0.0000        0.0000        0.0000        0.0000        0.0000        0.0000        0.0000        0.0000        0.0000        0.0000        0.0000        0.0000        0.0000        0.0000        0.0000        0.0000        0.0000        0.0000        0.0000        0.0000        0.0000        0.0000        0.0000        0.0000        0.0000        0.0000        0.0000        0.0000        0.0000        0.0000        0.0000        0.0000        0.0000        0.0000        0.0000        0.0000        0.0000        0.0000        0.0000        0.0000        0.0000        0.0000        0.0000        0.0000        0.0000        0.0000        0.0000        0.0000        0.0000        0.0000        0.0000        0.0000        0.0000        0.0000        0.0000        0.0000        0.0000        0.0000        0.0000        0.0000        0.0000        0.0000        0.0000        0.0000        0.0000        0.0000        0.0000        0.0000        0.0000        0.0000        0.0000        0.0000        0.0000        0.0000        0.0000        0.0000        0.0000        0.0000       14.5663       14.9559        9.8320        6.9518        5.7351        6.5730        6.2431        8.6770       81.9833       52.3460       12.6376       13.4606       12.7029       10.9603       13.4097       15.5205       22.4305       22.7743       22.2233       25.3891       27.8298       29.7218       30.7345       32.3368       32.0194       33.0149       37.0845       36.3368       35.4967       33.8310       37.7491       33.6742       26.1861       28.4349       26.3881       32.0424       36.0440       40.4913       45.8366       36.2231       37.3877       44.2174       45.2958       49.1161       44.9607       43.5169       43.4186       39.7454       29.2116       29.1047       27.5386       35.9997       30.5669       36.1059       28.5553       26.6646       29.1424       23.7600       21.1074       18.4489       20.1067       17.1260       16.6464       14.9891       10.7775        8.9837        7.9338        6.9229        6.4338        7.2440        6.6056        6.1420        5.3698        3.7103        4.0790        6.9406        6.6255        5.3107        6.2566        6.9756        9.0626       10.3411        9.4720       11.0879       11.8475       20.2509       22.6887       22.8294       79.3141        0.0000        0.0000        0.0000        0.0000        0.0000        0.0000      242.9743      236.8501        0.0000        0.0000        0.0000        0.0000      244.7099      195.8400        0.0000        0.0000        0.0000        0.0000        0.0000        0.0000        0.0000        0.0000        0.0000        0.0000        0.0000        0.0000        0.0000        0.0000        0.0000        0.0000        0.0000        0.0000        0.0000        0.0000        0.0000        0.0000        0.0000        0.0000        0.0000        0.0000        0.0000        0.0000        0.0000        0.0000        0.0000        0.0000        0.0000        0.0000        0.0000        0.0000        0.0000        0.0000        0.0000        0.0000        0.0000        0.0000        0.0000        0.0000        0.0000        0.0000        0.0000
        0.0000        0.0000        0.0000        0.0000        0.0000        0.0000        0.0000        0.0000        0.0000        0.0000        0.0000        0.0000        0.0000        0.0000        0.0000        0.0000        0.0000        0.0000        0.0000        0.0000        0.0000        0.0000        0.0000        0.0000        0.0000        0.0000        0.0000        0.0000        0.0000        0.0000        0.0000        0.0000        0.0000        0.0000        0.0000        0.0000        0.0000        0.0000        0.0000        0.0000        0.0000        0.0000        0.0000        0.0000        0.0000        0.0000        0.0000        0.0000        0.0000        0.0000        0.0000        0.0000        0.0000        0.0000        0.0000        0.0000        0.0000        0.0000        0.0000        0.0000        0.0000        0.0000        0.0000        0.0000        0.0000        0.0000        0.0000        0.0000        0.0000        0.0000        0.0000        0.0000        0.0000        0.0000        0.0000        0.0000        0.0000        0.0000        0.0000        0.0000        0.0000        0.0000        0.0000        0.0000        0.0000        0.0000        0.0000        0.0000        0.0000        0.0000        0.0000        0.0000        0.0000        0.0000        0.0000        0.0000        0.0000        6.5220       33.3382       23.3023       10.8122        7.1705        4.2390        4.6352        5.2274        5.9558        7.7178       11.2414       12.1948       14.2708       14.5345       10.3493       10.9191       13.7240       15.7115       19.2200       21.1781       23.3194       24.8246       28.1954       29.7800       31.5069       32.2166       32.6965       34.7838       40.6320       36.3955       37.2422       39.7963       37.0917       33.5800       31.7969       29.2679       25.4942       26.6774       35.2268       38.2621       38.7754       35.9312       37.3865       36.3246       39.0126       38.7607       39.8323       41.3796       38.9073       39.9460       31.3906       27.8342       29.2940       31.4609       28.0091       32.2756       25.7590       21.5166       18.3208       19.9222       21.5868       19.5074       18.0633       16.3137       13.6244       12.3613        8.4905        9.4881        6.5349        5.4627        5.2255        5.2536        5.3035        5.8513        4.9399        6.2521        5.4092        5.4314        5.3739        5.9315        6.2625        9.0211        9.9707       10.2628        9.3074       13.6233       14.9951       17.1798       20.6793       21.6130        0.0000        0.0000        0.0000        0.0000        0.0000      172.3912      198.1657      191.2903      176.1300        0.0000        0.0000        0.0000        0.0000        0.0000        0.0000        0.0000        0.0000        0.0000        0.0000        0.0000        0.0000        0.0000        0.0000        0.0000        0.0000        0.0000        0.0000        0.0000        0.0000        0.0000        0.0000        0.0000        0.0000        0.0000        0.0000        0.0000        0.0000        0.0000        0.0000        0.0000        0.0000        0.0000        0.0000        0.0000        0.0000        0.0000        0.0000        0.0000        0.0000        0.0000        0.0000        0.0000        0.0000        0.0000        0.0000        0.0000        0.0000        0.0000        0.0000        0.0000        0.0000        0.0000
        0.0000        0.0000        0.0000        0.0000        0.0000        0.0000        0.0000        0.0000        0.0000        0.0000        0.0000        0.0000        0.0000        0.0000        0.0000        0.0000        0.0000        0.0000        0.0000        0.0000        0.0000        0.0000        0.0000        0.0000        0.0000        0.0000        0.0000        0.0000        0.0000        0.0000        0.0000        0.0000        0.0000        0.0000        0.0000        0.0000        0.0000        0.0000        0.0000        0.0000        0.0000        0.0000        0.0000        0.0000        0.0000        0.0000        0.0000        0.0000        0.0000        0.0000        0.0000        0.0000        0.0000        0.0000        0.0000        0.0000        0.0000        0.0000        0.0000        0.0000        0.0000        0.0000        0.0000        0.0000        0.0000        0.0000        0.0000        0.0000        0.0000        0.0000        0.0000        0.0000        0.0000        0.0000        0.0000        0.0000        0.0000        0.0000        0.0000        0.0000        0.0000        0.0000        0.0000        0.0000        0.0000        0.0000        0.0000        0.0000        0.0000        0.0000        0.0000        0.0000        0.0000        0.0000        0.0000        0.0000        0.0000        8.1188        6.7947        1.7083        2.5770        2.5550        3.0027        4.1895        4.5781        5.6180        7.5302       10.7825       12.0242       13.2189       13.4485       11.6058       11.6049       13.7387       17.9603       21.5289       22.0692       23.5108       24.7743       30.1565       28.3291       29.2087       30.4915       31.7478       35.0681       32.7556       32.7979       32.6026       31.1526       34.5176       28.9057       27.8490       29.6475       24.5616       25.3022       29.7395       33.7143       38.1359       31.2137       37.5365       36.2041       32.8223       30.7942       37.2992       34.7804       35.5425       29.3258       26.9653       25.2841       22.8706       20.4406       23.7385       20.7220       22.9417       19.3871       17.2336       14.9987       15.7862       12.5411       12.3927       13.6529       12.5052       12.3598        7.9979        6.0925        6.7076        5.2349        5.6759        7.7996       12.1911       12.4618        6.7888        9.1496        4.9026        5.1571        7.0698        8.3372        9.0343       10.8527        9.8670       11.2976       11.8692       13.4208       13.2440       13.6106       19.5011       26.0886        0.0000        0.0000        0.0000       44.2800      135.3593      153.2298      159.4007      145.8155       74.8200        0.0000        0.0000        0.0000        0.0000        0.0000        0.0000        0.0000        0.0000        0.0000        0.0000        0.0000        0.0000        0.0000        0.0000        0.0000        0.0000        0.0000        0.0000        0.0000        0.0000        0.0000        0.0000        0.0000        0.0000        0.0000        0.0000        0.0000        0.0000        0.0000        0.0000        0.0000        0.0000        0.0000        0.0000        0.0000        0.0000        0.0000        0.0000        0.0000        0.0000        0.0000        0.0000        0.0000        0.0000        0.0000        0.0000        0.0000        0.0000        0.0000        0.0000        0.0000        0.0000        0.0000
        0.0000        0.0000        0.0000        0.0000        0.0000        0.0000        0.0000        0.0000        0.0000        0.0000        0.0000        0.0000        0.0000        0.0000        0.0000        0.0000        0.0000        0.0000        0.0000        0.0000        0.0000        0.0000        0.0000        0.0000        0.0000        0.0000        0.0000        0.0000        0.0000        0.0000        0.0000        0.0000        0.0000        0.0000        0.0000        0.0000        0.0000        0.0000        0.0000        0.0000        0.0000        0.0000        0.0000        0.0000        0.0000        0.0000        0.0000        0.0000        0.0000        0.0000        0.0000        0.0000        0.0000        0.0000        0.0000        0.0000        0.0000        0.0000        0.0000        0.0000        0.0000        0.0000        0.0000        0.0000        0.0000        0.0000        0.0000        0.0000        0.0000        0.0000        0.0000        0.0000        0.0000        0.0000        0.0000        0.0000        0.0000        0.0000        0.0000        0.0000        0.0000        0.0000        0.0000        0.0000        0.0000        0.0000        0.0000        0.0000        0.0000        0.0000        0.0000        0.0000        0.0000        0.0000        0.0000        0.0000        4.4868        3.0180        2.9310        3.2858        3.8725        5.8528        4.7528        4.0532        4.2381        5.0078        6.4362       11.0133       13.3973       14.8508       15.1141       13.8672       14.8380       16.1882       19.0720       22.3808       23.9450      180.7058      150.8114       25.2309       30.5177       24.0797       25.9513       30.8345       43.3626       28.6178       28.7093       25.4463       29.8078       29.3599       24.9071       28.1107       24.0843       23.7393       26.4770       28.7078       29.3956       29.2942       31.9446       26.5233       26.9645       22.3548       26.9624       30.2220       25.2352       28.0056       22.9916       16.1462       16.7951       11.0735       11.3604       13.9424       12.2959       15.6165       12.2513       13.9201       10.2459       11.0507       10.5997        7.4964        6.0054        4.9371        4.8782        4.4145        4.5758        5.3504        8.8600        9.6185       12.6458       11.5722        9.1911        7.6202        8.7630       10.5686       10.1458       11.7939       14.0494       14.5318       13.8756       13.6351       14.5682       15.7519       19.1585       29.6382       28.6850       39.8741        0.0000        0.0000        0.0000        0.0000       72.0939      123.7811      135.4833      137.6530      134.1386       72.0600        0.0000        0.0000        0.0000        0.0000        0.0000        0.0000        0.0000        0.0000        0.0000        0.0000        0.0000        0.0000        0.0000        0.0000        0.0000        0.0000        0.0000        0.0000        0.0000        0.0000        0.0000        0.0000        0.0000        0.0000        0.0000        0.0000        0.0000        0.0000        0.0000        0.0000        0.0000        0.0000        0.0000        0.0000        0.0000        0.0000        0.0000        0.0000        0.0000        0.0000        0.0000        0.0000        0.0000        0.0000        0.0000        0.0000        0.0000        0.0000        0.0000        0.0000        0.0000        0.0000        0.0000
        0.0000        0.0000        0.0000        0.0000        0.0000        0.0000        0.0000        0.0000        0.0000        0.0000        0.0000        0.0000        0.0000        0.0000        0.0000        0.0000        0.0000        0.0000        0.0000        0.0000        0.0000        0.0000        0.0000        0.0000        0.0000        0.0000        0.0000        0.0000        0.0000        0.0000        0.0000        0.0000        0.0000        0.0000        0.0000        0.0000        0.0000        0.0000        0.0000        0.0000        0.0000        0.0000        0.0000        0.0000        0.0000        0.0000        0.0000        0.0000        0.0000        0.0000        0.0000        0.0000        0.0000        0.0000        0.0000        0.0000        0.0000        0.0000        0.0000        0.0000        0.0000        0.0000        0.0000        0.0000        0.0000        0.0000        0.0000        0.0000        0.0000        0.0000        0.0000        0.0000        0.0000        0.0000        0.0000        0.0000        0.0000        0.0000        0.0000        0.0000        0.0000        0.0000        0.0000        0.0000        0.0000        0.0000        0.0000        0.0000        0.0000        0.0000        0.0000        0.0000        0.0000        0.0000        0.0000        0.0000        4.4293        1.1884        1.5140        3.1160        3.9575        4.3702        6.0812        6.3801        4.7964        5.2596        6.9324       11.8227       12.9862       14.7455       14.8579       15.0925       16.3420       17.6297       20.0937       22.5962       24.6454      171.0426      180.5860       24.1484       27.6871       23.3326       22.5441       25.8323       27.8301       23.0692       28.8141       27.0209       27.7155       29.5661       22.6935       25.5576       24.1799       22.3942       24.2282       32.3231       34.8386       29.0794       29.9409       28.6073       28.3097       24.5161       19.7499       22.9866       19.4700       18.5742       19.5559       10.4254       10.1022       10.0340       11.3078       12.4108       10.5800        9.2343        8.0316        8.9337        7.9016       10.2246        6.0110        4.3578        4.0788        4.1683        2.6317        5.6328        9.3068        9.3453        9.2641        6.0145        7.0209        6.5340        8.6067        9.9173       12.3146       14.3452       12.9356       15.5751       17.5237       15.4745       16.5032       14.0193       14.7996       17.9809       15.2067        0.0000        0.0000        0.0000        0.0000        0.0000        0.0000       48.8895       60.0779      111.2183      118.7939      128.6000      131.8621        0.0000        0.0000        0.0000        0.0000        0.0000        0.0000        0.0000        0.0000        0.0000        0.0000        0.0000        0.0000        0.0000        0.0000        0.0000        0.0000        0.0000        0.0000        0.0000        0.0000        0.0000        0.0000        0.0000        0.0000        0.0000        0.0000        0.0000        0.0000        0.0000        0.0000        0.0000        0.0000        0.0000        0.0000        0.0000        0.0000        0.0000        0.0000        0.0000        0.0000        0.0000        0.0000        0.0000        0.0000        0.0000        0.0000        0.0000        0.0000        0.0000        0.0000        0.0000        0.0000        0.0000        0.0000
        0.0000        0.0000        0.0000        0.0000        0.0000        0.0000        0.0000        0.0000        0.0000        0.0000        0.0000        0.0000        0.0000        0.0000        0.0000        0.0000        0.0000        0.0000        0.0000        0.0000        0.0000        0.0000        0.0000        0.0000        0.0000        0.0000        0.0000        0.0000        0.0000        0.0000        0.0000        0.0000        0.0000        0.0000        0.0000        0.0000        0.0000        0.0000        0.0000        0.0000        0.0000        0.0000        0.0000        0.0000        0.0000        0.0000        0.0000        0.0000        0.0000        0.0000        0.0000        0.0000        0.0000        0.0000        0.0000        0.0000        0.0000        0.0000        0.0000        0.0000        0.0000        0.0000        0.0000        0.0000        0.0000        0.0000        0.0000        0.0000        0.0000        0.0000        0.0000        0.0000        0.0000        0.0000        0.0000        0.0000        0.0000        0.0000        0.0000        0.0000        0.0000        0.0000        0.0000        0.0000        0.0000        0.0000        0.0000        0.0000        0.0000        0.0000        0.0000        0.0000        0.0000        0.0000        0.0000        0.0000        4.5574        2.6824        1.7990        3.5643        4.1697        4.6823        4.6150        4.5022        4.1616        4.7771        5.8791       10.6442       12.3289       13.7661       14.5120       14.5664       17.9680       18.1628       22.3164       26.7426       24.2567       25.2965      148.9531       20.1270       19.8927       19.9535       22.6392       21.4536       21.7829       22.0835       22.3520       22.5227       26.8815       26.2852       24.0728       21.3418       24.5557       21.4844       21.3565       22.5745       25.9659       26.7500       28.7757       27.7714       24.6111       22.3024       22.2858       19.2975       17.4424       17.4214       15.7114        9.8012        7.8946        7.0160        6.5111        7.1945        5.5997        7.1170        5.2001        5.4745        5.3015        6.3590        6.7730        4.8302        2.5363        2.9911        4.8264        8.7219       10.3548        8.3607        4.1984        6.2402        6.1676        8.9718       11.6892       12.2453       15.1404       15.9210       17.3699       18.0342       18.7254       17.9708       18.6080       17.3541       17.2909       18.5954        0.0000        0.0000        0.0000        0.0000        0.0000        0.0000       38.7619       43.0928       54.2148       97.9456      111.9489      119.9414      104.5683        0.0000        0.0000        0.0000        0.0000        0.0000        0.0000        0.0000        0.0000        0.0000        0.0000        0.0000        0.0000        0.0000        0.0000        0.0000        0.0000        0.0000        0.0000        0.0000        0.0000        0.0000        0.0000        0.0000        0.0000        0.0000        0.0000        0.0000        0.0000        0.0000        0.0000        0.0000        0.0000        0.0000        0.0000        0.0000        0.0000        0.0000        0.0000        0.0000        0.0000        0.0000        0.0000        0.0000        0.0000        0.0000        0.0000        0.0000        0.0000        0.0000        0.0000        0.0000        0.0000        0.0000        0.0000
        0.0000        0.0000        0.0000        0.0000        0.0000        0.0000        0.0000        0.0000        0.0000        0.0000        0.0000        0.0000        0.0000        0.0000        0.0000        0.0000        0.0000        0.0000        0.0000        0.0000        0.0000        0.0000        0.0000        0.0000        0.0000        0.0000        0.0000        0.0000        0.0000        0.0000        0.0000        0.0000        0.0000        0.0000        0.0000        0.0000        0.0000        0.0000        0.0000        0.0000        0.0000        0.0000        0.0000        0.0000        0.0000        0.0000        0.0000        0.0000        0.0000        0.0000        0.0000        0.0000        0.0000        0.0000        0.0000        0.0000        0.0000        0.0000        0.0000        0.0000        0.0000        0.0000        0.0000        0.0000        0.0000        0.0000        0.0000        0.0000        0.0000        0.0000        0.0000        0.0000        0.0000        0.0000        0.0000        0.0000        0.0000        0.0000        0.0000        0.0000        0.0000        0.0000        0.0000        0.0000        0.0000        0.0000        0.0000        0.0000        0.0000        0.0000        0.0000        0.0000        0.0000        0.0000        0.0000        0.0000        0.0000        1.8820        2.1319        4.3589        5.7415        6.3640        5.6305        4.7883        4.7959       13.8842        5.8889        9.6683       10.8657       12.3984       13.9718       13.7528       18.7337       17.1777       18.4584       27.7008       22.8248       23.4326       27.5525       18.8807       22.2894       20.2490       19.9672       24.2460       24.7488       22.2353       24.2219       22.6741       22.9400       22.5944       21.8783       23.7642       20.9038       22.4621       20.6979       20.6538       24.1836       35.2017       25.7870       27.9793       26.0404       20.9972       17.5922       17.7352       15.1736       15.0092       12.6962        9.0742        6.2532        6.4262        6.0679        6.1671        5.8632        4.4113        4.2489        5.1059        4.2825        4.5874        4.5156        2.5107        2.3755        3.4432        6.4786        9.0258        8.9248        4.2092        6.2363        7.9452        9.2210       15.1381       15.9473       16.6197       17.8305       18.3077       20.2990       18.6203       18.6227       18.8435       19.1035       20.0151       20.6973        0.0000        0.0000        0.0000        0.0000        0.0000        0.0000        0.0000       36.8604       39.1527       47.2322       87.0866       99.8797      101.0938       99.5262        0.0000        0.0000        0.0000        0.0000        0.0000        0.0000        0.0000        0.0000        0.0000        0.0000        0.0000        0.0000        0.0000        0.0000        0.0000        0.0000        0.0000        0.0000        0.0000        0.0000        0.0000        0.0000        0.0000        0.0000        0.0000        0.0000        0.0000        0.0000        0.0000        0.0000        0.0000        0.0000        0.0000        0.0000        0.0000        0.0000        0.0000        0.0000        0.0000        0.0000        0.0000        0.0000        0.0000        0.0000        0.0000        0.0000        0.0000        0.0000        0.0000        0.0000        0.0000        0.0000        0.0000        0.0000
        0.0000        0.0000        0.0000        0.0000        0.0000        0.0000        0.0000        0.0000        0.0000        0.0000        0.0000        0.0000        0.0000        0.0000        0.0000        0.0000        0.0000        0.0000        0.0000        0.0000        0.0000        0.0000        0.0000        0.0000        0.0000        0.0000        0.0000        0.0000        0.0000        0.0000        0.0000        0.0000        0.0000        0.0000        0.0000        0.0000        0.0000        0.0000        0.0000        0.0000        0.0000        0.0000        0.0000        0.0000        0.0000        0.0000        0.0000        0.0000        0.0000        0.0000        0.0000        0.0000        0.0000        0.0000        0.0000        0.0000        0.0000        0.0000        0.0000        0.0000        0.0000        0.0000        0.0000        0.0000        0.0000        0.0000        0.0000        0.0000        0.0000        0.0000        0.0000        0.0000        0.0000        0.0000        0.0000        0.0000        0.0000        0.0000        0.0000        0.0000        0.0000        0.0000        0.0000        0.0000        0.0000        0.0000        0.0000        0.0000        0.0000        0.0000        0.0000        0.0000        0.0000        0.0000        0.0000        0.0000        2.1283        2.6175        3.4052        6.3255        0.0000        9.7273        8.9108        6.8672        7.6571        6.9667        7.3564        6.7689        9.9622        8.9463        8.8535       10.5944       15.2543       17.2791       14.6955       14.9658       20.6175       20.5244       22.4338       17.1256       15.6983       18.6435       16.0269       22.4677       26.2977       26.1919       21.7969       23.6973       25.9039       23.6943       22.6827       21.9470       21.5526       23.9251       20.8724       25.5069       20.6334       21.1529       24.9774       22.8200       21.4896       19.9893       15.7541       12.7706       11.2774       11.3256        9.0044        8.9759        7.1214        7.4934        5.5261        3.2751        2.8996        2.6548        2.5451        2.7052        2.0545        2.5057        2.2067        1.1241        3.0430        6.0892        5.4936        4.9099       25.5593       39.7679        8.4794       15.0094       17.9311       21.5545       22.8649       22.5433       19.9502       22.6685       20.5505       19.3296       20.0546       20.7936       22.7639        0.0000        0.0000        0.0000        0.0000        0.0000       51.1200       47.3100        0.0000       41.1746       41.9522       45.3057       57.2200       74.7411       86.0649       86.1732        0.0000        0.0000        0.0000        0.0000        0.0000        0.0000        0.0000        0.0000        0.0000        0.0000        0.0000        0.0000        0.0000        0.0000        0.0000        0.0000        0.0000        0.0000        0.0000        0.0000        0.0000        0.0000        0.0000        0.0000        0.0000        0.0000        0.0000        0.0000        0.0000        0.0000        0.0000        0.0000        0.0000        0.0000        0.0000        0.0000        0.0000        0.0000        0.0000        0.0000        0.0000        0.0000        0.0000        0.0000        0.0000        0.0000        0.0000        0.0000        0.0000        0.0000        0.0000        0.0000        0.0000        0.0000        0.0000
        0.0000        0.0000        0.0000        0.0000        0.0000        0.0000        0.0000        0.0000        0.0000        0.0000        0.0000        0.0000        0.0000        0.0000        0.0000        0.0000        0.0000        0.0000        0.0000        0.0000        0.0000        0.0000        0.0000        0.0000        0.0000        0.0000        0.0000        0.0000        0.0000        0.0000        0.0000        0.0000        0.0000        0.0000        0.0000        0.0000        0.0000        0.0000        0.0000        0.0000        0.0000        0.0000        0.0000        0.0000        0.0000        0.0000        0.0000        0.0000        0.0000        0.0000        0.0000        0.0000        0.0000        0.0000        0.0000        0.0000        0.0000        0.0000        0.0000        0.0000        0.0000        0.0000        0.0000        0.0000        0.0000        0.0000        0.0000        0.0000        0.0000        0.0000        0.0000        0.0000        0.0000        0.0000        0.0000        0.0000        0.0000        0.0000        0.0000        0.0000        0.0000        0.0000        0.0000        0.0000        0.0000        0.0000        0.0000        0.0000        0.0000        0.0000        0.0000        0.0000        0.0000        0.0000        0.0000        0.0000        0.0000        5.0962        0.0000        0.0000        0.0000       10.4947       10.3261        7.6986        7.5865        8.1486        9.2409        5.9064        5.7962        7.9925        7.7426       10.5240       11.9441       14.2994       20.8077       14.8134       14.2097       21.7992       21.4722       18.0985       22.0581       24.6591       24.3239       19.5757       23.7700       27.5607       24.3110       25.4438       24.1325       28.2665       27.2802       21.8811       28.5520       21.1264       20.4139       19.9735       19.0015       18.1501       17.9852       21.3601       17.0933       15.4842       12.2963        9.7008        9.3740        7.6558        7.0692        7.2092        6.6722        5.8055        6.9481        2.7827        2.2906        2.4778        2.8801        4.4859        3.4117        1.5619        1.1764        1.0454        5.4768        4.6126        4.4352        4.0198       19.1857       16.0137       11.6775       17.9445       23.1981       25.3695       26.6685       22.3864       23.0924       22.5177       22.4442       20.6138       21.4873       22.4413       24.0571        0.0000        0.0000        0.0000        0.0000        0.0000       45.6000       36.7200       35.1300       42.5535       40.5326       43.9276       54.9615       67.7273       76.9129       80.8964        0.0000        0.0000        0.0000        0.0000        0.0000        0.0000        0.0000        0.0000        0.0000        0.0000        0.0000        0.0000        0.0000        0.0000        0.0000        0.0000        0.0000        0.0000        0.0000        0.0000        0.0000        0.0000        0.0000        0.0000        0.0000        0.0000        0.0000        0.0000        0.0000        0.0000        0.0000        0.0000        0.0000        0.0000        0.0000        0.0000        0.0000        0.0000        0.0000        0.0000        0.0000        0.0000        0.0000        0.0000        0.0000        0.0000        0.0000        0.0000        0.0000        0.0000        0.0000        0.0000        0.0000        0.0000        0.0000
        0.0000        0.0000        0.0000        0.0000        0.0000        0.0000        0.0000        0.0000        0.0000        0.0000        0.0000        0.0000        0.0000        0.0000        0.0000        0.0000        0.0000        0.0000        0.0000        0.0000        0.0000        0.0000        0.0000        0.0000        0.0000        0.0000        0.0000        0.0000        0.0000        0.0000        0.0000        0.0000        0.0000        0.0000        0.0000        0.0000        0.0000        0.0000        0.0000        0.0000        0.0000        0.0000        0.0000        0.0000        0.0000        0.0000        0.0000        0.0000        0.0000        0.0000        0.0000        0.0000        0.0000        0.0000        0.0000        0.0000        0.0000        0.0000        0.0000        0.0000        0.0000        0.0000        0.0000        0.0000        0.0000        0.0000        0.0000        0.0000        0.0000        0.0000        0.0000        0.0000        0.0000        0.0000        0.0000        0.0000        0.0000        0.0000        0.0000        0.0000        0.0000        0.0000        0.0000        0.0000        0.0000        0.0000        0.0000        0.0000        0.0000        0.0000        0.0000        0.0000        0.0000        0.0000        0.0000        0.0000        0.0000        0.0000        0.0000        0.0000        0.0000       10.1129        9.0284        7.8092        9.2591        8.0086       13.2582        5.6528        5.3452        6.0531        7.9362       10.8567       17.2405       19.4647       16.9447       16.8842       21.4521       21.2705       20.2555       20.3836       17.7213       17.3818       17.7226       23.9196       28.3612       23.3948       28.1742       24.8436       24.6541       23.8656       26.0483       25.8482       28.2244       20.7816       19.9183       18.1227       17.2849       19.2474       16.0052       16.3834       16.7033       13.0899       11.9019       10.5500        7.8312        7.0142        6.4940        6.7012        6.8596        5.5328        4.7781        2.8205        3.2053        3.8749        3.6808        1.6455        3.9804        1.7111        2.0697        1.3834        3.3799        3.9208        2.9123        6.1467        7.7708       10.6857       11.8154       22.0275       27.3884       28.6901       30.1101       22.9965       22.2085       27.3043       29.0760       25.8899       26.3295        0.0000        0.0000        0.0000        0.0000        0.0000        0.0000       57.4500       58.3800       31.6200       42.9000       40.0841       40.1917       45.2102       50.4352       58.7957       64.5695       71.0579        0.0000        0.0000        0.0000        0.0000        0.0000        0.0000        0.0000        0.0000        0.0000        0.0000        0.0000        0.0000        0.0000        0.0000        0.0000        0.0000        0.0000        0.0000        0.0000        0.0000        0.0000        0.0000        0.0000        0.0000        0.0000        0.0000        0.0000        0.0000        0.0000        0.0000        0.0000        0.0000        0.0000        0.0000        0.0000        0.0000        0.0000        0.0000        0.0000        0.0000        0.0000        0.0000        0.0000        0.0000        0.0000        0.0000        0.0000        0.0000        0.0000        0.0000        0.0000        0.0000        0.0000        0.0000        0.0000
        0.0000        0.0000        0.0000        0.0000        0.0000        0.0000        0.0000        0.0000        0.0000        0.0000        0.0000        0.0000        0.0000        0.0000        0.0000        0.0000        0.0000        0.0000        0.0000        0.0000        0.0000        0.0000        0.0000        0.0000        0.0000        0.0000        0.0000        0.0000        0.0000        0.0000        0.0000        0.0000        0.0000        0.0000        0.0000        0.0000        0.0000        0.0000        0.0000        0.0000        0.0000        0.0000        0.0000        0.0000        0.0000        0.0000        0.0000        0.0000        0.0000        0.0000        0.0000        0.0000        0.0000        0.0000        0.0000        0.0000        0.0000        0.0000        0.0000        0.0000        0.0000        0.0000        0.0000        0.0000        0.0000        0.0000        0.0000        0.0000        0.0000        0.0000        0.0000        0.0000        0.0000        0.0000        0.0000        0.0000        0.0000        0.0000        0.0000        0.0000        0.0000        0.0000        0.0000        0.0000        0.0000        0.0000        0.0000        0.0000        0.0000        0.0000        0.0000        0.0000        0.0000        0.0000        0.0000        0.0000        0.0000        0.0000        0.0000        0.0000        0.0000        0.0000        8.3757        7.1817       10.7620        7.4995        7.4124        5.6399        5.3264        6.5134        9.0528       13.5320       15.8248       17.7182       18.4391       18.3456       20.5763       19.8177       20.3263       18.2700       17.8151       18.3270       19.6204       25.5773       26.8884       27.0431       25.9635       26.7331       25.5069       23.9691       22.3174       20.8881       19.9919       19.2954       18.6878       16.9624       15.7146       14.5836       14.4001       13.3640       13.1041       10.9802       10.0281        8.4615        7.6305        6.8788        6.2492        6.3270        5.6097        5.1874        4.8077        3.6187        4.7252        4.1568        4.2128        3.8408        6.6964        3.1007        3.9829        3.6318        2.7371        3.0715        3.5055        9.3546       10.8437       12.3814       15.1968       26.0655       30.9066       31.4432       32.4519       26.2167       26.4478       30.0088       29.7692       35.0315       37.6377        0.0000        0.0000        0.0000        0.0000        0.0000        0.0000        0.0000       68.0700       68.7300       49.4400       36.1454       34.0875       36.1886       40.7145       53.1327       57.6487       77.2875        0.0000        0.0000        0.0000        0.0000        0.0000        0.0000        0.0000        0.0000        0.0000        0.0000        0.0000        0.0000        0.0000        0.0000        0.0000        0.0000        0.0000        0.0000        0.0000        0.0000        0.0000        0.0000        0.0000        0.0000        0.0000        0.0000        0.0000        0.0000        0.0000        0.0000        0.0000        0.0000        0.0000        0.0000        0.0000        0.0000        0.0000        0.0000        0.0000        0.0000        0.0000        0.0000        0.0000        0.0000        0.0000        0.0000        0.0000        0.0000        0.0000        0.0000        0.0000        0.0000        0.0000        0.0000        0.0000
        0.0000        0.0000        0.0000        0.0000        0.0000        0.0000        0.0000        0.0000        0.0000        0.0000        0.0000        0.0000        0.0000        0.0000        0.0000        0.0000        0.0000        0.0000        0.0000        0.0000        0.0000        0.0000        0.0000        0.0000        0.0000        0.0000        0.0000        0.0000        0.0000        0.0000        0.0000        0.0000        0.0000        0.0000        0.0000        0.0000        0.0000        0.0000        0.0000        0.0000        0.0000        0.0000        0.0000        0.0000        0.0000        0.0000        0.0000        0.0000        0.0000        0.0000        0.0000        0.0000        0.0000        0.0000        0.0000        0.0000        0.0000        0.0000        0.0000        0.0000        0.0000        0.0000        0.0000        0.0000        0.0000        0.0000        0.0000        0.0000        0.0000        0.0000        0.0000        0.0000        0.0000        0.0000        0.0000        0.0000        0.0000        0.0000        0.0000        0.0000        0.0000        0.0000        0.0000        0.0000        0.0000        0.0000        0.0000        0.0000        0.0000        0.0000        0.0000        0.0000        0.0000        0.0000        0.0000        0.0000        0.0000        0.0000        0.0000        0.0000        0.0000        0.0000        0.0000        8.0359        8.7339        8.9219        8.8466        6.5235        7.5424        8.3396       11.4071       21.6431       26.5197       34.2401       37.4043       35.4219       36.7818       38.3883       38.7487       28.7940       28.8392       29.4943       31.2868       41.9411       43.6927       43.7749       37.9478        0.0000        0.0000       27.3420       24.6593       21.0751       19.9874       21.3817       18.1111       14.9828       13.3594       12.4340       11.8447       12.2981       10.6937       13.5380       10.9852       10.9324        9.0810        8.2496        7.3381        4.5899        3.9534        5.8961        7.5274        6.4851        5.6535        7.9313       12.2660        9.7693        8.5746        8.9237       10.8132       17.7636       15.3085       21.8522       17.0366       17.7025       19.0850       21.3166       25.1379       30.3261       32.2993       32.2369       31.8590       23.3907       25.4716       29.2387        0.0000        0.0000        0.0000        0.0000        0.0000        0.0000        0.0000        0.0000        0.0000        0.0000        0.0000        0.0000        0.0000       28.6617       25.1353       30.8663       34.0218       42.4903       42.4186        0.0000        0.0000        0.0000        0.0000        0.0000        0.0000        0.0000        0.0000        0.0000        0.0000        0.0000        0.0000        0.0000        0.0000        0.0000        0.0000        0.0000        0.0000        0.0000        0.0000        0.0000        0.0000        0.0000        0.0000        0.0000        0.0000        0.0000        0.0000        0.0000        0.0000        0.0000        0.0000        0.0000        0.0000        0.0000        0.0000        0.0000        0.0000        0.0000        0.0000        0.0000        0.0000        0.0000        0.0000        0.0000        0.0000        0.0000        0.0000        0.0000        0.0000        0.0000        0.0000        0.0000        0.0000        0.0000        0.0000
        0.0000        0.0000        0.0000        0.0000        0.0000        0.0000        0.0000        0.0000        0.0000        0.0000        0.0000        0.0000        0.0000        0.0000        0.0000        0.0000        0.0000        0.0000        0.0000        0.0000        0.0000        0.0000        0.0000        0.0000        0.0000        0.0000        0.0000        0.0000        0.0000        0.0000        0.0000        0.0000        0.0000        0.0000        0.0000        0.0000        0.0000        0.0000        0.0000        0.0000        0.0000        0.0000        0.0000        0.0000        0.0000        0.0000        0.0000        0.0000        0.0000        0.0000        0.0000        0.0000        0.0000        0.0000        0.0000        0.0000        0.0000        0.0000        0.0000        0.0000        0.0000        0.0000        0.0000        0.0000        0.0000        0.0000        0.0000        0.0000        0.0000        0.0000        0.0000        0.0000        0.0000        0.0000        0.0000        0.0000        0.0000        0.0000        0.0000        0.0000        0.0000        0.0000        0.0000        0.0000        0.0000        0.0000        0.0000        0.0000        0.0000        0.0000        0.0000        0.0000        0.0000        0.0000        0.0000        0.0000        0.0000        0.0000        0.0000        0.0000        0.0000        0.0000        0.0000        7.4583        8.7915        8.7136        9.9648        6.2905        6.1669        8.2576       12.4613       27.1610       33.2491       34.4893       50.9747       43.7319       48.0376       50.5224       51.9479       33.0981       33.4849       33.9715       35.9875       45.6508       47.4435       48.1403        0.0000        0.0000        0.0000        0.0000        0.0000        0.0000       20.9120       17.2885       18.1146       13.8076       14.1912       10.4861        9.4358        9.7677        9.2492        8.8214        8.3417        9.0485        8.6273        7.9174        6.8733        4.1965        3.4869        3.3863        7.1033        6.3980        7.3393       11.0194       11.7000       10.2864       11.0259       11.3099       14.1352       26.2714       29.3351       25.4121       21.7042       22.3494       23.7047       26.0017       28.8545       33.5997       35.4290       36.5000       37.3245       30.8995        0.0000        0.0000        0.0000        0.0000        0.0000        0.0000        0.0000        0.0000        0.0000        0.0000        0.0000        0.0000        0.0000        0.0000        0.0000       25.8623       25.6981       25.5402       28.6760       35.0352       40.8952      103.2033        0.0000        0.0000        0.0000        0.0000        0.0000        0.0000        0.0000        0.0000        0.0000        0.0000        0.0000        0.0000        0.0000        0.0000        0.0000        0.0000        0.0000        0.0000        0.0000        0.0000        0.0000        0.0000        0.0000        0.0000        0.0000        0.0000        0.0000        0.0000        0.0000        0.0000        0.0000        0.0000        0.0000        0.0000        0.0000        0.0000        0.0000        0.0000        0.0000        0.0000        0.0000        0.0000        0.0000        0.0000        0.0000        0.0000        0.0000        0.0000        0.0000        0.0000        0.0000        0.0000        0.0000        0.0000        0.0000
        0.0000        0.0000        0.0000        0.0000        0.0000        0.0000        0.0000        0.0000        0.0000        0.0000        0.0000        0.0000        0.0000        0.0000        0.0000        0.0000        0.0000        0.0000        0.0000        0.0000        0.0000        0.0000        0.0000        0.0000        0.0000        0.0000        0.0000        0.0000        0.0000        0.0000        0.0000        0.0000        0.0000        0.0000        0.0000        0.0000        0.0000        0.0000        0.0000        0.0000        0.0000        0.0000        0.0000        0.0000        0.0000        0.0000        0.0000        0.0000        0.0000        0.0000        0.0000        0.0000        0.0000        0.0000        0.0000        0.0000        0.0000        0.0000        0.0000        0.0000        0.0000        0.0000        0.0000        0.0000        0.0000        0.0000        0.0000        0.0000        0.0000        0.0000        0.0000        0.0000        0.0000        0.0000        0.0000        0.0000        0.0000        0.0000        0.0000        0.0000        0.0000        0.0000        0.0000        0.0000        0.0000        0.0000        0.0000        0.0000        0.0000        0.0000        0.0000        0.0000        0.0000        0.0000        0.0000        0.0000        0.0000        0.0000        0.0000        0.0000        0.0000        0.0000        0.0000        7.3721        8.4856        8.0665        7.6837        5.9490        7.7731        7.8479       11.9486       23.1744       35.4880       43.9837       47.0422       60.0461       50.8921        0.0000       51.9470       40.9285        0.0000        0.0000       33.9687       44.1752        0.0000        0.0000        0.0000        0.0000        0.0000        0.0000        0.0000        0.0000       16.2693       14.7884       13.3105       15.4510       10.9844       10.1962        7.8091        8.2408        8.1999        7.9255       10.3621        8.1871        7.8595        7.2381        6.2712        3.8445        4.1860        5.8723        6.5973        8.7567       10.6624        9.1741       10.3064       13.0184       14.5303       13.9386       15.6303       24.1304       24.5676       29.9030       30.3565       25.6820       27.8433       31.8150       34.9799        0.0000        0.0000        0.0000        0.0000        0.0000        0.0000        0.0000        0.0000        0.0000        0.0000        0.0000        0.0000        0.0000        0.0000        0.0000        0.0000        0.0000        0.0000        0.0000        0.0000       27.2270       26.4321       23.8453       25.2394       35.1109        0.0000        0.0000        0.0000        0.0000        0.0000        0.0000        0.0000        0.0000        0.0000        0.0000        0.0000        0.0000        0.0000        0.0000        0.0000        0.0000        0.0000        0.0000        0.0000        0.0000        0.0000        0.0000        0.0000        0.0000        0.0000        0.0000        0.0000        0.0000        0.0000        0.0000        0.0000        0.0000        0.0000        0.0000        0.0000        0.0000        0.0000        0.0000        0.0000        0.0000        0.0000        0.0000        0.0000        0.0000        0.0000        0.0000        0.0000        0.0000        0.0000        0.0000        0.0000        0.0000        0.0000        0.0000        0.0000        0.0000        0.0000
        0.0000        0.0000        0.0000        0.0000        0.0000        0.0000        0.0000        0.0000        0.0000        0.0000        0.0000        0.0000        0.0000        0.0000        0.0000        0.0000        0.0000        0.0000        0.0000        0.0000        0.0000        0.0000        0.0000        0.0000        0.0000        0.0000        0.0000        0.0000        0.0000        0.0000        0.0000        0.0000        0.0000        0.0000        0.0000        0.0000        0.0000        0.0000        0.0000        0.0000        0.0000        0.0000        0.0000        0.0000        0.0000        0.0000        0.0000        0.0000        0.0000        0.0000        0.0000        0.0000        0.0000        0.0000        0.0000        0.0000        0.0000        0.0000        0.0000        0.0000        0.0000        0.0000        0.0000        0.0000        0.0000        0.0000        0.0000        0.0000        0.0000        0.0000        0.0000        0.0000        0.0000        0.0000        0.0000        0.0000        0.0000        0.0000        0.0000        0.0000        0.0000        0.0000        0.0000        0.0000        0.0000        0.0000        0.0000        0.0000        0.0000        0.0000        0.0000        0.0000        0.0000        0.0000        0.0000        0.0000        0.0000        0.0000        0.0000        0.0000        0.0000        0.0000        0.0000        5.1851        5.8775       10.5378        6.5017        5.0482        5.1061        6.7483        9.9852       25.6192       23.6137       31.3936        0.0000        0.0000        0.0000        0.0000        0.0000        0.0000        0.0000        0.0000        0.0000        0.0000        0.0000        0.0000        0.0000        0.0000        0.0000        0.0000        0.0000        0.0000        0.0000       11.3055        9.3585        7.5622        6.5251        6.2063        6.5338        7.2659        7.5025        7.6208        6.7898        7.2208        6.7524        6.1872        5.4556        3.4554        2.9800        3.9372        7.8190        8.7966        8.1709        9.6298       12.8484       13.7706       14.8367       16.9594       18.4220       24.0949       27.1433       30.3944       30.0987       28.6108       28.6961       32.4540        0.0000        0.0000        0.0000        0.0000        0.0000        0.0000        0.0000        0.0000        0.0000        0.0000        0.0000        0.0000        0.0000        0.0000        0.0000        0.0000        0.0000        0.0000        0.0000        0.0000        0.0000        0.0000       30.8704       28.5700       29.0386        0.0000       42.6837       57.3010        0.0000        0.0000        0.0000        0.0000        0.0000        0.0000        0.0000        0.0000        0.0000        0.0000        0.0000        0.0000        0.0000        0.0000        0.0000        0.0000        0.0000        0.0000        0.0000        0.0000        0.0000        0.0000        0.0000        0.0000        0.0000        0.0000        0.0000        0.0000        0.0000        0.0000        0.0000        0.0000        0.0000        0.0000        0.0000        0.0000        0.0000        0.0000        0.0000        0.0000        0.0000        0.0000        0.0000        0.0000        0.0000        0.0000        0.0000        0.0000        0.0000        0.0000        0.0000        0.0000        0.0000        0.0000        0.0000
        0.0000        0.0000        0.0000        0.0000        0.0000        0.0000        0.0000        0.0000        0.0000        0.0000        0.0000        0.0000        0.0000        0.0000        0.0000        0.0000        0.0000        0.0000        0.0000        0.0000        0.0000        0.0000        0.0000        0.0000        0.0000        0.0000        0.0000        0.0000        0.0000        0.0000        0.0000        0.0000        0.0000        0.0000        0.0000        0.0000        0.0000        0.0000        0.0000        0.0000        0.0000        0.0000        0.0000        0.0000        0.0000        0.0000        0.0000        0.0000        0.0000        0.0000        0.0000        0.0000        0.0000        0.0000        0.0000        0.0000        0.0000        0.0000        0.0000        0.0000        0.0000        0.0000        0.0000        0.0000        0.0000        0.0000        0.0000        0.0000        0.0000        0.0000        0.0000        0.0000        0.0000        0.0000        0.0000        0.0000        0.0000        0.0000        0.0000        0.0000        0.0000        0.0000        0.0000        0.0000        0.0000        0.0000        0.0000        0.0000        0.0000        0.0000        0.0000        0.0000        0.0000        0.0000        0.0000        0.0000        0.0000        0.0000        0.0000        0.0000        0.0000        0.0000        0.0000        0.0000        0.0000        8.3411        3.7564        4.8263        4.2523        5.7200       11.1032       33.9742       17.9619       14.9995       15.6327        0.0000        0.0000        0.0000        0.0000        0.0000        0.0000        0.0000        0.0000        0.0000        0.0000        0.0000        0.0000        0.0000        0.0000        0.0000        0.0000        0.0000        0.0000        2.8332        2.1202        1.6681        1.5166        1.4356        1.3356        6.9651        7.6747       14.7036        6.9274        5.0965        3.5276        4.8766        4.7982        2.9021        6.0033        8.0482        5.8459        7.0389       10.0380       11.4807       12.3156       16.3226       17.2269       19.3797       21.4218       26.6349       30.4050       31.3033       30.8665       16.1100       27.0000        0.0000        0.0000        0.0000        0.0000        0.0000        0.0000        0.0000        0.0000        0.0000        0.0000        0.0000        0.0000        0.0000        0.0000        0.0000        0.0000        0.0000        0.0000        0.0000        0.0000        0.0000        0.0000        0.0000        0.0000       30.2586       30.1138        0.0000       58.1400       83.4900        0.0000        0.0000        0.0000        0.0000        0.0000        0.0000        0.0000        0.0000        0.0000        0.0000        0.0000        0.0000        0.0000        0.0000        0.0000        0.0000        0.0000        0.0000        0.0000        0.0000        0.0000        0.0000        0.0000        0.0000        0.0000        0.0000        0.0000        0.0000        0.0000        0.0000        0.0000        0.0000        0.0000        0.0000        0.0000        0.0000        0.0000        0.0000        0.0000        0.0000        0.0000        0.0000        0.0000        0.0000        0.0000        0.0000        0.0000        0.0000        0.0000        0.0000        0.0000        0.0000        0.0000        0.0000        0.0000
        0.0000        0.0000        0.0000        0.0000        0.0000        0.0000        0.0000        0.0000        0.0000        0.0000        0.0000        0.0000        0.0000        0.0000        0.0000        0.0000        0.0000        0.0000        0.0000        0.0000        0.0000        0.0000        0.0000        0.0000        0.0000        0.0000        0.0000        0.0000        0.0000        0.0000        0.0000        0.0000        0.0000        0.0000        0.0000        0.0000        0.0000        0.0000        0.0000        0.0000        0.0000        0.0000        0.0000        0.0000        0.0000        0.0000        0.0000        0.0000        0.0000        0.0000        0.0000        0.0000        0.0000        0.0000        0.0000        0.0000        0.0000        0.0000        0.0000        0.0000        0.0000        0.0000        0.0000        0.0000        0.0000        0.0000        0.0000        0.0000        0.0000        0.0000        0.0000        0.0000        0.0000        0.0000        0.0000        0.0000        0.0000        0.0000        0.0000        0.0000        0.0000        0.0000        0.0000        0.0000        0.0000        0.0000        0.0000        0.0000        0.0000        0.0000        0.0000        0.0000        0.0000        0.0000        0.0000        0.0000        0.0000        0.0000        0.0000        0.0000        0.0000        0.0000        0.0000        0.0000        0.0000        0.0000        3.5333        3.1022        3.4078        4.2808        5.7021        7.7166        9.3150       10.2186       10.0079        0.0000        0.0000        0.0000        0.0000        0.0000        0.0000        0.0000        0.0000        0.0000        0.0000        0.0000        0.0000        0.0000        0.0000        0.0000        0.0000        0.0000        0.0000        0.0000        0.0000        1.4243        1.2589        1.1870        1.1000        5.6418        6.6809        8.3792        7.2660        4.4401        5.9384       10.3997        6.0651        5.4946        7.5846        7.0724        8.1937        7.5469        9.8374       11.9761       12.3005       18.0853       20.3632       24.5026       25.8391       31.4510        0.0000        0.0000       36.6346        0.0000        0.0000        0.0000        0.0000        0.0000        0.0000        0.0000        0.0000        0.0000        0.0000        0.0000        0.0000        0.0000        0.0000        0.0000        0.0000        0.0000        0.0000        0.0000        0.0000        0.0000        0.0000        0.0000        0.0000        0.0000        0.0000       33.4972       34.1918        0.0000        0.0000        0.0000        0.0000        0.0000        0.0000        0.0000        0.0000        0.0000        0.0000        0.0000        0.0000        0.0000        0.0000        0.0000        0.0000        0.0000        0.0000        0.0000        0.0000        0.0000        0.0000        0.0000        0.0000        0.0000        0.0000        0.0000        0.0000        0.0000        0.0000        0.0000        0.0000        0.0000        0.0000        0.0000        0.0000        0.0000        0.0000        0.0000        0.0000        0.0000        0.0000        0.0000        0.0000        0.0000        0.0000        0.0000        0.0000        0.0000        0.0000        0.0000        0.0000        0.0000        0.0000        0.0000        0.0000        0.0000        0.0000
[truncated: 212,709 more chars]
