# Supplementary material for: Multidimensional evaluation of the TRMM 3B43V7 satellite-based precipitation product in mainland China from 1998–2016
Source: PeerJ. 2020 Feb 20;8:e8615. doi: 10.7717/peerj.8615 (PMC7036276; doi:10.7717/peerj.8615)
Supplement: Supplemental Information 2 [file peerj-08-8615-s002.zip › TRMM_3B43 data/TRMM 3B43 data-Year-Month/2010-12.txt]

ncols         249
nrows         175
xllcorner     73.250
yllcorner     6.500
cellsize      0.25000
        0.0000        0.0000        0.0000        0.0000        0.0000        0.0000        0.0000        0.0000        0.0000        0.0000        0.0000        0.0000        0.0000        0.0000        0.0000        0.0000        0.0000        0.0000        0.0000        0.0000        0.0000        0.0000        0.0000        0.0000        0.0000        0.0000        0.0000        0.0000        0.0000        0.0000        0.0000        0.0000        0.0000        0.0000        0.0000        0.0000        0.0000        0.0000        0.0000        0.0000        0.0000        0.0000        0.0000        0.0000        0.0000        0.0000        0.0000        0.0000        0.0000        0.0000        0.0000        0.0000        0.0000        0.0000        0.0000        0.0000        0.0000        0.0000        0.0000        0.0000        0.0000        0.0000        0.0000        0.0000        0.0000        0.0000        0.0000        0.0000        0.0000        0.0000        0.0000        0.0000        0.0000        0.0000        0.0000        0.0000        0.0000        0.0000        0.0000        0.0000        0.0000        0.0000        0.0000        0.0000        0.0000        0.0000        0.0000        0.0000        0.0000        0.0000        0.0000        0.0000        0.0000        0.0000        0.0000        0.0000        0.0000        0.0000        0.0000        0.0000        0.0000        0.0000        0.0000        0.0000        0.0000        0.0000        0.0000        0.0000        0.0000        0.0000        0.0000        0.0000        0.0000        0.0000        0.0000        0.0000        0.0000        0.0000        0.0000        0.0000        0.0000        0.0000        0.0000        0.0000        0.0000        0.0000        0.0000        0.0000        0.0000        0.0000        0.0000        0.0000        0.0000        0.0000        0.0000        0.0000        0.0000        0.0000        0.0000        0.0000        0.0000        0.0000        0.0000        0.0000        0.0000        0.0000        0.0000        0.0000        0.0000        0.0000        0.0000        0.0000        0.0000        0.0000        0.0000        0.0000        0.0000        0.0000        0.0000        0.0000        0.0000        0.0000        0.0000        0.0000        0.0000        0.0000        0.0000        0.0000        0.0000        0.0000        0.0000        0.0000        0.0000       13.0440        9.1000       11.4807        0.0000        0.0000        0.0000       12.2228       15.2449       14.7871       14.9659       17.7129       22.0333       23.3342       26.7080       24.3422       29.5247       29.1398       28.5545       28.4180       25.8437       29.0109       34.1730       26.1780       22.1054       21.9215       19.2240       13.8493       12.9959       15.4512       16.2867       21.7642       22.4560       26.7867       31.0112       28.4398       28.9217       27.8731       25.6867       29.8679       33.8769       35.6111       42.6364       43.8025       41.6793       38.8759       38.7223        0.0000        0.0000        0.0000        0.0000        0.0000        0.0000        0.0000        0.0000        0.0000        0.0000        0.0000        0.0000        0.0000        0.0000        0.0000        0.0000        0.0000        0.0000        0.0000        0.0000        0.0000        0.0000        0.0000        0.0000        0.0000        0.0000        0.0000        0.0000        0.0000        0.0000
        0.0000        0.0000        0.0000        0.0000        0.0000        0.0000        0.0000        0.0000        0.0000        0.0000        0.0000        0.0000        0.0000        0.0000        0.0000        0.0000        0.0000        0.0000        0.0000        0.0000        0.0000        0.0000        0.0000        0.0000        0.0000        0.0000        0.0000        0.0000        0.0000        0.0000        0.0000        0.0000        0.0000        0.0000        0.0000        0.0000        0.0000        0.0000        0.0000        0.0000        0.0000        0.0000        0.0000        0.0000        0.0000        0.0000        0.0000        0.0000        0.0000        0.0000        0.0000        0.0000        0.0000        0.0000        0.0000        0.0000        0.0000        0.0000        0.0000        0.0000        0.0000        0.0000        0.0000        0.0000        0.0000        0.0000        0.0000        0.0000        0.0000        0.0000        0.0000        0.0000        0.0000        0.0000        0.0000        0.0000        0.0000        0.0000        0.0000        0.0000        0.0000        0.0000        0.0000        0.0000        0.0000        0.0000        0.0000        0.0000        0.0000        0.0000        0.0000        0.0000        0.0000        0.0000        0.0000        0.0000        0.0000        0.0000        0.0000        0.0000        0.0000        0.0000        0.0000        0.0000        0.0000        0.0000        0.0000        0.0000        0.0000        0.0000        0.0000        0.0000        0.0000        0.0000        0.0000        0.0000        0.0000        0.0000        0.0000        0.0000        0.0000        0.0000        0.0000        0.0000        0.0000        0.0000        0.0000        0.0000        0.0000        0.0000        0.0000        0.0000        0.0000        0.0000        0.0000        0.0000        0.0000        0.0000        0.0000        0.0000        0.0000        0.0000        0.0000        0.0000        0.0000        0.0000        0.0000        0.0000        0.0000        0.0000        0.0000        0.0000        0.0000        0.0000        0.0000        0.0000        0.0000        0.0000        0.0000        0.0000        0.0000        0.0000        0.0000        0.0000        0.0000        0.0000        0.0000        0.0000        0.0000        0.0000        0.0000        0.0000       16.1549       15.9157        9.9427       10.9916        9.7024       11.1677       12.5843       17.2388       21.0034       21.7900       19.7620       20.1404       21.6703       24.3350       25.7850       23.5684       23.7146       25.5423       29.4669       28.1081       29.9515       26.9930       29.9012       28.8614       23.0907       20.7064       21.2074       16.5091       15.0608       17.1820       16.1643       24.6105       25.7317       24.8560       26.6213       29.0783       24.8392       22.2092       21.7427       29.0617       35.6139       35.6521       40.3105       45.8572       42.8242       37.3774       38.0987       46.0517       52.2589       56.0445       57.0419       58.0465       57.7840       58.2588        0.0000        0.0000        0.0000        0.0000        0.0000        0.0000        0.0000        0.0000        0.0000        0.0000        0.0000        0.0000        0.0000        0.0000        0.0000        0.0000        0.0000        0.0000        0.0000        0.0000        0.0000        0.0000        0.0000
        0.0000        0.0000        0.0000        0.0000        0.0000        0.0000        0.0000        0.0000        0.0000        0.0000        0.0000        0.0000        0.0000        0.0000        0.0000        0.0000        0.0000        0.0000        0.0000        0.0000        0.0000        0.0000        0.0000        0.0000        0.0000        0.0000        0.0000        0.0000        0.0000        0.0000        0.0000        0.0000        0.0000        0.0000        0.0000        0.0000        0.0000        0.0000        0.0000        0.0000        0.0000        0.0000        0.0000        0.0000        0.0000        0.0000        0.0000        0.0000        0.0000        0.0000        0.0000        0.0000        0.0000        0.0000        0.0000       46.1917        0.0000       36.1164       30.7125        0.0000        0.0000        0.0000        0.0000        0.0000        0.0000        0.0000        0.0000        0.0000        0.0000        0.0000        0.0000        0.0000        0.0000        0.0000        0.0000        0.0000        0.0000        0.0000        0.0000        0.0000        0.0000        0.0000        0.0000        0.0000        0.0000        0.0000        0.0000        0.0000        0.0000        0.0000        0.0000        0.0000        0.0000        0.0000        0.0000        0.0000        0.0000        0.0000        0.0000        0.0000        0.0000        0.0000        0.0000        0.0000        0.0000        0.0000        0.0000        0.0000        0.0000        0.0000        0.0000        0.0000        0.0000        0.0000        0.0000        0.0000        0.0000        0.0000        0.0000        0.0000        0.0000        0.0000        0.0000        0.0000        0.0000        0.0000        0.0000        0.0000        0.0000        0.0000        0.0000        0.0000        0.0000        0.0000        0.0000        0.0000        0.0000        0.0000        0.0000        0.0000        0.0000        0.0000        0.0000        0.0000        0.0000        0.0000        0.0000        0.0000        0.0000        0.0000        0.0000        0.0000        0.0000        0.0000        0.0000        0.0000        0.0000        0.0000        0.0000        0.0000        0.0000        0.0000        0.0000        0.0000        0.0000        0.0000        0.0000        0.0000        0.0000        0.0000        0.0000       14.4094       15.5261       18.0533       12.3526        9.2341        9.4396        9.9844       11.4104       15.7129       15.1191       16.4750       19.1403       21.4078       21.9260       25.0755       30.9499       30.1504       28.3140       27.8181       27.9737       34.2562       35.5295       35.6511       28.5336       25.9260       24.9157       22.5694       26.6114       19.2502       16.6353       17.1926       19.6577       24.6101       29.0875       28.6092       24.5777       25.7681       23.1186       20.9118       21.8984       28.4522       34.6218       39.5595       41.9358       43.8537       40.3688       37.5063       38.3364       47.5516       51.4206       55.8563       59.2194       56.3968       56.9451       57.0705       61.2309        0.0000        0.0000        0.0000        0.0000        0.0000        0.0000        0.0000        0.0000        0.0000        0.0000        0.0000        0.0000        0.0000        0.0000        0.0000        0.0000        0.0000        0.0000        0.0000        0.0000        0.0000        0.0000
        0.0000        0.0000        0.0000        0.0000        0.0000        0.0000        0.0000        0.0000        0.0000        0.0000        0.0000        0.0000        0.0000        0.0000        0.0000        0.0000        0.0000        0.0000        0.0000        0.0000        0.0000        0.0000        0.0000        0.0000        0.0000        0.0000        0.0000        0.0000        0.0000        0.0000        0.0000        0.0000        0.0000        0.0000        0.0000        0.0000        0.0000        0.0000        0.0000        0.0000        0.0000        0.0000        0.0000        0.0000        0.0000        0.0000        0.0000        0.0000        0.0000        0.0000        0.0000        0.0000        0.0000       62.3986       56.8447       48.7065       43.6723       38.5202       32.9463       22.2162        0.0000        0.0000        0.0000        0.0000        0.0000        0.0000        0.0000        0.0000        0.0000        0.0000        0.0000        0.0000        0.0000        0.0000        0.0000        0.0000        0.0000        0.0000        0.0000        0.0000        0.0000        0.0000        0.0000        0.0000        0.0000        0.0000        0.0000        0.0000        0.0000        0.0000        0.0000        0.0000        0.0000        0.0000        0.0000        0.0000        0.0000        0.0000        0.0000        0.0000        0.0000        0.0000        0.0000        0.0000        0.0000        0.0000        0.0000        0.0000        0.0000        0.0000        0.0000        0.0000        0.0000        0.0000        0.0000        0.0000        0.0000        0.0000        0.0000        0.0000        0.0000        0.0000        0.0000        0.0000        0.0000        0.0000        0.0000        0.0000        0.0000        0.0000        0.0000        0.0000        0.0000        0.0000        0.0000        0.0000        0.0000        0.0000        0.0000        0.0000        0.0000        0.0000        0.0000        0.0000        0.0000        0.0000        0.0000        0.0000        0.0000        0.0000        0.0000        0.0000        0.0000        0.0000        0.0000        0.0000        0.0000        0.0000        0.0000        0.0000        0.0000        0.0000        0.0000        0.0000        0.0000        0.0000        0.0000        0.0000        0.0000        0.0000       15.0291       17.0698       13.4950       14.5641       10.4815       11.9496       11.3554       11.7895       15.3935       16.4050       16.2194       16.8016       21.3518       22.3170       22.5385       23.1746       27.8669       24.4585       23.7499       24.8501       24.1802       28.9530       29.7618       26.7461       25.7041       28.4994       25.0115       25.5035       26.5431       22.8656       25.5281       23.3122       22.2449       22.7660       24.7345       29.7889       28.5551       25.3796       22.9696       27.1745       25.6016       28.9272       31.2400       37.5284       40.9563       41.9969       39.4769       37.4946       39.9264       49.6565       51.5006       54.0290       54.2451       53.4368       56.2814       62.4952       64.3380       72.2877       76.8648        0.0000        0.0000        0.0000        0.0000        0.0000        0.0000        0.0000        0.0000        0.0000        0.0000        0.0000        0.0000        0.0000        0.0000        0.0000        0.0000        0.0000        0.0000        0.0000        0.0000
        0.0000        0.0000        0.0000        0.0000        0.0000        0.0000        0.0000        0.0000        0.0000        0.0000        0.0000        0.0000        0.0000        0.0000        0.0000        0.0000        0.0000        0.0000        0.0000        0.0000        0.0000        0.0000        0.0000        0.0000        0.0000        0.0000        0.0000        0.0000        0.0000        0.0000        0.0000        0.0000        0.0000        0.0000        0.0000        0.0000        0.0000        0.0000        0.0000        0.0000        0.0000        0.0000        0.0000        0.0000        0.0000        0.0000        0.0000        0.0000        0.0000        0.0000        0.0000        0.0000        0.0000       57.9613       54.1627       54.3057       50.0300       44.7040       38.9190       30.1497        0.0000        0.0000        0.0000        0.0000        0.0000        0.0000        0.0000        0.0000        0.0000        0.0000        0.0000        0.0000        0.0000        0.0000        0.0000        0.0000        0.0000        0.0000        0.0000        0.0000        0.0000        0.0000        0.0000        0.0000        0.0000        0.0000        0.0000        0.0000        0.0000        0.0000        0.0000        0.0000        0.0000        0.0000        0.0000        0.0000        0.0000        0.0000        0.0000        0.0000        0.0000        0.0000        0.0000        0.0000        0.0000        0.0000        0.0000        0.0000        0.0000        0.0000        0.0000        0.0000        0.0000        0.0000        0.0000        0.0000        0.0000        0.0000        0.0000        0.0000        0.0000        0.0000        0.0000        0.0000        0.0000        0.0000        0.0000        0.0000        0.0000        0.0000        0.0000        0.0000        0.0000        0.0000        0.0000        0.0000        0.0000        0.0000        0.0000        0.0000        0.0000        0.0000        0.0000        0.0000        0.0000        0.0000        0.0000        0.0000        0.0000        0.0000        0.0000        0.0000        0.0000        0.0000        0.0000        0.0000        0.0000        0.0000        0.0000        0.0000        0.0000        0.0000        0.0000        0.0000        0.0000        0.0000        0.0000        0.0000        0.0000        0.0000       11.9961       12.7859       11.3012       13.4751       12.0669       13.0538       13.9395       15.1508       17.3700       16.3459       15.3848       16.4062       17.7387       20.1160       20.1527       20.9877       21.4143       22.4460       22.1104       22.5994       21.8328       17.8416       23.5761       22.0709       21.6007       26.0289       25.6939       25.4787       25.2352       25.3998       27.7067       25.3052       23.6930       24.1250       24.7377       31.7386       33.6573       27.6356       25.3624       26.4816       26.5426       24.1391       25.1561       29.1473       31.7515       35.6381       34.7542       34.5713       37.9535       46.0938       45.6430       43.0630       43.3439       44.0774       47.6936       50.5249       56.2455       70.6692       64.0177       67.9808       57.9962        0.0000        0.0000        0.0000        0.0000        0.0000        0.0000        0.0000        0.0000        0.0000        0.0000        0.0000        0.0000        0.0000        0.0000        0.0000        0.0000        0.0000        0.0000
        0.0000        0.0000        0.0000        0.0000        0.0000        0.0000        0.0000        0.0000        0.0000        0.0000        0.0000        0.0000        0.0000        0.0000        0.0000        0.0000        0.0000        0.0000        0.0000        0.0000        0.0000        0.0000        0.0000        0.0000        0.0000        0.0000        0.0000        0.0000        0.0000        0.0000        0.0000        0.0000        0.0000        0.0000        0.0000        0.0000        0.0000        0.0000        0.0000        0.0000        0.0000        0.0000        0.0000        0.0000        0.0000        0.0000        0.0000        0.0000        0.0000        0.0000       70.8695       64.6613       62.7121       61.3011       57.2474       57.9828       53.2938       48.1447       45.0056       36.4073       27.4817       23.0505        0.0000        0.0000        0.0000        0.0000        0.0000        0.0000        0.0000        0.0000        0.0000        0.0000        0.0000        0.0000        0.0000        0.0000        0.0000        0.0000        0.0000        0.0000        0.0000        0.0000        0.0000        0.0000        0.0000        0.0000        0.0000        0.0000        0.0000        0.0000        0.0000        0.0000        0.0000        0.0000        0.0000        0.0000        0.0000        0.0000        0.0000        0.0000        0.0000        0.0000        0.0000        0.0000        0.0000        0.0000        0.0000        0.0000        0.0000        0.0000        0.0000        0.0000        0.0000        0.0000        0.0000        0.0000        0.0000        0.0000        0.0000        0.0000        0.0000        0.0000        0.0000        0.0000        0.0000        0.0000        0.0000        0.0000        0.0000        0.0000        0.0000        0.0000        0.0000        0.0000        0.0000        0.0000        0.0000        0.0000        0.0000        0.0000        0.0000        0.0000        0.0000        0.0000        0.0000        0.0000        0.0000        0.0000        0.0000        0.0000        0.0000        0.0000        0.0000        0.0000        0.0000        0.0000        0.0000        0.0000        0.0000        0.0000        0.0000        0.0000        0.0000        0.0000        0.0000        0.0000        0.0000        0.0000        0.0000       13.7445       12.6204       11.7484       12.6380       11.1125       11.3006       14.4823       16.5444       16.8549       16.8278       18.4332       17.7261       16.0799       16.8890       18.3283       18.8401       19.6764       19.7252       18.9742       18.4804       17.8283       18.4480       17.3553       18.0041       16.2115       18.5548       23.0483       28.6396       33.3115       30.4475       28.2063       23.5265       25.2926       24.9252       25.0519       28.0157       30.6639       36.6669       30.2379       29.2921       27.8761       27.6437       27.3393       25.4917       29.3846       32.4369       33.5769       34.8458       33.1644       34.5177       38.9576       41.1071       40.5424       37.3589       42.1079       47.7328       48.6792       51.9732       56.8996       55.7272       56.4306       71.5599        0.0000        0.0000        0.0000        0.0000        0.0000        0.0000        0.0000        0.0000        0.0000        0.0000        0.0000        0.0000        0.0000        0.0000      119.2410      124.7582      135.8651        0.0000
        0.0000        0.0000        0.0000        0.0000        0.0000        0.0000        0.0000        0.0000        0.0000        0.0000        0.0000        0.0000        0.0000        0.0000        0.0000        0.0000        0.0000        0.0000        0.0000        0.0000        0.0000        0.0000        0.0000        0.0000        0.0000        0.0000        0.0000        0.0000        0.0000        0.0000        0.0000        0.0000        0.0000        0.0000        0.0000        0.0000        0.0000        0.0000        0.0000        0.0000        0.0000        0.0000        0.0000        0.0000        0.0000        0.0000        0.0000        0.0000       77.7095       75.9035       71.6075       64.2362       62.0422       59.6269       55.7726       58.6059       55.0496       51.3231       50.9091       39.0323       32.3229       27.6536       24.3080        0.0000        0.0000        0.0000        0.0000        0.0000        0.0000        0.0000        0.0000        0.0000        0.0000        0.0000        0.0000        0.0000        0.0000        0.0000        0.0000        0.0000        0.0000        0.0000        0.0000        0.0000        0.0000        0.0000        0.0000        0.0000        0.0000        0.0000        0.0000        0.0000        0.0000        0.0000        0.0000        0.0000        0.0000        0.0000        0.0000        0.0000        0.0000        0.0000        0.0000        0.0000        0.0000        0.0000        0.0000        0.0000        0.0000        0.0000        0.0000        0.0000        0.0000        0.0000        0.0000        0.0000        0.0000        0.0000        0.0000        0.0000        0.0000        0.0000        0.0000        0.0000        0.0000        0.0000        0.0000        0.0000        0.0000        0.0000        0.0000        0.0000        0.0000        0.0000        0.0000        0.0000        0.0000        0.0000        0.0000        0.0000        0.0000        0.0000        0.0000        0.0000        0.0000        0.0000        0.0000        0.0000        0.0000        0.0000        0.0000        0.0000        0.0000        0.0000        0.0000        0.0000        0.0000        0.0000        0.0000        0.0000        0.0000        0.0000        0.0000        0.0000        0.0000        0.0000        0.0000        0.0000       14.3259       14.7945       12.1716       11.4418       16.4311       15.5562       11.6545       12.8344       14.5776       15.9163       16.8451       19.3071       18.3504       17.7892       18.8311       20.5643       21.9292       18.8541       17.8769       16.6642       18.1909       16.8419       16.1488       11.8856       12.1345       16.4073       22.9188       27.5227       28.7536       29.0126       26.3224       29.6074       24.2831       21.5389       19.4063       20.7647       22.9986       27.3125       33.4792       30.5794       32.6498       30.3685       29.1894       29.6121       31.1940       36.6342       37.5871       34.7797       34.5567       32.6601       32.2649       35.8929       43.2116       41.5581       41.3331       44.6983       44.0252       44.3627       49.6709       54.8975       54.1778       59.0855       59.1877       65.7623        0.0000        0.0000        0.0000        0.0000        0.0000        0.0000        0.0000        0.0000        0.0000      106.6639      112.0928      108.7976      112.7276      119.4932      131.1433      141.2573      143.1009
        0.0000        0.0000        0.0000        0.0000        0.0000        0.0000        0.0000        0.0000        0.0000        0.0000        0.0000        0.0000        0.0000        0.0000        0.0000        0.0000        0.0000        0.0000        0.0000        0.0000        0.0000        0.0000        0.0000        0.0000        0.0000        0.0000        0.0000        0.0000        0.0000        0.0000        0.0000        0.0000        0.0000        0.0000        0.0000        0.0000        0.0000        0.0000        0.0000        0.0000        0.0000        0.0000        0.0000        0.0000        0.0000        0.0000        0.0000        0.0000       72.0812       70.9313       69.5598       62.5326       59.2298       57.6545       55.9539       55.7851       54.2981       59.6183       53.4779       40.1518       36.4047       30.9225       29.7079       18.2658       15.3816       14.1632       11.7181        0.0000        0.0000        0.0000        0.0000        0.0000        0.0000        0.0000        0.0000        0.0000        0.0000        0.0000        0.0000        0.0000        0.0000        0.0000        0.0000        0.0000        0.0000        0.0000        0.0000        0.0000        0.0000        0.0000        0.0000        0.0000        0.0000        0.0000        0.0000        0.0000        0.0000        0.0000        0.0000        0.0000        0.0000        0.0000        0.0000        0.0000        0.0000        0.0000        0.0000        0.0000        0.0000        0.0000        0.0000        0.0000        0.0000        0.0000        0.0000        0.0000        0.0000        0.0000        0.0000        0.0000        0.0000        0.0000        0.0000        0.0000        0.0000        0.0000        0.0000        0.0000        0.0000        0.0000        0.0000        0.0000        0.0000        0.0000        0.0000        0.0000        0.0000        0.0000        0.0000        0.0000        0.0000        0.0000        0.0000        0.0000        0.0000        0.0000        0.0000        0.0000        0.0000        0.0000        0.0000        0.0000        0.0000        0.0000        0.0000        0.0000        0.0000        0.0000        0.0000        0.0000        0.0000        0.0000        0.0000        0.0000        0.0000        0.0000        0.0000        0.0000       14.2904       16.7785       14.9074       14.4338       11.0758       11.0353       11.5527       13.0592       13.4366       14.5698       16.0408       17.4993       19.0110       19.1239       19.4152       18.8232       20.3347       20.4423       18.2324       16.0371       15.9977       15.7819       15.3893        9.9596       10.2257       16.4232       18.5579       22.9068       22.3961       18.7694       21.0472       21.5231       18.3681       16.1960       14.9314       19.3747       20.9516       23.4289       29.5330       28.0686       33.7789       35.4011       34.3729       35.8909       41.2399       45.1785       43.5704       42.2475       37.4577       35.9694       35.5219       36.7439       41.7577       41.2524       47.7487       50.2629       46.1320       44.3112       47.1499       51.9733       55.1882       55.4726       51.4120        0.0000        0.0000        0.0000        0.0000        0.0000        0.0000       77.0181       88.8385      106.0224      107.3043      107.4591      114.0384      112.6606      119.1501      129.4568      138.3280        0.0000        0.0000
        0.0000        0.0000        0.0000        0.0000        0.0000        0.0000        0.0000        0.0000        0.0000        0.0000        0.0000        0.0000        0.0000        0.0000        0.0000        0.0000        0.0000        0.0000        0.0000        0.0000        0.0000        0.0000        0.0000        0.0000        0.0000        0.0000        0.0000        0.0000        0.0000        0.0000        0.0000        0.0000        0.0000        0.0000        0.0000        0.0000        0.0000        0.0000        0.0000        0.0000        0.0000        0.0000        0.0000        0.0000        0.0000        0.0000        0.0000        0.0000       59.2360       58.2989       56.5915       56.8917       55.9245       54.2275       52.3339       54.2789       60.0523       54.1303       49.3567       44.6262       42.0354       38.3487       35.2602       33.9745       29.6347       25.9079       21.8076       16.7425       13.4092        0.0000        0.0000        0.0000        0.0000        0.0000        0.0000        0.0000        0.0000        0.0000        0.0000        0.0000        0.0000        0.0000        0.0000        0.0000        0.0000        0.0000        0.0000        0.0000        0.0000        0.0000        0.0000        0.0000        0.0000        0.0000        0.0000        0.0000        0.0000        0.0000        0.0000        0.0000        0.0000        0.0000        0.0000        0.0000        0.0000        0.0000        0.0000        0.0000        0.0000        0.0000        0.0000        0.0000        0.0000        0.0000        0.0000        0.0000        0.0000        0.0000        0.0000        0.0000        0.0000        0.0000        0.0000        0.0000        0.0000        0.0000        0.0000        0.0000        0.0000        0.0000        0.0000        0.0000        0.0000        0.0000        0.0000        0.0000        0.0000        0.0000        0.0000        0.0000        0.0000        0.0000        0.0000        0.0000        0.0000        0.0000        0.0000        0.0000        0.0000        0.0000        0.0000        0.0000        0.0000        0.0000        0.0000        0.0000        0.0000        0.0000        0.0000        0.0000        0.0000        0.0000        0.0000        0.0000        0.0000        0.0000        0.0000        0.0000       15.2911       16.2990       16.3340       16.8415       14.0308       15.1789       15.5120       16.8731       17.8051       18.0530       18.5464       19.5428       19.8594       21.5599       20.9554       18.0503       19.9982       17.5056       16.2594       16.2396       14.1330       13.8989       13.4842        9.5457        9.2701       10.3189       15.6095       19.4221       16.8528       15.1220       15.3801       14.5333       14.5057       14.3352       14.5296       17.9489       17.9810       19.0919       22.9980       27.9117       34.2065       39.0317       42.5941       41.0519       42.9578       42.0909       41.6509       44.3884       39.3719       41.2902       45.0206       42.7211       46.2810       51.3861       55.2437       67.5820       57.4531       55.7946       54.8389       61.8911       60.6741       49.1360       44.7898       43.8784       48.4947       51.3561       55.7965       58.8983       65.0111       72.5586       90.2275       97.6035      110.1627      122.6246      124.9955      114.5892      123.1910      130.6196      144.3410        0.0000        0.0000
        0.0000        0.0000        0.0000        0.0000        0.0000        0.0000        0.0000        0.0000        0.0000        0.0000        0.0000        0.0000        0.0000        0.0000        0.0000        0.0000        0.0000        0.0000        0.0000        0.0000        0.0000        0.0000        0.0000        0.0000        0.0000        0.0000        0.0000        0.0000        0.0000        0.0000        0.0000        0.0000        0.0000        0.0000        0.0000        0.0000        0.0000        0.0000        0.0000        0.0000        0.0000        0.0000        0.0000        0.0000        0.0000        0.0000        0.0000        0.0000       50.7277       47.9476       47.2169       47.6780       48.3629       47.3093       49.8725       56.6737       54.0430       48.3869       43.6232       44.8682       43.0546       42.2395       39.5347       38.2077       35.2239       31.5707       27.3668       21.0410       16.8418       13.2623        0.0000        0.0000        0.0000        0.0000        0.0000        0.0000        0.0000        0.0000        0.0000        0.0000        0.0000        0.0000        0.0000        0.0000        0.0000        0.0000        0.0000        0.0000        0.0000        0.0000        0.0000        0.0000        0.0000        0.0000        0.0000        0.0000        0.0000        0.0000        0.0000        0.0000        0.0000        0.0000        0.0000        0.0000        0.0000        0.0000        0.0000        0.0000        0.0000        0.0000        0.0000        0.0000        0.0000        0.0000        0.0000        0.0000        0.0000        0.0000        0.0000        0.0000        0.0000        0.0000        0.0000        0.0000        0.0000        0.0000        0.0000        0.0000        0.0000        0.0000        0.0000        0.0000        0.0000        0.0000        0.0000        0.0000        0.0000        0.0000        0.0000        0.0000        0.0000        0.0000        0.0000        0.0000        0.0000        0.0000        0.0000        0.0000        0.0000        0.0000        0.0000        0.0000        0.0000        0.0000        0.0000        0.0000        0.0000        0.0000        0.0000        0.0000        0.0000        0.0000        0.0000        0.0000        0.0000        0.0000        0.0000        0.0000        0.0000       15.3648       16.2100       19.4784       16.8779       12.7414        0.0000       16.9304       17.0256       18.5885        0.0000        0.0000        0.0000       24.1344       23.1896       21.4107       21.2024       18.9096       15.5355       14.7125       15.0680       14.3580       14.2743       10.4711       11.4303       10.3225       10.4790       17.7974       15.0093       13.8947       13.5174       12.5669       14.3048       15.0502       15.1817       18.6051       22.0323       19.0732       21.5127       26.8198       34.0508       40.2378       40.0477       41.2301       42.7978       42.6296       40.2722       45.0991       40.2055       42.6408       47.7459       60.4663       48.9979       52.8879       62.0535       68.2454       59.4485       54.4986       59.3836       61.9101       58.5835       48.6021       45.8607       42.5561       46.1004       51.5001       60.4353       60.0916       63.8532       77.2710       95.8814      100.5160      115.1746      124.4056      137.8438      127.7807      128.8681      135.6100      152.0336        0.0000        0.0000
        0.0000        0.0000        0.0000        0.0000        0.0000        0.0000        0.0000        0.0000        0.0000        0.0000        0.0000        0.0000        0.0000        0.0000        0.0000        0.0000        0.0000        0.0000        0.0000        0.0000        0.0000        0.0000        0.0000        0.0000        0.0000        0.0000        0.0000        0.0000        0.0000        0.0000        0.0000        0.0000        0.0000        0.0000        0.0000        0.0000        0.0000        0.0000       90.3048       83.5604       78.7213        0.0000        0.0000        0.0000        0.0000        0.0000        0.0000        0.0000       45.2030       43.6677       43.1433       43.6235       50.6243       47.4739       49.0954       46.8492       44.3384       48.8132       46.7111       48.8185       46.6412       47.1504       40.6503       41.0981       38.4189       36.8424       31.4981       24.5304       18.9152       15.0877        0.0000        0.0000        0.0000        0.0000        0.0000        0.0000        0.0000        0.0000        0.0000        0.0000        0.0000        0.0000        0.0000        0.0000        0.0000        0.0000        0.0000        0.0000        0.0000        0.0000        0.0000        0.0000        0.0000        0.0000        0.0000        0.0000        0.0000        0.0000        0.0000        0.0000        0.0000        0.0000        0.0000        0.0000        0.0000        0.0000        0.0000        0.0000        0.0000        0.0000        0.0000        0.0000        0.0000        0.0000        0.0000        0.0000        0.0000        0.0000        0.0000        0.0000        0.0000        0.0000        0.0000        0.0000        0.0000        0.0000        0.0000        0.0000        0.0000        0.0000        0.0000        0.0000        0.0000        0.0000        0.0000        0.0000        0.0000        0.0000        0.0000        0.0000        0.0000        0.0000        0.0000        0.0000        0.0000        0.0000        0.0000        0.0000        0.0000        0.0000        0.0000        0.0000        0.0000        0.0000        0.0000        0.0000        0.0000        0.0000        0.0000        0.0000        0.0000        0.0000        0.0000        0.0000        0.0000        0.0000        0.0000        0.0000        0.0000        0.0000        0.0000        0.0000        0.0000        0.0000        0.0000        0.0000        0.0000        0.0000        0.0000        0.0000        0.0000        0.0000        0.0000       20.7659       27.5659       28.5960       17.6287       13.5526       13.3859       14.6013       14.3816       10.0412       10.1802        9.1326       10.8790       15.5320       15.9457       15.0738       14.3542       12.6651       12.6406       13.2907       15.0249       17.0213       19.9658       25.7532       24.2284       26.8646       32.2544       41.3853       43.0477       42.2349       43.6007       45.1387       41.9374       45.7399       45.3647       43.2328       45.6466       59.4630       61.1053       66.5626       66.7839       78.8753       71.4642       58.4931       62.2135       72.6060       67.2760       52.6853       55.3132       46.7227       49.9439       52.3887       60.8890       65.4697       74.3070       87.1970      103.5341      117.3940      139.2135      150.8025      164.1982      161.2805      168.8336      174.9108        0.0000        0.0000        0.0000
        0.0000        0.0000        0.0000        0.0000        0.0000        0.0000        0.0000        0.0000        0.0000        0.0000        0.0000        0.0000        0.0000        0.0000        0.0000        0.0000        0.0000        0.0000        0.0000        0.0000        0.0000        0.0000        0.0000        0.0000        0.0000        0.0000        0.0000        0.0000        0.0000        0.0000        0.0000        0.0000        0.0000        0.0000        0.0000        0.0000        0.0000        0.0000       97.9257       84.3366       80.3842       76.4439       71.8946       65.2624       63.0392       58.6965       53.3720       45.8513       41.7381       41.8866       37.9239       39.6134       45.4574       48.2221       45.1628       41.3208       42.2845       45.9401       43.4204       47.4244       46.1834       45.7463       41.1473       40.8190       40.6862       37.4004       31.3004       24.7004       20.2630       16.4423       13.6364        9.4261        0.0000        0.0000        0.0000        0.0000        0.0000        0.0000        0.0000        0.0000        0.0000        0.0000        0.0000        0.0000        0.0000        0.0000        0.0000        0.0000        0.0000        0.0000        0.0000        0.0000        0.0000        0.0000        0.0000        0.0000        0.0000        0.0000        0.0000        0.0000        0.0000        0.0000        0.0000        0.0000        0.0000        0.0000        0.0000        0.0000        0.0000        0.0000        0.0000        0.0000        0.0000        0.0000        0.0000        0.0000        0.0000        0.0000        0.0000        0.0000        0.0000        0.0000        0.0000        0.0000        0.0000        0.0000        0.0000        0.0000        0.0000        0.0000        0.0000        0.0000        0.0000        0.0000        0.0000        0.0000        0.0000        0.0000        0.0000        0.0000        0.0000        0.0000        0.0000        0.0000        0.0000        0.0000        0.0000        0.0000        0.0000        0.0000        0.0000        0.0000        0.0000        0.0000        0.0000        0.0000        0.0000        0.0000        0.0000        0.0000        0.0000        0.0000        0.0000        0.0000        0.0000        0.0000        0.0000        0.0000        0.0000        0.0000        0.0000        0.0000        0.0000        0.0000        0.0000        0.0000        0.0000        0.0000        0.0000        0.0000        0.0000        0.0000        0.0000        0.0000       18.5037       28.4095       13.0582       12.9844       14.9007       19.9099       18.9578       15.0350       11.4096       14.6794       20.6376       16.8160       16.4637       20.0603       17.7838       17.3030       17.0947       15.0904       15.1837       17.4697       20.2213       23.8224       28.0521       25.9349       28.4522       35.7425       38.2691       37.4310       38.3820       43.7723       40.9866       47.0493       45.9548       40.7313       46.2032       60.0068       60.1799       69.1883       68.5814       74.1202       69.6892       59.4918       64.2130       67.8401       56.3022       53.0059       54.2837       50.1865       53.1801       55.2151       57.5968       61.9514       75.5097       88.2145      101.4885      111.5006      130.4828      150.5568      163.7826      167.0332      176.4910        0.0000        0.0000        0.0000        0.0000
        0.0000        0.0000        0.0000        0.0000        0.0000        0.0000        0.0000        0.0000        0.0000        0.0000        0.0000        0.0000        0.0000        0.0000        0.0000        0.0000        0.0000        0.0000        0.0000        0.0000        0.0000        0.0000        0.0000        0.0000        0.0000        0.0000        0.0000        0.0000        0.0000        0.0000        0.0000        0.0000        0.0000        0.0000        0.0000        0.0000        0.0000      107.8345      103.8187       84.0442       76.3042       72.4917       68.0774       60.1845       55.7048       50.1962       47.2148       39.8918       37.4944       36.4163       35.8598       39.3977       39.2728       36.2755       33.1182       34.8098       36.5657       39.3375       36.9723       40.3736       40.0482       39.5155       38.4845       43.3966       39.4436       35.6179       31.9599       27.6665       22.6702       18.5473       14.6334       11.1142        0.0000        0.0000        0.0000        0.0000        0.0000        0.0000        0.0000        0.0000        0.0000        0.0000        0.0000        0.0000        0.0000        0.0000        0.0000        0.0000        0.0000        0.0000        0.0000        0.0000        0.0000        0.0000        0.0000        0.0000        0.0000        0.0000        0.0000        0.0000        0.0000        0.0000        0.0000        0.0000        0.0000        0.0000        0.0000        0.0000        0.0000        0.0000        0.0000        0.0000        0.0000        0.0000        0.0000        0.0000        0.0000        0.0000        0.0000        0.0000        0.0000        0.0000        0.0000        0.0000        0.0000        0.0000        0.0000        0.0000        0.0000        0.0000        0.0000        0.0000        0.0000        0.0000        0.0000        0.0000        0.0000        0.0000        0.0000        0.0000        0.0000        0.0000        0.0000        0.0000        0.0000        0.0000        0.0000        0.0000        0.0000        0.0000        0.0000        0.0000        0.0000        0.0000        0.0000        0.0000        0.0000        0.0000        0.0000        0.0000        0.0000        0.0000        0.0000        0.0000        0.0000        0.0000        0.0000        0.0000        0.0000        0.0000        0.0000        0.0000        0.0000        0.0000        0.0000        0.0000        0.0000        0.0000        0.0000       12.8114       17.8593       18.8759       36.2721       18.3468        0.0000       25.5058       16.1594       12.2306       22.2035       24.6286       23.0301       26.0917       19.1354       22.3857       33.4344       23.1766       23.7033       25.7020       22.5638       22.7085       23.4298       20.0690       19.9176       19.2379       19.8443       20.8838       24.0453       28.8011       26.0468       26.2757       26.8405       29.3924       34.5362       38.6385       36.8758       38.1261       40.4932       39.3386       43.2471       50.5122       53.7532       55.1133       64.0069       61.8658       57.8504       55.9224       56.8790       56.4574       52.8701       56.3749       55.6455       53.1600       55.1721       63.2635       65.1194       68.5896       71.8961       81.2888       94.4894      106.0011      119.1836      131.1185      142.0577      141.2674      151.3332        0.0000        0.0000        0.0000        0.0000
        0.0000        0.0000        0.0000        0.0000        0.0000        0.0000        0.0000        0.0000        0.0000        0.0000        0.0000        0.0000        0.0000        0.0000        0.0000        0.0000        0.0000        0.0000        0.0000        0.0000        0.0000        0.0000        0.0000        0.0000        0.0000        0.0000        0.0000        0.0000        0.0000        0.0000        0.0000        0.0000        0.0000        0.0000        0.0000        0.0000        0.0000      100.9559       94.4816       80.9314       74.2033       69.1897       63.8531       53.4937       47.5590       43.5109       42.3343       36.9115       34.9187       31.2091       30.4249       31.6708       30.2631       30.5336       29.9753       32.5525       33.1893       33.1679       33.5958       41.9489       37.2356       36.5553       35.2653       38.1362       40.0037       39.1064       35.2748       29.0991       23.4313       19.5133       16.0240       11.7004        8.6528        0.0000        0.0000        0.0000        0.0000        0.0000        0.0000        0.0000        0.0000        0.0000        0.0000        0.0000        0.0000        0.0000        0.0000        0.0000        0.0000        0.0000        0.0000        0.0000        0.0000        0.0000        0.0000        0.0000        0.0000        0.0000        0.0000        0.0000        0.0000        0.0000        0.0000        0.0000        0.0000        0.0000        0.0000        0.0000        0.0000        0.0000        0.0000        0.0000        0.0000        0.0000        0.0000        0.0000        0.0000        0.0000        0.0000        0.0000        0.0000        0.0000        0.0000        0.0000        0.0000        0.0000        0.0000        0.0000        0.0000        0.0000        0.0000        0.0000        0.0000        0.0000        0.0000        0.0000        0.0000        0.0000        0.0000        0.0000        0.0000        0.0000        0.0000        0.0000        0.0000        0.0000        0.0000        0.0000        0.0000        0.0000        0.0000        0.0000        0.0000        0.0000        0.0000        0.0000        0.0000        0.0000        0.0000        0.0000        0.0000        0.0000        0.0000        0.0000        0.0000        0.0000        0.0000        0.0000        0.0000        0.0000        0.0000        0.0000        0.0000        0.0000        0.0000       13.6796       10.6953       10.1407       10.7675       14.7115       15.2974       17.5662       23.5909       19.9511       15.8252       21.6176       15.2988       26.2236       34.6323       28.4521       34.3638       29.7916       21.6105       22.1540       27.6309       25.4186       26.4017       27.3224       21.8204       22.3908       25.8320       22.9000       22.1611       21.4046       22.0362       22.9804       24.4538       24.9979       24.2237       22.7803       22.9778       27.3945       30.6282       34.7943       32.7173       33.2763       35.9314       37.4106       40.9017       48.7058       49.0021       50.6118       53.8717       55.1080       52.3856       53.4047       55.8870       62.3736       56.3847       57.0821       60.7585       59.7745       60.0308       69.3941       74.7976       68.7306       74.0823       78.2591       85.9977       94.8282      114.3943      129.1344      131.8887      123.1760        0.0000        0.0000        0.0000        0.0000        0.0000
        0.0000        0.0000        0.0000        0.0000        0.0000        0.0000        0.0000        0.0000        0.0000        0.0000        0.0000        0.0000        0.0000        0.0000        0.0000        0.0000        0.0000        0.0000        0.0000        0.0000        0.0000        0.0000        0.0000        0.0000        0.0000        0.0000        0.0000        0.0000        0.0000        0.0000        0.0000        0.0000        0.0000        0.0000        0.0000        0.0000      104.7350       99.1190       82.5736       73.0140       68.4982       64.5880       57.7714       48.5824       42.9566       39.3628       37.0566       33.4280       31.0247       30.3335       29.2347       30.0262       30.8702       27.7464       28.5460       31.4958       30.8375       29.7456       31.8451       35.5967       35.2396       34.4887       33.5725       36.8011       38.5665       36.1776       33.2900       27.8146       22.7104       19.3930       16.1971       11.4930        0.0000        0.0000        0.0000        0.0000        0.0000        0.0000        0.0000        0.0000        0.0000        0.0000        0.0000        0.0000        0.0000        0.0000        0.0000        0.0000        0.0000        0.0000        0.0000        0.0000        0.0000        0.0000        0.0000        0.0000        0.0000        0.0000        0.0000        0.0000        0.0000        0.0000        0.0000        0.0000        0.0000        0.0000        0.0000        0.0000        0.0000        0.0000        0.0000        0.0000        0.0000        0.0000        0.0000        0.0000        0.0000        0.0000        0.0000        0.0000        0.0000        0.0000        0.0000        0.0000        0.0000        0.0000        0.0000        0.0000        0.0000        0.0000        0.0000        0.0000        0.0000        0.0000        0.0000        0.0000        0.0000        0.0000        0.0000        0.0000        0.0000        0.0000        0.0000        0.0000        0.0000        0.0000        0.0000        0.0000        0.0000        0.0000        0.0000        0.0000        0.0000        0.0000        0.0000        0.0000        0.0000        0.0000        0.0000        0.0000        0.0000        0.0000        0.0000        0.0000        0.0000        0.0000        0.0000        0.0000        0.0000        0.0000        0.0000        0.0000        8.8762        9.9985       11.0808       10.9586        9.9760        9.8004       11.0793       14.5646       14.4218       18.2477       19.4980       14.3866       14.5396       15.1189       28.2786       34.3384       30.3280       37.0822       42.9777       33.5409       23.3275       20.7518       25.9985       23.4904       24.5910       24.2144       20.5279       18.3551       23.1870       22.9478       24.8311       23.5689       23.1950       21.3402       23.5941       23.6468       24.5292       22.9621       22.9127       26.8132       28.7489       33.7720       33.3640       34.0052       33.8870       34.0640       37.7117       41.4621       42.4916       45.6601       51.4624       55.2618       51.4463       51.5395       57.2801       58.7431       53.2675       52.9948       47.1208       44.8874       45.2780       52.5113       58.8628       54.7277       54.5675       66.3522       73.5026       82.7778       93.9302      110.3641      114.5019      110.5463        0.0000        0.0000        0.0000        0.0000        0.0000
        0.0000        0.0000        0.0000        0.0000        0.0000        0.0000        0.0000        0.0000        0.0000        0.0000        0.0000        0.0000        0.0000        0.0000        0.0000        0.0000        0.0000        0.0000        0.0000        0.0000        0.0000        0.0000        0.0000        0.0000        0.0000        0.0000        0.0000        0.0000        0.0000        0.0000        0.0000        0.0000        0.0000        0.0000        0.0000       76.8156       79.5373       74.2464       66.7951       63.5498       59.3079       55.5133       51.4831       42.8036       38.0745       34.7183       32.7953       29.6824       28.3154       26.6081       27.1666       29.3472       30.9012       30.0075       29.4017       29.2206       28.2732       27.9975       29.4173       33.0211       32.7788       32.5943       31.2659       34.2774       33.3084       33.6049       29.3909       25.0949       21.7023       18.7853       15.9980       11.6088        0.0000        0.0000        0.0000        0.0000        0.0000        0.0000        0.0000        0.0000        0.0000        0.0000        0.0000        0.0000        0.0000        0.0000        0.0000        0.0000        0.0000        0.0000        0.0000        0.0000        0.0000        0.0000        0.0000        0.0000        0.0000        0.0000        0.0000        0.0000        0.0000        0.0000        0.0000        0.0000        0.0000        0.0000        0.0000        0.0000        0.0000        0.0000        0.0000        0.0000        0.0000        0.0000        0.0000        0.0000        0.0000        0.0000        0.0000        0.0000        0.0000        0.0000        0.0000        0.0000        0.0000        0.0000        0.0000        0.0000        0.0000        0.0000        0.0000        0.0000        0.0000        0.0000        0.0000        0.0000        0.0000        0.0000        0.0000        0.0000        0.0000        0.0000        0.0000        0.0000        0.0000        0.0000        0.0000        0.0000        0.0000        0.0000        0.0000        0.0000        0.0000        0.0000        0.0000        0.0000        0.0000        0.0000        0.0000        0.0000        0.0000        0.0000        0.0000        0.0000        0.0000        0.0000        0.0000        0.0000        0.0000        0.0000        0.0000        7.7195        7.8336        9.0006        6.5977        6.5512        6.9293        7.3636        7.8312        9.9384       12.2981       14.2759       14.7213       13.0595       13.9856       13.8678       28.7188       33.4321       22.4797       21.6719       36.2736       31.4578       20.0598       26.0798       29.9564       20.9053       20.6783       19.6242       20.2234       17.9665       21.7561       24.5441       24.0868       23.4733       22.0796       21.6331       22.2810       22.7395       23.1424       24.1079       24.2603       27.9457       32.6364       34.3071       33.4669       35.8601       33.8071       35.9579       37.5708       40.5991       40.6987       41.8232       45.5146       49.8083       45.2423       40.9266       44.2046       43.8466       42.7616       42.7743       43.2343       43.9911       48.4606       48.1471       51.6150       51.6812       57.0409       62.1808       75.7459       90.7299      100.0570      109.0174      111.7148      101.8649        0.0000        0.0000        0.0000        0.0000        0.0000
        0.0000        0.0000        0.0000        0.0000        0.0000        0.0000        0.0000        0.0000        0.0000        0.0000        0.0000        0.0000        0.0000        0.0000        0.0000        0.0000        0.0000        0.0000        0.0000        0.0000        0.0000        0.0000        0.0000        0.0000        0.0000        0.0000        0.0000        0.0000        0.0000        0.0000        0.0000        0.0000        0.0000        0.0000        0.0000       59.8484       58.4614       50.9448       48.8770       48.1834       44.3476       41.7089       38.6074       34.3286       32.0968       30.4332       28.9512       28.5585       26.4189       25.0345       25.3229       31.2482       39.3879       36.4208       36.0937       51.5920       55.0556       37.5068       24.7295       29.4776       30.3313       29.9264       29.4269       27.6716       26.6435       25.1186       24.5727       23.1924       20.6513       18.3066       15.9262       12.8704        0.0000        0.0000        0.0000        0.0000        0.0000        0.0000        0.0000        0.0000        0.0000        0.0000        0.0000        0.0000        0.0000        0.0000        0.0000        0.0000        0.0000        0.0000        0.0000        0.0000        0.0000        0.0000        0.0000        0.0000        0.0000        0.0000        0.0000        0.0000        0.0000        0.0000        0.0000        0.0000        0.0000        0.0000        0.0000        0.0000        0.0000        0.0000        0.0000        0.0000        0.0000        0.0000        0.0000        0.0000        0.0000        0.0000        0.0000        0.0000        0.0000        0.0000        0.0000        0.0000        0.0000        0.0000        0.0000        0.0000        0.0000        0.0000        0.0000        0.0000        0.0000        0.0000        0.0000        0.0000        0.0000        0.0000        0.0000        0.0000        0.0000        0.0000        0.0000        0.0000        0.0000        0.0000        0.0000        0.0000        0.0000        0.0000        0.0000        0.0000        0.0000        0.0000        0.0000        0.0000        0.0000        0.0000        0.0000        0.0000        0.0000        0.0000        0.0000        0.0000        0.0000        0.0000        0.0000        0.0000        0.0000        0.0000        5.8454        7.2501        7.5545        6.3196        6.6351        6.0469        9.3555        9.6594        9.0343        8.0600        8.0039       10.5086       11.7354        8.1887       10.0892        9.6489       17.8298        9.3808       11.4127       12.6967       13.7520        9.0359       11.9231       18.7932       20.3069       20.6237       20.0720       21.6660       20.4009       20.3763       21.6029       24.8175       26.8292       29.4697       29.9897       29.9581       29.9715       29.4934       27.5103       29.9847       31.3736       28.7051       37.9002       45.9911       44.8213       46.9234       43.0084       46.1428       41.4612       39.3436       40.3712       43.7837       52.6164       51.5710       41.8164       46.1789       49.2031       46.2151       39.4477       38.6064       42.4127       45.6659       50.9011       55.9572       58.9701       62.3495       68.6115       74.6518       78.2038       88.2051      100.7771      116.4079      121.1701        0.0000        0.0000        0.0000        0.0000        0.0000        0.0000
        0.0000        0.0000        0.0000        0.0000        0.0000        0.0000        0.0000        0.0000        0.0000        0.0000        0.0000        0.0000        0.0000        0.0000        0.0000        0.0000        0.0000        0.0000        0.0000        0.0000        0.0000        0.0000        0.0000        0.0000        0.0000        0.0000        0.0000        0.0000        0.0000        0.0000        0.0000        0.0000        0.0000        0.0000        0.0000       50.3136       56.5808       51.1834       43.8055       37.6029       35.8017       34.3610       31.7916       28.9209       28.1595       28.4828       23.3691       24.8727       22.9019       22.8751       23.5064       27.7924       28.8488       27.8534       37.7703       41.5445       34.3747       25.1314       22.7339       27.2113       27.5857       26.7678       25.8425       25.7161       25.0222       23.2210       21.2146       21.9274       20.0798       18.1724       15.8595        0.0000        0.0000        0.0000        0.0000        0.0000        0.0000        0.0000        0.0000        0.0000        0.0000        0.0000        0.0000        0.0000        0.0000        0.0000        0.0000        0.0000        0.0000        0.0000        0.0000        0.0000        0.0000        0.0000        0.0000        0.0000        0.0000        0.0000        0.0000        0.0000        0.0000        0.0000        0.0000        0.0000        0.0000        0.0000        0.0000        0.0000        0.0000        0.0000        0.0000        0.0000        0.0000        0.0000        0.0000        0.0000        0.0000        0.0000        0.0000        0.0000        0.0000        0.0000        0.0000        0.0000        0.0000        0.0000        0.0000        0.0000        0.0000        0.0000        0.0000        0.0000        0.0000        0.0000        0.0000        0.0000        0.0000        0.0000        0.0000        0.0000        0.0000        0.0000        0.0000        0.0000        0.0000        0.0000        0.0000        0.0000        0.0000        0.0000        0.0000        0.0000        0.0000        0.0000        0.0000        0.0000        0.0000        0.0000        0.0000        0.0000        0.0000        0.0000        0.0000        0.0000        0.0000        4.7714        4.6528        0.0000        5.1309        5.3605        5.6259        6.2641        7.7797        8.0428        6.9479        7.3396       10.4580       10.9847       12.0247       12.3167       12.8740       12.5365       13.1710        9.0096        6.5414        6.6819        7.8874        8.1925        7.6106       11.5288       10.2074       10.9425       14.7902       21.7115       19.6544       19.3901       16.9029       17.5815       15.9304       19.2472       21.5472       25.7726       29.6593       32.9812       35.5604       36.5731       34.5763       32.6216       30.0054       29.8063       29.2699       27.6573       33.2394       44.4949       44.4095       49.0200       53.5231       55.1232       43.9003       37.4426       37.3536       41.4997       42.8121       38.4413       41.5845       54.3655       57.6072       49.8224       40.0011       39.3229       42.2400       46.3361       47.6965       49.8506       53.5600       64.5415       72.6140       71.7147       76.3364       82.4154       93.1415      103.5592        0.0000        0.0000        0.0000        0.0000        0.0000        0.0000        0.0000
        0.0000        0.0000        0.0000        0.0000        0.0000        0.0000        0.0000        0.0000        0.0000        0.0000        0.0000        0.0000        0.0000        0.0000        0.0000        0.0000        0.0000        0.0000        0.0000        0.0000        0.0000        0.0000        0.0000        0.0000        0.0000        0.0000        0.0000        0.0000        0.0000       68.7724       64.0198       60.3837       55.4987       48.1038       46.8592       39.6384       38.4058       42.3921       37.2617       30.2380       29.0721       28.4336       26.2683       24.0416       24.0149       22.8216       24.4823       24.3850       23.0982       23.4976       22.5880       24.0787       23.3772       24.4092       25.7938       25.3539       23.9175       24.0400       22.1974       26.1613       25.8552       25.1607       24.6502       24.2378       22.5882       20.9275       19.4321       20.4035       19.0175       17.3500       15.3542       12.5148       10.8301        0.0000        0.0000        0.0000        0.0000        0.0000        0.0000        0.0000        0.0000        0.0000        0.0000        0.0000        0.0000        0.0000        0.0000        0.0000        0.0000        0.0000        0.0000        0.0000        0.0000        0.0000        0.0000        0.0000        0.0000        0.0000        0.0000        0.0000        0.0000        0.0000        0.0000        0.0000        0.0000        0.0000        0.0000        0.0000        0.0000        0.0000        0.0000        0.0000        0.0000        0.0000        0.0000        0.0000        0.0000        0.0000        0.0000        0.0000        0.0000        0.0000        0.0000        0.0000        0.0000        0.0000        0.0000        0.0000        0.0000        0.0000        0.0000        0.0000        0.0000        0.0000        0.0000        0.0000        0.0000        0.0000        0.0000        0.0000        0.0000        0.0000        0.0000        0.0000        0.0000        0.0000        0.0000        0.0000        0.0000        0.0000        0.0000        0.0000        0.0000        0.0000        0.0000        0.0000        0.0000        0.0000        0.0000        0.0000        0.0000        0.0000        0.0000        0.0000        4.2331        4.2992        4.5052        4.9749        4.8405        5.0674        5.8319        5.9064        5.8248        7.9907        7.5931        6.3792        8.1366        6.1436        9.0008       11.0170       10.7691       10.4322        9.6862        9.6854        5.9223        6.6033        5.8556        5.4223        7.1727        7.0181        8.0676       12.8334       19.1434       18.0000       19.1549       16.5997       15.9274       15.2376       15.1759       17.5099       20.9254       24.5378       30.6636       35.5011       37.9594       36.4569       35.6061       34.9107       33.0625       29.2531       28.1183       25.4980       29.2619       38.1506       39.7060       50.1872       54.6030       51.7089       39.0850       36.5668       37.3696       39.6386       36.7217       33.9164       39.8728       50.4537       49.1301       47.9074       42.1954       47.8109       43.8472       50.1014       51.8480       54.3593       56.2144       63.4717       67.5627       73.3772       77.7813       85.6733       93.1743        0.0000        0.0000        0.0000        0.0000        0.0000        0.0000        0.0000        0.0000
        0.0000        0.0000        0.0000        0.0000        0.0000        0.0000        0.0000        0.0000        0.0000        0.0000        0.0000        0.0000        0.0000        0.0000        0.0000        0.0000        0.0000        0.0000        0.0000        0.0000        0.0000        0.0000        0.0000        0.0000        0.0000        0.0000       55.3485       56.4390       54.9743       56.7326       53.2072       46.7827       44.1309       42.5521       46.2374       44.3599       33.5463       28.5823       27.3775       28.7734       25.9424       24.3094       24.2211       24.3293       21.5430       19.8681       19.9041       30.6452       40.4467       47.6241       56.7373       43.3621       34.6552       23.2061       23.2686       22.7660       21.7093       20.7895       19.8129       25.0561       24.8221       24.0359       22.8706       22.0402       21.0585       20.1247       19.0720       20.2644       18.9381       17.3749       15.5115       12.6643       10.8845        9.4741        8.5395        7.5321        7.0607        5.8649        4.8751        1.9295        1.3738        1.0942        0.0000        0.0000        0.0000        0.0000        0.0000        0.0000        0.0000        0.0000        0.0000        0.0000        0.0000        0.0000        0.0000        0.0000        0.0000        0.0000        0.0000        0.0000        0.0000        0.0000        0.0000        0.0000        0.0000        0.0000        0.0000        0.0000        0.0000        0.0000        0.0000        0.0000        0.0000        0.0000        0.0000        0.0000        0.0000        0.0000        0.0000        0.0000        0.0000        0.0000        0.0000        0.0000        0.0000        0.0000        0.0000        0.0000        0.0000        0.0000        0.0000        0.0000        0.0000        0.0000        0.0000        0.0000        0.0000        0.0000        0.0000        0.0000        0.0000        0.0000        0.0000        0.0000        0.0000        0.0000        0.0000        0.0000        0.0000        0.0000        0.0000        0.0000        0.0000        2.4761        3.1429        2.5223        1.9791        2.0773        0.0000        0.0000        0.0000        0.0000        3.2151        3.5249        3.7058        3.8846        4.2051        4.7918        6.2798        5.5245        6.2203        7.1361        5.1264        6.2892        6.7399        5.5307        5.1963        6.6515        6.1863        4.0509        3.5612        4.0547        7.5350        7.1932        6.1914        5.2666        7.1002        5.2906        6.4616        7.9872        9.0758       20.0495       21.4582       22.7721       17.4445       17.7813       15.9590       14.0311       13.4679       17.5818       20.0065       23.4086       26.8471       31.8236       30.3746       33.5101       33.7624       33.3175       29.2965       29.4020       29.9443       27.6843       27.5072       28.1505       33.0409       37.6112       46.5767       41.3369       36.6980       35.4079       38.4815       39.6226       35.8543       34.2465       34.5596       33.6088       33.8487       38.5048       38.3903       46.3806       50.0493       51.8807       56.5282       58.2971       56.0015       63.7067       72.4165       77.0535       78.3743       82.3561       89.2542        0.0000        0.0000        0.0000        0.0000        0.0000        0.0000        0.0000        0.0000
        0.0000        0.0000        0.0000        0.0000        0.0000        0.0000        0.0000        0.0000        0.0000        0.0000        0.0000        0.0000        0.0000        0.0000        0.0000        0.0000        0.0000        0.0000        0.0000        0.0000        0.0000        0.0000        0.0000        0.0000        0.0000       42.1708       42.7218       32.3886       34.0087       32.6499       31.2525       37.3790       38.0180       32.2631       29.3529       24.8055       23.0697       20.6862       20.4230       25.6978       29.2182       30.8887       28.4076       21.2293       21.2391       20.5422       21.7750       22.9247       22.8366       27.0609       30.2423       32.5808       30.0169       24.4705       23.3108       23.3501       23.6887       23.8087       22.4993       24.3506       23.9721       23.4949       22.8206       22.4239       21.4440       20.1119       18.9307       19.0201       17.7725       16.4295       14.9538       12.7144       10.8120        9.7621       11.5573       11.9798       13.3909        8.2519        7.2586        4.8715       10.7040        9.8442        6.5687        2.2245        0.0000        0.0000        0.0000        0.0000        0.0000        0.0000        0.0000        0.0000        0.0000        0.0000        0.0000        0.0000        0.0000        0.0000        0.0000        0.0000        0.0000        0.0000        0.0000        0.0000        0.0000        0.0000        0.0000        0.0000        0.0000        0.0000        0.0000        0.0000        0.0000        0.0000        0.0000        0.0000        0.0000        0.0000        0.0000        0.0000        0.0000        0.0000        0.0000        0.0000        0.0000        0.0000        0.0000        0.0000        0.0000        0.0000        0.0000        0.0000        0.0000        0.0000        0.0000        0.0000        0.0000        0.0000        0.0000        0.0000        0.0000        0.0000        0.0000        0.0000        0.0000        0.0000        0.0000        0.0000        0.0000        0.0000        0.0000        0.0000        3.6028        3.6912        3.7888        4.0164        2.5750        2.4696        2.6822        3.5851        3.4663        3.5273        3.4073        3.0734        3.1874        3.3119        3.6357        4.7736        6.0420        5.9752        5.3455        4.8139        5.0525        6.2554        6.3267        5.4271        5.4908        5.8473        5.7361        5.4142        4.8625        4.9398        6.4009        4.3037        4.4193        4.3570        9.9723       11.4345       11.4759       13.9596       15.7671       19.6402       19.3421       18.8536       19.4044       19.8307       16.1458       15.4860       14.8291       19.2900       20.7816       23.4748       26.8982       29.7128       30.4379       34.5094       35.4074       31.3132       31.3178       31.6048       32.5596       31.3639       33.4494       31.2695       33.6142       37.8716       43.4200       44.1147       38.3876       38.7861       37.4291       40.4414       37.7903       36.4008       36.5684       34.2407       36.9367       39.3313       40.9324       45.9973       54.1525       52.8254       56.8487       60.1680        0.0000        0.0000       85.4118       86.7953       85.4682       79.1974        0.0000        0.0000        0.0000        0.0000        0.0000        0.0000        0.0000        0.0000        0.0000
        0.0000        0.0000        0.0000        0.0000        0.0000        0.0000        0.0000        0.0000        0.0000        0.0000        0.0000        0.0000        0.0000        0.0000        0.0000        0.0000        0.0000        0.0000        0.0000        0.0000        0.0000        0.0000        0.0000        0.0000        0.0000        0.0000       33.7220       25.6131       23.7407       22.4549       21.8525       22.9440       24.3159       23.0875       23.9116       21.8482       19.6255       17.7434       19.1868       20.5195       19.0184       21.2506       21.8518       17.7568       17.8257       18.3484       19.2227       19.7132       21.6004       28.2896       31.1310       31.5697       24.6692       22.4288       22.5809       22.6168       23.4676       23.1913       22.3973       23.4083       22.9783       22.1883       21.4482       21.0037       20.1592       19.3004       18.3852       18.8563       17.8950       16.5964       15.1547       12.8712       11.3310       10.6378       10.2797       11.6216       21.0060       25.6391       21.9853       23.8800       21.5363       16.1608       15.1499        5.6058        2.8878        2.0245        0.0000        0.0000        0.0000        0.0000        0.0000        0.0000        0.0000        0.0000        0.0000        0.0000        0.0000        0.0000        0.0000        0.0000        0.0000        0.0000        0.0000        0.0000        0.0000        0.0000        0.0000        0.0000        0.0000        0.0000        0.0000        0.0000        0.0000        0.0000        0.0000        0.0000        0.0000        0.0000        0.0000        0.0000        0.0000        0.0000        0.0000        0.0000        0.0000        0.0000        0.0000        0.0000        0.0000        0.0000        0.0000        0.0000        0.0000        0.0000        0.0000        0.0000        0.0000        0.0000        0.0000        0.0000        0.0000        0.0000        0.0000        0.0000        0.0000        0.0000        0.0000        0.0000        0.0000        0.0000        0.0000        0.0000        2.8938        3.5244        4.2562        5.9977        2.8063        2.5040        2.3894        3.1839        3.1860        3.7227        3.2902        2.9207        2.9837        3.2505        3.5468        4.2236        3.7113        3.8850        4.1064        4.8890        5.1243        5.2550        5.9009        5.3325        5.1366        4.9996        5.5356        5.8503        4.4964        3.9279        4.6178        3.3465        4.3955        4.5826        9.2987        8.9253       11.8420       19.2931       19.0298       19.9985       17.7766       19.2717       20.3254       19.2370       19.0211       16.1971       16.1581       19.6931       21.9108       23.6474       24.0627       28.0794       34.2562       36.8424       36.9771       35.0969       32.4533       29.3848       30.5062       31.8339       32.4664       32.3441       34.4172       42.6872       49.2138       46.1768       40.3691       37.9948       36.5983       41.0130       37.2556       35.3757       35.8275       35.5927       37.5576       38.9446       40.3881       46.1131       50.5291       47.5193       53.1385        0.0000        0.0000        0.0000        0.0000        0.0000        0.0000        0.0000        0.0000        0.0000        0.0000        0.0000        0.0000        0.0000        0.0000        0.0000        0.0000
        0.0000        0.0000        0.0000        0.0000        0.0000        0.0000        0.0000        0.0000        0.0000        0.0000        0.0000        0.0000        0.0000        0.0000        0.0000        0.0000        0.0000        0.0000        0.0000        0.0000        0.0000        0.0000        0.0000        0.0000        0.0000        0.0000        0.0000       20.1944       18.4137       16.8359       16.7815       17.9291       18.3431       17.9493       17.3695       16.3356       17.8926       19.9301       21.8305       20.7110       16.5472       15.2750       14.3365       16.0787       16.1607       16.7320       17.7118       19.8178       24.1222       31.4513       27.6200       22.2757       21.4152       21.5968       22.4470       21.8895       22.6115       21.6037       21.2963       22.5013       21.3718       20.9191       20.0433       20.4283       20.6022       18.9121       18.5246       18.6864       17.6272       19.2928       17.6161       16.7960       15.5295       16.3770       16.0733       21.6125       25.7176       19.8960       20.9590       23.1338       20.9625       12.1958       10.8203        2.6884        1.8612        1.5131        1.2979        0.7886        0.6223        0.5185        0.0000        0.0000        0.0000        0.0000        0.0000        0.0000        0.0000        0.0000        0.0000        0.0000        0.0000        0.0000        0.0000        0.0000        0.0000        0.0000        0.0000        0.0000        0.0000        0.0000        0.0000        0.0000        0.0000        0.0000        0.0000        0.0000        0.0000        0.0000        0.0000        0.0000        0.0000        0.0000        0.0000        0.0000        0.0000        0.0000        0.0000        0.0000        0.0000        0.0000        0.0000        0.0000        0.0000        0.0000        0.0000        0.0000        0.0000        0.0000        0.0000        0.0000        0.0000        0.0000        0.0000        0.0000        0.0000        0.0000        0.0000        0.0000        0.0000        0.0000        0.0000        1.8862        2.1829        3.3905        4.0883        5.7833        5.1659        2.5416        2.4864        2.8499        2.9733        3.4793        3.5427        3.1541        3.0166        3.2632        3.7275        3.9130        4.2405        3.6325        3.9858        5.6417        5.2819        4.6427        5.0014        4.5824        4.9648        4.7667        4.6172        4.5211        4.1725        6.0614        7.5416        5.8160        6.3894        6.1268        7.3963        8.2951       10.4022       19.9013       17.7896       17.2444       18.6986       18.2798       15.6693       13.9928       16.6134       16.5269       16.6069       20.0955       21.3338       25.0863       22.5430       26.0830       33.3014       34.5161       31.9179       30.4443       30.7625       31.1530       35.9411       38.0325       35.7949       35.3581       37.3213       45.4423       47.5583       45.5485       38.9620       37.4499       35.9517       41.3771       36.4074       36.3706       34.6581       39.5037       38.0415       37.8078       43.8737       44.7796       43.5901       45.7715       55.0751        0.0000        0.0000        0.0000        0.0000        0.0000        0.0000        0.0000        0.0000        0.0000        0.0000        0.0000        0.0000        0.0000        0.0000        0.0000        0.0000
        0.0000        0.0000        0.0000        0.0000        0.0000        0.0000        0.0000        0.0000        0.0000        0.0000        0.0000        0.0000        0.0000        0.0000        0.0000        0.0000        0.0000        0.0000        0.0000        0.0000        0.0000        0.0000        0.0000        0.0000        0.0000        0.0000        0.0000       19.4004       16.3000       15.5467       15.6700       20.0413       18.7847       17.5900       16.3626       14.7462       14.2178       21.0566       34.3664       32.8930       27.9942       14.9059       21.8366       27.1724       21.1834       17.8301       18.3816       21.6439       21.9862       22.1031       18.8174       18.2648       18.7478       19.1354       20.1739       19.7728       19.6213       19.2331       19.3295       20.5935       19.3809       18.7530       19.3079       25.2582       26.0599       18.3920       17.8759       19.0243       19.2322       21.2040       21.7318       21.5524       20.1980       17.4242       16.8222       20.5570       22.7526       18.5484       17.4208       18.4997       13.3052        6.0691        3.6540        2.8431        1.8584        1.2865        1.0016        0.6516        0.5568        0.3967        0.0000        0.0000        0.0000        0.0000        0.0000        0.0000        0.0000        0.0000        0.0000        0.0000        0.0000        0.0000        0.0000        0.0000        0.0000        0.0000        0.0000        0.0000        0.0000        0.0000        0.0000        0.0000        0.0000        0.0000        0.0000        0.0000        0.0000        0.0000        0.0000        0.0000        0.0000        0.0000        0.0000        0.0000        0.0000        0.0000        0.0000        0.0000        0.0000        0.0000        0.0000        0.0000        0.0000        0.0000        0.0000        0.0000        0.0000        0.0000        0.0000        0.0000        0.0000        0.0000        0.0000        0.0000        0.0000        0.0000        0.0000        0.0000        0.0000        0.0000        0.0000        0.0000        1.8935        1.9414        2.3677        5.6729        5.7809        6.6648        5.3677        5.0673        3.1779        2.9850        3.0514        4.1358        4.1164        3.1908        2.9203        3.6085        4.0949        3.6499        3.9617        5.8462        5.9644        4.7835        4.5792        5.0011        4.8584        5.0151        6.2765        5.1031        5.8190        8.8650        9.1608        5.5895        6.0288        6.3292        6.7760        6.5791       10.2496       16.2292       15.9409       17.7323       16.1457       14.9762       13.5929       12.9705       13.2010       14.4604       15.0919       17.9295       20.3625       22.3200       22.9730       26.6285       30.4997       31.0698       31.4171       32.4488       32.7048       32.6814       36.8077       39.9655       37.3682       34.8810       34.4798       49.1930       48.8889       41.7431       38.3860       36.5365       36.2741       35.5981       33.0292       34.2592       33.5609       38.6536       37.1436       38.0815       41.2693       41.7802       43.7461       46.0606       51.7764        0.0000        0.0000        0.0000        0.0000        0.0000        0.0000        0.0000        0.0000        0.0000        0.0000        0.0000        0.0000        0.0000        0.0000        0.0000        0.0000
        0.0000        0.0000        0.0000        0.0000        0.0000        0.0000        0.0000        0.0000        0.0000        0.0000        0.0000        0.0000        0.0000        0.0000        0.0000        0.0000        0.0000        0.0000        0.0000        0.0000        0.0000        0.0000        0.0000        0.0000        0.0000        0.0000        0.0000        0.0000       23.8483       23.9331       24.1835       39.1064       45.7063       31.6728       20.5692       19.9367       18.1505       17.0490       17.0609       37.9037       48.6564       34.9164       30.6175       40.3965       32.5065       31.8839       34.0622       30.9363       21.8660       16.0856       16.6912       17.6146       17.7724       18.5142       19.4711       22.1002       22.8495       22.9445       23.4890       20.6472       19.7148       21.7943       21.2339       20.6515       18.0716       19.4413       16.7379       15.7277       23.7614       25.3793       17.9784       19.3055       15.0100       17.4265       16.7719       12.3172       15.7495       11.3710       11.3341       10.7651        9.3370        5.8351        4.5212        3.4905        2.7879        2.0282        1.8468        1.1931        0.8159        0.6230        0.6111        0.0000        0.0000        0.0000        0.0000        0.0000        0.0000        0.0000        0.0000        0.0000        0.0000        0.0000        0.0000        0.0000        0.0000        0.0000        0.0000        0.0000        0.0000        0.0000        0.0000        0.0000        0.0000        0.0000        0.0000        0.0000        0.0000        0.0000        0.0000        0.0000        0.0000        0.0000        0.0000        0.0000        0.0000        0.0000        0.0000        0.0000        0.0000        0.0000        0.0000        0.0000        0.0000        0.0000        0.0000        0.0000        0.0000        0.0000        0.0000        0.0000        0.0000        0.0000        0.0000        0.0000        0.0000        0.0000        0.0000        0.0000        0.0000        0.0000        0.0000        0.0000        0.0000        1.8464        1.8285        2.6493        5.4231        5.4962        5.7054        6.8327        4.4008        3.3962        3.0402        3.1871        3.6040        3.6740        3.1753        3.6157        4.2288        4.2483        4.9914        7.3241        7.1960        5.0449        4.9004        3.8226        3.4734        3.1534        3.5837        2.7351        2.2102        5.0476        5.1176        3.3101        3.4963        3.8269        5.0565        6.2824        8.5295       11.1641       11.8153       12.3346       11.0474       10.9673       11.2183       11.1924       10.2385       11.8233       12.9083       14.7904       16.7350       19.3521       22.2906       31.0284       36.2580       30.4202       29.7293       31.5319       31.3683       32.2552       35.3698       37.3764       45.1796       36.2880       37.1765       48.9431       42.6138       40.3122       36.6216       36.4124       33.1248       31.3795       27.3353       23.6323       25.8020       26.9046       26.7565       34.7402       38.2757       41.5336       44.0211       54.2088       63.9542        0.0000        0.0000        0.0000        0.0000        0.0000        0.0000        0.0000        0.0000        0.0000        0.0000        0.0000        0.0000        0.0000        0.0000        0.0000        0.0000
        0.0000        0.0000        0.0000        0.0000        0.0000        0.0000        0.0000        0.0000        0.0000        0.0000        0.0000        0.0000        0.0000        0.0000        0.0000        0.0000        0.0000        0.0000        0.0000        0.0000        0.0000        0.0000        0.0000        0.0000        0.0000        0.0000        0.0000        0.0000       26.3682       49.3489       74.8487       73.5984       77.4042       51.5777       39.6790       19.0148       17.8214       18.7468       17.1829       15.2975       18.3205       27.4525       31.3351       30.6581       25.4794       19.2299       24.1894       22.3163       16.0633       15.4725       15.5043       15.8270       17.1678       18.0099       19.5174       22.2075       24.8279       24.5912       21.5551       19.1817       19.0414       16.6919       16.1120       15.5326       14.9647       13.3374       12.4045       12.6014       15.3191       14.2235       13.0025       12.2368       11.8703       10.1075        6.2112        7.5302        6.8599        6.5910        6.6432        6.8478        5.7572        4.5902        3.7238        2.9977        2.4492        2.1196        1.6927        0.9941        0.8810        0.8280        0.7260        0.0000        0.0000        0.0000        0.0000        0.0000        0.0000        0.0000        0.0000        0.0000        0.0000        0.0000        0.0000        0.0000        0.0000        0.0000        0.0000        0.0000        0.0000        0.0000        0.0000        0.0000        0.0000        0.0000        0.0000        0.0000        0.0000        0.0000        0.0000        0.0000        0.0000        0.0000        0.0000        0.0000        0.0000        0.0000        0.0000        0.0000        0.0000        0.0000        0.0000        0.0000        0.0000        0.0000        0.0000        0.0000        0.0000        0.0000        0.0000        0.0000        0.0000        0.0000        0.0000        0.0000        0.0000        0.0000        0.0000        0.0000        0.0000        0.0000        0.0000        2.0319        1.8425        1.7960        1.7362        1.7608        3.0504        4.4606        4.6785        7.7835        6.7968        4.3922        3.0636        2.5152        2.5946        2.6714        2.7420        3.5193        3.3445        3.6634        4.4400        6.2478        5.7200        5.5975        4.0537        2.5578        2.5704        2.3529        4.1249        2.8105        2.7375        2.4968        1.6869        1.3929        1.5741        1.7407        3.3426        5.0697        7.2705        7.0392        8.4940        9.8878        9.5921        8.5123        8.5888        9.1404        9.3621        9.5877       10.3667       14.1199       16.6255       18.5386       21.8717       27.4261       27.3303       24.1198       23.2544       26.1188       26.4266       29.5018       31.6554       34.9699       37.2252       37.2751       37.7724       36.2586       42.8637       38.6850       37.6736       37.6414       30.2104       30.5951       32.7508       27.4432       24.7234       24.7471       25.9754       32.9687       35.8379       40.5592       46.3739       57.6576       67.3587        0.0000        0.0000        0.0000        0.0000        0.0000        0.0000        0.0000        0.0000        0.0000        0.0000        0.0000        0.0000        0.0000        0.0000        0.0000        0.0000
        0.0000        0.0000        0.0000        0.0000        0.0000        0.0000        0.0000        0.0000        0.0000        0.0000        0.0000        0.0000        0.0000        0.0000        0.0000        0.0000        0.0000        0.0000        0.0000        0.0000        0.0000        0.0000        0.0000        0.0000        0.0000        0.0000        0.0000        0.0000       26.9429       50.2225       49.1932       35.4061       33.9460       31.2745       29.9832       22.3358       17.9285       15.8478       14.7532       12.3961       13.1132       14.7116       11.8700       12.1341       13.4017       13.0045       12.2458       11.8882       11.8970       12.0583       12.4513       14.7867       16.8107       17.6403       20.2949       21.2528       22.4634       21.6722       21.4097       17.5281       16.8100       15.2481       14.6040       12.3498       11.5860       11.0418       10.3305       10.2009       10.1536        9.7518        8.5652        6.4582        6.8212        5.2038        4.5467        4.9600        4.9967        4.9331        4.8004        5.6437        4.5755        4.0542        3.4384        3.1740        2.5548        2.0943        1.9063        1.2101        0.9623        0.7409        0.6835        0.6974        0.0000        0.0000        0.0000        0.0000        0.0000        0.0000        0.0000        0.0000        0.0000        0.0000        0.0000        0.0000        0.0000        0.0000        0.0000        0.0000        0.0000        0.0000        0.0000        0.0000        0.0000        0.0000        0.0000        0.0000        0.0000        0.0000        0.0000        0.0000        0.0000        0.0000        0.0000        0.0000        0.0000        0.0000        0.0000        0.0000        0.0000        0.0000        0.0000        0.0000        0.0000        0.0000        0.0000        0.0000        0.0000        0.0000        0.0000        0.0000        0.0000        0.0000        0.0000        0.0000        0.0000        0.0000        0.0000        0.0000        0.0000        0.0000        2.4635        2.1411        2.0579        1.7532        1.6436        1.4591        1.8048        2.9513        3.1394        4.9740        5.7855        4.0444        3.4741       10.7726        2.9195        4.0022        2.5485        3.0357        3.1225        3.5283        3.8129        5.2890        4.8789        4.5911        3.3483        2.7288        2.5825        3.3305        4.0086        2.1219        1.4902        1.4639        2.2017        1.6226        1.7341        3.3924        3.7937        4.2412        6.0672        5.2492        4.8325        5.6729        7.5952        8.2701        7.7800        9.9514        9.5766       10.0215       11.9963       16.1075       17.1730       18.4875       20.3306       21.6920       20.4243       22.8631       24.2641       24.5373       25.8165       28.8723       31.9435       36.4283       36.8817       38.2834       38.0424       35.7267       39.5643       40.0845       37.6847       36.9533       33.4230       32.5991       33.9622       25.7254       22.0895       27.5426       35.1883       37.3534       39.8397       40.3077       48.4026       65.6912       70.4689       75.3052        0.0000        0.0000        0.0000        0.0000        0.0000        0.0000        0.0000        0.0000        0.0000        0.0000        0.0000        0.0000        0.0000        0.0000        0.0000
        0.0000        0.0000        0.0000        0.0000        0.0000        0.0000        0.0000        0.0000        0.0000        0.0000        0.0000        0.0000        0.0000        0.0000        0.0000        0.0000        0.0000        0.0000        0.0000        0.0000        0.0000        0.0000        0.0000        0.0000        0.0000        0.0000        0.0000       14.4972       14.6800       15.5428       12.8217       16.4238       16.2344       16.7168       16.0675       15.1771       13.9744       12.9051       12.1657       10.3433       10.1914       10.3423        9.9178       11.6103       11.1024       11.8419       10.4309       10.3674       11.2561       11.2578       10.8974       11.7530       11.8371       12.8237       14.1378       15.4972       21.1799       24.8156       28.0971       18.4904       15.7328       13.3974       11.5943        9.8367        9.2206        8.7907        8.2644        8.1144        7.7614        7.0864        6.1083        4.3011        3.6713        3.3203        3.0433        4.4535        4.3240        4.2518        4.5703        4.4817        4.1945        3.7281        3.3244        3.3872        2.9644        2.5021        2.1244        1.2879        1.0982        0.9171        0.8159        0.8989        0.8165        0.0000        0.0000        0.0000        0.0000        0.0000        0.0000        0.0000        0.0000        0.0000        0.0000        0.0000        0.0000        0.0000        0.0000        0.0000        0.0000        0.0000        0.0000        0.0000        0.0000        0.0000        0.0000        0.0000        0.0000        0.0000        0.0000        0.0000        0.0000        0.0000        0.0000        0.0000        0.0000        0.0000        0.0000        0.0000        0.0000        0.0000        0.0000        0.0000        0.0000        0.0000        0.0000        0.0000        0.0000        0.0000        0.0000        0.0000        0.0000        0.0000        0.0000        0.0000        0.0000        0.0000        0.0000        0.0000        0.0000        3.0578        3.0302        2.5977        2.3365        1.9420        1.6692        1.4883        1.2896        2.8578        2.9825        3.7042        5.0058        5.2392        4.5237       15.6085        4.2701        3.1687        3.1411        3.3710        3.4478        3.6570        3.5989        4.8565        4.3518        3.9162        2.5706        2.2530        3.1981        3.1851        1.7732        1.1033        1.1176        0.9815        1.8725        1.4159        2.6716        2.2193        3.7483        3.8354        3.9465        4.2289        4.4812        7.1267        8.9730        9.4720       10.9625       16.6527       16.6137       14.1931       15.4592       16.7715       17.4229       17.5541       20.4011       22.6593       21.2325       22.5456       23.1080       25.5930       27.8948       33.0961       39.1016       41.3870       45.5778       46.0984       36.6013       33.0329       38.8074       45.1476       38.9617       32.3922       36.5706       35.6836       31.9117       30.6720       25.8609       27.9449       37.9600       48.1585       54.3454       46.7922       54.4861       81.2210       84.0640        0.0000        0.0000        0.0000        0.0000        0.0000        0.0000        0.0000        0.0000        0.0000        0.0000        0.0000        0.0000        0.0000        0.0000        0.0000        0.0000
        0.0000        0.0000        0.0000        0.0000        0.0000        0.0000        0.0000        0.0000        0.0000        0.0000        0.0000        0.0000        0.0000        0.0000        0.0000        0.0000        0.0000        0.0000        0.0000        0.0000        0.0000        0.0000        0.0000        0.0000        0.0000        0.0000        0.0000       14.4675       14.4327       11.3218       12.0181       11.0269       13.6058       11.9640       11.6943       12.6801       11.8149       11.0949       10.1369        9.2515        9.4266       10.4738       10.1593       10.4430       12.2050       12.5793       14.7760       12.5312       12.4979       11.0202       14.3864        8.7286        7.7127        9.9935        7.4504        9.9817       11.6442       11.9193       12.0275        9.3561        8.6190        7.7669        7.1390       11.7977        7.7317        8.9501        6.1362        5.8478        5.8550        5.8092        5.5828        7.4788        9.5173        7.0458        4.2665        4.3605        4.1275        4.2835        4.7922        4.5900        4.8119        4.2485        3.8701        5.0609        4.5688        3.5544        3.0944        2.2819        1.7482        1.9322        5.8204        3.8527        2.0355        1.0272        0.9636        0.5967        0.6031        0.7786        0.7346        0.8596        0.7249        0.0000        0.0000        0.0000        0.0000        0.0000        0.0000        1.6397        1.4926        1.2864        1.2661        0.0000        0.0000        0.0000        0.0000        0.0000        0.0000        0.0000        0.0000        0.0000        0.0000        0.0000        0.0000        0.0000        0.0000        0.0000        0.0000        0.0000        0.0000        0.0000        0.0000        0.0000        0.0000        0.0000        0.0000        0.0000        0.0000        0.0000        0.0000        0.0000        0.0000        0.0000        0.0000        0.0000        0.0000        0.0000        0.0000        4.8968        5.5708        4.2976        4.7126        4.5271        3.4739        2.9241        2.1903        1.5471        1.4715        1.1787        2.4753        3.6285        4.7760        3.5006        4.3112        6.7518        4.5458        2.8477        2.6880        2.7359        2.7310        2.9281        3.1102        3.1684        2.9520        2.5199        1.9837        1.4064        1.3069        1.0029        0.9671        1.0932        1.0384        0.9976        1.3047        1.6641        1.3215        1.8100        2.3058        2.7755        2.7478        3.1387        4.0243        4.4962        4.4887        7.3671        8.7944       11.7385       12.3597       12.9789       13.6488       19.3381       22.9382       20.4277       21.0879       21.6774       22.7253       24.5689       27.2409       32.1636       34.5916       39.2053       45.6640       48.7965       51.6159       50.3681       47.8319       47.3482       46.6060       46.9219       42.4388       32.8014       32.3517       31.1918       36.1646       31.6161       31.0050       31.8755       37.3194       50.5538       55.9142       53.9102       59.9318       75.7696       82.5892        0.0000        0.0000        0.0000        0.0000        0.0000        0.0000        0.0000        0.0000        0.0000        0.0000        0.0000        0.0000        0.0000        0.0000        0.0000        0.0000
        0.0000        0.0000        0.0000        0.0000        0.0000        0.0000        0.0000        0.0000        0.0000        0.0000        0.0000        0.0000        0.0000        0.0000        0.0000        0.0000        0.0000        0.0000        0.0000        0.0000        0.0000        0.0000        0.0000        0.0000        0.0000        0.0000       12.4869       10.0855       10.7863       11.3475        9.8242        8.4362       12.1141       14.0710       13.4964       11.9956        9.7749        7.9296        7.7771        7.8072       11.5072       14.2985       14.6275       22.6460       22.3616       13.8314       14.7859        9.3971        9.8941       11.7705        9.9295        6.4431        7.1041        8.7667        6.9142        8.9650        9.2690        8.7890        7.9021       12.1310        6.4329        5.0795        4.9586        4.1857        3.4913        3.9528        6.4600        5.9898        7.2338        4.9126        4.6632        6.5447       11.3631        6.1794        4.5882        4.6042        4.7181        5.1362        5.5211        4.9486        4.6470        4.5660        4.4073        5.3488        4.5320        3.7473        3.2148        2.3454        2.0934        1.7319        8.0475        3.5904        3.6050        2.9217        2.3022        0.9568        0.8295        0.7047        0.7020        0.7591        0.6000        0.7186        0.6083        0.3031        0.3171        0.6590        0.9518        1.3461        1.2109        1.1735        1.1554        1.2808        1.2757        1.2401        1.2462        0.0000        0.0000        0.0000        0.0000        0.0000        0.0000        0.0000        0.0000        0.0000        0.0000        0.0000        0.0000        0.0000        0.0000        0.0000        0.0000        0.0000        0.0000        0.0000        0.0000        0.0000        1.0876        0.9625        0.9853        2.4251        1.5091        2.1258        3.0552        4.2484        4.6065        4.4295        4.6036        5.8691        4.4804        4.5685        5.4118        5.1838        5.0641        3.8203        2.3366        1.9492        1.4642        1.3031        1.2865        2.1560        2.9604        2.5969        2.7578        4.6518        4.7501        2.0533        2.0307        2.3789        4.2515        2.9155        3.0458        3.4108        2.8362        2.7549        2.6333        1.6525        1.2085        0.8298        0.7810        0.9200        1.0601        0.8871        1.0501        1.1311        1.4492        1.5695        1.7559        2.1974        1.8990        2.4333        3.0960        6.1823        6.1990        7.0208        8.3167       10.2934       11.3570        8.8234        8.9691       16.1731       18.3735       18.5400       21.5409       22.8396       24.4793       26.8495       29.9367       33.4822       38.1278       41.0233       48.8139       52.8218       55.9361       54.7467       54.5181       52.5136       50.7134       46.4027       38.8992       29.8925       30.3921       31.7255       34.8874       34.7954       35.6598       36.1091       36.5122       45.9817       63.9416       68.0309       68.0607        0.0000        0.0000        0.0000        0.0000        0.0000        0.0000        0.0000        0.0000        0.0000        0.0000        0.0000        0.0000        0.0000        0.0000        0.0000        0.0000        0.0000        0.0000
        0.0000        0.0000        0.0000        0.0000        0.0000        0.0000        0.0000        0.0000        0.0000        0.0000        0.0000        0.0000        0.0000        0.0000        0.0000        0.0000        0.0000        0.0000        0.0000        0.0000        0.0000        0.0000        0.0000        0.0000        0.0000        0.0000       10.9257       10.6969        8.2515        8.3540        9.0969        9.6097       10.4096       10.0377        9.2735        7.4456       10.0426       15.6246       16.9628       16.1630       15.7781       14.0198       10.0693        9.1590       10.6264        7.2573        8.7780        6.6920        7.3312        5.7757        6.4421        7.7059       11.7401        6.8139        4.4838        6.3573        6.0632        6.6855        6.4063        7.8171        4.8805        4.5158        3.3247        2.4663        2.6702        3.4943        2.9566        2.8891        3.2413        3.2007        2.9420        2.9925        2.7091        2.5050        2.9877        4.0695        5.3122        8.1712        6.9773        5.7950        4.9241        3.9625        3.3460        4.1909        3.8631        3.4361        3.0227        2.2003        1.9519        2.0311        2.6481        1.8146        1.1258        0.8737        0.8201        1.2177        4.2310        3.5390        1.2877        1.0940        0.5671        0.5937        0.6505        0.2879        0.5006        0.5825        0.3071        1.0587        1.0726        1.0669        1.1312        1.1854        1.1239        1.0896        1.0582        0.9110        0.9535        0.9757        0.0000        0.0000        0.0000        0.0000        0.0000        0.0000        0.0000        0.0000        0.0000        0.0000        0.0000        0.0000        2.8817        2.5886        2.5317        2.2945        2.0165        1.8745        1.3791        1.1882        1.2549        1.7636        2.2272        2.3656        2.7602        3.2063        3.6008        4.1645        3.2280        3.5379        3.7096        3.9884        3.9089        3.2900        2.9879        2.9661        2.4664        2.2542        1.8668        1.6216        1.2805        1.6541        2.2442        2.3144        1.9859        4.1652        3.6427        3.2546        2.1524        2.2772        4.1792        2.8563        3.5851        3.6927        4.0716        3.4842        3.2213        1.6973        1.1696        0.6282        0.6074        1.2564        0.7389        0.7441        0.8050        1.0393        1.0283        1.3596        1.7177        1.7934        1.6896        1.4822        3.8422        6.0285        7.7710        6.0572        7.8754        8.5805        7.3713        7.7144        9.6538       15.6019       18.4830       21.9201       25.6040       25.4306       26.7448       31.3911       31.4268       33.2396       34.7596       39.3709       45.6018       52.4883       55.9102       54.1483       55.9560       52.1319       51.1291       40.6408       36.5909       29.3112       28.5395       31.4497       34.1154       34.9687       42.4402       45.2910       42.8529        0.0000       66.4885       65.4872       64.9567        0.0000        0.0000        0.0000        0.0000        0.0000        0.0000        0.0000        0.0000        0.0000        0.0000        0.0000        0.0000        0.0000        0.0000        0.0000        0.0000        0.0000        0.0000
        0.0000        0.0000        0.0000        0.0000        0.0000        0.0000        0.0000        0.0000        0.0000        0.0000        0.0000        0.0000        0.0000        0.0000        0.0000        0.0000        0.0000        0.0000        0.0000        0.0000        0.0000        0.0000        0.0000        0.0000        0.0000        7.0025        7.6963        7.7057        6.5415        7.1568        6.1030        5.7979        5.8999       12.8111       13.6820       14.2013       15.5733       16.2394       14.2541       11.2335        8.5731        5.2623        5.7332        6.5888        5.6161        4.9683        6.4820        7.3335        6.2273        7.1065        3.1514        2.1334        3.6858        3.6507        2.7543        3.9016        4.5018        4.5532        4.5149        3.9986        3.5330        3.5048        3.2521        2.0026        2.0421        1.6522        1.7098        1.7179        2.0271        2.0804        2.1622        1.6311        2.1403        2.5634        2.4391        3.6760        4.2523        4.1234        4.3346        5.2332        3.8791        3.9186        3.7771        3.9678        3.4480        3.1483        2.8847        2.0128        1.8456        1.6492        1.5476        1.3311        1.1169        0.9761        0.9091        0.5740        0.5261        1.3241        6.6727        6.1382        1.0971        0.7070        0.6997        1.1186        0.8940        0.4445        0.6333        1.1568        1.4225        1.5647        1.3936        1.9887        1.2462        0.9328        0.8946        0.7572        0.7213        0.7574        0.9453        1.2410        1.7692        0.0000        0.0000        0.0000        0.0000        0.0000        0.0000        0.0000        0.0000        3.7362        3.6131        3.3331        3.4252        3.3243        3.8196        3.4715        2.5633        2.2210        2.5084        2.0936        1.5589        1.9793        1.3205        1.8766        2.2761        2.5243        2.7798        3.1557        3.3869        3.7773        3.7019        3.5725        3.1953        2.9739        2.6950        2.0040        1.7889        1.6037        1.4200        1.5569        1.8040        2.7306        2.4678        3.3458        2.0507        2.4658        4.2119        2.9681        3.0794        4.1640        4.8988        4.4085        3.9177        3.3586        2.8780        1.6171        1.0539        0.5987        0.6200        2.0431        0.5933        0.5801        0.6608        0.7607        0.9040        0.9267        1.9997        1.1322        1.4649        2.6803        3.2124        4.6566        5.5526        7.2387        7.6834        8.6896        8.7370        8.7588       10.8649       17.7014       20.5862       24.7054       26.6667       29.3201       29.9408       30.4958       30.3046       32.4304       32.9407       35.1579       43.5736       51.7034       51.2116       49.4732       50.0612       46.2424       40.1060       36.9469       35.3145       30.7728       30.6306       34.4121       42.5358       47.6607       54.0773        0.0000        0.0000        0.0000        0.0000        0.0000        0.0000        0.0000        0.0000        0.0000        0.0000        0.0000        0.0000        0.0000        0.0000        0.0000        0.0000        0.0000        0.0000        0.0000        0.0000        0.0000        0.0000        0.0000        0.0000
        0.0000        0.0000        0.0000        0.0000        0.0000        0.0000        0.0000        0.0000        0.0000        0.0000        0.0000        0.0000        0.0000        0.0000        0.0000        0.0000        0.0000        0.0000        0.0000        0.0000        0.0000        0.0000        3.7484        4.1049        3.6470        3.3898        3.5274        9.1471        8.1839        6.0677        3.8890       15.6341       18.1606       15.6884       15.0834       14.1521       15.0718       16.0883       13.7113       11.7449        6.2193        4.6038        3.5065       11.4925       17.3532       11.5645       11.1343        7.7457        6.9889        3.7839        2.9629        4.4589        3.8116        4.3279        5.6637        4.2033        3.7481        3.4033        2.7845        2.9206        2.8599        7.6969       16.3365        4.4559        2.8070        2.1938        1.6939        1.4474        1.9168        2.6883        4.6693        4.7133        4.1625        4.1424        5.1957        6.0308        8.7727       10.2285       13.0132        9.8409        7.1476        5.3464        4.9206        5.0812        4.8304        3.8572        3.1040        2.4288        1.9666        2.2744        1.7379        1.4682        1.2034        1.1414        1.0162        0.9467        0.8839        1.0387        4.3290        5.6060        5.2713        2.0823        2.2384        2.2439        1.0789        0.5237        2.1433        1.7353        2.3233        1.9040        2.0622        2.1040        1.4491        0.7911        0.8037        0.5168        0.4890        0.4671        1.0686        1.6863        2.0325        1.8760        1.7225        1.2257        1.2727        1.6287        2.2665        3.5771        4.2537        4.0158        3.9359        4.5512        5.5750        4.3362        4.7956        4.3074        3.0748        2.6124        2.2255        1.5866        0.9649        0.9163        0.9604        1.4813        1.7484        1.8708        2.2173        2.7123        2.9639        3.1546        3.9565        4.2911        3.6631        3.2818        3.3776        2.9387        2.6359        1.8994        1.5474        1.5091        1.5955        1.4358        1.3201        1.8694        2.0448        2.2841        2.8812        3.7752        3.9794        3.3409        3.6105        2.6266        2.2841        2.6827        2.1341        0.8226        0.2283        0.2324        0.1633        0.3093        0.1738        0.2029        0.2501        0.8088        0.8458        0.7983        0.8206        0.4134        0.4239        0.6217        1.9882        3.9983        4.6712        5.4258        5.4411       11.1653       12.8083       13.8732       16.8406       26.3030       33.0878       36.2770       36.7738       34.7162       35.2278       35.9411       36.6203       32.9373       32.7551       34.1697       40.4094       45.8360       45.0819       43.2295       39.1591       35.0616       33.8069       31.3996       30.3509       26.7526       29.4561       39.7048       45.5099       60.1126        0.0000        0.0000        0.0000        0.0000        0.0000        0.0000        0.0000        0.0000        0.0000        0.0000        0.0000        0.0000        0.0000        0.0000        0.0000        0.0000        0.0000        0.0000        0.0000        0.0000        0.0000        0.0000        0.0000        0.0000        0.0000
        0.0000        0.0000        0.0000        0.0000        0.0000        0.0000        0.0000        0.0000        0.0000        0.0000        0.0000        0.0000        0.0000        0.0000        0.0000        0.0000        0.0000        0.0000        5.6715        3.1712        2.7913        3.6811        2.5441        2.1279        2.1277        4.4483        5.8168        4.7892       14.5755       20.2514       18.4494       16.6485       13.0376        9.0713       10.2956        8.2737        9.6936       11.3172        2.1563        1.7394        1.6395        1.8935        2.8188        8.5929       18.7369       17.9780       10.4267        4.8100        3.8441        3.4466        3.9764        4.1500        3.7748        3.3921        3.1857        9.5382       19.2854        6.0883        4.3345        4.2192        2.1996        2.7228        2.3196        2.5884        3.2553        1.6592        1.3731        1.5839        1.9474        2.4300        3.6757        6.8722       11.5285        5.8648        4.2456        4.8558        5.1192        4.7470        5.6734        5.1506        4.6261        4.9428        4.2214        3.9885        4.3412        4.5437        3.1753        2.6129        2.2761        1.8657        1.4301        1.4576        1.2903        1.1775        1.2828        1.2318        1.0660        1.0741        3.4814        4.6903        5.7749        4.9718        1.9154        1.2310        0.6400        1.8894        2.3190        1.9638        0.8312        0.6160        0.6306        0.5960        1.0249        0.5167        0.4635        0.2839        0.2541        0.2666        0.3197        0.4626        0.6884        0.7082        0.8548        0.9437        1.1000        1.3155        2.5409        3.3241        3.5731        3.9567        4.4006        5.3803        5.5558        4.6124        4.4629        3.9220        2.7624        2.9130        2.9448        2.4495        1.2437        1.8533        1.8069        1.5180        1.6758        1.7118        1.9030        2.2863        2.5608        2.7531        2.9002        3.6366        3.6467        3.5833        3.4110        2.4996        2.3959        1.9262        1.3851        1.4039        1.1791        1.1988        1.3045        1.9360        2.4067        2.7300        2.5059        2.9062        2.8363        2.7560        2.4911        1.8012        1.6632        1.8783        0.6636        0.1175        0.1619        0.0915        0.0137        0.0813        0.0925        0.1257        0.1813        0.6741        1.1717        0.6752        0.6627        0.3170        0.3106        2.1257        3.1386        4.7404        4.6719        4.5415        5.4099       12.5373       15.4606       16.5110       22.2610       31.3303       36.1310       37.8553       38.6967       37.2579       36.5999       36.3952       34.9911       32.6468       31.2870       34.8641       37.2692       43.8465       40.8073       35.5914       29.4533       29.6522       28.5154       27.7767       27.6585       25.6406       27.2213        0.0000        0.0000        0.0000        0.0000        0.0000        0.0000        0.0000        0.0000        0.0000        0.0000        0.0000        0.0000        0.0000        0.0000        0.0000        0.0000        0.0000        0.0000        0.0000        0.0000        0.0000        0.0000        0.0000        0.0000        0.0000        0.0000        0.0000        0.0000
        0.0000        0.0000        0.0000        0.0000        0.0000        0.0000        0.0000        0.0000        0.0000        0.0000        0.0000        0.0000        0.0000        0.0000        0.0000        3.3167        3.3747        4.2777        4.4622        3.3177        2.0936        0.7895        0.8633        1.1436        3.5674        3.5851        4.0005        7.4275       10.5809       11.8746       14.1934        9.8956        6.2506        1.9525        2.8589        4.3449        7.6025        0.8988        0.8426        0.6855        0.9449        3.2212        3.2776        6.1123       12.6079       23.0816       17.6263        7.2384        4.0797        4.3157        5.2782        4.6360        3.9242        2.8706        5.9566       12.0378       10.7939       11.5055        6.2560        6.4495        2.1145        1.1047        1.8364        2.1063        1.2965        1.8458        1.8545        1.0758        1.9804        3.3768        3.1136        2.9157        3.3432        2.4532        2.3809        2.7341        2.6012        2.4835        2.6000        3.5748        3.6234        4.0115        3.2952        3.4518        3.1961        3.0243        3.2333        4.0313        3.1328        2.5021        2.0827        1.7418        1.4745        1.4909        1.9311        1.5843        1.4162        1.3716        5.8504        7.2783        5.4309        3.6224        2.5535        1.9822        1.6405        1.8920        1.6322        0.9326        1.2046        1.4471        1.2566        0.5204        0.9729        0.6634        0.5381        0.7563        0.2199        0.2252        0.2710        0.3935        0.4511        0.5578        0.7156        0.8363        0.9794        1.7177        2.2533        3.2948        3.8198        4.1663        4.1957        5.7347        6.7846        5.1477        4.9199        3.3276        2.9803        3.3711        2.0128        1.3811        0.8612        1.0405        2.1420        2.4461        1.5889        1.5468        1.7160        2.0312        2.2829        2.4234        2.4470        3.0243        3.1603        3.0548        2.6776        2.0464        1.8754        1.4788        1.2699        1.1308        1.1037        1.1591        1.2947        2.0035        1.9163        2.2383        2.2178        2.5625        2.6541        2.5205        2.0721        1.6765        1.3363        1.5182        0.4199        0.0875        0.0124        0.0062        0.0075        0.0450        0.0515        0.0837        0.2510        1.1750        1.3744        0.6001        0.6480        1.0284        6.6596        8.8464        8.1152        6.3639        2.0921        5.2992        6.1073       12.0265       15.6984       19.8684       21.8523       28.0366       32.5584       36.4348       37.3968       35.2576       34.9627       34.3075       33.7205       31.2224       30.9219       33.1003       34.6627       40.0911       35.2962       29.9938        0.0000       26.1345       26.1548       25.9671       26.2245       24.7690       26.2915        0.0000        0.0000        0.0000        0.0000        0.0000        0.0000        0.0000        0.0000        0.0000        0.0000        0.0000        0.0000        0.0000        0.0000        0.0000        0.0000        0.0000        0.0000        0.0000        0.0000        0.0000        0.0000        0.0000        0.0000        0.0000        0.0000        0.0000        0.0000
        0.0000        0.0000        0.0000        0.0000        0.0000        0.0000        0.0000        0.0000        0.0000        0.0000        0.0000        0.0000        0.0000        3.6745        3.2269        3.1307        2.3180        1.8725        1.5775        1.1001        1.9344        2.9132        4.8408        3.8499        3.5695        3.2341        3.2684        3.6492        3.5580       10.3250        7.6141        4.6028        4.6064        2.5964        0.7499        0.5641        0.5715        0.6026        0.6619        0.5466        0.5865        0.6492        1.4643        3.7318        5.9673        4.0076        4.7992        6.1831        7.1315        7.2653        2.9431        2.2411        2.6424        5.9604        4.2170        3.4283        2.8742        3.6314        3.0353        1.5562        1.1021        1.6277        1.8853        1.3269        1.2567        1.5867        1.5320        1.1729        1.2324        1.1379        1.2149        0.5556        0.4864        0.2797        0.3203        1.4058        1.7306        2.4790        2.3048        3.5740        3.0599        2.7855        2.5362        2.4171        2.6021        2.6438        3.3669        4.0419        5.0477        4.8643        2.7880        1.9686        1.8621        2.3553        2.5781        2.0939        1.9134        1.9940        2.8366        3.7974        4.8190        4.7911        2.5293        1.0892        1.3538        1.9060        3.3397        2.6584        1.5879        1.3668        1.3313        0.7216        0.6558        0.8505        0.7486        0.6714        0.5841        0.2526        0.3895        0.4059        0.4770        0.6714        1.1040        0.9972        0.9431        1.3343        1.8201        2.9368        3.2686        3.7212        3.1931        4.1533        4.2295        4.0213        4.0585        2.8932        2.2113        2.1652        1.9346        1.1104        1.4287        1.5172        0.9193        1.1467        1.2583        1.3793        1.5086        1.7691        1.9447        2.0512        2.0883        2.5744        2.6567        2.5457        2.2421        1.6666        1.3998        1.1936        1.5704        2.5173        1.3552        0.7081        1.5490        1.4749        1.7062        1.8199        2.0226        2.4228        2.3095        2.0717        1.6952        0.9805        1.0930        0.9193        0.7369        0.2992        0.0176        0.0126        0.0117        0.0556        0.0509        0.0765        0.8271        2.0391        2.1093        0.9503        4.1355        8.0709        8.6194        7.6989        8.2436        5.6161        2.7263        3.9231        6.3660       14.4263       15.7905       16.3269       18.5318       26.1285       30.2034       31.9643       33.1272       31.5597       31.9035       31.5925       31.0412       30.2955       30.0275       33.9497       36.5884       37.1484       33.2208        0.0000        0.0000        0.0000        0.0000        0.0000        0.0000        0.0000        0.0000        0.0000        0.0000        0.0000        0.0000        0.0000        0.0000        0.0000        0.0000        0.0000        0.0000        0.0000        0.0000        0.0000        0.0000        0.0000        0.0000        0.0000        0.0000        0.0000        0.0000        0.0000        0.0000        0.0000        0.0000        0.0000        0.0000        0.0000        0.0000
        0.0000        0.0000        0.0000        0.0000        0.0000        0.0000        0.0000        0.0000        0.0000        3.3124        0.0000        0.0000        4.0672        3.4084        3.0041        2.5039        2.1615        2.4523        2.8595        1.6630        0.6286        0.6291        1.6114        2.7216        0.8177        0.8548        3.6102        2.8878        2.8432        2.7724        0.2146        0.7343        0.2272        0.2065        0.1596        0.4071        0.4284        0.4644        0.5122        0.4122        0.8123        5.1433        4.4883        0.3057        0.9146        0.2491        0.4331        4.9646        4.9754        1.1937        1.1500        1.4474        1.4645        4.4072        9.7269        4.8952        5.9224        7.1995        7.5555        3.2613        3.9659        4.1603        3.5640        3.9852        4.8128        5.0491        3.9400        1.4960        0.3371        1.7017        3.2165        2.0023        0.9738        0.1511        0.8361        1.4720        1.7151        1.3940        0.9980        1.5244        1.2651        1.3459        1.3823        2.5518        3.6220        4.5671        5.0411        4.8353        5.4945        4.4430        5.8202        4.0121        3.3534        3.0220        2.7372        2.9431        3.0917        3.0486        3.8831        3.1949        2.8399        3.7060        2.7678        2.2518        2.2044        2.2010        2.6218        2.9066        1.4783        1.2993        1.3040        1.3090        1.2717        1.5964        1.2577        0.9690        0.6047        0.8751        0.6895        0.7302        0.8835        1.3168        1.9666        1.8574        1.0095        1.6386        2.4416        2.7037        3.6294        3.4595        2.5972        3.0635        3.2294        2.8501        2.3633        1.8880        1.5256        1.3960        1.1911        1.3622        1.8853        1.9196        1.2706        1.0382        1.1246        1.3800        1.7749        1.4447        1.5279        1.5740        1.6496        1.8209        1.7345        1.6364        1.4550        1.3543        1.1567        0.9973        0.9237        0.6590        1.1727        0.4443        0.6279        1.3741        1.5385        1.4923        1.4114        1.9431        1.6395        1.3883        1.1341        0.5995        0.4607        0.5834        0.9363        0.4407        0.3153        0.2588        0.2175        0.0710        0.0542        0.0746        0.5690        1.6610        1.6866        3.9379        6.6217       11.6955       10.7002        9.5360        8.6086       10.3974        8.8435        6.4862        9.7783       19.4995       16.3132       15.6059       16.9428       21.1412       22.9461       24.3129       25.3539       27.2301       31.1960       32.4249       30.6796       31.2546       32.2235       36.3947       39.3336       36.8519        0.0000        0.0000        0.0000        0.0000        0.0000        0.0000        0.0000        0.0000        0.0000        0.0000        0.0000        0.0000        0.0000        0.0000        0.0000        0.0000        0.0000        0.0000        0.0000        0.0000        0.0000        0.0000        0.0000        0.0000        0.0000        0.0000        0.0000        0.0000        0.0000        0.0000        0.0000        0.0000        0.0000        0.0000        0.0000        0.0000        0.0000
        0.0000        0.0000        0.0000        0.0000        0.0000        4.0829        3.5576        4.2771        2.8810        2.4894        3.2732        3.1264        3.3579        4.0390        4.1151        2.3181        1.7529        1.5592        1.3877        0.7813        2.0639        2.6513        2.4795        1.1613        0.7132        2.9915        6.7309        3.8521        1.3649        0.1360        0.2134        0.0553        0.0507        0.0539        0.0654        0.3100        0.2737        0.3116        0.3505        0.2866        2.6210       15.2785       13.9617        0.4308        0.1764        0.1951        0.2116        0.9457        1.0171        1.0105        0.9403        1.0515        0.9780        0.8833        0.7643        0.8076        4.7054        2.4110        3.1384        2.9167        4.1203        2.5413        3.2902        3.5252        2.9759        1.9880        2.4151        2.5085        0.5487        0.2678        1.1095        0.3591        0.0906        0.1770        1.2330        2.0653        1.8228        0.9976        0.6843        0.6697        0.6821        0.9211        1.1806        2.7041        3.8757        4.1979        4.9271        4.1924        2.4219        3.0358        3.8948        4.5029        4.4999        3.6159        3.3555        3.4448        3.4931        3.5687        3.6468        3.2567        3.2858        2.9297        3.1867        2.2342        2.2165        4.1586        3.3150        3.9328        2.2106        1.5288        2.5251        2.1354        1.4674        2.0152        1.2312        0.5678        0.4398        0.4652        0.4105        0.8007        0.7428        1.4040        1.8668        2.4479        3.7482        3.3574        2.7105        2.0851        3.2502        3.0314        2.4552        2.3424        2.6370        2.0237        1.8061        1.4533        1.3739        1.1414        1.0015        0.9641        0.8863        1.0572        1.1423        0.9613        0.9841        1.0794        1.1044        1.1614        1.2104        1.3434        2.2228        1.9073        1.3230        1.2737        1.1493        1.0932        0.9946        0.8396        0.7365        0.4379        0.5092        0.3739        0.5074        0.9055        1.1455        1.1505        1.7246        1.5394        1.1696        1.0779        0.8806        0.4572        0.3179        0.2499        0.2899        0.4069        0.3900        0.3457        0.2752        0.0824        0.0536        0.0669        0.1219        0.7098        1.0386        2.9324        3.8870        8.2518        9.5653        7.2509        4.6833        6.0326        0.0000        0.0000        8.0093       13.5079       11.4671       12.3043       13.4430       18.5203       19.9527       22.2035       24.3031       24.8361       26.6192       30.3485       35.5165       30.3645       31.3246       35.6753       37.8406        0.0000        0.0000        0.0000        0.0000        0.0000        0.0000        0.0000        0.0000        0.0000        0.0000        0.0000        0.0000        0.0000        0.0000        0.0000        0.0000        0.0000        0.0000        0.0000        0.0000        0.0000        0.0000        0.0000        0.0000        0.0000        0.0000        0.0000        0.0000        0.0000        0.0000        0.0000        0.0000        0.0000        0.0000        0.0000        0.0000        0.0000        0.0000
        0.0000        0.0000        0.0000        0.0000        5.5116        3.7018        2.9247        4.3866        2.7352        2.0230        2.1262        3.7685        3.6886        2.6360        2.9235        1.6200        1.3506        1.1281        1.1610        2.5150        3.0945        3.1554        3.3083        0.6803        6.0175        3.3337        0.0266        0.0314        0.0345        0.0329        0.0280        0.0753        0.0135        0.0181        0.0307        0.1710        0.8380        0.2865        0.2355        0.1958        0.4484        1.5334        2.3085        0.1152        0.1318        0.1484        0.1641        0.7477        0.8128        0.8136        0.9578        1.9208        0.9514        0.6619        0.8016        1.9923        1.6735        0.9042        0.2670        1.9460        1.2132        0.5920        0.7518        0.7570        0.6186        0.7045        0.6574        1.9673        0.2320        0.2964        0.6212        0.3612        0.1236        0.3629        1.4865        2.2531        2.2293        1.8068        0.5384        0.6156        0.4666        1.6845        2.0191        1.9776        2.2059        2.8443        2.5223        1.9939        1.9264        1.8238        2.4312        3.4722        3.7483        3.4436        3.4810        3.9902        4.2588        4.3184        4.5127        3.2166        3.0605        2.9595        2.9971        3.1665        3.3564        2.6078        3.0012        2.5776        3.0578        3.0555        2.1447        1.6560        1.4290        1.2905        1.1466        0.5172        0.4552        0.4322        0.5653        0.6595        0.6467        0.8202        0.9874        0.9486        1.5874        2.6988        2.2640        3.5367        2.2940        1.8075        2.3539        2.0790        1.9400        1.6658        1.3729        1.2358        1.3124        1.1719        1.1007        1.2510        1.1867        1.0841        1.3768        0.8302        0.8608        0.9071        1.0115        0.9897        0.9869        1.0075        1.0067        0.9914        1.2208        0.9691        0.8788        0.8495        0.7520        0.6812        0.9898        0.4112        0.3780        0.3937        0.4600        0.8415        1.4158        0.9903        0.9871        0.9583        0.9563        3.7123        3.6154        0.3972        0.2994        0.3052        0.2570        0.4589        0.4635        0.4175        0.4293        0.1257        0.0510        0.0549        0.1024        0.5847        0.5872        1.0776        1.8310        4.0338        5.2591        4.9827        3.5585        0.0000        0.0000        0.0000        6.8206        7.6587        8.8577       10.7847       12.4804       15.5432       18.1787       19.1952       20.4565       23.3104       25.4678       26.7830       27.3712       28.5797        0.0000        0.0000        0.0000        0.0000        0.0000        0.0000        0.0000        0.0000        0.0000        0.0000        0.0000        0.0000        0.0000        0.0000        0.0000        0.0000        0.0000        0.0000        0.0000        0.0000        0.0000        0.0000        0.0000        0.0000        0.0000        0.0000        0.0000        0.0000        0.0000        0.0000        0.0000        0.0000        0.0000        0.0000        0.0000        0.0000        0.0000        0.0000        0.0000        0.0000        0.0000
        0.0000        0.0000        8.8409        4.1987        3.3022        3.6026        3.4744        2.5875        1.8105        1.6555        3.2166        3.2493        2.9915        3.0365        1.7107        3.2593        3.6361        2.9299        2.2680        1.5791        2.3394        2.4858        1.6273        0.3831        0.0160        0.1007        0.0188        0.0220        0.0242        0.0234        0.0199        0.0120        0.0097        0.0130        0.3743        0.2838        0.1966        0.1771        0.1679        0.1398        0.1557        0.7687        1.5993        2.7866        2.7588        0.5069        0.5163        1.1268        0.8559        1.8927        2.6286        0.6495        0.6102        0.7503        0.5321        1.4286        1.2417        0.5306        0.3935        0.3100        0.3753        0.5861        0.4775        0.2182        0.1820        0.3511        0.3409        0.0862        0.0380        0.3948        0.2373        2.1995        1.4826        1.1233        0.7678        1.2530        1.3608        1.1363        0.2627        0.3552        0.4293        1.1752        2.0369        2.1449        1.2744        1.1714        0.8343        1.1378        1.3308        1.2896        1.6655        2.7398        3.0470        3.3624        3.2197        3.3841        3.4665        3.4715        3.3730        2.9662        2.5155        2.8527        3.9045        6.1696        5.5713        6.0120        5.0124        4.9661        3.6932        4.3729        4.4137        4.3114        2.4795        1.6532        0.8706        0.7483        0.6722        1.0134        1.5487        1.0780        1.0451        1.0409        1.0629        1.3867        2.6407        2.7230        1.5979        2.3678        1.7586        1.6333        2.0073        1.4859        1.3969        1.6914        1.1888        0.9260        0.8338        0.9617        0.8238        0.7545        0.8899        1.9438        1.8676        0.7429        0.8194        0.8395        0.8074        0.8304        0.8416        0.8527        0.8274        0.8522        0.8699        0.8009        0.7070        0.6561        0.5481        0.5203        0.5792        0.4402        0.4765        0.5027        0.5212        1.1010        0.8870        0.8994        0.8938        0.8608        0.8581        5.7474        0.6968        0.4123        0.3455        0.4086        0.5544        0.6682        0.6417        0.5432        0.3564        0.0954        0.0468        0.0398        0.0741        0.4181        0.5697        0.9833        0.8570        1.3129        1.8971        3.0389        0.0000        0.0000        0.0000        4.1675        5.0757        9.1984       11.8793        9.4864       11.4508       14.4916       16.5967       18.1443       18.8985       20.1255       23.4069       25.6777       26.2291        0.0000        0.0000        0.0000        0.0000        0.0000        0.0000        0.0000        0.0000        0.0000        0.0000        0.0000        0.0000        0.0000        0.0000        0.0000        0.0000        0.0000        0.0000        0.0000        0.0000        0.0000        0.0000        0.0000        0.0000        0.0000        0.0000        0.0000        0.0000        0.0000        0.0000        0.0000        0.0000        0.0000        0.0000        0.0000        0.0000        0.0000        0.0000        0.0000        0.0000        0.0000        0.0000
        0.0000        6.2520        3.6353        2.2453        4.2449        0.1464        0.3146        1.8838        1.1854        2.1939        4.5882        2.1653        2.5888        5.8600        3.6205        1.6532        3.1312        4.5455        2.3697        0.8627        1.5170        2.3080        0.0000        0.0000        1.3278        1.7780        0.0000        0.0000        0.0000        0.0512        1.1248        0.3467        0.3900        0.2695        0.0000        0.0000        0.0000        0.0000        0.0778        0.0215        0.1026        0.2075        0.2470        0.3309        0.5041        0.1305        0.0000        0.0113        0.0124        0.1942        0.7750        0.2998        0.2996        0.2874        0.2583        0.4006        0.3676        0.3500        0.4027        0.4283        0.3871        0.4247        0.3798        0.4517        0.4477        0.5344        0.5069        0.4610        0.5551        0.3368        0.4384        0.6961        0.1791        0.3143        0.2151        0.1640        0.3470        0.5826        2.1202        1.2724        0.7900        1.3274        1.9057        1.6749        1.1916        1.3581        0.8576        0.9611        0.9335        1.1185        1.5113        2.4925        2.2773        2.5545        3.3174        3.4954        3.8265        2.7805        2.6372        3.0353        3.5215        3.6898        3.6085        4.1245        5.6834        5.3916        4.2536        4.2234        3.2504        3.9753        3.1842        3.5122        4.2372        3.0137        2.4364        2.6407        2.7449        2.9857        2.0681        1.1047        0.8511        1.0124        1.0741        2.2617        1.9775        1.7836        2.0639        2.5566        2.3167        2.9280        1.5553        1.2218        1.0951        1.6206        1.0023        0.8337        0.6016        0.6785        0.7432        0.7178        0.6021        1.0572        1.0773        0.7449        0.6729        0.8186        1.2282        1.4381        1.2847        0.9561        0.9691        0.6293        0.6391        0.5977        0.5041        0.1717        0.2004        0.0000        0.0000        1.0560        1.2772        1.7780        2.0066        1.0774        0.6655        0.8414        0.9041        0.6744        0.6750        0.6395        0.6468        0.6221        0.5734        0.4946        0.4841        0.4756        0.4649        0.4058        0.2980        0.9428        2.2632        0.0000        0.0000        0.6440        1.7202        3.4160        1.0933        5.4222        0.0000        0.0000        0.0000        0.0000        3.4250        5.6190        5.8385       11.5771       13.0980        7.3355        7.8718       12.1139       13.8509       15.1468       17.0410       19.7643       20.4703       19.6919        0.0000        0.0000        0.0000        0.0000        0.0000        0.0000        0.0000        0.0000        0.0000        0.0000        0.0000        0.0000        0.0000        0.0000        0.0000        0.0000        0.0000        0.0000        0.0000        0.0000        0.0000        0.0000        0.0000        0.0000        0.0000        0.0000        0.0000        0.0000        0.0000        0.0000        0.0000        0.0000        0.0000        0.0000        0.0000        0.0000        0.0000        0.0000        0.0000        0.0000        0.0000        0.0000        0.0000
        0.0000        7.3919        6.6824        5.4424        0.1404        0.0000        5.0574        5.7128        3.2569        2.6160        1.2266        0.9096        3.4501        1.6294        0.9726        0.5150        1.0402        0.9935        0.0182        0.0000        0.0000        0.0000        0.0000        0.0000        0.0796        0.1651        0.0000        0.0000        0.0000        0.2579        0.2589        0.0260        0.0246        0.0000        0.0000        0.0000        0.0000        0.0439        0.1326        0.0613        0.0000        1.2834        1.6197        1.5501        0.9342        0.2431        0.5968        0.0042        0.0047        0.0889        0.2897        0.2267        0.2025        0.2160        0.2133        0.3637        0.3735        0.3993        0.4166        0.4543        0.4646        0.4606        0.4453        0.4241        0.4078        0.3794        0.5793        1.1368        1.5092        1.9844        1.6147        0.6070        0.5647        0.8093        0.8967        0.0969        0.3780        0.1386        0.6765        0.1607        0.2166        0.3002        0.4784        0.8102        1.3770        1.0430        0.6148        0.8085        0.9374        1.0462        1.3896        1.9809        2.1896        2.4290        2.2725        2.8065        2.7741        2.8359        2.6729        2.8601        3.1941        2.8311        2.6943        3.1849        3.9596        4.2286        3.6997        2.9789        2.8170        2.4953        2.2052        3.1712        3.6106        4.4650        3.1025        2.4593        3.8417        2.9538        1.4193        1.4163        1.2133        1.1386        1.1370        1.8320        2.7624        3.4481        1.5699        1.4499        1.6955        1.8856        2.9573        1.0076        1.5458        1.1400        1.2101        0.7951        0.8004        0.7113        0.9687        0.9088        0.8988        0.8210        0.8536        0.7721        0.5740        0.4930        0.4919        0.9333        0.7668        0.5079        0.5075        0.6177        1.2742        1.0738        0.4170        0.0591        0.0000        0.0000        0.2381        1.4018        1.6610        1.9013        1.8477        0.9197        0.9087        0.5761        0.5767        0.6011        0.6516        0.6416        0.5740        0.5925        0.5844        0.5710        0.5539        0.5414        0.5647        0.6829        0.4490        0.0000        0.6237        0.0000        0.0000        0.9752        0.0000        0.0000        0.0000        0.0000        0.0000        0.0000        0.0000        3.7371        3.6683        5.8630        6.8487       12.3658       11.4813       11.5160        8.5059       12.3597       14.3027       15.5632       19.9147       19.1114        0.0000        0.0000        0.0000        0.0000        0.0000        0.0000        0.0000        0.0000        0.0000        0.0000        0.0000        0.0000        0.0000        0.0000        0.0000        0.0000        0.0000        0.0000        0.0000        0.0000        0.0000        0.0000        0.0000        0.0000        0.0000        0.0000        0.0000        0.0000        0.0000        0.0000        0.0000        0.0000        0.0000        0.0000        0.0000        0.0000        0.0000        0.0000        0.0000        0.0000        0.0000        0.0000        0.0000        0.0000        0.0000
        2.3567        5.5101        8.6779        0.6335        0.2846        2.1099        6.2287        4.2459        4.3776        2.6448        2.5371        0.6741        2.9322        1.3774        0.5168        0.1887        0.0183        0.0048        0.0034        0.0000        0.0000        0.0000        0.0000        0.2222        0.2723        0.4306        0.1889        0.0000        0.0791        1.9920        2.5720        0.6998        0.2350        0.0000        0.0000        0.0435        0.5285        0.1551        0.2688        1.4720        0.0312        0.7650        1.9045        1.1908        1.1425        0.8278        0.0641        0.0364        0.0647        0.3533        0.3506        0.2367        0.1701        0.1743        0.1895        0.4788        0.4696        0.4818        0.4636        0.5173        0.5499        0.5036        0.5409        0.5921        0.4271        0.4204        0.4175        0.3807        0.5151        3.0970        2.7294        1.2916        0.7387        1.2679        0.8852        0.2125        0.0447        0.0472        0.4077        2.1311        2.2722        1.2459        0.5423        0.5837        0.9277        0.6592        0.5804        1.0428        1.1063        1.0626        1.2005        1.7272        2.0211        2.1396        2.2331        2.9123        3.0103        2.8271        2.5222        2.2895        2.0489        2.2479        2.6301        3.1744        3.2592        3.3323        3.4163        3.5098        3.2342        2.8333        2.2163        1.9643        1.9548        2.0902        2.6566        3.1050        4.1785        3.8158        4.2029        2.3491        1.9731        2.5138        2.7018        2.0212        1.7593        1.5177        1.2526        1.2468        1.3877        1.0866        0.9117        0.8841        0.8143        0.8394        0.9368        0.7318        0.4628        0.5958        0.9157        1.1059        2.1615        0.7122        0.6984        0.5567        1.1431        0.9343        0.4549        0.4895        1.5728        1.3871        0.4940        1.0438        0.9451        0.4706        0.6861        0.3327        0.3464        0.4858        0.2428        1.3882        1.6939        2.2216        1.6306        0.8939        0.6632        0.6175        0.6219        0.6498        0.6491        0.6521        1.0412        1.1445        1.2969        1.3033        1.4729        1.2806        1.0616        0.9215        0.8692        0.0610        0.0000        0.0000        0.4092        0.2979        0.0000        0.0000        0.0000        0.0000        0.0000        0.0000        0.0000        3.5486        3.2125        3.3757        3.6723        5.8500        9.2277        9.7528       12.7696       11.5602       13.6452        0.0000        0.0000        0.0000        0.0000        0.0000        0.0000        0.0000        0.0000        0.0000        0.0000        0.0000        0.0000        0.0000        0.0000        0.0000        0.0000        0.0000        0.0000        0.0000        0.0000        0.0000        0.0000        0.0000        0.0000        0.0000        0.0000        0.0000        0.0000        0.0000        0.0000        0.0000        0.0000        0.0000        0.0000        0.0000        0.0000        0.0000        0.0000        0.0000        0.0000        0.0000        0.0000        0.0000        0.0000        0.0000        0.0000        0.0000        0.0000
        3.7449        3.6563        1.3890        0.1264        1.0969        5.0681       10.1873        7.6587        3.8444        3.8800        5.6257        5.0790        8.5767        6.7730        7.5739        0.1096        0.0146        0.0034        0.5126        0.0337        0.0491        0.0000        0.3012        0.5982        0.3177        0.8899        0.2856        0.0000        0.3695        0.4273        0.5199        0.0232        0.5829        0.5539        1.0496        1.2867        1.1144        1.5886        1.6376        0.8932        0.0450        0.5853        1.0154        0.3598        0.7549        0.8560        0.9371        0.1806        0.6028        0.8347        0.7029        0.1610        0.2143        0.2710        0.3071        0.7165        1.0324        0.7489        1.1723        0.8346        0.9144        1.1569        1.0828        0.7489        0.6715        0.7609        1.4022        3.5433        2.5010        1.4400        1.1497        0.5458        0.4263        0.2487        0.1445        0.0637        0.1425        0.1535        0.1980        0.4286        0.5809        0.3932        0.6964        0.7309        0.8531        0.8187        0.8079        1.7758        1.7240        1.8768        2.0519        2.1929        1.9520        1.9551        1.8216        2.1227        2.1448        2.1232        2.0617        1.9603        1.8439        1.9100        2.0488        2.5805        2.8387        2.7210        2.8583        4.2104        4.5232        4.8030        3.7748        2.6530        2.4591        2.0029        1.6307        1.9862        1.9308        1.7991        2.0469        1.9621        1.4568        4.5286        2.9308        1.1785        1.5646        1.5517        1.1377        1.8562        1.8543        0.9937        1.0592        0.7672        0.8961        0.7495        0.4183        0.4574        0.5998        0.8156        0.4684        0.4804        4.1149        1.0642        1.1368        1.1876        0.9771        0.6789        0.4760        0.7874        1.4960        0.6219        0.9068        1.3813        1.5806        1.2262        2.2314        0.5881        0.3997        0.2906        0.1454        0.9983        1.3670        1.5289        1.4061        0.8159        1.0727        1.0617        0.7743        0.8131        0.8789        0.9741        1.2474        1.6814        1.8945        1.7430        2.1094        2.0505        1.9022        1.4353        1.3813        0.2077        0.0000        0.0000        0.0000        0.0000        0.0000        0.0000        0.0000        0.0000        0.0000        0.0000        0.9600        3.6521        3.5836        3.8089        4.2523        5.7082        6.2572        8.1887        5.5580        9.4707       11.2364        0.0000        0.0000        0.0000        0.0000        0.0000        0.0000        0.0000        0.0000        0.0000        0.0000        0.0000        0.0000        0.0000        0.0000        0.0000        0.0000        0.0000        0.0000        0.0000        0.0000        0.0000        0.0000        0.0000        0.0000        0.0000        0.0000        0.0000        0.0000        0.0000        0.0000        0.0000        0.0000        0.0000        0.0000        0.0000        0.0000        0.0000        0.0000        0.0000        0.0000        0.0000        0.0000        0.0000        0.0000        0.0000        0.0000        0.0000        0.0000
        8.3729        1.4596        4.6990        0.3673        0.2348        1.1883        2.5654        3.5263        7.5825       10.9035       11.0156        3.1776        3.8043        4.3256        3.8105        0.4530        0.7116        0.6869        0.0534        0.0363        0.0000        0.0789        0.1627        0.2749        0.0471        0.0639        0.0841        0.0981        0.1168        0.1109        0.1819        0.0360        0.6307        1.2485        0.4650        0.0205        0.0440        0.2060        0.0267        0.4433        0.3509        0.2126        0.4729        0.8149        0.7570        0.1597        0.3143        0.9135        1.2918        1.3194        1.2390        1.3203        0.7338        0.2865        1.8747        1.2463        1.0178        0.8220        1.7671        2.9456        4.7184        4.5525        2.4633        1.4947        1.6522        1.2204        0.7470        0.4807        0.4300        0.1902        0.1817        0.2888        0.4361        0.2762        0.1955        0.2958        0.2397        0.2826        0.5929        0.7395        0.3607        0.4308        0.7954        0.8275        0.8760        1.5917        1.2785        1.4831        1.1700        1.0696        1.1110        1.4510        1.5805        1.6455        1.6830        1.8268        1.7645        1.6824        1.5889        1.6902        1.7608        1.7328        1.7890        2.3985        2.5560        2.6539        3.3014        3.8907        3.8854        3.8376        4.2209        4.0285        3.5949        3.0697        2.2219        1.4129        1.6189        1.6766        1.6835        2.3915        1.0022        1.5247        1.3300        1.1980        1.1045        1.1347        1.3332        1.3015        1.1083        0.8637        1.4977        0.6900        0.4805        0.4218        0.3985        0.3710        0.2206        0.3387        0.6191        0.3884        1.1416        0.8604        0.7061        1.7064        2.6293        0.8072        0.7073        0.9565        0.7467        0.6986        0.8622        1.0122        1.0562        1.0978        1.1196        0.3523        0.1688        0.0000        0.0000        0.6724        0.9407        1.0944        1.1355        1.1620        1.1945        1.2253        1.2454        1.2437        1.2632        1.2972        1.3412        1.3844        1.4350        1.6139        1.5721        2.0648        1.9660        1.8351        1.5363        2.3184        5.3544        6.1697        0.0000        0.0000        0.0000        0.0000        0.0000        0.0000        0.0000        0.0000        1.0800        4.9224        5.0047        5.1366        5.1094        0.0000        0.0000        1.7400        1.2000        1.9800        4.4100        0.0000        0.0000        0.0000        0.0000        0.0000        0.0000        0.0000        0.0000        0.0000        0.0000        0.0000        0.0000        0.0000        0.0000        0.0000        0.0000        0.0000        0.0000        0.0000        0.0000        0.0000        0.0000        0.0000        0.0000        0.0000        0.0000        0.0000        0.0000        0.0000        0.0000        0.0000        0.0000        0.0000        0.0000        0.0000        0.0000        0.0000        0.0000        0.0000        0.0000        0.0000        0.0000        0.0000        0.0000        0.0000        0.0000        0.0000        0.0000
        2.0944        2.2630        3.5528        0.2076        0.4015        3.1539        5.7728        6.5696       16.0117        9.2187        8.3788        2.3539        4.0174        1.6428        1.4903        1.1534        0.8896        0.7839        0.1121        0.0000        0.0700        0.0000        0.0000        0.0469        0.0657        0.0892        0.1912        0.1621        0.2033        0.2084        0.4363        0.1733        0.8802        0.4481        0.0763        0.0000        0.1372        0.0549        0.0000        0.3069        1.3077        0.2600        0.2637        0.7201        1.2017        0.8831        0.8114        0.9613        1.4471        1.5636        0.7369        0.8155        1.2260        1.4907        3.5881        2.8154        2.1186        3.1903        7.2848        8.5798        5.8900        4.3196        1.3796        0.6920        0.7535        1.1346        0.9604        0.5234        0.3005        0.3352        0.2538        0.3973        1.4951        1.1298        0.7207        0.6573        0.6605        1.0373        0.9207        0.5379        0.4479        0.7426        1.2083        0.9569        0.7520        0.5530        0.5952        0.4539        0.4430        0.4805        0.4645        0.8536        1.2374        1.4660        1.4243        1.4093        1.3041        1.3531        1.5629        1.4577        1.3901        1.4680        1.6295        2.2141        2.3687        2.4936        2.8571        2.8139        3.0843        2.5827        2.5148        2.7194        2.8127        2.8758        3.1528        2.6278        2.0980        2.0586        1.1830        1.0005        0.9067        0.9291        0.8959        1.1418        1.0515        1.0480        1.0013        1.5952        1.2610        1.1491        1.7585        1.0139        0.4755        0.3165        0.3976        0.2321        1.1654        0.9744        1.2418        1.1969        1.3338        1.0803        3.1604        5.2520        3.6556        2.4833        1.2372        0.9499        0.7110        0.8258        0.8121        1.2801        1.1501        1.0435        0.7733        0.0000        0.0000        0.0000        0.0000        0.6906        0.9939        1.2041        1.1208        1.2821        1.3507        1.4274        1.4540        1.4606        1.4843        1.5300        1.5874        1.7475        1.6968        1.7867        1.9093        2.2756        2.4278        2.3149        1.9431        0.0000        0.0000        0.0000        0.0000        0.0000        0.0000        0.0000        0.0000        0.0000        0.0000        0.0000        2.2200        5.7976        5.4685        5.4837        0.0000        0.0000        0.0000        0.0000        0.0000        0.0000        0.0000        0.0000        0.0000        0.0000        0.0000        0.0000        0.0000        0.0000        0.0000        0.0000        0.0000        0.0000        0.0000        0.0000        0.0000        0.0000        0.0000        0.0000        0.0000        0.0000        0.0000        0.0000        0.0000        0.0000        0.0000        0.0000        0.0000        0.0000        0.0000        0.0000        0.0000        0.0000        0.0000        0.0000        0.0000        0.0000        0.0000        0.0000        0.0000        0.0000        0.0000        0.0000        0.0000        0.0000        0.0000        0.0000        0.0000        0.0000        0.0000
        0.0000        0.0000        1.4088        0.0000        0.0000        1.0556        2.8299        5.6593        8.1536        8.3296        7.8693        2.2852        1.2797        1.2810        1.1010        0.8452        0.4252        0.0000        0.0000        0.0000        0.0000        0.0000        0.0255        0.1071        0.1806        1.1641        0.7868        0.1825        0.2148        0.2085        0.3840        0.5763        0.1869        0.2192        0.4811        0.0510        0.2039        0.0706        0.5054        0.7288        1.3689        1.2748        0.2226        0.7065        0.9099        0.3800        0.3979        0.3302        0.1562        0.3340        0.4330        1.1952        1.4396        4.2337       10.0798       10.5620        8.7430        7.3764        6.8173        4.0720        2.6086        2.1001        0.8143        0.8025        0.8300        0.7798        0.6259        1.0976        0.5112        1.0739        1.4935        1.8761        1.5671        0.5681        0.5725        0.4564        0.8296        0.8795        1.0453        0.8595        0.6986        1.2619        0.8960        0.3054        0.1770        0.3052        0.2123        0.2610        0.2917        0.7641        0.5478        0.7971        1.1448        1.2624        1.4610        1.2458        1.1990        1.2077        1.2908        1.3554        1.4280        1.5394        1.5704        1.9989        2.1567        2.2640        2.3126        2.4317        2.7137        2.4357        2.4283        2.6093        2.4510        2.3000        2.9501        2.8467        2.3786        2.0187        1.4144        1.3903        0.9190        0.8843        0.9373        1.5566        1.2039        0.8849        0.8464        0.8542        0.8659        0.8006        0.7337        0.5378        0.3931        0.4034        0.3953        0.1718        0.9463        0.9943        0.1165        0.4317        0.6660        1.2861        1.6952        2.5554        2.6967        3.1009        0.2533        0.4992        0.6553        0.7026        0.7303        1.4698        1.8245        1.4719        0.8061        0.0000        0.0965        0.0000        0.1031        0.4912        0.7599        1.2055        1.0891        1.2128        1.5341        1.5039        1.5567        1.5864        1.6946        2.3882        1.9744        1.7681        1.8804        1.9047        2.0536        2.4637        2.6439        2.7466        2.7685        0.0000        0.0000        0.0000        6.8964        0.0000        0.0000        0.0000        0.0000        0.0000        0.0000        3.4800        2.0100        6.9864        0.0000        0.0000        0.0000        0.0000        0.0000        0.0000        0.0000        0.0000        0.0000        0.0000        0.0000        0.0000        0.0000        0.0000        0.0000        0.0000        0.0000        0.0000        0.0000        0.0000        0.0000        0.0000        0.0000        0.0000        0.0000        0.0000        0.0000        0.0000        0.0000        0.0000        0.0000        0.0000        0.0000        0.0000        0.0000        0.0000        0.0000        0.0000        0.0000        0.0000        0.0000        0.0000        0.0000        0.0000        0.0000        0.0000        0.0000        0.0000        0.0000        0.0000        0.0000        0.0000        0.0000        0.0000        0.0000        0.0000        0.0000
        0.0000        0.0000        0.0000        0.0000        0.0000        1.0256        1.5391        2.6713        4.3988        4.4296        4.0924        1.2180        1.4355        1.8879        2.6601        1.0873        0.3330        0.0473        0.0446        0.0305        0.0000        0.0000        0.0000        0.1599        0.1665        0.5404        0.7089        0.2409        0.2696        0.5629        0.2931        0.7308        0.1004        0.0123        0.0119        0.0000        0.0039        0.5153        0.9567        1.4143        1.3884        0.9053        0.5670        0.5318        1.1221        0.2493        1.2913        1.7034        1.0899        1.5601        1.6712        4.9011        2.7619        3.5608        6.2128        3.8091        4.2384        3.7944        1.9213        1.7235        1.0924        1.1213        0.8175        1.0202        1.2793        1.3038        1.1904        1.2589        0.7881        1.9229        1.7119        3.4228        2.8303        0.6682        0.4295        0.5166        0.6953        1.2476        1.0352        0.7982        0.8185        0.6048        0.3268        0.1876        0.2600        0.3057        0.2883        0.3637        0.4607        0.4049        0.5318        0.8105        0.9767        1.3865        1.4674        1.1963        1.2494        1.2526        1.2390        1.2772        1.4462        1.6032        1.5270        1.8100        1.9954        2.2879        2.4539        2.3756        2.3893        2.5257        2.5499        2.1679        1.9975        1.8815        2.1739        1.7007        1.8817        2.0895        1.4944        1.3048        1.1582        1.2240        1.7420        1.1689        0.9958        0.7289        0.8448        0.7589        0.7138        0.7165        0.7430        0.5054        0.3886        0.5265        0.5530        0.1882        1.0005        0.8845        0.3686        0.3220        0.1330        0.2495        0.8712        1.8348        1.3082        0.6491        2.1877        0.5863        0.9282        1.1977        0.6369        0.8014        0.8390        0.6370        0.4860        0.0282        0.0000        0.1379        0.0000        0.5657        0.5329        0.7109        0.9138        1.1079        1.3100        1.4572        1.5549        1.6263        1.7762        1.8680        1.7754        1.7831        1.7864        1.8674        2.0190        2.4399        2.6125        2.7276        2.7883        0.0000        0.0000        0.0000        2.3296        6.2218        0.0000        0.0000        0.0000        0.0000        3.3000        0.0000        1.8000        6.9605        0.0000        0.0000        0.0000        0.0000        0.0000        0.0000        0.0000        0.0000        0.0000        0.0000        0.0000        0.0000        0.0000        0.0000        0.0000        0.0000        0.0000        0.0000        0.0000        0.0000        0.0000        0.0000        0.0000        0.0000        0.0000        0.0000        0.0000        0.0000        0.0000        0.0000        0.0000        0.0000        0.0000        0.0000        0.0000        0.0000        0.0000        0.0000        0.0000        0.0000        0.0000        0.0000        0.0000        0.0000        0.0000        0.0000        0.0000        0.0000        0.0000        0.0000        0.0000        0.0000        0.0000        0.0000        0.0000        0.0000        0.0000
        0.0000        0.0000        0.0000        0.0000        0.0000        0.2879        2.1720        2.4651        4.5527        4.6818        5.5883        0.9869        0.5075        4.0070        0.2556        0.4456        0.8564        0.4871        0.0464        0.0335        0.0465        0.0742        0.1163        0.2213        0.2775        0.3206        0.4229        0.3056        0.3538        0.5294        0.2342        0.1320        0.1048        0.8147        0.0477        1.0064        0.9934        1.4932        2.3478        2.0692        0.7758        0.7100        0.8452        0.6103        0.2372        0.1471        0.3356        1.0753        1.9019        1.6797        2.7888        3.0313        3.8204        4.6085        2.2033        1.2419        1.0857        1.4668        2.0705        1.6630        1.7084        0.9635        0.6107        1.3719        1.3187        1.1451        1.1577        2.0569        2.2286        2.0583        1.1148        1.1787        2.0239        1.8296        1.8883        1.2094        0.6152        0.8950        0.5690        0.7247        1.5290        1.2195        0.8907        1.2931        0.7540        0.7944        0.6784        0.4693        0.4124        0.4375        0.5194        0.7704        0.8762        0.9444        1.0315        1.2547        1.4248        1.4663        1.4850        1.6773        1.6024        1.6119        1.6090        1.7542        2.1323        2.3827        2.4099        2.4644        2.4738        2.0889        1.8058        1.9566        1.7158        1.5622        1.4674        1.8210        2.7036        2.3356        1.9331        2.2004        1.9452        2.2990        3.0500        1.7621        1.1299        0.6472        0.4806        0.1904        0.7696        1.7042        1.0372        0.8680        0.8708        1.2685        1.6883        0.6618        0.5082        1.5314        1.7191        1.9849        2.6231        1.4114        1.0645        2.8790        1.0762        0.4553        0.2306        0.3513        0.6855        0.4356        0.8704        0.0000        0.0000        0.0000        0.0302        0.3805        0.0000        0.2242        0.0000        0.2073        0.1895        0.2743        0.3898        1.0880        1.2618        1.4492        1.5926        1.9446        2.0976        2.2422        2.1192        2.0725        1.7836        1.6837        1.8327        2.1223        2.2827        2.6263        2.6743        2.4359        2.3785        2.8750        3.1066        3.4073        0.0000        0.0000        0.0000        6.4844        6.3500        7.8832        8.6970        9.9150       12.1713        0.0000        0.0000        0.0000        0.0000        0.0000        0.0000        0.0000        0.0000        0.0000        0.0000        0.0000        0.0000        0.0000        0.0000        0.0000        0.0000        0.0000        0.0000        0.0000        0.0000        0.0000        0.0000        0.0000        0.0000        0.0000        0.0000        0.0000        0.0000        0.0000        0.0000        0.0000        0.0000        0.0000        0.0000        0.0000        0.0000        0.0000        0.0000        0.0000        0.0000        0.0000        0.0000        0.0000        0.0000        0.0000        0.0000        0.0000        0.0000        0.0000        0.0000        0.0000        0.0000        0.0000        0.0000        0.0000        0.0000
        0.0000        0.0000        0.0000        0.0000        0.0000        7.1598        5.0986        1.0219        0.7718        1.6880        0.6726        1.1543        2.0077        1.1202        0.7808        1.2406        0.0000        0.1017        2.4467        1.3490        0.6728        0.9653        0.1623        0.3130        0.4781        0.4795        0.7960        0.8198        1.6645        1.4781        0.2809        0.2660        0.1334        0.0273        0.0531        0.2741        0.4035        0.1269        1.8971        1.2844        1.1705        1.0780        0.4166        0.1662        0.0703        0.0766        0.5628        0.9439        1.4131        5.1513        8.9541        6.4530        4.5237        1.4185        0.5726        0.2770        1.2009        0.3060        0.9521        0.7430        0.4234        0.2924        1.7732        1.0650        2.1955        2.3841        1.6811        1.0382        0.4354        0.3806        0.4213        1.9755        2.9278        2.3696        1.3409        1.5515        1.5715        1.4355        1.0927        0.9390        1.4520        2.0204        0.8774        0.8681        1.2471        1.2696        1.0443        0.5314        0.4350        0.5571        0.6624        0.8882        1.1885        1.5889        1.5709        1.7011        1.8108        1.8745        1.9492        1.9807        1.9765        2.1229        2.1119        2.1548        2.2899        2.2671        2.0414        2.2751        1.7600        1.4512        1.4369        1.5277        1.5140        1.5530        1.7095        2.3059        2.0898        2.3220        2.5924        2.7384        2.1642        1.3943        0.9906        1.3264        2.0508        2.7643        1.3131        0.1614        0.5261        0.7238        1.2153        0.5391        0.5285        0.8615        0.2749        0.1208        0.1691        1.1393        1.0085        1.2581        1.8997        0.3908        0.8966        1.4397        0.3767        1.2331        0.5885        0.3615        0.3748        0.3138        0.2488        0.0000        0.0000        0.5043        0.2486        0.0000        0.0000        0.1526        0.0623        0.1435        0.1141        0.1945        0.3739        1.0930        1.1982        1.4012        1.5882        1.9907        2.1938        2.2990        2.1763        1.6611        1.5979        1.6430        1.8030        2.1009        2.2703        2.3986        3.6304        3.5885        2.9777        3.1694        3.2928        3.4351        0.0000        0.0000        5.5455        5.9729        6.5988        7.5625        8.7263       10.1395       11.2147       12.7698       14.7205       13.6785       15.3428       16.8288        0.0000        0.0000        0.0000        0.0000        0.0000        0.0000        0.0000        0.0000        0.0000        0.0000        0.0000        0.0000        0.0000        0.0000        0.0000        0.0000        0.0000        0.0000        0.0000        0.0000        0.0000        0.0000        0.0000        0.0000        0.0000        0.0000        0.0000        0.0000        0.0000        0.0000        0.0000        0.0000        0.0000        0.0000        0.0000        0.0000        0.0000        0.0000        0.0000        0.0000        0.0000        0.0000        0.0000        0.0000        0.0000        0.0000        0.0000        0.0000        0.0000        0.0000        0.0000
        0.0000        0.0000        0.0000        0.0000        3.5313        4.6511        0.4842        0.5350        0.7358        0.8039        4.5085        0.8466        4.2804        9.2295        5.0644        3.7470        3.4601        1.5019        3.2355        1.3012        0.7063        0.2100        0.3879        1.0048        1.5393        1.4282        0.9239        1.5860        1.4043        1.5671        2.2033        1.5137        1.2222        0.1451        0.1813        0.3462        0.0000        0.0544        0.9148        2.2779        1.9443        1.0478        0.6636        0.7921        0.9220        0.9741        1.0985        2.2503        3.0736        4.2336        1.4520        1.1036        2.7217        3.0426        0.8124        0.5328        0.1590        0.2640        0.9155        0.5099        0.3475        0.4411        0.4704        0.6453        0.6032        1.3101        0.5688        0.6506        0.8651        0.9674        0.8327        1.3135        1.1035        0.6622        0.4643        0.8703        1.9950        3.1931        3.8101        2.7555        2.1923        2.4712        2.4649        2.5433        2.4563        2.0388        1.3286        0.9862        0.6629        0.6438        0.7690        1.0188        1.4777        1.6317        1.9361        2.0288        2.0214        1.8914        2.0887        1.8691        1.8754        1.8421        2.0492        1.8872        1.8177        1.8304        1.4333        1.3801        1.4348        1.0875        1.4540        1.1130        1.4015        1.6424        1.8827        2.0798        2.1258        1.6806        1.9612        2.8214        2.3383        1.6903        1.4922        0.4474        1.0836        2.2854        1.7672        2.2732        1.2885        0.4390        0.4816        0.9635        0.9019        0.3240        0.3733        0.2952        0.4660        0.2350        0.6769        0.2953        0.3172        0.2858        0.3805        0.3402        0.3588        1.5980        1.8920        1.6296        0.4630        0.3218        0.2303        0.0000        0.0000        0.1197        0.0000        0.0000        0.0000        0.2678        0.0000        0.0484        0.0678        0.1378        0.2584        0.8464        1.1120        1.2301        1.4231        1.8061        2.0138        2.0884        2.0268        1.5581        1.5122        1.5682        1.7234        2.0149        2.1865        2.3010        3.2347        2.9305        3.3421        3.4175        3.8067        4.2866        0.0000        4.5481        5.1808        5.9931        6.2738        7.5020        8.3421        9.6042       11.2826       12.6141       14.8271       14.0112       15.6147       16.5278       16.8867        0.0000        0.0000        0.0000        0.0000        0.0000        0.0000        0.0000        0.0000        0.0000        0.0000        0.0000        0.0000        0.0000        0.0000        0.0000        0.0000        0.0000        0.0000        0.0000        0.0000        0.0000        0.0000        0.0000        0.0000        0.0000        0.0000        0.0000        0.0000        0.0000        0.0000        0.0000        0.0000        0.0000        0.0000        0.0000        0.0000        0.0000        0.0000        0.0000        0.0000        0.0000        0.0000        0.0000        0.0000        0.0000        0.0000        0.0000        0.0000        0.0000        0.0000
        0.0000        0.0000        0.0000        0.0000        4.6199        3.5981        2.4223        1.0851        1.2131        7.8746        7.5189        8.8010       10.7438        8.2360        8.2323        3.7139        4.9126        7.7281        4.2644        1.3614        0.5854        1.0732        1.4012        1.4463        1.0663        0.8627        1.3639        1.6260        2.3148        0.8003        0.8930        0.8150        1.1361        1.1997        1.9950        1.0955        0.1846        0.6042        1.9608        1.6121        1.3067        1.0825        1.7712        3.5282        2.2030        1.6612        1.5967        1.9495        1.7845        1.3048        1.1695        2.2710        1.9507        1.4301        0.9115        0.7833        0.3024        0.3005        0.5084        0.6646        0.8953        1.0056        0.4452        0.6432        1.0511        0.9654        0.5153        0.4729        0.9466        0.7088        0.4630        0.2860        0.4086        0.4204        0.8335        1.4775        1.7314        2.2386        3.7320        2.4841        2.4343        2.6420        3.2556        2.5667        1.7035        2.1438        1.9702        1.0512        1.1949        1.2542        1.2802        1.6005        1.7939        1.8153        1.9141        1.7872        1.9281        2.1396        2.0425        2.0259        2.3120        2.1668        2.2399        1.7531        1.5340        1.4541        1.3402        0.6855        0.8453        0.7065        0.8107        0.9978        0.9052        1.0837        1.0398        1.4720        1.6267        2.0273        2.2036        2.5393        2.7682        1.7258        1.8559        2.3398        2.3521        2.5251        1.7913        1.5760        1.8634        1.4757        1.1787        0.5778        0.4798        0.4252        0.4150        0.3590        0.3527        0.3498        0.4116        1.1696        1.8695        0.9024        0.4359        0.4290        0.4993        0.7332        0.8365        0.8408        9.8399        2.3484        0.8545        0.0000        0.0000        0.0000        0.0000        0.0000        0.1335        0.0631        0.0000        0.0363        0.0508        0.1039        0.1956        0.5832        0.7682        0.9357        1.0891        1.3888        1.5559        1.6536        1.6802        1.3500        1.3733        1.4571        1.5988        1.8679        2.0249        2.8233        3.1542        4.7113        4.7884        2.9586        2.4884        2.9275        3.3466        3.9347        4.4141        6.0417        6.8992        6.3922        7.8507        9.8572        9.0600       10.9862       13.3927       12.9169       14.9025       15.4995       17.1352        0.0000        0.0000        0.0000        0.0000        0.0000        0.0000        0.0000        0.0000        0.0000        0.0000        0.0000        0.0000        0.0000        0.0000        0.0000        0.0000        0.0000        0.0000        0.0000        0.0000        0.0000        0.0000        0.0000        0.0000        0.0000        0.0000        0.0000        0.0000        0.0000        0.0000        0.0000        0.0000        0.0000        0.0000        0.0000        0.0000        0.0000        0.0000        0.0000        0.0000        0.0000        0.0000        0.0000        0.0000        0.0000        0.0000        0.0000        0.0000        0.0000        0.0000
        0.0000        0.0000        0.0000        0.0000        1.2148        2.7801        1.8924        0.6638        1.4958        3.0869        7.9876        7.5341        6.2191        6.1398        6.1357        2.5344        1.8322        1.2437        1.6002        0.5907        2.5113        0.6926        0.4936        1.0051        5.3194        2.7736        5.2154        4.5011        2.5480        1.2883        0.7451        1.9520        4.9039        3.4824        1.7870        1.1469        0.6912        0.7980        0.9629        1.3296        1.2764        3.2836        3.0290        4.1003        2.7975        4.1033        1.9378        1.1202        1.6267        1.8737        1.7409        2.7124        2.5978        1.9198        1.8818        2.0759        0.8160        1.2204        0.6865        0.5247        0.6281        0.4317        0.5550        0.7783        0.7808        1.8151        1.4469        1.3018        0.5919        0.4828        0.4503        0.2442        1.6277        1.5011        2.5304        1.4978        1.3823        1.4365        1.4138        1.9025        2.0291        1.8302        2.6648        4.4798        4.7702        4.5270        3.7082        1.7639        1.7935        2.6321        3.9228        2.3462        1.9384        2.8488        2.0886        2.1184        2.2804        2.4377        2.3740        2.6024        2.5123        2.3000        1.9871        1.2844        1.2392        1.0608        1.1271        0.4483        0.3683        0.8417        0.5607        0.7280        0.5764        0.8447        0.7522        0.9403        1.5013        1.4397        1.3695        1.1349        1.0601        1.1390        1.5632        0.8435        0.5293        0.7935        0.9235        1.6582        2.0031        1.5864        1.8015        2.2338        2.4766        1.5956        1.3034        0.8715        0.8711        0.8517        0.8151        0.7627        1.0310        0.9027        1.3228        0.5827        0.5784        0.5670        2.0389        1.1762        1.6855        0.7372        0.4528        0.0000        0.0000        0.0000        0.0000        0.0000        0.0000        0.0000        0.0000        0.4971        0.0178        0.1212        0.0699        0.1843        0.2431        0.3748        0.3514        0.4283        0.4836        0.5374        0.5882        1.1804        1.2770        1.3938        1.5313        1.8972        1.9424        2.0009        1.9749        1.6067        1.6107        1.7874        3.4064        6.7766        4.0775        4.9220        6.2292        3.2168        3.0571        3.4609        4.6542        3.8270        4.4090        5.4984        7.1104        9.5258       11.2344       11.9373       14.4968        0.0000        0.0000        0.0000        0.0000        0.0000        0.0000        0.0000        0.0000        0.0000        0.0000        0.0000        0.0000        0.0000        0.0000        0.0000        0.0000        0.0000        0.0000        0.0000        0.0000        0.0000        0.0000        0.0000        0.0000        0.0000        0.0000        0.0000        0.0000        0.0000        0.0000        0.0000        0.0000        0.0000        0.0000        0.0000        0.0000        0.0000        0.0000        0.0000        0.0000        0.0000        0.0000        0.0000        0.0000        0.0000        0.0000        0.0000        0.0000        0.0000        0.0000
        0.0000        0.0000        0.0000        0.0000        0.0000        0.0000        0.0000        0.0000        2.1317        3.9249        3.8922        3.3588        5.1413        4.8564        6.9882        3.3382        2.5778        1.8407        1.1531        0.5963        0.7110        0.6445        0.7201        3.0308        2.8249        4.8205        4.4140        8.5242        5.3146        4.6776        3.6074        7.0130        7.3934        2.5760        1.4821        2.1499        2.2559        2.7941        1.9308        2.2385        3.6041        2.6917        2.1204        0.7454        0.0352        0.0352        0.0352        0.3616        0.1893        0.3729        0.7059        0.4788        1.9002        3.9039        3.7434        2.7024        1.8777        1.0118        0.9718        1.3616        1.0398        1.2339        1.6165        1.3730        2.1263        1.7281        1.5794        2.7759        2.5570        1.4051        0.7781        0.8194        0.6239        0.3299        0.3382        0.2546        0.1877        0.1885        0.5704        0.5941        1.2008        1.2577        1.5518        3.5410        3.3338        2.3165        2.1633        3.3572        3.5873        3.7110        4.8622        5.5483        9.0341        5.6788        3.7759        4.0506        3.4054        2.5412        2.7211        2.6385        2.3256        1.9964        1.6875        1.3193        1.1237        0.9224        0.6623        0.2840        0.1750        0.7666        1.2885        0.6675        0.3925        0.6203        1.2334        1.3934        1.0599        1.5055        0.8530        0.8605        0.6017        1.1672        1.6488        1.0554        1.4018        1.0494        1.3369        1.7352        1.3609        1.9759        1.9036        2.1810        2.5220        2.3307        2.5639        1.6623        1.0783        1.0275        0.9854        0.9065        0.8642        0.8447        0.8767        1.1466        0.6597        0.6404        0.5935        0.9287        0.8448        0.8181        0.5262        0.0438        0.0000        0.0000        0.0000        0.0000        0.0000        0.0000        0.0000        0.0063        0.0089        0.0190        0.0367        0.0972        0.1285        0.1615        0.1958        0.2440        0.2803        0.3438        0.4338        1.5056        1.5350        2.3535        1.4017        1.6446        1.7749        1.8014        1.7260        1.3927        1.6913        1.5431        1.7791        2.2244        2.5396        5.2457        2.8150        2.2186        2.2661        2.6427        3.3205        2.7861        3.2797        4.3742        6.0991        8.5836       10.4173        0.0000        0.0000        0.0000        0.0000        0.0000        0.0000        0.0000        0.0000        0.0000        0.0000        0.0000        0.0000        0.0000        0.0000        0.0000        0.0000        0.0000        0.0000        0.0000        0.0000        0.0000        0.0000        0.0000        0.0000        0.0000        0.0000        0.0000        0.0000        0.0000        0.0000        0.0000        0.0000        0.0000        0.0000        0.0000        0.0000        0.0000        0.0000        0.0000        0.0000        0.0000        0.0000        0.0000        0.0000        0.0000        0.0000        0.0000        0.0000        0.0000        0.0000        0.0000        0.0000
        0.0000        0.0000        0.0000        0.0000        0.0000        0.0000        0.0000        0.0000        0.0000        0.0000        0.7737        2.1273        5.7101        6.3121       13.0228        4.8329        5.1176        3.0032        1.6666        0.6079        1.6408        5.0068        3.2905        6.5547        3.6220        3.1585        3.2847        3.9285        5.4175        5.9747        3.6635        4.0940        1.0786        0.3506        0.6099        0.7723        0.3786        0.7199        1.2972        0.9623        0.4634        0.2874        0.4107        0.5693        0.6572        0.7217        0.8567        1.4189        0.0573        0.1606        0.1893        0.8867        1.3933        1.8151        1.6102        1.5676        2.2853        1.6030        1.2867        1.7977        1.9940        1.5554        0.7827        1.6214        1.9785        2.0838        1.4402        1.2750        1.1767        1.4626        0.8684        0.6182        0.5758        0.5873        0.4415        0.5554        0.7774        0.3545        0.5196        0.5658        0.6796        1.0586        1.6150        1.7585        2.0642        2.4922        3.3636        5.5270        6.8176        5.2962        7.7229        7.6798        5.5741        6.0805        9.8091        8.4087        3.0099        2.5019        3.8611        2.3287        2.3912        1.9687        1.5999        0.8478        0.4222        0.3369        0.3024        0.5050        0.5997        0.3553        0.1690        0.6892        0.5905        0.4060        0.7535        1.1080        1.8981        0.9244        0.8357        1.2032        1.1493        1.0369        1.2504        1.3181        2.6830        2.4495        1.3857        1.4859        1.3596        1.5643        2.2630        2.6836        2.9262        2.1979        2.4483        1.3862        1.3330        1.2955        1.2170        1.6995        1.0832        1.0309        1.0341        0.7840        0.7874        3.6808        0.7345        2.2191        0.9349        0.7641        0.5468        0.1548        0.0000        0.0000        0.0000        0.0000        0.0000        0.0000        0.0000        0.0027        0.0038        0.0087        0.0175        0.2252        0.0625        0.0872        0.1213        0.1648        0.2008        0.2796        0.3885        0.9124        1.8476        1.8486        1.3353        2.9508        2.0913        1.5832        2.6976        2.3596        2.0457       19.5065        2.1653        1.9953       20.6616        2.3763        2.6690        2.2016        1.8256        2.4621        3.0890        2.5661        2.5657        4.1283        0.0000        0.0000        0.0000        0.0000        0.0000        0.0000        0.0000        0.0000        0.0000        0.0000        0.0000        0.0000        0.0000        0.0000        0.0000        0.0000        0.0000        0.0000        0.0000        0.0000        0.0000        0.0000        0.0000        0.0000        0.0000        0.0000        0.0000        0.0000        0.0000        0.0000        0.0000        0.0000        0.0000        0.0000        0.0000        0.0000        0.0000        0.0000        0.0000        0.0000        0.0000        0.0000        0.0000        0.0000        0.0000        0.0000        0.0000        0.0000        0.0000        0.0000        0.0000        0.0000        0.0000        0.0000        0.0000
        0.0000        0.0000        0.0000        0.0000        0.0000        0.0000        0.0000        0.0000        0.0000        0.0000        7.8033       19.5186        9.1600       16.8127       24.8861        9.4852        5.3303        3.4450        5.2155        2.9100        7.1565        9.9798       11.5288       10.5103        7.7864        6.7001        5.0801        5.6501        7.1364        4.2907        4.0582        3.3842        1.3801        0.5046        0.6502        1.2874        1.6370        1.6283        0.9219        0.8934        0.9228        0.3879        0.3409        0.7055        1.0053        1.3286        1.4345        1.1927        0.3627        0.4663        0.3280        1.6514        1.9412        2.1734        2.0704        1.6517        0.7505        0.5223        0.1087        0.4530        0.9200        0.8906        0.5895        0.5837        0.2660        0.4341        0.3604        1.0836        1.2030        1.3443        1.4365        2.5172        1.3621        1.3615        1.1532        0.7989        0.7910        0.7627        0.9791        0.9356        1.0333        1.0864        1.2136        1.5834        1.5657        1.5843        1.8239        2.1360        1.9089        1.8888        1.4328        1.3305        2.2061        2.5132        4.5306        5.2954        6.2346        4.4228        2.9969        1.9545        1.9944        1.6513        1.3734        0.6126        0.5700        0.2641        0.1898        0.4426        0.5439        0.4215        0.2806        0.3690        0.2783        0.6958        0.5995        0.9007        1.1620        0.9726        1.2389        0.7011        0.7632        0.8808        0.8418        2.2780        2.5157        1.6830        1.2125        1.8962        2.3218        2.3102        2.6647        2.4309        2.5223        2.2510        2.0403        1.6434        1.6181        1.5931        1.4899        2.2041        1.2823        1.2784        1.2681        1.5017        0.9233        0.8722        0.7739        2.3930        1.0137        0.9126        1.3320        0.0000        0.0000        0.0000        0.0000        0.0912        0.0000        0.0000        0.0000        0.0019        0.0027        0.0062        0.0125        0.1333        0.0952        0.0762        0.1279        0.1907        0.2455        0.3302        0.5719        6.1170        4.4910        1.2640        3.6482        5.2968        1.4054        1.3466        1.2028        0.8924        0.9223        1.0268        1.9828        1.5335        2.8452        1.8949        1.9011        1.4966        1.4772        1.7694        2.3472        1.7878        2.1884        0.0000        0.0000        0.0000        0.0000        0.0000        0.0000        0.0000        0.0000        0.0000        0.0000        0.0000        0.0000        0.0000        0.0000        0.0000        0.0000        0.0000        0.0000        0.0000        0.0000        0.0000        0.0000        0.0000        0.0000        0.0000        0.0000        0.0000        0.0000        0.0000        0.0000        0.0000        0.0000        0.0000        0.0000        0.0000        0.0000        0.0000        0.0000        0.0000        0.0000        0.0000        0.0000        0.0000        0.0000        0.0000        0.0000        0.0000        0.0000        0.0000        0.0000        0.0000        0.0000        0.0000        0.0000        0.0000        0.0000
        0.0000        0.0000        0.0000        0.0000        0.0000        0.0000        0.0000        0.0000        0.0000        0.0000       17.5669       12.2703       15.8509       29.3449       13.1303        6.5070        7.7204        9.5210       25.9399       15.9706       22.6895       29.4249       21.1618       16.7545       13.6731       14.6064       12.2121       10.2096        6.7730        7.5109        5.8788        5.5521        4.2021        4.2211        2.8840        2.1824        1.9751        0.8209        1.3206        2.8003        1.8022        0.8530        0.7593        1.0355        0.6058        1.0473        1.6478        1.2887        1.0413        0.9941        1.1002        1.1197        0.9849        1.2623        0.5869        0.1525        0.0067        0.0661        0.0076        0.0314        0.0610        0.0844        0.1488        0.5414        0.3217        0.1429        0.3444        0.8227        1.4731        1.5564        1.6729        1.1052        0.9836        1.0560        0.9309        0.6236        0.7955        0.8662        0.5613        0.6289        0.7066        0.6974        0.8942        1.1916        1.1794        1.2193        1.1448        1.1758        1.1709        1.1135        1.0337        0.5551        0.5664        0.5979        0.7784        1.2763        1.4511        1.4665        1.4289        1.5515        1.6255        1.4630        1.1912        0.2017        0.2110        0.1269        0.0996        0.0866        0.3112        0.4758        1.9491        0.2184        0.2149        0.8501        1.0330        2.0738        1.6902        2.1733        1.7562        1.9608        2.1285        2.6955        2.3028        1.9077        2.0127        1.4280        1.8925        2.1670        2.7142        2.1813        2.2547        2.4446        2.7216        2.4848        2.4504        2.7362        2.6140        2.7692        2.1408        2.1119        2.0358        1.9315        1.9225        1.8479        1.8348        1.5301        1.3350        0.8495        0.6969        0.5437        0.3894        0.0000        0.0000        0.0000        0.0000        0.0000        0.0000        0.0000        0.0000        0.0000        0.0000        0.0000        0.0597        0.0000        0.0000        0.0369        0.3344        0.3564        0.4773        0.6308        0.7809        7.2889        7.5803        1.2900        1.6233       22.1680        0.8390        0.7644        0.6454        0.0096        0.0300        0.0995        0.1502        0.6614        0.8566        0.9016        0.9566        0.7520        0.7972        0.9789        0.0000        0.0000        0.0000        0.0000        0.0000        0.0000        0.0000        0.0000        0.0000        0.0000        0.0000        0.0000        0.0000        0.0000        0.0000        0.0000        0.0000        0.0000        0.0000        0.0000        0.0000        0.0000        0.0000        0.0000        0.0000        0.0000        0.0000        0.0000        0.0000        0.0000        0.0000        0.0000        0.0000        0.0000        0.0000        0.0000        0.0000        0.0000        0.0000        0.0000        0.0000        0.0000        0.0000        0.0000        0.0000        0.0000        0.0000        0.0000        0.0000        0.0000        0.0000        0.0000        0.0000        0.0000        0.0000        0.0000        0.0000        0.0000        0.0000
        0.0000        0.0000        0.0000        0.0000        0.0000        0.0000        0.0000        0.0000        0.0000        0.0000        0.0000       13.0267       17.5639        7.9377        9.4125        9.9358       14.0083       18.4537       14.5778       15.5153       16.7473       18.6327       12.5920        5.6936        6.6880        5.0276        6.5315        7.4528        8.6099        5.8307        5.8443        4.1004        3.4860        2.9505        0.9381        1.2717        0.5382        0.4107        0.6106        1.0327        0.4935        0.0413        0.5936        1.6131        0.8063        1.1950        1.7074        0.6001        0.2882        0.6590        0.6590        0.3257        0.2265        0.0040        0.0051        0.0055        0.0065        0.1070        0.1543        0.2017        0.1961        0.3374        0.3139        0.6703        0.3184        0.9187        0.5033        0.7643        1.6173        1.0983        1.9169        1.3769        0.7285        1.1030        0.7075        0.5237        0.4852        0.4188        0.4823        0.6862        0.5962        0.7765        0.8528        0.9513        1.0588        1.0378        1.0590        1.0355        1.0380        0.9909        0.9730        0.5306        0.4571        0.4980        0.6517        1.1245        1.3422        1.3675        1.2673        1.3999        1.4665        1.3706        1.0930        0.3546        0.1776        0.0796        0.0531        0.2157        0.1272        0.1389        1.6986        0.8583        0.5557        0.2107        0.8201        1.1879        0.9258        1.5533        2.0286        1.8069        2.0797        2.3545        2.1894        1.9091        1.9597        2.2265        3.1886        2.5371        2.7737        3.1540        2.5722        2.9666        2.9286        2.9955        3.2600        3.0430        3.1414        3.3275        2.5475        2.5531        2.3388        2.2526        2.1860        2.4760        2.0772        1.7132        1.4678        0.9176        0.7309        0.5593        0.4000        0.0000        0.0000        0.0000        0.0000        0.0394        0.1885        0.0000        0.0000        0.0000        0.0000        0.0000        0.0599        0.6676        1.0016        0.2854        0.0000        0.4113        0.5621        0.7140        0.8496        1.1161        1.3144        1.9136        1.2495        1.4468        0.7921        0.6153        0.5224        0.0459        0.0583        0.0865        0.1439        0.5397        0.7446        0.9358        0.9216        0.7317        0.8782        0.0000        0.0000        0.0000        0.0000        0.0000        0.0000        0.0000        0.0000        0.0000        0.0000        0.0000        0.0000        0.0000        0.0000        0.0000        0.0000        0.0000        0.0000        0.0000        0.0000        0.0000        0.0000        0.0000        0.0000        0.0000        0.0000        0.0000        0.0000        0.0000        0.0000        0.0000        0.0000        0.0000        0.0000        0.0000        0.0000        0.0000        0.0000        0.0000        0.0000        0.0000        0.0000        0.0000        0.0000        0.0000        0.0000        0.0000        0.0000        0.0000        0.0000        0.0000        0.0000        0.0000        0.0000        0.0000        0.0000        0.0000        0.0000        0.0000        0.0000
        0.0000        0.0000        0.0000        0.0000        0.0000        0.0000        0.0000        0.0000        0.0000        0.0000        0.0000        0.0000        0.0000        0.0000       24.4821       28.0342       30.4925       24.0374       23.6964       10.7752       16.8778        7.7633        6.1769        1.0535        0.6280        1.7709        2.0773        3.9291        4.6334        2.8041        1.7960        2.8055        2.0667        1.1363        1.3490        0.8094        0.0320        0.0689        0.2295        0.1003        0.2886        0.9451        1.0645        0.8359        2.3504        0.8829        0.8122        0.5237        0.3471        0.1647        0.2707        0.1728        0.2030        0.2880        0.1776        0.0076        0.1558        0.3566        0.4041        0.5282        1.1115        0.8407        1.2822        0.9538        0.9764        0.9934        0.6236        0.3962        0.6570        1.1516        1.1163        0.5787        0.8391        0.9518        0.6648        0.7445        0.8173        0.8490        0.8666        1.0383        1.1675        0.9242        0.9665        1.1736        1.0240        0.8873        0.9052        1.1672        1.1459        1.5498        1.0723        0.5952        0.5896        0.6922        0.7581        1.3368        1.5404        1.4746        1.3677        1.3540        1.5405        1.1660        1.0295        0.3424        0.1731        0.2047        0.2899        0.7724        0.3508        0.2667        0.2610        0.0289        0.3675        0.2171        0.5737        0.9152        0.8853        2.0607        1.7006        2.0204        2.3400        1.9253        1.4768        1.7578        2.6030        2.1956        1.5681        3.0403        4.5512        3.2607        3.2782        3.2567        2.9020        3.1719        3.4371        5.3117        5.7859        5.7473        3.7123        2.6643        2.5207        2.4416        2.3191        1.9788        1.9705        1.8743        2.3828        1.1243       26.4865        0.8113        0.6163        0.0000        0.0000        0.0000        0.1503        0.0000        0.0000        0.0000        0.0287        0.1560        0.0000        0.0000        0.0000        0.3336        2.1457        0.0366        9.3367        0.4925        2.0585        0.7882        3.1955        3.8779        2.4462        1.5913        1.5014        4.0196        7.7794        0.8333        0.6586        0.0686        0.9004        0.0868        0.1462        0.7656        2.8497        1.3537        0.0000        0.0000        0.0000        0.0000        0.0000        0.0000        0.0000        0.0000        0.0000        0.0000        0.0000        0.0000        0.0000        0.0000        0.0000        0.0000        0.0000        0.0000        0.0000        0.0000        0.0000        0.0000        0.0000        0.0000        0.0000        0.0000        0.0000        0.0000        0.0000        0.0000        0.0000        0.0000        0.0000        0.0000        0.0000        0.0000        0.0000        0.0000        0.0000        0.0000        0.0000        0.0000        0.0000        0.0000        0.0000        0.0000        0.0000        0.0000        0.0000        0.0000        0.0000        0.0000        0.0000        0.0000        0.0000        0.0000        0.0000        0.0000        0.0000        0.0000        0.0000        0.0000        0.0000
        0.0000        0.0000        0.0000        0.0000        0.0000        0.0000        0.0000        0.0000        0.0000        0.0000        0.0000        0.0000        0.0000        0.0000        0.0000        0.0000        0.0000        0.0000       26.0046       15.9410        7.2799        1.4058        1.5167        1.2438        1.3397        0.4242        1.5868        1.8941        1.5193        1.4607        0.9616        2.0618        1.7440        1.0519        0.9244        0.1172        0.0350        0.0327        0.0697        0.4669        1.3502        1.7249        0.4610        0.2884        1.8671        0.2766        0.1647        0.2060        0.2295        0.3119        0.1648        0.3139        0.2027        0.3028        0.1225        0.2175        0.3783        0.8623        1.2810        1.5646        1.0880        0.9347        2.0416        1.6350        1.5404        0.7295        1.0056        1.5392        2.2524        1.9140        1.7722        1.6521        1.5713        1.3953        1.5003        1.3874        1.2327        1.0703        0.6620        0.9442        0.8775        0.8114        0.7457        0.7549        0.8024        0.8775        0.8965        2.1972        2.6418        1.3692        0.9883        0.7975        1.5275        1.7121        1.0337        1.2480        1.5418        1.8720        1.7789        1.6985        2.9603        2.5124        2.3662        0.5514        0.4410        0.3925        0.5113        0.4600        0.0922        0.1836        0.1044        0.0612        0.0501        0.1248        0.1559        0.7525        1.1847        1.2782        1.7427        3.0310        1.8834        2.3291        2.3210        2.4007        2.3908        1.8663        1.6021        2.1656        2.4652        2.6215        2.4121        2.8360        2.8963        3.4227        3.7064        2.8233        5.6362        3.7451        3.0019        2.6171        2.9616        2.8678        2.7062        1.9823        2.0158        2.0198        2.1313        1.5218        1.5860        1.3442        1.0569        0.0000        0.0000        0.0000        0.0468        0.0000        0.0000        0.0000        0.0000        0.1055        0.0059        0.0000        0.0121        0.8597        0.5172        8.0722        8.1503        1.8751        0.7433        1.1727        2.9598        1.4091        1.5785        1.6755        1.9535        4.8582        2.5190        1.0292        1.0047        0.0945        1.2336        0.0417        0.6122        1.4717        1.4667        3.4729        0.0000        0.0000        0.0000        0.0000        0.0000        0.0000        0.0000        0.0000        0.0000        0.0000        0.0000        0.0000        0.0000        0.0000        0.0000        0.0000        0.0000        0.0000        0.0000        0.0000        0.0000        0.0000        0.0000        0.0000        0.0000        0.0000        0.0000        0.0000        0.0000        0.0000        0.0000        0.0000        0.0000        0.0000        0.0000        0.0000        0.0000        0.0000        0.0000        0.0000        0.0000        0.0000        0.0000        0.0000        0.0000        0.0000        0.0000        0.0000        0.0000        0.0000        0.0000        0.0000        0.0000        0.0000        0.0000        0.0000        0.0000        0.0000        0.0000        0.0000        0.0000        0.0000        0.0000
        0.0000        0.0000        0.0000        0.0000        0.0000        0.0000        0.0000        0.0000        0.0000        0.0000        0.0000        0.0000        0.0000        0.0000        0.0000        0.0000        0.0000        0.0000        0.0000       18.0981        9.7297        6.3907        8.9154        3.1106        3.8065        4.3917        3.9623        7.5035        5.0727        1.4426        2.3498        1.6746        1.7052        0.9528        0.6606        0.3061        0.3942        0.3525        1.6174        2.8392        1.2770        0.6809        0.8560        2.1780        0.3660        0.1320        0.0660        0.1020        0.3720        0.5880        0.9720        0.6420        0.3840        0.4260        0.3900        0.5169        1.4162        1.9668        2.0621        2.9536        2.3648        2.6650        2.4036        2.2110        2.0922        2.4181        2.2087        2.8175        2.4089        2.1780        1.8730        1.2355        1.3041        0.7875        0.6942        1.1287        0.9758        0.8588        0.6064        0.3530        0.4218        0.4638        0.4060        0.6104        0.6430        0.6959        0.7635        0.8972        1.9193        1.5921        1.3451        1.1946        1.4072        1.9582        1.6864        1.7795        3.4674        2.4972        1.9160        1.2568        1.0103        0.9782        0.8328        1.1366        1.1323        1.3863        1.1300        0.5664        0.4328        0.4030        0.4226        0.3154        0.3245        0.4111        0.7766        0.8567        1.0674        1.3585        1.4117        1.6529        1.8296        1.4691        1.6508        3.6458        2.6966        2.7010        2.1622        2.1555        1.9422        3.2554        3.0126        2.2464        2.4177        2.5950        2.7163        3.3198        3.5409        3.6695        3.2848        2.0545        2.1949        1.9437        1.9811        2.1933        2.2404        2.2956        2.4008        4.1530        4.1381        3.0245        2.4038        1.4972        1.0929        0.8659        0.7794        1.0169        0.9443        2.6039        1.7718        3.5528        3.3318        5.3770        2.6924        0.8224        0.5795        1.1744        1.6447        1.4756        5.0455        3.0080        1.2299        1.5601        1.7599        1.9162        1.9156        1.5264        1.5254        1.4719        1.4751        1.3415        4.6379        1.7817        2.2514        3.1563        3.7555        9.1412        0.0000        0.0000        0.0000        0.0000        0.0000        0.0000        0.0000        0.0000        0.0000        0.0000        0.0000        0.0000        0.0000        0.0000        0.0000        0.0000        0.0000        0.0000        0.0000        0.0000        0.0000        0.0000        0.0000        0.0000        0.0000        0.0000        0.0000        0.0000        0.0000        0.0000        0.0000        0.0000        0.0000        0.0000        0.0000        0.0000        0.0000        0.0000        0.0000        0.0000        0.0000        0.0000        0.0000        0.0000        0.0000        0.0000        0.0000        0.0000        0.0000        0.0000        0.0000        0.0000        0.0000        0.0000        0.0000        0.0000        0.0000        0.0000        0.0000        0.0000        0.0000        0.0000        0.0000
        0.0000        0.0000        0.0000        0.0000        0.0000        0.0000        0.0000        0.0000        0.0000        0.0000        0.0000        0.0000        0.0000        0.0000        0.0000        0.0000        0.0000        0.0000        0.0000        5.0651        3.0454        3.4741        4.7173        4.8960        3.5598        2.6669        2.3217        2.8142        2.9695        1.6577        0.5920        0.2232        0.1663        0.2938        0.6596        0.7334        1.0319        1.1408        1.7945        1.8038        0.3954        0.8833        1.3707        0.7080        0.7380        0.0720        0.1080        0.3960        0.8580        0.1380        0.2040        0.6240        0.4380        0.3840        0.6420        0.5814        1.0220        2.1333        2.9369        3.8946        3.3408        2.5667        1.4847        1.8733        2.5624        1.6553        1.6333        1.2893        0.6773        0.6829        0.7453        0.7576        1.1070        0.8699        0.8800        0.9488        0.6812        0.6530        0.5403        0.3521        0.2559        0.3619        0.4302        0.6286        0.5871        0.7449        1.0889        2.2552        3.2070        2.9743        2.6289        2.1599        2.4203        2.1885        2.8478        3.7501        2.7675        1.7488        2.0435        1.6445        0.8088        1.3419        1.2286        1.6510        1.5373        1.2826        1.2144        0.7183        0.4962        0.5254        0.4720        0.4792        0.4371        0.5183        0.7905        1.2798        1.2092        1.3551        1.2498        1.6913        2.5696        1.8352        1.2331        2.9615        2.4541        2.8461        1.5566        1.5969        2.2432        2.3170        2.0495        2.1701        2.4605        2.6826        2.7816        3.4006        3.4301        3.3772        3.0287        1.9643        1.6024        1.5978        1.6588        2.1265        2.2034        2.3479        2.6995        7.4814        6.7615        6.9760        3.1937        2.0467        1.5963        1.3178        1.1660        1.5291        1.3113        2.8296        1.8508        1.7567        0.2649        2.0898        0.2599        1.6279        1.2419        1.7227        0.7601        1.9834        1.4709        3.6372        2.3746        2.2819        3.0976        2.1488        2.2543        4.8276        1.6078        7.6730       10.0326        2.9701        1.8861        4.9898        3.4219        4.2976        5.5659        9.0808       14.2379       17.7062        0.0000        0.0000        0.0000        0.0000        0.0000        0.0000        0.0000        0.0000        0.0000        0.0000        0.0000        0.0000        0.0000        0.0000        0.0000        0.0000        0.0000        0.0000        0.0000        0.0000        0.0000        0.0000        0.0000        0.0000        0.0000        0.0000        0.0000        0.0000        0.0000        0.0000        0.0000        0.0000        0.0000        0.0000        0.0000        0.0000        0.0000        0.0000        0.0000        0.0000        0.0000        0.0000        0.0000        0.0000        0.0000        0.0000        0.0000        0.0000        0.0000        0.0000        0.0000        0.0000        0.0000        0.0000        0.0000        0.0000        0.0000        0.0000        0.0000        0.0000        0.0000
        0.0000        0.0000        0.0000        0.0000        0.0000        0.0000        0.0000        0.0000        0.0000        0.0000        0.0000        0.0000        0.0000        0.0000        0.0000        0.0000        0.0000        0.0000        0.0000        0.0000        2.0028        3.4000        2.8962        1.0536        2.8641        0.8736        0.7814        1.4159        0.4613        1.7987        1.4132        0.1995        0.1701        0.3036        1.0890        1.3560        1.8413        0.6806        0.5993        0.0853        0.1379        0.3676        0.3681        0.3060        0.1020        0.1320        0.2340        0.8520        0.6660        0.4140        0.2280        0.9060        1.0260        0.6840        1.5120        1.0460        0.7927        1.8666        2.5881        3.4225        2.8865        2.2425        0.4541        1.1952        1.2687        0.5913        0.2831        0.3103        0.5406        0.4553        0.6249        0.7864        1.3026        1.0517        0.5986        0.7395        0.8928        0.8359        0.5704        0.3710        0.3124        0.3177        0.3368        1.1001        1.3991        2.0864        1.7814        1.4294        3.3273        3.0273        3.2779        2.1373        1.8659        2.0051        2.1218        2.4971        1.9991        1.6859        2.1640        1.9050        1.1944        1.6170        2.4259        1.9728        1.5178        1.2916        0.8127        1.1558        0.6884        0.5539        0.6033        0.5148        0.5365        0.6185        0.8587        1.0319        1.3396        1.2042        1.2519        2.2761        2.1416        1.6632        1.5379        3.8283        3.3804        4.0984        1.1827        1.5764        1.6063        2.2758        1.3238        1.9408        3.2540        3.9203        4.0627        3.5116        3.4110        3.3489        2.9843        1.7670        1.5704        1.6091        1.6224        2.3140        2.4277        2.7940        3.0066        4.1637        4.2344        4.1052        3.6551        2.4733        1.9682        1.6494        1.4533        1.8679        1.6488        1.3392        1.0455        2.8973        2.5035        2.3536        1.5006        1.6188        1.9303        3.3172        1.0022        0.8930        1.2899        1.1700        1.3809        2.6403        2.0979        2.3320        2.4658        3.0097        3.2851        7.5040        6.5690        4.0094        4.3623        3.6689        4.6521        6.0867        7.7844       11.0513       12.8195       18.8941       20.1644        0.0000        0.0000        0.0000        0.0000        0.0000        0.0000        0.0000        0.0000        0.0000        0.0000        0.0000        0.0000        0.0000        0.0000        0.0000        0.0000        0.0000        0.0000        0.0000        0.0000        0.0000        0.0000        0.0000        0.0000        0.0000        0.0000        0.0000        0.0000        0.0000        0.0000        0.0000        0.0000        0.0000        0.0000        0.0000        0.0000        0.0000        0.0000        0.0000        0.0000        0.0000        0.0000        0.0000        0.0000        0.0000        0.0000        0.0000        0.0000        0.0000        0.0000        0.0000        0.0000        0.0000        0.0000        0.0000        0.0000        0.0000        0.0000        0.0000        0.0000
        0.0000        0.0000        0.0000        0.0000        0.0000        0.0000        0.0000        0.0000        0.0000        0.0000        0.0000        0.0000        0.0000        0.0000        0.0000        0.0000        0.0000        0.0000        0.0000        0.0000        0.0000        1.9032        3.0203        1.0689        1.6015        1.0869        0.4279        1.2429        1.4678        1.1589        1.0281        0.5649        0.3687        0.3163        0.3689        0.3188        0.0753        0.1395        0.1391        0.0158        0.0272        0.0154        0.0508        0.1380        0.3000        0.3000        0.7560        0.6540        0.6660        0.8100        0.6060        0.7080        1.5780        2.2800        2.6700        2.7158        2.3037        1.7803        2.0951        1.2229        0.5407        0.8672        0.7191        0.7518        0.5393        0.3070        0.1268        0.3860        0.7005        0.4907        0.4362        0.7700        1.1831        1.1210        0.7368        0.8184        0.8847        0.8392        0.6792        0.4274        0.2452        0.2431        0.3360        0.7259        1.7322        1.0550        2.2028        3.0585        1.9979        2.5497        3.3872        2.3100        1.3642        1.3857        1.5246        2.1570        2.0562        1.4703        1.3085        0.9572        0.8563        0.7759        0.6632        1.0780        0.9153        0.9290        0.9551        0.8956        0.5995        0.6335        0.7374        0.6351        0.7336        1.0612        0.8733        1.3437        1.1965        1.2482        1.3299        1.6818        1.8699        2.0732        1.4812        1.7099        2.7344        1.4156        1.3856        1.3719        1.7651        2.2340        3.0890        2.1409        2.9491        3.7360        4.5040        4.1615        3.7626        3.5064        3.2285        2.0198        1.9107        1.9052        2.0053        2.9710        3.9235        4.1911        4.6529        4.8188        4.7165        4.6026        4.4324        2.8276        2.3965        2.0411        1.7006        2.5479        1.6739        1.2887        0.9384        2.1157        2.7051        0.1910        0.2461        2.4934        2.6657        2.3051        2.6855        2.8063        2.8393        5.3284        3.5020        3.1902        3.2717        2.6795        2.8016        2.2490        2.7611        2.7629        3.1895       13.2492        8.9583        4.8061        5.9022        7.7791        8.6904        9.8974       11.1077       16.1887       19.4699       20.0682        0.0000        0.0000        0.0000        0.0000        0.0000        0.0000        0.0000        0.0000        0.0000        0.0000        0.0000        0.0000        0.0000        0.0000        0.0000        0.0000        0.0000        0.0000        0.0000        0.0000        0.0000        0.0000        0.0000        0.0000        0.0000        0.0000        0.0000        0.0000        0.0000        0.0000        0.0000        0.0000        0.0000        0.0000        0.0000        0.0000        0.0000        0.0000        0.0000        0.0000        0.0000        0.0000        0.0000        0.0000        0.0000        0.0000        0.0000        0.0000        0.0000        0.0000        0.0000        0.0000        0.0000        0.0000        0.0000        0.0000        0.0000        0.0000        0.0000
        0.0000        0.0000        0.0000        0.0000        0.0000        0.0000        0.0000        0.0000        0.0000        0.0000        0.0000        0.0000        0.0000        0.0000        0.0000        0.0000        0.0000        0.0000        0.0000        0.0000        0.0000       14.6352       14.8406        4.7890        4.1365        2.1081        1.4172        2.9668        4.1957        2.3218        0.6336        0.9525        1.2768        2.7355        2.1920        0.4278        0.5560        1.8922        0.1821        0.0990        0.1104        0.4047        0.1866        0.3480        1.5240        1.8600        1.8720        2.4067        2.2883        2.0078        1.4375        3.0508        2.6218        2.7457        2.3758        2.1887        1.1715        0.8804        0.8633        1.4577        1.0176        1.1720        0.7610        0.8266        0.3749        0.2546        0.2245        0.4758        0.7554        1.0587        1.3470        1.0946        1.0010        0.7338        1.0163        3.3652        1.1570        0.6142        0.5752        1.6866        1.3521        1.7057        1.5490        6.2888        3.3492        2.1611        2.1242        2.2634        2.4445        1.9673        2.1889        1.6508        1.9412        2.1747        2.0056        3.1515        1.9085        1.8862        1.7255        1.6812        1.9623        1.6685        1.1582        1.2680        0.6276        0.5412        0.4721        0.6122        0.9025        0.4066        0.5124        0.8905        1.8398        1.4184        1.1347        1.0288        1.1284        1.3184        1.4079        2.6478        2.0630        2.4316        3.3720        4.0528        0.7088        0.6077        1.1970        0.7721        2.5308        6.9933        6.4793        2.4990        2.2547        2.3590        4.5231        3.6537        5.1522        6.6279        5.2068        3.6687        3.5327        3.5227        3.8480        6.9295        6.4603        7.3308        6.0961        6.7856        6.7695        6.6011        6.1510        4.6969        5.0190        3.8226        3.9220        2.1153        1.7884        1.1342        1.6491        0.4652        1.0975        0.7071        0.9384        2.2478        1.1768        0.9218        2.6248        2.6288        2.4113        1.7976        1.6407        2.4650        1.7509        2.0238        2.3737        2.3694        2.5781        3.0018        5.3820        5.5701        7.6913        7.6898        8.5467        9.8708       11.0493       16.7316       19.3216       17.4687       19.4055       21.1098        0.0000        0.0000        0.0000        0.0000        0.0000        0.0000        0.0000        0.0000        0.0000        0.0000        0.0000        0.0000        0.0000        0.0000        0.0000        0.0000        0.0000        0.0000        0.0000        0.0000        0.0000        0.0000        0.0000        0.0000        0.0000        0.0000        0.0000        0.0000        0.0000        0.0000        0.0000        0.0000        0.0000        0.0000        0.0000        0.0000        0.0000        0.0000        0.0000        0.0000        0.0000        0.0000        0.0000        0.0000        0.0000        0.0000        0.0000        0.0000        0.0000        0.0000        0.0000        0.0000        0.0000        0.0000        0.0000        0.0000        0.0000        0.0000        0.0000
        0.0000        0.0000        0.0000        0.0000        0.0000        0.0000        0.0000        0.0000        0.0000        0.0000        0.0000        0.0000        0.0000        0.0000        0.0000        0.0000        0.0000        0.0000        0.0000        0.0000        0.0000        1.4632        2.0508        2.5138        1.8978        0.8229        0.6742        0.9465        0.2325        0.2385        0.2088        0.4645        1.1126        0.5626        1.3515        0.1954        0.6004        0.9756        0.4719        1.0486        0.7772        0.4880        0.2697        0.5520        1.5180        3.0060        3.4440        2.1701        1.0678        0.8223        2.8165        2.5316        2.1567        1.1174        0.8547        0.8805        0.8103        0.4638        0.2810        0.7949        1.0045        0.5309        0.5731        0.4850        0.4498        0.3586        0.4689        0.9711        1.0527        1.0644        0.7907        1.0842        0.8160        0.6487        0.8617        2.9846        1.1567        1.3650        1.1813        2.7644        2.7448        2.7154        1.7279        3.4014        3.6475        2.0001        1.9111        1.4410        1.3279        1.3129        1.1907        2.1011        1.2628        1.5691        1.6824        2.3478        1.8224        1.6989        1.6809        1.6273        1.5215        1.2924        1.0610        0.7166        1.1333        0.6660        0.5321        0.4810        0.4825        0.9507        0.7415        1.3877        2.3423        1.7871        1.7659        1.1057        1.1805        1.2582        1.6180        2.0835        3.9913        4.7369        4.1692        4.7940        0.6998        1.7362        4.4465        1.5635        3.3967        3.5144        4.7406        2.7507        2.9721        2.9687        3.0598        3.6050        3.2266        3.2057        3.1931        3.5970        3.8578        3.9116        4.2169        5.1109        6.3922        6.4817        6.7328        7.3484        7.2734        7.2257        6.6992        5.1785        5.0481        4.4900        3.7369        2.3618        1.9071        3.6084        5.1189        1.6674        2.1764        0.0000        0.0000        1.0453        4.1519        3.5275        1.6319        1.1825        1.5945        1.4341        1.6516        1.6295        2.2860        2.1559        2.6440        2.6280        3.0233        7.6306        6.5501        6.8701        8.2674        9.6305       10.2215       12.7077       13.2098       14.2844       16.1473       18.9099       20.3104       20.6878        0.0000        0.0000        0.0000        0.0000        0.0000        0.0000        0.0000        0.0000        0.0000        0.0000        0.0000        0.0000        0.0000        0.0000        0.0000        0.0000        0.0000        0.0000        0.0000        0.0000        0.0000        0.0000        0.0000        0.0000        0.0000        0.0000        0.0000        0.0000        0.0000        0.0000        0.0000        0.0000        0.0000        0.0000        0.0000        0.0000        0.0000        0.0000        0.0000        0.0000        0.0000        0.0000        0.0000        0.0000        0.0000        0.0000        0.0000        0.0000        0.0000        0.0000        0.0000        0.0000        0.0000        0.0000        0.0000        0.0000        0.0000        0.0000        0.0000
        0.0000        0.0000        0.0000        0.0000        0.0000        0.0000        0.0000        0.0000        0.0000        0.0000        0.0000        0.0000        0.0000        0.0000        0.0000        0.0000        0.0000        0.0000        0.0000        0.0000        0.0000        1.2905       10.1225        2.0150        1.1779        0.6534        0.5672        0.3072        0.1922        0.1386        0.1702        0.3860        0.4276        0.4974        0.4939        0.4813        0.1801        0.0196        0.7891        2.0991        0.5006        0.5359        0.7362        1.3140        1.5960        1.3260        1.1520        0.4896        0.3604        0.3266        0.2880        0.5924        0.4419        0.5918        0.3942        0.4281        0.2665        0.1183        0.1267        0.3172        0.2625        0.3153        0.2499        0.3791        0.3205        0.3352        0.4353        0.6061        1.1293        0.6046        0.8232        1.5619        1.3553        1.0823        1.2490        1.4030        2.0111        0.3666        1.0641        1.8612        1.7808        4.6981        4.0084        2.7871        5.8986        3.1023        1.2253        0.7456        0.5991        0.7560        1.0178        2.6663        2.3994        1.3327        1.5444        1.5441        2.2164        1.5131        1.7893        1.5603        1.3398        1.1890        1.0119        0.6814        0.4065        0.3813        0.3816        0.3763        0.4096        0.4128        1.1068        0.8482        1.4087        1.9861        1.2469        1.1737        1.3628        1.3962        1.9201        3.4627        6.5238        7.6214        7.4027        2.8901        2.1467        1.0853        0.8875        1.0170        6.2362        3.9554        1.6880        2.3172        2.5748        3.0050        3.4421        3.1237        3.1805        3.1994        3.4171        4.1201        4.3543        4.4192        4.4534        5.5960        5.8527        7.2342        7.2714        6.8816        6.5385        6.0619        5.5830        5.4641        5.6471        5.1235        3.9550        3.5804        3.0476        3.0420        1.9516        0.5676        0.5560        1.1412        0.5503        2.9330        2.7181        1.1208        1.2819        1.2774        1.4201        1.6235        1.8883        1.8771        3.1057        3.5627        3.1972        3.2155        3.7401        8.4589        7.8518        9.1227        9.5701       11.0046       12.2155       14.1631       14.9789       16.4191       17.4562       20.4639       21.6683       22.7020       29.5068        0.0000        0.0000        0.0000        0.0000        0.0000        0.0000        0.0000        0.0000        0.0000        0.0000        0.0000        0.0000        0.0000        0.0000        0.0000        0.0000        0.0000        0.0000        0.0000        0.0000        0.0000        0.0000        0.0000        0.0000        0.0000        0.0000        0.0000        0.0000        0.0000        0.0000        0.0000        0.0000        0.0000        0.0000        0.0000        0.0000        0.0000        0.0000        0.0000        0.0000        0.0000        0.0000        0.0000        0.0000        0.0000        0.0000        0.0000        0.0000        0.0000        0.0000        0.0000        0.0000        0.0000        0.0000        0.0000        0.0000        0.0000        0.0000
        0.0000        0.0000        0.0000        0.0000        0.0000        0.0000        0.0000        0.0000        0.0000        0.0000        0.0000        0.0000        0.0000        0.0000        0.0000        0.0000        0.0000        0.0000        0.0000        0.0000        0.0000        0.0000       17.7929        3.6258        1.8290        1.7728        1.4042        0.4032        0.2504        0.1738        0.1856        0.5418        1.0125        0.4517        2.0424        3.2975        0.5261        0.8926        2.7316        2.5412        5.2988        1.6028        1.1606        2.0880        1.8720        2.3220        1.4700        0.3887        0.4360        0.2665        0.2984        0.2140        0.2283        0.1897        0.0865        0.2053        0.1066        0.0851        0.1458        0.1343        0.1153        0.3648        1.5161        0.3897        0.3845        0.4412        0.6421        1.5987        2.1418        1.1539        1.3983        1.8886        1.7396        1.6261        1.1454        1.5976        0.5404        0.8413        1.2875        1.0902        1.4066        2.1533        3.5817        2.2351        2.8883        3.8823        2.8887        1.6883        1.3964        1.2085        1.0125        1.0378        2.0632        1.8111        1.4104        1.7422        1.7205        1.5300        1.3209        1.1995        1.5275        1.1730        0.8328        0.5120        0.7590        0.4449        0.6852        0.4280        0.7012        0.6600        1.1340        1.6853        2.2550        4.0142        4.8103        1.4511        2.5119        1.6598        1.8666        2.7324        6.6920        3.2327        3.6613        2.4581        1.1751        1.6092        1.1794        1.3652        1.4818        1.6614        1.9583        3.2226        3.5363        3.4196        3.1106        3.5470        3.5190        3.5689        3.7640        4.1402        4.6279        4.5417        4.7149        5.8891        7.9251        7.4864        6.4803        7.5445        8.4527        6.4033        5.2858        5.6148        5.3819        4.7842        3.8327        1.6445        1.8978        1.7743        1.4556        0.6070        2.2053        3.5332        3.2834        1.7217        2.8275        2.2041        1.6099        1.9916        2.8894        2.7863        3.2120        6.4018        6.6125        3.3448        5.6207        4.0467        4.6983        5.5263       12.4574       13.4837       13.3685       12.4073       17.0495       18.2083       18.7844       19.6613       20.7120       21.2233       25.7714       26.3383       29.5827        0.0000        0.0000        0.0000        0.0000        0.0000        0.0000        0.0000        0.0000        0.0000        0.0000        0.0000        0.0000        0.0000        0.0000        0.0000        0.0000        0.0000        0.0000        0.0000        0.0000        0.0000        0.0000        0.0000        0.0000        0.0000        0.0000        0.0000        0.0000        0.0000        0.0000        0.0000        0.0000        0.0000        0.0000        0.0000        0.0000        0.0000        0.0000        0.0000        0.0000        0.0000        0.0000        0.0000        0.0000        0.0000        0.0000        0.0000        0.0000        0.0000        0.0000        0.0000        0.0000        0.0000        0.0000        0.0000        0.0000        0.0000        0.0000
        0.0000        0.0000        0.0000        0.0000        0.0000        0.0000        0.0000        0.0000        0.0000        0.0000        0.0000        0.0000        0.0000        0.0000        0.0000        0.0000        0.0000        0.0000        0.0000        0.0000        0.0000        5.0601       40.8605       16.7357       25.6106       35.8237       20.2945        0.6323        0.6743        0.9883        0.2849        8.3714       19.5698       21.1707       14.5324       26.6325       31.8290       24.3078       20.8575       17.5578       24.4091       11.9764        3.5288        3.5580        3.0480        3.1200        1.6440        1.4172        1.4807        0.9556        0.7691        1.1930        0.9257        0.6700        0.5073        0.3966        0.2394        1.0782        0.6230        0.3236        3.3103        2.8928        5.7117        5.4537        5.4858        5.4095        6.6596        4.8034        8.6833        2.3046        2.3665        1.6224        1.4646        1.6556        1.2225        0.8825        0.8844        1.3379        1.1757        1.2045        0.9845        1.4068        2.1148        2.8011        2.7199        2.3189        3.0119        6.4500        5.4358        3.2360        2.4461        1.7757        1.5323        1.5166        0.8542        1.8722        1.0092        0.9994        1.2249        0.8131        2.0957        1.7553        1.3413        1.2478        1.0049        1.1711        1.1687        1.2054        1.4747        1.8815        1.5014        1.7548        4.0269        3.0099        3.0295        6.6135        4.2014        2.3699        3.9211        3.8664        4.5500        3.4994        3.3917        2.5196        2.1443        2.1345        2.2340        2.1640       15.4955        3.6785        2.8535        5.2734        5.0512        6.0490        7.3521        4.7348        3.8091        4.8398        5.5727        4.8711        4.9908        5.0945        4.9201        7.7475        6.2995        7.7029        7.7471        7.1258        5.5591        5.6366        8.9377       10.2983       10.0153        7.5582        6.4633        5.8239        3.0016        3.5419        2.6513        2.5625        2.7137       12.6672        2.8645        4.9282        6.2859        2.6136        3.5039        3.8928        4.0426        5.8933        5.2480        4.9545        6.2266        4.1764        7.6227       14.3440        9.7185        9.7543       16.7772       16.3515       16.0383       16.5193       19.3607       26.0847       28.7482       29.1865       30.2531       23.9942       27.5581       30.5299       30.4770       33.8707        0.0000        0.0000        0.0000        0.0000        0.0000        0.0000        0.0000        0.0000        0.0000        0.0000        0.0000        0.0000        0.0000        0.0000        0.0000        0.0000        0.0000        0.0000        0.0000        0.0000        0.0000        0.0000        0.0000        0.0000        0.0000        0.0000        0.0000        0.0000        0.0000        0.0000        0.0000        0.0000        0.0000        0.0000        0.0000        0.0000        0.0000        0.0000        0.0000        0.0000        0.0000        0.0000        0.0000        0.0000        0.0000        0.0000        0.0000        0.0000        0.0000        0.0000        0.0000        0.0000        0.0000        0.0000        0.0000        0.0000        0.0000
        0.0000        0.0000        0.0000        0.0000        0.0000        0.0000        0.0000        0.0000        0.0000        0.0000        0.0000        0.0000        0.0000        0.0000        0.0000        0.0000        0.0000        0.0000        0.0000        0.0000        6.2388        5.5526       14.2635       11.3669        6.3590       27.7643       27.6352        0.3929       10.8864        0.2387        0.1423        0.5556        6.2752       14.9765       21.5712       25.7344       14.1306       13.5075        5.5420        7.6626        6.7321        8.7630        2.8326        4.6620       11.5620        7.2720        1.1580        1.0685        0.7494        0.7802        0.8540        0.5542        0.1888        0.3553        0.1805        0.4200        0.5798        0.3273        0.1861        0.6447        2.3940       11.0381        7.0269        5.7929        5.6483        4.3450        3.1461        2.1415        4.2427        3.4573        2.4669        1.3754        1.3083        1.1866        0.9339        0.7027        0.5889        0.3775        0.2497        0.5507        1.1700        1.4857        1.9189        1.6609        1.4013        1.4732        2.0775        3.5384        4.1983        3.2413        2.1397        0.9995        1.3067        0.6199        0.7466        0.7008        0.6641        0.7033        0.6659        0.4984        0.9111        0.6324        1.5366        1.3116        1.2312        2.0570        1.5858        1.1210        1.3603        2.3452        1.9528        2.2691        3.2439        2.4778        3.2695        2.3141        2.7972        3.1797        3.5686        5.1087        5.1057        4.2679        5.1254        3.8761        3.0297        4.0659        2.7140        9.9766       15.0291        4.0073        4.4242       20.6087       20.5865        5.7057       19.7499       20.8632        4.0688        4.9440        5.4885        5.1838        4.7226        4.5697        4.4110        7.9826        9.7119        9.3834        6.7602        7.5763        7.6682        7.7016        9.3941        9.1905        8.6268        7.9855        7.6542        6.1676        6.4968        5.7249        5.6035        2.1146        4.6160        4.1354        3.7378        5.0736        8.2764        4.2427        2.5979        2.4632        2.6770        3.0604        2.9688        3.3631        6.8660       13.8411        9.4105       11.8131       10.9409       11.0565       14.9214       28.3637       18.6081       18.7857       21.5046       29.3179       36.0231       38.0972       36.6784       35.1088       33.5270       33.0991       34.7135       35.8280       33.8367        0.0000        0.0000        0.0000        0.0000        0.0000        0.0000        0.0000        0.0000        0.0000        0.0000        0.0000        0.0000        0.0000        0.0000        0.0000        0.0000        0.0000        0.0000        0.0000        0.0000        0.0000        0.0000        0.0000        0.0000        0.0000        0.0000        0.0000        0.0000        0.0000        0.0000        0.0000        0.0000        0.0000        0.0000        0.0000        0.0000        0.0000        0.0000        0.0000        0.0000        0.0000        0.0000        0.0000        0.0000        0.0000        0.0000        0.0000        0.0000        0.0000        0.0000        0.0000        0.0000        0.0000        0.0000        0.0000        0.0000
        0.0000        0.0000        0.0000        0.0000        0.0000        0.0000        0.0000        0.0000        0.0000        0.0000        0.0000        0.0000        0.0000        0.0000        0.0000        0.0000        0.0000        0.0000        0.0000        0.0000        3.9441        3.4608        2.5929       10.2282       13.4118       19.6293       41.5976        7.4134        4.8233        2.9320        0.4380       23.0453       31.4708       21.0151       16.0273       25.5338       23.3746       23.4396       17.3370        8.4985        7.7500        5.9272        8.1517       16.5540       22.6980       22.1940        8.7000        2.4466        5.4155        7.1526        5.6764        0.5635        0.1570        0.3058        0.1479        2.3045        2.7101        4.1829        7.6586        4.4462        3.4388       13.6572       10.2136        9.3184        7.2249        4.0537        4.1041        5.5651        5.7441        7.8185        2.9718        1.2973        1.2491        0.9111        0.8772        0.7495        0.4962        0.1074        0.2387        0.6369        1.0927        1.2753        1.3578        1.3286        1.3260        1.3294        1.3189        1.2707        1.3247        1.7737        1.6379        1.0572        0.9860        0.6523        0.4878        1.2572        0.7456        0.4599        0.5570        0.8033        1.3490        1.1120        0.7648        1.0243        1.0510        1.4075        1.2691        0.8258        1.4481        3.5353        1.7491        1.1856        4.4587        6.2763        6.6194        7.6594        3.9730        2.7453        7.9177        6.8596        6.0743        5.1592        5.2423        5.1443        5.4186        6.7154        5.0358       17.9665        9.9561        4.8316        5.3070        5.6061        6.0367        6.5645        5.8450        5.2601        4.6859        4.6149        4.9948        4.9180        5.0535        5.5519        4.8745        5.5454        8.4036        9.0708        7.8279        8.2447        8.3682       14.1692       10.8159       10.9293       10.6852        6.5157        5.3944        2.9371        4.8948        4.3713        2.3193        2.5040        1.5137        1.4411        2.2891        3.0765        5.8092        5.5131        4.5658        5.2060        2.5722        8.8983        3.9377       11.0944       12.0976       18.6410       15.4542       13.0791       12.3232       12.9877       18.1139       20.4703       21.5390       22.8146       28.6958       33.3264       37.9882       37.6133       37.4556       35.6682       35.5751       37.4313       39.6327       41.2417       41.2569       32.6133        0.0000        0.0000        0.0000        0.0000        0.0000        0.0000        0.0000        0.0000        0.0000        0.0000        0.0000        0.0000        0.0000        0.0000        0.0000        0.0000        0.0000        0.0000        0.0000        0.0000        0.0000        0.0000        0.0000        0.0000        0.0000        0.0000        0.0000        0.0000        0.0000        0.0000        0.0000        0.0000        0.0000        0.0000        0.0000        0.0000        0.0000        0.0000        0.0000        0.0000        0.0000        0.0000        0.0000        0.0000        0.0000        0.0000        0.0000        0.0000        0.0000        0.0000        0.0000        0.0000        0.0000        0.0000        0.0000
        0.0000        0.0000        0.0000        0.0000        0.0000        0.0000        0.0000        0.0000        0.0000        0.0000        0.0000        0.0000        0.0000        0.0000        0.0000        0.0000        0.0000        0.0000        0.0000        0.0000        3.6858        3.3329        2.8574        8.9721       74.5268       66.6852       18.4123       11.8404        4.5482        3.6750        1.9169       25.5947       13.6880        9.5189       14.6603       17.2814        6.8747        8.6045        3.5200        1.4121        0.7217        1.7821        3.1909        4.5120        7.8480       13.6200       15.8940       12.8287       10.6846       11.1853       13.6237        5.8021        1.9654        1.1926        2.4371       18.6780       18.7279       16.3684       26.4822       15.6505       14.4623       10.0864        7.5087        6.2759        5.9133        5.1208        4.4087        5.2500        2.7705        4.2110        5.1043        1.5776        0.9315        0.8295        0.7360        0.1740        0.1841        0.2776        0.7468        1.6120        1.9438        1.9190        1.5489        1.3393        1.4051        1.2975        1.2447        1.1883        1.2291        1.0593        0.8817        0.7618        0.5205        0.9515        0.3967        1.0544        1.4017        1.4461        1.1080        1.0545        0.8802        0.9807        0.7279        1.8514        1.4870        1.5571        1.7848        0.6559        1.2929        1.4919        2.4973        4.6260        3.2981        2.8996        5.6268        7.8950        6.2948        4.5916        5.6841        7.4299       14.6840        7.8441        7.0056        7.2296        6.6222        4.3986        4.3162        5.3369       23.7946       23.3506        7.4044       22.4829        7.8867        8.0829        8.0687        7.7431        6.3367        6.0229        6.0219        5.9275        5.8928        6.1308        5.9125        9.0086       10.2597       10.6969        8.1725       11.1972        9.1995       15.0544       14.3299       14.5831       12.0598        9.0598        7.5695        5.0949        2.7528        2.6595        2.7661        2.4959        2.4709        1.7925       78.6656        6.1563        3.0670        2.0708        4.4708        4.4131        6.4431        8.1565        5.2835        7.6470        8.7178        9.7658       11.2557       15.0763       17.5961       18.9839       20.5022       21.4399       28.3310       35.4651       33.1821       43.0452       33.1453       37.7782       39.4941       33.4427       35.7774       36.7038       38.1163       37.8789       36.4439       33.5596       34.8007        0.0000        0.0000        0.0000        0.0000        0.0000        0.0000        0.0000        0.0000        0.0000        0.0000        0.0000        0.0000        0.0000        0.0000        0.0000        0.0000        0.0000        0.0000        0.0000        0.0000        0.0000        0.0000        0.0000        0.0000        0.0000        0.0000        0.0000        0.0000        0.0000        0.0000        0.0000        0.0000        0.0000        0.0000        0.0000        0.0000        0.0000        0.0000        0.0000        0.0000        0.0000        0.0000        0.0000        0.0000        0.0000        0.0000        0.0000        0.0000        0.0000        0.0000        0.0000        0.0000        0.0000        0.0000
        0.0000        0.0000        0.0000        0.0000        0.0000        0.0000        0.0000        0.0000        0.0000        0.0000        0.0000        0.0000        0.0000        0.0000        0.0000        0.0000        0.0000        0.0000        0.0000        0.0000        0.0000       20.8266       18.8890       26.5901       50.8195       33.7239       33.5867       34.3572       32.6817       37.4287       27.8880       35.0941       19.3487       27.9650       40.6558       45.8583       17.3442       14.2284       23.2149       22.3375       16.5211       12.8724       13.0906        8.4457       13.4987       17.5576       10.0887       13.5608       14.2855        3.1546        4.6513        4.6571        6.3804        4.8298        8.0400       16.9679        8.9886        5.2071       18.8971       11.2940        6.8133        1.6740        1.4331        2.7609        4.8222        5.2684        3.4786        2.8578        3.2994        6.4066        9.2098        6.9841        6.8009        1.6327        1.1235        1.1777        2.7626        2.8271        4.5573        1.9013        1.6636        1.3280        1.3437        1.3914        1.4841        1.3828        1.2648        1.4775        1.5586        1.4173        1.2190        0.9263        1.0471        1.3468        1.5701        0.8376        1.1515        0.8560        1.3699        0.4565        0.5931        0.6497        0.8549        1.0097        2.2125        1.5478        3.1010        1.3305        1.3218        1.1926        2.7285        1.7378        3.1389        4.0158        4.2289        3.1354        3.4915        3.3123        3.4961        7.3470        8.6744        7.0405        6.3924        4.8353        4.8746        4.7879        6.5703        7.1617       15.8990        9.1784        9.3547       10.7088       13.5288       15.8075       22.6218       13.4421       13.0021        9.6592        8.8884        7.8767        7.8812        8.1799        9.5626        8.8100        9.8219        7.8968        7.8914       10.7144       12.3383       10.4585        8.5894        6.9440        6.6939        7.2419        5.5717       60.9806       14.8261        7.0566        6.6939        4.1624        2.8890        1.6166       12.2181        3.0489        3.0115        8.9829        5.7182        4.1856        3.9721        4.8932        6.0537        8.5388       12.6079       14.3764       14.9771       16.7595       19.8664       22.3191       25.9065       25.6516       25.1299       30.9637       33.7322       36.4142       34.4771       35.7814       35.7900       37.5571       46.2820       49.1097       48.9672       42.9803       42.0795       37.4560       36.6148       30.3600        0.0000        0.0000        0.0000        0.0000        0.0000        0.0000        0.0000        0.0000        0.0000        0.0000        0.0000        0.0000        0.0000        0.0000        0.0000        0.0000        0.0000        0.0000        0.0000        0.0000        0.0000        0.0000        0.0000        0.0000        0.0000        0.0000        0.0000        0.0000        0.0000        0.0000        0.0000        0.0000        0.0000        0.0000        0.0000        0.0000        0.0000        0.0000        0.0000        0.0000        0.0000        0.0000        0.0000        0.0000        0.0000        0.0000        0.0000        0.0000        0.0000        0.0000        0.0000        0.0000        0.0000
        0.0000        0.0000        0.0000        0.0000        0.0000        0.0000        0.0000        0.0000        0.0000        0.0000        0.0000        0.0000        0.0000        0.0000        0.0000        0.0000        0.0000        0.0000        0.0000        0.0000        0.0000       22.1967       19.6167       28.6908       29.4361       32.6563       50.5238       62.4879       57.4039       42.2722       26.1027       42.8466       16.4881       14.7106       28.5347       46.4189       37.8363       40.4929       24.9716        9.8662        3.4607       14.7092       21.2563       21.2871       17.2480       17.2398        4.7704        3.9923        2.6205        0.3692        0.9065        2.3950        1.9809        1.7901        7.9631       12.1599       10.4449        7.2469        1.0835        1.1151        1.5030        1.2106        2.7880        3.2188        4.5243        4.3503        3.3696        2.9173        3.2827        7.6023        9.4704        7.7622        7.7661        1.5372        1.0754        0.9039        2.0150        2.6120        1.8833        2.4906        1.5997        1.5115        1.3744        1.4085        1.4227        1.7993        1.4810        1.4407        1.1324        1.0348        0.9500        0.9635        0.9503        1.8026        2.6115        2.0440        2.0565        3.6737        1.8676        1.2449        0.5746        0.5412        0.8939        1.0809        1.4915        0.7320        0.8330        1.1887        1.0516        1.1809        1.1950        3.6386        3.2131        2.3882        2.8605        2.9427        4.5535        2.4356        3.5793       13.3170        9.5527        8.2680        9.3354        5.8691        5.6375       14.8459        9.1295       13.8090       10.2992       10.7204       11.1274       12.6273       14.7790       16.8487       13.6674       17.0422       13.9411       12.2987       11.5128        9.7897        9.5850        8.8672       14.4213       10.4477        8.9514        8.9966       10.8368       11.7318       12.9020       12.5047        9.2671        7.2704        6.7531        7.3720        6.7659       22.0194       61.9284        7.8893        8.2232        7.4093        5.1923       89.0692        2.4972        4.5524        4.1551        3.7266        3.8417        3.9001        5.2900        5.7814        7.1025       32.9641       12.2920       26.2523       19.5188       19.1735       25.4210       27.2638       28.1783       28.9963       31.6679       34.9523       30.9112       32.9399       34.0402       37.0362       37.5460       36.4254       47.7073       51.5162       61.5740       46.2064       43.0326       42.7855       37.4166       23.6400        0.0000        0.0000        0.0000        0.0000        0.0000        0.0000        0.0000        0.0000        0.0000        0.0000        0.0000        0.0000        0.0000        0.0000        0.0000        0.0000        0.0000        0.0000        0.0000        0.0000        0.0000        0.0000        0.0000        0.0000        0.0000        0.0000        0.0000        0.0000        0.0000        0.0000        0.0000        0.0000        0.0000        0.0000        0.0000        0.0000        0.0000        0.0000        0.0000        0.0000        0.0000        0.0000        0.0000        0.0000        0.0000        0.0000        0.0000        0.0000        0.0000        0.0000        0.0000        0.0000        0.0000
        0.0000        0.0000        0.0000        0.0000        0.0000        0.0000        0.0000        0.0000        0.0000        0.0000        0.0000        0.0000        0.0000        0.0000        0.0000        0.0000        0.0000        0.0000        0.0000        0.0000        0.0000       20.1068       19.7972       29.6783       28.7349       29.2062       31.1737       32.2727       54.3490       55.3555       33.6472       32.9781       11.7474       13.3738       12.6800       32.5792       58.4610       34.5370       30.2359       14.8141        8.3732       18.6876       11.3458        9.5646        7.2089        4.5231       17.3488       40.9525       37.3015       31.6470       18.0759       16.8092       15.9503        8.1054        5.7590       22.4548       23.3497       22.2453        9.1749        2.0271        1.5057        1.6520        2.6671        3.1425        5.0034        4.6160        3.6855        2.8263        4.3715        6.2885        9.2966       10.9345        6.1780        1.8749        0.9235        0.8917        2.7869        2.6295        1.3032        1.5664        1.4913        1.5514        1.3859        1.6485        1.4482        1.5094        1.3261        1.4320        1.2728        1.2907        1.2257        1.7872        1.3107        1.1249        0.8809        0.8740        2.5397        1.4614        1.9720        0.6518        4.4126        0.9145        1.3700        0.8046        0.8961        0.7235        0.6342        0.5080        0.8545        2.4339        2.1328        1.7277        1.9126        3.1739        4.8400        2.7778        7.4387        3.1555        3.5635        8.2969       10.5510        8.4481       10.6187        5.6992        5.3319        6.7798        9.8736        8.8831       10.3396       11.6603       13.4744       14.2080       14.8495       22.6741       15.2372       13.7579       13.3690       12.8191       13.9544       12.1026       10.3245        9.7095       10.1616       10.4530       12.5387       10.7025       10.7346       12.8276       12.1189       10.4641       10.7123        9.3476       10.7178       10.3133        8.4139       12.9905       35.2836        5.2429        6.8574        7.6172        5.8247       14.0075        3.9359        2.2914        2.2549        2.6161        3.3576        6.6103       10.6195       11.9647       11.3808       15.0902       17.8948       28.9349       26.9398       22.4054       24.2113       29.0824       31.3357       31.9317       39.3790       40.0565       30.9588       35.4773       35.0761       36.8407       40.1956       56.5425       55.6302       53.3716       61.3920       50.1347       44.4275       48.9556       49.4645       22.4700        0.0000        0.0000        0.0000        0.0000        0.0000        0.0000        0.0000        0.0000        0.0000        0.0000        0.0000        0.0000        0.0000        0.0000        0.0000        0.0000        0.0000        0.0000        0.0000        0.0000        0.0000        0.0000        0.0000        0.0000        0.0000        0.0000        0.0000        0.0000        0.0000        0.0000        0.0000        0.0000        0.0000        0.0000        0.0000        0.0000        0.0000        0.0000        0.0000        0.0000        0.0000        0.0000        0.0000        0.0000        0.0000        0.0000        0.0000        0.0000        0.0000        0.0000        0.0000        0.0000        0.0000
        0.0000        0.0000        0.0000        0.0000        0.0000        0.0000        0.0000        0.0000        0.0000        0.0000        0.0000        0.0000        0.0000        0.0000        0.0000        0.0000        0.0000        0.0000        0.0000        0.0000        0.0000       18.5995       18.3854       28.4611       27.5256       26.3592       25.6881       43.2425       53.4097       58.8091       49.2891       41.0512       24.4935       14.5488       19.2522       29.2242       29.6017       23.2613       32.2477       14.9159       17.1252       17.7362        2.3510        1.2657        8.7774       11.3496       20.7558       17.9484       25.1002       15.7419        8.8670       15.3898       12.9947        2.4703       10.8323       22.4188       15.4837       10.1325       10.8515        9.6985        2.6238        3.3434        8.2669        7.3594        9.8574        7.3648        6.1503        5.1734        9.4497        7.5957        7.0271        9.3916        5.9366        3.0801        3.9010        2.0918        2.5894        3.1570        3.9424        2.7217        1.9272        2.0162        1.7636        1.5811        1.4351        1.4657        1.6328        1.5964        1.8307        1.6983        1.3837        1.4237        1.2042        1.5389        1.0258        1.5749        1.2109        1.8692        1.8198        1.3493        1.8425        2.3288        0.7440        0.6907        0.4919        0.4134        0.3982        0.4249        0.5360        1.4946        2.1819        3.1605        2.2929        3.5753        4.6856        5.6817        5.5033        6.2080        6.3677        7.4400       10.5787       10.8775        8.2781        6.0181        5.6522        6.3422        7.6653        9.4017       11.2795       12.7065       13.6215       15.5162       17.0997       18.8930       16.3273       15.2328       14.8936       14.4262       16.9818       13.0402       12.1929       11.5359       11.8840       12.5803       13.5224       16.6980       13.9973       15.0324       13.5778       14.6683       13.0751       17.1805       19.0419       14.3619        7.4264        9.4108       25.7630        6.5880        6.3634        7.0388        5.7839        6.7162        7.3946        4.2087        4.1648        4.6828        5.6333        9.8957       11.3444       13.3135       17.1188       22.9333       28.3500       28.4277       28.0600       29.2199       31.1232       33.2627       35.0738       40.2895       43.5761       41.0042       38.5180       41.3726       41.3122       41.9063       46.1260       63.9268       54.0947       57.8208       63.2363       53.1219       49.2914       52.6702       51.5032        0.0000        0.0000        0.0000        0.0000        0.0000        0.0000        0.0000        0.0000        0.0000        0.0000        0.0000        0.0000        0.0000        0.0000        0.0000        0.0000        0.0000        0.0000        0.0000        0.0000        0.0000        0.0000        0.0000        0.0000        0.0000        0.0000        0.0000        0.0000        0.0000        0.0000        0.0000        0.0000        0.0000        0.0000        0.0000        0.0000        0.0000        0.0000        0.0000        0.0000        0.0000        0.0000        0.0000        0.0000        0.0000        0.0000        0.0000        0.0000        0.0000        0.0000        0.0000        0.0000        0.0000        0.0000
        0.0000        0.0000        0.0000        0.0000        0.0000        0.0000        0.0000        0.0000        0.0000        0.0000        0.0000        0.0000        0.0000        0.0000        0.0000        0.0000        0.0000        0.0000        0.0000        0.0000        0.0000        0.0000       29.2840       35.2614       30.9485       32.6679       24.8942       25.6530       35.1368       48.4085       54.8531       46.6492       62.6196       63.2158       54.3922       19.3744       12.7793       11.6038        8.3508       11.0729        8.4699       21.8006        9.5773       14.5125       19.8942       11.7919       17.4937       19.0058        3.8030        0.5839       10.4699       23.8785       10.8939       14.2267       21.0507        9.9327        6.7086        3.8888        8.8712        4.7905        8.5271       13.7883        8.9332       11.1097        8.6951        8.6225        8.6214       10.0924        6.8065        4.4840        4.6790        5.1144        2.5809        3.5311        4.2774        2.6504        2.5061        4.5733        3.4519        3.2117        3.4649        3.4271        3.2840        2.7930        2.1347        1.8166        2.1101        2.9246        4.2421        2.8327        2.6411        2.7718        1.9627        1.6839        1.3506        1.1043        0.8088        0.6818        9.0286        3.7640        1.1967        2.7771        1.1639        0.5705        0.8948        0.8982        0.6169        0.5284        0.4261        1.5350        2.6655        1.2271        2.5099        3.6463        2.4711       10.5849       14.9796       11.5742       13.7218        9.2273        9.7628        9.8434       11.8384        6.3891        5.9892        6.5602        8.0617       11.2197       13.3596       14.9713       15.9548       17.5008       18.4185       19.6223       18.4898       16.7458       16.4112       16.0569       19.2166       17.6574       45.6752       41.6009       32.9741       16.0997       18.8758       23.6033       25.0231       29.4821       25.0395       24.1515       27.2590       22.2791       22.6665       12.7082        8.9371        9.8974       15.0887        9.2249        9.2424       10.5547       16.0755       12.2794       13.6089        8.9298        9.0952       10.1680       14.9163       16.0583       21.7333       29.3584       31.2289       46.3430       48.3157       44.9649       46.2016       42.0289       44.9107       47.3383       52.0154       52.9740       56.9864       56.6556       60.0005       60.5998       57.7657       59.1196       59.2666       63.8224       62.2077       60.0238       76.2783       62.4715       64.5354       66.0486       71.8691       60.5221       64.9937       77.5919       80.8706        0.0000        0.0000        0.0000        0.0000        0.0000        0.0000        0.0000        0.0000        0.0000        0.0000        0.0000        0.0000        0.0000        0.0000        0.0000        0.0000        0.0000        0.0000        0.0000        0.0000        0.0000        0.0000        0.0000        0.0000        0.0000        0.0000        0.0000        0.0000        0.0000        0.0000        0.0000        0.0000        0.0000        0.0000        0.0000        0.0000        0.0000        0.0000        0.0000        0.0000        0.0000        0.0000        0.0000        0.0000        0.0000        0.0000        0.0000        0.0000        0.0000        0.0000
        0.0000        0.0000        0.0000        0.0000        0.0000        0.0000        0.0000        0.0000        0.0000        0.0000        0.0000        0.0000        0.0000        0.0000        0.0000        0.0000        0.0000        0.0000        0.0000        0.0000        0.0000        0.0000        0.0000        0.0000        0.0000        0.0000       25.4394       17.9056       24.7424       28.0475       22.6227        3.4966        0.8925       42.3421       51.2545       14.0851       15.2878       17.3810        9.0682        5.8022       10.5510       11.2243        5.9661       14.0963       26.7607       22.7719       25.5848       30.4697       20.5317        6.7027       14.2374       21.2695       11.2167       20.5497        9.6689       11.7611        5.0375        6.9341       10.0953        9.2771        6.0200        9.2550        5.2951       10.0379       11.5314       10.4931        7.9446        5.0505        2.6594        3.1058        3.2808        3.6895        3.0299        3.1839        4.1282        3.0191        2.5537        2.7442        3.1765        3.3134        3.4439        3.3496        2.9137        2.0717        1.8098        2.2102        2.2809        3.3452        3.2885        2.7576        2.3383        2.4378        2.0983        1.7889        3.0825        4.9742        1.6882        0.4680        9.2710        8.3414        4.4717        3.0121        0.5223        0.4476        0.8714        1.3822        0.5066        0.1871        0.2072        2.6901        1.4585        3.4099        2.7715        5.9391        6.1974        9.3020        9.0550        8.3795       11.1429       10.1270       10.3441       10.2120        9.5182        6.7052        6.2940        6.9360        9.0360       13.2379       27.2166       32.3180       17.2095       32.0930       19.7905       37.3456       37.7276       35.5710       17.9642       17.6301       17.3144       20.2556       44.7684       20.6500       21.8663       24.6662       28.7035       32.9992       36.0895       30.2593       34.3525       30.7029       22.5811       14.3124       11.6961        9.8991       11.8680       14.4695       13.6021       12.1307       11.2271       13.4606       15.2226       15.3980       13.0676       11.4987       16.2336       15.9666       18.3927       20.9013       29.9150       40.3783       32.1059       46.3647       48.2874       50.1968       54.7879       52.1256       61.9727       66.2396       70.1754       67.6236       72.1540       75.4670       72.3972       76.3518       76.5742       70.4012       66.9271       67.1358       75.7201       71.1061       81.2682       68.2492       69.9834       71.6073       76.0024       65.8641       72.5953       79.4742       76.8295        0.0000        0.0000        0.0000        0.0000        0.0000        0.0000        0.0000        0.0000        0.0000        0.0000        0.0000        0.0000        0.0000        0.0000        0.0000        0.0000        0.0000        0.0000        0.0000        0.0000        0.0000        0.0000        0.0000        0.0000        0.0000        0.0000        0.0000        0.0000        0.0000        0.0000        0.0000        0.0000        0.0000        0.0000        0.0000        0.0000        0.0000        0.0000        0.0000        0.0000        0.0000        0.0000        0.0000        0.0000        0.0000        0.0000        0.0000        0.0000        0.0000        0.0000
        0.0000        0.0000        0.0000        0.0000        0.0000        0.0000        0.0000        0.0000        0.0000        0.0000        0.0000        0.0000        0.0000        0.0000        0.0000        0.0000        0.0000        0.0000        0.0000        0.0000        0.0000        0.0000        0.0000        0.0000        0.0000        0.0000        0.0000       13.6067       13.7344       12.8460       17.3416        8.8264       30.8566       56.2820       27.6373        7.6957        6.6805       10.6295        4.9615        4.2068        7.1332        6.6683        2.8317       20.3347       28.3254       14.4696       21.1677       23.5262       17.0354       16.3742       18.4242       16.2369        6.4078       17.7974       26.2635        5.5001        2.3889        3.2465        3.8633        5.4118        8.0502       10.6099        5.8015        4.2746        7.2500        7.4340        6.3290        6.4683        4.3742        5.9007        2.9341        1.8982        2.5445        2.4742        2.0790        2.3927        2.5477        2.7584        2.7497        2.7544        2.9263        2.9057        2.6429        1.8665        1.6802        1.6082        1.9187        2.4926        2.8073        2.4087        2.4164        2.2994        2.1243        2.0165        2.4103        2.6315        2.2816        2.9083        4.0122        3.8088        3.2011        2.6803        0.5216        0.2611        0.2777        0.8665        0.8781        0.6727        0.3871        0.5075        1.2772        3.4503       12.3911        6.8310        4.3399        7.3381        9.4414        8.1666        8.7640        9.0659        9.9508       10.0344        9.5837        6.8403        6.5259        7.7392       10.0611       20.1854       35.9799       31.9140       21.9543       35.2230       22.1136       35.8685       37.4883       36.7838       37.6564       20.4714       30.2118       49.5479       28.9661       22.6965       24.6445       24.9096       36.2436       36.2352       44.2404       31.3195       28.9009       25.9940       21.3638       17.0232       12.3620       48.9261       40.3463       17.1176       39.7294       15.0019       16.5681       20.5980       20.6560       20.0467       19.6747       17.6643       21.4820       20.3014       24.1696       34.4013       44.9716       46.7493       55.9263       61.7357       65.6098       71.1065       68.5463       69.8562       76.6789       75.4049       75.1928       78.2939       83.4287       83.3119       79.7076       75.3459       77.5782       75.8671       75.1025       68.8278       78.6607       79.3161       74.2468       64.7680       65.9912       72.0544       79.9371       67.2150       72.8961       77.7933       84.5553       56.7600        0.0000        0.0000        0.0000        0.0000        0.0000        0.0000        0.0000        0.0000        0.0000        0.0000        0.0000        0.0000        0.0000        0.0000        0.0000        0.0000        0.0000        0.0000        0.0000        0.0000        0.0000        0.0000        0.0000        0.0000        0.0000        0.0000        0.0000        0.0000        0.0000        0.0000        0.0000        0.0000        0.0000        0.0000        0.0000        0.0000        0.0000        0.0000        0.0000        0.0000        0.0000        0.0000        0.0000        0.0000        0.0000        0.0000        0.0000        0.0000        0.0000
        0.0000        0.0000        0.0000        0.0000        0.0000        0.0000        0.0000        0.0000        0.0000        0.0000        0.0000        0.0000        0.0000        0.0000        0.0000        0.0000        0.0000        0.0000        0.0000        0.0000        0.0000        0.0000        0.0000        0.0000        0.0000        0.0000        0.0000        0.0000        0.0000        0.0000       15.6097       18.9093       22.5566       14.4115        2.0872        1.6083        4.3854        5.1611        4.8531        1.3686        0.3426        5.9651        2.2309       19.6549       24.1624        8.2832        7.8412       14.3293       15.1579       14.1906       22.6369       15.3948       18.0078       15.2253       15.9419        7.1043        3.3696        1.7892        4.1927        8.2476        6.2416        1.7437        2.3763        1.5222        4.0261        3.4916        4.2604        6.9136        6.2348        3.1517        1.7569        1.5254        1.7080        1.2303        1.9485        2.1902        3.9890        2.5282        2.8697        2.4477        2.2620        2.1455        1.9806        1.4032        1.2403        1.3110        1.8776        3.3159        3.6066        2.7771        2.4459        2.3499        2.2586        2.0602        1.7328        1.2085        2.2110        7.2139        7.1349        4.3442       12.8776        3.2803        1.6203        0.1765        0.1564        0.0725        0.6379        0.9764        1.7659        1.7911        0.9547        1.5337        5.3895        4.7575        5.2170        7.0625        6.1397        6.8915        7.7827        8.0568        9.0089        9.4207        9.2575        6.8060        6.7142        7.9279        9.3440       13.6787       16.5041       17.2763       18.6607       20.8982       22.1838       23.8235       35.4857       25.0588       23.6362       19.7463       58.5139       22.3526       25.9737       20.5688       25.3007       36.1180       35.5956       34.4079       35.1246       30.7172       28.6243       28.3395       25.8454       17.0823       16.6779       17.2043       21.8144       18.4265       19.9040       20.9992       23.1203       26.5943       27.4411       28.2128       29.5538       29.1695       32.7398       33.4946       34.5483       51.1697       64.1514       63.4999       74.2573       74.8772       78.5947       79.8139       81.7052       78.7021       82.8212       82.3784       85.1927       91.0556       85.5387       88.8232       86.7991       85.3726       89.9218       83.2015       75.7292       70.5426       72.0148       70.9311       64.2037       62.0723       66.1809       71.8655       77.9321       65.1970       68.7153       72.2258       83.6045       75.0000        0.0000        0.0000        0.0000        0.0000        0.0000        0.0000        0.0000        0.0000        0.0000        0.0000        0.0000        0.0000        0.0000        0.0000        0.0000        0.0000        0.0000        0.0000        0.0000        0.0000        0.0000        0.0000        0.0000        0.0000        0.0000        0.0000        0.0000        0.0000        0.0000        0.0000        0.0000        0.0000        0.0000        0.0000        0.0000        0.0000        0.0000        0.0000        0.0000        0.0000        0.0000        0.0000        0.0000        0.0000        0.0000        0.0000        0.0000        0.0000        0.0000
        0.0000        0.0000        0.0000        0.0000        0.0000        0.0000        0.0000        0.0000        0.0000        0.0000        0.0000        0.0000        0.0000        0.0000        0.0000        0.0000        0.0000        0.0000        0.0000        0.0000        0.0000        0.0000        0.0000        0.0000        0.0000        0.0000        0.0000        0.0000        0.0000        0.0000        0.0000       15.5259       14.3806        0.0000        0.0000        7.1844        6.6713        9.6680       15.8685        8.2818        0.3928        8.9160       12.4305       20.6690       18.8245       10.3306       23.7269       18.4176        4.4974        3.5874        4.5978        7.0963       12.0590        7.9008        5.8037        2.4247        1.1153        1.5947        0.7655        4.3853        5.2509        5.8639        1.5169        1.7425        2.1000        4.7929        4.1155        5.6550       10.7966        3.7902        0.6635        0.4816        1.8215        1.2081        3.3626        4.3986        6.9138        2.3092        2.6322        1.4941        1.7759        3.0062        3.4347        3.5052        2.3417        1.3762        1.7781        2.1971        6.5732        2.1770        4.1855        2.6482        2.2778        2.1091        2.5123        2.9007        2.0909        5.6674       10.5307        3.2319        7.8485        5.6683        5.7372        1.1429        0.8891        0.2945        0.0695        0.2789        0.8071        2.5643        1.3672        2.9183        7.0870        4.8440        9.4738        4.0257        4.4543        4.7905        5.5623        6.0939        6.8738        7.3349        7.4459        7.0215        7.1956        8.2061       10.0022       12.4763       21.1459       16.8535       18.6283       21.5350       23.2914       24.6805       24.4564       22.7563       22.0704       24.7057       23.0698       21.3584       26.4281       27.6282       29.6271       27.8886       27.3965       27.9866       30.2307       29.2060       24.3214       28.7453       25.3642       24.7219       23.0309       22.2080       25.6205       29.3390       27.6388       29.5239       30.9457       40.3588       47.4991       44.7614       43.1422       44.5387       57.3247       54.2116       65.7133       95.6644      108.3165       83.5243       97.1137      111.2550      105.8280      114.5775      133.5952      108.2430      108.7587      101.7489      108.2812      101.3804      100.8655      102.3943      100.7775      105.9473       98.2760       91.4500       86.5882       72.8166       66.8251       61.5644       65.6785       75.9594       78.6702       84.8104       86.0407       72.6079       74.0078       76.7923        0.0000        0.0000        0.0000        0.0000        0.0000        0.0000        0.0000        0.0000        0.0000        0.0000        0.0000        0.0000        0.0000        0.0000        0.0000        0.0000        0.0000        0.0000        0.0000        0.0000        0.0000        0.0000        0.0000        0.0000        0.0000        0.0000        0.0000        0.0000        0.0000        0.0000        0.0000        0.0000        0.0000        0.0000        0.0000        0.0000        0.0000        0.0000        0.0000        0.0000        0.0000        0.0000        0.0000        0.0000        0.0000        0.0000        0.0000        0.0000        0.0000        0.0000        0.0000
        0.0000        0.0000        0.0000        0.0000        0.0000        0.0000        0.0000        0.0000        0.0000        0.0000        0.0000        0.0000        0.0000        0.0000        0.0000        0.0000        0.0000        0.0000        0.0000        0.0000        0.0000        0.0000        0.0000        0.0000        0.0000        0.0000        0.0000        0.0000        0.0000        0.0000        0.0000        0.0000        0.0000        0.0000        0.0000        0.0000        0.0000        4.5284        4.7220        7.9925       12.9532       19.0858        9.6660       10.1798       20.0413       17.9211       23.9055       10.4392        9.4998        9.7884        8.3253       16.4046       11.3182        4.9372        5.0548        3.1088        2.0088        0.6699        1.2439        7.9253       11.9514        6.2407        2.5203        2.7744        4.3445        4.6581        6.3844        7.6317        7.7723        3.3251        1.0087        3.4691        4.2579        5.5484        4.1255        7.3385        3.8301        0.3576        1.1085        0.4069        0.3697        0.5246        0.8283        1.8025        0.8873        2.5981        0.6495        3.0432        1.3315        2.5382        1.6503        2.8486        1.7754        2.0688        2.1672        3.0209        2.0691        1.5022        6.4388        5.0843        2.5657       13.4907        4.1693        1.5235        1.0895        0.8191        0.3161        1.0749        0.9825        1.5322        4.0492        5.0610        5.3643        5.1464        4.2457        2.9189        3.4033        4.0795        4.8517        5.4574        6.2436        6.8136        7.1613        6.9856        7.2937        8.4336       10.3083       12.8976       15.3213       17.4364       19.2254       22.5923       26.2186       25.0006       24.9612       25.6217       35.1562       35.5949       28.5800       31.4584       27.3753       27.9109       26.8740       28.5312       27.4459       28.0285       27.2249       25.0397       25.4621       25.9206       25.1220       27.2076       28.6135       33.0482       30.5518       33.0870       36.8058       37.8849       39.7597       49.3256       50.8075       52.2175       49.3040       86.6702       77.6296       92.3828       87.6073      101.8119      116.9659      123.8495      110.2570      104.7149      101.8211      111.3735      134.1433      111.6391      116.4934      114.2236      111.9492      110.1419      118.0550      114.1269      145.6482      145.7069      109.6628      101.1132       95.5367       80.6297       69.4617       66.6258       70.1045       78.4495       79.6388       81.6293       75.8806       64.8550       66.2527        0.0000        0.0000        0.0000        0.0000        0.0000        0.0000        0.0000        0.0000        0.0000        0.0000        0.0000        0.0000        0.0000        0.0000        0.0000        0.0000        0.0000        0.0000        0.0000        0.0000        0.0000        0.0000        0.0000        0.0000        0.0000        0.0000        0.0000        0.0000        0.0000        0.0000        0.0000        0.0000        0.0000        0.0000        0.0000        0.0000        0.0000        0.0000        0.0000        0.0000        0.0000        0.0000        0.0000        0.0000        0.0000        0.0000        0.0000        0.0000        0.0000        0.0000        0.0000        0.0000
        0.0000        0.0000        0.0000        0.0000        0.0000        0.0000        0.0000        0.0000        0.0000        0.0000        0.0000        0.0000        0.0000        0.0000        0.0000        0.0000        0.0000        0.0000        0.0000        0.0000        0.0000        0.0000        0.0000        0.0000        0.0000        0.0000        0.0000        0.0000        0.0000        0.0000        0.0000        0.0000        0.0000        0.0000        0.0000        0.0000        0.0000        0.0000        0.0000        6.0568       13.0815        7.7145       10.8734       12.1368        7.7407        6.4186        4.1437        4.3025        5.6928        6.8557        3.1265        8.3203        3.2896        1.0035        1.0927        1.8176        0.7238        0.5163        0.2564        1.1749        2.3180        1.1651        0.7677        0.5096        1.6929        2.3510        4.3774        7.3715        4.2894        0.8051        0.4925        1.9237        2.3801        2.8672        4.2859        5.8628        3.4092        0.2773        0.2254        0.3583        0.3901        1.8695        2.9286        1.4649        1.5265        1.7487        3.2261        2.9206        1.7870        3.8648        4.2554        1.1770        1.9984        1.5298        0.8317        2.1191        1.6441        3.9188        2.2850        2.6365        1.3944        6.9108        8.8125        1.2728        2.1123        0.8857        1.0891        0.9061        0.4984        1.9432        1.9883        3.3156        4.7882        5.8053        2.3119        2.3402        2.8417        3.4723        4.2404        4.8531        5.6774        6.3138        7.0701        7.0519        7.6287        8.9080       10.8517       13.3750       15.5561       17.2247       18.9246       22.1795       23.8785       24.4927       24.3956       25.3872       26.2071       27.5616       24.6534       29.7118       29.8032       29.3397       30.2261       32.2822       28.6064       31.0649       30.1784       29.3910       30.5585       29.7257       29.3660       33.6399       34.7099       37.0679       42.3135       44.3080       49.4043       53.1976       61.9481       66.2595       91.6436       79.8596       70.5653      100.4237      114.2999      119.6992      121.0139      128.1560      142.1645      132.8552      121.7523      115.8551      122.0263      131.1465      129.9205      122.0160      127.3172      124.8043      119.4104      115.3095      119.0795      144.5699      136.6708      115.7769      109.4413      104.8506      102.6488       83.1747       80.5468       87.8375       75.0117       78.5250       84.4515       84.4481       71.8140       63.9351       69.1234        0.0000        0.0000        0.0000        0.0000        0.0000        0.0000        0.0000        0.0000        0.0000        0.0000        0.0000        0.0000        0.0000        0.0000        0.0000        0.0000        0.0000        0.0000        0.0000        0.0000        0.0000        0.0000        0.0000        0.0000        0.0000        0.0000        0.0000        0.0000        0.0000        0.0000        0.0000        0.0000        0.0000        0.0000        0.0000        0.0000        0.0000        0.0000        0.0000        0.0000        0.0000        0.0000        0.0000        0.0000        0.0000        0.0000        0.0000        0.0000        0.0000        0.0000        0.0000        0.0000
        0.0000        0.0000        0.0000        0.0000        0.0000        0.0000        0.0000        0.0000        0.0000        0.0000        0.0000        0.0000        0.0000        0.0000        0.0000        0.0000        0.0000        0.0000        0.0000        0.0000        0.0000        0.0000        0.0000        0.0000        0.0000        0.0000        0.0000        0.0000        0.0000        0.0000        0.0000        0.0000        0.0000        0.0000        0.0000        0.0000        0.0000        0.0000        0.0000        0.0000       11.4857        2.3350       14.2242        6.6397        4.3032        5.6869        6.7332        4.2893        3.4208        4.8443        5.6103        3.5142        2.4889        3.0825        2.6070        1.0450        0.5818        0.3672        0.2342        1.7019        0.3762        0.4401        0.4275        0.7562        1.2244        5.3614        4.8365        3.3629        1.0515        0.9869        1.0644        2.4774        1.8937        2.2480        4.1971        4.7314        3.2182        1.4633        1.9340        4.8442        4.5680        3.1798        2.3456        3.1514        3.6420        6.5208        2.1632        3.4096        6.3876        4.8544        5.1259        3.0161        3.2558        3.0918        2.1955        2.6658        2.5026        3.4387        2.4760        0.9301        4.5083        7.2014        6.6110        0.3953        0.4887        1.2221        2.0087        1.8422        0.4728        0.3417        0.6001        2.5364        4.4260        8.8244        5.5428        2.0504        2.3643        2.9294        3.6696        4.2808        4.9912        5.9579        7.3291        7.2356        8.1246        9.5890       11.6313       14.2557       16.3538       17.9450       19.1003       22.0357       23.2700       23.9506       23.9983       24.2683       30.0660       27.2267       30.8680       29.6560       45.9384       32.1125       28.8041       32.0385       32.0256       32.9833       33.0335       32.6877       34.9295       43.1917       36.7167       44.8319       46.1990       48.6155       53.7198       60.9406       73.8277       65.0457       64.0890       80.3176       90.5746       88.5576       86.8513      116.0285      108.6320      115.1597      143.5429      170.4506      144.1887      152.2187      135.2189      143.7200      155.8228      151.9616      128.7307      127.4218      134.5502      129.6334      146.9463      138.8506      132.1557      133.0014      119.9902      117.5307      115.1896      110.3117      103.0064       94.5379       91.8145       83.6829       85.2513       81.6652       77.9667       66.6090       58.6915       58.7395        0.0000        0.0000        0.0000        0.0000        0.0000        0.0000        0.0000        0.0000        0.0000        0.0000        0.0000        0.0000        0.0000        0.0000        0.0000        0.0000        0.0000        0.0000        0.0000        0.0000        0.0000        0.0000        0.0000        0.0000        0.0000        0.0000        0.0000        0.0000        0.0000        0.0000        0.0000        0.0000        0.0000        0.0000        0.0000        0.0000        0.0000        0.0000        0.0000        0.0000        0.0000        0.0000        0.0000        0.0000        0.0000        0.0000        0.0000        0.0000        0.0000        0.0000        0.0000        0.0000        0.0000
        0.0000        0.0000        0.0000        0.0000        0.0000        0.0000        0.0000        0.0000        0.0000        0.0000        0.0000        0.0000        0.0000        0.0000        0.0000        0.0000        0.0000        0.0000        0.0000        0.0000        0.0000        0.0000        0.0000        0.0000        0.0000        0.0000        0.0000        0.0000        0.0000        0.0000        0.0000        0.0000        0.0000        0.0000        0.0000        0.0000        0.0000        0.0000        0.0000        0.0000        0.0000        0.0000        0.0000        7.6734        6.9229        7.4332        7.7925        6.1419        6.2395        5.8932        5.4243       24.8843       24.3009       19.3571       14.4314        8.6263        4.0786        4.5801        4.5582        3.2525        4.5695        5.0225        4.4663       14.5072        8.1986        7.9143        8.9638        6.9747        2.7322        3.3874        2.6794        7.5542       17.5562       19.4646       17.3621       14.1249       14.3769        8.6398        4.9280        2.7744        2.6394        3.1532        6.7138       12.1993       14.0181       12.1143       12.7884       10.8588       12.8615       10.9612       10.6875       11.1910       10.1282       11.2090        8.6355        9.1083        5.8217        5.0866        3.8246        5.9929       12.7354       14.2382       16.3905        2.6153        1.5509        2.2020        3.6215        1.7498        1.8891        1.6717        0.9433        1.0668        1.0366        0.8683        0.9953        1.1226        1.3800        1.7590        2.3145        3.4163        4.1219        5.5683        6.7258        9.2651       10.7698       12.8571       15.5535       17.1602       19.6063       21.3113       22.2239       18.6651       19.4050       20.1329       21.2243       22.4339       22.1102       24.3286       24.9237       31.7456       25.2334       34.6802       38.5271       40.0149       44.6535       44.2946       44.8202       43.4180       50.4983       52.6156       56.3011       56.9638       59.7078       67.7381       87.5388       93.8324       86.4549       98.6932       93.6502      105.8508      109.3716       95.8599      109.3810      120.3538      132.9687      157.9129      160.0620      138.2377      152.5681      147.0049      140.1699      151.2020      155.2305      168.4830      158.2349      156.9301      165.2902      169.1565      172.5521      159.3157      164.0551      150.4763      140.2788      137.3461      127.2310      124.8367      119.0746      109.4970      107.9198       96.7111       97.6962       97.1328       86.1994       77.8358       62.1198       64.4400        0.0000        0.0000        0.0000        0.0000        0.0000        0.0000        0.0000        0.0000        0.0000        0.0000        0.0000        0.0000        0.0000        0.0000        0.0000        0.0000        0.0000        0.0000        0.0000        0.0000        0.0000        0.0000        0.0000        0.0000        0.0000        0.0000        0.0000        0.0000        0.0000        0.0000        0.0000        0.0000        0.0000        0.0000        0.0000        0.0000        0.0000        0.0000        0.0000        0.0000        0.0000        0.0000        0.0000        0.0000        0.0000        0.0000        0.0000        0.0000        0.0000        0.0000        0.0000        0.0000        0.0000
        0.0000        0.0000        0.0000        0.0000        0.0000        0.0000        0.0000        0.0000        0.0000        0.0000        0.0000        0.0000        0.0000        0.0000        0.0000        0.0000        0.0000        0.0000        0.0000        0.0000        0.0000        0.0000        0.0000        0.0000        0.0000        0.0000        0.0000        0.0000        0.0000        0.0000        0.0000        0.0000        0.0000        0.0000        0.0000        0.0000        0.0000        0.0000        0.0000        0.0000        0.0000        0.0000        0.0000        0.0000        9.8093       11.0250       12.5554        6.3718        5.8263        5.6873        5.5794       28.0174       26.7887       28.7521       25.8585       23.5936       16.0577       11.7867        9.2452        7.8808        6.0705        6.2086        6.2915       13.5537        9.6254        7.3371        5.4808        7.9017        5.4862       10.0255       14.7769       13.8243       15.4391       27.0512       32.4951       21.1862       24.6593       18.9724        4.7273        3.8317        5.1243        8.3510        8.6413       11.9657       15.9742       16.7461       15.2645       14.5984       15.9109       14.0356       13.7752       17.9449       17.6429       16.5432       14.2016        7.9643        5.0357        5.5294        4.6995        6.4611        7.1389        8.9379       12.8972        3.9505        1.8812        2.4272        3.3649        1.8644        1.6778        0.9695        1.3751        1.1227        1.4769        0.7752        0.6105        0.8808        1.2392        1.6641        2.5302        3.3219        3.7426        4.7629        6.0641        9.4945       11.3815       13.7244       16.5299       18.1419       20.6967       22.3063       22.9035       18.9435       19.4593       20.5511       20.7032       22.5504       28.5507       28.0900       34.9294       41.8862       31.8072       35.2231       41.6218       43.0788       46.4164       48.9761       53.9884       56.7311       64.4489       70.6107       74.3643       84.7555       88.3214       88.0290       88.6801       92.3208      103.6908      101.9160      104.8879      112.0058      112.5639      113.8185      125.3742      146.6308      178.1449      163.9921      156.0813      141.5037      153.3513      145.9197      142.1880      170.4863      202.4084      188.8645      183.2893      174.1168      163.6850      166.7677      168.6071      168.7829      154.9836      149.0974      149.4489      141.1649      137.2079      126.6465      126.2803      127.6443      116.8122      105.4845       98.4997       85.5295       82.7705       88.8046       68.0759      100.2900        0.0000        0.0000        0.0000        0.0000        0.0000        0.0000        0.0000        0.0000        0.0000        0.0000        0.0000        0.0000        0.0000        0.0000        0.0000        0.0000        0.0000        0.0000        0.0000        0.0000        0.0000        0.0000        0.0000        0.0000        0.0000        0.0000        0.0000        0.0000        0.0000        0.0000        0.0000        0.0000        0.0000        0.0000        0.0000        0.0000        0.0000        0.0000        0.0000        0.0000        0.0000        0.0000        0.0000        0.0000        0.0000        0.0000        0.0000        0.0000        0.0000        0.0000        0.0000        0.0000        0.0000
        0.0000        0.0000        0.0000        0.0000        0.0000        0.0000        0.0000        0.0000        0.0000        0.0000        0.0000        0.0000        0.0000        0.0000        0.0000        0.0000        0.0000        0.0000        0.0000        0.0000        0.0000        0.0000        0.0000        0.0000        0.0000        0.0000        0.0000        0.0000        0.0000        0.0000        0.0000        0.0000        0.0000        0.0000        0.0000        0.0000        0.0000        0.0000        0.0000        0.0000        0.0000        0.0000        0.0000        0.0000        0.0000        0.0000        9.5086        5.8870        5.2469        5.1455        5.7982       12.6278       13.9120       18.2400       17.0043       11.0352       10.9968       11.1340       14.6559       16.3050       13.5469       15.1696       10.4645       15.5954       13.1107        6.5256        3.8446        7.6590        9.6713        8.3819        9.4108        7.2565        7.2180       18.1973        8.8710        7.2559        7.9237        7.9358        3.5797        8.2917       11.6982        5.8797        5.8027       13.6146       16.0535       16.5707       15.5916       13.2640       14.4526       14.3978       13.0135        9.8314       27.2614       15.3293       36.3007       16.3205       16.4225        9.8850       15.1185       13.5422       16.1725       11.9796       14.0562        4.4576        2.1996        1.3227        2.4615        1.5301        2.4233        1.1982        0.8276        1.0416        0.8343        0.4153        0.4313        0.7457        1.1620        1.7501        2.4346        2.5906        3.1297        4.1454        5.4750        9.0813       11.0234       13.3721       16.1336       17.7361       20.2702       21.9255       22.6522       18.8486       19.4672       20.2735       21.6164       26.4728       25.7936       27.2592       34.3372       42.6009       38.5404       40.0353       38.5294       46.9497       54.9177       64.3052       79.4788       80.4704       84.7102       80.1348       92.9954       96.0284       98.7708       95.9188      105.1657      107.0310      105.3982      112.0875      108.2038      113.0589      127.2326      133.1028      130.5732      159.1852      185.2849      178.7418      171.6413      166.9098      174.6675      152.5689      162.6255      185.5608      179.9758      189.3378      195.3780      175.5217      177.9132      172.5853      164.3478      155.6541      154.1755      154.0853      148.3621      139.6449      133.5961      134.6871      126.8253      132.1954      115.6344      100.2192       91.0452       77.4114       70.6007       77.8360       67.3149       60.6600        0.0000        0.0000        0.0000        0.0000        0.0000        0.0000        0.0000        0.0000        0.0000        0.0000        0.0000        0.0000        0.0000        0.0000        0.0000        0.0000        0.0000        0.0000        0.0000        0.0000        0.0000        0.0000        0.0000        0.0000        0.0000        0.0000        0.0000        0.0000        0.0000        0.0000        0.0000        0.0000        0.0000        0.0000        0.0000        0.0000        0.0000        0.0000        0.0000        0.0000        0.0000        0.0000        0.0000        0.0000        0.0000        0.0000        0.0000        0.0000        0.0000        0.0000        0.0000        0.0000        0.0000
        0.0000        0.0000        0.0000        0.0000        0.0000        0.0000        0.0000        0.0000        0.0000        0.0000        0.0000        0.0000        0.0000        0.0000        0.0000        0.0000        0.0000        0.0000        0.0000        0.0000        0.0000        0.0000        0.0000        0.0000        0.0000        0.0000        0.0000        0.0000        0.0000        0.0000        0.0000        0.0000        0.0000        0.0000        0.0000        0.0000        0.0000        0.0000        0.0000        0.0000        0.0000        0.0000        0.0000        0.0000        0.0000        0.0000        0.0000        4.0574        3.9888        3.9952        4.2746       10.1607        8.0275        7.7178        7.2667        5.7214        6.3047        3.9526        3.6047        3.3699        3.4637        6.4849        7.3236       11.0380       12.5618        3.0301        2.7825        4.1153        4.7104        4.4781        4.7278        5.1771        4.4199        3.0927        2.4771        0.3823        0.3667        0.8567        0.1084        4.6473        3.1307        4.1991        6.2572       11.9447       16.7856       16.7505       15.4472       12.0580       11.7889       15.7371       10.5618       12.2200       17.1234       21.3305       38.6902       29.9515       15.7429       10.4448       16.3429       23.4753       18.4417       20.5798       23.0835        8.0778        2.1181        1.3826        2.9295        1.9791        2.7621        0.7998        0.5236        1.1560        1.1087        0.7153        1.0057        1.0256        0.9753        1.2878        1.6766        2.2774        2.9006        3.6108        4.9746        8.0555        9.9443       11.8624       14.3734       15.9154       18.2637       21.0604       21.4457       18.3786       19.4490       20.9792       22.3113       24.1525       28.7323       32.0297       39.3284       49.9987       58.7366       53.3714       57.9084       60.0412       67.1292       81.4543       85.1865       77.8316       84.8789       94.6602       98.7886      101.5731      108.4335      109.4722      107.2446      114.0932      120.2243      123.3774      120.2371      125.8213      143.5205      150.0839      171.1277      190.1662      186.9968      193.1975      170.4047      173.9120      163.2416      171.3484      183.3334      188.3484      198.2517      199.7789      193.3883      177.1447      160.3777      170.8385      166.4014      150.6893      153.1496      149.6821      147.2927      144.6192      137.3484      126.2377      119.2785      121.0380      103.8006       92.3192       87.3580       72.3544       76.9175       68.7736       78.3813        0.0000        0.0000        0.0000        0.0000        0.0000        0.0000        0.0000        0.0000        0.0000        0.0000        0.0000        0.0000        0.0000        0.0000        0.0000        0.0000        0.0000        0.0000        0.0000        0.0000        0.0000        0.0000        0.0000        0.0000        0.0000        0.0000        0.0000        0.0000        0.0000        0.0000        0.0000        0.0000        0.0000        0.0000        0.0000        0.0000        0.0000        0.0000        0.0000        0.0000        0.0000        0.0000        0.0000        0.0000        0.0000        0.0000        0.0000        0.0000        0.0000        0.0000        0.0000        0.0000        0.0000        0.0000
        0.0000        0.0000        0.0000        0.0000        0.0000        0.0000        0.0000        0.0000        0.0000        0.0000        0.0000        0.0000        0.0000        0.0000        0.0000        0.0000        0.0000        0.0000        0.0000        0.0000        0.0000        0.0000        0.0000        0.0000        0.0000        0.0000        0.0000        0.0000        0.0000        0.0000        0.0000        0.0000        0.0000        0.0000        0.0000        0.0000        0.0000        0.0000        0.0000        0.0000        0.0000        0.0000        0.0000        0.0000        0.0000        0.0000        0.0000        0.0000        0.0000        0.0000        3.9903        6.7467        6.5273        6.3214        5.6240        7.1498        6.7620        6.2987        5.6656        4.6314        3.7197        3.3259        3.6434        9.2941        9.1641        4.8201        0.0000        0.0000        5.7145        5.7280        5.1616        3.3357        4.8822        4.4884        4.5445        1.1829        0.8934        1.7294        1.9746        5.0211        6.3328        6.7439       13.6307       14.0739       10.7468       17.1384       11.9291       15.4747       18.2127        0.0000        0.0000        0.0000        0.0000       28.8062       39.7134       53.3836       23.9286       21.7963        0.0000       20.8808       19.9984       18.7118       51.8042       10.4354        7.7433        7.4645        7.1162        2.1168        1.8494        1.5874        1.8369        0.6871        1.0365        1.0596        1.2092        1.3185        1.2809        2.0293        2.4969        1.7530        2.1211        2.5644        3.4661        5.7502        6.8337        7.3079        8.9813       11.6930       13.4785       15.1817       16.4680       17.6741       19.6618       21.4965       23.9276       37.7166       38.0586       40.6067       46.2380       57.0209       64.0842       81.1823       85.9333       78.3604       85.0230       90.6850      100.3868      110.2038      109.5270      119.6646      120.1486      134.0651      138.9106      142.3816      136.2204      127.6645      137.8424      135.5346      126.5222      135.4028      159.1051      166.6357      183.1211      229.2021      216.0919      224.6217      215.3852      183.0446      173.3702      184.1525      189.6885      196.3783      193.9120      189.6648      172.0273      182.0347      174.5802      179.4665      184.6522      169.6279      171.3584      156.9255      151.4155      143.0749      133.6311      123.9732      120.3643      116.7963      114.9062      107.5424       92.4481      109.4286       75.6294        0.0000        0.0000        0.0000        0.0000        0.0000        0.0000        0.0000        0.0000        0.0000        0.0000        0.0000        0.0000        0.0000        0.0000        0.0000        0.0000        0.0000        0.0000        0.0000        0.0000        0.0000        0.0000        0.0000        0.0000        0.0000        0.0000        0.0000        0.0000        0.0000        0.0000        0.0000        0.0000        0.0000        0.0000        0.0000        0.0000        0.0000        0.0000        0.0000        0.0000        0.0000        0.0000        0.0000        0.0000        0.0000        0.0000        0.0000        0.0000        0.0000        0.0000        0.0000        0.0000        0.0000        0.0000        0.0000        0.0000
        0.0000        0.0000        0.0000        0.0000        0.0000        0.0000        0.0000        0.0000        0.0000        0.0000        0.0000        0.0000        0.0000        0.0000        0.0000        0.0000        0.0000        0.0000        0.0000        0.0000        0.0000        0.0000        0.0000        0.0000        0.0000        0.0000        0.0000        0.0000        0.0000        0.0000        0.0000        0.0000        0.0000        0.0000        0.0000        0.0000        0.0000        0.0000        0.0000        0.0000        0.0000        0.0000        0.0000        0.0000        0.0000        0.0000        0.0000        0.0000        0.0000        0.0000        0.0000        0.0000        0.0000        0.0000        0.0000        6.7326        7.3098        7.2620        0.0000        0.0000        0.0000        4.2036        4.4103        6.1657        5.5442        0.0000        0.0000        0.0000        0.0000        0.0000        0.0000        0.0000        3.2732        5.1306        9.2014        3.0939        0.9982        1.3394        3.4153        7.1304       13.7462        8.1259        9.4894        8.5981       12.1363       16.1686       36.6090       33.2318        0.0000        0.0000        0.0000        0.0000        0.0000        0.0000       49.4745       37.9614        0.0000        0.0000        0.0000       27.7175       24.9575       32.1937       27.1762       12.0816        6.6834        6.6322       11.7509        2.3221        2.8888        1.8164        5.3685        0.1550        1.1253        1.1608        1.1900        2.1844        2.9873        2.6606        2.9610        2.1606        2.1028        2.2608        2.9665        4.1655        4.9685        6.1753        7.8577       12.9062       14.6462       14.7779       15.4847       17.3507       30.9351       28.4123       33.6504       44.7879       49.9111       52.0767       65.9956       76.3431       77.7871       86.8834       93.8001       90.5755       91.8257       92.9064       99.4520      115.2700      118.7937      128.1702      136.1242      138.0553      146.6828      153.6145      166.4005      149.3972      149.5212      143.8104      138.1908      147.9974      220.0134      205.6751      204.6603      222.3977      184.3428      239.9863      186.7880      176.5087      169.5226      185.8902      185.6876      179.9765      164.1467      173.7494      185.7832      193.5958      185.4048      198.6109      194.5876      175.8406      165.7988      152.8857      141.5219      132.1446      122.9004      110.9599      107.0686      111.6331      107.2808       93.1694       84.9764      105.5973       69.1783        0.0000        0.0000        0.0000        0.0000        0.0000        0.0000        0.0000        0.0000        0.0000        0.0000        0.0000        0.0000        0.0000        0.0000        0.0000        0.0000        0.0000        0.0000        0.0000        0.0000        0.0000        0.0000        0.0000        0.0000        0.0000        0.0000        0.0000        0.0000        0.0000        0.0000        0.0000        0.0000        0.0000        0.0000        0.0000        0.0000        0.0000        0.0000        0.0000        0.0000        0.0000        0.0000        0.0000        0.0000        0.0000        0.0000        0.0000        0.0000        0.0000        0.0000        0.0000        0.0000        0.0000        0.0000        0.0000        0.0000
        0.0000        0.0000        0.0000        0.0000        0.0000        0.0000        0.0000        0.0000        0.0000        0.0000        0.0000        0.0000        0.0000        0.0000        0.0000        0.0000        0.0000        0.0000        0.0000        0.0000        0.0000        0.0000        0.0000        0.0000        0.0000        0.0000        0.0000        0.0000        0.0000        0.0000        0.0000        0.0000        0.0000        0.0000        0.0000        0.0000        0.0000        0.0000        0.0000        0.0000        0.0000        0.0000        0.0000        0.0000        0.0000        0.0000        0.0000        0.0000        0.0000        0.0000        0.0000        0.0000        0.0000        0.0000        0.0000        0.0000        0.0000        0.0000        0.0000        0.0000        0.0000        4.2838        4.1843        3.8324        3.6586        0.0000        0.0000        0.0000        0.0000        0.0000        0.0000        0.0000        0.0000        3.4067        3.2033        2.0108        2.2502        3.0409        2.6366        6.6941       14.5853       10.8150        7.7768        8.7807       23.7729        0.0000        0.0000        0.0000        0.0000        0.0000        0.0000        0.0000        0.0000        0.0000        0.0000        0.0000        0.0000        0.0000        0.0000        0.0000       21.4639       22.9460       22.5991       15.4588        7.6929        7.2315       10.1033        8.7608        2.0566        1.9088        0.7257        0.2965        0.4062        0.5108        1.4590        2.8069        3.6280        3.6298        3.8492        2.4204        2.7556        2.6882        3.3212        4.4746        5.1887        6.3115        7.8345       10.9374       15.3176       14.5567       15.8490       29.9864       37.4851       39.9558       43.6656       56.0720       62.7237       61.2407       68.1375       74.6271       76.9338       83.6952       93.7176       95.5351       94.6214       95.2374      102.6491      118.4156      129.2086      136.9621      151.1661      148.5910      165.3890      169.4384      167.4158      155.1687      154.2017      149.5912      148.0486      158.7800      185.5644      190.8349      193.3214      185.5935      171.9106      168.8151      173.1599      174.6788      175.6230      186.5515      182.2870      164.8775      163.1800      199.8858      245.8056      188.3224      193.6637      198.0725      179.4594      154.2298      149.2448      131.3842      120.0802      115.3604      103.2351       94.6832       96.9765       91.6234       83.4169       79.2959       79.3638       73.2112        0.0000        0.0000        0.0000        0.0000        0.0000        0.0000        0.0000        0.0000        0.0000        0.0000        0.0000        0.0000        0.0000        0.0000        0.0000        0.0000        0.0000        0.0000        0.0000        0.0000        0.0000        0.0000        0.0000        0.0000        0.0000        0.0000        0.0000        0.0000        0.0000        0.0000        0.0000        0.0000        0.0000        0.0000        0.0000        0.0000        0.0000        0.0000        0.0000        0.0000        0.0000        0.0000        0.0000        0.0000        0.0000        0.0000        0.0000        0.0000        0.0000        0.0000        0.0000        0.0000        0.0000        0.0000        0.0000        0.0000        0.0000
        0.0000        0.0000        0.0000        0.0000        0.0000        0.0000        0.0000        0.0000        0.0000        0.0000        0.0000        0.0000        0.0000        0.0000        0.0000        0.0000        0.0000        0.0000        0.0000        0.0000        0.0000        0.0000        0.0000        0.0000        0.0000        0.0000        0.0000        0.0000        0.0000        0.0000        0.0000        0.0000        0.0000        0.0000        0.0000        0.0000        0.0000        0.0000        0.0000        0.0000        0.0000        0.0000        0.0000        0.0000        0.0000        0.0000        0.0000        0.0000        0.0000        0.0000        0.0000        0.0000        0.0000        0.0000        0.0000        0.0000        0.0000        0.0000        0.0000        0.0000        0.0000        0.0000        4.0602        3.5777        0.0000        0.0000        0.0000        0.0000        0.0000        0.0000        0.0000        0.0000        0.0000        0.0000        4.5587        4.0797        3.4562        3.2155        5.2540       13.1487       15.8716       15.4374       13.1151        9.7365        0.0000        0.0000        0.0000        0.0000        0.0000        0.0000        0.0000        0.0000        0.0000        0.0000        0.0000        0.0000        0.0000        0.0000        0.0000        0.0000        0.0000       44.1519       75.1619       24.3412        9.9759        7.8758        6.8822       27.2825        2.5878        1.2643        1.0537        0.3228        0.5178        0.5221        1.4849        3.0664        4.0622        3.5763        4.2091        3.2430        3.5941        4.0890        4.7090        5.8713        6.5718        7.7556        9.5648       15.0480       14.4941       16.6359       25.5845       38.1397       41.1182       40.3596       49.1115       62.7815       66.1083       61.1628       64.2727       72.9927       82.3367       83.1471       89.3083       99.5229      102.1386      104.1837      118.7934      141.6755      129.5699      149.2792      157.2493      154.9915      165.5389      174.1727      164.7783      155.8603      157.3159      162.1427      150.2287      156.2558      172.9573      156.9690      148.1203      170.9737      157.3863      170.9209      158.7495      161.9951      166.4077      175.7986      157.9312      155.4018      158.0226      166.3724      162.4338      153.8538      164.1230      155.4800      164.2967      129.9470      120.8236      121.3472      114.4210      105.7463       96.1916       88.7975       87.3065       84.9351       76.6142       76.9676       75.9722        0.0000        0.0000        0.0000        0.0000        0.0000        0.0000        0.0000        0.0000        0.0000        0.0000        0.0000        0.0000        0.0000        0.0000        0.0000        0.0000        0.0000        0.0000        0.0000        0.0000        0.0000        0.0000        0.0000        0.0000        0.0000        0.0000        0.0000        0.0000        0.0000        0.0000        0.0000        0.0000        0.0000        0.0000        0.0000        0.0000        0.0000        0.0000        0.0000        0.0000        0.0000        0.0000        0.0000        0.0000        0.0000        0.0000        0.0000        0.0000        0.0000        0.0000        0.0000        0.0000        0.0000        0.0000        0.0000        0.0000        0.0000        0.0000
        0.0000        0.0000        0.0000        0.0000        0.0000        0.0000        0.0000        0.0000        0.0000        0.0000        0.0000        0.0000        0.0000        0.0000        0.0000        0.0000        0.0000        0.0000        0.0000        0.0000        0.0000        0.0000        0.0000        0.0000        0.0000        0.0000        0.0000        0.0000        0.0000        0.0000        0.0000        0.0000        0.0000        0.0000        0.0000        0.0000        0.0000        0.0000        0.0000        0.0000        0.0000        0.0000        0.0000        0.0000        0.0000        0.0000        0.0000        0.0000        0.0000        0.0000        0.0000        0.0000        0.0000        0.0000        0.0000        0.0000        0.0000        0.0000        0.0000        0.0000        0.0000        0.0000        0.0000        0.0000        0.0000        0.0000        0.0000        0.0000        0.0000        0.0000        0.0000        0.0000        0.0000        0.0000        5.6232        4.9226        3.3429        2.9648        3.4791       11.9525        6.0642        3.3708        4.0888        0.0000        0.0000        0.0000        0.0000        0.0000        0.0000        0.0000        0.0000        0.0000        0.0000        0.0000        0.0000        0.0000        0.0000        0.0000        0.0000        0.0000        0.0000       38.0235      102.2087       29.2088        8.2646        6.7748        6.0264        5.9748        3.0206        2.1233        2.0793        1.5976        2.2306        2.4513        3.9656        4.2293        5.8354        6.3234        7.1733        7.0748        8.0343        8.4386        8.9258        8.5789        9.6096       10.5146       12.5112       17.1306       26.6668       39.9297       48.4472       54.7293       54.1187       58.8796       70.8958       77.1768       74.9859       77.6470       82.2043       81.8425       91.4992       93.1057      104.3493      121.5485      131.0946      134.9693      144.7378      156.5675      155.6794      162.0957      162.3416      162.6045      168.2538      162.7953      161.4624      159.7140      138.9073      144.8468      152.4599      152.3353      146.5430      142.3743      146.5371      163.2083      142.7417      149.6080      149.0726      158.1008      163.0281      152.9943      145.4094      136.0392      141.8028      139.4942      137.6068      134.4418      143.4557      134.5777      132.0433      115.5670      115.8023      112.3978      102.2210       97.8990       87.5580       84.2511       82.4692       98.7132       98.7224       93.6099       82.5063        0.0000        0.0000        0.0000        0.0000        0.0000        0.0000        0.0000        0.0000        0.0000        0.0000        0.0000        0.0000        0.0000        0.0000        0.0000        0.0000        0.0000        0.0000        0.0000        0.0000        0.0000        0.0000        0.0000        0.0000        0.0000        0.0000        0.0000        0.0000        0.0000        0.0000        0.0000        0.0000        0.0000        0.0000        0.0000        0.0000        0.0000        0.0000        0.0000        0.0000        0.0000        0.0000        0.0000        0.0000        0.0000        0.0000        0.0000        0.0000        0.0000        0.0000        0.0000        0.0000        0.0000        0.0000        0.0000        0.0000        0.0000        0.0000
        0.0000        0.0000        0.0000        0.0000        0.0000        0.0000        0.0000        0.0000        0.0000        0.0000        0.0000        0.0000        0.0000        0.0000        0.0000        0.0000        0.0000        0.0000        0.0000        0.0000        0.0000        0.0000        0.0000        0.0000        0.0000        0.0000        0.0000        0.0000        0.0000        0.0000        0.0000        0.0000        0.0000        0.0000        0.0000        0.0000        0.0000        0.0000        0.0000        0.0000        0.0000        0.0000        0.0000        0.0000        0.0000        0.0000        0.0000        0.0000        0.0000        0.0000        0.0000        0.0000        0.0000        0.0000        0.0000        0.0000        0.0000        0.0000        0.0000        0.0000        0.0000        0.0000        0.0000        0.0000        0.0000        0.0000        0.0000        0.0000        0.0000        0.0000        0.0000        0.0000        0.0000        0.0000        0.0000        0.0000        0.0000        0.0000        0.0000        0.0000        0.0000        0.0000        0.0000        0.0000        0.0000        0.0000        0.0000        0.0000        0.0000        0.0000        0.0000        0.0000        0.0000        0.0000        0.0000        0.0000        0.0000        0.0000        0.0000        0.0000        0.0000       35.1404       51.1268       22.2397        8.9936        7.5903        6.5430        4.3520        3.3361        3.5410        2.3934        2.0852        2.6716        4.4477        5.1898        5.9107        5.1708        5.9834        7.4050        8.8173        9.5598        9.9031       11.2960       10.1869       13.4068       14.9851       19.5461       19.0887       26.7985       36.8724       40.2402       48.1679       59.9161       69.4668       75.9317       76.4929       86.5963       82.5976       78.9430       83.3572       90.0805      105.2634      105.0306      125.9650      132.2249      140.6621      143.5362      159.7377      167.5017      165.7069      165.8133      158.9940      161.6758      148.6003      141.8445      137.7120      127.1510      123.9932      137.7742      133.7574      145.1717      148.2099      144.6499      141.2502      140.2498      139.4822      139.1305      146.6692      136.9392      125.1947      120.4705      123.2765      129.3530      135.1667      125.9811      123.7448      121.9945      117.4519      109.2732       95.9179       90.4081       88.0678       86.8414       85.4236       86.3496       78.7507       79.3673       86.6339       88.7833       77.9038        0.0000        0.0000        0.0000        0.0000        0.0000        0.0000        0.0000        0.0000        0.0000        0.0000        0.0000        0.0000        0.0000        0.0000        0.0000        0.0000        0.0000        0.0000        0.0000        0.0000        0.0000        0.0000        0.0000        0.0000        0.0000        0.0000        0.0000        0.0000        0.0000        0.0000        0.0000        0.0000        0.0000        0.0000        0.0000        0.0000        0.0000        0.0000        0.0000        0.0000        0.0000        0.0000        0.0000        0.0000        0.0000        0.0000        0.0000        0.0000        0.0000        0.0000        0.0000        0.0000        0.0000        0.0000        0.0000        0.0000        0.0000        0.0000        0.0000
        0.0000        0.0000        0.0000        0.0000        0.0000        0.0000        0.0000        0.0000        0.0000        0.0000        0.0000        0.0000        0.0000        0.0000        0.0000        0.0000        0.0000        0.0000        0.0000        0.0000        0.0000        0.0000        0.0000        0.0000        0.0000        0.0000        0.0000        0.0000        0.0000        0.0000        0.0000        0.0000        0.0000        0.0000        0.0000        0.0000        0.0000        0.0000        0.0000        0.0000        0.0000        0.0000        0.0000        0.0000        0.0000        0.0000        0.0000        0.0000        0.0000        0.0000        0.0000        0.0000        0.0000        0.0000        0.0000        0.0000        0.0000        0.0000        0.0000        0.0000        0.0000        0.0000        0.0000        0.0000        0.0000        0.0000        0.0000        0.0000        0.0000        0.0000        0.0000        0.0000        0.0000        0.0000        0.0000        0.0000        0.0000        0.0000        0.0000        0.0000        0.0000        0.0000        0.0000        0.0000        0.0000        0.0000        0.0000        0.0000        0.0000        0.0000        0.0000        0.0000        0.0000        0.0000        0.0000        0.0000        0.0000        0.0000        0.0000        0.0000        0.0000       46.5438       39.0242       12.8822       10.7535        8.2820        7.6247        5.3468        4.4476        4.1037        4.9801        5.1366        4.8934        4.5834        5.9881        8.7071        6.3113        8.0769       10.5237       13.6430       11.0444       12.3136       13.3726       13.2482       15.2952       19.9319       30.1023       25.9757       36.0080       42.0357       52.5956       57.0062       67.9168       69.1823       60.0352       72.9388       74.4742       76.6800       80.1995       92.6048       95.3818      100.2290      101.0722      120.4550      130.5471      140.1840      148.4115      155.3157      169.9150      179.9242      166.9790      164.6248      148.5956      149.4329      131.3601      124.4777      118.2173      122.9272      128.3821      144.6736      152.3267      145.3102      141.5428      126.2977      118.9559      118.6980      125.3408      121.1973      118.7347      117.2750      110.0383      103.4963      107.9204      111.7514      111.3740      103.2056      100.0326       99.4619       92.6451       81.6882       78.1759       81.6723       77.8292       78.7950       83.5385       72.9975       78.6237       70.7870       77.3697       86.3792        0.0000        0.0000        0.0000        0.0000        0.0000        0.0000        0.0000        0.0000        0.0000        0.0000        0.0000        0.0000        0.0000        0.0000        0.0000        0.0000        0.0000        0.0000        0.0000        0.0000        0.0000        0.0000        0.0000        0.0000        0.0000        0.0000        0.0000        0.0000        0.0000        0.0000        0.0000        0.0000        0.0000        0.0000        0.0000        0.0000        0.0000        0.0000        0.0000        0.0000        0.0000        0.0000        0.0000        0.0000        0.0000        0.0000        0.0000        0.0000        0.0000        0.0000        0.0000        0.0000        0.0000        0.0000        0.0000        0.0000        0.0000        0.0000        0.0000
        0.0000        0.0000        0.0000        0.0000        0.0000        0.0000        0.0000        0.0000        0.0000        0.0000        0.0000        0.0000        0.0000        0.0000        0.0000        0.0000        0.0000        0.0000        0.0000        0.0000        0.0000        0.0000        0.0000        0.0000        0.0000        0.0000        0.0000        0.0000        0.0000        0.0000        0.0000        0.0000        0.0000        0.0000        0.0000        0.0000        0.0000        0.0000        0.0000        0.0000        0.0000        0.0000        0.0000        0.0000        0.0000        0.0000        0.0000        0.0000        0.0000        0.0000        0.0000        0.0000        0.0000        0.0000        0.0000        0.0000        0.0000        0.0000        0.0000        0.0000        0.0000        0.0000        0.0000        0.0000        0.0000        0.0000        0.0000        0.0000        0.0000        0.0000        0.0000        0.0000        0.0000        0.0000        0.0000        0.0000        0.0000        0.0000        0.0000        0.0000        0.0000        0.0000        0.0000        0.0000        0.0000        0.0000        0.0000        0.0000        0.0000        0.0000        0.0000        0.0000        0.0000        0.0000        0.0000        0.0000        0.0000        0.0000        0.0000        0.0000       35.8847       54.4291       30.1669       16.1784       10.7496       10.8068        9.4433        7.2046        8.6216        8.0870        6.8123        6.5423        6.3937        7.8787       10.0585        9.9654        9.0905       11.3570       17.5766       18.0367       15.4432       16.2642       17.3001       16.4024       18.3982       24.4577       29.1674       43.9672       52.8933       55.9576       56.2061       55.3037       63.7832       45.2176       48.9381       61.7448       72.7409       75.5799       74.5458       86.1294       78.4533       91.5572       95.1254      121.4186      133.8118      141.8704      149.7042      156.4765      165.9008      155.4130      149.8169      144.6785      140.3041      141.6822      140.5844      128.1028      123.0140      122.9359      124.7072      122.3295      130.8370      125.1116      119.6879      109.0659       99.3435      100.3524      101.5453      101.5029       98.2771       98.6485      100.8380       95.1964       91.6909       87.4599       96.6021       90.4393       84.6182       83.1048       75.5703       68.9417       76.1770       75.6046       69.2379       58.3094       55.7349       55.8388       59.0441       72.1618        0.0000        0.0000        0.0000        0.0000        0.0000        0.0000        0.0000        0.0000        0.0000        0.0000        0.0000        0.0000        0.0000       80.4000        0.0000        0.0000        0.0000       50.7900        0.0000        0.0000        0.0000        0.0000        0.0000        0.0000        0.0000        0.0000        0.0000        0.0000        0.0000        0.0000        0.0000        0.0000        0.0000        0.0000        0.0000        0.0000        0.0000        0.0000        0.0000        0.0000        0.0000        0.0000        0.0000        0.0000        0.0000        0.0000        0.0000        0.0000        0.0000        0.0000        0.0000        0.0000        0.0000        0.0000        0.0000        0.0000        0.0000        0.0000        0.0000        0.0000        0.0000
        0.0000        0.0000        0.0000        0.0000        0.0000        0.0000        0.0000        0.0000        0.0000        0.0000        0.0000        0.0000        0.0000        0.0000        0.0000        0.0000        0.0000        0.0000        0.0000        0.0000        0.0000        0.0000        0.0000        0.0000        0.0000        0.0000        0.0000        0.0000        0.0000        0.0000        0.0000        0.0000        0.0000        0.0000        0.0000        0.0000        0.0000        0.0000        0.0000        0.0000        0.0000        0.0000        0.0000        0.0000        0.0000        0.0000        0.0000        0.0000        0.0000        0.0000        0.0000        0.0000        0.0000        0.0000        0.0000        0.0000        0.0000        0.0000        0.0000        0.0000        0.0000        0.0000        0.0000        0.0000        0.0000        0.0000        0.0000        0.0000        0.0000        0.0000        0.0000        0.0000        0.0000        0.0000        0.0000        0.0000        0.0000        0.0000        0.0000        0.0000        0.0000        0.0000        0.0000        0.0000        0.0000        0.0000        0.0000        0.0000        0.0000        0.0000        0.0000        0.0000        0.0000        0.0000        0.0000        0.0000        0.0000        0.0000        0.0000        0.0000       37.3699       28.8058       17.3122       14.7681       17.6026       30.9022       26.7492       67.2277       29.4115       20.5331       13.5109        8.2439        8.0184       15.3018       18.4677       16.4277       11.8346       15.1943       19.2916       19.2071       24.6392       25.6692       28.2881       32.0555       39.5018       47.0834       52.0033      149.3584      148.0299      122.3512       86.3745       86.2573       90.4445      119.9795      117.8010      129.2524      139.6655      136.3268      116.0587       82.2574       92.4811      109.5863      120.8745      126.4109      144.1890      155.7090      166.5882      164.7327      168.7669      151.2523      144.5383      139.5672      137.1629      143.3562      132.3404      124.7493      126.0869      130.4510      124.8830      116.8454      121.3498      118.2372      106.2232       91.8872       88.9199       80.2294       83.0454       86.7155       84.4402       83.0442       86.4560       80.9577       85.2412       97.3596       97.9022       79.6706       67.8674       62.9067       56.7946       52.9977       52.8988       52.2211       52.3266       53.6620       52.1731       47.8644       50.6663      132.7611        0.0000        0.0000        0.0000        0.0000        0.0000        0.0000        0.0000        0.0000        0.0000        0.0000        0.0000        0.0000       81.9300      101.4000      115.5000        0.0000       79.0200       97.3200        0.0000        0.0000        0.0000        0.0000        0.0000        0.0000        0.0000        0.0000        0.0000        0.0000        0.0000        0.0000        0.0000        0.0000        0.0000        0.0000        0.0000        0.0000        0.0000        0.0000        0.0000        0.0000        0.0000        0.0000        0.0000        0.0000        0.0000        0.0000        0.0000        0.0000        0.0000        0.0000        0.0000        0.0000        0.0000        0.0000        0.0000        0.0000        0.0000        0.0000        0.0000        0.0000        0.0000
        0.0000        0.0000        0.0000        0.0000        0.0000        0.0000        0.0000        0.0000        0.0000        0.0000        0.0000        0.0000        0.0000        0.0000        0.0000        0.0000        0.0000        0.0000        0.0000        0.0000        0.0000        0.0000        0.0000        0.0000        0.0000        0.0000        0.0000        0.0000        0.0000        0.0000        0.0000        0.0000        0.0000        0.0000        0.0000        0.0000        0.0000        0.0000        0.0000        0.0000        0.0000        0.0000        0.0000        0.0000        0.0000        0.0000        0.0000        0.0000        0.0000        0.0000        0.0000        0.0000        0.0000        0.0000        0.0000        0.0000        0.0000        0.0000        0.0000        0.0000        0.0000        0.0000        0.0000        0.0000        0.0000        0.0000        0.0000        0.0000        0.0000        0.0000        0.0000        0.0000        0.0000        0.0000        0.0000        0.0000        0.0000        0.0000        0.0000        0.0000        0.0000        0.0000        0.0000        0.0000        0.0000        0.0000        0.0000        0.0000        0.0000        0.0000        0.0000        0.0000        0.0000        0.0000        0.0000        0.0000        0.0000        0.0000        0.0000       36.6589       36.6872       32.7039       39.1342       29.4853       15.5263       30.4786       28.4918       59.0716       41.0351       22.0569       10.1219        7.8041        7.3512        8.2190       14.0269       13.4224       14.3865       17.0888       17.5619       20.7145       32.0217       32.6268       38.1406       52.7240       51.5664       59.2439       60.6374       91.4087       98.4279       91.1911       96.7175       65.6970      119.0124      114.6763       81.6328       67.4254       78.6178       99.9771       87.9816       74.6268      118.3141      127.0056      126.9885      131.3834      137.0310      148.2301      143.0939      138.0462      149.9971      141.1620      149.4949      132.0347      133.4175      128.4200      121.7169      119.3197      126.5141      125.8880      114.9471      120.6913      118.5428      113.2086      114.6313      100.0719       90.2228       73.6591       77.4559       87.5703       84.4832       77.4509       77.0193       71.6120       61.5085       65.6633       66.0831       63.6947       52.0445       49.3905       49.8405       45.7127       42.0416       39.1332       40.4610       42.5741       42.6403       46.9210       46.6879      165.1566        0.0000        0.0000        0.0000        0.0000        0.0000        0.0000      138.2310      169.9200        0.0000        0.0000        0.0000        0.0000       82.2300       73.2600        0.0000        0.0000        0.0000        0.0000        0.0000        0.0000        0.0000        0.0000        0.0000        0.0000        0.0000        0.0000        0.0000        0.0000        0.0000        0.0000        0.0000        0.0000        0.0000        0.0000        0.0000        0.0000        0.0000        0.0000        0.0000        0.0000        0.0000        0.0000        0.0000        0.0000        0.0000        0.0000        0.0000        0.0000        0.0000        0.0000        0.0000        0.0000        0.0000        0.0000        0.0000        0.0000        0.0000        0.0000        0.0000        0.0000        0.0000
        0.0000        0.0000        0.0000        0.0000        0.0000        0.0000        0.0000        0.0000        0.0000        0.0000        0.0000        0.0000        0.0000        0.0000        0.0000        0.0000        0.0000        0.0000        0.0000        0.0000        0.0000        0.0000        0.0000        0.0000        0.0000        0.0000        0.0000        0.0000        0.0000        0.0000        0.0000        0.0000        0.0000        0.0000        0.0000        0.0000        0.0000        0.0000        0.0000        0.0000        0.0000        0.0000        0.0000        0.0000        0.0000        0.0000        0.0000        0.0000        0.0000        0.0000        0.0000        0.0000        0.0000        0.0000        0.0000        0.0000        0.0000        0.0000        0.0000        0.0000        0.0000        0.0000        0.0000        0.0000        0.0000        0.0000        0.0000        0.0000        0.0000        0.0000        0.0000        0.0000        0.0000        0.0000        0.0000        0.0000        0.0000        0.0000        0.0000        0.0000        0.0000        0.0000        0.0000        0.0000        0.0000        0.0000        0.0000        0.0000        0.0000        0.0000        0.0000        0.0000        0.0000        0.0000        0.0000        0.0000        0.0000       52.4502       56.1336       39.1091       36.8110       43.5854       28.5601       16.8714       17.4942       29.4373       37.6961       19.7910       19.8955       18.7713       24.8462       10.4594        9.2293        9.8460       12.1490       19.1337       19.9406       21.9693       24.6548       25.3855       34.9590       39.4564       47.3649       62.8062       56.7413       59.0011       56.2306       89.3055       92.3521       84.7244      113.2217      118.3074       89.1702       55.4178       49.1865       69.3447       77.3454       81.7524       78.5018       86.5473      112.0358      124.5635      123.2951      133.0615      133.2995      136.1795      137.2144      132.2078      127.1164      130.8818      129.2076      113.8275      113.3189      120.4368      113.8161      106.8983      103.7406      105.5822      109.7141      117.4214      114.2808      112.2249      102.4575       93.0307       87.2749       78.8702       70.5243       73.1854       74.9625       80.6445       73.6675       66.8605       64.6173       61.1149       54.0819       46.2690       44.9053       43.2311       41.1895       39.1396       38.5224       36.1181       37.4320       42.8445       45.7575       39.9136       41.9996        0.0000        0.0000        0.0000        0.0000        0.0000       89.3035       96.4979       80.9649       74.0700        0.0000        0.0000        0.0000        0.0000        0.0000        0.0000        0.0000        0.0000        0.0000        0.0000        0.0000        0.0000        0.0000        0.0000        0.0000        0.0000        0.0000        0.0000        0.0000        0.0000        0.0000        0.0000        0.0000        0.0000        0.0000        0.0000        0.0000        0.0000        0.0000        0.0000        0.0000        0.0000        0.0000        0.0000        0.0000        0.0000        0.0000        0.0000        0.0000        0.0000        0.0000        0.0000        0.0000        0.0000        0.0000        0.0000        0.0000        0.0000        0.0000        0.0000        0.0000        0.0000        0.0000
        0.0000        0.0000        0.0000        0.0000        0.0000        0.0000        0.0000        0.0000        0.0000        0.0000        0.0000        0.0000        0.0000        0.0000        0.0000        0.0000        0.0000        0.0000        0.0000        0.0000        0.0000        0.0000        0.0000        0.0000        0.0000        0.0000        0.0000        0.0000        0.0000        0.0000        0.0000        0.0000        0.0000        0.0000        0.0000        0.0000        0.0000        0.0000        0.0000        0.0000        0.0000        0.0000        0.0000        0.0000        0.0000        0.0000        0.0000        0.0000        0.0000        0.0000        0.0000        0.0000        0.0000        0.0000        0.0000        0.0000        0.0000        0.0000        0.0000        0.0000        0.0000        0.0000        0.0000        0.0000        0.0000        0.0000        0.0000        0.0000        0.0000        0.0000        0.0000        0.0000        0.0000        0.0000        0.0000        0.0000        0.0000        0.0000        0.0000        0.0000        0.0000        0.0000        0.0000        0.0000        0.0000        0.0000        0.0000        0.0000        0.0000        0.0000        0.0000        0.0000        0.0000        0.0000        0.0000        0.0000        0.0000       45.3518       54.0988       47.6134       68.6500       60.1328       38.9528       27.5618       22.5579       29.3074       41.4489       38.6439       26.0105       32.7031       25.3028       16.1125       11.4120       16.7156       18.4047       23.1858       22.9333       20.4461       23.2622       27.3240       45.5893       51.3040       54.2105       57.9574       51.1177       53.5835       56.3304       94.2473       82.4257       80.7359       72.9038       63.3971       35.4305       35.5830       45.1771       73.0340       75.2459       59.2291       92.0690       95.4785      105.9626      111.3237      114.9727      115.4647      133.7716      127.3776      122.8313      121.9482      135.9990      127.8501      109.5399      102.3895      108.0024      105.9226      109.4731       99.8512      110.6330      115.7325      103.2080       99.6053       90.9720       93.2690       99.7489       83.8947       79.2977       71.1156       66.0114       60.9863       59.1684       56.1526       60.2734       52.6627       53.9093       50.3917       45.6068       48.5062       41.4237       41.3362       39.2638       38.5184       36.4283       34.3024       36.1999       45.6991       41.4537       44.9673       76.5846        0.0000        0.0000        0.0000       31.0800       69.9080       70.2588       72.8678       66.8543       12.8700        0.0000        0.0000        0.0000        0.0000        0.0000        0.0000        0.0000        0.0000        0.0000        0.0000        0.0000        0.0000        0.0000        0.0000        0.0000        0.0000        0.0000        0.0000        0.0000        0.0000        0.0000        0.0000        0.0000        0.0000        0.0000        0.0000        0.0000        0.0000        0.0000        0.0000        0.0000        0.0000        0.0000        0.0000        0.0000        0.0000        0.0000        0.0000        0.0000        0.0000        0.0000        0.0000        0.0000        0.0000        0.0000        0.0000        0.0000        0.0000        0.0000        0.0000        0.0000        0.0000        0.0000
        0.0000        0.0000        0.0000        0.0000        0.0000        0.0000        0.0000        0.0000        0.0000        0.0000        0.0000        0.0000        0.0000        0.0000        0.0000        0.0000        0.0000        0.0000        0.0000        0.0000        0.0000        0.0000        0.0000        0.0000        0.0000        0.0000        0.0000        0.0000        0.0000        0.0000        0.0000        0.0000        0.0000        0.0000        0.0000        0.0000        0.0000        0.0000        0.0000        0.0000        0.0000        0.0000        0.0000        0.0000        0.0000        0.0000        0.0000        0.0000        0.0000        0.0000        0.0000        0.0000        0.0000        0.0000        0.0000        0.0000        0.0000        0.0000        0.0000        0.0000        0.0000        0.0000        0.0000        0.0000        0.0000        0.0000        0.0000        0.0000        0.0000        0.0000        0.0000        0.0000        0.0000        0.0000        0.0000        0.0000        0.0000        0.0000        0.0000        0.0000        0.0000        0.0000        0.0000        0.0000        0.0000        0.0000        0.0000        0.0000        0.0000        0.0000        0.0000        0.0000        0.0000        0.0000        0.0000        0.0000       54.4436       44.1491       42.6853       65.1998       57.2184       38.5160       35.4942       31.1822       33.0669       57.5951       58.2921       61.2876       71.8942       69.4972       39.6939       24.4760       24.4788       25.6436       34.2434       30.2883       30.2570       51.0162       52.4152       47.6526       68.5494       68.5504       65.7409       50.9584       54.5422       64.7238       48.5341       74.9291       54.5188       71.4647       45.1352       51.7119       62.8912       83.4820       92.6131       73.7130       73.4573      104.9421      107.6956      109.2433      108.1404      110.0905      112.1126      108.8697      114.4155      121.3681      105.6415      107.7734      104.4901       98.1407      116.4827      102.8376      102.9180       95.8753       95.6697      105.8698      125.0038      114.7863      101.1758       97.6444       92.8960       83.8832       77.9435       68.2872       63.1847       61.9710       55.3955       57.7405       62.7454       54.7443       60.8021       61.3101       52.1227       50.3588       44.8453       42.2010       40.0129       43.5110       39.6226       36.8453       35.5671       38.6165       34.8579       43.3536       68.0413       98.9993        0.0000        0.0000        0.0000        0.0000       34.7232       49.1110       54.3741       55.3921       67.4704       47.4600        0.0000        0.0000        0.0000        0.0000        0.0000        0.0000        0.0000        0.0000        0.0000        0.0000        0.0000        0.0000        0.0000        0.0000        0.0000        0.0000        0.0000        0.0000        0.0000        0.0000        0.0000        0.0000        0.0000        0.0000        0.0000        0.0000        0.0000        0.0000        0.0000        0.0000        0.0000        0.0000        0.0000        0.0000        0.0000        0.0000        0.0000        0.0000        0.0000        0.0000        0.0000        0.0000        0.0000        0.0000        0.0000        0.0000        0.0000        0.0000        0.0000        0.0000        0.0000        0.0000        0.0000
        0.0000        0.0000        0.0000        0.0000        0.0000        0.0000        0.0000        0.0000        0.0000        0.0000        0.0000        0.0000        0.0000        0.0000        0.0000        0.0000        0.0000        0.0000        0.0000        0.0000        0.0000        0.0000        0.0000        0.0000        0.0000        0.0000        0.0000        0.0000        0.0000        0.0000        0.0000        0.0000        0.0000        0.0000        0.0000        0.0000        0.0000        0.0000        0.0000        0.0000        0.0000        0.0000        0.0000        0.0000        0.0000        0.0000        0.0000        0.0000        0.0000        0.0000        0.0000        0.0000        0.0000        0.0000        0.0000        0.0000        0.0000        0.0000        0.0000        0.0000        0.0000        0.0000        0.0000        0.0000        0.0000        0.0000        0.0000        0.0000        0.0000        0.0000        0.0000        0.0000        0.0000        0.0000        0.0000        0.0000        0.0000        0.0000        0.0000        0.0000        0.0000        0.0000        0.0000        0.0000        0.0000        0.0000        0.0000        0.0000        0.0000        0.0000        0.0000        0.0000        0.0000        0.0000        0.0000        0.0000       43.4501       48.3310       46.0172       48.8043       40.1197       57.1960       59.7552       52.6005       71.0403       67.4483       76.5744       52.3913       59.9249       53.3051       43.3865       36.1427       33.2411       27.1711       39.2812       35.8458       31.3615       72.3465       86.2054       46.7701       63.0335       54.9384       50.7115       54.1527       60.4159       58.7604       58.3139       95.3155       46.8601       47.0685       55.2966       48.5406       67.7954       70.0970       60.2398      104.6611      116.0339      107.4271      103.5826      129.0507      109.6120       98.3521       96.8543       91.6412       98.8119       93.5829       97.3135       95.0998       92.0656       88.2248      112.5178      104.8554       92.2826       87.5469       90.3517       91.9702       95.6114       92.7944      113.7658       89.3116       78.7447       73.3200       70.2745       61.8881       55.9269       50.1626       52.8536       62.4998       55.3643       55.5106       51.5804       54.4386       53.8109       48.5042       45.2539       39.7555       37.1173       37.5644       41.2667       35.1846       36.5802       33.6324       36.1453        0.0000        0.0000        0.0000        0.0000        0.0000        0.0000       26.4632       27.5761       45.1296       46.8251       56.1507       63.6643        0.0000        0.0000        0.0000        0.0000        0.0000        0.0000        0.0000        0.0000        0.0000        0.0000        0.0000        0.0000        0.0000        0.0000        0.0000        0.0000        0.0000        0.0000        0.0000        0.0000        0.0000        0.0000        0.0000        0.0000        0.0000        0.0000        0.0000        0.0000        0.0000        0.0000        0.0000        0.0000        0.0000        0.0000        0.0000        0.0000        0.0000        0.0000        0.0000        0.0000        0.0000        0.0000        0.0000        0.0000        0.0000        0.0000        0.0000        0.0000        0.0000        0.0000        0.0000        0.0000        0.0000        0.0000
        0.0000        0.0000        0.0000        0.0000        0.0000        0.0000        0.0000        0.0000        0.0000        0.0000        0.0000        0.0000        0.0000        0.0000        0.0000        0.0000        0.0000        0.0000        0.0000        0.0000        0.0000        0.0000        0.0000        0.0000        0.0000        0.0000        0.0000        0.0000        0.0000        0.0000        0.0000        0.0000        0.0000        0.0000        0.0000        0.0000        0.0000        0.0000        0.0000        0.0000        0.0000        0.0000        0.0000        0.0000        0.0000        0.0000        0.0000        0.0000        0.0000        0.0000        0.0000        0.0000        0.0000        0.0000        0.0000        0.0000        0.0000        0.0000        0.0000        0.0000        0.0000        0.0000        0.0000        0.0000        0.0000        0.0000        0.0000        0.0000        0.0000        0.0000        0.0000        0.0000        0.0000        0.0000        0.0000        0.0000        0.0000        0.0000        0.0000        0.0000        0.0000        0.0000        0.0000        0.0000        0.0000        0.0000        0.0000        0.0000        0.0000        0.0000        0.0000        0.0000        0.0000        0.0000        0.0000        0.0000       41.7939       42.9635       38.4632       53.8988       66.0933       82.5273       81.8444       89.1245       80.4044       71.6434       72.2981       55.3427       53.2137       48.4067       54.6844       42.4422       47.0907       42.5033       43.7071       49.2862       38.6051       37.5187       74.9319       40.1351       39.1058       46.7566       47.7860       59.3391       64.5414       55.9685       63.2545      111.7664       65.8970       42.5857       42.4084       50.2480       72.3348       70.2537       56.4997       73.8025       70.1944       84.8410       97.3877      110.8001      100.7237       85.8426       79.7778       83.3782       87.1603       91.6280       93.5531       92.6303       94.9101       92.3547       91.7127       94.8705       88.4450       85.3766       85.9662       81.3591       81.4176       76.0599       73.4830       70.6936       67.3075       65.3663       61.7388       53.0267       50.7077       52.0552       52.4190       54.5098       52.6210       47.6151       51.3977       50.2501       49.0416       51.4702       46.7903       39.1175       35.2550       33.3970       39.6134       34.8337       34.0393       29.8072        0.0000        0.0000        0.0000        0.0000        0.0000        0.0000       15.9154       19.8797       23.1230       46.4646       42.2178       49.2642       50.1056        0.0000        0.0000        0.0000        0.0000        0.0000        0.0000        0.0000        0.0000        0.0000        0.0000        0.0000        0.0000        0.0000        0.0000        0.0000        0.0000        0.0000        0.0000        0.0000        0.0000        0.0000        0.0000        0.0000        0.0000        0.0000        0.0000        0.0000        0.0000        0.0000        0.0000        0.0000        0.0000        0.0000        0.0000        0.0000        0.0000        0.0000        0.0000        0.0000        0.0000        0.0000        0.0000        0.0000        0.0000        0.0000        0.0000        0.0000        0.0000        0.0000        0.0000        0.0000        0.0000        0.0000        0.0000
        0.0000        0.0000        0.0000        0.0000        0.0000        0.0000        0.0000        0.0000        0.0000        0.0000        0.0000        0.0000        0.0000        0.0000        0.0000        0.0000        0.0000        0.0000        0.0000        0.0000        0.0000        0.0000        0.0000        0.0000        0.0000        0.0000        0.0000        0.0000        0.0000        0.0000        0.0000        0.0000        0.0000        0.0000        0.0000        0.0000        0.0000        0.0000        0.0000        0.0000        0.0000        0.0000        0.0000        0.0000        0.0000        0.0000        0.0000        0.0000        0.0000        0.0000        0.0000        0.0000        0.0000        0.0000        0.0000        0.0000        0.0000        0.0000        0.0000        0.0000        0.0000        0.0000        0.0000        0.0000        0.0000        0.0000        0.0000        0.0000        0.0000        0.0000        0.0000        0.0000        0.0000        0.0000        0.0000        0.0000        0.0000        0.0000        0.0000        0.0000        0.0000        0.0000        0.0000        0.0000        0.0000        0.0000        0.0000        0.0000        0.0000        0.0000        0.0000        0.0000        0.0000        0.0000        0.0000        0.0000        0.0000       61.3924       56.2961       66.8080       65.8293       87.3842       75.5392       78.3907       76.0261       87.0840       69.2920       79.3257       69.0543       55.5608       64.6426       50.0069       50.9705       56.4931       54.1155       51.1386       48.8189       45.2268       45.3001       40.8837       37.9795       41.0859       43.0940       53.3573       55.7805       53.6383       53.7923       49.8535       46.5965       44.7337       45.1598       49.7280       48.2378       49.0670       52.7438       65.0396       70.7971       91.3617       88.8081       91.4125       95.9165       79.5380       77.1897       91.5907       84.7078       83.1441       84.8784       86.0230       93.7791       83.8257       77.5384       84.3167       77.1425       78.4568       67.9683       71.6178       72.1096       66.5352       64.6653       62.0283       59.3443       55.1525       52.1737       47.7198       44.7405       46.6187       49.5951       46.4822       46.1076       51.1922       48.8443       50.1614       51.1064       46.9820       46.9069       40.3265       33.8918       31.6052       33.5531       30.8418       32.5106        0.0000        0.0000        0.0000        0.0000        0.0000        0.0000        0.0000       17.2881       14.7651       19.6697       35.3674       37.7987       45.2569       50.2750        0.0000        0.0000        0.0000        0.0000        0.0000        0.0000        0.0000        0.0000        0.0000        0.0000        0.0000        0.0000        0.0000        0.0000        0.0000        0.0000        0.0000        0.0000        0.0000        0.0000        0.0000        0.0000        0.0000        0.0000        0.0000        0.0000        0.0000        0.0000        0.0000        0.0000        0.0000        0.0000        0.0000        0.0000        0.0000        0.0000        0.0000        0.0000        0.0000        0.0000        0.0000        0.0000        0.0000        0.0000        0.0000        0.0000        0.0000        0.0000        0.0000        0.0000        0.0000        0.0000        0.0000        0.0000
        0.0000        0.0000        0.0000        0.0000        0.0000        0.0000        0.0000        0.0000        0.0000        0.0000        0.0000        0.0000        0.0000        0.0000        0.0000        0.0000        0.0000        0.0000        0.0000        0.0000        0.0000        0.0000        0.0000        0.0000        0.0000        0.0000        0.0000        0.0000        0.0000        0.0000        0.0000        0.0000        0.0000        0.0000        0.0000        0.0000        0.0000        0.0000        0.0000        0.0000        0.0000        0.0000        0.0000        0.0000        0.0000        0.0000        0.0000        0.0000        0.0000        0.0000        0.0000        0.0000        0.0000        0.0000        0.0000        0.0000        0.0000        0.0000        0.0000        0.0000        0.0000        0.0000        0.0000        0.0000        0.0000        0.0000        0.0000        0.0000        0.0000        0.0000        0.0000        0.0000        0.0000        0.0000        0.0000        0.0000        0.0000        0.0000        0.0000        0.0000        0.0000        0.0000        0.0000        0.0000        0.0000        0.0000        0.0000        0.0000        0.0000        0.0000        0.0000        0.0000        0.0000        0.0000        0.0000        0.0000       67.7997       59.6464       65.3988       75.9520        0.0000       83.4742      110.5524       89.8997      103.3007       96.5979       83.4493       86.3526       67.8918       72.5504       75.1037       77.2607       70.3710       61.1438       51.7923       54.1830       44.5540       47.8535       58.1688       74.0019       61.6616       51.1137       47.0212       59.2135       72.8948       73.1096       57.9193       81.6063       42.3931       44.2835       48.4201       58.9594       48.5852       55.4222       49.4135       60.2091       84.1879       69.9259       76.4354       66.1467       68.9814       78.7491       86.7154       89.5026       83.7853       79.3085       81.1083       87.1822       87.4027       89.0510       81.3280       74.3244       58.2451       58.9804       57.5769       54.8430       53.6762       52.7724       50.3128       52.6417       49.5121       45.8075       44.3619       43.3818       85.9795      104.1820       40.2645       41.2320       43.8717       46.5432       45.7264       47.1974       46.2535       45.4576       41.2874       35.0385       29.9115       32.4156       28.4805        0.0000        0.0000        0.0000        0.0000        0.0000       26.1300       11.0100        0.0000       22.2906       19.1301       20.8075       25.1015       33.2506       36.3594       40.3422        0.0000        0.0000        0.0000        0.0000        0.0000        0.0000        0.0000        0.0000        0.0000        0.0000        0.0000        0.0000        0.0000        0.0000        0.0000        0.0000        0.0000        0.0000        0.0000        0.0000        0.0000        0.0000        0.0000        0.0000        0.0000        0.0000        0.0000        0.0000        0.0000        0.0000        0.0000        0.0000        0.0000        0.0000        0.0000        0.0000        0.0000        0.0000        0.0000        0.0000        0.0000        0.0000        0.0000        0.0000        0.0000        0.0000        0.0000        0.0000        0.0000        0.0000        0.0000        0.0000        0.0000        0.0000        0.0000
        0.0000        0.0000        0.0000        0.0000        0.0000        0.0000        0.0000        0.0000        0.0000        0.0000        0.0000        0.0000        0.0000        0.0000        0.0000        0.0000        0.0000        0.0000        0.0000        0.0000        0.0000        0.0000        0.0000        0.0000        0.0000        0.0000        0.0000        0.0000        0.0000        0.0000        0.0000        0.0000        0.0000        0.0000        0.0000        0.0000        0.0000        0.0000        0.0000        0.0000        0.0000        0.0000        0.0000        0.0000        0.0000        0.0000        0.0000        0.0000        0.0000        0.0000        0.0000        0.0000        0.0000        0.0000        0.0000        0.0000        0.0000        0.0000        0.0000        0.0000        0.0000        0.0000        0.0000        0.0000        0.0000        0.0000        0.0000        0.0000        0.0000        0.0000        0.0000        0.0000        0.0000        0.0000        0.0000        0.0000        0.0000        0.0000        0.0000        0.0000        0.0000        0.0000        0.0000        0.0000        0.0000        0.0000        0.0000        0.0000        0.0000        0.0000        0.0000        0.0000        0.0000        0.0000        0.0000        0.0000        0.0000       52.4476        0.0000        0.0000        0.0000       95.9786      133.0544      106.7920      107.5946       93.8078      109.9694       82.8283       69.0433       87.3521       63.3457       52.0696       51.1616       47.5158       50.7857       42.9007       56.5711       70.5308       74.9213       72.2811       63.0629       72.6284       58.2389       60.0088       67.4262       63.9778       45.5797       56.4245       39.1208       36.6572       47.1045       49.3540       45.0060       56.6056       48.4889       51.8145       57.4428       85.0664       77.5242       54.3569       69.8177       76.3264       79.8835       82.3665       77.0866       81.8189       81.3112       87.6958       77.7412       73.9184       63.1557       55.2144       50.8110       49.0943       51.8204       50.3707       44.5467       42.8855       40.7874       39.7247       39.5738       39.1548       36.5867       37.6092       76.5025       71.8002       36.5374       38.7843       38.9861       41.6184       42.4110       39.1786       43.3188       42.6016       38.8393       31.9823       28.6496       27.6721       20.2954        0.0000        0.0000        0.0000        0.0000        0.0000       15.9000        7.7700        6.5400       23.8267       22.6261       21.4006       24.5545       28.6265       33.5219       38.6302        0.0000        0.0000        0.0000        0.0000        0.0000        0.0000        0.0000        0.0000        0.0000        0.0000        0.0000        0.0000        0.0000        0.0000        0.0000        0.0000        0.0000        0.0000        0.0000        0.0000        0.0000        0.0000        0.0000        0.0000        0.0000        0.0000        0.0000        0.0000        0.0000        0.0000        0.0000        0.0000        0.0000        0.0000        0.0000        0.0000        0.0000        0.0000        0.0000        0.0000        0.0000        0.0000        0.0000        0.0000        0.0000        0.0000        0.0000        0.0000        0.0000        0.0000        0.0000        0.0000        0.0000        0.0000        0.0000
        0.0000        0.0000        0.0000        0.0000        0.0000        0.0000        0.0000        0.0000        0.0000        0.0000        0.0000        0.0000        0.0000        0.0000        0.0000        0.0000        0.0000        0.0000        0.0000        0.0000        0.0000        0.0000        0.0000        0.0000        0.0000        0.0000        0.0000        0.0000        0.0000        0.0000        0.0000        0.0000        0.0000        0.0000        0.0000        0.0000        0.0000        0.0000        0.0000        0.0000        0.0000        0.0000        0.0000        0.0000        0.0000        0.0000        0.0000        0.0000        0.0000        0.0000        0.0000        0.0000        0.0000        0.0000        0.0000        0.0000        0.0000        0.0000        0.0000        0.0000        0.0000        0.0000        0.0000        0.0000        0.0000        0.0000        0.0000        0.0000        0.0000        0.0000        0.0000        0.0000        0.0000        0.0000        0.0000        0.0000        0.0000        0.0000        0.0000        0.0000        0.0000        0.0000        0.0000        0.0000        0.0000        0.0000        0.0000        0.0000        0.0000        0.0000        0.0000        0.0000        0.0000        0.0000        0.0000        0.0000        0.0000        0.0000        0.0000        0.0000        0.0000       99.4590      116.9241      117.8194      115.1954      122.8228      106.3091       85.2692       71.7491       57.9941       54.2940       48.5497       56.9504       55.6550       58.3437       57.8496       60.7681       65.3627       64.6356       60.0111       65.8449       52.7296       48.6638       53.2989       51.3648       46.3355       38.9127       37.7626       37.6050       37.8263       38.7458       42.1724       45.9088       48.5870       49.6790       53.1808       57.9660       72.6430       52.5529       52.7753       58.1735       55.6474       62.2034       71.1905       68.1125       74.8466       74.0270       79.8061       61.9118       60.2198       59.0536       49.2881       51.5058       43.0385       44.1895       41.6682       40.2630       36.4055       34.8855       33.4235       33.0357       31.7878       31.9250       32.7790       33.6552       33.7169       32.6609       34.9629       34.1529       33.9310       34.6549       36.8237       37.9366       37.9344       39.3186       30.7433       29.0364        0.0000        0.0000        0.0000        0.0000        0.0000        0.0000       18.5100       27.9300        5.3400        9.0000       17.4855       19.4318       20.4381       21.7197       24.7453       27.9166       29.9581        0.0000        0.0000        0.0000        0.0000        0.0000        0.0000        0.0000        0.0000        0.0000        0.0000        0.0000        0.0000        0.0000        0.0000        0.0000        0.0000        0.0000        0.0000        0.0000        0.0000        0.0000        0.0000        0.0000        0.0000        0.0000        0.0000        0.0000        0.0000        0.0000        0.0000        0.0000        0.0000        0.0000        0.0000        0.0000        0.0000        0.0000        0.0000        0.0000        0.0000        0.0000        0.0000        0.0000        0.0000        0.0000        0.0000        0.0000        0.0000        0.0000        0.0000        0.0000        0.0000        0.0000        0.0000        0.0000
        0.0000        0.0000        0.0000        0.0000        0.0000        0.0000        0.0000        0.0000        0.0000        0.0000        0.0000        0.0000        0.0000        0.0000        0.0000        0.0000        0.0000        0.0000        0.0000        0.0000        0.0000        0.0000        0.0000        0.0000        0.0000        0.0000        0.0000        0.0000        0.0000        0.0000        0.0000        0.0000        0.0000        0.0000        0.0000        0.0000        0.0000        0.0000        0.0000        0.0000        0.0000        0.0000        0.0000        0.0000        0.0000        0.0000        0.0000        0.0000        0.0000        0.0000        0.0000        0.0000        0.0000        0.0000        0.0000        0.0000        0.0000        0.0000        0.0000        0.0000        0.0000        0.0000        0.0000        0.0000        0.0000        0.0000        0.0000        0.0000        0.0000        0.0000        0.0000        0.0000        0.0000        0.0000        0.0000        0.0000        0.0000        0.0000        0.0000        0.0000        0.0000        0.0000        0.0000        0.0000        0.0000        0.0000        0.0000        0.0000        0.0000        0.0000        0.0000        0.0000        0.0000        0.0000        0.0000        0.0000        0.0000        0.0000        0.0000        0.0000        0.0000        0.0000       88.8277       91.4679      108.0731      101.7337       77.7012       63.8302       55.5877       57.3860       57.7290       61.9352       61.1845       60.1911       69.1480       59.9552       60.2554       63.3621       58.2228       48.5809       41.5121       44.7016       40.6905       46.7338       47.6532       43.4100       42.6413       41.0217       40.4414       42.3942       43.9014       46.6189       49.8005       55.3473       55.4331       53.0952       56.6516       49.1060       45.0284       39.6813       36.0845       39.7054       40.0434       60.8183       56.0484       66.3867       64.1290       55.0480       55.1878       53.7592       50.9759       44.6155       43.5142       38.9598       37.3466       41.3513       37.0562       36.0276       32.2608       30.6915       29.5859       29.1743       27.8372       29.0066       27.6001       28.9639       29.1828       31.0011       35.2354       30.8628       32.1501       34.2528       35.3504       36.0882       33.8060       25.8653       34.7815        0.0000        0.0000        0.0000        0.0000        0.0000        0.0000        0.0000       19.2000       20.0100        7.1100       16.7257       13.3655       15.6174       16.3061       19.8223       23.2133       27.4042        0.0000        0.0000        0.0000        0.0000        0.0000        0.0000        0.0000        0.0000        0.0000        0.0000        0.0000        0.0000        0.0000        0.0000        0.0000        0.0000        0.0000        0.0000        0.0000        0.0000        0.0000        0.0000        0.0000        0.0000        0.0000        0.0000        0.0000        0.0000        0.0000        0.0000        0.0000        0.0000        0.0000        0.0000        0.0000        0.0000        0.0000        0.0000        0.0000        0.0000        0.0000        0.0000        0.0000        0.0000        0.0000        0.0000        0.0000        0.0000        0.0000        0.0000        0.0000        0.0000        0.0000        0.0000        0.0000
        0.0000        0.0000        0.0000        0.0000        0.0000        0.0000        0.0000        0.0000        0.0000        0.0000        0.0000        0.0000        0.0000        0.0000        0.0000        0.0000        0.0000        0.0000        0.0000        0.0000        0.0000        0.0000        0.0000        0.0000        0.0000        0.0000        0.0000        0.0000        0.0000        0.0000        0.0000        0.0000        0.0000        0.0000        0.0000        0.0000        0.0000        0.0000        0.0000        0.0000        0.0000        0.0000        0.0000        0.0000        0.0000        0.0000        0.0000        0.0000        0.0000        0.0000        0.0000        0.0000        0.0000        0.0000        0.0000        0.0000        0.0000        0.0000        0.0000        0.0000        0.0000        0.0000        0.0000        0.0000        0.0000        0.0000        0.0000        0.0000        0.0000        0.0000        0.0000        0.0000        0.0000        0.0000        0.0000        0.0000        0.0000        0.0000        0.0000        0.0000        0.0000        0.0000        0.0000        0.0000        0.0000        0.0000        0.0000        0.0000        0.0000        0.0000        0.0000        0.0000        0.0000        0.0000        0.0000        0.0000        0.0000        0.0000        0.0000        0.0000        0.0000        0.0000        0.0000       70.5010       66.8861       58.0023       60.4948       61.8031       55.0652       52.0898       54.0115       68.4053       65.0248       47.8527       45.8946       51.2537       49.0381       50.9158       48.2928       79.6488       52.1851       46.9718       56.9314       56.1781       53.6003       53.5449       52.0304        0.0000        0.0000       55.0908       60.6175       58.5410       58.0686       62.6916       61.1038       51.3412       46.7922       39.2995       36.1788       28.9031       28.5738       29.6620       32.4306       48.3205       51.1099       55.5695       47.4522       46.3243       58.5524       45.9272       42.4930       38.3763       35.1587       37.0554       34.2204       33.2701       32.0154       33.6405       30.3619       43.3335       31.5609       35.7883       27.0120       22.7945       21.5674       21.5604       23.4338       27.9245       29.0431       30.5073       33.8601       43.2596       45.0946       22.4877        0.0000        0.0000        0.0000        0.0000        0.0000        0.0000        0.0000        0.0000        0.0000        0.0000        0.0000        0.0000        0.0000        1.3732        2.9144        2.6633        3.5345        2.6023        2.8906        0.0000        0.0000        0.0000        0.0000        0.0000        0.0000        0.0000        0.0000        0.0000        0.0000        0.0000        0.0000        0.0000        0.0000        0.0000        0.0000        0.0000        0.0000        0.0000        0.0000        0.0000        0.0000        0.0000        0.0000        0.0000        0.0000        0.0000        0.0000        0.0000        0.0000        0.0000        0.0000        0.0000        0.0000        0.0000        0.0000        0.0000        0.0000        0.0000        0.0000        0.0000        0.0000        0.0000        0.0000        0.0000        0.0000        0.0000        0.0000        0.0000        0.0000        0.0000        0.0000        0.0000        0.0000        0.0000        0.0000
        0.0000        0.0000        0.0000        0.0000        0.0000        0.0000        0.0000        0.0000        0.0000        0.0000        0.0000        0.0000        0.0000        0.0000        0.0000        0.0000        0.0000        0.0000        0.0000        0.0000        0.0000        0.0000        0.0000        0.0000        0.0000        0.0000        0.0000        0.0000        0.0000        0.0000        0.0000        0.0000        0.0000        0.0000        0.0000        0.0000        0.0000        0.0000        0.0000        0.0000        0.0000        0.0000        0.0000        0.0000        0.0000        0.0000        0.0000        0.0000        0.0000        0.0000        0.0000        0.0000        0.0000        0.0000        0.0000        0.0000        0.0000        0.0000        0.0000        0.0000        0.0000        0.0000        0.0000        0.0000        0.0000        0.0000        0.0000        0.0000        0.0000        0.0000        0.0000        0.0000        0.0000        0.0000        0.0000        0.0000        0.0000        0.0000        0.0000        0.0000        0.0000        0.0000        0.0000        0.0000        0.0000        0.0000        0.0000        0.0000        0.0000        0.0000        0.0000        0.0000        0.0000        0.0000        0.0000        0.0000        0.0000        0.0000        0.0000        0.0000        0.0000        0.0000        0.0000       73.2942       65.1874       56.6081       65.1773       63.5079       56.2665       69.5421       56.1068       50.1075       50.1861       40.8996       40.7049       40.9738       37.3737       38.0719       44.6495       48.3324       60.1896       64.4995       51.0415       69.3935       73.4886       71.9663        0.0000        0.0000        0.0000        0.0000        0.0000        0.0000       61.3368       57.5335       51.5203       40.3286       35.2790       37.2829       31.8289       25.0659       24.1867       24.9182       38.0911       47.3043       39.1167       40.3961       40.8507       39.9448       40.1452       40.1838       40.1599       35.7034       30.6530       30.5818       30.8385       29.2059       28.9528       31.0572       30.0537       39.2460       37.7445       32.9624       23.6170       19.8406       18.4820       18.4521       20.1398       24.8832       29.0937       31.2894       33.0653       19.4685        0.0000        0.0000        0.0000        0.0000        0.0000        0.0000        0.0000        0.0000        0.0000        0.0000        0.0000        0.0000        0.0000        0.0000        0.0000        1.8623        1.6817        1.1981        0.7018        1.3220        1.3150       15.3747        0.0000        0.0000        0.0000        0.0000        0.0000        0.0000        0.0000        0.0000        0.0000        0.0000        0.0000        0.0000        0.0000        0.0000        0.0000        0.0000        0.0000        0.0000        0.0000        0.0000        0.0000        0.0000        0.0000        0.0000        0.0000        0.0000        0.0000        0.0000        0.0000        0.0000        0.0000        0.0000        0.0000        0.0000        0.0000        0.0000        0.0000        0.0000        0.0000        0.0000        0.0000        0.0000        0.0000        0.0000        0.0000        0.0000        0.0000        0.0000        0.0000        0.0000        0.0000        0.0000        0.0000        0.0000        0.0000
        0.0000        0.0000        0.0000        0.0000        0.0000        0.0000        0.0000        0.0000        0.0000        0.0000        0.0000        0.0000        0.0000        0.0000        0.0000        0.0000        0.0000        0.0000        0.0000        0.0000        0.0000        0.0000        0.0000        0.0000        0.0000        0.0000        0.0000        0.0000        0.0000        0.0000        0.0000        0.0000        0.0000        0.0000        0.0000        0.0000        0.0000        0.0000        0.0000        0.0000        0.0000        0.0000        0.0000        0.0000        0.0000        0.0000        0.0000        0.0000        0.0000        0.0000        0.0000        0.0000        0.0000        0.0000        0.0000        0.0000        0.0000        0.0000        0.0000        0.0000        0.0000        0.0000        0.0000        0.0000        0.0000        0.0000        0.0000        0.0000        0.0000        0.0000        0.0000        0.0000        0.0000        0.0000        0.0000        0.0000        0.0000        0.0000        0.0000        0.0000        0.0000        0.0000        0.0000        0.0000        0.0000        0.0000        0.0000        0.0000        0.0000        0.0000        0.0000        0.0000        0.0000        0.0000        0.0000        0.0000        0.0000        0.0000        0.0000        0.0000        0.0000        0.0000        0.0000       65.5270       63.4618       59.1520       49.0019       49.1251       41.9555       40.4825       39.4068       36.0339       39.0860       37.5436       39.2828       31.9497       31.8212        0.0000       42.2956       49.9935        0.0000        0.0000       72.5692       75.4596        0.0000        0.0000        0.0000        0.0000        0.0000        0.0000        0.0000        0.0000       53.8538       52.2215       44.8064       37.9447       37.2835       35.4937       31.6081       22.3027       23.8549       29.0194       25.3874       31.5131       33.8676       34.9148       34.6643       34.9710       34.9407       33.3010       31.4103       28.2878       30.0718       30.8497       32.6844       29.3952       27.2079       26.6804       25.4729       33.6504       25.8483       26.8653       29.8697       18.2627       19.1013       19.6046       21.9577        0.0000        0.0000        0.0000        0.0000        0.0000        0.0000        0.0000        0.0000        0.0000        0.0000        0.0000        0.0000        0.0000        0.0000        0.0000        0.0000        0.0000        0.0000        0.0000        0.0000        1.6807        0.7969        0.7316        0.3786        1.0776        0.0000        0.0000        0.0000        0.0000        0.0000        0.0000        0.0000        0.0000        0.0000        0.0000        0.0000        0.0000        0.0000        0.0000        0.0000        0.0000        0.0000        0.0000        0.0000        0.0000        0.0000        0.0000        0.0000        0.0000        0.0000        0.0000        0.0000        0.0000        0.0000        0.0000        0.0000        0.0000        0.0000        0.0000        0.0000        0.0000        0.0000        0.0000        0.0000        0.0000        0.0000        0.0000        0.0000        0.0000        0.0000        0.0000        0.0000        0.0000        0.0000        0.0000        0.0000        0.0000        0.0000        0.0000        0.0000        0.0000        0.0000
        0.0000        0.0000        0.0000        0.0000        0.0000        0.0000        0.0000        0.0000        0.0000        0.0000        0.0000        0.0000        0.0000        0.0000        0.0000        0.0000        0.0000        0.0000        0.0000        0.0000        0.0000        0.0000        0.0000        0.0000        0.0000        0.0000        0.0000        0.0000        0.0000        0.0000        0.0000        0.0000        0.0000        0.0000        0.0000        0.0000        0.0000        0.0000        0.0000        0.0000        0.0000        0.0000        0.0000        0.0000        0.0000        0.0000        0.0000        0.0000        0.0000        0.0000        0.0000        0.0000        0.0000        0.0000        0.0000        0.0000        0.0000        0.0000        0.0000        0.0000        0.0000        0.0000        0.0000        0.0000        0.0000        0.0000        0.0000        0.0000        0.0000        0.0000        0.0000        0.0000        0.0000        0.0000        0.0000        0.0000        0.0000        0.0000        0.0000        0.0000        0.0000        0.0000        0.0000        0.0000        0.0000        0.0000        0.0000        0.0000        0.0000        0.0000        0.0000        0.0000        0.0000        0.0000        0.0000        0.0000        0.0000        0.0000        0.0000        0.0000        0.0000        0.0000        0.0000       47.1548       43.9869       40.6293       36.0895       37.4600       33.9523       32.0069       31.8926       30.7820       35.3605       36.1285        0.0000        0.0000        0.0000        0.0000        0.0000        0.0000        0.0000        0.0000        0.0000        0.0000        0.0000        0.0000        0.0000        0.0000        0.0000        0.0000        0.0000        0.0000        0.0000       44.6458       42.1319       37.4585       37.0855       28.2938       26.9659       22.0063       26.3061       21.5678       23.3237       29.1814       31.1910       32.6246       31.3198       30.4332       30.2564       30.0038       28.6063       29.5434       30.5912       28.6126       31.3480       31.9978       26.4562       25.4999       25.2426       25.3130       24.1863       23.7528       24.2963       19.3675       17.4995       12.1548        0.0000        0.0000        0.0000        0.0000        0.0000        0.0000        0.0000        0.0000        0.0000        0.0000        0.0000        0.0000        0.0000        0.0000        0.0000        0.0000        0.0000        0.0000        0.0000        0.0000        0.0000        0.0000        0.9403        4.3827        2.2499        0.0000        1.4669        3.4436        0.0000        0.0000        0.0000        0.0000        0.0000        0.0000        0.0000        0.0000        0.0000        0.0000        0.0000        0.0000        0.0000        0.0000        0.0000        0.0000        0.0000        0.0000        0.0000        0.0000        0.0000        0.0000        0.0000        0.0000        0.0000        0.0000        0.0000        0.0000        0.0000        0.0000        0.0000        0.0000        0.0000        0.0000        0.0000        0.0000        0.0000        0.0000        0.0000        0.0000        0.0000        0.0000        0.0000        0.0000        0.0000        0.0000        0.0000        0.0000        0.0000        0.0000        0.0000        0.0000        0.0000        0.0000        0.0000
        0.0000        0.0000        0.0000        0.0000        0.0000        0.0000        0.0000        0.0000        0.0000        0.0000        0.0000        0.0000        0.0000        0.0000        0.0000        0.0000        0.0000        0.0000        0.0000        0.0000        0.0000        0.0000        0.0000        0.0000        0.0000        0.0000        0.0000        0.0000        0.0000        0.0000        0.0000        0.0000        0.0000        0.0000        0.0000        0.0000        0.0000        0.0000        0.0000        0.0000        0.0000        0.0000        0.0000        0.0000        0.0000        0.0000        0.0000        0.0000        0.0000        0.0000        0.0000        0.0000        0.0000        0.0000        0.0000        0.0000        0.0000        0.0000        0.0000        0.0000        0.0000        0.0000        0.0000        0.0000        0.0000        0.0000        0.0000        0.0000        0.0000        0.0000        0.0000        0.0000        0.0000        0.0000        0.0000        0.0000        0.0000        0.0000        0.0000        0.0000        0.0000        0.0000        0.0000        0.0000        0.0000        0.0000        0.0000        0.0000        0.0000        0.0000        0.0000        0.0000        0.0000        0.0000        0.0000        0.0000        0.0000        0.0000        0.0000        0.0000        0.0000        0.0000        0.0000        0.0000        0.0000       38.5122       27.1243       22.8881       20.5425       19.2242       19.3420       29.0387       38.8140       40.1037       27.7260        0.0000        0.0000        0.0000        0.0000        0.0000        0.0000        0.0000        0.0000        0.0000        0.0000        0.0000        0.0000        0.0000        0.0000        0.0000        0.0000        0.0000        0.0000       39.1594       37.3292       33.7181       31.6410       29.3504       28.3855       24.4858       21.6908       24.1871       23.3539       26.0509       27.3329       27.5611       28.8744       27.8223       84.8497       27.3394       33.2759       35.2957       30.9804       33.2256       29.4259       27.6459       27.7334       27.5167       27.5802       28.3422       27.8682       26.6682       18.2701        5.4900       26.2800        0.0000        0.0000        0.0000        0.0000        0.0000        0.0000        0.0000        0.0000        0.0000        0.0000        0.0000        0.0000        0.0000        0.0000        0.0000        0.0000        0.0000        0.0000        0.0000        0.0000        0.0000        0.0000        0.0000        0.0000        0.8701        1.1604        0.0000        7.7400       10.4400        0.0000        0.0000        0.0000        0.0000        0.0000        0.0000        0.0000        0.0000        0.0000        0.0000        0.0000        0.0000        0.0000        0.0000        0.0000        0.0000        0.0000        0.0000        0.0000        0.0000        0.0000        0.0000        0.0000        0.0000        0.0000        0.0000        0.0000        0.0000        0.0000        0.0000        0.0000        0.0000        0.0000        0.0000        0.0000        0.0000        0.0000        0.0000        0.0000        0.0000        0.0000        0.0000        0.0000        0.0000        0.0000        0.0000        0.0000        0.0000        0.0000        0.0000        0.0000        0.0000        0.0000        0.0000        0.0000
        0.0000        0.0000        0.0000        0.0000        0.0000        0.0000        0.0000        0.0000        0.0000        0.0000        0.0000        0.0000        0.0000        0.0000        0.0000        0.0000        0.0000        0.0000        0.0000        0.0000        0.0000        0.0000        0.0000        0.0000        0.0000        0.0000        0.0000        0.0000        0.0000        0.0000        0.0000        0.0000        0.0000        0.0000        0.0000        0.0000        0.0000        0.0000        0.0000        0.0000        0.0000        0.0000        0.0000        0.0000        0.0000        0.0000        0.0000        0.0000        0.0000        0.0000        0.0000        0.0000        0.0000        0.0000        0.0000        0.0000        0.0000        0.0000        0.0000        0.0000        0.0000        0.0000        0.0000        0.0000        0.0000        0.0000        0.0000        0.0000        0.0000        0.0000        0.0000        0.0000        0.0000        0.0000        0.0000        0.0000        0.0000        0.0000        0.0000        0.0000        0.0000        0.0000        0.0000        0.0000        0.0000        0.0000        0.0000        0.0000        0.0000        0.0000        0.0000        0.0000        0.0000        0.0000        0.0000        0.0000        0.0000        0.0000        0.0000        0.0000        0.0000        0.0000        0.0000        0.0000        0.0000        0.0000       22.2590       17.7889       16.7155       15.5038       26.7841       27.8493       21.1746       28.0092       21.3871        0.0000        0.0000        0.0000        0.0000        0.0000        0.0000        0.0000        0.0000        0.0000        0.0000        0.0000        0.0000        0.0000        0.0000        0.0000        0.0000        0.0000        0.0000        0.0000        0.0000       31.6973       29.3017       27.6105       24.9140       22.1839       21.3017       25.2659       21.4063       26.7200       24.1582       30.7339       23.2371       23.8336       70.4325       31.2348       31.6437       30.2449       29.3983       24.8925       28.2732       26.4171       27.6079       28.8947       28.9608       23.1435        0.0000        0.0000       23.0378        0.0000        0.0000        0.0000        0.0000        0.0000        0.0000        0.0000        0.0000        0.0000        0.0000        0.0000        0.0000        0.0000        0.0000        0.0000        0.0000        0.0000        0.0000        0.0000        0.0000        0.0000        0.0000        0.0000        0.0000        0.0000        0.0000        3.1548        3.3219        0.0000        0.0000        0.0000        0.0000        0.0000        0.0000        0.0000        0.0000        0.0000        0.0000        0.0000        0.0000        0.0000        0.0000        0.0000        0.0000        0.0000        0.0000        0.0000        0.0000        0.0000        0.0000        0.0000        0.0000        0.0000        0.0000        0.0000        0.0000        0.0000        0.0000        0.0000        0.0000        0.0000        0.0000        0.0000        0.0000        0.0000        0.0000        0.0000        0.0000        0.0000        0.0000        0.0000        0.0000        0.0000        0.0000        0.0000        0.0000        0.0000        0.0000        0.0000        0.0000        0.0000        0.0000        0.0000        0.0000        0.0000        0.0000
[truncated: 212,709 more chars]
