# Supplementary material for: Multidimensional evaluation of the TRMM 3B43V7 satellite-based precipitation product in mainland China from 1998–2016
Source: PeerJ. 2020 Feb 20;8:e8615. doi: 10.7717/peerj.8615 (PMC7036276; doi:10.7717/peerj.8615)
Supplement: Supplemental Information 2 [file peerj-08-8615-s002.zip › TRMM_3B43 data/TRMM 3B43 data-Year-Month/2011-01.txt]

ncols         249
nrows         175
xllcorner     73.250
yllcorner     6.500
cellsize      0.25000
        0.0000        0.0000        0.0000        0.0000        0.0000        0.0000        0.0000        0.0000        0.0000        0.0000        0.0000        0.0000        0.0000        0.0000        0.0000        0.0000        0.0000        0.0000        0.0000        0.0000        0.0000        0.0000        0.0000        0.0000        0.0000        0.0000        0.0000        0.0000        0.0000        0.0000        0.0000        0.0000        0.0000        0.0000        0.0000        0.0000        0.0000        0.0000        0.0000        0.0000        0.0000        0.0000        0.0000        0.0000        0.0000        0.0000        0.0000        0.0000        0.0000        0.0000        0.0000        0.0000        0.0000        0.0000        0.0000        0.0000        0.0000        0.0000        0.0000        0.0000        0.0000        0.0000        0.0000        0.0000        0.0000        0.0000        0.0000        0.0000        0.0000        0.0000        0.0000        0.0000        0.0000        0.0000        0.0000        0.0000        0.0000        0.0000        0.0000        0.0000        0.0000        0.0000        0.0000        0.0000        0.0000        0.0000        0.0000        0.0000        0.0000        0.0000        0.0000        0.0000        0.0000        0.0000        0.0000        0.0000        0.0000        0.0000        0.0000        0.0000        0.0000        0.0000        0.0000        0.0000        0.0000        0.0000        0.0000        0.0000        0.0000        0.0000        0.0000        0.0000        0.0000        0.0000        0.0000        0.0000        0.0000        0.0000        0.0000        0.0000        0.0000        0.0000        0.0000        0.0000        0.0000        0.0000        0.0000        0.0000        0.0000        0.0000        0.0000        0.0000        0.0000        0.0000        0.0000        0.0000        0.0000        0.0000        0.0000        0.0000        0.0000        0.0000        0.0000        0.0000        0.0000        0.0000        0.0000        0.0000        0.0000        0.0000        0.0000        0.0000        0.0000        0.0000        0.0000        0.0000        0.0000        0.0000        0.0000        0.0000        0.0000        0.0000        0.0000        0.0000        0.0000        0.0000        0.0000        0.0000        0.0000        0.0000        0.0000        0.0000        0.0000        1.7287        1.9402        1.1887        0.0000        0.0000        0.0000        1.8933        2.3049        2.3766        2.7893        4.6235        6.8324        7.0916        3.7778        4.5653        4.3442        3.8334        3.8770        3.3178        3.4838        3.4101        3.3347        3.7397        3.7647        3.5105        3.3824        2.8469        2.3348        1.9720        2.1117        2.2648        2.1622        2.0286        2.6332        3.7133        3.4908        2.1454        2.2928        4.0373        3.9237        4.3014        4.5270        4.5534        4.2941        5.1305        5.4921        0.0000        0.0000        0.0000        0.0000        0.0000        0.0000        0.0000        0.0000        0.0000        0.0000        0.0000        0.0000        0.0000        0.0000        0.0000        0.0000        0.0000        0.0000        0.0000        0.0000        0.0000        0.0000        0.0000        0.0000        0.0000        0.0000        0.0000        0.0000        0.0000        0.0000
        0.0000        0.0000        0.0000        0.0000        0.0000        0.0000        0.0000        0.0000        0.0000        0.0000        0.0000        0.0000        0.0000        0.0000        0.0000        0.0000        0.0000        0.0000        0.0000        0.0000        0.0000        0.0000        0.0000        0.0000        0.0000        0.0000        0.0000        0.0000        0.0000        0.0000        0.0000        0.0000        0.0000        0.0000        0.0000        0.0000        0.0000        0.0000        0.0000        0.0000        0.0000        0.0000        0.0000        0.0000        0.0000        0.0000        0.0000        0.0000        0.0000        0.0000        0.0000        0.0000        0.0000        0.0000        0.0000        0.0000        0.0000        0.0000        0.0000        0.0000        0.0000        0.0000        0.0000        0.0000        0.0000        0.0000        0.0000        0.0000        0.0000        0.0000        0.0000        0.0000        0.0000        0.0000        0.0000        0.0000        0.0000        0.0000        0.0000        0.0000        0.0000        0.0000        0.0000        0.0000        0.0000        0.0000        0.0000        0.0000        0.0000        0.0000        0.0000        0.0000        0.0000        0.0000        0.0000        0.0000        0.0000        0.0000        0.0000        0.0000        0.0000        0.0000        0.0000        0.0000        0.0000        0.0000        0.0000        0.0000        0.0000        0.0000        0.0000        0.0000        0.0000        0.0000        0.0000        0.0000        0.0000        0.0000        0.0000        0.0000        0.0000        0.0000        0.0000        0.0000        0.0000        0.0000        0.0000        0.0000        0.0000        0.0000        0.0000        0.0000        0.0000        0.0000        0.0000        0.0000        0.0000        0.0000        0.0000        0.0000        0.0000        0.0000        0.0000        0.0000        0.0000        0.0000        0.0000        0.0000        0.0000        0.0000        0.0000        0.0000        0.0000        0.0000        0.0000        0.0000        0.0000        0.0000        0.0000        0.0000        0.0000        0.0000        0.0000        0.0000        0.0000        0.0000        0.0000        0.0000        0.0000        0.0000        0.0000        0.0000        2.7604        2.3268        2.3022        1.2953        1.2346        1.3385        0.8809        1.5779        1.9916        2.8161        2.5947        3.0402        6.3447        5.5715        3.4831        6.2298        5.4621        5.0300        4.6465        6.3754        6.4718        4.0794        3.8991        7.0963        3.9036        2.9652        2.8487        2.3393        1.9900        1.7713        1.7565        2.0818        1.9567        2.0933        3.3056        2.2388        1.5883        2.3345        1.7645        2.9755        3.7430        3.9238        4.6475        4.9019        4.4902        4.8333        9.3275        6.2239        6.4966        6.8996        6.9914        6.1580        5.7102        4.7551        0.0000        0.0000        0.0000        0.0000        0.0000        0.0000        0.0000        0.0000        0.0000        0.0000        0.0000        0.0000        0.0000        0.0000        0.0000        0.0000        0.0000        0.0000        0.0000        0.0000        0.0000        0.0000        0.0000
        0.0000        0.0000        0.0000        0.0000        0.0000        0.0000        0.0000        0.0000        0.0000        0.0000        0.0000        0.0000        0.0000        0.0000        0.0000        0.0000        0.0000        0.0000        0.0000        0.0000        0.0000        0.0000        0.0000        0.0000        0.0000        0.0000        0.0000        0.0000        0.0000        0.0000        0.0000        0.0000        0.0000        0.0000        0.0000        0.0000        0.0000        0.0000        0.0000        0.0000        0.0000        0.0000        0.0000        0.0000        0.0000        0.0000        0.0000        0.0000        0.0000        0.0000        0.0000        0.0000        0.0000        0.0000        0.0000       15.2777        0.0000       12.2053        7.9787        0.0000        0.0000        0.0000        0.0000        0.0000        0.0000        0.0000        0.0000        0.0000        0.0000        0.0000        0.0000        0.0000        0.0000        0.0000        0.0000        0.0000        0.0000        0.0000        0.0000        0.0000        0.0000        0.0000        0.0000        0.0000        0.0000        0.0000        0.0000        0.0000        0.0000        0.0000        0.0000        0.0000        0.0000        0.0000        0.0000        0.0000        0.0000        0.0000        0.0000        0.0000        0.0000        0.0000        0.0000        0.0000        0.0000        0.0000        0.0000        0.0000        0.0000        0.0000        0.0000        0.0000        0.0000        0.0000        0.0000        0.0000        0.0000        0.0000        0.0000        0.0000        0.0000        0.0000        0.0000        0.0000        0.0000        0.0000        0.0000        0.0000        0.0000        0.0000        0.0000        0.0000        0.0000        0.0000        0.0000        0.0000        0.0000        0.0000        0.0000        0.0000        0.0000        0.0000        0.0000        0.0000        0.0000        0.0000        0.0000        0.0000        0.0000        0.0000        0.0000        0.0000        0.0000        0.0000        0.0000        0.0000        0.0000        0.0000        0.0000        0.0000        0.0000        0.0000        0.0000        0.0000        0.0000        0.0000        0.0000        0.0000        0.0000        0.0000        0.0000        1.8740        2.7035        2.2411        2.4815        1.1982        1.0154        0.8508        1.1292        2.1633        3.2546        3.9093        4.0428        3.4260        4.0044        4.5238        4.4710        8.4640        5.6532        5.2299        4.3301        6.7924        7.6163        4.6340        3.5849        3.8179        3.4548        2.9949        2.5989        1.9599        1.8104        1.6287        2.9164        1.9691        1.9906        2.1532        4.4262        1.7281        4.9351        4.3920        4.0161        4.0862        3.8708        3.6545        4.1404        4.8092        4.9533        4.7233        5.2219        6.3834        7.2619        6.4631        7.4985        7.8392        8.3304        7.3511       12.4886        0.0000        0.0000        0.0000        0.0000        0.0000        0.0000        0.0000        0.0000        0.0000        0.0000        0.0000        0.0000        0.0000        0.0000        0.0000        0.0000        0.0000        0.0000        0.0000        0.0000        0.0000        0.0000
        0.0000        0.0000        0.0000        0.0000        0.0000        0.0000        0.0000        0.0000        0.0000        0.0000        0.0000        0.0000        0.0000        0.0000        0.0000        0.0000        0.0000        0.0000        0.0000        0.0000        0.0000        0.0000        0.0000        0.0000        0.0000        0.0000        0.0000        0.0000        0.0000        0.0000        0.0000        0.0000        0.0000        0.0000        0.0000        0.0000        0.0000        0.0000        0.0000        0.0000        0.0000        0.0000        0.0000        0.0000        0.0000        0.0000        0.0000        0.0000        0.0000        0.0000        0.0000        0.0000        0.0000       13.2896       12.3215       13.7721       13.0830       13.0043        8.9711        5.9606        0.0000        0.0000        0.0000        0.0000        0.0000        0.0000        0.0000        0.0000        0.0000        0.0000        0.0000        0.0000        0.0000        0.0000        0.0000        0.0000        0.0000        0.0000        0.0000        0.0000        0.0000        0.0000        0.0000        0.0000        0.0000        0.0000        0.0000        0.0000        0.0000        0.0000        0.0000        0.0000        0.0000        0.0000        0.0000        0.0000        0.0000        0.0000        0.0000        0.0000        0.0000        0.0000        0.0000        0.0000        0.0000        0.0000        0.0000        0.0000        0.0000        0.0000        0.0000        0.0000        0.0000        0.0000        0.0000        0.0000        0.0000        0.0000        0.0000        0.0000        0.0000        0.0000        0.0000        0.0000        0.0000        0.0000        0.0000        0.0000        0.0000        0.0000        0.0000        0.0000        0.0000        0.0000        0.0000        0.0000        0.0000        0.0000        0.0000        0.0000        0.0000        0.0000        0.0000        0.0000        0.0000        0.0000        0.0000        0.0000        0.0000        0.0000        0.0000        0.0000        0.0000        0.0000        0.0000        0.0000        0.0000        0.0000        0.0000        0.0000        0.0000        0.0000        0.0000        0.0000        0.0000        0.0000        0.0000        0.0000        0.0000        0.0000        0.6602        0.9096        1.1948        1.0121        1.3379        1.6701        2.3319        1.9970        1.2423        2.3229        3.1185        5.0210        9.1378        6.8827        5.1238        5.6505        3.0597        5.0850        5.3028        3.2845        2.9681        3.3753        2.7788        2.3695        2.3185        2.8566        3.3314        3.0753        2.4358        1.5935        1.5808        1.5450        2.0666        1.9271        1.8458        1.7773        1.7966        1.4920        6.2870        6.3830       10.8029        4.9447        3.1266        3.5759        3.6953        3.9863        4.5559        4.5964        4.8282        5.9539        5.9973        5.8718        5.4877        4.2714        3.8951        4.0832       12.4794       16.6635        6.0691        0.0000        0.0000        0.0000        0.0000        0.0000        0.0000        0.0000        0.0000        0.0000        0.0000        0.0000        0.0000        0.0000        0.0000        0.0000        0.0000        0.0000        0.0000        0.0000        0.0000
        0.0000        0.0000        0.0000        0.0000        0.0000        0.0000        0.0000        0.0000        0.0000        0.0000        0.0000        0.0000        0.0000        0.0000        0.0000        0.0000        0.0000        0.0000        0.0000        0.0000        0.0000        0.0000        0.0000        0.0000        0.0000        0.0000        0.0000        0.0000        0.0000        0.0000        0.0000        0.0000        0.0000        0.0000        0.0000        0.0000        0.0000        0.0000        0.0000        0.0000        0.0000        0.0000        0.0000        0.0000        0.0000        0.0000        0.0000        0.0000        0.0000        0.0000        0.0000        0.0000        0.0000       10.5955       10.7029       14.3666       13.3817       14.1939       10.7073        8.4771        0.0000        0.0000        0.0000        0.0000        0.0000        0.0000        0.0000        0.0000        0.0000        0.0000        0.0000        0.0000        0.0000        0.0000        0.0000        0.0000        0.0000        0.0000        0.0000        0.0000        0.0000        0.0000        0.0000        0.0000        0.0000        0.0000        0.0000        0.0000        0.0000        0.0000        0.0000        0.0000        0.0000        0.0000        0.0000        0.0000        0.0000        0.0000        0.0000        0.0000        0.0000        0.0000        0.0000        0.0000        0.0000        0.0000        0.0000        0.0000        0.0000        0.0000        0.0000        0.0000        0.0000        0.0000        0.0000        0.0000        0.0000        0.0000        0.0000        0.0000        0.0000        0.0000        0.0000        0.0000        0.0000        0.0000        0.0000        0.0000        0.0000        0.0000        0.0000        0.0000        0.0000        0.0000        0.0000        0.0000        0.0000        0.0000        0.0000        0.0000        0.0000        0.0000        0.0000        0.0000        0.0000        0.0000        0.0000        0.0000        0.0000        0.0000        0.0000        0.0000        0.0000        0.0000        0.0000        0.0000        0.0000        0.0000        0.0000        0.0000        0.0000        0.0000        0.0000        0.0000        0.0000        0.0000        0.0000        0.0000        0.0000        0.0000        0.6298        0.4882        0.9077        1.0003        0.8668        1.5910        2.0111        2.7216        2.2394        3.1625        3.6831        3.9314        4.5651        4.2272        5.1746        4.3913        4.0761        3.4864        2.9454        3.0111        2.4617        3.7014        3.0651        2.2450        1.9893        1.9404        2.8367        2.4523        2.1376        1.9373        1.9572        1.9461        2.0172        2.1027        2.0528        2.0014        1.9487        1.9840        2.2916        3.1148       12.0684       17.1144        2.7567        3.1893        3.4262        3.8473        4.9698        3.9205        4.3062        4.9192        5.0484        5.0278        5.2546        3.7622        3.0452        2.9169        2.8918       14.2480       15.5050        6.4355        2.8068        0.0000        0.0000        0.0000        0.0000        0.0000        0.0000        0.0000        0.0000        0.0000        0.0000        0.0000        0.0000        0.0000        0.0000        0.0000        0.0000        0.0000        0.0000
        0.0000        0.0000        0.0000        0.0000        0.0000        0.0000        0.0000        0.0000        0.0000        0.0000        0.0000        0.0000        0.0000        0.0000        0.0000        0.0000        0.0000        0.0000        0.0000        0.0000        0.0000        0.0000        0.0000        0.0000        0.0000        0.0000        0.0000        0.0000        0.0000        0.0000        0.0000        0.0000        0.0000        0.0000        0.0000        0.0000        0.0000        0.0000        0.0000        0.0000        0.0000        0.0000        0.0000        0.0000        0.0000        0.0000        0.0000        0.0000        0.0000        0.0000       17.2350       13.3796       12.0421       11.2895       10.5130       13.5929       14.4322       13.7064       10.0800        8.6651        4.1934        2.0927        0.0000        0.0000        0.0000        0.0000        0.0000        0.0000        0.0000        0.0000        0.0000        0.0000        0.0000        0.0000        0.0000        0.0000        0.0000        0.0000        0.0000        0.0000        0.0000        0.0000        0.0000        0.0000        0.0000        0.0000        0.0000        0.0000        0.0000        0.0000        0.0000        0.0000        0.0000        0.0000        0.0000        0.0000        0.0000        0.0000        0.0000        0.0000        0.0000        0.0000        0.0000        0.0000        0.0000        0.0000        0.0000        0.0000        0.0000        0.0000        0.0000        0.0000        0.0000        0.0000        0.0000        0.0000        0.0000        0.0000        0.0000        0.0000        0.0000        0.0000        0.0000        0.0000        0.0000        0.0000        0.0000        0.0000        0.0000        0.0000        0.0000        0.0000        0.0000        0.0000        0.0000        0.0000        0.0000        0.0000        0.0000        0.0000        0.0000        0.0000        0.0000        0.0000        0.0000        0.0000        0.0000        0.0000        0.0000        0.0000        0.0000        0.0000        0.0000        0.0000        0.0000        0.0000        0.0000        0.0000        0.0000        0.0000        0.0000        0.0000        0.0000        0.0000        0.0000        0.0000        0.0000        0.0000        0.0000        0.6979        0.6359        0.4901        0.4416        0.5568        0.7783        1.5923        1.9415        2.2953        2.8780        3.7906        4.2104        4.5840        4.1942        3.8003        3.6520        3.8625        3.5277        3.5560        3.2816        2.7242        2.3137        2.4249        2.1960        1.1293        0.9520        1.4625        1.4561        1.4842        1.8484        2.7073        2.2594        2.7488        2.3925        2.0557        2.0467        2.0206        2.0122        1.7273        1.6920        1.9480        2.1508        2.6501        3.4097        5.4373        7.2527        4.1828        3.9392        3.8746        4.2455        4.7311        5.0010        4.9752        5.4932        3.5294        2.9367        2.4966        2.1039        1.5694        2.3043        2.3195        0.9170        0.0000        0.0000        0.0000        0.0000        0.0000        0.0000        0.0000        0.0000        0.0000        0.0000        0.0000        0.0000        0.0000        0.0000       13.4456       13.7987       16.4114        0.0000
        0.0000        0.0000        0.0000        0.0000        0.0000        0.0000        0.0000        0.0000        0.0000        0.0000        0.0000        0.0000        0.0000        0.0000        0.0000        0.0000        0.0000        0.0000        0.0000        0.0000        0.0000        0.0000        0.0000        0.0000        0.0000        0.0000        0.0000        0.0000        0.0000        0.0000        0.0000        0.0000        0.0000        0.0000        0.0000        0.0000        0.0000        0.0000        0.0000        0.0000        0.0000        0.0000        0.0000        0.0000        0.0000        0.0000        0.0000        0.0000       17.8607       21.2542       17.4362       12.9677       11.5599       10.7042       10.0170       13.2271       12.5539       10.8107        7.9204        4.9257        3.4693        2.8571        1.4938        0.0000        0.0000        0.0000        0.0000        0.0000        0.0000        0.0000        0.0000        0.0000        0.0000        0.0000        0.0000        0.0000        0.0000        0.0000        0.0000        0.0000        0.0000        0.0000        0.0000        0.0000        0.0000        0.0000        0.0000        0.0000        0.0000        0.0000        0.0000        0.0000        0.0000        0.0000        0.0000        0.0000        0.0000        0.0000        0.0000        0.0000        0.0000        0.0000        0.0000        0.0000        0.0000        0.0000        0.0000        0.0000        0.0000        0.0000        0.0000        0.0000        0.0000        0.0000        0.0000        0.0000        0.0000        0.0000        0.0000        0.0000        0.0000        0.0000        0.0000        0.0000        0.0000        0.0000        0.0000        0.0000        0.0000        0.0000        0.0000        0.0000        0.0000        0.0000        0.0000        0.0000        0.0000        0.0000        0.0000        0.0000        0.0000        0.0000        0.0000        0.0000        0.0000        0.0000        0.0000        0.0000        0.0000        0.0000        0.0000        0.0000        0.0000        0.0000        0.0000        0.0000        0.0000        0.0000        0.0000        0.0000        0.0000        0.0000        0.0000        0.0000        0.0000        0.0000        0.0000        0.0000        0.7967        0.8723        0.7217        0.5040        0.5250        0.6667        0.9279        1.8931        2.3041        2.6863        3.4603        3.8499        4.1414        4.4772        4.9031        4.9401        5.4456        3.9888        3.7594        4.6938        4.6751        3.3226        2.4212        1.2270        1.0045        0.8890        0.8821        1.4608        1.4350        1.4213        1.4986        2.5963        2.6475        2.7886        2.7360        2.0847        2.0721        2.0721        2.3327        3.2025        3.9471        6.3848        4.0922        3.8149        5.0524        6.5551        6.1069        9.9391        4.3342        3.8543        4.9964        4.9896        5.5605        5.0971        4.3767        3.4462        3.0088        2.6087        2.1456        1.5054        1.5894        1.0167        0.8796        0.4748        0.0000        0.0000        0.0000        0.0000        0.0000        0.0000        0.0000        0.0000        0.0000        7.7478       11.2697        7.8752        9.3308        9.8758       11.4108       13.1234       17.7601
        0.0000        0.0000        0.0000        0.0000        0.0000        0.0000        0.0000        0.0000        0.0000        0.0000        0.0000        0.0000        0.0000        0.0000        0.0000        0.0000        0.0000        0.0000        0.0000        0.0000        0.0000        0.0000        0.0000        0.0000        0.0000        0.0000        0.0000        0.0000        0.0000        0.0000        0.0000        0.0000        0.0000        0.0000        0.0000        0.0000        0.0000        0.0000        0.0000        0.0000        0.0000        0.0000        0.0000        0.0000        0.0000        0.0000        0.0000        0.0000       15.7662       14.7422       16.4325       15.3481       10.6503        9.5849        8.3496       10.1074       10.0489        8.9325        6.3203        3.4393        2.5888        2.0860        2.0329        1.8715        1.4617        1.4726        1.6325        0.0000        0.0000        0.0000        0.0000        0.0000        0.0000        0.0000        0.0000        0.0000        0.0000        0.0000        0.0000        0.0000        0.0000        0.0000        0.0000        0.0000        0.0000        0.0000        0.0000        0.0000        0.0000        0.0000        0.0000        0.0000        0.0000        0.0000        0.0000        0.0000        0.0000        0.0000        0.0000        0.0000        0.0000        0.0000        0.0000        0.0000        0.0000        0.0000        0.0000        0.0000        0.0000        0.0000        0.0000        0.0000        0.0000        0.0000        0.0000        0.0000        0.0000        0.0000        0.0000        0.0000        0.0000        0.0000        0.0000        0.0000        0.0000        0.0000        0.0000        0.0000        0.0000        0.0000        0.0000        0.0000        0.0000        0.0000        0.0000        0.0000        0.0000        0.0000        0.0000        0.0000        0.0000        0.0000        0.0000        0.0000        0.0000        0.0000        0.0000        0.0000        0.0000        0.0000        0.0000        0.0000        0.0000        0.0000        0.0000        0.0000        0.0000        0.0000        0.0000        0.0000        0.0000        0.0000        0.0000        0.0000        0.0000        0.0000        0.0000        0.0000        0.8898        0.8906        0.8871        0.6439        0.8816        1.1879        1.4630        2.2329        2.6625        3.1593        4.6335        5.0131        4.6683        5.1172        5.0659        4.9673        5.5175        5.0087        4.3991        4.2827        4.7066        3.4159        2.7828        1.3854        1.1068        0.9569        0.9381        1.4180        1.3887        1.4084        1.4771        1.6691        1.7358        1.9345        2.2827        2.1256        2.7233        2.7267        3.1496        3.5077        4.6170        3.8542        2.6550        2.5051        3.0724        3.7294        5.9478        8.0756        6.6932        3.9385        4.9678        6.0523        5.1226        5.0694        4.6491        3.7307        3.3147        2.8572        2.3768        1.6258        1.2424        0.9744        0.9420        0.0000        0.0000        0.0000        0.0000        0.0000        0.0000        2.4943        4.4838        5.8509        6.1997        8.1750        9.7047        8.2032        9.5429       10.9234       12.3449        0.0000        0.0000
        0.0000        0.0000        0.0000        0.0000        0.0000        0.0000        0.0000        0.0000        0.0000        0.0000        0.0000        0.0000        0.0000        0.0000        0.0000        0.0000        0.0000        0.0000        0.0000        0.0000        0.0000        0.0000        0.0000        0.0000        0.0000        0.0000        0.0000        0.0000        0.0000        0.0000        0.0000        0.0000        0.0000        0.0000        0.0000        0.0000        0.0000        0.0000        0.0000        0.0000        0.0000        0.0000        0.0000        0.0000        0.0000        0.0000        0.0000        0.0000       12.4028       12.0816       10.6916       10.3124        8.1166        7.3571        5.9684        4.9095        4.4988        3.8004        3.0404        4.1988        3.4942        3.0038        2.8735        2.9335        2.5701        2.3857        2.5153        2.9379        3.1492        0.0000        0.0000        0.0000        0.0000        0.0000        0.0000        0.0000        0.0000        0.0000        0.0000        0.0000        0.0000        0.0000        0.0000        0.0000        0.0000        0.0000        0.0000        0.0000        0.0000        0.0000        0.0000        0.0000        0.0000        0.0000        0.0000        0.0000        0.0000        0.0000        0.0000        0.0000        0.0000        0.0000        0.0000        0.0000        0.0000        0.0000        0.0000        0.0000        0.0000        0.0000        0.0000        0.0000        0.0000        0.0000        0.0000        0.0000        0.0000        0.0000        0.0000        0.0000        0.0000        0.0000        0.0000        0.0000        0.0000        0.0000        0.0000        0.0000        0.0000        0.0000        0.0000        0.0000        0.0000        0.0000        0.0000        0.0000        0.0000        0.0000        0.0000        0.0000        0.0000        0.0000        0.0000        0.0000        0.0000        0.0000        0.0000        0.0000        0.0000        0.0000        0.0000        0.0000        0.0000        0.0000        0.0000        0.0000        0.0000        0.0000        0.0000        0.0000        0.0000        0.0000        0.0000        0.0000        0.0000        0.0000        0.0000        0.0000        0.8828        0.9471        1.0678        1.1227        1.2359        1.5640        2.1711        2.6494        3.1850        4.4069        4.2636        4.5408        4.6421        5.3131        6.6210        6.5038        6.8451        6.1066        5.1339        5.9753        4.9043        4.3887        3.5394        1.8511        1.5164        1.2312        1.1946        1.8703        1.8522        1.7532        1.7420        1.6737        1.7367        1.7893        2.0358        2.5104        3.1494        3.1702        4.0483        3.2657        3.0383        3.2794        4.9917        3.2594        4.2988        3.9036        4.7976        6.2617        3.7800        4.2027        3.9276        4.7324        4.1816        4.1736        4.1950        3.9487        3.6667        3.1327        2.5978        2.0209        1.6499        2.0088        2.3435        2.1543        3.5556        6.0661        5.7958        3.4808        3.6009        4.2614        5.1355        5.9014        6.6962        9.2892       11.3520       12.1376       13.5692       21.9164       24.1932        0.0000        0.0000
        0.0000        0.0000        0.0000        0.0000        0.0000        0.0000        0.0000        0.0000        0.0000        0.0000        0.0000        0.0000        0.0000        0.0000        0.0000        0.0000        0.0000        0.0000        0.0000        0.0000        0.0000        0.0000        0.0000        0.0000        0.0000        0.0000        0.0000        0.0000        0.0000        0.0000        0.0000        0.0000        0.0000        0.0000        0.0000        0.0000        0.0000        0.0000        0.0000        0.0000        0.0000        0.0000        0.0000        0.0000        0.0000        0.0000        0.0000        0.0000       10.3973       10.4800        9.7130       10.1373        7.3410        5.5931        5.8734        5.8146        3.4886        3.4615        2.6808        3.8854        3.6200        3.7222        3.6301        3.2327        2.7996        2.7123        2.8279        3.3149        3.3935        3.4314        0.0000        0.0000        0.0000        0.0000        0.0000        0.0000        0.0000        0.0000        0.0000        0.0000        0.0000        0.0000        0.0000        0.0000        0.0000        0.0000        0.0000        0.0000        0.0000        0.0000        0.0000        0.0000        0.0000        0.0000        0.0000        0.0000        0.0000        0.0000        0.0000        0.0000        0.0000        0.0000        0.0000        0.0000        0.0000        0.0000        0.0000        0.0000        0.0000        0.0000        0.0000        0.0000        0.0000        0.0000        0.0000        0.0000        0.0000        0.0000        0.0000        0.0000        0.0000        0.0000        0.0000        0.0000        0.0000        0.0000        0.0000        0.0000        0.0000        0.0000        0.0000        0.0000        0.0000        0.0000        0.0000        0.0000        0.0000        0.0000        0.0000        0.0000        0.0000        0.0000        0.0000        0.0000        0.0000        0.0000        0.0000        0.0000        0.0000        0.0000        0.0000        0.0000        0.0000        0.0000        0.0000        0.0000        0.0000        0.0000        0.0000        0.0000        0.0000        0.0000        0.0000        0.0000        0.0000        0.0000        0.0000        0.0000        0.0000        1.0697        1.2345        1.3850        1.4753        2.1670        0.0000        3.4505        4.2285        4.0378        0.0000        0.0000        0.0000        6.0742        8.1922        8.3739        7.4348        6.2338        5.1534        5.4216        5.0955        4.6564        3.9378        2.1766        1.9021        1.3120        1.2614        1.9288        2.3176        2.4583        2.2958        1.8859        1.7459        2.1068        3.3495        2.4750        2.6521        3.0523        3.8036        5.1703        7.9731        7.1538        5.9976        3.8482        3.3424        3.4080        5.2050        5.9383        5.9505        3.4827        3.7239        4.1507        4.1398        4.2296        4.3625        4.3546        3.8955        3.6109        3.3638        2.7821        2.6507        2.2300        2.9687        3.1016        2.7283        2.7493        3.6455        3.4555        3.2067        2.8009        4.3184        6.1808        6.8339        9.9705       12.1412       15.3736       17.7856       18.3881       19.8454        0.0000        0.0000
        0.0000        0.0000        0.0000        0.0000        0.0000        0.0000        0.0000        0.0000        0.0000        0.0000        0.0000        0.0000        0.0000        0.0000        0.0000        0.0000        0.0000        0.0000        0.0000        0.0000        0.0000        0.0000        0.0000        0.0000        0.0000        0.0000        0.0000        0.0000        0.0000        0.0000        0.0000        0.0000        0.0000        0.0000        0.0000        0.0000        0.0000        0.0000        5.6214        7.8416        5.1864        0.0000        0.0000        0.0000        0.0000        0.0000        0.0000        0.0000        8.7362        9.7903        7.9186        9.0838        8.4163        5.3006        5.2215        7.6984        3.5796        3.5824        2.8643        5.6219        5.6666        5.2312        4.6508        3.5331        3.4060        3.2392        3.2357        3.7992        3.8402        3.7849        0.0000        0.0000        0.0000        0.0000        0.0000        0.0000        0.0000        0.0000        0.0000        0.0000        0.0000        0.0000        0.0000        0.0000        0.0000        0.0000        0.0000        0.0000        0.0000        0.0000        0.0000        0.0000        0.0000        0.0000        0.0000        0.0000        0.0000        0.0000        0.0000        0.0000        0.0000        0.0000        0.0000        0.0000        0.0000        0.0000        0.0000        0.0000        0.0000        0.0000        0.0000        0.0000        0.0000        0.0000        0.0000        0.0000        0.0000        0.0000        0.0000        0.0000        0.0000        0.0000        0.0000        0.0000        0.0000        0.0000        0.0000        0.0000        0.0000        0.0000        0.0000        0.0000        0.0000        0.0000        0.0000        0.0000        0.0000        0.0000        0.0000        0.0000        0.0000        0.0000        0.0000        0.0000        0.0000        0.0000        0.0000        0.0000        0.0000        0.0000        0.0000        0.0000        0.0000        0.0000        0.0000        0.0000        0.0000        0.0000        0.0000        0.0000        0.0000        0.0000        0.0000        0.0000        0.0000        0.0000        0.0000        0.0000        0.0000        0.0000        0.0000        0.0000        0.0000        0.0000        0.0000        0.0000        0.0000        0.0000        0.0000        0.0000        0.0000        0.0000        0.0000        9.7415       10.8547        9.4239        5.7973        5.5775        5.1171        4.6394        4.0256        3.7195        2.1935        1.5341        1.4131        2.3798        2.5436        1.9419        1.8547        1.6547        1.8038        3.1279        3.6634        2.3383        2.3681        2.6870        3.5923        3.8259        4.9808        4.0425        5.9478        3.8544        3.1803        6.0775        6.3982        5.8389        9.3715        5.8256        4.0113        3.9331        4.4979        4.3300        4.0187        4.4487        4.1606        3.7376        3.7906        3.0305        3.0368        4.2039        4.8900        3.1835        3.9832        3.4932        3.2255        2.6167        2.1667        2.8589        4.9395        6.9477        8.4085       10.6218       12.6118       15.6215       17.1799       16.3841        0.0000        0.0000        0.0000
        0.0000        0.0000        0.0000        0.0000        0.0000        0.0000        0.0000        0.0000        0.0000        0.0000        0.0000        0.0000        0.0000        0.0000        0.0000        0.0000        0.0000        0.0000        0.0000        0.0000        0.0000        0.0000        0.0000        0.0000        0.0000        0.0000        0.0000        0.0000        0.0000        0.0000        0.0000        0.0000        0.0000        0.0000        0.0000        0.0000        0.0000        0.0000        0.8505        3.2772        3.0968        0.9509        0.7108        4.4841        5.5375        7.1418        7.5632       10.3327       12.2604        7.6863        6.6742        5.6165        7.5140       10.2923        8.9596       12.8609        4.4631        4.8995        3.5144        5.7099        5.1778        4.3472        3.7455        4.2736        5.3390        4.3868        3.8262        4.5107        4.5642        4.2878        4.0215        3.6971        0.0000        0.0000        0.0000        0.0000        0.0000        0.0000        0.0000        0.0000        0.0000        0.0000        0.0000        0.0000        0.0000        0.0000        0.0000        0.0000        0.0000        0.0000        0.0000        0.0000        0.0000        0.0000        0.0000        0.0000        0.0000        0.0000        0.0000        0.0000        0.0000        0.0000        0.0000        0.0000        0.0000        0.0000        0.0000        0.0000        0.0000        0.0000        0.0000        0.0000        0.0000        0.0000        0.0000        0.0000        0.0000        0.0000        0.0000        0.0000        0.0000        0.0000        0.0000        0.0000        0.0000        0.0000        0.0000        0.0000        0.0000        0.0000        0.0000        0.0000        0.0000        0.0000        0.0000        0.0000        0.0000        0.0000        0.0000        0.0000        0.0000        0.0000        0.0000        0.0000        0.0000        0.0000        0.0000        0.0000        0.0000        0.0000        0.0000        0.0000        0.0000        0.0000        0.0000        0.0000        0.0000        0.0000        0.0000        0.0000        0.0000        0.0000        0.0000        0.0000        0.0000        0.0000        0.0000        0.0000        0.0000        0.0000        0.0000        0.0000        0.0000        0.0000        0.0000        0.0000        0.0000        0.0000        0.0000        0.0000        0.0000        0.0000        0.0000        0.0000       12.5490       12.9855        5.3146        5.3424        4.6645        4.1063        3.5777        2.7630        1.9769        2.7378        2.2724        2.9114        2.7333        2.2119        2.0688        1.8571        2.0799        2.0788        1.9272        2.0592        2.1049        2.2635        2.8281        2.7874        3.1100        4.6141        3.6189        2.9455        3.2269        4.1916        4.2738        5.8056        8.3367        6.5728        7.1576        5.0845        4.8544        4.6946        4.3858        4.8901        4.6039        4.1643        3.8299        3.2850        3.2529        7.2378        6.5348        4.1175        4.2218        3.4483        2.9817        1.6651        1.8645        2.9967        5.7014       10.1590       11.1839       12.5145       13.3560       15.8356       16.5666        0.0000        0.0000        0.0000        0.0000
        0.0000        0.0000        0.0000        0.0000        0.0000        0.0000        0.0000        0.0000        0.0000        0.0000        0.0000        0.0000        0.0000        0.0000        0.0000        0.0000        0.0000        0.0000        0.0000        0.0000        0.0000        0.0000        0.0000        0.0000        0.0000        0.0000        0.0000        0.0000        0.0000        0.0000        0.0000        0.0000        0.0000        0.0000        0.0000        0.0000        0.0000        5.5735        3.7781        3.1332        4.7308        4.2300        4.3602        6.1933        6.8258        8.6643       11.3727       16.0947       11.3927        7.5496        6.6852       10.1659        7.4235        9.9127        6.7748       12.2149        6.3777        8.4596        5.2534        7.3460        5.1977        4.4432        3.3303        7.4181        7.2226        7.3936        5.1228        5.5920        7.4199        6.8240        5.2328        4.1481        0.0000        0.0000        0.0000        0.0000        0.0000        0.0000        0.0000        0.0000        0.0000        0.0000        0.0000        0.0000        0.0000        0.0000        0.0000        0.0000        0.0000        0.0000        0.0000        0.0000        0.0000        0.0000        0.0000        0.0000        0.0000        0.0000        0.0000        0.0000        0.0000        0.0000        0.0000        0.0000        0.0000        0.0000        0.0000        0.0000        0.0000        0.0000        0.0000        0.0000        0.0000        0.0000        0.0000        0.0000        0.0000        0.0000        0.0000        0.0000        0.0000        0.0000        0.0000        0.0000        0.0000        0.0000        0.0000        0.0000        0.0000        0.0000        0.0000        0.0000        0.0000        0.0000        0.0000        0.0000        0.0000        0.0000        0.0000        0.0000        0.0000        0.0000        0.0000        0.0000        0.0000        0.0000        0.0000        0.0000        0.0000        0.0000        0.0000        0.0000        0.0000        0.0000        0.0000        0.0000        0.0000        0.0000        0.0000        0.0000        0.0000        0.0000        0.0000        0.0000        0.0000        0.0000        0.0000        0.0000        0.0000        0.0000        0.0000        0.0000        0.0000        0.0000        0.0000        0.0000        0.0000        0.0000        0.0000        4.9201        4.7321        5.7320       12.7408        8.5701        0.0000       10.7110        5.7987        3.1077        2.8823        2.5380        2.4566        3.7611        3.8120        3.8111        3.2038        3.1826        2.4489        2.3773        2.0416        1.9106        1.8477        1.7118        1.7736        1.5553        1.5770        1.7993        2.8078        2.7010        2.8474        4.5613        4.0386        3.4116        4.0360        4.1754        4.4119        6.6377       10.2126       14.6748       14.8831       15.2490        7.0923        7.0072        6.6695        6.7007        6.3414        5.8374        4.9731        6.6127        9.0255       12.2946        9.3110        5.5427        5.3980        4.5359        4.0404        4.6418        5.3421        7.1958       11.2187       15.5039       15.6557       17.0556       17.3434       19.8962       19.3501        0.0000        0.0000        0.0000        0.0000
        0.0000        0.0000        0.0000        0.0000        0.0000        0.0000        0.0000        0.0000        0.0000        0.0000        0.0000        0.0000        0.0000        0.0000        0.0000        0.0000        0.0000        0.0000        0.0000        0.0000        0.0000        0.0000        0.0000        0.0000        0.0000        0.0000        0.0000        0.0000        0.0000        0.0000        0.0000        0.0000        0.0000        0.0000        0.0000        0.0000        0.0000        5.3124        5.4345        4.2281        5.8668        8.4082        8.5417        7.3881        8.0941        8.3567        9.2637        9.9651        8.6427        8.1573        6.5417        8.2817        7.1236        6.8264        5.4266        5.7209        5.6955        3.4874        3.3083        7.9507        5.0183        5.0641        3.8805        7.1040        5.7134        6.6535        7.4183        6.4229        6.2852        6.3679        5.6235        3.9207        3.4442        0.0000        0.0000        0.0000        0.0000        0.0000        0.0000        0.0000        0.0000        0.0000        0.0000        0.0000        0.0000        0.0000        0.0000        0.0000        0.0000        0.0000        0.0000        0.0000        0.0000        0.0000        0.0000        0.0000        0.0000        0.0000        0.0000        0.0000        0.0000        0.0000        0.0000        0.0000        0.0000        0.0000        0.0000        0.0000        0.0000        0.0000        0.0000        0.0000        0.0000        0.0000        0.0000        0.0000        0.0000        0.0000        0.0000        0.0000        0.0000        0.0000        0.0000        0.0000        0.0000        0.0000        0.0000        0.0000        0.0000        0.0000        0.0000        0.0000        0.0000        0.0000        0.0000        0.0000        0.0000        0.0000        0.0000        0.0000        0.0000        0.0000        0.0000        0.0000        0.0000        0.0000        0.0000        0.0000        0.0000        0.0000        0.0000        0.0000        0.0000        0.0000        0.0000        0.0000        0.0000        0.0000        0.0000        0.0000        0.0000        0.0000        0.0000        0.0000        0.0000        0.0000        0.0000        0.0000        0.0000        0.0000        0.0000        0.0000        0.0000        0.0000        0.0000        2.5625        3.2859        3.3621        4.3383        4.2785        4.3946        6.0873        7.4507        9.7240        7.9451       10.1686        5.1058        2.8841        2.8234        2.4855        2.2945        4.0094        3.4928        2.8003        1.9846        2.0837        2.2796        2.6101        2.0253        1.8054        1.8413        1.8883        1.6345        1.4114        1.4170        1.5134        1.7083        1.7577        1.9632        4.2228        5.3311        3.6737        4.3592        4.4955        4.9619        6.8558        8.4506        9.1438        9.0381        8.0750        7.4503        7.5255        7.1895        7.2215        6.8633        6.3663        7.7514        6.4433        4.3591        5.1636        3.5435        3.6848        3.8716        4.6783        5.9921        5.5489        6.3135        8.1800       13.3759       15.9816       17.6219       18.7359       19.3921       18.9691        0.0000        0.0000        0.0000        0.0000        0.0000
        0.0000        0.0000        0.0000        0.0000        0.0000        0.0000        0.0000        0.0000        0.0000        0.0000        0.0000        0.0000        0.0000        0.0000        0.0000        0.0000        0.0000        0.0000        0.0000        0.0000        0.0000        0.0000        0.0000        0.0000        0.0000        0.0000        0.0000        0.0000        0.0000        0.0000        0.0000        0.0000        0.0000        0.0000        0.0000        0.0000        6.0541        6.2832        6.0814        4.6306        8.5340       11.8744       11.7309        8.6864       11.6905       11.3399        7.6259        7.5813        5.2973        5.9272        6.2040        6.6477        6.2592        9.4207        7.2587        6.7752        3.0610        2.5437        2.1184        5.1364        3.1307        2.7831        2.9811        5.0212        5.3187        5.5819        5.6603        6.4743        6.0337        5.9182        5.4864        4.0561        0.0000        0.0000        0.0000        0.0000        0.0000        0.0000        0.0000        0.0000        0.0000        0.0000        0.0000        0.0000        0.0000        0.0000        0.0000        0.0000        0.0000        0.0000        0.0000        0.0000        0.0000        0.0000        0.0000        0.0000        0.0000        0.0000        0.0000        0.0000        0.0000        0.0000        0.0000        0.0000        0.0000        0.0000        0.0000        0.0000        0.0000        0.0000        0.0000        0.0000        0.0000        0.0000        0.0000        0.0000        0.0000        0.0000        0.0000        0.0000        0.0000        0.0000        0.0000        0.0000        0.0000        0.0000        0.0000        0.0000        0.0000        0.0000        0.0000        0.0000        0.0000        0.0000        0.0000        0.0000        0.0000        0.0000        0.0000        0.0000        0.0000        0.0000        0.0000        0.0000        0.0000        0.0000        0.0000        0.0000        0.0000        0.0000        0.0000        0.0000        0.0000        0.0000        0.0000        0.0000        0.0000        0.0000        0.0000        0.0000        0.0000        0.0000        0.0000        0.0000        0.0000        0.0000        0.0000        0.0000        0.0000        0.0000        0.0000        0.0000        1.8437        2.1008        2.6194        2.6005        4.1431        3.2312        3.3892        3.7306        4.3458        5.4117        5.9865        6.0787        5.7285        5.6246        4.6955        2.7691        2.0904        1.7423        1.4139        1.5507        1.3141        1.4905        1.8136        2.5401        2.2824        1.9049        1.6357        1.8400        2.3548        2.6932        2.0517        1.5352        1.5654        1.9402        1.6880        1.7814        1.9956        2.9699        4.2819        3.8162        4.2559        5.3598        5.7540        6.7477        6.4628        6.3965        7.0837        7.1058        7.5897        7.6616        7.3225        7.3898        7.0285        7.0459        6.4777        5.0035        4.5994        4.2029        3.5221        3.6357        3.7543        4.3396        5.2819        5.9766        7.4082       11.0593       14.8408       15.8895       18.8929       20.7730       20.9324       20.3422        0.0000        0.0000        0.0000        0.0000        0.0000
        0.0000        0.0000        0.0000        0.0000        0.0000        0.0000        0.0000        0.0000        0.0000        0.0000        0.0000        0.0000        0.0000        0.0000        0.0000        0.0000        0.0000        0.0000        0.0000        0.0000        0.0000        0.0000        0.0000        0.0000        0.0000        0.0000        0.0000        0.0000        0.0000        0.0000        0.0000        0.0000        0.0000        0.0000        0.0000        4.9123        5.5048        6.1615        6.0824        5.0636       11.2411       12.7370       11.3557        9.9483       10.8999        9.0872        7.8170        5.2378        4.7942        5.3707        7.5549        9.3735        5.4451        4.7687        3.9095        3.6887        3.3002        2.6299        2.0709        2.8953        2.6285        2.7687        2.8978        5.8366        5.2211        5.2935        5.2607        6.2250        5.8905        5.8347        5.3239        4.0908        0.0000        0.0000        0.0000        0.0000        0.0000        0.0000        0.0000        0.0000        0.0000        0.0000        0.0000        0.0000        0.0000        0.0000        0.0000        0.0000        0.0000        0.0000        0.0000        0.0000        0.0000        0.0000        0.0000        0.0000        0.0000        0.0000        0.0000        0.0000        0.0000        0.0000        0.0000        0.0000        0.0000        0.0000        0.0000        0.0000        0.0000        0.0000        0.0000        0.0000        0.0000        0.0000        0.0000        0.0000        0.0000        0.0000        0.0000        0.0000        0.0000        0.0000        0.0000        0.0000        0.0000        0.0000        0.0000        0.0000        0.0000        0.0000        0.0000        0.0000        0.0000        0.0000        0.0000        0.0000        0.0000        0.0000        0.0000        0.0000        0.0000        0.0000        0.0000        0.0000        0.0000        0.0000        0.0000        0.0000        0.0000        0.0000        0.0000        0.0000        0.0000        0.0000        0.0000        0.0000        0.0000        0.0000        0.0000        0.0000        0.0000        0.0000        0.0000        0.0000        0.0000        0.0000        0.0000        0.0000        0.0000        0.0000        0.0000        3.1113        2.6806        3.6276        3.2085        2.4161        2.6799        2.8808        3.0830        3.4187        3.6761        3.9627        4.0202        4.5901        4.9497        4.5989        3.8773        2.3297        1.9133        1.5136        1.3593        1.3583        1.2443        1.4528        2.3652        2.4096        2.4083        2.1577        2.0951        2.2134        2.3145        2.0159        2.0406        1.5628        1.6569        2.0553        1.9529        2.2199        3.0537        2.5462        3.6828        4.0939        4.2675        4.8987        5.5649        5.9324        6.3648        6.4758        8.1221        7.1199        7.3973        7.4878        7.0695        7.3276        7.1223        6.2212        5.3889        3.9220        3.7721        4.8493        4.6727        3.6348        3.8844        4.5274        5.6800        6.3942        7.7620       10.0926       11.5747       15.5050       18.7790       22.3538       24.9788       20.4971        0.0000        0.0000        0.0000        0.0000        0.0000
        0.0000        0.0000        0.0000        0.0000        0.0000        0.0000        0.0000        0.0000        0.0000        0.0000        0.0000        0.0000        0.0000        0.0000        0.0000        0.0000        0.0000        0.0000        0.0000        0.0000        0.0000        0.0000        0.0000        0.0000        0.0000        0.0000        0.0000        0.0000        0.0000        0.0000        0.0000        0.0000        0.0000        0.0000        0.0000        5.3596        5.5798        4.5916        4.3593        7.0137       10.2284       10.5137       10.3841        9.8207       10.4792        7.7376        7.3750        7.2477        7.3157        4.8583        5.0265        7.6134        6.2777        5.8066        5.0016        3.4906        2.7264        2.5718        1.6046        3.9233        3.7230        3.7411        3.6582        4.9946        6.0812        6.0717        5.2494        6.4788        6.8248        5.3556        4.9343        4.8165        0.0000        0.0000        0.0000        0.0000        0.0000        0.0000        0.0000        0.0000        0.0000        0.0000        0.0000        0.0000        0.0000        0.0000        0.0000        0.0000        0.0000        0.0000        0.0000        0.0000        0.0000        0.0000        0.0000        0.0000        0.0000        0.0000        0.0000        0.0000        0.0000        0.0000        0.0000        0.0000        0.0000        0.0000        0.0000        0.0000        0.0000        0.0000        0.0000        0.0000        0.0000        0.0000        0.0000        0.0000        0.0000        0.0000        0.0000        0.0000        0.0000        0.0000        0.0000        0.0000        0.0000        0.0000        0.0000        0.0000        0.0000        0.0000        0.0000        0.0000        0.0000        0.0000        0.0000        0.0000        0.0000        0.0000        0.0000        0.0000        0.0000        0.0000        0.0000        0.0000        0.0000        0.0000        0.0000        0.0000        0.0000        0.0000        0.0000        0.0000        0.0000        0.0000        0.0000        0.0000        0.0000        0.0000        0.0000        0.0000        0.0000        0.0000        0.0000        0.0000        0.0000        0.0000        0.0000        0.0000        0.0000        0.0000        3.0642        3.2153        3.3516        3.6454        4.3026        3.5094        3.5502        3.7571        3.2307        2.6349        2.6870        3.3058        3.4887        2.8533        2.9256        2.7647        2.1294        1.5941        1.2693        1.1631        1.2536        1.7107        1.8326        2.2196        2.2628        2.4461        2.0454        1.6143        1.3700        1.5630        1.7731        1.9501        1.9955        1.9927        2.1559        2.5508        3.4961        3.2881        4.8321        3.3960        3.6510        4.2853        4.9127        5.0409        4.9307        5.2100        5.3516        5.7718        6.8113        8.1074        7.3250        7.4861        7.1255        6.7313        6.1070        5.5975        5.2711        3.9373        3.4536        4.0235        3.5983        3.5997        4.5145        4.8214        5.7431        8.1180        9.5148       11.5579       14.7945       21.1636       28.8129       30.3893       26.4239        0.0000        0.0000        0.0000        0.0000        0.0000        0.0000
        0.0000        0.0000        0.0000        0.0000        0.0000        0.0000        0.0000        0.0000        0.0000        0.0000        0.0000        0.0000        0.0000        0.0000        0.0000        0.0000        0.0000        0.0000        0.0000        0.0000        0.0000        0.0000        0.0000        0.0000        0.0000        0.0000        0.0000        0.0000        0.0000        0.0000        0.0000        0.0000        0.0000        0.0000        0.0000        6.3110        4.8776        3.7662        4.2198        7.5294        7.8647        7.6614        6.9112        6.0319        5.7086        5.6357        5.2917        4.6425        7.2306        7.3897        7.0089        8.6426        7.4358        8.9543        8.3885       10.1378        5.9441        2.7281        2.7766        8.0686        4.7698        4.1737        4.0535        5.3491        6.0884        5.1691        6.3546        6.4655        5.7310        5.3676        5.3715        0.0000        0.0000        0.0000        0.0000        0.0000        0.0000        0.0000        0.0000        0.0000        0.0000        0.0000        0.0000        0.0000        0.0000        0.0000        0.0000        0.0000        0.0000        0.0000        0.0000        0.0000        0.0000        0.0000        0.0000        0.0000        0.0000        0.0000        0.0000        0.0000        0.0000        0.0000        0.0000        0.0000        0.0000        0.0000        0.0000        0.0000        0.0000        0.0000        0.0000        0.0000        0.0000        0.0000        0.0000        0.0000        0.0000        0.0000        0.0000        0.0000        0.0000        0.0000        0.0000        0.0000        0.0000        0.0000        0.0000        0.0000        0.0000        0.0000        0.0000        0.0000        0.0000        0.0000        0.0000        0.0000        0.0000        0.0000        0.0000        0.0000        0.0000        0.0000        0.0000        0.0000        0.0000        0.0000        0.0000        0.0000        0.0000        0.0000        0.0000        0.0000        0.0000        0.0000        0.0000        0.0000        0.0000        0.0000        0.0000        0.0000        0.0000        0.0000        0.0000        0.0000        0.0000        2.1198        1.9483        0.0000        2.8414        3.3820        2.6453        2.7707        3.0642        3.5002        3.4731        3.7339        3.5349        2.8214        2.6498        2.4393        2.5623        2.9780        2.4140        2.1028        2.0989        1.9593        1.5547        1.2751        1.3465        1.2624        1.6276        2.3488        3.0553        3.1441        2.3701        1.9534        1.3858        1.0884        1.0646        1.5316        1.6749        2.0661        2.2059        2.5639        2.7693        2.8282        3.4006        3.5826        3.8853        3.6971        3.9870        4.2502        4.4619        4.1373        4.4991        4.9863        4.8288        5.1822        5.5781        6.6265        7.0216        7.4426        6.9844        6.1463        5.9659        6.4610        6.1114        4.2034        3.4440        3.2376        3.2675        3.6050        3.8954        4.8131        6.0676        8.7824       10.5850       14.4777       15.7671       20.2485       26.9920       23.8566        0.0000        0.0000        0.0000        0.0000        0.0000        0.0000        0.0000
        0.0000        0.0000        0.0000        0.0000        0.0000        0.0000        0.0000        0.0000        0.0000        0.0000        0.0000        0.0000        0.0000        0.0000        0.0000        0.0000        0.0000        0.0000        0.0000        0.0000        0.0000        0.0000        0.0000        0.0000        0.0000        0.0000        0.0000        0.0000        0.0000       17.6697       16.6426        7.7425        3.9497        7.4505        7.0254        4.8001        3.5118        3.0463        5.0069        5.9728        6.2171        5.8850        5.8603        5.2328        5.1203        5.3045        5.3855        4.8889        6.2320        5.9522        6.5060        8.2823        8.6149        6.8673        6.7562       12.1598        4.3771        4.9543        7.3094        9.7215        6.3333        5.3297        6.1793        9.9558        9.1997        8.2243        5.2632        5.3584        5.3602        5.3899        5.8092        6.6581        6.3343        0.0000        0.0000        0.0000        0.0000        0.0000        0.0000        0.0000        0.0000        0.0000        0.0000        0.0000        0.0000        0.0000        0.0000        0.0000        0.0000        0.0000        0.0000        0.0000        0.0000        0.0000        0.0000        0.0000        0.0000        0.0000        0.0000        0.0000        0.0000        0.0000        0.0000        0.0000        0.0000        0.0000        0.0000        0.0000        0.0000        0.0000        0.0000        0.0000        0.0000        0.0000        0.0000        0.0000        0.0000        0.0000        0.0000        0.0000        0.0000        0.0000        0.0000        0.0000        0.0000        0.0000        0.0000        0.0000        0.0000        0.0000        0.0000        0.0000        0.0000        0.0000        0.0000        0.0000        0.0000        0.0000        0.0000        0.0000        0.0000        0.0000        0.0000        0.0000        0.0000        0.0000        0.0000        0.0000        0.0000        0.0000        0.0000        0.0000        0.0000        0.0000        0.0000        0.0000        0.0000        0.0000        0.0000        0.0000        0.0000        0.0000        0.0000        0.0000        2.1940        1.7960        2.2481        2.0297        2.4469        2.8692        2.6415        2.5147        2.9530        3.9147        3.6306        2.7509        2.4256        2.4347        2.4078        1.9816        2.1301        2.0382        1.8588        1.6317        1.4771        1.3268        1.4627        2.4857        2.5543        2.7963        3.0358        3.2223        3.0865        3.1186        2.2892        1.6440        1.2582        1.0691        0.9797        1.2891        1.4029        1.5383        2.1494        2.6165        2.7231        3.1805        3.7370        3.4623        3.9497        4.0339        4.5224        5.1963        4.7607        4.7939        4.9372        4.6723        4.6981        5.0217        5.3064        6.3928        6.8341        7.0265        6.9344        6.2947        7.2128        8.4259        8.0325        4.9069        3.5328        3.2046        3.1101        3.5791        4.0113        4.9733        6.6932        9.2397       10.9049       13.5606       16.0188       21.5906       26.7243        0.0000        0.0000        0.0000        0.0000        0.0000        0.0000        0.0000        0.0000
        0.0000        0.0000        0.0000        0.0000        0.0000        0.0000        0.0000        0.0000        0.0000        0.0000        0.0000        0.0000        0.0000        0.0000        0.0000        0.0000        0.0000        0.0000        0.0000        0.0000        0.0000        0.0000        0.0000        0.0000        0.0000        0.0000       24.3748       23.1046       20.9337       16.7282       10.4601        4.8788        3.6411        7.8426        5.9780        2.8162        3.7860        3.0624        5.0383        6.6872        7.6231        7.1739        6.3294        5.8633        5.9741        5.8441        6.3342        5.2964        5.4520        5.8746        6.2879        9.5042        8.7963       11.5813        8.5818       17.0922        8.6233        6.1050        4.4687        6.6010        8.3257        6.4298        5.2439        7.8984        6.8865        5.5050        4.5892        5.4061        5.4060        5.6601        5.5526        4.7818        4.4797        4.2864        3.9519        3.0584        2.7484        2.6648        2.7143        2.1715        2.2431        3.2712        0.0000        0.0000        0.0000        0.0000        0.0000        0.0000        0.0000        0.0000        0.0000        0.0000        0.0000        0.0000        0.0000        0.0000        0.0000        0.0000        0.0000        0.0000        0.0000        0.0000        0.0000        0.0000        0.0000        0.0000        0.0000        0.0000        0.0000        0.0000        0.0000        0.0000        0.0000        0.0000        0.0000        0.0000        0.0000        0.0000        0.0000        0.0000        0.0000        0.0000        0.0000        0.0000        0.0000        0.0000        0.0000        0.0000        0.0000        0.0000        0.0000        0.0000        0.0000        0.0000        0.0000        0.0000        0.0000        0.0000        0.0000        0.0000        0.0000        0.0000        0.0000        0.0000        0.0000        0.0000        0.0000        0.0000        0.0000        0.0000        0.0000        0.0000        0.0000        0.4380        0.4566        0.5524        0.8763        1.5675        0.0000        0.0000        0.0000        0.0000        1.4607        2.4072        1.8568        1.7131        2.0860        2.0821        2.4747        2.5214        2.7738        3.2083        3.4996        3.3699        3.1286        2.4697        2.5672        2.5179        2.3359        1.7437        1.6691        1.5694        1.4444        1.2793        1.1568        1.0237        2.5569        3.8035        3.6037        3.9918        3.2542        3.0219        2.7481        2.9469        2.1119        2.1046        1.9001        2.0371        1.7846        1.6577        1.7145        1.5230        1.8291        2.2803        2.7550        3.3005        3.7952        4.1293        4.2728        4.9580        4.7441        5.4990        5.5354        5.6276        5.9894        4.8113        4.6611        4.7360        5.0268        5.8149        6.1549        5.8705        5.7019        5.9901        6.7202        6.5806        5.6914        3.9688        3.6656        3.3204        3.2565        3.8791        4.3614        4.9913        6.3317        9.2636       11.0703       12.6464       14.7025       19.8759       24.0278        0.0000        0.0000        0.0000        0.0000        0.0000        0.0000        0.0000        0.0000
        0.0000        0.0000        0.0000        0.0000        0.0000        0.0000        0.0000        0.0000        0.0000        0.0000        0.0000        0.0000        0.0000        0.0000        0.0000        0.0000        0.0000        0.0000        0.0000        0.0000        0.0000        0.0000        0.0000        0.0000        0.0000       22.9435       20.2816       11.2038        9.1547        5.2196        4.1742        3.8174        4.4280        6.1649        5.1799        5.0000        4.8455        5.3622        8.5174       12.5566       10.3767       10.6874        9.7308        9.8332        7.8368        7.5391        9.8691       10.7678        7.6154        8.1806        9.5561       16.5654       14.6950       12.5138       11.8195       17.6420        7.8492        7.0324       12.0688       11.0791       13.2086        7.0174        5.9810        8.7570        6.2190        4.9730        4.6716        5.6024        6.0533        7.2661        6.2614        3.8775        3.5975        4.3559        4.7498        3.6036        2.4068        2.2772        2.3627        2.9623        2.7673        4.4314        2.8526        2.5506        0.0000        0.0000        0.0000        0.0000        0.0000        0.0000        0.0000        0.0000        0.0000        0.0000        0.0000        0.0000        0.0000        0.0000        0.0000        0.0000        0.0000        0.0000        0.0000        0.0000        0.0000        0.0000        0.0000        0.0000        0.0000        0.0000        0.0000        0.0000        0.0000        0.0000        0.0000        0.0000        0.0000        0.0000        0.0000        0.0000        0.0000        0.0000        0.0000        0.0000        0.0000        0.0000        0.0000        0.0000        0.0000        0.0000        0.0000        0.0000        0.0000        0.0000        0.0000        0.0000        0.0000        0.0000        0.0000        0.0000        0.0000        0.0000        0.0000        0.0000        0.0000        0.0000        0.0000        0.0000        0.0000        0.0000        0.0000        0.0000        0.5989        0.6178        0.6626        0.7310        0.8299        1.0633        1.2229        1.2955        1.4312        1.4566        1.4898        1.2354        1.2953        1.4492        1.6965        2.5882        2.9164        3.2521        3.5071        4.2488        5.0158        4.6839        3.8077        3.2248        3.0258        2.8981        2.6500        2.1291        1.9560        1.7675        1.5252        0.7045        0.7640        1.1313        1.9205        2.0801        2.0358        2.1176        1.9625        1.9889        1.6605        1.8462        1.5203        1.1493        1.0437        1.1540        0.9173        0.4949        0.5867        0.6047        0.9521        2.1081        2.5802        3.3065        3.5952        4.4317        5.1605        5.4946        5.3080        5.2656        5.3922        5.3256        5.6592        6.3963        6.3263        6.0384        5.6026        5.4543        5.2610        5.2837        5.1563        5.2488        5.4719        5.4626        5.4963        5.3338        4.8155        4.9685        4.8016        4.7880        4.8108        5.7617        0.0000        0.0000       13.1715       15.1280       18.2569       20.5496        0.0000        0.0000        0.0000        0.0000        0.0000        0.0000        0.0000        0.0000        0.0000
        0.0000        0.0000        0.0000        0.0000        0.0000        0.0000        0.0000        0.0000        0.0000        0.0000        0.0000        0.0000        0.0000        0.0000        0.0000        0.0000        0.0000        0.0000        0.0000        0.0000        0.0000        0.0000        0.0000        0.0000        0.0000        0.0000       17.2072        7.3454        4.2087        3.3211        3.2809        2.8610        4.4656        5.6185        3.6006        5.1193        6.5071        7.1569       11.3613       13.2291       12.3834       11.1433       12.7484       12.9249        9.2480        8.2136        7.7187       13.7271       14.1699       11.0186       10.8263       13.1163       12.2294       13.4966       12.0071       11.2006        7.9816        8.1089       11.9965       10.2095        7.1624        6.7694        6.1188        6.3502        6.9923        7.3839        4.8452        5.3049        5.2118        6.7760        6.7079        5.4613        3.7742        3.7334        5.0670        3.9629        2.4491        3.7702        4.6746        1.2019        1.3959        1.0499        0.8204        1.6936        1.6519        2.2326        0.0000        0.0000        0.0000        0.0000        0.0000        0.0000        0.0000        0.0000        0.0000        0.0000        0.0000        0.0000        0.0000        0.0000        0.0000        0.0000        0.0000        0.0000        0.0000        0.0000        0.0000        0.0000        0.0000        0.0000        0.0000        0.0000        0.0000        0.0000        0.0000        0.0000        0.0000        0.0000        0.0000        0.0000        0.0000        0.0000        0.0000        0.0000        0.0000        0.0000        0.0000        0.0000        0.0000        0.0000        0.0000        0.0000        0.0000        0.0000        0.0000        0.0000        0.0000        0.0000        0.0000        0.0000        0.0000        0.0000        0.0000        0.0000        0.0000        0.0000        0.0000        0.0000        0.0000        0.0000        0.0000        0.0000        0.6586        0.6968        0.7631        0.8884        1.0185        1.2153        1.2848        1.5143        1.5552        1.6458        1.6083        1.3393        1.3279        1.5862        1.9328        3.1592        3.6741        3.6416        4.1641        5.1018        5.2573        5.1255        4.2514        3.5558        3.1312        2.7667        2.4817        1.9579        1.6679        1.4664        1.4084        0.9150        1.6208        1.7772        1.7944        1.6379        1.6612        1.7245        1.4514        1.4278        1.6107        1.5954        1.1894        1.1668        0.8676        0.7032        0.5874        0.3825        0.5212        0.7818        1.3107        2.0413        2.2782        3.1365        3.4403        4.0055        4.5506        5.3081        5.2883        5.4053        5.0797        4.8571        5.3346        6.4808        5.9440        5.5363        5.1554        4.3192        4.2660        4.6656        5.1722        5.8502        5.9248        6.0916        5.6612        5.7751        5.5604        5.7782        5.5396        4.7765        5.1627        0.0000        0.0000        0.0000        0.0000        0.0000        0.0000        0.0000        0.0000        0.0000        0.0000        0.0000        0.0000        0.0000        0.0000        0.0000        0.0000
        0.0000        0.0000        0.0000        0.0000        0.0000        0.0000        0.0000        0.0000        0.0000        0.0000        0.0000        0.0000        0.0000        0.0000        0.0000        0.0000        0.0000        0.0000        0.0000        0.0000        0.0000        0.0000        0.0000        0.0000        0.0000        0.0000        0.0000        5.7028        3.6281        3.8670        6.1599        3.7919        5.7561        3.2017        3.0536        4.6283        5.3713        8.0859       11.3241        8.7109        9.7977        9.4343        9.2625       13.2359       10.9952        8.3539        7.5526       10.9916       13.0500       10.8573       10.4822       10.8092       11.2965        8.8189        8.0304        7.6537        6.3567        6.1703        6.5725        6.9445        6.5685        6.0982        5.7689        5.6623        5.1717        5.0279        4.9771        5.2610        4.9522        4.6668        4.4164        5.3082        4.0841        3.3551        3.1315        3.9249        2.7965        4.5520        4.1324        3.6415        0.9139        0.7338        0.7580        1.4791        1.3966        1.4110        1.5503        1.5185        1.3912        1.5062        0.0000        0.0000        0.0000        0.0000        0.0000        0.0000        0.0000        0.0000        0.0000        0.0000        0.0000        0.0000        0.0000        0.0000        0.0000        0.0000        0.0000        0.0000        0.0000        0.0000        0.0000        0.0000        0.0000        0.0000        0.0000        0.0000        0.0000        0.0000        0.0000        0.0000        0.0000        0.0000        0.0000        0.0000        0.0000        0.0000        0.0000        0.0000        0.0000        0.0000        0.0000        0.0000        0.0000        0.0000        0.0000        0.0000        0.0000        0.0000        0.0000        0.0000        0.0000        0.0000        0.0000        0.0000        0.0000        0.0000        0.0000        0.0000        0.0000        0.0000        0.0000        0.6873        0.7233        0.7999        0.8911        1.1320        1.2977        1.4294        1.5982        1.6061        1.7628        1.8320        1.8053        1.5076        1.6114        2.2661        3.1438        3.9956        3.8224        3.7880        3.9901        5.1914        5.3504        4.9413        4.2262        3.5399        3.0893        2.5969        2.3419        1.9756        1.5202        1.8565        3.8705        2.2569        1.6952        1.1939        1.1961        1.4600        1.6153        1.5441        1.5796        1.5386        1.4675        1.3083        0.9243        0.8691        0.6499        0.4628        0.3161        0.3429        0.6005        0.9773        1.1273        1.6583        2.3719        2.7084        3.4333        4.4628        5.1856        5.0542        5.2438        4.8461        5.0535        5.4352        5.4890        5.7898        5.6345        5.1038        4.4597        3.7122        4.3941        4.2613        5.1174        5.0912        4.6021        4.8297        4.1813        4.6423        4.7367        4.6035        4.7612        4.2918        4.3830        0.0000        0.0000        0.0000        0.0000        0.0000        0.0000        0.0000        0.0000        0.0000        0.0000        0.0000        0.0000        0.0000        0.0000        0.0000        0.0000
        0.0000        0.0000        0.0000        0.0000        0.0000        0.0000        0.0000        0.0000        0.0000        0.0000        0.0000        0.0000        0.0000        0.0000        0.0000        0.0000        0.0000        0.0000        0.0000        0.0000        0.0000        0.0000        0.0000        0.0000        0.0000        0.0000        0.0000        4.3302        2.4577        3.0818        4.2178        1.6890        2.1538        2.4758        2.3419        5.4985        6.3198        5.6613        5.8156        7.2881        7.3839        8.4104        7.5806        6.8498        7.2234        6.5706        6.6859        7.2366        7.1970        8.5144        7.0913        6.7641        6.7491        6.9260        6.6570        6.0160        6.0706        5.5721        5.0784        6.3196        5.6408        5.2889        5.0448        4.7014        4.4605        4.3898        4.2922        4.5995        4.4896        4.2606        3.9188        4.2837        4.1198        3.7290        4.0759        4.6035        5.3858        5.2042        3.8407        1.4799        2.1769        1.1554        0.8406        1.8869        1.3022        2.2435        2.5703        2.8413        2.9571        1.4996        0.0000        0.0000        0.0000        0.0000        0.0000        0.0000        0.0000        0.0000        0.0000        0.0000        0.0000        0.0000        0.0000        0.0000        0.0000        0.0000        0.0000        0.0000        0.0000        0.0000        0.0000        0.0000        0.0000        0.0000        0.0000        0.0000        0.0000        0.0000        0.0000        0.0000        0.0000        0.0000        0.0000        0.0000        0.0000        0.0000        0.0000        0.0000        0.0000        0.0000        0.0000        0.0000        0.0000        0.0000        0.0000        0.0000        0.0000        0.0000        0.0000        0.0000        0.0000        0.0000        0.0000        0.0000        0.0000        0.0000        0.0000        0.0000        0.0000        0.0000        0.0000        0.0000        0.8593        0.9333        1.0970        1.4691        1.5240        1.7728        1.8310        1.6844        1.8665        2.0040        2.1837        2.3911        2.5814        2.4527        3.0866        3.6954        3.6612        3.7909        3.9915        4.5960        5.3897        4.9602        4.0626        3.4198        2.7039        2.2934        2.0194        1.6258        3.3086        3.3175        2.5804        1.4895        1.3032        1.0008        0.9173        0.8219        0.9321        1.0451        0.9675        1.1890        0.9662        0.6675        0.4451        0.3804        0.3811        0.4599        0.4449        0.3286        0.3725        0.6867        1.0370        1.5655        2.0667        2.4681        3.3174        4.5965        4.8811        5.2730        5.4521        4.8595        5.0043        5.1842        5.1003        5.2557        5.1082        4.7269        4.1989        3.6659        3.7879        3.5897        4.5041        4.4506        4.0845        4.1557        3.9775        4.4002        4.0441        4.0072        3.9662        3.5503        3.5094        0.0000        0.0000        0.0000        0.0000        0.0000        0.0000        0.0000        0.0000        0.0000        0.0000        0.0000        0.0000        0.0000        0.0000        0.0000        0.0000
        0.0000        0.0000        0.0000        0.0000        0.0000        0.0000        0.0000        0.0000        0.0000        0.0000        0.0000        0.0000        0.0000        0.0000        0.0000        0.0000        0.0000        0.0000        0.0000        0.0000        0.0000        0.0000        0.0000        0.0000        0.0000        0.0000        0.0000        0.0000        3.3230        6.4252        5.1580        3.4342        3.9401        2.0865        2.2266        7.7739        7.1926        7.6504        5.7162        4.3926        4.0199        4.2481        6.0528        7.3335        7.4243        5.8715        5.7642        6.6982        6.2517        7.4477        6.4989        7.7978        7.2825        7.5250        6.7766        8.7209        8.0525        7.2374        6.8435        5.4359        4.8700        4.4539        4.1644        3.9973        3.9061        4.5891        5.2453        5.9409        5.2403        4.4464        3.4851        3.3682        2.8174        4.1907        5.1999        3.8133        5.9667        5.1832        4.3603        6.1456        3.4838        2.1022        3.2749        2.9887        1.3085        1.6968        1.8423        3.4751        1.3088        1.2554        1.0099        0.0000        0.0000        0.0000        0.0000        0.0000        0.0000        0.0000        0.0000        0.0000        0.0000        0.0000        0.0000        0.0000        0.0000        0.0000        0.0000        0.0000        0.0000        0.0000        0.0000        0.0000        0.0000        0.0000        0.0000        0.0000        0.0000        0.0000        0.0000        0.0000        0.0000        0.0000        0.0000        0.0000        0.0000        0.0000        0.0000        0.0000        0.0000        0.0000        0.0000        0.0000        0.0000        0.0000        0.0000        0.0000        0.0000        0.0000        0.0000        0.0000        0.0000        0.0000        0.0000        0.0000        0.0000        0.0000        0.0000        0.0000        0.0000        0.0000        0.0000        0.0000        0.0000        0.8374        0.9078        1.0898        1.0040        1.0645        1.2969        1.8530        2.0585        2.2155        2.2481        2.0635        2.2633        2.3562        2.8551        3.6557        3.7526        3.9754        4.0962        4.2139        4.4708        4.2821        3.5544        2.4420        1.9233        1.5496        1.3759        1.2469        1.4767        1.4122        1.1354        0.7252        0.5803        0.6349        0.6038        0.7655        0.9309        0.8088        0.6478        0.6341        0.5102        0.4320        0.3434        0.4346        0.4414        0.3326        0.3777        0.2064        0.2167        0.2686        0.5554        1.3047        1.6109        2.0813        2.8167        4.3247        4.7862        5.1573        5.3627        5.4478        5.8732        5.4189        4.8183        4.0371        3.8924        4.1127        3.7597        2.2770        2.3643        1.9788        1.9431        3.8720        4.4748        4.6976        4.8035        2.2097        2.0337        1.8123        1.4777        0.4998        0.3243        0.0000        0.0000        0.0000        0.0000        0.0000        0.0000        0.0000        0.0000        0.0000        0.0000        0.0000        0.0000        0.0000        0.0000        0.0000        0.0000
        0.0000        0.0000        0.0000        0.0000        0.0000        0.0000        0.0000        0.0000        0.0000        0.0000        0.0000        0.0000        0.0000        0.0000        0.0000        0.0000        0.0000        0.0000        0.0000        0.0000        0.0000        0.0000        0.0000        0.0000        0.0000        0.0000        0.0000        0.0000        2.2878        4.0989        3.9858        2.8080        3.4718        3.1169        1.6783        3.5620        4.7899        5.2501        4.8452        3.5381        3.3831        3.3404        3.3699        4.8096        7.0527        5.2067        4.4530        4.8491        4.6177        4.9644        5.2100        5.5880        6.0540        5.8383        5.8455        7.2408        7.4442        6.9712        6.1916        5.4453        5.5047        5.2176        4.0391        4.1415        5.6131        5.6844        3.8245        3.6740        3.3497        3.8337        3.2782        2.3760        0.9773        2.6202        4.9260        4.4628        6.0804        3.2507        2.2418        3.2489        3.7558        2.1851        1.6357        1.1666        1.9356        1.6029        2.0282        2.6145        2.7649        1.7344        1.0041        0.0000        0.0000        0.0000        0.0000        0.0000        0.0000        0.0000        0.0000        0.0000        0.0000        0.0000        0.0000        0.0000        0.0000        0.0000        0.0000        0.0000        0.0000        0.0000        0.0000        0.0000        0.0000        0.0000        0.0000        0.0000        0.0000        0.0000        0.0000        0.0000        0.0000        0.0000        0.0000        0.0000        0.0000        0.0000        0.0000        0.0000        0.0000        0.0000        0.0000        0.0000        0.0000        0.0000        0.0000        0.0000        0.0000        0.0000        0.0000        0.0000        0.0000        0.0000        0.0000        0.0000        0.0000        0.0000        0.0000        0.0000        0.0000        0.0000        0.0000        0.8457        0.8664        0.9091        0.9396        1.0762        1.0146        1.1262        1.3416        2.1103        2.3144        2.3978        2.3803        1.9908        2.0821        2.3231        2.6958        3.7554        3.9313        4.0851        4.1993        4.3284        4.4500        4.0902        3.4275        2.2189        1.7101        1.3026        1.0660        0.7377        0.9898        1.1847        0.9209        0.6965        0.5784        0.6266        0.7997        0.9416        0.9057        0.8504        0.7461        0.6428        0.5094        0.4449        0.3545        0.3135        0.2600        0.2575        0.2688        0.1392        0.1677        0.2119        0.2689        1.0053        1.4053        2.2523        2.9779        4.1471        4.9653        5.1908        5.6234        5.3445        5.8083        5.1697        4.7160        3.7086        3.4075        3.6589        3.9087        2.2499        1.8267        1.6628        1.8759        3.4165        4.2170        4.7210        4.2477        1.6043        1.3574        1.1077        1.3761        0.8895        0.5797        0.0000        0.0000        0.0000        0.0000        0.0000        0.0000        0.0000        0.0000        0.0000        0.0000        0.0000        0.0000        0.0000        0.0000        0.0000        0.0000
        0.0000        0.0000        0.0000        0.0000        0.0000        0.0000        0.0000        0.0000        0.0000        0.0000        0.0000        0.0000        0.0000        0.0000        0.0000        0.0000        0.0000        0.0000        0.0000        0.0000        0.0000        0.0000        0.0000        0.0000        0.0000        0.0000        0.0000        0.0000        3.2073        2.8061        2.5165        0.9635        0.4362        1.2884        0.9156        2.6474        3.5909        4.0153        3.7197        2.8269        2.8397        2.7148        2.8025        3.2585        3.4597        3.1506        2.9348        3.6464        3.6000        3.5935        3.8504        4.2559        4.6089        4.5808        5.0487        7.0133        7.1992        6.9746        5.9036        5.7018        6.0107        6.1459        4.2766        6.2168        3.9347        3.5585        3.0706        5.5350        4.8881        4.0318        2.8724        1.2978        1.7002        1.0134        3.5524        4.9985        3.8888        3.8008        3.5662        4.8934        5.3104        2.5044        1.7372        1.0071        2.1349        1.3357        2.0457        2.7130        1.5071        1.1412        0.9096        1.2018        0.0000        0.0000        0.0000        0.0000        0.0000        0.0000        0.0000        0.0000        0.0000        0.0000        0.0000        0.0000        0.0000        0.0000        0.0000        0.0000        0.0000        0.0000        0.0000        0.0000        0.0000        0.0000        0.0000        0.0000        0.0000        0.0000        0.0000        0.0000        0.0000        0.0000        0.0000        0.0000        0.0000        0.0000        0.0000        0.0000        0.0000        0.0000        0.0000        0.0000        0.0000        0.0000        0.0000        0.0000        0.0000        0.0000        0.0000        0.0000        0.0000        0.0000        0.0000        0.0000        0.0000        0.0000        0.0000        0.0000        0.0000        0.0000        0.9433        1.0639        0.9838        0.9918        1.0017        1.0981        0.9961        1.1218        1.3021        2.0507        2.2076        2.2316        2.2319        1.9314        2.2867        2.3164        2.6039        3.7961        3.7378        3.9840        4.0269        4.0178        4.1048        3.8279        3.0494        2.0748        1.4730        1.1523        0.9140        0.6474        0.5220        0.6051        0.8701        0.6807        0.6872        0.9066        0.6548        0.9035        0.7994        0.7011        0.4679        0.4435        0.3805        0.2946        0.2676        0.2731        0.2902        0.2610        0.2544        0.0908        0.3225        0.3655        0.3550        1.0813        1.2279        1.8181        2.3984        3.5167        4.5473        5.0938        5.8238        5.5300        5.6293        4.9725        4.5026        3.6925        3.5244        3.7221        3.4200        2.6503        2.2117        1.7698        1.8238        3.8228        4.4806        4.8004        3.8282        1.4112        1.0270        0.7873        1.0342        1.1274        0.7735        0.6706        0.0000        0.0000        0.0000        0.0000        0.0000        0.0000        0.0000        0.0000        0.0000        0.0000        0.0000        0.0000        0.0000        0.0000        0.0000
        0.0000        0.0000        0.0000        0.0000        0.0000        0.0000        0.0000        0.0000        0.0000        0.0000        0.0000        0.0000        0.0000        0.0000        0.0000        0.0000        0.0000        0.0000        0.0000        0.0000        0.0000        0.0000        0.0000        0.0000        0.0000        0.0000        0.0000        1.8260        0.8449        1.7765        1.7560        1.7040        0.9348        0.3537        0.6615        2.2336        3.1191        3.3936        3.8148        4.0226        2.9444        2.3708        2.2686        2.2164        2.2674        2.3182        2.2998        2.9543        2.8308        2.8310        2.8939        2.9850        3.0919        3.2798        3.5479        4.7272        5.4531        5.5051        5.1683        4.5997        4.3445        4.0516        3.1902        5.7747        5.0219        4.2538        3.6414        4.3300        3.9011        3.6333        3.4859        3.7788        3.1355        0.6696        2.5199        2.6004        2.9208        2.1330        1.8154        2.0081        1.6696        1.3777        1.1696        0.9250        1.3900        1.3115        0.9867        1.5424        1.4343        1.3533        1.2943        1.3187        1.9142        0.0000        0.0000        0.0000        0.0000        0.0000        0.0000        0.0000        0.0000        0.0000        0.0000        0.0000        0.0000        0.0000        0.0000        0.0000        0.0000        0.0000        0.0000        0.0000        0.0000        0.0000        0.0000        0.0000        0.0000        0.0000        0.0000        0.0000        0.0000        0.0000        0.0000        0.0000        0.0000        0.0000        0.0000        0.0000        0.0000        0.0000        0.0000        0.0000        0.0000        0.0000        0.0000        0.0000        0.0000        0.0000        0.0000        0.0000        0.0000        0.0000        0.0000        0.0000        0.0000        0.0000        0.0000        0.0000        0.0000        1.1580        1.2238        1.3819        1.2834        1.2791        1.1151        1.2762        1.2752        1.1011        1.1181        1.7490        2.0043        2.0256        1.8932        2.0767        1.9567        1.9910        2.3279        3.3687        3.4168        3.4999        3.5406        3.8659        3.7077        3.2937        2.7700        1.8137        1.2868        0.9385        0.8177        0.7779        0.7272        0.7196        0.8505        0.7508        0.5987        0.5369        0.4882        0.6157        0.5627        0.5712        0.2838        0.2976        0.2531        0.2153        0.2589        0.4374        0.4608        0.4936        0.4803        0.2060        0.3050        0.3803        0.4558        1.0432        1.0329        1.5540        2.0470        3.2104        3.8111        4.3371        4.8728        5.0838        5.3761        5.4807        4.6240        3.6830        3.5858        3.6887        3.0928        2.0231        1.8735        2.0488        2.2666        4.0364        4.6914        4.9785        4.5246        2.0500        2.0542        2.1740        1.8545        1.3737        1.1916        0.0000        0.0000        0.0000        0.0000        0.0000        0.0000        0.0000        0.0000        0.0000        0.0000        0.0000        0.0000        0.0000        0.0000        0.0000        0.0000
        0.0000        0.0000        0.0000        0.0000        0.0000        0.0000        0.0000        0.0000        0.0000        0.0000        0.0000        0.0000        0.0000        0.0000        0.0000        0.0000        0.0000        0.0000        0.0000        0.0000        0.0000        0.0000        0.0000        0.0000        0.0000        0.0000        0.0000        2.6529        2.2846        2.0778        2.4368        0.9897        2.1111        1.2253        0.7168        2.4910        5.3820        6.5726        6.4643        4.4502        4.3114        3.4747        4.0263        4.5971        4.8805        4.8029        5.3305        4.2263        4.1233        2.9734        1.6086        1.6420        1.1692        2.0050        1.7566        2.8160        2.4277        2.4125        2.5560        4.9380        3.7850        3.3433        3.8279        6.9681        5.2464        3.2573        0.8671        1.1977        1.3227        1.2912        1.5580        3.1628        0.7460        1.2245        2.7077        2.0225        2.6125        2.3306        2.3040        2.5966        2.4328        1.5229        1.4639        1.9536        1.8324        1.7546        1.4880        1.1803        1.5268        2.5933        3.7121        0.9757        0.9901        1.0958        1.1666        0.9429        1.6727        2.8057        3.4220        1.9553        2.0626        0.0000        0.0000        0.0000        0.0000        0.0000        0.0000        2.6909        3.2104        4.6939        5.5668        0.0000        0.0000        0.0000        0.0000        0.0000        0.0000        0.0000        0.0000        0.0000        0.0000        0.0000        0.0000        0.0000        0.0000        0.0000        0.0000        0.0000        0.0000        0.0000        0.0000        0.0000        0.0000        0.0000        0.0000        0.0000        0.0000        0.0000        0.0000        0.0000        0.0000        0.0000        0.0000        0.0000        0.0000        0.0000        0.0000        1.5870        1.3370        1.3052        1.1876        1.3873        1.3781        1.2467        1.1307        0.8845        0.8906        0.8840        0.8352        0.9578        1.0878        1.0793        1.1295        1.6994        1.2228        1.2314        1.4270        2.2015        2.3828        2.5285        2.4725        3.0592        3.0143        2.6928        2.1051        1.4186        0.9953        0.7662        0.7634        1.2044        1.5096        1.3413        1.2135        1.0846        0.9715        0.8073        0.6614        0.2328        0.2334        0.1985        0.1366        0.1760        0.1486        0.1762        0.1647        0.6703        0.7920        0.8896        0.7518        0.7650        0.9092        1.0823        1.4580        1.1516        0.9517        1.3052        1.8503        2.3805        3.0988        3.6064        4.3829        7.1029        8.4446        7.7653        6.2812        5.8400        5.6637        5.3383        4.6113        3.3870        3.2396        3.5006        3.7672        4.1361        4.4608        4.7701        3.9332        3.4881        3.3996        3.2399        3.2764        3.1439        2.3455        0.0000        0.0000        0.0000        0.0000        0.0000        0.0000        0.0000        0.0000        0.0000        0.0000        0.0000        0.0000        0.0000        0.0000        0.0000        0.0000
        0.0000        0.0000        0.0000        0.0000        0.0000        0.0000        0.0000        0.0000        0.0000        0.0000        0.0000        0.0000        0.0000        0.0000        0.0000        0.0000        0.0000        0.0000        0.0000        0.0000        0.0000        0.0000        0.0000        0.0000        0.0000        0.0000        2.9608        3.3895        2.6046        1.9235        2.2016        0.3773        0.5220        3.1933        3.4677        6.1287        8.4585        6.6529        3.3295        3.7520        2.5993        2.7607        4.0703       15.5487        9.5934        7.0118        5.7157        5.6092        3.2701        2.0603        1.6189        4.1021        2.3727        1.4648        1.0104        1.4164        1.3008        1.3535        1.1149        1.0540        1.2111        0.6709        0.5076        0.5220        4.1102        6.2409        3.4325        3.0788        2.4349        1.3922        0.5026        0.6523        2.0458        2.2978        1.9931        1.1186        1.6488        1.8162        1.7837        1.7135        1.1477        1.1870        1.7142        1.6173        1.7065        1.8385        1.9758        1.8112        1.4730        1.6666        1.5474        0.9029        0.8106        0.8388        0.9228        0.8891        1.5191        2.3257        2.9447        1.8440        1.9680        1.5771        2.2736        4.8142        7.9972        6.2169        3.7660        2.5714        2.9512        3.7119        4.1592        3.6741        3.2073        3.4453        7.2900        0.0000        0.0000        0.0000        0.0000        0.0000        0.0000        0.0000        0.0000        0.0000        0.0000        0.0000        0.0000        0.0000        0.0000        0.0000        0.0000        0.0000        0.0000        0.0000        0.0000        0.0000        1.5248        1.4663        1.4314        1.2877        1.2337        1.2102        1.2737        1.3576        1.5192        2.2787        2.2679        1.7254        1.6939        2.4169        2.0468        2.3743        1.8750        1.4590        1.2151        0.9291        0.7770        0.7235        0.7458        0.8891        1.0611        1.3430        1.3660        3.1860        2.4175        2.3798        1.9384        2.3388        2.6131        2.4430        2.4268        3.0300        3.1216        2.6028        2.0233        1.3024        0.8448        0.6568        0.7251        1.2719        1.5418        1.5183        1.2258        1.0998        1.0893        0.9501        0.7289        0.1530        0.1732        0.2118        0.1992        0.2931        0.2836        0.1901        0.2499        0.7058        0.7648        0.9926        0.9734        0.9025        0.8830        1.0055        1.1626        0.8075        0.6625        0.9922        1.6084        1.9571        2.6302        3.4437        4.3519        7.1334        7.9997        7.0883        6.2764        6.2473        6.1500        5.9288        5.2991        4.1344        3.4977        3.6424        3.4165        3.8436        4.4298        4.3108        3.8258        3.4716        3.3036        3.5726        3.0132        0.0000        0.0000        0.0000        0.0000        0.0000        0.0000        0.0000        0.0000        0.0000        0.0000        0.0000        0.0000        0.0000        0.0000        0.0000        0.0000        0.0000        0.0000
        0.0000        0.0000        0.0000        0.0000        0.0000        0.0000        0.0000        0.0000        0.0000        0.0000        0.0000        0.0000        0.0000        0.0000        0.0000        0.0000        0.0000        0.0000        0.0000        0.0000        0.0000        0.0000        0.0000        0.0000        0.0000        0.0000        5.8886        6.1343        5.8510        6.4732       10.2434        8.5971       11.2310        7.8764        2.6576        5.7942        4.8473        3.7284        3.4488        2.6090        1.8018        1.8566        1.7516        4.1144        4.3727        2.6886        1.5199        1.1808        1.0645        0.7097        0.5982        1.2326        0.9485        0.6852        1.0494        1.4011        0.8250        0.8039        0.6287        0.4409        0.4525        0.3977        0.5735        2.7507        3.8563        3.6986        2.7191        1.3465        0.6897        0.4136        0.5357        1.8796        2.3567        1.1315        0.8283        0.9821        0.8128        1.0248        0.7827        0.6621        1.4619        1.7501        1.4818        1.3516        0.9531        0.8652        1.1285        0.7200        0.6405        0.6182        0.6876        0.5986        0.5611        0.7848        1.2413        0.8491        1.2533        2.4398        2.6131        1.6960        1.9768        2.3973        3.0416        5.7050        7.1922        8.4926        4.3078        2.0771        2.1183        2.3188        2.5374        2.0103        2.7562        4.2961        5.8015        4.9455        3.7370        2.8249        0.0000        0.0000        0.0000        0.0000        0.0000        0.0000        0.0000        0.0000        0.0000        0.0000        0.0000        0.0000        2.5691        3.7524        1.8939        2.6374        3.9028        2.1367        1.5913        1.5245        1.4917        1.3963        1.3504        1.4577        1.5187        1.5212        2.0159        2.8380        2.8464        2.7354        2.9056        2.8089        2.5726        2.3687        1.8795        1.6445        1.3439        1.2587        1.2296        1.3153        1.2380        1.5873        1.3753        1.6785        1.6164        3.4351        2.9442        2.7785        2.6449        2.5017        2.6783        2.5443        2.3119        2.9685        2.8512        2.5484        1.8231        1.3124        0.9060        0.6382        0.7554        1.3657        1.2624        1.2415        1.0637        1.0331        1.0142        0.9253        0.6591        0.1202        0.1293        0.1598        0.1528        0.1839        0.1885        0.3268        0.3329        0.7374        0.7342        0.7760        0.7668        0.7988        0.8347        0.8593        0.9160        0.4635        0.3909        0.4377        0.8707        1.4303        2.0306        2.9243        3.5800        5.8273        6.7902        6.7707        6.5642        6.4199        6.3007        6.0736        5.5380        4.1286        3.7218        3.7546        3.8066        4.1283        4.9749        5.1116        4.1282        0.0000        3.7802        3.1831        2.5391        0.0000        0.0000        0.0000        0.0000        0.0000        0.0000        0.0000        0.0000        0.0000        0.0000        0.0000        0.0000        0.0000        0.0000        0.0000        0.0000        0.0000        0.0000
        0.0000        0.0000        0.0000        0.0000        0.0000        0.0000        0.0000        0.0000        0.0000        0.0000        0.0000        0.0000        0.0000        0.0000        0.0000        0.0000        0.0000        0.0000        0.0000        0.0000        0.0000        0.0000        0.0000        0.0000        0.0000        3.3208        4.0974        7.2742        8.9018       11.6481       14.3337        6.4756        2.2859        0.7882        0.3701        1.2028        0.8894        1.2464        0.5905        0.8389        0.8383        1.0301        1.0709        0.9461        0.9116        0.8011        0.6905        0.3935        0.3170        0.2793        0.2805        0.4188        0.5501        0.9499        0.8413        0.8497        0.6923        0.6512        0.5495        0.5113        1.8667        3.2499        2.7383        2.7844        1.9285        1.1064        0.3282        0.5809        0.8937        0.4391        0.3963        1.2157        1.4111        1.0846        0.6493        0.7998        0.7376        0.7349        1.3238        1.7030        1.3198        0.8704        0.5823        0.7382        0.7429        0.7189        0.7011        0.5461        0.5606        0.5855        0.6785        0.6524        1.0611        1.6137        1.6200        0.8687        1.2694        2.1395        2.6412        1.4020        1.9431        3.2934        4.1516        5.5340        4.9560        5.4817        4.1000        1.8614        1.9546        2.0080        1.8661        2.3478        2.3027        4.2863        4.6718        3.8094        3.8693        2.5261        2.0342        1.9598        2.1555        0.0000        0.0000        0.0000        0.0000        0.0000        0.0000        0.0000        0.0000        2.4972        5.2075        3.6943        1.8265        2.0881        3.1245        2.6023        1.6183        1.5602        1.5341        1.4798        1.4982        1.5525        1.8416        2.0503        2.7361        2.6875        2.7357        2.7033        3.5379        3.0742        2.5884        2.2300        1.9222        1.8683        1.7492        2.1221        1.9276        1.6177        1.2404        1.5207        1.3176        1.2965        1.3655        4.2639        2.9000        1.2077        1.1583        1.5529        1.7845        1.7196        1.6719        2.0801        1.8668        1.8016        1.7920        1.1547        0.9315        0.8039        0.8574        1.2577        1.1680        1.0976        0.9782        0.9869        0.9318        0.8618        0.6557        0.2204        0.1456        0.1175        0.0705        0.0869        0.1734        0.2004        0.2397        0.4737        0.4451        0.4569        0.5594        0.7128        0.8297        0.8515        0.7619        0.3735        0.2490        0.3084        0.5936        1.2784        1.8863        2.3378        3.0287        5.2127        6.1071        6.5494        6.2871        5.9828        5.9945        5.9260        5.4689        4.3969        4.2858        4.3627        4.9546        5.8378        6.7447        0.0000        0.0000        0.0000        0.0000        0.0000        0.0000        0.0000        0.0000        0.0000        0.0000        0.0000        0.0000        0.0000        0.0000        0.0000        0.0000        0.0000        0.0000        0.0000        0.0000        0.0000        0.0000        0.0000        0.0000
        0.0000        0.0000        0.0000        0.0000        0.0000        0.0000        0.0000        0.0000        0.0000        0.0000        0.0000        0.0000        0.0000        0.0000        0.0000        0.0000        0.0000        0.0000        0.0000        0.0000        0.0000        0.0000        3.5165        3.2575        1.9629        0.8619        1.2719        2.5110        1.3932        3.6808        4.0349        2.3553        3.0088        1.8836        1.6484        1.5127        1.2313        1.1894        2.8821        2.7955        1.6147        0.7917        0.5770        0.2399        0.2511        0.2443        0.2196        0.9638        0.8788        0.5959        0.6078        0.8649        0.9207        0.9811        1.0077        1.0383        0.8993        0.9552        2.4895        2.9130        2.3212        2.5604        2.5184        1.6172        1.9287        0.9716        1.4527        2.1603        3.5495        1.9459        2.2686        2.3924        1.8751        0.9925        0.1464        0.5655        1.6564        1.8708        1.3673        0.9170        0.7943        0.7834        0.7862        0.7867        0.7809        0.7625        0.8146        0.7365        0.7402        0.7062        0.6188        0.6538        0.8295        1.1515        1.1247        0.6062        0.6848        1.2201        1.4492        1.1555        1.7548        2.2467        2.7464        5.4725        5.9450        5.5800        3.6506        1.6020        1.8175        2.5744        3.2248        2.7290        3.4954        5.4031        4.6610        4.8321        4.9877        3.4400        1.8279        0.9970        1.1533        1.8162        5.3521        7.4984        3.8402        4.9290        4.7002        3.1270        4.4029        3.7824        3.4671        4.6285        1.9918        1.8822        2.1612        2.7618        1.5971        1.5268        1.5230        1.4689        1.5216        1.6948        1.7523        3.0615        3.1519        2.7282        2.9998        2.9917        3.6325        2.2317        1.7926        2.6495        2.8205        2.6862        2.4379        2.2150        1.7454        1.5065        1.1290        0.5327        0.3300        0.2387        0.2799        1.1850        1.0313        0.7600        1.0147        2.1579        2.5697        2.5387        2.2691        1.4146        1.1187        0.9542        0.8780        0.4953        0.4042        0.3622        0.4362        0.8504        1.0661        0.9012        0.7702        0.4705        0.3991        0.3813        0.2274        0.1256        0.0775        0.0471        0.0393        0.1476        0.1391        0.1700        0.1938        0.3165        0.3534        0.2869        0.2186        0.8739        1.0712        1.0693        0.8251        0.1416        0.2627        0.2309        0.3166        0.8981        1.2889        1.9882        2.6417        5.1170        6.2071        6.9174        6.5453        5.1096        5.2084        5.3264        5.0695        4.5193        5.5604        5.2735        5.7372        8.7230        0.0000        0.0000        0.0000        0.0000        0.0000        0.0000        0.0000        0.0000        0.0000        0.0000        0.0000        0.0000        0.0000        0.0000        0.0000        0.0000        0.0000        0.0000        0.0000        0.0000        0.0000        0.0000        0.0000        0.0000        0.0000
        0.0000        0.0000        0.0000        0.0000        0.0000        0.0000        0.0000        0.0000        0.0000        0.0000        0.0000        0.0000        0.0000        0.0000        0.0000        0.0000        0.0000        0.0000        0.9974        0.9831        0.9458        1.4858        1.6043        0.6272        0.4007        0.5852        0.2865        0.5247        0.5770        0.7953        1.3639        2.0958        4.0050        4.2768        1.8389        1.6287        1.5244        1.3941        1.1691        6.0226        3.5054        0.5869        0.4905        0.2023        0.3545        0.2081        0.1970        0.6996        0.8058        0.8712        0.6679        0.9167        0.9452        0.9401        0.9016        0.7410        1.0353        0.7675        0.5928        1.1185        2.4361        2.5144        1.8810        2.9024        1.9853        0.8564        0.9303        1.5546        1.0499        0.7406        0.5271        0.3365        0.4518        1.5570        0.6243        0.4979        0.6075        0.6696        0.6585        0.7274        0.7443        0.7530        0.7610        0.8196        1.0110        1.4251        1.2872        1.2345        1.1330        1.1304        0.9887        0.9096        1.1034        1.3252        1.0577        0.6303        1.0665        1.3707        1.5710        1.5566        1.6491        1.7495        2.1867        5.1460        5.7055        5.3743        3.9634        1.4728        2.3532        2.5581        2.6498        2.0036        1.9617        4.2662        5.0163        3.2652        4.4387        3.9361        2.1402        0.6242        0.7197        1.3075        2.6760        6.7822        5.2027        4.3130        6.3534        3.0350        2.8733        3.1600        3.4271        4.1097        2.5932        1.9021        1.8064        1.8760        2.1065        1.5921        1.6310        1.5851        1.7651        1.7931        2.1310        2.5218        3.2221        3.1632        3.2614        3.0675        1.9275        1.8807        1.9836        3.0043        3.3072        2.5864        2.1759        1.6515        1.8105        1.2854        0.8899        0.5135        0.4221        0.3526        0.2346        0.7853        0.6714        0.6503        0.9775        2.0662        2.5100        2.5332        2.1254        1.2703        0.9613        0.7146        0.5750        0.3053        0.2942        0.2547        0.2831        0.4279        0.4594        0.4209        0.3906        0.4295        0.2881        0.1945        0.1393        0.0605        0.0259        0.0053        0.0109        0.1606        0.1051        0.0477        0.0268        0.1053        0.1405        0.1643        0.2012        0.7653        0.9199        0.9563        0.8386        0.1083        0.1475        0.0967        0.1513        0.7346        1.1118        1.7741        2.4145        4.7125        5.6329        5.9820        5.9813        4.7561        5.0999        5.4506        5.2133        4.8103        4.9283        0.0000        0.0000        0.0000        0.0000        0.0000        0.0000        0.0000        0.0000        0.0000        0.0000        0.0000        0.0000        0.0000        0.0000        0.0000        0.0000        0.0000        0.0000        0.0000        0.0000        0.0000        0.0000        0.0000        0.0000        0.0000        0.0000        0.0000        0.0000
        0.0000        0.0000        0.0000        0.0000        0.0000        0.0000        0.0000        0.0000        0.0000        0.0000        0.0000        0.0000        0.0000        0.0000        0.0000        1.3994        0.4474        0.5118        0.5615        0.9725        1.2459        1.5965        1.5661        1.4097        0.2839        0.2283        0.1485        0.4352        1.0250        2.3032        3.6461        3.8439        4.7727        4.5792        1.9452        1.9982        1.4185        1.1786        1.1294        2.6614        2.5024        0.8031        0.4478        0.1830        0.1882        0.1888        0.1848        0.6818        0.6674        0.7139        0.6741        0.9090        0.9218        0.8950        0.8286        0.6999        0.6219        0.5342        0.4881        0.3848        0.9274        1.5239        0.3538        0.4095        0.5169        0.4495        0.4365        0.3093        0.2273        0.4171        0.2678        1.0855        0.8064        0.8811        0.9039        0.7854        0.7553        0.7921        0.6668        0.8349        1.0745        1.1515        2.1794        1.6472        1.3212        1.0082        1.4260        1.2545        1.5026        1.3234        1.4926        1.1109        1.4147        1.5532        1.4678        1.2188        1.5727        1.4244        1.5344        1.3131        2.0334        2.3516        2.2841        3.4181        6.7117        4.0704        5.6373        1.7201        2.3412        2.9780        2.3128        1.2809        0.6849        2.5644        3.0916        4.1932        1.7298        0.9071        0.4894        0.4893        0.5015        0.4394        0.9781        2.8703        3.8029        4.9727        5.0966        3.4250        3.8193        3.4671        2.2486        2.7252        2.2933        1.9919        1.9046        1.7381        1.8037        2.0906        2.1171        1.8765        1.8755        2.3093        3.1085        2.5681        2.8498        2.6482        2.8653        2.2183        2.0946        2.1478        2.2469        3.0605        2.7884        2.5340        2.0681        1.4319        1.7829        1.2500        0.7386        0.4292        0.3088        0.2964        0.2510        0.6918        0.4535        0.5865        0.8774        1.8787        2.2933        2.3656        1.8680        0.9909        0.7136        0.4787        0.3359        0.1222        0.0737        0.0541        0.0866        0.3755        0.3910        0.2817        0.1513        0.1174        0.1207        0.0943        0.0769        0.0980        0.5096        0.2944        0.1318        0.1009        0.0719        0.0548        0.0665        0.1373        0.2247        0.2334        0.2839        0.7074        0.9043        0.8456        0.7189        0.0969        0.2883        0.2062        0.1927        0.6443        0.9768        1.4377        2.0150        4.1525        5.0815        5.3468        0.0000        4.4083        4.3928        4.8956        5.4107        5.2788        6.1264        0.0000        0.0000        0.0000        0.0000        0.0000        0.0000        0.0000        0.0000        0.0000        0.0000        0.0000        0.0000        0.0000        0.0000        0.0000        0.0000        0.0000        0.0000        0.0000        0.0000        0.0000        0.0000        0.0000        0.0000        0.0000        0.0000        0.0000        0.0000
        0.0000        0.0000        0.0000        0.0000        0.0000        0.0000        0.0000        0.0000        0.0000        0.0000        0.0000        0.0000        0.0000        1.8899        1.3949        0.4912        0.4646        0.7907        1.1459        1.4294        1.6238        1.3541        0.8585        0.5805        0.2746        0.4945        0.4471        0.5652        0.4185        1.4419        0.8152        2.0341        4.1193        5.4731        3.8106        1.0680        1.0423        1.0428        1.0392        1.7645        1.2733        0.7835        0.5530        0.1834        0.1878        0.1881        0.1845        0.6818        0.6687        0.6489        0.6252        0.8001        0.7686        0.7248        0.6696        0.5266        0.4783        0.4279        0.3960        0.4229        0.8894        0.3707        0.2059        0.1688        0.2294        0.3873        0.2456        0.2283        0.1596        0.2006        0.1986        0.1204        0.1248        0.1479        0.2368        0.6618        1.1085        1.1932        0.9906        1.6586        2.1268        2.2599        2.3095        1.3585        1.1204        1.5288        2.0133        1.7565        1.8424        1.8033        1.6790        1.3692        1.7832        1.8030        1.9007        1.3857        1.5828        1.4237        1.2534        1.3873        1.2834        1.4028        1.6042        1.6223        3.8174        6.0548        7.2422        3.2561        2.6997        2.7556        1.3206        0.6302        1.1624        2.3324        1.1622        3.2285        1.9164        0.8837        0.5346        0.4824        0.4314        0.4371        0.5190        1.5296        2.7362        3.5893        4.0532        2.9589        3.4452        1.9891        1.7569        1.9689        2.2608        2.2520        2.4003        2.0716        2.1275        3.0618        2.0852        2.9377        2.8630        2.5232        2.1352        1.9624        1.9196        2.3484        2.3890        2.1618        2.3127        2.0129        1.7665        2.3965        2.3486        2.2329        1.8623        1.5391        1.2932        1.1810        0.6525        0.2675        0.1414        0.1063        0.2044        0.5322        0.3386        0.4404        0.6327        1.4958        1.9396        1.8932        1.4793        0.6851        0.4808        0.3633        0.2728        0.1200        0.0763        0.0958        0.1253        0.3370        0.1718        0.1013        0.1039        0.0863        0.0779        0.0571        0.0415        0.3651        0.3361        0.1622        0.1456        0.1102        0.0989        0.0994        0.0911        0.1824        0.2055        0.2200        0.2558        0.5203        0.6945        0.7020        0.5271        0.0846        0.2641        0.6148        0.3998        0.5863        0.9252        1.2755        1.7057        3.2609        3.8313        0.0000        0.0000        0.0000        0.0000        0.0000        0.0000        0.0000        0.0000        0.0000        0.0000        0.0000        0.0000        0.0000        0.0000        0.0000        0.0000        0.0000        0.0000        0.0000        0.0000        0.0000        0.0000        0.0000        0.0000        0.0000        0.0000        0.0000        0.0000        0.0000        0.0000        0.0000        0.0000        0.0000        0.0000        0.0000        0.0000
        0.0000        0.0000        0.0000        0.0000        0.0000        0.0000        0.0000        0.0000        0.0000        0.6194        0.0000        0.0000        2.8268        2.3092        1.7433        1.4278        1.1224        0.9626        0.8701        0.9181        1.1909        1.2066        0.9974        0.6312        0.5184        0.7858        2.9839        5.0825        1.3130        0.7054        0.7768        1.2536        2.1901        3.7274        4.2872        0.9851        0.9235        1.3887        1.3773        4.0153        2.8360        1.7623        1.0382        0.3745        0.1904        0.6286        0.9778        0.6687        0.7069        0.7950        1.5524        0.6234        0.5345        0.3604        0.2983        0.3365        0.2794        0.2742        0.3276        0.9074        0.7644        0.7695        1.0476        1.6669        0.6695        0.1883        0.4115        0.0304        0.0619        0.0628        0.7743        1.7084        1.9423        1.2803        1.2944        1.1384        1.4823        1.1216        1.0230        0.7927        0.9371        0.9544        0.7380        0.4882        0.4923        0.8827        1.3060        1.4312        1.5044        1.3268        1.5785        1.5979        1.3297        1.4775        1.6301        1.1266        1.1155        0.9941        1.1428        1.1905        1.0564        1.0201        0.8774        1.4386        1.8072        2.5103        3.7329        4.3621        3.2997        1.6657        0.9918        0.7905        0.5254        0.9218        1.1197        1.8391        1.2214        1.2056        0.5265        0.5861        0.6294        0.6886        0.7433        0.8065        1.7889        2.9788        3.6122        1.5863        2.9461        1.4310        1.3319        1.3199        1.3901        1.5989        1.9437        2.0186        2.3550        2.1766        2.2327        3.0598        2.2394        1.9321        1.8175        1.7235        1.7955        1.7564        1.6737        2.9545        2.8662        1.5125        1.3834        1.5493        1.6785        1.5719        1.3735        1.1938        0.9685        0.9712        0.7359        0.0794        0.0381        0.1253        0.1548        0.4403        0.2297        0.2461        0.3863        0.9299        1.1633        1.1414        0.9086        0.0337        0.0334        0.0461        0.0357        0.2090        0.1510        0.1559        0.1729        0.0901        0.0573        0.0000        0.0090        0.0111        0.0000        0.0000        0.2058        0.2618        0.1326        0.0950        0.1321        0.2395        0.1566        0.0733        0.0479        0.2565        0.4098        0.6138        0.9888        0.5711        0.6004        0.4047        0.2142        0.2164        0.3547        0.6820        0.8890        0.9598        1.1886        1.4730        1.7072        1.3622        0.0000        0.0000        0.0000        0.0000        0.0000        0.0000        0.0000        0.0000        0.0000        0.0000        0.0000        0.0000        0.0000        0.0000        0.0000        0.0000        0.0000        0.0000        0.0000        0.0000        0.0000        0.0000        0.0000        0.0000        0.0000        0.0000        0.0000        0.0000        0.0000        0.0000        0.0000        0.0000        0.0000        0.0000        0.0000        0.0000        0.0000
        0.0000        0.0000        0.0000        0.0000        0.0000        0.6657        0.2999        0.3743        0.8376        1.8890        2.1588        2.0806        3.4398        2.1122        1.6197        1.4441        1.4593        1.7819        1.6507        0.8007        0.5713        0.6423        0.5200        0.6060        0.6223        0.5436        0.5852        2.4981        4.0077        1.3466        1.0747        2.3650        1.2250        1.3363        3.5561        0.5783        0.5316        0.5435        0.7364        0.7167        0.6744        0.5996        0.5304        0.1866        0.1892        0.1890        0.6460        2.5583        1.6511        2.3949        3.9307        2.8170        2.0517        1.0919        0.8371        0.5884        0.3578        0.2562        0.2972        0.6702        0.1512        0.2529        0.2584        0.4319        1.4890        1.6485        1.3079        2.5293        2.7588        2.9719        3.6362        2.2311        1.5979        1.9086        3.0627        1.4756        1.6537        0.8414        0.4734        0.5258        0.5911        0.6409        0.6546        0.8790        0.9476        1.2976        1.7204        1.4066        1.4231        1.3754        1.9902        1.6400        1.7503        1.7845        1.5146        1.0818        1.1321        0.9673        1.1313        1.1400        1.3230        1.4425        1.0275        1.9267        2.6321        2.2119        2.9525        4.4002        4.1590        2.5096        1.7060        1.1683        0.4887        0.4346        0.4356        0.3488        0.3622        0.3758        0.4478        0.5719        0.6416        0.7341        0.8407        0.8799        0.9358        1.3535        1.6734        0.9599        1.5206        1.0982        1.0619        1.1427        1.2987        2.0018        2.0188        2.1102        1.8995        1.5936        1.7100        2.5939        2.0158        1.8393        1.7994        1.6780        1.7318        1.6761        1.6098        2.3862        2.2857        1.3351        1.2331        1.4007        1.5824        1.3931        1.1737        1.0529        0.8507        0.7053        0.5762        0.0741        0.0207        0.0561        0.2043        0.4498        0.3023        0.1767        0.3467        0.6702        0.8271        0.7062        0.5237        0.1364        0.1381        0.0235        0.0000        0.1508        0.1922        0.2219        0.1092        0.0961        0.2075        0.0941        0.0000        0.0000        0.0000        0.2081        0.1315        0.1930        0.0537        0.0274        0.0356        0.2475        0.0000        0.0000        0.0501        0.2384        0.4457        0.9677        1.1877        0.8834        0.6178        0.2604        0.2320        0.2851        0.2751        0.5861        0.9227        0.9468        1.0343        1.1371        1.2278        0.0000        0.0000        0.0000        0.0000        0.0000        0.0000        0.0000        0.0000        0.0000        0.0000        0.0000        0.0000        0.0000        0.0000        0.0000        0.0000        0.0000        0.0000        0.0000        0.0000        0.0000        0.0000        0.0000        0.0000        0.0000        0.0000        0.0000        0.0000        0.0000        0.0000        0.0000        0.0000        0.0000        0.0000        0.0000        0.0000        0.0000        0.0000
        0.0000        0.0000        0.0000        0.0000        4.3600        4.8809        0.5715        0.1097        0.3094        1.7974        1.3711        1.5620        1.7913        2.0632        1.5099        1.7864        2.4424        1.8200        1.1669        0.9856        0.7906        0.2721        0.3108        0.4884        0.4160        0.8543        0.8139        1.2140        4.5426        1.0668        1.9822        1.5268        0.8913        0.7853        0.4199        0.4097        0.4717        0.4610        0.4829        0.6924        0.5742        0.5559        0.5234        0.5195        0.2530        0.3207        2.5626        2.9360        1.4371        0.8734        1.9273        2.4983        1.5394        1.5205        0.4208        0.2048        0.2281        0.2800        0.5446        0.4928        0.4561        0.4966        0.2691        0.4598        0.4204        1.2175        2.2123        3.8191        2.5811        1.7815        1.6565        1.4823        1.3260        2.0534        1.5826        1.2699        0.7554        0.5820        1.2263        0.7809        0.5277        0.4630        0.8785        0.9265        1.2506        1.5415        1.9500        1.4155        1.2690        1.3905        1.6815        1.4819        1.5327        1.4745        1.3675        1.0688        1.2403        1.2255        1.1616        1.1192        1.2186        1.2378        0.9288        1.5537        2.0868        2.7639        2.7964        4.1210        4.2405        2.8922        1.5971        1.3659        0.7434        0.3784        0.3971        0.4084        0.3833        0.4519        0.9812        0.7933        0.7476        0.8267        0.8458        0.8258        0.9181        0.8629        0.9162        0.8139        0.8748        0.8339        0.9322        0.9078        1.5952        1.9273        2.0668        2.3856        1.8871        1.5811        1.6654        1.9365        2.0186        1.8308        1.7403        1.6183        1.5818        1.5886        1.5333        2.0091        1.2341        1.1295        1.1778        1.4631        1.4447        1.3191        1.1021        0.9594        0.8005        0.6252        0.5692        0.2651        0.0638        0.0994        0.0716        0.4269        0.6600        0.4157        0.3453        0.5287        0.5204        0.4871        0.4455        0.5376        0.6063        0.2740        0.4241        0.2096        0.1485        0.2133        0.2032        0.1058        0.2476        0.2202        0.0918        0.1186        0.0516        0.0579        0.0550        0.2323        0.4002        0.1624        0.0600        0.0000        0.0000        0.0000        0.3051        0.3436        0.4640        0.8857        1.1678        0.8576        0.7729        0.4321        0.2485        0.2866        0.2617        0.3611        0.4634        0.6434        0.0000        0.0000        0.0000        0.0000        0.0000        0.0000        0.0000        0.0000        0.0000        0.0000        0.0000        0.0000        0.0000        0.0000        0.0000        0.0000        0.0000        0.0000        0.0000        0.0000        0.0000        0.0000        0.0000        0.0000        0.0000        0.0000        0.0000        0.0000        0.0000        0.0000        0.0000        0.0000        0.0000        0.0000        0.0000        0.0000        0.0000        0.0000        0.0000        0.0000        0.0000
        0.0000        0.0000        5.3789        2.0768        3.4381        1.5772        1.4016        1.6080        1.2517        0.6920        0.0000        1.4912        1.4920        1.3583        2.0892        2.1102        1.6781        1.1713        1.0035        0.3088        0.2686        0.2625        0.2028        0.3823        1.3244        1.6622        0.6834        0.8636        0.8380        0.2149        0.2133        1.4633        0.8702        0.3129        0.3964        0.4017        0.4103        0.4352        0.4544        0.4369        0.8080        0.5673        0.9618        0.1749        0.2924        2.2656        1.3281        1.8718        0.7503        0.4371        0.5284        0.4530        0.2428        0.2041        0.0835        0.0886        0.1780        0.9346        0.5525        0.8869        0.5726        0.0575        0.1233        0.8276        1.3063        1.2092        0.7177        0.5247        0.9190        1.1170        0.5553        0.3775        0.4395        0.3872        0.2055        0.3308        0.4114        1.1842        0.6863        0.6057        0.6419        0.7277        0.6817        0.6867        1.5244        1.6629        1.9107        1.8039        1.2186        1.2920        1.1561        1.0553        1.3339        1.2441        1.1146        1.1089        1.2873        1.3834        1.3376        1.3451        1.1595        1.2995        1.3435        1.6524        1.2816        1.6461        2.2359        3.2904        3.1876        2.1498        1.4375        0.8033        0.5314        0.4549        0.4431        0.4682        0.4960        0.6090        1.9064        1.4547        0.9552        0.8763        0.8667        1.1103        0.8255        0.7483        0.7187        0.7330        0.6746        0.7007        0.7545        0.7914        1.4894        1.8980        2.8673        1.9390        1.9351        1.7023        1.7027        1.8303        1.8282        1.8328        1.7008        1.5254        1.4542        1.6912        1.3635        1.2312        1.3318        1.1286        1.1553        1.3188        1.4021        1.5199        1.1892        1.2484        1.1550        1.1976        0.8617        0.8418        0.8068        0.6099        0.4964        0.5549        0.2115        0.3055        0.6714        0.5361        0.5015        0.5028        0.4677        0.6089        0.9675        0.8853        0.3529        0.1174        0.1020        0.1191        0.1123        0.0112        0.0866        0.3668        0.1032        0.1450        0.2679        0.1462        0.2126        0.6359        0.3398        0.1213        0.0000        0.0000        0.0000        0.1899        0.2254        1.0663        0.9306        1.0480        1.0103        0.5067        0.8491        0.4409        0.2978        0.4665        0.2806        0.2748        0.4886        0.0000        0.0000        0.0000        0.0000        0.0000        0.0000        0.0000        0.0000        0.0000        0.0000        0.0000        0.0000        0.0000        0.0000        0.0000        0.0000        0.0000        0.0000        0.0000        0.0000        0.0000        0.0000        0.0000        0.0000        0.0000        0.0000        0.0000        0.0000        0.0000        0.0000        0.0000        0.0000        0.0000        0.0000        0.0000        0.0000        0.0000        0.0000        0.0000        0.0000        0.0000        0.0000
        0.0000        1.5427        1.9186        4.5697        1.0158        0.6969        0.3859        1.4975        0.4281        0.0317        0.3232        0.5576        0.7979        2.1933        2.8805        0.9026        0.2104        0.2878        0.1142        0.0446        0.8948        0.4323        0.5259        1.8962        1.1322        0.4888        0.0174        0.3961        0.7773        0.0936        0.0977        0.2348        0.1883        0.1531        0.1792        0.3605        0.4070        0.4407        0.4615        0.3778        0.4289        0.4739        0.4958        0.4922        0.5312        0.5062        0.4208        0.0733        0.0633        0.0537        0.1268        0.0737        0.0000        0.0000        0.0000        0.1565        0.6460        0.3466        0.1581        0.2090        0.1400        0.0610        0.0521        0.0850        0.0940        0.1159        0.1401        0.1321        0.1711        0.1480        0.1739        0.1883        0.1865        0.2023        0.3745        0.2874        0.3109        0.3715        0.4296        0.3640        0.5525        0.7175        0.7350        0.4367        0.7287        1.1542        1.6416        1.9673        1.3102        1.2731        1.3429        0.8928        1.0085        1.1930        1.4534        1.6231        1.5187        1.4387        1.6615        1.5409        1.3904        1.6067        1.3884        1.4007        1.5481        1.5371        1.8574        2.6330        1.6731        1.1721        0.9020        0.6258        0.6577        0.6562        0.7327        1.0157        1.5137        2.0827        3.0585        1.6214        1.6657        2.4419        1.0601        0.8539        0.8305        0.7698        0.6986        0.4603        0.4205        0.4199        0.6672        0.5009        0.9772        2.2206        1.7510        1.2322        1.5485        1.7187        2.8986        2.3712        2.2226        1.8767        1.7187        1.1053        1.0222        0.9776        0.9687        1.5844        1.5412        1.2258        1.2812        1.5302        1.6369        2.6205        2.1700        1.2783        0.7741        0.8256        0.2464        0.5689        0.5359        0.5447        0.4342        0.0417        0.0511        0.0731        0.4878        0.3973        0.2833        0.1499        0.2190        0.4266        0.6834        0.3884        0.3352        0.1565        0.0569        0.0639        0.0833        0.3345        0.6316        0.5808        0.2490        0.3510        0.4004        0.4549        0.3880        1.2156        0.0000        0.0000        0.0000        0.0000        0.2391        0.2573        0.2271        0.9227        1.2942        1.3547        0.6666        0.2737        0.4432        0.4912        0.3417        0.2231        0.2751        0.3549        0.0000        0.0000        0.0000        0.0000        0.0000        0.0000        0.0000        0.0000        0.0000        0.0000        0.0000        0.0000        0.0000        0.0000        0.0000        0.0000        0.0000        0.0000        0.0000        0.0000        0.0000        0.0000        0.0000        0.0000        0.0000        0.0000        0.0000        0.0000        0.0000        0.0000        0.0000        0.0000        0.0000        0.0000        0.0000        0.0000        0.0000        0.0000        0.0000        0.0000        0.0000        0.0000        0.0000
        0.0000        1.3251        0.1007        0.3843        0.0000        0.3303        0.3625        1.1134        0.1258        0.0249        0.1717        0.7352        1.1136        0.5318        0.6264        0.0900        0.4565        0.4633        0.6189        0.1227        0.0308        0.3236        0.1533        0.1034        0.0900        0.0171        0.0542        0.3838        0.0517        0.1021        0.0678        0.0979        0.1105        0.1316        0.1605        0.3652        0.4295        0.4653        0.5263        0.9557        1.1317        1.0416        0.7545        0.6500        0.5105        0.4845        0.3679        0.0596        0.0485        0.0721        1.1171        0.1298        0.0612        0.2688        0.8245        0.7616        0.1062        0.0223        0.0150        0.0358        0.1305        0.2546        0.0613        0.1332        0.1306        0.1308        0.2166        0.2025        0.2182        0.2275        0.2800        0.2356        0.2550        0.6315        0.6262        0.3223        0.2781        0.2633        1.2535        1.1919        0.6702        0.6767        0.8590        0.7250        0.9152        1.2842        1.5021        1.2886        1.3006        0.8272        0.7347        0.6646        0.8592        1.2431        1.4567        1.3915        1.5128        1.6504        1.7121        1.5864        1.4889        1.4209        1.4311        1.5479        1.5363        1.5841        1.8400        1.9953        1.1656        1.3299        1.2570        0.7959        0.7171        0.6919        0.6439        0.8208        0.9579        1.2616        1.5735        1.4626        1.5056        2.1074        1.9456        1.5356        1.8349        1.2749        1.2118        0.4770        0.4399        0.8344        1.8701        1.1320        1.1900        0.8267        0.9932        1.1704        1.5917        3.0436        2.5471        2.5819        2.3325        1.8640        1.7312        1.0587        0.9488        0.8996        0.9149        1.2703        1.2523        1.2537        1.3262        1.5900        1.7037        2.3406        1.6866        0.8603        0.8287        0.4646        0.2207        0.6478        0.6600        0.6258        0.5650        0.2321        0.2807        0.2539        0.1526        0.0281        0.0130        0.0063        0.0233        0.3256        0.6266        0.4931        0.5282        0.2175        0.0502        0.0719        0.1373        0.6297        0.5729        0.5004        0.3444        0.2548        0.3065        0.2847        0.0000        0.0000        0.0000        0.0000        0.0000        0.9889        0.3871        0.2642        0.3570        0.7604        1.0805        1.3450        0.9101        0.1556        0.1634        0.4755        0.4354        0.2800        0.0000        0.0000        0.0000        0.0000        0.0000        0.0000        0.0000        0.0000        0.0000        0.0000        0.0000        0.0000        0.0000        0.0000        0.0000        0.0000        0.0000        0.0000        0.0000        0.0000        0.0000        0.0000        0.0000        0.0000        0.0000        0.0000        0.0000        0.0000        0.0000        0.0000        0.0000        0.0000        0.0000        0.0000        0.0000        0.0000        0.0000        0.0000        0.0000        0.0000        0.0000        0.0000        0.0000        0.0000        0.0000
        0.9338        3.6350        0.0000        0.6929        0.3672        0.0000        0.6604        1.8177        0.1321        0.1567        0.2202        0.4354        1.0988        2.2981        2.4023        1.2373        0.4371        0.2624        0.4919        0.5155        0.9545        0.2172        0.0976        0.1444        0.2145        0.1670        0.0666        0.0575        0.0828        0.0501        0.0639        0.1989        0.4492        0.8087        0.6533        1.0147        1.2319        1.4185        1.6274        2.8641        2.2512        1.9304        1.4497        2.9724        2.0080        0.9945        1.0389        0.9390        0.1141        0.1297        0.1322        0.0770        0.2949        0.1824        0.0643        0.1560        0.0683        0.1229        0.3782        0.3463        0.4626        0.5840        0.2920        0.2388        0.4157        0.3024        0.1870        0.2537        0.5545        0.4832        0.3515        0.2237        0.4095        0.8457        0.5533        0.2500        0.2684        0.7927        1.2317        0.7817        0.7428        0.8358        0.9314        0.8222        0.6434        0.5347        1.3336        1.4981        1.2075        0.9732        0.8498        0.9265        1.0748        1.7655        1.7835        1.7378        1.8079        1.8377        1.7803        1.5170        1.0831        1.4048        1.3002        1.5490        1.5720        1.4953        1.8339        1.6823        2.1987        1.4815        1.4459        1.1624        1.2097        0.7184        0.8266        0.9778        1.1019        1.4628        1.5136        1.7512        1.9056        2.5068        2.8112        1.3214        1.8726        1.4945        1.5055        1.2890        0.8631        0.8681        0.9068        1.2017        1.8078        0.8019        1.1776        1.2093        2.0618        3.1604        3.2260        2.3619        3.0861        2.0685        1.7310        1.2767        1.0982        1.0579        0.9784        1.3137        1.3195        1.3272        1.4107        1.7309        1.8025        1.7712        1.2733        0.5679        0.2790        0.1749        0.2084        0.6233        0.7168        0.6765        0.5443        0.2741        0.1898        0.4177        0.2435        0.0527        0.0124        0.0153        0.0265        0.0240        0.1331        0.4525        0.2006        0.1004        0.0581        0.4492        0.3260        0.8931        1.6025        1.4819        0.3933        0.2505        0.1384        0.0000        0.0000        0.0000        0.0000        0.0000        0.0000        0.7469        0.4072        0.3201        0.3180        0.8950        0.7749        0.7900        0.4768        0.2480        0.1489        0.0000        0.0000        0.0000        0.0000        0.0000        0.0000        0.0000        0.0000        0.0000        0.0000        0.0000        0.0000        0.0000        0.0000        0.0000        0.0000        0.0000        0.0000        0.0000        0.0000        0.0000        0.0000        0.0000        0.0000        0.0000        0.0000        0.0000        0.0000        0.0000        0.0000        0.0000        0.0000        0.0000        0.0000        0.0000        0.0000        0.0000        0.0000        0.0000        0.0000        0.0000        0.0000        0.0000        0.0000        0.0000        0.0000        0.0000        0.0000
        2.0393        1.5178        3.9777        1.6909        0.2376        0.2038        0.8893        0.8641        1.6256        1.7834        0.8053        1.2110        2.1626        2.5326        2.4103        1.4532        0.5073        1.3384        1.8556        1.1948        0.9794        0.5699        0.4930        1.3004        1.3425        1.0068        0.1607        0.2472        0.1833        0.0667        0.0834        0.1246        0.1449        0.1643        0.1800        0.3726        0.4017        0.4636        0.4739        0.3436        0.3359        0.3539        0.7956        0.8388        0.9822        0.3829        0.4922        0.9400        0.2564        0.4683        0.0917        0.2162        0.6821        0.8850        0.7820        0.4136        0.4074        0.8221        1.2106        1.0523        0.6455        0.2011        0.1062        0.1976        0.6419        0.6715        0.2436        0.1317        0.1500        0.1647        0.4383        0.4494        0.5247        0.2907        0.8181        0.6520        0.8830        1.2695        1.0845        0.6528        1.4288        2.0295        0.9895        0.4971        0.4839        0.8034        1.6780        1.7417        1.5296        1.3031        1.0759        0.8930        1.0568        1.2999        1.7291        1.9586        1.9668        1.7512        1.7337        1.6498        1.4517        1.3260        1.3685        1.3220        1.5739        1.5166        1.8552        2.1279        2.1825        2.0839        1.3697        2.1047        2.9300        2.7179        1.9946        2.8324        1.5717        1.0460        2.6316        1.9219        1.7658        1.9208        2.5344        2.0649        2.1223        1.7759        2.8487        1.0225        0.5997        0.9609        1.2429        1.3333        2.3465        1.1574        0.9704        1.2782        2.8726        3.2842        2.4649        1.9453        1.9886        2.0289        1.7206        1.0588        0.9372        0.9673        0.9659        1.3211        1.3870        1.4321        1.5234        1.8150        1.9259        1.8358        1.3379        0.4839        0.2583        0.1421        0.1745        0.5752        0.6787        0.6777        0.7645        0.3556        0.1900        0.0000        0.0000        0.0000        0.0000        0.0000        0.0140        0.0295        0.0280        0.2539        0.0990        0.0742        0.0877        0.0999        0.1400        0.4585        0.5410        0.4782        0.3415        0.2547        0.0000        0.0000        0.0000        0.0000        0.0000        0.0000        0.0000        0.7069        0.6414        0.5763        0.6321        1.6008        1.2064        0.6920        0.7503        0.2072        0.1719        0.0000        0.0000        0.0000        0.0000        0.0000        0.0000        0.0000        0.0000        0.0000        0.0000        0.0000        0.0000        0.0000        0.0000        0.0000        0.0000        0.0000        0.0000        0.0000        0.0000        0.0000        0.0000        0.0000        0.0000        0.0000        0.0000        0.0000        0.0000        0.0000        0.0000        0.0000        0.0000        0.0000        0.0000        0.0000        0.0000        0.0000        0.0000        0.0000        0.0000        0.0000        0.0000        0.0000        0.0000        0.0000        0.0000        0.0000        0.0000
        5.4645        0.7715        2.3147        0.4904        0.6356        0.5535        0.9817        0.4557        0.6943        2.6249        3.3806        1.9158        0.6780        1.6162        2.2273        1.1748        0.5978        0.6440        0.0840        0.0000        0.0822        0.0380        0.3441        0.9347        0.9914        0.2549        0.0595        0.2207        0.2435        0.1391        0.1709        0.0554        0.0639        0.0696        0.0721        0.8086        0.2763        0.2694        0.2761        0.2857        0.2897        0.2871        0.3089        0.3776        0.2647        0.2385        0.2389        0.0258        0.0218        0.0159        0.0494        0.9624        1.1963        1.2062        0.9635        0.5776        0.5828        0.8798        0.6854        0.7118        0.1344        0.1883        0.0953        0.1701        0.0990        0.1229        0.1463        0.1371        0.1559        0.1965        0.1802        0.1933        0.2611        1.2525        3.4510        2.8454        2.4971        2.3465        2.3977        2.5037        2.5480        2.5123        1.7998        0.5207        0.6500        1.1656        1.3921        1.7287        1.9405        2.0585        1.6983        1.3044        1.2980        1.3355        1.5963        1.6101        1.8175        1.3541        1.5604        2.0146        2.5035        2.0366        1.6115        1.5686        1.6675        1.9507        2.1675        1.8068        1.7983        1.7969        1.6515        1.6332        1.6492        1.7447        1.6804        1.2576        1.2286        1.0496        1.2793        1.0224        1.0283        0.9439        0.8969        1.0542        1.0152        1.0767        1.0164        0.9757        0.9684        0.9788        0.9083        0.8151        0.8998        0.8782        1.0095        1.2677        1.4531        1.5619        1.5828        1.8434        1.9321        1.8823        1.7034        1.0928        0.9737        0.9562        1.0345        1.6589        1.7608        1.8155        1.9261        2.2915        2.3854        2.1720        1.6279        0.2632        0.1664        0.1059        0.0894        0.3628        0.4300        0.4249        0.5812        0.8586        0.2226        0.1583        0.1657        0.2305        0.2396        0.2234        0.2352        0.2799        0.3237        0.2013        0.0903        0.1531        0.1687        0.1889        0.2199        0.8779        0.3931        0.4859        0.0000        0.0000        0.0000        0.0000        0.0000        0.0000        0.0000        0.0000        0.2100        1.9117        2.0660        2.0958        1.8668        1.3500        0.0000        1.4700        1.1700        0.1800        0.1800        0.0000        0.0000        0.0000        0.0000        0.0000        0.0000        0.0000        0.0000        0.0000        0.0000        0.0000        0.0000        0.0000        0.0000        0.0000        0.0000        0.0000        0.0000        0.0000        0.0000        0.0000        0.0000        0.0000        0.0000        0.0000        0.0000        0.0000        0.0000        0.0000        0.0000        0.0000        0.0000        0.0000        0.0000        0.0000        0.0000        0.0000        0.0000        0.0000        0.0000        0.0000        0.0000        0.0000        0.0000        0.0000        0.0000        0.0000        0.0000
        4.8059        1.1100        1.6805        0.7810        1.5996        0.5161        4.0594        1.6625        4.7158        6.0018        3.6045        0.3879        0.7799        2.3992        2.9799        0.3358        0.4115        0.4892        0.0000        0.3733        0.0000        0.0000        0.0234        1.0950        0.2848        0.1266        0.1655        1.2858        1.5263        1.0250        0.7566        0.2525        0.0745        0.0790        0.0793        0.2643        0.2638        0.2641        0.2654        0.2686        0.2678        0.2637        0.2645        0.2865        0.2399        0.2201        0.1992        0.0243        0.0179        0.0508        0.4120        1.2181        1.1943        0.6786        0.1108        0.1291        0.1057        0.6838        0.3747        0.2528        0.0747        0.2399        0.0506        0.1046        0.1326        0.1505        0.1992        0.1660        0.1943        0.2611        0.4749        0.5311        4.7504        4.6217        4.5151        2.3236        1.7627        2.0491        2.6664        2.1181        2.3417        2.3197        1.4711        0.6106        0.8644        1.0803        1.3507        1.2473        1.2530        1.5572        2.1092        1.5655        1.3184        1.6072        1.6641        1.5971        1.4531        1.1243        1.3491        1.9260        1.8026        1.3598        1.1814        1.4326        1.6169        1.6529        1.5870        1.7484        1.7864        1.7556        1.6696        1.7903        1.8647        1.7185        1.5624        1.2092        1.2783        1.4990        1.0999        1.0473        1.0149        0.9580        0.9545        1.1213        1.0607        1.3482        1.0343        1.2252        1.1827        1.1242        1.0472        0.9150        0.8364        0.8995        1.2064        1.3440        1.4086        1.4873        1.5289        1.8220        1.9115        1.8735        1.7042        1.0836        0.9666        0.9535        1.0481        1.7394        1.8712        1.9509        2.0671        2.5035        2.5260        2.3012        1.7000        0.2711        0.1263        0.1459        0.0812        0.3307        0.3931        0.3982        0.3449        0.2985        0.2427        0.2208        0.2317        0.3226        0.3354        0.3125        0.2843        0.1277        0.0699        0.1210        0.0834        0.1662        0.5730        0.2788        0.2203        0.0000        0.0000        0.0000        0.0000        0.0000        0.0000        0.0000        0.0000        0.0000        0.0000        0.0000        0.4200        2.3790        2.5743        2.6127        0.0000        0.0000        0.0000        0.0000        0.0000        0.0000        0.0000        0.0000        0.0000        0.0000        0.0000        0.0000        0.0000        0.0000        0.0000        0.0000        0.0000        0.0000        0.0000        0.0000        0.0000        0.0000        0.0000        0.0000        0.0000        0.0000        0.0000        0.0000        0.0000        0.0000        0.0000        0.0000        0.0000        0.0000        0.0000        0.0000        0.0000        0.0000        0.0000        0.0000        0.0000        0.0000        0.0000        0.0000        0.0000        0.0000        0.0000        0.0000        0.0000        0.0000        0.0000        0.0000        0.0000        0.0000        0.0000
        0.0000        0.0000        3.5325        1.5153        0.0000        1.3831        5.1121        3.5718       11.7299        6.4468        4.6181        1.3419        3.1123        2.5342        2.0141        0.3850        0.2086        0.0000        0.0000        0.0000        0.0000        0.0000        0.2345        0.1787        0.0219        0.3930        0.8476        2.6625        1.9977        1.4728        0.2538        0.0705        0.0808        0.0845        0.0854        0.2730        0.2656        0.2612        0.2571        0.2908        0.3049        0.4189        0.2361        0.7265        0.7001        0.2758        0.2085        0.0440        0.0371        0.0485        0.0674        0.4098        0.6727        0.3415        0.4949        0.1475        0.1048        0.1590        0.0896        0.5907        0.6649        0.7752        0.4909        0.1628        0.1230        0.1498        0.1598        0.2776        0.9541        0.7946        1.3833        0.9528        1.8246        2.1059        1.9475        1.1150        0.6486        0.6643        0.7957        0.6619        0.6987        0.7217        0.5207        0.6745        0.5856        0.7528        0.7577        0.9795        1.2733        1.6454        1.2792        1.2174        1.3579        1.4599        1.5029        1.4555        1.1020        0.9566        1.1019        1.3277        1.1229        0.8649        0.9274        1.3124        1.3432        1.4136        1.5835        1.6943        1.7293        1.7692        1.7790        1.7420        1.6763        1.6608        1.5960        1.2828        1.2114        1.2058        1.1629        1.4377        1.8683        1.5064        0.9912        1.1304        1.0402        1.0064        0.9954        1.0869        1.1997        1.1707        1.4847        0.9692        0.9576        0.9965        1.5721        2.5394        1.3950        1.5077        1.5708        1.8638        1.9460        1.9205        1.7646        1.2508        1.1918        1.4677        1.0874        1.8497        1.9318        2.0154        2.1727        2.6240        2.7415        4.0477        2.5660        0.5498        0.2468        0.1110        0.1206        0.4363        0.4741        0.5020        0.3920        0.3336        0.2645        0.2456        0.2552        0.3641        0.3971        0.3723        0.3845        0.3374        0.2548        0.3353        0.1643        0.3560        0.3659        0.2648        0.4025        2.3591        0.0000        0.0000        2.1530        0.0000        0.0000        0.0000        0.0000        0.0000        0.0000        0.8100        0.6000        3.8453        0.0000        0.0000        0.0000        0.0000        0.0000        0.0000        0.0000        0.0000        0.0000        0.0000        0.0000        0.0000        0.0000        0.0000        0.0000        0.0000        0.0000        0.0000        0.0000        0.0000        0.0000        0.0000        0.0000        0.0000        0.0000        0.0000        0.0000        0.0000        0.0000        0.0000        0.0000        0.0000        0.0000        0.0000        0.0000        0.0000        0.0000        0.0000        0.0000        0.0000        0.0000        0.0000        0.0000        0.0000        0.0000        0.0000        0.0000        0.0000        0.0000        0.0000        0.0000        0.0000        0.0000        0.0000        0.0000        0.0000        0.0000
        0.0000        0.0000        0.0000        0.0000        0.0000        3.4733        4.1695        8.4289        8.0801        4.5201        7.4730        1.3546        1.4850        1.1191        1.2010        0.8899        2.9494        2.2084        1.9537        2.2051        0.0000        0.1800        0.0730        0.4797        1.0516        0.3102        0.1882        0.3163        0.1658        1.1951        0.6396        0.6576        1.5486        0.3206        0.0855        0.2843        0.2786        0.2678        0.2608        0.3380        0.2817        0.5499        0.4081        0.6399        0.2908        0.2934        0.2484        0.5941        0.4176        0.2105        1.0629        0.5728        0.5834        1.8593        0.6815        0.3896        0.3707        0.1676        0.1341        0.3054        0.0356        0.5341        0.3935        0.1419        0.1329        0.1916        0.3128        0.2565        0.6380        1.0747        1.7073        0.8630        0.7830        1.2535        1.2806        0.6615        0.4955        0.4419        0.3491        0.1521        0.2672        0.2673        0.2365        0.3910        0.4308        0.7131        1.2501        1.3214        1.0192        0.6730        1.0405        1.1042        1.1037        1.2263        1.2131        1.0556        1.0766        1.1737        1.0961        0.9155        0.8895        0.8837        0.8934        1.1540        1.2130        1.2685        1.3834        1.3310        1.2816        1.4058        1.2941        1.5469        1.6124        1.6278        1.5934        1.2708        1.2415        1.2306        1.2907        1.2185        1.4483        1.6232        1.4527        1.2722        1.0079        0.9800        0.9551        1.0643        1.1542        1.1706        1.2293        1.2371        1.0589        1.0942        1.2402        1.4440        1.5650        1.6654        1.7020        1.9875        2.0506        2.0050        1.9453        1.3914        1.2217        1.0663        1.1304        2.2420        2.7951        2.4483        2.1451        2.6040        2.5412        2.8479        3.2923        1.9652        0.4067        0.2672        0.2069        0.6745        0.6656        0.6053        0.4856        0.3787        0.2573        0.2322        0.2371        0.3543        0.3902        0.4502        0.3479        0.1937        0.2116        0.2483        0.2362        0.4377        0.4248        0.2726        0.4322        0.7061        0.5066        1.1193        0.9258        0.3566        0.0000        0.0000        0.0000        0.0000        0.7800        0.8700        1.3500        4.6044        0.0000        0.0000        0.0000        0.0000        0.0000        0.0000        0.0000        0.0000        0.0000        0.0000        0.0000        0.0000        0.0000        0.0000        0.0000        0.0000        0.0000        0.0000        0.0000        0.0000        0.0000        0.0000        0.0000        0.0000        0.0000        0.0000        0.0000        0.0000        0.0000        0.0000        0.0000        0.0000        0.0000        0.0000        0.0000        0.0000        0.0000        0.0000        0.0000        0.0000        0.0000        0.0000        0.0000        0.0000        0.0000        0.0000        0.0000        0.0000        0.0000        0.0000        0.0000        0.0000        0.0000        0.0000        0.0000        0.0000        0.0000
        0.0000        0.0000        0.0000        0.0000        0.0000        4.2113       12.8952       10.5877        5.3501        6.2974        8.7422        3.1581        0.2911        1.3557        2.2438        7.0180        5.8471        6.7348        8.0319        6.3378        1.9700        1.2833        0.8912        1.9626        2.4980        0.2137        0.1821        0.1469        0.1696        0.1976        0.2313        0.0553        0.0618        0.0646        0.0634        0.2934        0.2907        0.2829        0.3579        0.2987        0.3364        0.7221        0.2216        0.2219        0.2080        0.1828        0.1470        0.0093        0.0062        0.0043        0.0256        0.2748        0.2860        0.2635        0.1738        0.2409        0.3811        0.0392        0.0000        0.0518        0.0412        0.1324        0.0063        0.0940        0.1363        0.1991        0.1991        0.3338        0.3521        0.2224        0.1988        0.4289        0.5919        0.5441        0.4665        0.5754        0.1712        0.1364        0.1100        0.0773        0.0914        0.0397        0.0556        0.0287        0.0317        0.0969        0.2267        0.2640        0.2875        0.5129        0.8599        1.1302        1.2815        1.2982        1.3275        1.8821        2.0667        1.6734        1.5775        1.1413        0.8632        0.8249        0.8351        0.9347        0.9411        0.9694        1.0215        1.1520        1.1765        1.2360        1.4641        1.6076        1.6910        1.6974        1.7395        1.5516        1.6156        1.4716        1.4168        1.2417        1.2600        1.4616        1.5672        1.1487        0.7289        0.7538        0.7970        0.7877        1.0569        1.1004        1.1575        1.2444        1.3074        1.0833        1.4146        1.5625        1.7296        1.7822        1.8206        2.1227        2.0714        1.8736        1.7407        1.3485        1.2252        1.1760        1.2109        1.7656        1.8145        1.8630        1.9521        2.1379        2.1440        2.0277        1.7800        1.7035        1.4066        1.2482        1.1779        1.2014        1.1310        0.9871        0.7628        0.2019        0.1192        0.6676        0.5964        0.4891        0.5288        0.4464        0.3941        0.3793        0.3503        0.4060        0.4887        0.3965        0.3557        0.2050        0.2733        0.4645        0.5892        1.2634        1.5627        2.4426        0.0000        0.0000        0.0000        5.6371        5.9063        6.0567        5.8010        5.1497        4.6215        0.0000        0.0000        0.0000        0.0000        0.0000        0.0000        0.0000        0.0000        0.0000        0.0000        0.0000        0.0000        0.0000        0.0000        0.0000        0.0000        0.0000        0.0000        0.0000        0.0000        0.0000        0.0000        0.0000        0.0000        0.0000        0.0000        0.0000        0.0000        0.0000        0.0000        0.0000        0.0000        0.0000        0.0000        0.0000        0.0000        0.0000        0.0000        0.0000        0.0000        0.0000        0.0000        0.0000        0.0000        0.0000        0.0000        0.0000        0.0000        0.0000        0.0000        0.0000        0.0000        0.0000        0.0000        0.0000        0.0000
        0.0000        0.0000        0.0000        0.0000        0.0000        5.0001       21.0025       12.1856        3.8916       10.6176       10.6616        2.1736        0.3657        0.5441        3.3317        6.3513        5.7688        8.7668       14.5934        4.2957        2.2147        9.3556        5.4068        5.5902        1.6378        0.2168        0.2392        0.1706        0.1878        0.2139        0.2455        0.0582        0.0639        0.0673        0.0660        0.3541        0.3151        0.3870        0.4016        0.6066        1.1207        1.5724        0.4728        0.3185        0.1926        0.1682        0.1508        0.0089        0.0059        0.0038        0.0027        0.1289        0.2914        0.1121        0.4205        0.1456        0.1737        0.0952        0.2969        0.0524        0.0028        0.0045        0.0072        0.1022        0.1801        0.1919        0.2176        0.3132        0.3920        0.2340        0.2165        0.2305        0.3948        0.7170        0.7078        0.1780        0.1413        0.2979        0.6538        0.4284        0.5454        0.5721        0.7022        0.3754        0.3154        0.0466        0.0075        0.1447        0.5096        1.1676        1.6493        1.2547        1.0162        1.4292        1.5282        1.6702        1.8486        1.8686        1.8103        1.1065        0.8396        0.9020        0.7504        0.8285        0.9703        1.1796        1.3304        1.3527        1.3316        1.5897        1.9564        1.7565        1.9246        1.9744        2.1522        1.8855        1.8551        1.8558        1.8538        1.5921        1.9296        2.3796        2.3388        1.6737        1.2292        1.4372        2.0284        1.7938        2.7369        1.9612        2.0850        2.4526        2.6731        2.9515        3.9376        3.5506        3.9693        3.0541        2.8274        2.2153        2.1358        2.2263        2.0765        1.7749        1.4946        1.4149        1.4625        1.9138        1.9954        2.0791        1.9810        2.1680        2.1995        1.9948        1.8520        1.9222        1.7586        1.6351        1.5187        1.5121        1.3808        1.1771        0.8857        0.2224        0.1149        0.0727        0.1555        0.3580        0.4040        0.4323        0.4327        0.4439        0.6320        0.4031        0.3716        0.2284        0.1478        0.1889        0.2946        0.5081        0.9160        1.0702        1.4868        2.4750        0.0000        0.0000        4.2736        5.7539        6.1889        6.8728        6.4736        5.8048        4.9813        4.6827        4.6249        3.4360        3.4654        3.4655        0.0000        0.0000        0.0000        0.0000        0.0000        0.0000        0.0000        0.0000        0.0000        0.0000        0.0000        0.0000        0.0000        0.0000        0.0000        0.0000        0.0000        0.0000        0.0000        0.0000        0.0000        0.0000        0.0000        0.0000        0.0000        0.0000        0.0000        0.0000        0.0000        0.0000        0.0000        0.0000        0.0000        0.0000        0.0000        0.0000        0.0000        0.0000        0.0000        0.0000        0.0000        0.0000        0.0000        0.0000        0.0000        0.0000        0.0000        0.0000        0.0000        0.0000        0.0000
        0.0000        0.0000        0.0000        0.0000        1.1435       11.8357       17.3143        3.3491        8.2141       16.5523       20.5744        1.1200        0.8989        1.5563        2.5046        0.8717        4.3179        7.0472        8.8987        3.8293        7.5428        9.9533        4.2421        2.8191        0.3113        0.2521        0.2819        0.4233        2.6181        0.4299        0.3058        0.0753        0.0729        0.0714        0.4621        1.3881        1.2306        1.4025        1.5529        1.8513        1.6556        2.7737        0.4160        0.4032        0.3435        0.3454        0.1593        0.1722        0.0061        0.0038        0.0251        0.5157        0.4820        0.2689        0.2914        0.3587        0.0392        0.1569        0.1008        0.1310        0.5975        0.4870        0.2372        0.2659        0.1408        0.1373        0.2030        0.2076        0.2931        0.3785        0.5621        0.4076        0.7105        1.0348        0.6809        0.1410        0.5150        0.9025        0.9369        0.8502        1.0421        1.0606        0.6547        0.4605        0.3759        0.3558        0.3271        0.6298        0.9797        0.9610        1.5671        1.6923        1.4587        1.0076        1.1938        1.8481        2.0504        2.0224        1.6482        1.3696        1.0933        1.2971        1.3482        1.2069        1.4283        1.3396        1.3428        1.3980        1.9019        2.3691        2.5848        2.2346        2.4126        2.6873        2.8749        2.4806        2.4193        2.7556        2.6197        3.0468        3.3246        3.6509        3.6407        2.8203        2.9601        3.7544        3.2165        2.6969        2.5841        3.2807        3.6565        3.1564        4.0729        4.7819        5.6604        6.3135        6.9611        6.9797        7.2401        3.1267        3.1989        2.6835        3.0874        4.3026        4.2885        2.7495        2.8194        2.8590        2.9322        3.1166        3.0109        3.0072        2.4717        2.3863        2.6400        2.6546        2.5019        2.0302        1.7086        1.6063        1.4522        1.2203        0.9217        0.4238        0.1476        0.0612        0.4610        0.7988        0.7164        0.8496        0.7822        0.6429        0.4152        0.6498        0.3276        0.1527        0.1216        0.2099        0.5665        0.5553        0.6095        0.8901        1.4352        2.3601        0.0000        3.5159        3.9705        5.6570        6.0380        6.5451        6.5471        6.0435        4.8636        4.7689        4.7340        4.1013        3.7212        3.6913        3.5813        0.0000        0.0000        0.0000        0.0000        0.0000        0.0000        0.0000        0.0000        0.0000        0.0000        0.0000        0.0000        0.0000        0.0000        0.0000        0.0000        0.0000        0.0000        0.0000        0.0000        0.0000        0.0000        0.0000        0.0000        0.0000        0.0000        0.0000        0.0000        0.0000        0.0000        0.0000        0.0000        0.0000        0.0000        0.0000        0.0000        0.0000        0.0000        0.0000        0.0000        0.0000        0.0000        0.0000        0.0000        0.0000        0.0000        0.0000        0.0000        0.0000        0.0000
        0.0000        0.0000        0.0000        0.0000        2.5743       16.1524       15.8342        4.4466       16.6444       25.9111       14.8082        2.1726        2.5382        2.8854        2.2238        2.2272        2.3794       10.7197       11.9986        7.5530        6.4750        1.3939        0.3755        0.2348        0.2511        0.8396        1.3845        1.8617        0.4364        0.6974        0.3192        0.6051        0.3049        0.1608        0.9708        1.0609        1.6185        3.4971        2.3461        0.6187        1.5140        0.7376        1.0118        1.6050        0.6561        0.5612        0.2301        0.0558        0.0574        0.0548        0.0256        0.6113        0.3700        0.1176        0.6842        0.7741        0.6900        0.6168        0.5774        0.2150        0.2888        0.6498        1.2309        1.4524        1.6250        1.2890        1.3565        0.8335        1.2927        1.6096        1.2333        1.8257        1.7170        0.6340        0.4196        0.7289        1.4701        1.6299        0.8174        0.7294        0.5344        0.5432        0.7235        0.2794        0.0676        0.0919        0.1795        0.3130        0.3126        0.8044        1.1512        1.2098        0.6280        0.7548        1.3885        1.8928        2.3702        2.5414        2.3128        1.7887        1.7695        1.6507        1.6462        1.2807        1.1587        1.2182        1.3399        1.9241        2.6686        2.7269        2.9655        2.1180        2.9597        3.5517        3.2756        3.0639        3.5921        3.5801        3.8509        3.9029        4.8248        6.1497        4.3084        3.3009        3.8711        3.2130        3.6852        3.7442        3.3583        4.7212        5.4177        4.3781        4.5989        4.8065        5.2840        5.7280        6.4939        6.9366        7.1528        2.9687        3.3712        3.4954        5.8452        9.6072        4.5803        4.6112        4.6660        5.3512        5.9161        5.3750        4.0209        5.9645        4.6640        3.5023        3.4159        4.1114        4.3220        3.3800        3.0389        2.6727        2.0399        1.7472        1.1262        0.2134        0.1097        0.0705        0.0854        1.0078        0.5923        0.4383        0.6536        0.5863        0.3802        0.2785        0.2380        0.1052        0.0870        0.1242        0.2170        0.3711        0.4851        0.7065        1.0624        2.2288        2.3165        2.7061        4.1633        5.1373        5.0874        5.0137        4.8607        4.2627        4.0746        4.2226        4.1352        3.9501        3.7827        4.1540        3.6149        0.0000        0.0000        0.0000        0.0000        0.0000        0.0000        0.0000        0.0000        0.0000        0.0000        0.0000        0.0000        0.0000        0.0000        0.0000        0.0000        0.0000        0.0000        0.0000        0.0000        0.0000        0.0000        0.0000        0.0000        0.0000        0.0000        0.0000        0.0000        0.0000        0.0000        0.0000        0.0000        0.0000        0.0000        0.0000        0.0000        0.0000        0.0000        0.0000        0.0000        0.0000        0.0000        0.0000        0.0000        0.0000        0.0000        0.0000        0.0000        0.0000        0.0000
        0.0000        0.0000        0.0000        0.0000        8.3127       42.0975       19.2050       19.6945       45.4041       26.2495       14.8237        3.8555        5.0875        5.9241        5.4677        5.6431       16.5257       18.8528        9.9258       14.6196        6.5527        2.2276        0.7058        0.1329        0.1382        2.1233        1.6619        1.3753        0.6508        0.3574        1.6196        2.2160        2.4964        0.7696        0.8531        4.0235        1.0804        2.4401        1.6042        1.5641        0.3334        0.8960        1.2355        0.8766        0.6938        0.2640        0.0916        0.0098        0.0063        0.0327        0.0029        0.1432        0.0974        0.3152        0.3553        0.1948        0.0172        0.0573        0.1203        0.0410        0.0013        0.0708        0.1808        1.9660        1.0786        1.0976        1.5551        1.0684        0.9899        0.8063        1.3063        2.0731        1.1239        0.3172        0.1391        0.3040        1.2554        1.4635        1.5655        0.9226        0.7072        0.6926        0.5379        0.3021        0.8919        0.7462        1.2312        0.7204        0.5566        0.4536        0.3152        0.1880        0.2385        0.1045        0.2203        1.1493        1.7056        1.8843        1.7198        1.2008        1.2097        1.3399        1.2445        0.6682        0.8815        1.0087        0.7808        1.1047        1.6141        1.9208        1.8328        1.4155        2.0044        1.9162        1.9291        2.8077        4.4847        4.5667        4.2844        4.0775        3.6924        4.5177        5.5041        3.8763        3.8946        3.2494        3.7389        3.8539        4.2319        4.5344        5.3339        4.4767        4.1527        4.6655        4.9670        5.3571        2.7929        2.9439        2.8820        2.8036        2.7638        2.7040        2.8969        9.9428        1.7106        1.7282        1.7448        2.3206        2.3259        2.2477        2.0826        2.6457        3.3313        3.2188        3.1487        3.8817        2.8729        1.5388        1.3993        1.2313        1.0992        0.9100        0.6654        0.0000        0.0000        0.0000        0.0000        0.0351        0.0026        0.1101        0.1901        0.0000        0.0000        0.0000        0.0214        0.0000        0.0000        0.0000        0.0000        0.2482        0.3521        0.5009        0.7415        1.0588        1.7196        2.2469        2.7283        2.4778        3.0492        2.9595        2.8366        2.0361        1.9519        2.0306        2.2579        2.9909        3.2898        3.2760        3.2731        0.0000        0.0000        0.0000        0.0000        0.0000        0.0000        0.0000        0.0000        0.0000        0.0000        0.0000        0.0000        0.0000        0.0000        0.0000        0.0000        0.0000        0.0000        0.0000        0.0000        0.0000        0.0000        0.0000        0.0000        0.0000        0.0000        0.0000        0.0000        0.0000        0.0000        0.0000        0.0000        0.0000        0.0000        0.0000        0.0000        0.0000        0.0000        0.0000        0.0000        0.0000        0.0000        0.0000        0.0000        0.0000        0.0000        0.0000        0.0000        0.0000        0.0000
        0.0000        0.0000        0.0000        0.0000        0.0000        0.0000        0.0000        0.0000       27.8872        9.3908        4.1099        5.5930        7.0810        7.2223        6.6902       19.8897       17.5003        9.6560       14.1235       11.4472        2.7323        0.9670        1.1510        0.4807        2.5916        4.8922        1.2675        0.5415        2.1032        2.4902        2.4032        2.8855        0.8306        1.0660        0.1883        0.2431        0.7350        2.0186        1.1860        0.3164        0.1941        0.2990        0.7320        0.3324        0.4897        0.9162        0.3387        0.1998        0.0872        0.0561        0.7488        0.6651        1.0842        0.4986        0.5904        0.3151        0.1375        0.0401        1.7967        2.3675        2.4717        1.6383        0.8518        1.0535        0.9152        1.7053        1.3908        1.3217        1.2588        1.1980        1.0496        0.3031        0.4531        0.2283        0.3870        0.1935        0.5960        0.8525        0.9153        0.5042        0.2955        0.7528        0.4417        0.5603        0.5990        0.9275        1.2785        0.7985        0.3768        0.2764        0.2619        0.8321        0.7413        0.4460        0.6316        1.3323        1.8701        2.0398        2.2567        1.9189        1.7320        1.6979        2.3767        1.5853        1.8182        1.5816        1.4999        0.9392        1.2679        1.2362        2.3013        1.9625        2.1295        2.2431        2.7923        4.6072        6.2452        6.1090        5.0949        4.5126        3.5337        3.4256        4.0263        3.2903        3.2569        3.0195        2.4268        3.3577        3.9637        3.9566        4.0301        3.7286        3.9341        4.8663        4.7494        4.9200        3.1677        3.4991        3.2274        3.4175        3.0087        2.9071        2.8997        3.7286        1.8090        1.7628        1.7576        2.4306        2.4013        2.2767        2.0501        1.7914        1.7774        1.4195        1.3788        1.5408        1.5074        1.4268        1.2963        1.1522        1.0213        0.8231        0.5944        0.0000        0.0000        0.0052        0.0000        0.0000        0.0029        0.0026        0.0025        0.0000        0.0000        0.0000        0.0075        0.0000        0.0000        0.0000        0.0000        0.2286        0.2525        1.0887        0.9642        1.5118        1.9723        2.4181        1.3470        1.7262        1.9485        2.0461        1.9595        1.4729        1.4409        1.6191        1.9860        2.7638        3.2062        0.0000        0.0000        0.0000        0.0000        0.0000        0.0000        0.0000        0.0000        0.0000        0.0000        0.0000        0.0000        0.0000        0.0000        0.0000        0.0000        0.0000        0.0000        0.0000        0.0000        0.0000        0.0000        0.0000        0.0000        0.0000        0.0000        0.0000        0.0000        0.0000        0.0000        0.0000        0.0000        0.0000        0.0000        0.0000        0.0000        0.0000        0.0000        0.0000        0.0000        0.0000        0.0000        0.0000        0.0000        0.0000        0.0000        0.0000        0.0000        0.0000        0.0000        0.0000        0.0000
        0.0000        0.0000        0.0000        0.0000        0.0000        0.0000        0.0000        0.0000        0.0000        0.0000        6.8751        8.9206        8.5059        8.6340       26.4668       25.7712       10.6229       15.0558       16.5176        4.1623        2.8109        2.6060        2.2955        9.1221       11.3902        4.8229        2.0277        3.8176        5.8187        3.7810        3.3540        0.2782        2.8609        1.0699        0.5152        1.9370        0.2232        0.7621        0.2828        0.4816        0.8045        0.2293        0.5333        0.4505        0.1624        0.1606        0.1580        0.4075        0.1401        0.7110        0.7437        0.3323        0.0974        0.1834        0.4758        0.7225        2.1663        2.8348        3.6882        4.2039        4.1351        3.1542        1.0706        1.0439        1.9199        2.3907        2.1653        1.1660        0.3748        0.1378        0.1024        0.5246        0.2472        0.2381        0.3705        0.1844        0.2867        0.3934        1.0704        0.5536        0.1589        0.2596        0.2124        0.0671        0.1386        0.2603        0.6987        0.7241        0.7822        1.1595        0.3304        0.5849        1.0839        1.3483        1.5848        1.8882        1.9076        2.4712        3.3538        2.7418        2.6275        2.8213        3.0502        2.0984        1.8533        1.9704        1.5861        1.0325        1.5486        2.2528        2.5377        1.4983        1.6739        1.5997        1.4859        1.6571        2.4233        2.6325        3.0740        2.4269        2.4145        2.4113        3.4868        2.0064        2.3187        2.5550        2.0291        3.0373        3.5181        3.4880        3.6070        3.3477        3.3009        3.5164        3.6897        3.7002        3.3073        3.2812        3.2712        3.7426        3.0510        4.3908        3.2032        1.7678        1.6494        1.5720        1.5284        2.4537        2.3783        2.1770        1.8900        1.5903        1.3161        1.1673        1.1451        1.2868        1.2660        1.2012        1.0884        1.0047        0.8541        0.6835        0.4876        0.0000        0.0000        0.9482        0.0000        0.0000        0.0034        0.0026        0.0000        0.0000        0.0000        0.0000        0.3074        0.0000        0.0000        0.0000        0.1399        0.5103        0.3543        0.3331        1.6136        2.4041        2.9666        1.3067        1.3034        1.2669        1.4581        1.6176        1.8520        1.9755        2.1219        2.1514        0.0000        0.0000        0.0000        0.0000        0.0000        0.0000        0.0000        0.0000        0.0000        0.0000        0.0000        0.0000        0.0000        0.0000        0.0000        0.0000        0.0000        0.0000        0.0000        0.0000        0.0000        0.0000        0.0000        0.0000        0.0000        0.0000        0.0000        0.0000        0.0000        0.0000        0.0000        0.0000        0.0000        0.0000        0.0000        0.0000        0.0000        0.0000        0.0000        0.0000        0.0000        0.0000        0.0000        0.0000        0.0000        0.0000        0.0000        0.0000        0.0000        0.0000        0.0000        0.0000        0.0000        0.0000        0.0000
        0.0000        0.0000        0.0000        0.0000        0.0000        0.0000        0.0000        0.0000        0.0000        0.0000       13.2228       14.7835       12.0787       14.6285       35.5531       18.6868       11.6372       14.4080        8.0923        4.1519        5.0021        3.4109        2.8979        6.1052        3.4219        1.6106        4.8665       11.7817       13.0500        9.7194        4.8463        7.6962        7.4765        7.9954        6.1708        5.4624        2.2994        0.7173        1.1760        2.5468        2.6571        2.2861        0.9444        0.1390        0.4087        0.3427        0.1172        0.6110        0.2223        0.5763        1.9004        1.8033        1.3015        1.6595        2.8964        2.2485        1.8963        3.5330        2.8736        4.2129        0.9869        0.7285        0.5800        1.8383        1.4838        1.3780        0.5362        0.4488        0.6293        1.0087        2.0599        2.9433        1.5444        1.1173        0.4618        0.3313        0.6712        0.3064        0.1722        0.2271        0.2480        0.0930        0.0908        0.0209        0.0484        0.1373        0.2671        0.1913        0.1523        0.3576        0.3834        0.0962        0.0892        0.4174        0.6410        1.6278        2.5990        2.9310        3.2400        2.6160        2.5087        2.7193        2.0478        0.3524        0.2133        0.1428        0.6978        0.4165        1.3702        1.2640        1.6363        1.2457        1.1305        1.1209        1.3347        1.7996        2.0290        2.1596        2.0702        1.6793        2.3266        2.3057        2.3376        2.2826        2.3930        3.1060        1.9439        3.4125        3.4559        3.5846        3.5571        3.5874        3.4883        3.5170        3.7815        3.6763        3.6482        3.7443        3.5826        3.6583        3.4029        5.3981        4.5194        1.8742        1.7260        1.6102        1.5078        2.4019        2.2226        1.9577        1.6389        1.3262        1.0050        0.8345        0.8195        0.9207        0.9062        0.8577        0.7765        0.7130        1.9579        1.1100        0.3481        0.0000        0.0000        0.0000        0.0000        0.0083        0.0000        0.0000        0.0000        0.0143        0.0090        0.0000        0.4714        0.0046        0.1490        0.3725        0.4570        0.4546        1.7077        0.9660        0.3999        0.8290        0.9817        0.9828        1.1849        1.6720        1.9593        2.1183        3.2499        2.1356        2.5195        0.0000        0.0000        0.0000        0.0000        0.0000        0.0000        0.0000        0.0000        0.0000        0.0000        0.0000        0.0000        0.0000        0.0000        0.0000        0.0000        0.0000        0.0000        0.0000        0.0000        0.0000        0.0000        0.0000        0.0000        0.0000        0.0000        0.0000        0.0000        0.0000        0.0000        0.0000        0.0000        0.0000        0.0000        0.0000        0.0000        0.0000        0.0000        0.0000        0.0000        0.0000        0.0000        0.0000        0.0000        0.0000        0.0000        0.0000        0.0000        0.0000        0.0000        0.0000        0.0000        0.0000        0.0000        0.0000        0.0000
        0.0000        0.0000        0.0000        0.0000        0.0000        0.0000        0.0000        0.0000        0.0000        0.0000       25.4363       17.9369       25.4739       38.9288       32.0659       24.7855       32.1743       13.8283       11.5372        9.0092        7.8437        8.1986        8.0749       10.4191       10.7884        9.7569        9.9837       10.3921       13.4201       12.8633       10.9342       19.3062       11.2254        6.8353        8.9515        8.7706        3.7864        2.1637        1.1865        2.6757        2.2990        2.8599        1.2698        1.0687        2.0338        0.7613        1.2239        1.2568        0.6369        1.0585        0.4040        0.8643        1.9234        2.6657        2.0293        1.3645        1.3055        1.0819        1.1819        0.3950        0.0605        0.0611        0.6143        1.3371        1.9404        2.0690        1.2371        0.5337        0.6287        0.7665        2.0120        0.9910        0.8454        0.8387        0.3562        0.1057        0.1628        0.1864        0.5827        0.3593        0.2528        0.1472        0.0679        0.0005        0.0007        0.0337        0.0329        0.2436        0.2283        0.2696        0.2653        0.4075        0.2717        0.6789        1.6539        1.4588        1.9308        1.9788        2.1414        1.6887        1.4931        1.2875        0.9654        0.5157        0.4026        0.5579        1.6824        0.8332        1.0113        0.6455        0.7272        1.0280        1.3145        1.4548        1.7312        2.3270        2.6662        2.7144        2.6288        2.1756        2.1445        2.1372        2.5225        2.8794        2.7457        3.1206        3.1800        4.1757        4.2097        4.3605        4.3783        4.2872        3.6344        3.5962        3.8318        4.5662        4.8760        4.9425        4.7219        4.5963        4.4317        4.1824        3.8493        3.0642        2.7534        2.5036        2.2925        2.8718        2.6547        1.7525        1.2052        0.0658        0.0639        0.0616        0.0000        0.0000        0.0000        0.0000        0.0000        0.9483        0.4048        0.0000        0.0000        0.0000        0.0000        0.0000        0.0252        0.4536        0.6590        1.5198        0.8629        0.2049        0.0349        0.4409        0.0200        0.0250        0.4581        0.0079        0.0258        0.6201        1.2159        0.1321        0.4210        0.7217        2.7691        1.3480        1.2316        0.8654        0.4285        0.4400        0.0000        0.0000        0.0000        0.0000        0.0000        0.0000        0.0000        0.0000        0.0000        0.0000        0.0000        0.0000        0.0000        0.0000        0.0000        0.0000        0.0000        0.0000        0.0000        0.0000        0.0000        0.0000        0.0000        0.0000        0.0000        0.0000        0.0000        0.0000        0.0000        0.0000        0.0000        0.0000        0.0000        0.0000        0.0000        0.0000        0.0000        0.0000        0.0000        0.0000        0.0000        0.0000        0.0000        0.0000        0.0000        0.0000        0.0000        0.0000        0.0000        0.0000        0.0000        0.0000        0.0000        0.0000        0.0000        0.0000        0.0000        0.0000        0.0000
        0.0000        0.0000        0.0000        0.0000        0.0000        0.0000        0.0000        0.0000        0.0000        0.0000        0.0000       14.7649       20.5831       20.4069       21.8871       22.3480       16.8630       12.9148       15.9540       11.6813       11.8852       10.5297       13.0025       22.8881       13.3989        6.1893        7.9860        6.3231        7.9349       25.5981       12.5575        8.2252        4.2921        4.3028       10.1524        9.6573        7.1505        2.8364        3.0205        0.9656        2.0426        2.9365        1.4726        2.2882        2.0054        1.9455        1.5725        0.7814        0.1149        0.1658        0.6637        3.5395        2.8320        2.2839        1.7949        1.7657        2.2544        1.7420        0.6941        1.2370        2.7280        2.4691        1.0271        2.0688        3.2988        3.3239        3.7413        2.4063        2.0203        2.5388        1.7761        1.1039        1.2111        1.0290        0.5644        0.6634        0.4412        0.2819        0.5933        0.2388        0.2908        0.1747        0.1494        0.0359        0.0952        0.1985        0.3776        0.2873        0.6313        1.1380        0.8809        1.1152        1.5071        1.4278        1.9021        1.8185        2.3952        2.1555        1.4554        1.4371        1.4625        1.2960        1.1352        0.6952        0.8639        1.5328        2.7074        1.1804        1.6367        0.4895        0.5009        1.1917        1.6521        1.7301        2.0403        2.6566        2.9944        3.1324        3.0578        2.5842        2.5636        2.5022        2.5359        3.6702        3.8551        3.0595        3.4089        4.2127        5.8050        4.7061        4.6444        4.0222        4.4689        4.1272        4.1623        5.0438        5.2458        5.7081        5.2170        5.0060        4.8291        4.4920        4.0580        3.2257        2.9739        2.6283        2.3522        2.0894        2.5087        1.3783        1.0377        0.0000        0.0000        0.0566        0.0000        0.0000        0.0097        0.0000        0.0000        0.0000        0.0000        0.0000        0.0000        0.0081        0.0000        0.7009        0.0517        0.6868        0.9181        0.9329        1.7865        0.8184        0.4266        0.5587        0.0128        0.0157        0.3160        0.0420        0.7159        0.2845        0.7046        0.5533        0.4833        1.6797        0.5957        0.2812        0.2597        0.1460        0.1157        0.0000        0.0000        0.0000        0.0000        0.0000        0.0000        0.0000        0.0000        0.0000        0.0000        0.0000        0.0000        0.0000        0.0000        0.0000        0.0000        0.0000        0.0000        0.0000        0.0000        0.0000        0.0000        0.0000        0.0000        0.0000        0.0000        0.0000        0.0000        0.0000        0.0000        0.0000        0.0000        0.0000        0.0000        0.0000        0.0000        0.0000        0.0000        0.0000        0.0000        0.0000        0.0000        0.0000        0.0000        0.0000        0.0000        0.0000        0.0000        0.0000        0.0000        0.0000        0.0000        0.0000        0.0000        0.0000        0.0000        0.0000        0.0000        0.0000        0.0000
        0.0000        0.0000        0.0000        0.0000        0.0000        0.0000        0.0000        0.0000        0.0000        0.0000        0.0000        0.0000        0.0000        0.0000       17.1342       15.3104       20.2632       22.8273       16.4479       16.3659       13.8788       18.7835       21.1848       13.5431       12.1098        6.6263       11.0643       16.6941       25.0772       27.8148       21.7563        8.1279        2.8225        3.4750        5.4614        0.3586        1.4134        1.0233        2.2262        1.2179        2.1086        1.8612        1.2908        1.5280        1.6873        1.1742        1.1903        0.2585        0.1158        0.5659        1.6296        2.7620        1.6126        1.4655        1.7837        2.3789        2.0310        1.4713        2.7149        1.1683        2.0702        2.1002        2.4900        2.5430        4.4298        5.8200        3.7680        2.4013        1.9974        1.5263        1.4898        1.3307        1.2284        1.0111        1.3251        1.6131        1.2006        1.0283        0.8506        0.3375        0.4344        0.9328        0.8933        1.3308        0.3875        0.4446        0.3678        0.8081        1.8781        1.4786        1.0039        0.6419        1.0820        2.3034        1.9291        2.7590        2.8748        2.7123        2.0535        1.9758        1.8296        1.6973        1.7431        1.9200        1.3985        1.5310        1.7540        1.5662        0.8176        0.8140        0.7231        1.7572        2.0336        2.2543        2.5140        3.2139        3.6762        3.7910        3.6955        3.2101        3.2357        2.9874        2.8307        3.3804        5.5190        5.6947        5.5455        4.6148        4.9385        5.7460        5.3651        4.4845        4.1710        4.9450        4.4897        5.3186        5.5105        5.4292        5.3351        5.1229        4.8076        4.5260        4.1629        3.3254        2.9667        2.6874        2.5050        2.1106        1.9193        1.5764        1.1160        0.0240        0.0000        0.0000        0.0000        0.0000        0.0000        0.0000        0.0000        0.0000        0.0000        0.0000        0.0179        0.0000        0.0000        0.0080        0.0321        0.6985        0.9839        0.9791        0.7769        0.2570        0.0000        0.7594        1.3721        1.8081        1.0909        1.4893        2.4013        2.1269        0.2461        0.1623        0.2486        2.1922        0.2883        0.3504        0.0000        0.0000        0.0000        0.0000        0.0000        0.0000        0.0000        0.0000        0.0000        0.0000        0.0000        0.0000        0.0000        0.0000        0.0000        0.0000        0.0000        0.0000        0.0000        0.0000        0.0000        0.0000        0.0000        0.0000        0.0000        0.0000        0.0000        0.0000        0.0000        0.0000        0.0000        0.0000        0.0000        0.0000        0.0000        0.0000        0.0000        0.0000        0.0000        0.0000        0.0000        0.0000        0.0000        0.0000        0.0000        0.0000        0.0000        0.0000        0.0000        0.0000        0.0000        0.0000        0.0000        0.0000        0.0000        0.0000        0.0000        0.0000        0.0000        0.0000        0.0000        0.0000        0.0000
        0.0000        0.0000        0.0000        0.0000        0.0000        0.0000        0.0000        0.0000        0.0000        0.0000        0.0000        0.0000        0.0000        0.0000        0.0000        0.0000        0.0000        0.0000       32.3445       22.1240       25.3432       20.4188       12.6654       11.1152        9.9329        7.1583       10.5867       17.2014       20.2663       16.2993       25.0028       17.2992       19.0438       14.8082        3.5538        0.3745        1.1040        0.8491        1.6172        1.9258        3.3330        0.8200        0.6331        1.8716        1.7514        1.2090        2.2743        0.4351        0.8459        2.9571        3.3629        2.5088        2.6739        1.6956        2.5206        2.4854        1.4482        3.0222        2.6445        1.7547        1.5610        2.8346        1.7796        2.9610        2.8284        3.0135        2.9895        2.8513        2.6245        1.7050        1.8146        1.7505        1.5172        1.4539        1.7719        1.8664        1.9200        2.2722        1.4302        1.3276        2.3924        1.5326        1.4003        0.4500        0.8346        0.2092        0.2135        1.1293        1.2617        1.3070        1.4665        1.4035        1.8565        1.2952        2.3675        2.9515        2.6366        3.2736        3.0679        2.4628        2.2081        2.7667        4.0664        3.4670        2.9761        2.7725        3.5073        4.0136        2.6919        2.0750        1.0914        2.4442        2.8122        3.0007        3.3105        4.5971        4.9936        6.1440        5.4283        4.5215        3.7556        4.3661        3.7902        4.4865        4.2464        4.0610        5.7254        6.5886        6.2200        5.9851        6.3442        5.6433        4.8785        4.5804        4.6714        5.3052        5.4765        5.4313        5.2938        4.7890        4.4488        4.4375        4.2524        3.3350        2.9045        2.7332        2.7839        2.9980        2.5639        2.1664        1.6180        0.0000        0.0000        0.0000        0.0000        0.0104        0.0000        0.0000        0.0000        0.0000        0.0000        0.0000        0.0000        0.0000        0.0000        0.0759        0.0575        0.6101        0.8340        0.9509        0.8283        0.0000        0.0104        0.0775        0.0924        0.6178        0.1783        0.2727        1.7976        0.2102        0.7409        0.2796        2.2524        0.6258        0.3346        0.3169        0.0000        0.0000        0.0000        0.0000        0.0000        0.0000        0.0000        0.0000        0.0000        0.0000        0.0000        0.0000        0.0000        0.0000        0.0000        0.0000        0.0000        0.0000        0.0000        0.0000        0.0000        0.0000        0.0000        0.0000        0.0000        0.0000        0.0000        0.0000        0.0000        0.0000        0.0000        0.0000        0.0000        0.0000        0.0000        0.0000        0.0000        0.0000        0.0000        0.0000        0.0000        0.0000        0.0000        0.0000        0.0000        0.0000        0.0000        0.0000        0.0000        0.0000        0.0000        0.0000        0.0000        0.0000        0.0000        0.0000        0.0000        0.0000        0.0000        0.0000        0.0000        0.0000        0.0000
        0.0000        0.0000        0.0000        0.0000        0.0000        0.0000        0.0000        0.0000        0.0000        0.0000        0.0000        0.0000        0.0000        0.0000        0.0000        0.0000        0.0000        0.0000        0.0000       35.1111       29.7334       23.4273       24.5904       18.7366       13.4681        9.2512        9.0175       10.3630       12.1133       21.7683       22.1234       27.2597       30.3495       12.0169        3.7129        1.9722        8.4096        1.1022        7.5769        5.0654        1.6041        2.9190        1.8896        3.0699        1.4220        1.3200        0.9000        0.5940        1.7520        1.5600        2.1780        2.1240        3.1380        4.1700        4.1220        3.1657        2.1830        2.6797        2.4511        3.8106        3.0096        2.7565        1.8129        1.1743        1.4628        1.7399        2.2733        0.9424        0.5838        1.6671        2.2305        1.3038        1.5209        1.7994        2.3410        1.9989        2.1875        2.3988        1.8449        1.2827        1.3936        0.8395        1.0335        1.3154        0.9216        1.0125        1.2873        1.1341        1.3919        2.4458        2.8654        2.8800        2.6503        2.5452        3.1333        3.1563        3.6130        3.8110        3.2994        3.0458        3.6536        3.8081        3.9096        4.5129        4.8528        4.7380        4.5597        5.9175        4.9120        4.6729        4.3902        4.6730        4.3911        4.8505        5.9476        7.8149        8.6396        9.4249        6.5748        8.3075        7.5387        6.3010        7.2815        6.8016        7.0895        5.1671        5.3904        6.7583        7.8536        8.6394        7.6596        8.9622        8.3204        6.9320        6.0075        6.0219        6.1800        5.9834        5.6196        6.0309        5.6748        5.5755        6.4404        2.3868        2.2263        4.5713        3.4742        3.5930        3.7193        3.4863        2.6828        1.5570        0.9842        0.6469        0.5474        0.6336        0.4860        1.2591        0.2664        0.0000        0.0000        0.0000        0.7062        1.1055        0.0000        0.0112        0.0000        0.3924        0.4015        0.5858        0.5078        1.0053        1.0619        1.0396        0.7951        0.2582        0.2668        1.1144        1.0945        5.1540        3.2109        1.9954        2.3181        4.0347        0.5499        0.5431        0.0000        0.0000        0.0000        0.0000        0.0000        0.0000        0.0000        0.0000        0.0000        0.0000        0.0000        0.0000        0.0000        0.0000        0.0000        0.0000        0.0000        0.0000        0.0000        0.0000        0.0000        0.0000        0.0000        0.0000        0.0000        0.0000        0.0000        0.0000        0.0000        0.0000        0.0000        0.0000        0.0000        0.0000        0.0000        0.0000        0.0000        0.0000        0.0000        0.0000        0.0000        0.0000        0.0000        0.0000        0.0000        0.0000        0.0000        0.0000        0.0000        0.0000        0.0000        0.0000        0.0000        0.0000        0.0000        0.0000        0.0000        0.0000        0.0000        0.0000        0.0000        0.0000        0.0000
        0.0000        0.0000        0.0000        0.0000        0.0000        0.0000        0.0000        0.0000        0.0000        0.0000        0.0000        0.0000        0.0000        0.0000        0.0000        0.0000        0.0000        0.0000        0.0000       22.0718       27.9838       16.6413       15.4275       13.2710       15.0386       11.2010       10.5093       10.9032        6.7978        7.0633       20.9824        9.3107       10.0668        9.1122        6.3430        4.8185        5.5327        1.3391        8.5473        1.4475        0.2813        0.1791        0.9579        2.2696        1.9716        0.2880        0.9360        1.3980        2.5140        2.6160        1.4160        1.4880        1.9680        3.1320        4.1820        3.6355        2.3874        2.5014        3.8540        3.0430        2.1425        0.9523        1.0513        1.3023        0.9982        0.7627        0.2218        0.4559        0.4031        1.8484        2.6179        1.8040        1.9832        2.1584        2.2654        1.9988        1.7074        1.5102        1.4067        0.7888        0.9257        1.3846        1.5137        1.4145        1.9018        1.8934        1.6243        1.5932        2.8470        2.9258        2.8456        3.5089        3.3542        3.3848        3.8383        3.6210        4.7894        4.5456        4.6723        4.4605        4.3556        4.1775        4.6726        6.1568        7.2927        8.5585        6.8527        5.6526        4.2337        6.1844        5.4677        5.8295        6.2592        5.8108        6.0511        6.2903        8.7662        9.0600        6.1551        7.0369        6.7694        9.0792        6.7778        5.1738        8.2005        5.9273        4.9633        9.8361        8.9158        8.2070        5.8739        6.3801        8.0525        6.5031        6.2640        6.2414        6.2971        5.9728        5.2922        4.2589        5.4973        5.2694        5.2467        2.3489        2.2465        3.4177        3.5871        4.7443        4.2811        4.0396        3.9208        2.1071        1.4601        0.9011        0.7636        0.8693        0.6881        0.5090        0.3712        0.2713        0.0000        1.3229        0.4427        1.2980        0.0000        0.0000        0.0000        0.2397        0.3326        0.4367        0.5914        3.3486        4.3931        1.5873        1.2756        0.4209        0.5546        0.7127        0.6828        1.7824        1.2225        0.7170        0.7115        0.7544        0.7895        0.7956        0.8006        3.4562        0.0000        0.0000        0.0000        0.0000        0.0000        0.0000        0.0000        0.0000        0.0000        0.0000        0.0000        0.0000        0.0000        0.0000        0.0000        0.0000        0.0000        0.0000        0.0000        0.0000        0.0000        0.0000        0.0000        0.0000        0.0000        0.0000        0.0000        0.0000        0.0000        0.0000        0.0000        0.0000        0.0000        0.0000        0.0000        0.0000        0.0000        0.0000        0.0000        0.0000        0.0000        0.0000        0.0000        0.0000        0.0000        0.0000        0.0000        0.0000        0.0000        0.0000        0.0000        0.0000        0.0000        0.0000        0.0000        0.0000        0.0000        0.0000        0.0000        0.0000        0.0000
        0.0000        0.0000        0.0000        0.0000        0.0000        0.0000        0.0000        0.0000        0.0000        0.0000        0.0000        0.0000        0.0000        0.0000        0.0000        0.0000        0.0000        0.0000        0.0000        0.0000       28.6391       24.5587       15.1677       13.9164       12.4986       11.3502       13.9172        9.0856        7.9152       13.2010       17.6297        5.2610        4.2200        4.2703        1.4800        1.6733        4.1490        8.9281        6.8791        4.8201        1.9879        1.0328        2.8472        3.5993        1.3868        0.8460        1.1760        1.2900        1.7940        1.0980        1.3980        0.1500        0.3000        0.9480        2.4840        2.6410        0.6718        0.5309        3.7570        2.6221        1.7453        0.1374        0.1718        0.2835        0.6778        0.2782        0.3038        1.4726        2.3941        2.2202        2.6430        2.0269        1.7808        1.4884        1.3767        1.0814        0.9972        0.6616        0.8353        0.7328        0.9350        1.2526        1.5647        2.1729        2.6633        3.2123        3.2930        3.4877        3.2764        2.8791        3.1937        3.9825        3.9396        4.8425        4.5258        4.9566        5.4243        5.4900        6.2357        6.1136        5.4456        5.7005        5.6991        7.3587        7.6006        7.3127        7.1053        6.3236        7.3313        6.8031        5.7968        6.0959        6.0813        6.0794        6.3864        6.5730        7.8881        8.5567        6.7947        6.7577        6.1073        6.0346        5.7823        5.4425        7.2298        6.5474        4.6988        5.6345        9.4518        6.2634        6.0591        5.9177        5.9542        6.0464        6.0729        5.9466        5.9080        5.5689        4.9279        3.2279        2.7292        3.2858        2.4994        2.3394        3.4266        3.4830        2.6209        4.1523        4.5620        4.3740        3.4616        2.2182        1.5610        1.3099        0.9297        1.0094        0.7281        0.5139        4.7533        4.8222        4.8863        4.2875        1.0010        0.0169        0.0000        0.0181        0.0402        0.3035        0.4040        0.5512        0.7710        1.4991        1.8559        1.8768        3.2199        0.6806        0.8874        0.8909        0.9650        0.9225        2.1439        0.9040        0.9196        1.1043        1.1241        2.0266        2.5550        5.8245        3.4458        0.0000        0.0000        0.0000        0.0000        0.0000        0.0000        0.0000        0.0000        0.0000        0.0000        0.0000        0.0000        0.0000        0.0000        0.0000        0.0000        0.0000        0.0000        0.0000        0.0000        0.0000        0.0000        0.0000        0.0000        0.0000        0.0000        0.0000        0.0000        0.0000        0.0000        0.0000        0.0000        0.0000        0.0000        0.0000        0.0000        0.0000        0.0000        0.0000        0.0000        0.0000        0.0000        0.0000        0.0000        0.0000        0.0000        0.0000        0.0000        0.0000        0.0000        0.0000        0.0000        0.0000        0.0000        0.0000        0.0000        0.0000        0.0000        0.0000        0.0000
        0.0000        0.0000        0.0000        0.0000        0.0000        0.0000        0.0000        0.0000        0.0000        0.0000        0.0000        0.0000        0.0000        0.0000        0.0000        0.0000        0.0000        0.0000        0.0000        0.0000        0.0000       18.0993       17.6799       15.5958       13.5598       13.6589       11.5145       10.2100       10.8092       11.0358        7.0068        6.3201        4.6569        5.5549        2.6187        1.8276        1.3041        0.8219        0.9193        0.9068        0.4164        0.3433        2.6277        1.5804        0.8706        1.2120        1.6440        1.3680        0.9060        0.7920        0.3960        0.5520        0.0360        0.0720        0.3600        0.6211        0.3028        0.0798        0.3344        0.6083        0.2625        0.2928        0.5340        0.9741        0.7399        0.5793        1.7425        2.9722        3.6946        3.2631        1.3929        1.2317        1.2028        1.0427        1.2143        1.1382        1.2044        1.0876        1.1007        0.9300        1.2644        1.6064        1.9629        2.8278        4.0144        3.7735        3.7881        3.8600        3.6695        4.5586        4.4622        4.7370        5.4992        5.4315        5.6015        5.4871        5.9238        7.1737        7.9840        6.7313        6.7296        6.8505        6.4616        7.1112        6.9023        6.2430        6.5867        7.2505        7.6330        7.9799        6.7093        7.3196        6.4444        6.7026        6.9999        7.3533        8.0398        7.3898        6.6822        6.6452        6.3249        6.3358        5.2532        4.2998        4.3981        4.3279        3.5162        5.4165        5.4347        5.7832        4.6321        4.9965        4.9949        5.0825        5.1920        5.1309        5.1634        4.9121        4.3907        2.9893        2.6164        2.4236        2.4470        2.3550        2.3179        2.4522        2.6124        4.9945        4.4596        4.3306        3.5806        2.4058        1.8042        1.3401        1.0487        1.7620        0.6424        0.3822        0.2836        0.0647        0.0791        0.0985        0.1225        0.1572        0.1656        0.2056        0.2382        0.5307        0.6474        0.7868        0.9724        1.5805        1.8437        1.9111        1.8741        1.0665        1.2511        1.3617        1.5971        1.2549        1.5025        1.2841        1.2257        1.4640        3.6553        3.6115        2.9836        4.1963        2.4911        1.0536        0.0000        0.0000        0.0000        0.0000        0.0000        0.0000        0.0000        0.0000        0.0000        0.0000        0.0000        0.0000        0.0000        0.0000        0.0000        0.0000        0.0000        0.0000        0.0000        0.0000        0.0000        0.0000        0.0000        0.0000        0.0000        0.0000        0.0000        0.0000        0.0000        0.0000        0.0000        0.0000        0.0000        0.0000        0.0000        0.0000        0.0000        0.0000        0.0000        0.0000        0.0000        0.0000        0.0000        0.0000        0.0000        0.0000        0.0000        0.0000        0.0000        0.0000        0.0000        0.0000        0.0000        0.0000        0.0000        0.0000        0.0000        0.0000        0.0000
        0.0000        0.0000        0.0000        0.0000        0.0000        0.0000        0.0000        0.0000        0.0000        0.0000        0.0000        0.0000        0.0000        0.0000        0.0000        0.0000        0.0000        0.0000        0.0000        0.0000        0.0000       19.1386       20.7239       17.0201       13.9081       15.2609       13.9788        8.3463        8.0229       10.9283        9.1363        6.6751        5.1821        4.5091        9.0373        6.0528        6.7797        1.9910        5.7858        4.0633        0.0031        0.3216        2.3120        0.3558        2.0452        2.0354        1.9320        0.9646        0.1404        0.2297        0.1421        0.4086        1.2573        0.5101        0.1219        0.4709        1.1822        0.8310        1.2680        0.8613        1.0261        0.7734        1.1150        2.6128        2.0352        1.8939        1.4707        1.8443        1.1903        1.9544        1.3315        0.9401        1.2396        0.9067        1.2473        1.4724        0.9991        1.0721        1.3374        2.5254        2.8813        2.4300        2.9243        4.1445        5.7248        5.3112        5.1961        5.5294        4.5237        5.4357        5.4786        5.4684        5.5587        6.0496        6.5415        7.0855        7.6207        8.2374        7.5979        7.7565        8.1272        7.4889        7.8296        7.7053        7.3200        8.2664        7.9576        8.7198        8.9395        8.4663        8.4506        7.7951        7.5822        7.9498        8.5161        8.8915        9.3412        9.1135        8.7847        7.6094        6.9031        6.1562        5.6938        3.6132        2.5210        2.5653        5.9715        9.5562        4.8070        2.2744        2.2727        2.5837        2.7108        2.9169        3.0464        3.6379        4.3908        6.0325        3.2178        2.9533        2.6315        2.5090        2.5811        2.7699        2.8250        3.6318        4.0260        5.8112        6.9067        6.7698        4.1518        3.7029        2.5720        1.9670        1.4831        0.1206        0.1109        0.1252        0.1493        0.1576        0.1867        0.2101        0.2343        0.2492        0.2602        0.2776        0.3262        0.5921        0.6759        0.7690        1.3777        0.9894        1.1242        1.2189        1.3221        2.1502        2.3639        2.5241        2.7266        3.3423        4.0498        4.7424        3.2182        6.4653        4.9203        2.5677        2.2114        1.8238        1.8208        1.8318        0.0000        0.0000        0.0000        0.0000        0.0000        0.0000        0.0000        0.0000        0.0000        0.0000        0.0000        0.0000        0.0000        0.0000        0.0000        0.0000        0.0000        0.0000        0.0000        0.0000        0.0000        0.0000        0.0000        0.0000        0.0000        0.0000        0.0000        0.0000        0.0000        0.0000        0.0000        0.0000        0.0000        0.0000        0.0000        0.0000        0.0000        0.0000        0.0000        0.0000        0.0000        0.0000        0.0000        0.0000        0.0000        0.0000        0.0000        0.0000        0.0000        0.0000        0.0000        0.0000        0.0000        0.0000        0.0000        0.0000        0.0000        0.0000        0.0000
        0.0000        0.0000        0.0000        0.0000        0.0000        0.0000        0.0000        0.0000        0.0000        0.0000        0.0000        0.0000        0.0000        0.0000        0.0000        0.0000        0.0000        0.0000        0.0000        0.0000        0.0000       20.8112       19.5013       14.3417       10.9915       10.1073        8.8652        8.1254        7.9557        6.9936        6.3306        6.6678        4.9449        4.0156        8.1828        2.6355        1.8920        0.0059        0.0050        0.3552        0.8502        0.9964        2.2239        1.5900        1.8135        2.4469        2.4376        0.5938        0.1408        0.1414        1.2665        2.4118        1.9411        2.7554        1.3770        0.9594        1.4694        1.3211        0.7924        1.1779        1.7306        1.6462        1.1043        2.5464        3.4919        2.0849        1.0040        1.3181        1.4863        1.4433        1.2107        1.3734        1.1325        1.4595        2.2737        1.5227        1.6618        1.5710        2.5676        3.3397        4.1302        4.2980        5.1420        5.7738        6.1774        6.4898        7.5963        7.0698        4.4624        6.2002        5.7697        6.0965        7.4399        7.9167        8.0758        8.0150        8.6696        8.9818        8.7825        9.0880        8.7810        9.3632        9.4910        8.7917        7.5499        7.1730        7.9756        9.2197        9.1592        7.8567        7.1547        7.9120        8.4305        8.8089       10.5749       10.8273       11.9476       13.0398       11.4034        9.9782        7.4390        6.4936        5.8485        3.5343        2.9268        5.5635       24.2332        6.4448        2.0549        1.9245        2.0550        2.4309        2.6513        2.8404        3.0042        3.9482        3.3650        5.9295        9.9911        3.4107        3.3142        2.5241        2.6201        2.8158        5.6982        3.1268        3.5557        6.6838        6.4718        7.0858       11.1484       10.2075        3.3317        2.2884        1.7144        0.2419        0.2924        0.2969        1.2137        1.0907        0.3169        0.3507        0.3853        0.4042        0.4246        0.4439        0.4986        0.8050        0.9018        3.2827        3.3764        1.2100        1.4723        1.4792        1.6620        2.7696        3.0273        3.2315        3.3486        3.4021        3.8687        3.9565        4.0244        5.0457        3.8741        3.0993        2.6278        2.2252        2.1651        2.4648        0.0000        0.0000        0.0000        0.0000        0.0000        0.0000        0.0000        0.0000        0.0000        0.0000        0.0000        0.0000        0.0000        0.0000        0.0000        0.0000        0.0000        0.0000        0.0000        0.0000        0.0000        0.0000        0.0000        0.0000        0.0000        0.0000        0.0000        0.0000        0.0000        0.0000        0.0000        0.0000        0.0000        0.0000        0.0000        0.0000        0.0000        0.0000        0.0000        0.0000        0.0000        0.0000        0.0000        0.0000        0.0000        0.0000        0.0000        0.0000        0.0000        0.0000        0.0000        0.0000        0.0000        0.0000        0.0000        0.0000        0.0000        0.0000        0.0000
        0.0000        0.0000        0.0000        0.0000        0.0000        0.0000        0.0000        0.0000        0.0000        0.0000        0.0000        0.0000        0.0000        0.0000        0.0000        0.0000        0.0000        0.0000        0.0000        0.0000        0.0000       21.6406       20.2243       13.4254       11.3668        9.9805        9.2690        8.4863        9.0288        8.2917        6.9334        6.2704        5.2913        4.1688        4.1648       11.2205        7.0431        0.3995        0.0039        0.0022        1.7775        0.3242        1.0487        1.2530        1.6499        1.0519        0.7327        1.1261        0.8829        0.1786        0.4422        0.8681        0.1924        0.6993        0.6883        0.6771        0.9560        0.5885        0.9325        1.5901        2.0388        1.2549        0.8529        2.2631        1.8319        1.4151        1.5257        2.5558        2.5760        1.6366        0.8237        0.9385        1.2995        2.0894        2.6317        2.4552        2.0585        2.6465        3.5165        4.4117        4.3056        4.5634        4.1825        6.3751        6.3370        6.9320        8.0969        6.7251        6.7698        7.0438        7.1387        7.1475        7.4794        7.2355        6.8817        7.5918        8.7295        8.1606        8.4743        8.4673        8.4059        8.8034        9.1371        8.7765        8.4504        8.0404        7.9496        8.3397        7.6080        7.4441        7.5550        8.8975        8.7236       10.7637       10.8433       13.2805       13.3665       15.0052       14.4220       16.0602        9.5161       10.9575       11.0179        3.1557        2.4475        2.0948        6.2301        5.7350        3.7349        2.4249        2.4511        2.8137        3.0363        3.2011        3.2707        3.4484        3.3949        3.8308        4.9904        2.7880        2.5797        2.5326        2.6325        2.8239        2.8699        3.1202        3.5988        4.7553        6.5626        8.0110        7.3162       10.7972        5.7022        2.5301        4.7029        2.0294        1.3492        2.7554        0.4542        1.2611        0.4364        1.2904        1.3389        1.6949        0.5752        0.6692        0.6413        1.2306        1.3663        1.4643        1.5344        1.6355        1.7850        1.9653        2.2155        3.6040        3.9172        4.1440        4.3085        4.6621        4.8669        5.0293        4.7232        6.7606        4.6487        3.2616        3.3364        2.7863        2.6736        3.0492        3.2387        0.0000        0.0000        0.0000        0.0000        0.0000        0.0000        0.0000        0.0000        0.0000        0.0000        0.0000        0.0000        0.0000        0.0000        0.0000        0.0000        0.0000        0.0000        0.0000        0.0000        0.0000        0.0000        0.0000        0.0000        0.0000        0.0000        0.0000        0.0000        0.0000        0.0000        0.0000        0.0000        0.0000        0.0000        0.0000        0.0000        0.0000        0.0000        0.0000        0.0000        0.0000        0.0000        0.0000        0.0000        0.0000        0.0000        0.0000        0.0000        0.0000        0.0000        0.0000        0.0000        0.0000        0.0000        0.0000        0.0000        0.0000        0.0000
        0.0000        0.0000        0.0000        0.0000        0.0000        0.0000        0.0000        0.0000        0.0000        0.0000        0.0000        0.0000        0.0000        0.0000        0.0000        0.0000        0.0000        0.0000        0.0000        0.0000        0.0000        0.0000       19.9510       15.1876       12.6446       11.6801       11.8536        8.9933        8.2095        7.5532        6.7853        6.0032        5.3273        4.3146        4.3079        5.8984        4.6678        2.4612        0.7449        1.0471        0.4873        2.6627        2.7757        5.9701        5.7529        2.9815        1.3000        1.4438        1.7571        1.1125        0.1506        0.0914        0.2804        0.4165        0.5113        0.6473        0.9607        0.7147        1.0527        1.5830        1.8465        1.8094        1.8591        2.0128        1.8462        1.9289        1.7802        2.0207        0.6016        0.9783        1.5271        1.7449        1.5513        2.4332        2.3992        2.1171        2.3808        2.6001        3.9957        5.1842        5.3636        6.8342        5.6494        6.8130        6.9592        7.4170        8.3940        7.9500        7.8153        7.6536        7.1191        7.2542        6.7617        5.7316        6.3045        7.4421        8.1311        7.6010        7.8627        8.4886        8.5729        8.2094        7.8372        7.7164        6.9587        6.3743        6.2423        7.4683        6.2732        6.4960        7.3805        9.3609        9.0363       11.5648       12.7782       11.1402       11.8345       11.4277       11.3402       12.6863       11.3461        8.7518        7.0244        6.2266        2.9013        2.5168        3.4117        2.5135        2.9594        3.0720        3.6029        3.7996        3.8926        4.0379        3.9239        4.5386        4.3208        7.2519        7.9904        5.0077        3.9272        3.8248        3.1878        2.6991        2.7534        3.0075        3.5152        5.9538        7.2550        5.2641        6.5896        4.7506        4.1892        3.6478        7.2620        4.8108        2.1475        4.8529        4.0556        0.7685        1.3920        3.5229        2.4575        2.6393        3.2082        2.1689        2.2331        2.5416        2.6639        2.2200        2.2925        2.2870        2.4220        2.6283        2.9205        4.7068        5.0745        5.1823        6.4292        6.0424        6.3419        6.3589        6.1871        6.0460        5.5147        5.2117        4.2495        3.5784        3.4530        3.2603        3.4340        0.0000        0.0000        0.0000        0.0000        0.0000        0.0000        0.0000        0.0000        0.0000        0.0000        0.0000        0.0000        0.0000        0.0000        0.0000        0.0000        0.0000        0.0000        0.0000        0.0000        0.0000        0.0000        0.0000        0.0000        0.0000        0.0000        0.0000        0.0000        0.0000        0.0000        0.0000        0.0000        0.0000        0.0000        0.0000        0.0000        0.0000        0.0000        0.0000        0.0000        0.0000        0.0000        0.0000        0.0000        0.0000        0.0000        0.0000        0.0000        0.0000        0.0000        0.0000        0.0000        0.0000        0.0000        0.0000        0.0000        0.0000        0.0000
        0.0000        0.0000        0.0000        0.0000        0.0000        0.0000        0.0000        0.0000        0.0000        0.0000        0.0000        0.0000        0.0000        0.0000        0.0000        0.0000        0.0000        0.0000        0.0000        0.0000        0.0000       24.4416       22.2955       15.6780       12.7204       12.7434       10.4082        9.2091        8.4559        8.0593        7.0747        6.7153        6.9510       11.2817        5.0952        5.5176        8.2591        4.1102       11.4628        7.1485        2.8347        4.8296        4.9782        8.5238        9.9134        4.4470        1.8234        2.4107        2.5492        1.4094        2.0523        0.1490        0.0419        0.1699        0.2114        1.0218        1.4775        1.9748        1.9852        1.8416        1.4851        2.7275        3.2395        2.0686        2.4543        2.6807        1.6659        1.4619        1.1811        1.7449        2.2655        2.0941        2.3057        2.4324        2.9740        2.9700        3.1067        4.1779        5.1824        5.9067        7.1406        8.0578        8.5571        7.4512        8.4271        9.2752        8.6664        8.0699        7.4190        7.0410        7.7834        7.2233        5.8545        5.9919        7.6731        8.2833        6.9797        6.9417        7.2149        7.3542        7.1317        6.9352        6.7633        6.7757        5.1385        5.4848        5.7035        6.7934        9.2767        8.8007        8.6716        8.4654        9.8300       12.9159       13.5164       15.1384       12.9873       11.9854       19.9204       11.0581       10.3389        8.8012        8.3929        6.6175        4.1566        3.9575        4.0349        4.1012        4.5995        5.6655        6.0855        6.6875        5.2055        8.5129        7.3239        3.9726        3.6847        3.3454        3.1790        2.1249        2.8116        2.6636        3.4955        3.2247        2.2686        2.3253        2.6111        7.0234        4.7456        4.7647        4.2396        5.2798        7.3170        7.9307       10.8594       13.1983       11.5967       13.0621        8.2350        6.0159       10.0015       10.9160        6.9795        2.5582        2.7287        2.9726        4.5022        5.1931        4.6578        4.7557        7.3747        3.7558        3.8474        4.1386        4.4819        5.6470        6.1826        6.4359        6.9360        7.9680        8.0274        8.2039        7.9350        7.4368        7.1597        6.8616        6.7949        7.1638        6.4701        6.3454        6.6175        7.7111        0.0000        0.0000        0.0000        0.0000        0.0000        0.0000        0.0000        0.0000        0.0000        0.0000        0.0000        0.0000        0.0000        0.0000        0.0000        0.0000        0.0000        0.0000        0.0000        0.0000        0.0000        0.0000        0.0000        0.0000        0.0000        0.0000        0.0000        0.0000        0.0000        0.0000        0.0000        0.0000        0.0000        0.0000        0.0000        0.0000        0.0000        0.0000        0.0000        0.0000        0.0000        0.0000        0.0000        0.0000        0.0000        0.0000        0.0000        0.0000        0.0000        0.0000        0.0000        0.0000        0.0000        0.0000        0.0000        0.0000        0.0000
        0.0000        0.0000        0.0000        0.0000        0.0000        0.0000        0.0000        0.0000        0.0000        0.0000        0.0000        0.0000        0.0000        0.0000        0.0000        0.0000        0.0000        0.0000        0.0000        0.0000       29.5846       26.0875       23.3596       18.9225       14.9225       11.4082       10.4219        9.4670        8.7545        8.1599        7.3353        7.6270        7.3335        6.1742        4.4893        5.9360       10.1230        6.7741        8.1990        0.8201        1.1668        1.9012        3.9725        3.5010        2.7931        2.6409        0.1600        0.3325        0.8029        2.6841        0.9915        0.0401        0.0414        0.1088        0.9203        1.3377        1.6914        1.8651        2.5297        2.8799        1.9014        2.5408        2.1084        2.6142        2.2675        1.6768        1.6064        1.7501        1.5691        2.2453        2.2763        2.3709        2.5712        2.4457        2.5933        3.3245        3.5798        4.5455        4.9108        5.8584        6.4821        7.4382        7.9725        8.2769        8.4249        8.6245        7.1647        6.6294        7.2344        6.7595        7.2827        5.9514        5.4024        6.9997        7.6443        6.0906        5.8707        6.7526        6.2216        6.1837        5.7042        5.5945        5.9759        5.5444        4.8972        5.3347        5.4653        7.4339        8.0590       10.5851       11.2716       10.9630        9.5026       10.3412       10.1704        9.3846        7.7532       15.5817       15.1889       12.1610        7.1810        5.5520        5.6568        4.7159        4.5801        4.4256        4.4945        4.7886        5.5211        6.0050        6.1389        8.0569       15.4507        7.4442        6.2018        4.4213        5.2835        4.0688        3.5196        2.2552        2.9112        2.0086        2.8237        3.3400        2.3719        3.3190        2.7335        4.2755        4.8536        5.5182        5.0375        3.6521        8.8007       10.4540       10.1364       13.3862        9.4989       12.1800       10.8154        6.9543        9.0199       11.0265        7.7369        5.0730        3.5692        3.9410        5.9513        6.3911        5.8663        8.8822       11.2041        4.7938        4.8901        5.6377        5.6398        7.0810        8.2907        8.0119        8.3814        9.3635       10.1489       10.0809        9.5915        9.5767        8.8274        8.5921        8.5670        9.5029        8.3706        7.8987        7.8762        8.8900        8.7624        0.0000        0.0000        0.0000        0.0000        0.0000        0.0000        0.0000        0.0000        0.0000        0.0000        0.0000        0.0000        0.0000        0.0000        0.0000        0.0000        0.0000        0.0000        0.0000        0.0000        0.0000        0.0000        0.0000        0.0000        0.0000        0.0000        0.0000        0.0000        0.0000        0.0000        0.0000        0.0000        0.0000        0.0000        0.0000        0.0000        0.0000        0.0000        0.0000        0.0000        0.0000        0.0000        0.0000        0.0000        0.0000        0.0000        0.0000        0.0000        0.0000        0.0000        0.0000        0.0000        0.0000        0.0000        0.0000        0.0000
        0.0000        0.0000        0.0000        0.0000        0.0000        0.0000        0.0000        0.0000        0.0000        0.0000        0.0000        0.0000        0.0000        0.0000        0.0000        0.0000        0.0000        0.0000        0.0000        0.0000       42.9444       42.5026       36.7985       25.5966       20.2862       18.1590       13.0855       10.3416        9.4684        8.7938        7.8537        7.4505        6.7291        4.6963        4.3176        5.4291        4.2343        3.0282        1.0191        3.4471        0.5705        2.9810        0.1606        0.4290        1.4578        1.2267        0.0000        0.1509        0.1434        0.3413        0.1261        0.0548        0.0402        0.8527        0.3371        0.8108        0.5251        0.3652        0.6193        1.3445        1.2614        2.1174        2.2678        2.1186        1.2108        1.4048        1.3602        1.6477        1.8887        2.2261        3.0677        2.7681        2.9718        2.7332        2.9077        3.6423        3.4801        4.1455        5.0147        6.1040        7.2716        8.3228        7.7056        7.9134        7.7862        7.7791        6.8245        5.4567        5.1657        4.7192        4.8759        5.4769        5.2425        6.5738        7.0287        6.6662        6.0443        5.4725        5.2651        5.1985        5.1067        4.6430        4.7667        5.9339        5.7662        5.8590        6.5399        9.6755        7.9817        8.0739        7.6306        7.1993       10.0539        8.2498        7.3958       10.9925       10.7689       10.5338       10.4304       10.7851        8.9066        6.9887        6.1994        8.8892        5.8045        5.2996        5.4413        5.8441        6.6388        7.2616        7.4628        7.3432        8.0881        9.6282        6.5584        5.2148        4.6985        5.5200        6.2622        3.4161        3.2029        2.3228        3.2577        6.8066        5.4810        4.5325        5.7923       11.4007       12.0067        6.5064        8.5431        6.0985        5.8337       10.2573       10.8020       13.6577        8.9863       10.0489        9.2333        7.2161        8.5248        6.6338        6.9570        8.4591        8.7815        4.9346        5.5480        6.7121        6.8837       13.0969        7.6307        6.5578        6.8279        8.3854        8.5103        9.5571        9.6703       10.7688       10.7642       11.3226       11.7713       12.0296       11.7101       11.0148       10.9041       10.7305       10.5798       10.5174       10.0629       10.1091        9.4338        9.9229        9.8951        5.2811        0.0000        0.0000        0.0000        0.0000        0.0000        0.0000        0.0000        0.0000        0.0000        0.0000        0.0000        0.0000        0.0000        0.0000        0.0000        0.0000        0.0000        0.0000        0.0000        0.0000        0.0000        0.0000        0.0000        0.0000        0.0000        0.0000        0.0000        0.0000        0.0000        0.0000        0.0000        0.0000        0.0000        0.0000        0.0000        0.0000        0.0000        0.0000        0.0000        0.0000        0.0000        0.0000        0.0000        0.0000        0.0000        0.0000        0.0000        0.0000        0.0000        0.0000        0.0000        0.0000        0.0000        0.0000        0.0000
        0.0000        0.0000        0.0000        0.0000        0.0000        0.0000        0.0000        0.0000        0.0000        0.0000        0.0000        0.0000        0.0000        0.0000        0.0000        0.0000        0.0000        0.0000        0.0000        0.0000       40.2864       38.8925       30.0721       23.8978       19.8147       16.2660       15.4809       12.0774       11.2228       10.0714        8.8735       13.5058        7.7828        5.7054        5.8008        6.0541       10.9603        2.5760        1.4771        2.5728        2.0787        0.1900        0.9442        0.6694        0.0000        0.2067        0.0844        0.0281        0.4280        0.9213        0.1683        0.0379        0.0388        0.0401        0.0776        0.0887        0.1454        0.0631        0.0676        0.1506        0.3216        0.7083        1.6434        1.3678        1.0408        1.3121        1.4627        2.2464        2.6411        2.6920        2.7311        2.5293        2.5325        2.8603        2.9045        3.0536        3.3021        4.1285        4.8418        6.1148        7.6489        7.5833        7.0708        7.6522        7.7313        7.5861        6.8323        5.8911        6.0290        5.1606        4.4344        4.8827        4.4432        5.4769        6.7435        6.9871        5.8884        4.6936        4.5005        4.6967        5.2360        4.5625        4.8217        5.4368        5.3095        4.4941        4.9879        5.8098        7.1666        8.0492        5.7594        5.9502        5.2092        6.7079        8.2586       12.6714        9.3158        7.0003        8.5532        8.5965       11.0254       11.3767        8.5425        6.7017        6.6957        6.6234        6.8716        7.4669        8.4036        9.1641        9.4248        9.1289       14.7484       10.3789        8.8381        6.5377        5.7623        5.1979        4.8231        4.9282        4.5876        2.6603        2.5688        5.3244       12.4554        7.3950        5.3954       12.2917       12.0064        6.2560        6.9806        7.9358        6.6584        5.5031        5.4715       10.9256       11.9266        9.5243        7.9440        7.5154        5.2218        7.2847       36.1075        7.7132        9.5879        5.8132        6.7961        9.3744        8.8047        9.6623       11.7910       11.2124       11.3389       10.7903       13.4600       14.0004       12.8146       12.1132       12.1929       13.3483       14.1112       14.6920       14.4959       13.7276       14.0263       14.0558       14.1678       12.8097       11.7475       11.3151       11.0503       11.4545       11.1764        6.0761        5.9537        0.0000        0.0000        0.0000        0.0000        0.0000        0.0000        0.0000        0.0000        0.0000        0.0000        0.0000        0.0000        0.0000        0.0000        0.0000        0.0000        0.0000        0.0000        0.0000        0.0000        0.0000        0.0000        0.0000        0.0000        0.0000        0.0000        0.0000        0.0000        0.0000        0.0000        0.0000        0.0000        0.0000        0.0000        0.0000        0.0000        0.0000        0.0000        0.0000        0.0000        0.0000        0.0000        0.0000        0.0000        0.0000        0.0000        0.0000        0.0000        0.0000        0.0000        0.0000        0.0000        0.0000        0.0000
        0.0000        0.0000        0.0000        0.0000        0.0000        0.0000        0.0000        0.0000        0.0000        0.0000        0.0000        0.0000        0.0000        0.0000        0.0000        0.0000        0.0000        0.0000        0.0000        0.0000        0.0000       47.9864       45.9608       57.3064       50.1251       46.0022       41.4504       30.6591       26.5551       35.1197       20.8949       14.7135       13.0592        9.8845        8.9640       17.9002       16.7679        8.3546        6.7176        7.3810        7.4288        3.8916        4.2778        7.0578        1.8781        2.3423        1.3530        0.4145        0.7481        1.6609        1.0324        0.1205        0.2756        0.1422        1.1389        0.8912        1.1050        0.7091        1.0996        2.0892        1.4060        1.5616        1.5197        1.7265        1.5023        1.7757        2.1293        1.8431        2.3840        2.7673        2.5939        2.7159        2.9121        2.8229        3.1702        3.3270        3.4648        4.1847        4.8817        6.4799        6.9061        6.9502        7.0841        7.4404        7.8710        7.9052        6.7471        5.8047        5.1983        4.9701        4.7101        5.7746        4.7895        4.8308        5.9687        3.9331        4.7009        5.8216        7.6057        8.6138        7.5760        8.3628        9.0933        6.6114        4.8559        6.2540        7.1283        6.3368        7.3410        7.7597        8.3766        6.9470        6.8433        6.0453        6.3927        7.1623        6.5563        9.2406       11.8672        9.9729       10.7884       11.1231        9.9421        9.0799        8.9713        8.8535        9.2705       10.1820       11.3045       12.0837       12.8562       12.8412       12.6372       12.0396       10.8464        8.7585        7.6601        7.1136        6.0749        5.0039        5.5734        4.4084        4.5189        8.9932       10.2072       12.5821        8.4573        8.9289        8.5471        6.9127        6.6858        6.6017        6.6457        5.5836        5.4806        8.8942       10.0840        9.0142        7.8643        3.8001        3.7403        5.0064        8.1380        6.7987        7.7053        7.2875        8.4569       11.4575       11.2192       12.3789       14.1913       17.7598       18.1589       18.5904       18.4048       14.9044       14.2408       14.0670       14.3651       14.7190       14.7290       15.1942       15.2687       16.3456       16.8838       17.2042       15.7413       13.4616       12.8201       12.2946       11.9307       10.9055       10.3479        5.8975        5.7833        0.0600        0.0000        0.0000        0.0000        0.0000        0.0000        0.0000        0.0000        0.0000        0.0000        0.0000        0.0000        0.0000        0.0000        0.0000        0.0000        0.0000        0.0000        0.0000        0.0000        0.0000        0.0000        0.0000        0.0000        0.0000        0.0000        0.0000        0.0000        0.0000        0.0000        0.0000        0.0000        0.0000        0.0000        0.0000        0.0000        0.0000        0.0000        0.0000        0.0000        0.0000        0.0000        0.0000        0.0000        0.0000        0.0000        0.0000        0.0000        0.0000        0.0000        0.0000        0.0000        0.0000        0.0000
        0.0000        0.0000        0.0000        0.0000        0.0000        0.0000        0.0000        0.0000        0.0000        0.0000        0.0000        0.0000        0.0000        0.0000        0.0000        0.0000        0.0000        0.0000        0.0000        0.0000        0.0000       44.6895       42.5119       60.7278       61.0425       58.3854       52.7723       36.6889       32.4636       29.9070       22.5417       10.9386       13.2318       11.9735        5.4709        8.0118       17.2898       17.6987       20.3527        4.1943        2.0207        0.4733        1.9412        8.6039       13.7998        8.7223        0.7504        0.9432        1.4512        1.8098        0.9289        1.5742        1.4731        1.5409        1.4690        0.5276        1.2285        1.5972        1.6000        1.6292        5.5222        4.3096        5.4599        3.0968        2.2030        2.5857        2.3840        1.7265        1.8915        2.6798        2.4626        2.6715        3.1060        2.9156        2.9111        2.9026        3.2976        4.5449        5.1947        6.3490        7.0595        7.1963        7.5777        7.7908        7.0445        6.6361        7.2300        5.0980        5.2902        5.3480        5.8142        6.0493        4.4443        3.4857        4.0321        4.3445        4.9638        3.7906        6.1506        7.0453        5.4773        5.3400        4.2520        4.1503        5.9642        6.5697        4.9214        6.3206        6.4231        7.0098        8.6108        8.7287        5.0724        4.1039        4.3678        8.0704       10.9458       11.7168       12.1180       10.2569       12.3216       11.9564       11.7457       10.4882       10.2925       15.9760       18.1417       11.9680       13.2106       14.0629       14.2074       14.9433       14.6926       13.9935       12.6449       11.1659        8.8240        8.1456        7.2372        6.2022        6.5990        6.2696       15.7093       10.9620        6.4536        9.0933        8.9677        8.2103        7.3558        6.9342        8.5859       10.5955        8.6534        6.6846        6.6767       11.8377       12.4533       14.6608       13.3666        6.3923        6.1228       20.7466        5.1375        7.1060        7.1818        8.0657        8.0608       11.5569       14.8564       14.8761       16.5406       21.0752       22.1352       23.3143       23.6311       18.9891       17.4845       17.0647       16.8700       16.6878       17.1285       17.3549       17.9285       20.1189       19.2592       18.7530       18.0088       19.1433       14.7798       13.9144       13.3554       12.2147       11.5816       10.9236        6.1808        0.0000        0.0000        0.0000        0.0000        0.0000        0.0000        0.0000        0.0000        0.0000        0.0000        0.0000        0.0000        0.0000        0.0000        0.0000        0.0000        0.0000        0.0000        0.0000        0.0000        0.0000        0.0000        0.0000        0.0000        0.0000        0.0000        0.0000        0.0000        0.0000        0.0000        0.0000        0.0000        0.0000        0.0000        0.0000        0.0000        0.0000        0.0000        0.0000        0.0000        0.0000        0.0000        0.0000        0.0000        0.0000        0.0000        0.0000        0.0000        0.0000        0.0000        0.0000        0.0000        0.0000        0.0000
        0.0000        0.0000        0.0000        0.0000        0.0000        0.0000        0.0000        0.0000        0.0000        0.0000        0.0000        0.0000        0.0000        0.0000        0.0000        0.0000        0.0000        0.0000        0.0000        0.0000        0.0000       40.6434       41.9255       63.2623       66.7420       63.3168       57.2607       39.4095       34.8258       29.8418       25.9041       12.1751        7.9830        6.3370        6.9143       10.9228       18.0237       19.1074       11.4762        2.9092        1.8951        0.0148        0.2579        3.3365        0.7969        2.2760        3.1249        7.7772       15.7751       14.4206        4.5650        0.3436        0.2562        0.2696        1.6835        5.2763        4.9671        3.5123        3.6799        3.3064        2.9435        5.7278        4.8841        5.7754        4.9494        3.7956        2.4878        2.0345        2.4111        2.0959        2.3441        2.6774        2.9213        2.7931        3.6327        3.2543        4.3337        5.1662        5.8447        7.1370        8.2329        9.3555        8.2123        7.5132        7.6997        7.4755        6.6592        5.2217        4.9065        4.4798        5.3820        5.3656        4.2610        2.6964        2.9050        3.3974        5.4928        3.1333        3.9565        4.7991        5.3424        3.3464        4.3085        3.7309        4.3057        5.0141        3.7310        4.7282        5.6587        6.5451        7.7455        9.4674        7.2141        4.8283        6.3045        7.4619        8.1635        7.6252        7.5746       11.6220       16.3571       13.8060       12.9626       11.7121       11.3708       11.3340       21.0474       13.2499       14.5656       15.3755       17.2415       17.6354       16.1626       15.4330       14.0249       11.4384        9.8682        9.0837        9.4208        7.3345        6.8409        7.9108        8.1605        8.4687        8.3341        8.8852        9.7957       10.2582        9.0782        9.1324        8.2009       12.0757        8.1904        7.9600        8.1889       14.5297       18.0556       16.5239       13.4125        8.9100        6.4042        8.3459        6.2044        7.8393        7.6638        8.4460        9.7204       14.3468       15.3563       17.0046       18.8457       23.1764       26.7093       27.5430       26.6868       21.4733       20.7751       20.5782       20.1038       19.9607       20.6929       21.6779       22.2111       23.0611       23.5145       22.8057       22.2077       22.0696       19.0638       17.2455       16.7276       15.5940       13.9024       14.2144       11.5738        1.2600        0.0000        0.0000        0.0000        0.0000        0.0000        0.0000        0.0000        0.0000        0.0000        0.0000        0.0000        0.0000        0.0000        0.0000        0.0000        0.0000        0.0000        0.0000        0.0000        0.0000        0.0000        0.0000        0.0000        0.0000        0.0000        0.0000        0.0000        0.0000        0.0000        0.0000        0.0000        0.0000        0.0000        0.0000        0.0000        0.0000        0.0000        0.0000        0.0000        0.0000        0.0000        0.0000        0.0000        0.0000        0.0000        0.0000        0.0000        0.0000        0.0000        0.0000        0.0000        0.0000        0.0000
        0.0000        0.0000        0.0000        0.0000        0.0000        0.0000        0.0000        0.0000        0.0000        0.0000        0.0000        0.0000        0.0000        0.0000        0.0000        0.0000        0.0000        0.0000        0.0000        0.0000        0.0000       38.0583       40.0917       59.5472       62.7171       61.2672       55.3024       38.3795       34.4825       29.9178       24.6761       11.9208        9.1109        6.8018        6.0982        7.8294        7.3049        6.0613        3.3729        0.0562        0.0405        0.3332        0.0203        0.0000        3.8999        6.1995        3.9475        5.3081       12.1585       14.9184        4.7211        0.7740        0.8249        1.2445        6.2059       11.6800        2.9643        3.6942        3.3899        6.6286        6.9987        7.0807        6.1130        6.1173        5.4052        8.0174        3.0248        3.7327        2.9242        3.0832        4.1244        3.3608        3.8163        3.7053        4.1787        4.3877        4.5239        5.3008        6.2404        8.1137        8.8440        8.8869        7.8903        7.8619        8.4408        8.2237        7.0342        5.5182        5.0199        3.6123        3.5929        4.7556        4.0955        3.1642        2.9292        2.5629        3.6817        5.1551        4.1226        3.8881        3.5720        2.2327        3.2031        4.9959        4.1004        3.9246        2.7375        3.9005        4.4904        5.6287        5.8696        7.4337        6.3335        5.3128        7.4164       10.6847       11.8072        9.4680        7.7554       13.5297       14.9531       15.0855       14.1813       12.6997       12.2156       12.0354       13.8016       18.3494       20.2890       21.5893       23.1993       20.3848       17.1524       16.3701       18.2929       13.7666       11.5718       12.4042       10.0867        7.8481        7.4994        7.0538        8.1750        8.9027        9.4536        9.3899       10.5085       10.6763       11.2781       11.0591       10.9739       11.0311        9.7075        9.4683       10.3804       14.2330       14.7961       14.0115       12.7155       14.6215        8.4118        8.7327        8.3192       10.0529       11.1244       11.9242       12.1029       16.5254       18.4809       20.1296       21.7632       25.5986       28.7390       28.9761       29.0916       23.9834       23.6332       23.9662       24.5948       24.7273       26.0278       26.2697       27.1433       28.1301       28.6897       28.2332       27.8009       24.3388       23.9697       23.0241       21.2241       18.7720       17.8236       18.0512       15.3387        0.0000        0.0000        0.0000        0.0000        0.0000        0.0000        0.0000        0.0000        0.0000        0.0000        0.0000        0.0000        0.0000        0.0000        0.0000        0.0000        0.0000        0.0000        0.0000        0.0000        0.0000        0.0000        0.0000        0.0000        0.0000        0.0000        0.0000        0.0000        0.0000        0.0000        0.0000        0.0000        0.0000        0.0000        0.0000        0.0000        0.0000        0.0000        0.0000        0.0000        0.0000        0.0000        0.0000        0.0000        0.0000        0.0000        0.0000        0.0000        0.0000        0.0000        0.0000        0.0000        0.0000        0.0000
        0.0000        0.0000        0.0000        0.0000        0.0000        0.0000        0.0000        0.0000        0.0000        0.0000        0.0000        0.0000        0.0000        0.0000        0.0000        0.0000        0.0000        0.0000        0.0000        0.0000        0.0000        0.0000       42.4408       58.3721       75.0795       72.8026       62.0469       36.4691       31.9444       26.1982       21.1538       12.8661       11.0249        9.6373       11.1857        8.5482        8.1856        8.9158        3.4484        0.4034        0.2569        0.3079        0.1407        0.0000        2.0864        2.6536        2.8521       15.2184        7.9276        6.1341       11.3672        5.0316        2.9199        5.3760        7.0098        1.8948        3.0217        2.8445        5.7443        6.6933        4.9223        5.8250        6.5411        6.3034        3.3844        7.6886        5.9767        8.2705        3.6241        3.6453        6.5442        5.7280        4.1727        4.1838        5.0168        6.0275        6.8439        7.3490        7.8668        9.9870        9.9324       11.0865        9.4001        9.5901        8.9131        8.1112        6.6829        8.0199        5.2736        3.6410        5.0361        6.2653        6.8209        5.3357        6.5202        6.2580        5.8479        6.8139        8.8506        5.0088        2.7255        5.3760        3.6725        3.4596        4.4140        3.8089        4.3318        8.9813        9.1252        8.9394        8.4102        9.1134       10.7762       12.7122       15.3230       27.3194       25.1749       20.4878       22.2951       17.4410       19.7411       17.9312       16.4006       13.3127       12.5276       12.4493       13.5777       15.7193       16.9121       17.8248       17.9213       18.9136       20.6963       19.1026       15.8194       13.8452       12.9444       12.1871       10.8172       10.4106       34.3952       39.7769       21.2562       13.9816       14.4437       18.5931       16.6310       17.4813       16.8909       16.5640       15.3175       11.9593       11.1688       10.9243       11.3092       12.3108       11.7821       11.8640       11.9406       16.3855       13.1456       13.5849       14.2945       14.9558       20.8846       18.7683       17.4573       18.2134       20.2832       22.4605       22.4072       23.9051       25.4016       25.7045       25.7583       28.6534       30.1641       31.2817       31.6441       34.3288       35.7183       36.7953       57.8170       40.7437       39.1516       42.9359       42.8378       44.4960       39.8754       38.7507       40.3389       31.0947       29.7199       30.7606       31.5197       22.5245       23.9482       25.7170       24.5189        0.0000        0.0000        0.0000        0.0000        0.0000        0.0000        0.0000        0.0000        0.0000        0.0000        0.0000        0.0000        0.0000        0.0000        0.0000        0.0000        0.0000        0.0000        0.0000        0.0000        0.0000        0.0000        0.0000        0.0000        0.0000        0.0000        0.0000        0.0000        0.0000        0.0000        0.0000        0.0000        0.0000        0.0000        0.0000        0.0000        0.0000        0.0000        0.0000        0.0000        0.0000        0.0000        0.0000        0.0000        0.0000        0.0000        0.0000        0.0000        0.0000        0.0000
        0.0000        0.0000        0.0000        0.0000        0.0000        0.0000        0.0000        0.0000        0.0000        0.0000        0.0000        0.0000        0.0000        0.0000        0.0000        0.0000        0.0000        0.0000        0.0000        0.0000        0.0000        0.0000        0.0000        0.0000        0.0000        0.0000       51.1038       36.7534       32.7326       27.8777       20.6471       12.4048       10.9880        9.6175        8.5309        9.3852        9.8990        6.6066        3.2522        0.9676        0.3204        0.2494        0.1844        0.0000        0.0000        4.3746        7.7476       22.7890       13.5804       15.1554       16.3063        6.9717        5.5432       11.4484        6.0136        5.1539        2.4006        4.2768        5.3423        6.2101        5.6490        5.2797        3.7198        5.4582        5.0479        5.6267        5.2398        5.2038        2.6047        4.3463        7.4892        5.6836        3.2275        3.7506        5.3632        6.4509        6.7469        6.9513        8.1082        9.8790       10.8534       10.7171        9.6045        7.8332        7.2564        6.0951        5.1385        4.3536        3.8033        3.1812        2.9763        3.3029        3.5052        3.1970        3.8644        4.3619        3.9960        4.8332       14.8523        9.0091        3.4883        6.5776        3.2100        3.7650        3.8779        2.7055        3.5920        8.0559        8.5072        8.0532        9.0572       17.0781       16.8672       24.1846       21.4865       22.2447       25.4002       28.2532       33.0051       21.5562       21.2714       18.9232       17.3788       14.0578       16.5630       16.3854       14.4610       17.0469       16.8285       17.4224       18.0083       19.1563       18.4986       17.3141       16.1218       14.1873       13.6412       12.7914       12.8532       13.4220       26.8267       13.4763       14.0633       20.5657       23.5428       23.2332       19.1648       19.0919       20.2558       25.2101       18.9764       14.5421       12.9896       12.8382       13.4034       13.4887       14.5713       16.0986       14.9296       16.6658       19.7908       16.9754       16.5082       19.4653       19.8150       21.9150       21.0634       21.0067       24.8735       29.2328       27.0442       26.4400       25.4999       26.2087       27.5098       31.6584       33.2797       34.4063       37.1822       40.2610       45.5785       43.5210       45.2035       46.9137       52.0169       50.0990       47.5848       56.6424       58.5282       51.6142       42.7351       36.3798       33.1185       30.9305       30.0463       24.0387       26.0639       27.7243       28.3162        0.0000        0.0000        0.0000        0.0000        0.0000        0.0000        0.0000        0.0000        0.0000        0.0000        0.0000        0.0000        0.0000        0.0000        0.0000        0.0000        0.0000        0.0000        0.0000        0.0000        0.0000        0.0000        0.0000        0.0000        0.0000        0.0000        0.0000        0.0000        0.0000        0.0000        0.0000        0.0000        0.0000        0.0000        0.0000        0.0000        0.0000        0.0000        0.0000        0.0000        0.0000        0.0000        0.0000        0.0000        0.0000        0.0000        0.0000        0.0000        0.0000        0.0000
        0.0000        0.0000        0.0000        0.0000        0.0000        0.0000        0.0000        0.0000        0.0000        0.0000        0.0000        0.0000        0.0000        0.0000        0.0000        0.0000        0.0000        0.0000        0.0000        0.0000        0.0000        0.0000        0.0000        0.0000        0.0000        0.0000        0.0000       35.4889       39.3989       37.9536       27.7078       19.2611       14.3633       11.0331       11.0867       10.5451        9.4498        6.5605        3.6789        1.7148        0.3259        0.2581        0.6690        1.1958        0.4200        9.2479        6.0258       13.5264       12.2081       15.6028       20.0860       14.3193        6.1416       11.0534       13.1696        6.7886        2.7884        1.3244        2.3578        3.7392        4.8349        5.9723        3.7148        2.8644        3.7555        3.5143        3.5632        4.1302        5.3031        8.2482        5.5678        3.1728        2.7681        3.6990        4.3341        5.5626        5.9737        6.5708        7.8225        9.5268       11.5190       10.8136        9.1871        6.9079        5.6870        4.7132        4.1390        4.3924        4.4878        3.4647        3.4940        3.8648        4.3562        3.5260        3.4622        2.2816        2.4574        3.6524        6.8787        4.9368        3.8865        6.3191        2.7163        1.6569        2.4267        3.0271        3.9017        5.3282        4.6166        4.6441       11.6373       16.7398       21.9154       23.6521       18.3081       21.1904       28.1521       32.0037       33.0428       22.0722       20.1104       19.4221       18.5483       15.2723       17.9046       18.4017       16.1727       22.2713       19.6282       18.4474       19.5654       19.1550       18.9466       18.3069       17.0001       15.0679       14.6843       13.9276       17.8510       29.9044       18.1398       14.6358       15.8921       20.7254       22.1808       18.9715       21.6761       20.3341       21.0820       21.7753       20.0962       17.9133       16.2852       15.3650       14.6276       15.9730       15.6349       16.0188       19.2141       19.7810       18.8611       19.0228       21.1855       22.9676       23.7673       24.6391       24.1363       24.8119       27.3241       27.1600       29.9870       27.8018       28.5639       27.8104       29.8539       34.3603       36.6472       40.5150       41.9240       52.2247       48.1239       52.2389       66.2007       57.6797       65.9007       50.1403       49.9485       54.6530       57.1849       51.2947       46.4348       41.0584       39.9559       33.6952       32.4278       25.5691       26.2826       26.8227       28.2205        9.2400        0.0000        0.0000        0.0000        0.0000        0.0000        0.0000        0.0000        0.0000        0.0000        0.0000        0.0000        0.0000        0.0000        0.0000        0.0000        0.0000        0.0000        0.0000        0.0000        0.0000        0.0000        0.0000        0.0000        0.0000        0.0000        0.0000        0.0000        0.0000        0.0000        0.0000        0.0000        0.0000        0.0000        0.0000        0.0000        0.0000        0.0000        0.0000        0.0000        0.0000        0.0000        0.0000        0.0000        0.0000        0.0000        0.0000        0.0000        0.0000        0.0000
        0.0000        0.0000        0.0000        0.0000        0.0000        0.0000        0.0000        0.0000        0.0000        0.0000        0.0000        0.0000        0.0000        0.0000        0.0000        0.0000        0.0000        0.0000        0.0000        0.0000        0.0000        0.0000        0.0000        0.0000        0.0000        0.0000        0.0000        0.0000        0.0000        0.0000       22.4572       15.7462       12.3949       15.3432       13.0062       12.2428       11.0587        5.7040        3.6789        1.8291        0.2741        0.4974        0.4466        0.0578        0.4275        6.4501        6.4279       17.0449       16.7273       12.5740       16.1877        8.3690        5.1084        9.8684       11.9377        5.4963        2.6203        3.4262        2.7383        2.1575        4.7719        4.3627        1.5733        0.8648        1.8182        2.2933        4.5459        7.5076        3.8488        1.7993        1.9632        1.7286        1.9203        2.3748        2.7723        4.1169        4.5679        4.9645        6.3308        7.9979        7.9569        7.6112        6.2455        5.6037        4.0278        3.3544        3.4428        5.1722        5.2978        3.9044        3.6627        4.3312        4.3363        3.5677        2.6820        1.7144        1.7157        3.7181        2.8777        2.9879        5.7608        2.7685        3.0308        1.5436        1.8354        2.2630        2.7970        3.9529        3.8479        5.2097        7.1467        9.9409       12.9083       13.0812       18.0566       25.0122       28.0720       31.9872       29.8414       20.3396       19.6695       19.8395       19.7174       16.7967       16.7796       17.0880       17.9071       21.2848       21.4619       20.7499       20.0420       20.6485       20.7156       19.3323       18.1529       17.4547       15.8241       14.2052       23.7179       14.4826       14.5505       16.4046       14.6521       21.3444       18.9901       18.9495       27.5683       24.9709       22.6110       23.0846       19.7982       20.6119       18.2885       15.7810       16.3716       19.2193       21.8711       27.2987       32.8004       32.0393       25.8336       27.5712       28.9012       30.5564       29.6463       28.3764       27.8317       27.2601       27.0676       28.4448       30.6855       29.4022       29.6186       30.8651       32.8088       38.3991       41.2228       44.8030       44.9116       56.7135       62.9843       53.0414       57.1249       58.6447       57.6531       53.1879       50.7101       52.8562       52.1039       55.2745       57.1849       46.7167       42.8904       32.8935       36.3649       25.9607       25.4622       24.4333       27.8594       16.8600        0.0000        0.0000        0.0000        0.0000        0.0000        0.0000        0.0000        0.0000        0.0000        0.0000        0.0000        0.0000        0.0000        0.0000        0.0000        0.0000        0.0000        0.0000        0.0000        0.0000        0.0000        0.0000        0.0000        0.0000        0.0000        0.0000        0.0000        0.0000        0.0000        0.0000        0.0000        0.0000        0.0000        0.0000        0.0000        0.0000        0.0000        0.0000        0.0000        0.0000        0.0000        0.0000        0.0000        0.0000        0.0000        0.0000        0.0000        0.0000        0.0000
        0.0000        0.0000        0.0000        0.0000        0.0000        0.0000        0.0000        0.0000        0.0000        0.0000        0.0000        0.0000        0.0000        0.0000        0.0000        0.0000        0.0000        0.0000        0.0000        0.0000        0.0000        0.0000        0.0000        0.0000        0.0000        0.0000        0.0000        0.0000        0.0000        0.0000        0.0000       43.3087       30.5018        0.0000        0.0000       16.2348       16.2124       15.4980       10.0815        4.4621        7.9221        6.4959        3.8526        8.8230       14.1256       11.5795       13.0338        6.2866        4.2386        4.4533        6.1936        2.0534        1.7166        0.6319        1.0939        1.0624        1.2845        1.6071        1.0248        3.1078        5.6064        2.7418        1.5118        0.6761        0.5699        1.7905        3.3435        1.6524        1.7569        1.5841        1.0041        1.0769        0.8472        4.6794        2.2791        4.6891        9.1677       10.9561        6.2102        7.0611        7.2123        6.8682        6.7795        8.9325        4.0658        2.6006        5.2095        6.6772        4.7368        4.9668        7.7893        9.2680        8.0229        6.3706        5.9952        6.6316        5.1940        5.2582        5.2052        2.4188        3.4368        2.5158        4.6867        2.2787        2.8515        2.5038        2.4949        2.6939        2.4771        3.3142        6.2851       38.8228       33.2345       33.6839       58.7794       44.9699       43.7034       32.4841       23.2490       18.1253       24.6771       22.7208       18.5001       20.8396       24.4470       25.0366       25.8375       22.5932       24.8756       22.8786       22.3362       21.2179       20.5531       19.8336       18.8485       17.4687       17.5778       16.1503       15.1039       19.6383       19.2036       18.0920       15.4953       19.9749       21.0474       19.4002       17.8690       16.3522       16.5501       16.1743       15.8926       15.6226       15.5561       16.1726       18.8012       28.9562       31.8223       45.5892       43.1483       42.4162       32.8896       36.3612       37.3469       41.7655       47.1997       49.4908       33.1081       35.8886       40.7046       35.9992       32.4480       33.4968       37.0021       35.2641       37.1285       41.0766       44.7577       48.3657       51.0711       61.4319       61.7074       55.6679       52.6813       55.7522       66.3885       56.1458       52.6693       49.5541       49.7536       55.4864       53.1544       46.6391       40.7430       36.1507       37.2619       26.6817       24.8026       23.6108        0.0000        0.0000        0.0000        0.0000        0.0000        0.0000        0.0000        0.0000        0.0000        0.0000        0.0000        0.0000        0.0000        0.0000        0.0000        0.0000        0.0000        0.0000        0.0000        0.0000        0.0000        0.0000        0.0000        0.0000        0.0000        0.0000        0.0000        0.0000        0.0000        0.0000        0.0000        0.0000        0.0000        0.0000        0.0000        0.0000        0.0000        0.0000        0.0000        0.0000        0.0000        0.0000        0.0000        0.0000        0.0000        0.0000        0.0000        0.0000        0.0000        0.0000        0.0000
        0.0000        0.0000        0.0000        0.0000        0.0000        0.0000        0.0000        0.0000        0.0000        0.0000        0.0000        0.0000        0.0000        0.0000        0.0000        0.0000        0.0000        0.0000        0.0000        0.0000        0.0000        0.0000        0.0000        0.0000        0.0000        0.0000        0.0000        0.0000        0.0000        0.0000        0.0000        0.0000        0.0000        0.0000        0.0000        0.0000        0.0000       12.6768       12.7082       14.7271        7.4093        3.7431        1.6524        2.1479        6.9799        8.8028        8.1016        3.7425        5.8960        4.6326        3.3254        2.6942        1.1829        0.4831        0.2608        0.0705        0.0000        0.1047        0.1552        2.7055        2.4759        0.9508        0.3064        0.0976        0.7455        0.4527        0.9952        0.6697        0.9112        0.4160        0.4103        1.2567        2.6323        2.9193        3.5212        4.5707        3.5044        3.1410        3.6544        3.3289        3.0704        3.2346        2.1341        2.9789        1.5963        0.7384        1.7169        5.4735        5.5314        7.6897        4.6793        9.2474       10.4630       13.3549       10.9538        6.5180        5.9001        5.6719        5.8730        2.8460        2.1141        3.3289        3.9075        1.9996        2.1546        1.8481        1.7362        3.0224        4.2547        3.1099        5.2471       25.7321       24.0114       28.4887       56.6964       34.4143       25.6640       18.4675       20.4683       22.2179       20.8972       24.3268       19.2908       22.5176       24.1151       25.3468       26.9459       25.4630       25.4898       24.7590       24.0000       22.6443       21.7926       20.9804       19.9650       18.6365       18.6560       17.2766       17.5825       16.6933       19.6921       18.4351       18.4632       20.4875       20.5178       20.2181       17.8190       16.0728       16.0838       16.1703       16.1806       16.2244       16.4522       17.3102       19.2852       33.0366       31.8383       32.6700       34.7466       40.7469       37.3205       38.7329       37.6174       35.9393       33.8942       33.4635       33.9612       33.4168       44.1654       38.3888       39.5386       37.7144       36.7559       41.1988       40.2370       44.0097       53.7252       61.0543       60.2886       61.9944       73.0835       68.2213       95.9545       96.3673       77.9602       57.4718       54.9591       49.1083       49.2665       49.5015       42.3932       39.6898       37.1723       34.0780       33.0689       27.4120       25.1189        0.0000        0.0000        0.0000        0.0000        0.0000        0.0000        0.0000        0.0000        0.0000        0.0000        0.0000        0.0000        0.0000        0.0000        0.0000        0.0000        0.0000        0.0000        0.0000        0.0000        0.0000        0.0000        0.0000        0.0000        0.0000        0.0000        0.0000        0.0000        0.0000        0.0000        0.0000        0.0000        0.0000        0.0000        0.0000        0.0000        0.0000        0.0000        0.0000        0.0000        0.0000        0.0000        0.0000        0.0000        0.0000        0.0000        0.0000        0.0000        0.0000        0.0000        0.0000        0.0000
        0.0000        0.0000        0.0000        0.0000        0.0000        0.0000        0.0000        0.0000        0.0000        0.0000        0.0000        0.0000        0.0000        0.0000        0.0000        0.0000        0.0000        0.0000        0.0000        0.0000        0.0000        0.0000        0.0000        0.0000        0.0000        0.0000        0.0000        0.0000        0.0000        0.0000        0.0000        0.0000        0.0000        0.0000        0.0000        0.0000        0.0000        0.0000        0.0000        4.9822        1.7452        1.9131        2.5875        5.9784        4.5458        1.5591        1.1702        3.4798        4.0976        4.0856        3.3997        2.4205        1.2000        1.0103        0.4224        0.7740        0.4997        0.2389        0.0362        0.5196        0.0477        0.4838        0.1114        0.0369        0.0335        0.2102        0.8068        0.4308        0.4833        0.3568        0.1992        1.4911        1.9919        3.6251        2.0804        1.5066        3.7740        2.8849        3.8223        3.3987        1.8362        1.6403        2.1423        2.4637        3.8623        3.1191        2.6375       10.4036        7.4637        5.6117        4.3275        5.4003        7.8973       11.0649       11.6024        9.0608        6.1809        5.3297        6.4317        4.9182        2.9571        5.1538        6.1101        2.7284        3.0190        2.0105        3.2575        4.3030        3.8897        6.1983        5.1419       21.8789       22.5882       34.7837       33.9448       22.0100       19.1497       16.3716       16.3350       20.3160       18.3923       19.7660       21.9271       26.2083       29.0663       27.0880       27.8194       26.1852       27.0454       27.0340       26.1448       24.5436       23.4619       22.4409       21.3604       19.8394       18.7322       17.7907       18.3209       21.2823       16.5694       21.8624       19.2655       19.2774       20.6924       20.9369       19.5306       17.5106       17.8542       18.9297       18.5249       19.1072       19.5882       20.5443       22.1742       30.0629       33.6492       31.0600       32.0315       36.9049       37.9077       34.1241       33.5067       35.0488       35.9736       36.1347       36.4521       36.0835       42.0409       36.9503       37.6381       45.1289       38.8108       39.9766       41.9467       46.1391       55.1906       56.9778       57.0956       62.4401       58.6947       60.4836       73.3010       58.4799       57.3698       53.9180       54.4042       44.8798       41.9847       39.2573       37.4572       36.4025       35.9862       32.6388       31.9467       24.4171       26.4895        0.0000        0.0000        0.0000        0.0000        0.0000        0.0000        0.0000        0.0000        0.0000        0.0000        0.0000        0.0000        0.0000        0.0000        0.0000        0.0000        0.0000        0.0000        0.0000        0.0000        0.0000        0.0000        0.0000        0.0000        0.0000        0.0000        0.0000        0.0000        0.0000        0.0000        0.0000        0.0000        0.0000        0.0000        0.0000        0.0000        0.0000        0.0000        0.0000        0.0000        0.0000        0.0000        0.0000        0.0000        0.0000        0.0000        0.0000        0.0000        0.0000        0.0000        0.0000        0.0000
        0.0000        0.0000        0.0000        0.0000        0.0000        0.0000        0.0000        0.0000        0.0000        0.0000        0.0000        0.0000        0.0000        0.0000        0.0000        0.0000        0.0000        0.0000        0.0000        0.0000        0.0000        0.0000        0.0000        0.0000        0.0000        0.0000        0.0000        0.0000        0.0000        0.0000        0.0000        0.0000        0.0000        0.0000        0.0000        0.0000        0.0000        0.0000        0.0000        0.0000        0.1014        0.3545        4.6259        7.8029        4.7668        4.7870       15.2811       10.0143        3.6313        3.4759        3.6380        2.6488        2.5160        2.5136        1.8428        0.6913        0.4312        0.5051        0.0790        0.4049        0.2493        0.0709        0.0620        0.0891        0.3050        0.5566        2.9326        2.4598        1.2914        0.7117        0.4265        2.9708        3.2997        4.0565        6.8240        3.4420        4.2231        1.8347        3.6744        7.4869       10.1933        8.5232        7.5670        1.7511        2.5279        4.2988        8.9091        8.3028        7.8685        7.5831        7.4788       11.7643       12.9053       11.5593       11.6418        9.0660        8.3784        7.8286        8.7712        7.1291        7.8196        7.6725        7.6537        1.8877        1.4375        1.3362        2.3814        4.5011        3.1254        2.7556        4.4117       22.4606       27.4930       33.2915       29.2292       15.4038       15.1681       14.7673       16.9610       15.8725       21.1854       19.0880       21.1318       27.6857       29.7622       31.3762       32.6748       30.7885       31.8553       29.8431       28.7425       26.7599       25.5004       24.2750       22.9544       21.2907       20.0314       18.9967       18.5129       19.5803       17.0407       20.6090       19.5646       20.0112       20.9348       22.4635       24.0393       21.3712       20.4316       20.8479       21.7002       22.6744       23.8822       26.9271       29.3440       34.4045       35.5676       34.9802       34.5352       39.7693       37.3730       37.6670       37.8012       40.8238       40.0238       40.0849       40.6995       38.1790       44.8171       45.8451       56.4479       67.4468       52.3219       50.0398       45.4075       45.2786       46.3694       48.7320       59.1855       56.0177       65.7718       56.8509       53.2623       52.0683       55.7902       51.7335       43.0902       39.9654       37.3051       35.7144       35.2569       33.5557       31.9912       32.0297       27.5721       24.8292        0.0000        0.0000        0.0000        0.0000        0.0000        0.0000        0.0000        0.0000        0.0000        0.0000        0.0000        0.0000        0.0000        0.0000        0.0000        0.0000        0.0000        0.0000        0.0000        0.0000        0.0000        0.0000        0.0000        0.0000        0.0000        0.0000        0.0000        0.0000        0.0000        0.0000        0.0000        0.0000        0.0000        0.0000        0.0000        0.0000        0.0000        0.0000        0.0000        0.0000        0.0000        0.0000        0.0000        0.0000        0.0000        0.0000        0.0000        0.0000        0.0000        0.0000        0.0000        0.0000        0.0000
        0.0000        0.0000        0.0000        0.0000        0.0000        0.0000        0.0000        0.0000        0.0000        0.0000        0.0000        0.0000        0.0000        0.0000        0.0000        0.0000        0.0000        0.0000        0.0000        0.0000        0.0000        0.0000        0.0000        0.0000        0.0000        0.0000        0.0000        0.0000        0.0000        0.0000        0.0000        0.0000        0.0000        0.0000        0.0000        0.0000        0.0000        0.0000        0.0000        0.0000        0.0000        0.0000        0.0000       10.1245       13.7115       13.6944       26.8206       11.8908       12.3079       12.9345       10.8594       32.9070       25.6147       17.3252       15.4901       12.7492       11.7294       13.9405        8.4705        5.9971        2.3057        3.8939        8.0315       12.7963       16.2512       10.6275       11.9513        5.7664        6.3508        6.6080        9.6081       20.3976       27.6033       20.9550       17.2608       15.8783        7.9316        5.9340        4.2428        7.3478        7.6231        6.3577        7.2938       16.1280       19.7314       23.6822       25.7103       25.1852       36.9162       25.7612       25.2799       14.5041       14.4836       20.4770       25.3757       19.1418       13.2036       13.5813       13.9614       16.2939       17.2942       14.9082       13.1251        3.9484        3.3170        3.9351        3.8582        3.4896        3.2196        2.0930        2.8999       27.6101       34.0299       37.7928       50.2551       49.4041       34.2514       27.4586       22.8229       17.2523       19.1203       21.9412       23.4419       33.9899       33.3629       39.5824       40.8259       40.3112       40.9182       36.6197       34.9559       29.4161       28.0138       26.6491       25.2481       22.3839       20.9525       21.7499       21.1999       19.7572       20.3745       24.2178       19.0199       25.5100       27.0724       27.5845       30.9552       28.4678       28.4951       29.0292       30.3166       34.9651       34.6042       42.4398       47.1332       54.2199       56.1646       51.5514       50.9537       56.8692       58.0386       49.0848       45.2686       42.6159       42.8480       43.6617       44.7701       51.6444       54.9960       55.2811       58.6550       65.9867       69.0209       56.5645       44.0705       55.4865       52.9677       54.1832       50.8566       50.7451       51.1061       60.4272       54.6538       45.4841       44.4731       42.0384       38.4880       35.5309       33.7000       32.3889       31.3935       33.3047       31.7678       31.6923       24.3742       16.5600        0.0000        0.0000        0.0000        0.0000        0.0000        0.0000        0.0000        0.0000        0.0000        0.0000        0.0000        0.0000        0.0000        0.0000        0.0000        0.0000        0.0000        0.0000        0.0000        0.0000        0.0000        0.0000        0.0000        0.0000        0.0000        0.0000        0.0000        0.0000        0.0000        0.0000        0.0000        0.0000        0.0000        0.0000        0.0000        0.0000        0.0000        0.0000        0.0000        0.0000        0.0000        0.0000        0.0000        0.0000        0.0000        0.0000        0.0000        0.0000        0.0000        0.0000        0.0000        0.0000        0.0000
        0.0000        0.0000        0.0000        0.0000        0.0000        0.0000        0.0000        0.0000        0.0000        0.0000        0.0000        0.0000        0.0000        0.0000        0.0000        0.0000        0.0000        0.0000        0.0000        0.0000        0.0000        0.0000        0.0000        0.0000        0.0000        0.0000        0.0000        0.0000        0.0000        0.0000        0.0000        0.0000        0.0000        0.0000        0.0000        0.0000        0.0000        0.0000        0.0000        0.0000        0.0000        0.0000        0.0000        0.0000       31.0125       31.4485       19.5980       11.3864       11.2546       10.5622        9.3693       28.1604       34.0523       32.6909       27.7514       27.1672       16.7710       15.2687       16.2650       15.9282        9.1832        6.8015        7.1699       16.2397       17.4068       12.2582       11.4503       13.3435       18.6416       22.1576       25.6375       31.7910       22.3048       19.0175       27.6426       23.7428       22.3723       11.3459        4.6410        4.2459        4.8506        6.7147        9.8504       22.4054       27.9278       30.7482       30.4640       31.7657       40.2279       40.5789       34.9523       23.8962       24.1339       21.7625       19.3388       16.6714       13.4742       13.5381       12.2577       15.3219       15.2071       15.7025       12.8039        5.4468        3.6712        3.3587        3.9698        2.7045        2.4581        2.1857        2.8645       23.2406       25.7570       26.6277       22.5585       31.4067       24.1999       19.8880       20.5759       20.2891       21.1041       21.4751       31.4894       36.0714       37.6643       38.4634       39.9542       38.5624       39.7208       39.6636       37.7474       33.5065       32.3834       30.5842       28.6352       23.6332       22.4689       22.9561       23.4921       22.9611       23.2734       21.0329       22.0999       26.6495       28.3250       28.5522       26.8873       28.6704       28.2930       29.6605       33.2168       38.9502       43.5238       47.2617       51.5818       59.2605       59.6942       54.2136       51.2890       53.9870       49.8885       46.6649       52.8156       52.6879       52.3263       52.7099       51.7186       45.0727       53.2517       52.2108       49.2176       65.0154       76.0791       46.0110       48.0419       48.9238       49.5765       47.6686       47.1725       49.4559       54.1601       48.3838       46.5483       42.1684       39.6031       37.5104       35.8897       33.6344       31.5806       30.2496       29.0423       32.0025       29.0878       29.2938       23.5790       25.8000        0.0000        0.0000        0.0000        0.0000        0.0000        0.0000        0.0000        0.0000        0.0000        0.0000        0.0000        0.0000        0.0000        0.0000        0.0000        0.0000        0.0000        0.0000        0.0000        0.0000        0.0000        0.0000        0.0000        0.0000        0.0000        0.0000        0.0000        0.0000        0.0000        0.0000        0.0000        0.0000        0.0000        0.0000        0.0000        0.0000        0.0000        0.0000        0.0000        0.0000        0.0000        0.0000        0.0000        0.0000        0.0000        0.0000        0.0000        0.0000        0.0000        0.0000        0.0000        0.0000        0.0000
        0.0000        0.0000        0.0000        0.0000        0.0000        0.0000        0.0000        0.0000        0.0000        0.0000        0.0000        0.0000        0.0000        0.0000        0.0000        0.0000        0.0000        0.0000        0.0000        0.0000        0.0000        0.0000        0.0000        0.0000        0.0000        0.0000        0.0000        0.0000        0.0000        0.0000        0.0000        0.0000        0.0000        0.0000        0.0000        0.0000        0.0000        0.0000        0.0000        0.0000        0.0000        0.0000        0.0000        0.0000        0.0000        0.0000       13.5096       11.4746        9.8756        9.4037        8.8416       15.7681       15.1130       17.1612       18.7772       21.1149       20.8518       21.4328       24.5969       34.1288       31.1250       36.7938       21.9785       33.6766       25.3884       11.4536        4.9248       10.4088        9.7933       12.1497       18.0225       14.1580       26.2290       32.2385       21.7239       10.5765        9.8280        7.0031        2.3358        5.0389        6.5975        7.7145       10.6808       24.2984       28.0724       34.5143       32.9409       29.5928       45.7723       39.6313       41.3034       36.6244       46.3772       27.8207       28.5244       19.8177       16.4054       12.9660       13.2394       16.1219       18.5859       17.7213       17.0092        7.7875        6.2882        4.8561        4.9657        2.9596        5.5382        3.1509        2.7077       23.1904       18.3454       19.7048       22.1799       21.0277       24.9771       31.2396       39.8353       26.1206       22.8520       21.1004       30.4700       35.4127       44.1077       43.4636       38.4440       37.3986       39.2889       39.4201       37.6294       31.6328       30.1836       28.8166       27.3293       25.0690       22.7856       21.9101       21.5850       22.2494       24.2563       24.5407       21.9948       26.7728       29.5369       31.3343       30.1905       29.9240       31.1974       32.6716       34.4549       41.0546       44.8453       49.7700       53.4920       53.7495       55.3853       52.4312       52.6219       54.2223       59.5075       57.9541       58.5327       58.2439       57.5064       47.7238       47.9159       53.7418       52.8573       46.1040       45.8864       52.0062       44.8564       44.9649       44.1598       44.7080       45.4118       45.9588       45.1329       53.4632       47.1485       45.6355       43.1224       38.9146       36.5015       35.1394       32.8678       30.5829       28.8166       27.6149       26.7769       28.4724       27.1810       26.4744       20.9217       31.2300        0.0000        0.0000        0.0000        0.0000        0.0000        0.0000        0.0000        0.0000        0.0000        0.0000        0.0000        0.0000        0.0000        0.0000        0.0000        0.0000        0.0000        0.0000        0.0000        0.0000        0.0000        0.0000        0.0000        0.0000        0.0000        0.0000        0.0000        0.0000        0.0000        0.0000        0.0000        0.0000        0.0000        0.0000        0.0000        0.0000        0.0000        0.0000        0.0000        0.0000        0.0000        0.0000        0.0000        0.0000        0.0000        0.0000        0.0000        0.0000        0.0000        0.0000        0.0000        0.0000        0.0000
        0.0000        0.0000        0.0000        0.0000        0.0000        0.0000        0.0000        0.0000        0.0000        0.0000        0.0000        0.0000        0.0000        0.0000        0.0000        0.0000        0.0000        0.0000        0.0000        0.0000        0.0000        0.0000        0.0000        0.0000        0.0000        0.0000        0.0000        0.0000        0.0000        0.0000        0.0000        0.0000        0.0000        0.0000        0.0000        0.0000        0.0000        0.0000        0.0000        0.0000        0.0000        0.0000        0.0000        0.0000        0.0000        0.0000        0.0000        7.6220        7.7355        8.0182        7.8909       12.7888       12.9659        8.7542        8.4625       13.5463       12.8679       11.7320        8.6376       12.9306       11.7734       15.6280       18.8439       22.3477       21.0326        8.7130        4.3481        8.2317        7.1103        8.1619       11.5102       17.3864       10.6671        6.2223        5.5909        5.0521        0.8316        0.1113        0.0874        4.3668        5.2435        6.9007        9.6521       19.5137       25.0443       33.7221       34.0984       39.0141       29.0812       25.3214       31.1103       35.9969       19.8520       27.4019       32.0754       19.2396       16.4868       13.7606       13.7797       20.5065       23.1617       21.6222       19.9459       12.0702        8.2773        6.1952        6.6424        5.2435        6.2410        3.3839        3.2913       22.0886       19.8660       19.4810       20.5685       14.9764       18.7428       25.0407       41.6400       48.1830       18.8807       21.9530       26.7335       30.6476       32.8482       33.1776       36.4477       34.4910       35.5071       35.8396       34.5882       29.6032       28.7061       27.9288       26.8686       24.1839       23.0921       22.5811       22.9902       21.7410       21.3211       23.5372       23.9095       29.0843       32.5989       34.0062       34.8297       36.7432       38.6582       40.1554       39.7489       46.3881       48.9906       49.2691       49.6847       48.1781       50.9153       54.1097       54.4799       57.6289       60.6569       66.5080       54.7780       62.5083       49.4544       47.9639       47.2431       47.7116       46.4604       45.3600       45.5131       45.8631       44.2502       43.6668       42.6303       43.2875       43.1498       42.6069       51.8853       43.6140       48.0986       42.2638       39.7903       37.5008       34.6687       32.0364       30.0529       27.8001       26.2626       26.4238       25.0160       26.4274       25.9518       19.0728       21.4833        0.0000        0.0000        0.0000        0.0000        0.0000        0.0000        0.0000        0.0000        0.0000        0.0000        0.0000        0.0000        0.0000        0.0000        0.0000        0.0000        0.0000        0.0000        0.0000        0.0000        0.0000        0.0000        0.0000        0.0000        0.0000        0.0000        0.0000        0.0000        0.0000        0.0000        0.0000        0.0000        0.0000        0.0000        0.0000        0.0000        0.0000        0.0000        0.0000        0.0000        0.0000        0.0000        0.0000        0.0000        0.0000        0.0000        0.0000        0.0000        0.0000        0.0000        0.0000        0.0000        0.0000        0.0000
        0.0000        0.0000        0.0000        0.0000        0.0000        0.0000        0.0000        0.0000        0.0000        0.0000        0.0000        0.0000        0.0000        0.0000        0.0000        0.0000        0.0000        0.0000        0.0000        0.0000        0.0000        0.0000        0.0000        0.0000        0.0000        0.0000        0.0000        0.0000        0.0000        0.0000        0.0000        0.0000        0.0000        0.0000        0.0000        0.0000        0.0000        0.0000        0.0000        0.0000        0.0000        0.0000        0.0000        0.0000        0.0000        0.0000        0.0000        0.0000        0.0000        0.0000        5.2721        9.3731       19.1607       17.6274        9.5320       12.6518       13.0498       12.7091       10.6491        9.0288        7.1417        6.4351        8.2336       14.0021       12.7273        9.9249        0.0000        0.0000       13.9069       15.8376       15.7722       13.8334       14.7841       12.7244        8.1044        6.5388        4.6275        4.6198        5.4626        5.8709        6.4719        9.8514       11.2461       11.0860       17.6347       19.4171       24.7790       25.0496       20.4318        0.0000        0.0000        0.0000        0.0000       34.7962       34.0179       31.7202       24.4915       24.2935        0.0000       35.5467       35.5551       33.4648       30.9153       25.6647       18.3479       15.7266       13.8116        7.4864        4.7416        3.7266        4.1135       12.4881       14.0157       14.2366       15.1709       18.6786       21.6096       23.8348       27.1811       24.9917       23.2547       25.1718       26.7222       24.5296       28.0784       28.6157       28.2995       27.2972       28.7665       29.1957       28.8478       26.0082       25.6603       25.4721       24.9035       23.9412       23.1005       23.5275       23.9383       30.7444       30.4753       28.5257       29.5131       33.8770       36.2821       40.8358       42.1985       50.5577       52.6122       59.5890       55.0450       50.0606       55.9593       55.6075       52.1664       51.7209       56.4452       56.1685       56.2461       68.5070       77.1955       65.7508       59.2555       48.6349       49.4505       69.1693       80.8233       45.1588       44.5499       43.6804       43.5092       43.1357       43.0054       42.4653       42.4988       42.1449       47.2905       46.5273       46.2461       39.7950       39.3357       40.9675       38.3619       31.9644       30.7392       28.9204       26.8511       27.1459       27.5008       29.5497       29.5907       45.9778       20.3729        0.0000        0.0000        0.0000        0.0000        0.0000        0.0000        0.0000        0.0000        0.0000        0.0000        0.0000        0.0000        0.0000        0.0000        0.0000        0.0000        0.0000        0.0000        0.0000        0.0000        0.0000        0.0000        0.0000        0.0000        0.0000        0.0000        0.0000        0.0000        0.0000        0.0000        0.0000        0.0000        0.0000        0.0000        0.0000        0.0000        0.0000        0.0000        0.0000        0.0000        0.0000        0.0000        0.0000        0.0000        0.0000        0.0000        0.0000        0.0000        0.0000        0.0000        0.0000        0.0000        0.0000        0.0000        0.0000        0.0000
        0.0000        0.0000        0.0000        0.0000        0.0000        0.0000        0.0000        0.0000        0.0000        0.0000        0.0000        0.0000        0.0000        0.0000        0.0000        0.0000        0.0000        0.0000        0.0000        0.0000        0.0000        0.0000        0.0000        0.0000        0.0000        0.0000        0.0000        0.0000        0.0000        0.0000        0.0000        0.0000        0.0000        0.0000        0.0000        0.0000        0.0000        0.0000        0.0000        0.0000        0.0000        0.0000        0.0000        0.0000        0.0000        0.0000        0.0000        0.0000        0.0000        0.0000        0.0000        0.0000        0.0000        0.0000        0.0000       12.9384       14.2520       14.4548        0.0000        0.0000        0.0000        7.5766        6.9216        7.5478        5.8799        0.0000        0.0000        0.0000        0.0000        0.0000        0.0000        0.0000        9.2401       14.8624       16.1825        7.9742        7.2812        5.8749        6.5330        7.5781        6.8634        8.8209       12.9226       12.6546       16.5665       15.0491       39.4265       25.8876        0.0000        0.0000        0.0000        0.0000        0.0000        0.0000       38.4605       22.5317        0.0000        0.0000        0.0000       36.7370       47.6890       42.4657       28.6748       26.6223       19.7760       16.3654       15.4703        7.3019        4.9540        4.3070        5.0844       16.0234       16.7466       11.8248       10.9004       18.6128       21.2174       22.3277       23.9227       26.5307       27.2718       24.0010       26.0479       22.7728       23.6781       23.6203       23.3284       24.1579       25.4992       26.0965       25.9530       24.3067       24.4037       24.6047       24.4058       23.7847       23.9917       24.1705       25.7818       27.7670       32.0072       35.2026       31.7036       37.1954       40.6696       44.1661       47.1567       54.1078       57.3366       75.5663       62.8744       58.2923       60.1232       55.7400       60.1219       54.2819       59.1927       70.6034       59.3339       61.5444       66.1001       59.8635       56.2406       49.2036       46.0380      106.7593       81.6434       45.0083       43.8210       43.3669       43.2428       42.5703       42.3161       41.6329       40.6959       40.5390       44.6595       38.5877       37.4876       36.9595       36.2094       34.8527       35.7650       28.6664       28.0863       25.9081       24.7561       27.4063       24.3371       25.6882       28.3944       32.4377       24.1978        0.0000        0.0000        0.0000        0.0000        0.0000        0.0000        0.0000        0.0000        0.0000        0.0000        0.0000        0.0000        0.0000        0.0000        0.0000        0.0000        0.0000        0.0000        0.0000        0.0000        0.0000        0.0000        0.0000        0.0000        0.0000        0.0000        0.0000        0.0000        0.0000        0.0000        0.0000        0.0000        0.0000        0.0000        0.0000        0.0000        0.0000        0.0000        0.0000        0.0000        0.0000        0.0000        0.0000        0.0000        0.0000        0.0000        0.0000        0.0000        0.0000        0.0000        0.0000        0.0000        0.0000        0.0000        0.0000        0.0000
        0.0000        0.0000        0.0000        0.0000        0.0000        0.0000        0.0000        0.0000        0.0000        0.0000        0.0000        0.0000        0.0000        0.0000        0.0000        0.0000        0.0000        0.0000        0.0000        0.0000        0.0000        0.0000        0.0000        0.0000        0.0000        0.0000        0.0000        0.0000        0.0000        0.0000        0.0000        0.0000        0.0000        0.0000        0.0000        0.0000        0.0000        0.0000        0.0000        0.0000        0.0000        0.0000        0.0000        0.0000        0.0000        0.0000        0.0000        0.0000        0.0000        0.0000        0.0000        0.0000        0.0000        0.0000        0.0000        0.0000        0.0000        0.0000        0.0000        0.0000        0.0000        7.3446        7.0700        5.2494        4.4579        0.0000        0.0000        0.0000        0.0000        0.0000        0.0000        0.0000        0.0000        8.8237        8.8729        6.9938        6.3999        6.4765        6.6773        6.6905        8.3603        9.2401       10.4100       10.2766       10.2155        0.0000        0.0000        0.0000        0.0000        0.0000        0.0000        0.0000        0.0000        0.0000        0.0000        0.0000        0.0000        0.0000        0.0000        0.0000       46.0169       49.9038       34.5570       27.5527       22.4358       17.9486       16.6839        7.0751        5.1767        4.5156        4.7205       16.8891       17.2412       15.3181       11.6458       17.1019       26.5835       23.6276       22.0495       19.6819       22.3343       28.7091       28.7059       21.9997       22.3362       22.2903       23.8637       22.7376       23.3516       24.0209       24.1769       23.1074       23.4823       24.0080       29.1993       28.0263       26.8390       30.1053       39.5255       38.2596       29.7544       31.3849       35.6453       46.6853       48.2244       53.2951       55.6421       56.9408       65.5956       79.6456       68.5791       58.6451       57.3729       69.4339       68.0929       67.3707       59.2381       62.0311       60.0415       63.3172       62.6554       58.7655       56.0626       54.4477       45.0071       42.2345       41.3370       43.3705       42.4798       42.0491       41.8651       41.5197       41.1165      106.6573      146.0516       38.6426       37.7583       36.2721       35.0154       34.3014       33.3617       32.1460       30.4500       27.1463       25.4610       25.6083       24.6716       24.9208       23.3980       28.2612       27.6055       21.8969        0.0000        0.0000        0.0000        0.0000        0.0000        0.0000        0.0000        0.0000        0.0000        0.0000        0.0000        0.0000        0.0000        0.0000        0.0000        0.0000        0.0000        0.0000        0.0000        0.0000        0.0000        0.0000        0.0000        0.0000        0.0000        0.0000        0.0000        0.0000        0.0000        0.0000        0.0000        0.0000        0.0000        0.0000        0.0000        0.0000        0.0000        0.0000        0.0000        0.0000        0.0000        0.0000        0.0000        0.0000        0.0000        0.0000        0.0000        0.0000        0.0000        0.0000        0.0000        0.0000        0.0000        0.0000        0.0000        0.0000        0.0000
        0.0000        0.0000        0.0000        0.0000        0.0000        0.0000        0.0000        0.0000        0.0000        0.0000        0.0000        0.0000        0.0000        0.0000        0.0000        0.0000        0.0000        0.0000        0.0000        0.0000        0.0000        0.0000        0.0000        0.0000        0.0000        0.0000        0.0000        0.0000        0.0000        0.0000        0.0000        0.0000        0.0000        0.0000        0.0000        0.0000        0.0000        0.0000        0.0000        0.0000        0.0000        0.0000        0.0000        0.0000        0.0000        0.0000        0.0000        0.0000        0.0000        0.0000        0.0000        0.0000        0.0000        0.0000        0.0000        0.0000        0.0000        0.0000        0.0000        0.0000        0.0000        0.0000        5.9028        5.0129        0.0000        0.0000        0.0000        0.0000        0.0000        0.0000        0.0000        0.0000        0.0000        0.0000        8.5341        7.2239        7.0443        6.9085        6.6370        6.6841        8.1265        7.1578        7.9530        7.9585        0.0000        0.0000        0.0000        0.0000        0.0000        0.0000        0.0000        0.0000        0.0000        0.0000        0.0000        0.0000        0.0000        0.0000        0.0000        0.0000        0.0000       38.9755       35.3125       25.7064       23.0577       18.5605       16.0977       10.3425        6.0076        5.0966        5.6461       15.5708       16.9691       16.8643       12.8081       19.2179       23.0150       22.8514       22.4400       21.4252       27.1272       26.4135       25.9751       21.6033       22.4850       22.6179       23.2601       24.6456       22.4495       23.1326       23.3794       22.5526       23.0407       23.7992       25.4564       25.0713       25.4183       26.2970       40.5409       44.5707       45.8403       33.7827       34.2608       40.3411       44.4793       48.0996       55.9954       73.6485       69.9485       72.7741       69.7464       63.7692       55.9522       58.9310       63.7107       69.8637       72.3010       60.1258       57.5553       59.4140       57.1700       55.2419       52.5766       49.7290       42.7608       39.5624       39.0043       40.7159       40.0668       39.7404       39.5983       43.4828       43.4311       38.0661       36.7326       36.3126       35.1118       33.7279       32.7518       31.9500       30.9971       32.5340       31.6192       27.7475       26.2550       26.6382       25.6013       27.5717       28.6525       26.6154       18.2547        0.0000        0.0000        0.0000        0.0000        0.0000        0.0000        0.0000        0.0000        0.0000        0.0000        0.0000        0.0000        0.0000        0.0000        0.0000        0.0000        0.0000        0.0000        0.0000        0.0000        0.0000        0.0000        0.0000        0.0000        0.0000        0.0000        0.0000        0.0000        0.0000        0.0000        0.0000        0.0000        0.0000        0.0000        0.0000        0.0000        0.0000        0.0000        0.0000        0.0000        0.0000        0.0000        0.0000        0.0000        0.0000        0.0000        0.0000        0.0000        0.0000        0.0000        0.0000        0.0000        0.0000        0.0000        0.0000        0.0000        0.0000        0.0000
        0.0000        0.0000        0.0000        0.0000        0.0000        0.0000        0.0000        0.0000        0.0000        0.0000        0.0000        0.0000        0.0000        0.0000        0.0000        0.0000        0.0000        0.0000        0.0000        0.0000        0.0000        0.0000        0.0000        0.0000        0.0000        0.0000        0.0000        0.0000        0.0000        0.0000        0.0000        0.0000        0.0000        0.0000        0.0000        0.0000        0.0000        0.0000        0.0000        0.0000        0.0000        0.0000        0.0000        0.0000        0.0000        0.0000        0.0000        0.0000        0.0000        0.0000        0.0000        0.0000        0.0000        0.0000        0.0000        0.0000        0.0000        0.0000        0.0000        0.0000        0.0000        0.0000        0.0000        0.0000        0.0000        0.0000        0.0000        0.0000        0.0000        0.0000        0.0000        0.0000        0.0000        0.0000       10.2095       10.4359       11.9191       11.7519       11.1358       13.4277       12.7750        9.9044        9.5552        0.0000        0.0000        0.0000        0.0000        0.0000        0.0000        0.0000        0.0000        0.0000        0.0000        0.0000        0.0000        0.0000        0.0000        0.0000        0.0000        0.0000        0.0000       53.0210       64.4089       30.7528       25.0552       24.6571       19.3392       12.9485        9.7006        8.4656        8.9014       11.7028       11.1467       11.4576        9.9923       15.3018       18.7614       22.8770       23.6964       25.0376       27.9379       26.4308       27.0125       20.6340       21.1810       21.5792       22.4033       20.6456       21.4428       22.1027       22.4566       22.9199       23.2745       24.0301       25.3561       32.9564       33.0493       37.3721       56.4151       49.6353       45.5067       41.8522       36.3887       48.7084       48.2760       57.8858       73.3320       70.6956       68.5228       69.2257       65.8904       59.9306       63.4356       64.3661       60.7799       65.4963       66.2351       62.3432       58.6574       52.0920       50.0715       47.9806       45.5471       39.7647       37.1924       35.7126       35.1693       37.2995       36.8061       36.6060       36.5720       38.6138       38.6141       40.1939       40.5234       35.3748       33.9743       32.6594       31.7370       28.9925       28.1524       28.8973       30.6139       35.1964       36.6627       37.7934       35.7896       36.9518       35.7582       42.6954       31.0447        0.0000        0.0000        0.0000        0.0000        0.0000        0.0000        0.0000        0.0000        0.0000        0.0000        0.0000        0.0000        0.0000        0.0000        0.0000        0.0000        0.0000        0.0000        0.0000        0.0000        0.0000        0.0000        0.0000        0.0000        0.0000        0.0000        0.0000        0.0000        0.0000        0.0000        0.0000        0.0000        0.0000        0.0000        0.0000        0.0000        0.0000        0.0000        0.0000        0.0000        0.0000        0.0000        0.0000        0.0000        0.0000        0.0000        0.0000        0.0000        0.0000        0.0000        0.0000        0.0000        0.0000        0.0000        0.0000        0.0000        0.0000        0.0000
        0.0000        0.0000        0.0000        0.0000        0.0000        0.0000        0.0000        0.0000        0.0000        0.0000        0.0000        0.0000        0.0000        0.0000        0.0000        0.0000        0.0000        0.0000        0.0000        0.0000        0.0000        0.0000        0.0000        0.0000        0.0000        0.0000        0.0000        0.0000        0.0000        0.0000        0.0000        0.0000        0.0000        0.0000        0.0000        0.0000        0.0000        0.0000        0.0000        0.0000        0.0000        0.0000        0.0000        0.0000        0.0000        0.0000        0.0000        0.0000        0.0000        0.0000        0.0000        0.0000        0.0000        0.0000        0.0000        0.0000        0.0000        0.0000        0.0000        0.0000        0.0000        0.0000        0.0000        0.0000        0.0000        0.0000        0.0000        0.0000        0.0000        0.0000        0.0000        0.0000        0.0000        0.0000        0.0000        0.0000        0.0000        0.0000        0.0000        0.0000        0.0000        0.0000        0.0000        0.0000        0.0000        0.0000        0.0000        0.0000        0.0000        0.0000        0.0000        0.0000        0.0000        0.0000        0.0000        0.0000        0.0000        0.0000        0.0000        0.0000        0.0000       49.3994       43.9503       30.2180       24.5986       21.6205       19.3068       13.1246       10.7074        8.9284        8.6769       10.9773       10.3639        9.2461        9.9666       15.5323       18.1679       21.9525       22.1103       28.3259       28.3343       28.0245       26.3574       21.3414       21.3614       22.2186       21.3342       19.9711       20.5830       21.2103       22.3972       23.3179       22.7144       23.6645       24.9857       30.0232       34.0274       31.8966       41.2693       42.2270       36.9096       47.5810       46.5095       45.0518       53.5583       72.1010       59.0114       65.5311       65.7768       67.9498       74.3601       59.0923       55.3246       64.5976       60.8872       60.0531       61.4802       60.5339       57.6928       50.2408       47.8181       51.7080       42.5165       40.5342       34.4914       33.0942       32.7382       34.5810       34.2716       34.1480       34.1887       36.0835       36.0463       35.2473       33.8678       32.8573       31.4518       30.1273       29.0024       26.4484       25.2744       25.6561       27.7290       34.6594       36.0414       39.3648       41.3419       37.5701       40.8477       33.9648        0.0000        0.0000        0.0000        0.0000        0.0000        0.0000        0.0000        0.0000        0.0000        0.0000        0.0000        0.0000        0.0000        0.0000        0.0000        0.0000        0.0000        0.0000        0.0000        0.0000        0.0000        0.0000        0.0000        0.0000        0.0000        0.0000        0.0000        0.0000        0.0000        0.0000        0.0000        0.0000        0.0000        0.0000        0.0000        0.0000        0.0000        0.0000        0.0000        0.0000        0.0000        0.0000        0.0000        0.0000        0.0000        0.0000        0.0000        0.0000        0.0000        0.0000        0.0000        0.0000        0.0000        0.0000        0.0000        0.0000        0.0000        0.0000        0.0000
        0.0000        0.0000        0.0000        0.0000        0.0000        0.0000        0.0000        0.0000        0.0000        0.0000        0.0000        0.0000        0.0000        0.0000        0.0000        0.0000        0.0000        0.0000        0.0000        0.0000        0.0000        0.0000        0.0000        0.0000        0.0000        0.0000        0.0000        0.0000        0.0000        0.0000        0.0000        0.0000        0.0000        0.0000        0.0000        0.0000        0.0000        0.0000        0.0000        0.0000        0.0000        0.0000        0.0000        0.0000        0.0000        0.0000        0.0000        0.0000        0.0000        0.0000        0.0000        0.0000        0.0000        0.0000        0.0000        0.0000        0.0000        0.0000        0.0000        0.0000        0.0000        0.0000        0.0000        0.0000        0.0000        0.0000        0.0000        0.0000        0.0000        0.0000        0.0000        0.0000        0.0000        0.0000        0.0000        0.0000        0.0000        0.0000        0.0000        0.0000        0.0000        0.0000        0.0000        0.0000        0.0000        0.0000        0.0000        0.0000        0.0000        0.0000        0.0000        0.0000        0.0000        0.0000        0.0000        0.0000        0.0000        0.0000        0.0000        0.0000        0.0000       52.0128       46.0896       31.3770       26.8831       24.8298       21.3304       15.0362       11.5720        9.9318        9.6854       10.0908        9.3161        9.8911       10.9106       15.9315       16.3004       20.3202       22.5727       27.2797       29.3680       28.6134       28.5702       22.1319       21.3912       23.5936       25.9924       19.9538       20.3957       20.8758       21.2345       22.7890       23.8778       23.0624       24.5008       27.4629       29.0984       35.8156       35.3228       31.5062       32.3615       37.1551       47.5751       48.9149       50.5918       59.1157       62.4859       58.1621       60.4619       63.1311       67.9768       54.6782       54.3134       55.1600       57.0484       58.9606       60.2918       58.8655       55.7127       48.3209       51.7691       47.9798       39.6024       35.4991       33.6210       31.2403       30.9955       33.0371       32.3810       32.1704       35.7878       33.5416       33.3303       32.4538       31.0563       29.9494       31.8313       27.4441       25.9603       24.1803       22.8718       24.3305       27.6804       32.5547       33.7834       35.3611       39.1784       37.4624       56.0988       43.8416        0.0000        0.0000        0.0000        0.0000        0.0000        0.0000        0.0000        0.0000        0.0000        0.0000        0.0000        0.0000        0.0000        0.0000        0.0000        0.0000        0.0000        0.0000        0.0000        0.0000        0.0000        0.0000        0.0000        0.0000        0.0000        0.0000        0.0000        0.0000        0.0000        0.0000        0.0000        0.0000        0.0000        0.0000        0.0000        0.0000        0.0000        0.0000        0.0000        0.0000        0.0000        0.0000        0.0000        0.0000        0.0000        0.0000        0.0000        0.0000        0.0000        0.0000        0.0000        0.0000        0.0000        0.0000        0.0000        0.0000        0.0000        0.0000        0.0000
        0.0000        0.0000        0.0000        0.0000        0.0000        0.0000        0.0000        0.0000        0.0000        0.0000        0.0000        0.0000        0.0000        0.0000        0.0000        0.0000        0.0000        0.0000        0.0000        0.0000        0.0000        0.0000        0.0000        0.0000        0.0000        0.0000        0.0000        0.0000        0.0000        0.0000        0.0000        0.0000        0.0000        0.0000        0.0000        0.0000        0.0000        0.0000        0.0000        0.0000        0.0000        0.0000        0.0000        0.0000        0.0000        0.0000        0.0000        0.0000        0.0000        0.0000        0.0000        0.0000        0.0000        0.0000        0.0000        0.0000        0.0000        0.0000        0.0000        0.0000        0.0000        0.0000        0.0000        0.0000        0.0000        0.0000        0.0000        0.0000        0.0000        0.0000        0.0000        0.0000        0.0000        0.0000        0.0000        0.0000        0.0000        0.0000        0.0000        0.0000        0.0000        0.0000        0.0000        0.0000        0.0000        0.0000        0.0000        0.0000        0.0000        0.0000        0.0000        0.0000        0.0000        0.0000        0.0000        0.0000        0.0000        0.0000        0.0000        0.0000       55.0796       56.8717       42.2653       32.2986       28.1826       26.1318       22.5361       16.7735       14.0924       12.2637       11.3197       11.9036        9.8658        9.5045       10.1492       15.8477       16.1322       19.6704       42.0763       40.6462       40.7699       30.2022       29.7204       26.0997       25.7913       27.5648       25.1536       22.9303       23.2414       22.0835       21.2272       21.2627       21.2126       22.1135       23.6861       26.4924       28.2976       43.6911       37.2839       31.9310       35.2507       48.4280       40.2656       55.3063       48.5303       49.8040       54.7764       61.1905       54.8827       55.4627       55.7805       51.5900       52.3279       53.1764       54.7619       56.6073       56.9478       55.7194       54.2673       52.4856       43.4767       40.9951       38.4102       33.7799       35.8444       30.2636       29.8813       31.2750       31.0078       32.7945       30.0902       31.0397       30.3990       29.2322       27.9573       26.8702       25.4838       24.1428       23.0601       20.6409       19.6367       19.5957       21.8081       28.0349       30.6569       34.1419       37.8999       41.9092        0.0000        0.0000        0.0000        0.0000        0.0000        0.0000        0.0000        0.0000        0.0000        0.0000        0.0000        0.0000        0.0000      386.0100        0.0000        0.0000        0.0000      272.8201        0.0000        0.0000        0.0000        0.0000        0.0000        0.0000        0.0000        0.0000        0.0000        0.0000        0.0000        0.0000        0.0000        0.0000        0.0000        0.0000        0.0000        0.0000        0.0000        0.0000        0.0000        0.0000        0.0000        0.0000        0.0000        0.0000        0.0000        0.0000        0.0000        0.0000        0.0000        0.0000        0.0000        0.0000        0.0000        0.0000        0.0000        0.0000        0.0000        0.0000        0.0000        0.0000        0.0000
        0.0000        0.0000        0.0000        0.0000        0.0000        0.0000        0.0000        0.0000        0.0000        0.0000        0.0000        0.0000        0.0000        0.0000        0.0000        0.0000        0.0000        0.0000        0.0000        0.0000        0.0000        0.0000        0.0000        0.0000        0.0000        0.0000        0.0000        0.0000        0.0000        0.0000        0.0000        0.0000        0.0000        0.0000        0.0000        0.0000        0.0000        0.0000        0.0000        0.0000        0.0000        0.0000        0.0000        0.0000        0.0000        0.0000        0.0000        0.0000        0.0000        0.0000        0.0000        0.0000        0.0000        0.0000        0.0000        0.0000        0.0000        0.0000        0.0000        0.0000        0.0000        0.0000        0.0000        0.0000        0.0000        0.0000        0.0000        0.0000        0.0000        0.0000        0.0000        0.0000        0.0000        0.0000        0.0000        0.0000        0.0000        0.0000        0.0000        0.0000        0.0000        0.0000        0.0000        0.0000        0.0000        0.0000        0.0000        0.0000        0.0000        0.0000        0.0000        0.0000        0.0000        0.0000        0.0000        0.0000        0.0000        0.0000        0.0000        0.0000       61.0945       58.5149       50.9197       38.0974       35.4555       31.2348       28.5337       48.0553       27.8114       20.0540       17.9047       13.6114        9.6888        8.5935        8.5415       13.5686       14.7856       17.0360       25.1994       31.3091       33.2961       32.7053       32.2251       26.1712       26.5120       25.0022       25.1770       24.3153       23.7254       25.3872       22.3098       19.0526       18.7448       19.5272       21.0477       24.6777       26.1856       27.9890       29.7962       36.9531       35.6315       42.1745       41.2532       49.1760       50.5019       51.7002       51.6911       43.9082       50.6326       45.3084       45.9890       49.5855       52.6117       53.1570       52.5013       50.2160       50.5309       49.8164       49.9932       44.5753       41.5631       39.6817       36.9427       33.2808       30.9313       29.7207       29.4282       31.0238       30.7712       30.2077       29.2412       26.7251       25.5702       24.4401       23.2020       22.9390       21.5606       20.5161       19.2795       18.3598       19.6087       17.0095       19.7559       19.3987       22.7487       22.3586       25.0638       83.8276        0.0000        0.0000        0.0000        0.0000        0.0000        0.0000        0.0000        0.0000        0.0000        0.0000        0.0000        0.0000      390.2399      353.4900      359.7899        0.0000      304.2300      266.6700        0.0000        0.0000        0.0000        0.0000        0.0000        0.0000        0.0000        0.0000        0.0000        0.0000        0.0000        0.0000        0.0000        0.0000        0.0000        0.0000        0.0000        0.0000        0.0000        0.0000        0.0000        0.0000        0.0000        0.0000        0.0000        0.0000        0.0000        0.0000        0.0000        0.0000        0.0000        0.0000        0.0000        0.0000        0.0000        0.0000        0.0000        0.0000        0.0000        0.0000        0.0000        0.0000        0.0000
        0.0000        0.0000        0.0000        0.0000        0.0000        0.0000        0.0000        0.0000        0.0000        0.0000        0.0000        0.0000        0.0000        0.0000        0.0000        0.0000        0.0000        0.0000        0.0000        0.0000        0.0000        0.0000        0.0000        0.0000        0.0000        0.0000        0.0000        0.0000        0.0000        0.0000        0.0000        0.0000        0.0000        0.0000        0.0000        0.0000        0.0000        0.0000        0.0000        0.0000        0.0000        0.0000        0.0000        0.0000        0.0000        0.0000        0.0000        0.0000        0.0000        0.0000        0.0000        0.0000        0.0000        0.0000        0.0000        0.0000        0.0000        0.0000        0.0000        0.0000        0.0000        0.0000        0.0000        0.0000        0.0000        0.0000        0.0000        0.0000        0.0000        0.0000        0.0000        0.0000        0.0000        0.0000        0.0000        0.0000        0.0000        0.0000        0.0000        0.0000        0.0000        0.0000        0.0000        0.0000        0.0000        0.0000        0.0000        0.0000        0.0000        0.0000        0.0000        0.0000        0.0000        0.0000        0.0000        0.0000        0.0000        0.0000        0.0000       68.5473       64.3550       48.7709       41.1502       38.6516       35.7077       33.5303       30.8815       55.7333       39.9314       23.1630       19.9720       14.4686        9.3705        8.8630        8.5764       13.0612       15.6230       19.1137       22.9104       27.0993       29.5708       29.7225       31.3056       26.0920       25.8526       25.9639       25.5977       24.2546       34.3153       27.8712       22.0965       18.7117       18.1426       18.6242       20.2210       23.7001       25.7146       28.1536       29.8032       33.0489       35.8335       41.0615       40.1474       43.7865       50.8714       48.2617       48.0389       59.5202       65.4195       47.0337       42.3921       46.7128       47.8233       47.9974       48.7575       46.3297       46.6228       45.9764       44.4812       41.8382       40.1004       37.3083       34.7019       31.4127       28.9976       27.7622       27.4872       30.0373       29.0131       28.1378       26.6750       23.7816       22.4270       21.0888       21.1110       20.5923       18.1333       16.8736       15.7307       15.3393       15.6348       15.0446       13.4534       17.1637       18.4702       25.0122       22.9574       84.5215        0.0000        0.0000        0.0000        0.0000        0.0000        0.0000      170.8376      245.2199        0.0000        0.0000        0.0000        0.0000      321.4200      353.1600        0.0000        0.0000        0.0000        0.0000        0.0000        0.0000        0.0000        0.0000        0.0000        0.0000        0.0000        0.0000        0.0000        0.0000        0.0000        0.0000        0.0000        0.0000        0.0000        0.0000        0.0000        0.0000        0.0000        0.0000        0.0000        0.0000        0.0000        0.0000        0.0000        0.0000        0.0000        0.0000        0.0000        0.0000        0.0000        0.0000        0.0000        0.0000        0.0000        0.0000        0.0000        0.0000        0.0000        0.0000        0.0000        0.0000        0.0000
        0.0000        0.0000        0.0000        0.0000        0.0000        0.0000        0.0000        0.0000        0.0000        0.0000        0.0000        0.0000        0.0000        0.0000        0.0000        0.0000        0.0000        0.0000        0.0000        0.0000        0.0000        0.0000        0.0000        0.0000        0.0000        0.0000        0.0000        0.0000        0.0000        0.0000        0.0000        0.0000        0.0000        0.0000        0.0000        0.0000        0.0000        0.0000        0.0000        0.0000        0.0000        0.0000        0.0000        0.0000        0.0000        0.0000        0.0000        0.0000        0.0000        0.0000        0.0000        0.0000        0.0000        0.0000        0.0000        0.0000        0.0000        0.0000        0.0000        0.0000        0.0000        0.0000        0.0000        0.0000        0.0000        0.0000        0.0000        0.0000        0.0000        0.0000        0.0000        0.0000        0.0000        0.0000        0.0000        0.0000        0.0000        0.0000        0.0000        0.0000        0.0000        0.0000        0.0000        0.0000        0.0000        0.0000        0.0000        0.0000        0.0000        0.0000        0.0000        0.0000        0.0000        0.0000        0.0000        0.0000        0.0000       53.8429       68.8253       65.5400       54.1826       42.4370       39.9952       41.6291       36.5915       33.5228       31.6113       31.2457       29.5126       26.1457       24.4553       16.7511       12.2589       11.0090       12.0831       15.1990       18.0938       21.3186       18.9229       22.3442       26.4937       27.6570       26.7933       26.2921       26.1336       26.6633       26.5627       30.9929       31.4851       26.5077       22.2354       18.6477       17.5637       18.1975       19.7544       23.1479       24.8129       26.5958       28.4380       31.5015       34.0301       35.5481       36.6297       42.5854       43.8528       44.5786       44.0834       54.7508       38.8441       37.1406       38.3358       45.8379       43.6127       44.4021       44.5675       42.9008       44.3410       42.6920       41.2010       38.8896       36.1904       34.3888       53.7517       29.6462       27.7736       26.5058       35.0161       27.5403       30.7365       26.3302       24.6539       23.4336       20.2044       18.7212       17.3976       16.6693       16.3177       14.4638       13.2158       13.0777       11.2537        9.4136        8.9598        9.7128       13.7959       25.9739       30.6939        0.0000        0.0000        0.0000        0.0000        0.0000       86.3706       87.8470       87.1139      110.6400        0.0000        0.0000        0.0000        0.0000        0.0000        0.0000        0.0000        0.0000        0.0000        0.0000        0.0000        0.0000        0.0000        0.0000        0.0000        0.0000        0.0000        0.0000        0.0000        0.0000        0.0000        0.0000        0.0000        0.0000        0.0000        0.0000        0.0000        0.0000        0.0000        0.0000        0.0000        0.0000        0.0000        0.0000        0.0000        0.0000        0.0000        0.0000        0.0000        0.0000        0.0000        0.0000        0.0000        0.0000        0.0000        0.0000        0.0000        0.0000        0.0000        0.0000        0.0000        0.0000        0.0000
        0.0000        0.0000        0.0000        0.0000        0.0000        0.0000        0.0000        0.0000        0.0000        0.0000        0.0000        0.0000        0.0000        0.0000        0.0000        0.0000        0.0000        0.0000        0.0000        0.0000        0.0000        0.0000        0.0000        0.0000        0.0000        0.0000        0.0000        0.0000        0.0000        0.0000        0.0000        0.0000        0.0000        0.0000        0.0000        0.0000        0.0000        0.0000        0.0000        0.0000        0.0000        0.0000        0.0000        0.0000        0.0000        0.0000        0.0000        0.0000        0.0000        0.0000        0.0000        0.0000        0.0000        0.0000        0.0000        0.0000        0.0000        0.0000        0.0000        0.0000        0.0000        0.0000        0.0000        0.0000        0.0000        0.0000        0.0000        0.0000        0.0000        0.0000        0.0000        0.0000        0.0000        0.0000        0.0000        0.0000        0.0000        0.0000        0.0000        0.0000        0.0000        0.0000        0.0000        0.0000        0.0000        0.0000        0.0000        0.0000        0.0000        0.0000        0.0000        0.0000        0.0000        0.0000        0.0000        0.0000        0.0000       48.9017       67.9178       45.5982       44.3142       47.1861       44.9100       37.3176       34.6727       33.2024       29.2717       29.3142       36.8963       27.3635       23.2016       18.4729       15.8844       17.0413       17.5741       21.2234       20.4951       22.1739       21.6645       23.3983       24.1553       25.2397       26.4001       25.6925       25.6444       30.3376       29.9049       33.4822       32.1658       33.5523       28.1673       18.1065       17.6625       18.3651       19.8228       23.1227       24.7651       26.0354       32.3316       30.1605       31.4787       32.6825       35.6183       38.5542       37.0110       42.4658       42.1146       32.8790       35.0917       33.0335       35.5294       42.3732       39.7667       40.4094       40.5579       39.9718       49.8297       38.7802       37.8524       36.8034       33.3997       31.8499       30.4356       27.9755       29.7558       25.4421       24.9538       26.0231       25.5140       24.4865       25.2734       21.3847       18.3337       16.8729       15.4276       14.8065       14.6478       12.3568       12.1727       11.1195        8.0715        7.9087        7.4940       10.7046       10.4772       19.2248       50.5271        0.0000        0.0000        0.0000       23.4300       71.9817       81.2056       80.3436       78.0409       38.3400        0.0000        0.0000        0.0000        0.0000        0.0000        0.0000        0.0000        0.0000        0.0000        0.0000        0.0000        0.0000        0.0000        0.0000        0.0000        0.0000        0.0000        0.0000        0.0000        0.0000        0.0000        0.0000        0.0000        0.0000        0.0000        0.0000        0.0000        0.0000        0.0000        0.0000        0.0000        0.0000        0.0000        0.0000        0.0000        0.0000        0.0000        0.0000        0.0000        0.0000        0.0000        0.0000        0.0000        0.0000        0.0000        0.0000        0.0000        0.0000        0.0000        0.0000        0.0000        0.0000        0.0000
        0.0000        0.0000        0.0000        0.0000        0.0000        0.0000        0.0000        0.0000        0.0000        0.0000        0.0000        0.0000        0.0000        0.0000        0.0000        0.0000        0.0000        0.0000        0.0000        0.0000        0.0000        0.0000        0.0000        0.0000        0.0000        0.0000        0.0000        0.0000        0.0000        0.0000        0.0000        0.0000        0.0000        0.0000        0.0000        0.0000        0.0000        0.0000        0.0000        0.0000        0.0000        0.0000        0.0000        0.0000        0.0000        0.0000        0.0000        0.0000        0.0000        0.0000        0.0000        0.0000        0.0000        0.0000        0.0000        0.0000        0.0000        0.0000        0.0000        0.0000        0.0000        0.0000        0.0000        0.0000        0.0000        0.0000        0.0000        0.0000        0.0000        0.0000        0.0000        0.0000        0.0000        0.0000        0.0000        0.0000        0.0000        0.0000        0.0000        0.0000        0.0000        0.0000        0.0000        0.0000        0.0000        0.0000        0.0000        0.0000        0.0000        0.0000        0.0000        0.0000        0.0000        0.0000        0.0000        0.0000       79.9115       81.2215      100.3552       83.0336      100.2194       77.9972       58.2041       48.6085       42.4484       39.3162       30.9290       28.1143       29.5884       24.0977       25.5571       23.6322       18.9985       27.3132       31.1208       34.3151       24.5691       64.3901       66.3461       28.9343       21.3589       21.8919       23.1837       25.1522       23.3979       28.8628       28.1650       30.3953       31.9801       32.5673       27.4640       22.4170       23.5744       20.1779       21.2962       25.0741       24.7601       25.9475       26.9262       27.5992       28.3553       29.0374       29.5169       27.7249       27.9835       28.0657       36.3567       30.9322       27.5595       27.7755       29.1389       32.5301       34.2440       34.7148       34.8613       36.0989       43.5529       43.1405       34.2736       30.6298       28.5945       27.4629       26.2862       27.4834       26.3225       25.5787       26.7600       24.5532       23.7421       23.1562       21.1438       18.4638       17.7761       15.9288       14.5313       13.4858       12.1839       12.0828       11.3539       13.4796       12.2382        8.6704        7.1275       28.4253       54.2217       67.4519        0.0000        0.0000        0.0000        0.0000       44.2956       64.1870       71.8991       78.7975       74.6413       32.8800        0.0000        0.0000        0.0000        0.0000        0.0000        0.0000        0.0000        0.0000        0.0000        0.0000        0.0000        0.0000        0.0000        0.0000        0.0000        0.0000        0.0000        0.0000        0.0000        0.0000        0.0000        0.0000        0.0000        0.0000        0.0000        0.0000        0.0000        0.0000        0.0000        0.0000        0.0000        0.0000        0.0000        0.0000        0.0000        0.0000        0.0000        0.0000        0.0000        0.0000        0.0000        0.0000        0.0000        0.0000        0.0000        0.0000        0.0000        0.0000        0.0000        0.0000        0.0000        0.0000        0.0000
        0.0000        0.0000        0.0000        0.0000        0.0000        0.0000        0.0000        0.0000        0.0000        0.0000        0.0000        0.0000        0.0000        0.0000        0.0000        0.0000        0.0000        0.0000        0.0000        0.0000        0.0000        0.0000        0.0000        0.0000        0.0000        0.0000        0.0000        0.0000        0.0000        0.0000        0.0000        0.0000        0.0000        0.0000        0.0000        0.0000        0.0000        0.0000        0.0000        0.0000        0.0000        0.0000        0.0000        0.0000        0.0000        0.0000        0.0000        0.0000        0.0000        0.0000        0.0000        0.0000        0.0000        0.0000        0.0000        0.0000        0.0000        0.0000        0.0000        0.0000        0.0000        0.0000        0.0000        0.0000        0.0000        0.0000        0.0000        0.0000        0.0000        0.0000        0.0000        0.0000        0.0000        0.0000        0.0000        0.0000        0.0000        0.0000        0.0000        0.0000        0.0000        0.0000        0.0000        0.0000        0.0000        0.0000        0.0000        0.0000        0.0000        0.0000        0.0000        0.0000        0.0000        0.0000        0.0000        0.0000       54.0864       68.9492       85.5006       71.5435       72.2858       56.9272       71.8760       41.8101       44.0137       40.6919       34.7139       30.6433       29.5359       24.2607       25.4473       25.9444       27.3214       29.3184       30.3588       28.7806       27.6040       83.3204      114.9780       31.6107       21.6323       26.3958       26.4570       25.5426       22.8063       28.5925       32.2255       26.5111       25.6465       26.6140       23.8510       19.5189       19.1906       20.9178       21.0345       24.1447       24.3927       25.2220       25.7964       25.9154       26.7611       29.6766       29.1657       24.4047       24.1691       24.1070       24.1185       23.9946       23.8047       31.3535       25.4945       28.7228       31.2741       44.9328       36.1561       32.5152       34.7332       31.4859       29.9490       26.8636       25.2231       24.2700       23.7611       25.2467       24.6360       23.9311       24.3351       22.6311       22.0162       20.5315       18.8331       16.9450       15.6346       12.9912       12.4533       10.7702        9.1651        9.2119        8.2158        8.1650        4.0936       10.9202        6.4312        0.0000        0.0000        0.0000        0.0000        0.0000        0.0000       33.3738       37.5080       57.4948       62.9528       64.5092       63.4873        0.0000        0.0000        0.0000        0.0000        0.0000        0.0000        0.0000        0.0000        0.0000        0.0000        0.0000        0.0000        0.0000        0.0000        0.0000        0.0000        0.0000        0.0000        0.0000        0.0000        0.0000        0.0000        0.0000        0.0000        0.0000        0.0000        0.0000        0.0000        0.0000        0.0000        0.0000        0.0000        0.0000        0.0000        0.0000        0.0000        0.0000        0.0000        0.0000        0.0000        0.0000        0.0000        0.0000        0.0000        0.0000        0.0000        0.0000        0.0000        0.0000        0.0000        0.0000        0.0000        0.0000        0.0000
        0.0000        0.0000        0.0000        0.0000        0.0000        0.0000        0.0000        0.0000        0.0000        0.0000        0.0000        0.0000        0.0000        0.0000        0.0000        0.0000        0.0000        0.0000        0.0000        0.0000        0.0000        0.0000        0.0000        0.0000        0.0000        0.0000        0.0000        0.0000        0.0000        0.0000        0.0000        0.0000        0.0000        0.0000        0.0000        0.0000        0.0000        0.0000        0.0000        0.0000        0.0000        0.0000        0.0000        0.0000        0.0000        0.0000        0.0000        0.0000        0.0000        0.0000        0.0000        0.0000        0.0000        0.0000        0.0000        0.0000        0.0000        0.0000        0.0000        0.0000        0.0000        0.0000        0.0000        0.0000        0.0000        0.0000        0.0000        0.0000        0.0000        0.0000        0.0000        0.0000        0.0000        0.0000        0.0000        0.0000        0.0000        0.0000        0.0000        0.0000        0.0000        0.0000        0.0000        0.0000        0.0000        0.0000        0.0000        0.0000        0.0000        0.0000        0.0000        0.0000        0.0000        0.0000        0.0000        0.0000       43.8285       54.6040       82.7353       39.9862       76.4912       57.1514       56.7871       37.7683       40.9592       43.7369       43.2227       38.3404       40.6559       30.1352       30.0398       38.8145       47.6083       40.2755       36.1004       35.6274       40.1346       38.4256       69.0617       30.5742       25.4240       31.0585       28.2535       27.8714       21.4687       24.1109       31.1984       25.3026       27.6314       25.0141       20.1186       20.1871       26.6015       27.2347       22.2107       22.6935       23.6712       24.3457       31.3364       24.4601       24.6962       24.6780       24.4921       22.1493       21.6079       21.7288       21.8567       21.6059       21.9063       22.2971       23.2124       26.3341       34.1731       27.7965       28.6911       29.6094       32.5624       29.1286       27.6876       24.7570       23.1784       22.3233       21.9521       23.4421       22.9519       22.2913       22.1678       20.6859       19.6250       18.3295       16.6435       14.8519       12.7401       10.8502        9.1736        8.1516        7.1264        5.3533        4.4476        8.4571        5.0501        3.8227        0.0000        0.0000        0.0000        0.0000        0.0000        0.0000       25.0399       26.0881       30.9149       51.7320       57.7983       56.4295       54.6436        0.0000        0.0000        0.0000        0.0000        0.0000        0.0000        0.0000        0.0000        0.0000        0.0000        0.0000        0.0000        0.0000        0.0000        0.0000        0.0000        0.0000        0.0000        0.0000        0.0000        0.0000        0.0000        0.0000        0.0000        0.0000        0.0000        0.0000        0.0000        0.0000        0.0000        0.0000        0.0000        0.0000        0.0000        0.0000        0.0000        0.0000        0.0000        0.0000        0.0000        0.0000        0.0000        0.0000        0.0000        0.0000        0.0000        0.0000        0.0000        0.0000        0.0000        0.0000        0.0000        0.0000        0.0000
        0.0000        0.0000        0.0000        0.0000        0.0000        0.0000        0.0000        0.0000        0.0000        0.0000        0.0000        0.0000        0.0000        0.0000        0.0000        0.0000        0.0000        0.0000        0.0000        0.0000        0.0000        0.0000        0.0000        0.0000        0.0000        0.0000        0.0000        0.0000        0.0000        0.0000        0.0000        0.0000        0.0000        0.0000        0.0000        0.0000        0.0000        0.0000        0.0000        0.0000        0.0000        0.0000        0.0000        0.0000        0.0000        0.0000        0.0000        0.0000        0.0000        0.0000        0.0000        0.0000        0.0000        0.0000        0.0000        0.0000        0.0000        0.0000        0.0000        0.0000        0.0000        0.0000        0.0000        0.0000        0.0000        0.0000        0.0000        0.0000        0.0000        0.0000        0.0000        0.0000        0.0000        0.0000        0.0000        0.0000        0.0000        0.0000        0.0000        0.0000        0.0000        0.0000        0.0000        0.0000        0.0000        0.0000        0.0000        0.0000        0.0000        0.0000        0.0000        0.0000        0.0000        0.0000        0.0000        0.0000        0.0000       34.1578       53.4396       52.7714       39.7210       42.5581       50.9687       43.5094       38.4488       49.0277       44.5796       39.3461       35.0396       36.0247       39.8672       52.3818       51.0748       45.5136       39.0026       33.5427       36.0435       34.5245       28.5817       19.5448       25.7052       24.9228       25.0387       19.8822       20.1949       20.3454       24.8432       22.2654       21.6593       19.2281       19.4436       20.1501       19.4489       26.0751       20.7474       22.3102       23.0340       23.4734       23.4672       23.0553       23.0903       23.0006       22.7151       20.6895       20.3746       20.3804       20.5949       20.9078       21.3267       23.1446       23.3948       24.0191       24.9840       26.0782       26.5128       27.7114       28.6369       28.3566       26.9311       24.0519       22.4799       21.5128       20.9108       22.0260       21.3045       21.7710       19.3259       18.6474       17.7314       16.0283       14.3841       12.4419       12.5267       10.5903        7.9399        5.9316        5.7240        4.5247        3.9415        5.0289        4.6846        0.0000        0.0000        0.0000        0.0000        0.0000        0.0000        0.0000       23.0538       23.3371       28.5659       43.9855       49.9887       52.7466       54.9881        0.0000        0.0000        0.0000        0.0000        0.0000        0.0000        0.0000        0.0000        0.0000        0.0000        0.0000        0.0000        0.0000        0.0000        0.0000        0.0000        0.0000        0.0000        0.0000        0.0000        0.0000        0.0000        0.0000        0.0000        0.0000        0.0000        0.0000        0.0000        0.0000        0.0000        0.0000        0.0000        0.0000        0.0000        0.0000        0.0000        0.0000        0.0000        0.0000        0.0000        0.0000        0.0000        0.0000        0.0000        0.0000        0.0000        0.0000        0.0000        0.0000        0.0000        0.0000        0.0000        0.0000        0.0000
        0.0000        0.0000        0.0000        0.0000        0.0000        0.0000        0.0000        0.0000        0.0000        0.0000        0.0000        0.0000        0.0000        0.0000        0.0000        0.0000        0.0000        0.0000        0.0000        0.0000        0.0000        0.0000        0.0000        0.0000        0.0000        0.0000        0.0000        0.0000        0.0000        0.0000        0.0000        0.0000        0.0000        0.0000        0.0000        0.0000        0.0000        0.0000        0.0000        0.0000        0.0000        0.0000        0.0000        0.0000        0.0000        0.0000        0.0000        0.0000        0.0000        0.0000        0.0000        0.0000        0.0000        0.0000        0.0000        0.0000        0.0000        0.0000        0.0000        0.0000        0.0000        0.0000        0.0000        0.0000        0.0000        0.0000        0.0000        0.0000        0.0000        0.0000        0.0000        0.0000        0.0000        0.0000        0.0000        0.0000        0.0000        0.0000        0.0000        0.0000        0.0000        0.0000        0.0000        0.0000        0.0000        0.0000        0.0000        0.0000        0.0000        0.0000        0.0000        0.0000        0.0000        0.0000        0.0000        0.0000       13.1937       35.3917       26.5248       28.7162        0.0000       45.2797       48.9118       29.1036       28.2175       28.7885       44.2066       50.6229       42.2501       56.5898       59.6396       55.6036       68.5590       59.1815       49.6707       41.3541       47.1988       49.2385       29.7854       32.8014       35.4204       16.3649       14.7273       16.7084       16.9348       17.2374       18.5592       18.8698       18.5368       18.6015       18.7022       20.0752       20.5113       21.1412       21.6430       22.4995       23.1523       23.3373       22.9142       20.9899       20.8756       20.7932       20.6737       19.8367       19.6073       20.2399       20.1906       21.9333       22.5350       22.7634       23.0426       21.4175       26.3440       22.8448       23.5434       29.3249       31.6076       30.7610       29.0933       25.6043       23.8691       22.4454       21.7148       19.7193       27.4024       42.9121       16.6285       15.4032       13.9528       12.5436       12.6269       12.5281       13.4176       12.0056        7.7392       10.1337        8.5200       13.4478        6.0883        0.0000        0.0000        0.0000        0.0000        0.0000       56.1000       62.4000        0.0000       31.5281       29.8267       30.2866       35.1632       45.9696       53.4761       57.0743        0.0000        0.0000        0.0000        0.0000        0.0000        0.0000        0.0000        0.0000        0.0000        0.0000        0.0000        0.0000        0.0000        0.0000        0.0000        0.0000        0.0000        0.0000        0.0000        0.0000        0.0000        0.0000        0.0000        0.0000        0.0000        0.0000        0.0000        0.0000        0.0000        0.0000        0.0000        0.0000        0.0000        0.0000        0.0000        0.0000        0.0000        0.0000        0.0000        0.0000        0.0000        0.0000        0.0000        0.0000        0.0000        0.0000        0.0000        0.0000        0.0000        0.0000        0.0000        0.0000        0.0000        0.0000        0.0000
        0.0000        0.0000        0.0000        0.0000        0.0000        0.0000        0.0000        0.0000        0.0000        0.0000        0.0000        0.0000        0.0000        0.0000        0.0000        0.0000        0.0000        0.0000        0.0000        0.0000        0.0000        0.0000        0.0000        0.0000        0.0000        0.0000        0.0000        0.0000        0.0000        0.0000        0.0000        0.0000        0.0000        0.0000        0.0000        0.0000        0.0000        0.0000        0.0000        0.0000        0.0000        0.0000        0.0000        0.0000        0.0000        0.0000        0.0000        0.0000        0.0000        0.0000        0.0000        0.0000        0.0000        0.0000        0.0000        0.0000        0.0000        0.0000        0.0000        0.0000        0.0000        0.0000        0.0000        0.0000        0.0000        0.0000        0.0000        0.0000        0.0000        0.0000        0.0000        0.0000        0.0000        0.0000        0.0000        0.0000        0.0000        0.0000        0.0000        0.0000        0.0000        0.0000        0.0000        0.0000        0.0000        0.0000        0.0000        0.0000        0.0000        0.0000        0.0000        0.0000        0.0000        0.0000        0.0000        0.0000        0.0000       51.7217        0.0000        0.0000        0.0000       37.8977       25.6819       24.7300       30.4033       49.5501       38.6457       37.4914       37.6208       37.5065       37.0637       50.4429       59.3709       49.1695       55.6599       46.0699       40.9260       52.3249       39.0796       28.0160       12.8791       17.7561       13.8674       15.3825       16.4918       17.0978       16.6128       17.0815       17.3961       17.9487       18.2829       19.9785       20.6429       21.2252       21.4572       22.0848       22.3533       22.2690       21.7840       21.7037       21.5782       19.5444       19.2826       18.4078       18.2510       18.4664       19.0571       20.8614       21.4858       21.8034       21.6806       19.6118       19.6359       20.5098       21.8673       27.9037       30.5250       29.8209       28.2774       24.7761       23.0671       21.6007       20.3263       18.3898       19.8050       20.1542       14.9202       14.1350       12.8425       11.8309       11.7562       12.1887       10.9219        6.6463        4.9626        5.6164        6.0932        3.9443        1.7897        0.0000        0.0000        0.0000        0.0000        0.0000       22.5600       13.1400        4.1400       28.1363       30.3507       34.9249       39.5808       43.9531       49.5882       53.2531        0.0000        0.0000        0.0000        0.0000        0.0000        0.0000        0.0000        0.0000        0.0000        0.0000        0.0000        0.0000        0.0000        0.0000        0.0000        0.0000        0.0000        0.0000        0.0000        0.0000        0.0000        0.0000        0.0000        0.0000        0.0000        0.0000        0.0000        0.0000        0.0000        0.0000        0.0000        0.0000        0.0000        0.0000        0.0000        0.0000        0.0000        0.0000        0.0000        0.0000        0.0000        0.0000        0.0000        0.0000        0.0000        0.0000        0.0000        0.0000        0.0000        0.0000        0.0000        0.0000        0.0000        0.0000        0.0000
        0.0000        0.0000        0.0000        0.0000        0.0000        0.0000        0.0000        0.0000        0.0000        0.0000        0.0000        0.0000        0.0000        0.0000        0.0000        0.0000        0.0000        0.0000        0.0000        0.0000        0.0000        0.0000        0.0000        0.0000        0.0000        0.0000        0.0000        0.0000        0.0000        0.0000        0.0000        0.0000        0.0000        0.0000        0.0000        0.0000        0.0000        0.0000        0.0000        0.0000        0.0000        0.0000        0.0000        0.0000        0.0000        0.0000        0.0000        0.0000        0.0000        0.0000        0.0000        0.0000        0.0000        0.0000        0.0000        0.0000        0.0000        0.0000        0.0000        0.0000        0.0000        0.0000        0.0000        0.0000        0.0000        0.0000        0.0000        0.0000        0.0000        0.0000        0.0000        0.0000        0.0000        0.0000        0.0000        0.0000        0.0000        0.0000        0.0000        0.0000        0.0000        0.0000        0.0000        0.0000        0.0000        0.0000        0.0000        0.0000        0.0000        0.0000        0.0000        0.0000        0.0000        0.0000        0.0000        0.0000        0.0000        0.0000        0.0000        0.0000        0.0000       21.8500       23.1560       31.5879       20.6097       25.9696       42.3596       45.2784       40.1184       39.3181       48.3748       50.0496       53.1960       54.9735       62.2962       46.8498       33.3448       30.5092       23.8401       15.0787       15.8372       13.6177       15.6877       15.8826       16.8785       16.5880       17.0617       19.2419       17.5419       17.5360       18.0581       19.6933       20.3500       20.7930       20.7603       21.0962       22.2281       20.8226       20.1910       18.0165       18.6327       17.4473       17.7056       17.1186       17.1753       17.5905       18.2202       20.0532       20.7317       21.6224       20.7989       18.6420       18.3965       19.3806       20.7180       26.3287       27.8698       28.3329       26.7117       23.4503       21.9122       20.4904       19.1105       17.1308       15.7925       14.5000       14.0446       14.2224       11.3729        9.5110        6.9186        6.0475        5.0485        6.4257        5.2832        7.6776        3.9198        0.0000        0.0000        0.0000        0.0000        0.0000        0.0000       43.2900       46.3500       12.8400        3.7500       25.5363       25.7557       28.8900       37.2351       42.4951       46.4391       49.4644        0.0000        0.0000        0.0000        0.0000        0.0000        0.0000        0.0000        0.0000        0.0000        0.0000        0.0000        0.0000        0.0000        0.0000        0.0000        0.0000        0.0000        0.0000        0.0000        0.0000        0.0000        0.0000        0.0000        0.0000        0.0000        0.0000        0.0000        0.0000        0.0000        0.0000        0.0000        0.0000        0.0000        0.0000        0.0000        0.0000        0.0000        0.0000        0.0000        0.0000        0.0000        0.0000        0.0000        0.0000        0.0000        0.0000        0.0000        0.0000        0.0000        0.0000        0.0000        0.0000        0.0000        0.0000        0.0000
        0.0000        0.0000        0.0000        0.0000        0.0000        0.0000        0.0000        0.0000        0.0000        0.0000        0.0000        0.0000        0.0000        0.0000        0.0000        0.0000        0.0000        0.0000        0.0000        0.0000        0.0000        0.0000        0.0000        0.0000        0.0000        0.0000        0.0000        0.0000        0.0000        0.0000        0.0000        0.0000        0.0000        0.0000        0.0000        0.0000        0.0000        0.0000        0.0000        0.0000        0.0000        0.0000        0.0000        0.0000        0.0000        0.0000        0.0000        0.0000        0.0000        0.0000        0.0000        0.0000        0.0000        0.0000        0.0000        0.0000        0.0000        0.0000        0.0000        0.0000        0.0000        0.0000        0.0000        0.0000        0.0000        0.0000        0.0000        0.0000        0.0000        0.0000        0.0000        0.0000        0.0000        0.0000        0.0000        0.0000        0.0000        0.0000        0.0000        0.0000        0.0000        0.0000        0.0000        0.0000        0.0000        0.0000        0.0000        0.0000        0.0000        0.0000        0.0000        0.0000        0.0000        0.0000        0.0000        0.0000        0.0000        0.0000        0.0000        0.0000        0.0000        0.0000       44.0939       38.4981       24.5764       27.2547       28.5731       39.6199       37.4593       57.4210       61.3831       59.9370       63.5301       59.0785       51.5174       41.4775       38.5729       34.5772       27.3096       20.6823       19.5258       14.8720       13.6432       17.7844       18.0823       17.8901       17.4768       17.6537       18.0479       17.8436       17.7666       19.2846       19.7360       19.9014       19.5511       19.5445       19.2115       18.8509       18.2520       16.2965       15.7842       15.8136       16.1993       16.1974       16.5345       17.0450       17.7416       19.4995       20.6322       21.3528       20.7905       18.6099       18.4299       18.8515       19.4217       24.3401       25.7657       25.4254       24.3071       21.7736       21.1330       20.7663       17.9595       16.3275       15.3122       16.0957       12.9743       10.0495        8.4332        6.9128        5.6935        4.9854        3.9109        2.7369        4.2640        5.4926        7.6421        0.0000        0.0000        0.0000        0.0000        0.0000        0.0000        0.0000       37.6800       36.6900        3.0600       23.6205       23.0061       25.1111       30.3524       39.8600       44.8588       48.4069        0.0000        0.0000        0.0000        0.0000        0.0000        0.0000        0.0000        0.0000        0.0000        0.0000        0.0000        0.0000        0.0000        0.0000        0.0000        0.0000        0.0000        0.0000        0.0000        0.0000        0.0000        0.0000        0.0000        0.0000        0.0000        0.0000        0.0000        0.0000        0.0000        0.0000        0.0000        0.0000        0.0000        0.0000        0.0000        0.0000        0.0000        0.0000        0.0000        0.0000        0.0000        0.0000        0.0000        0.0000        0.0000        0.0000        0.0000        0.0000        0.0000        0.0000        0.0000        0.0000        0.0000        0.0000        0.0000
        0.0000        0.0000        0.0000        0.0000        0.0000        0.0000        0.0000        0.0000        0.0000        0.0000        0.0000        0.0000        0.0000        0.0000        0.0000        0.0000        0.0000        0.0000        0.0000        0.0000        0.0000        0.0000        0.0000        0.0000        0.0000        0.0000        0.0000        0.0000        0.0000        0.0000        0.0000        0.0000        0.0000        0.0000        0.0000        0.0000        0.0000        0.0000        0.0000        0.0000        0.0000        0.0000        0.0000        0.0000        0.0000        0.0000        0.0000        0.0000        0.0000        0.0000        0.0000        0.0000        0.0000        0.0000        0.0000        0.0000        0.0000        0.0000        0.0000        0.0000        0.0000        0.0000        0.0000        0.0000        0.0000        0.0000        0.0000        0.0000        0.0000        0.0000        0.0000        0.0000        0.0000        0.0000        0.0000        0.0000        0.0000        0.0000        0.0000        0.0000        0.0000        0.0000        0.0000        0.0000        0.0000        0.0000        0.0000        0.0000        0.0000        0.0000        0.0000        0.0000        0.0000        0.0000        0.0000        0.0000        0.0000        0.0000        0.0000        0.0000        0.0000        0.0000        0.0000       46.9988       38.8862       36.0634       44.6602       42.9549       41.5825       46.1935       58.5638       83.3456       67.8188       66.3175       60.7057       62.5993       49.9720       42.8956       40.1823       26.3609       29.9187       24.0551       19.0731       22.5299       22.6017       22.1854       21.5049        0.0000        0.0000       19.6206       19.3243       21.3377       21.0409       20.8020       19.9882       17.5366       17.2028       16.9160       15.7031       14.0577       13.5272       13.6399       14.2408       16.7106       17.3895       18.1056       19.0047       20.3164       21.2855       21.6651       21.4097       20.5242       20.3154       20.4927       20.9506       20.7576       20.8009       20.4539       19.7168       22.6418       20.7171       25.6151       17.6280       16.9371       15.9152       14.2458       11.0970        7.4190        6.4187        6.1738        4.6566        7.1618        9.6590        3.7725        0.0000        0.0000        0.0000        0.0000        0.0000        0.0000        0.0000        0.0000        0.0000        0.0000        0.0000        0.0000        0.0000       16.7287       18.4857       19.7534       25.4402       41.9374       47.9007        0.0000        0.0000        0.0000        0.0000        0.0000        0.0000        0.0000        0.0000        0.0000        0.0000        0.0000        0.0000        0.0000        0.0000        0.0000        0.0000        0.0000        0.0000        0.0000        0.0000        0.0000        0.0000        0.0000        0.0000        0.0000        0.0000        0.0000        0.0000        0.0000        0.0000        0.0000        0.0000        0.0000        0.0000        0.0000        0.0000        0.0000        0.0000        0.0000        0.0000        0.0000        0.0000        0.0000        0.0000        0.0000        0.0000        0.0000        0.0000        0.0000        0.0000        0.0000        0.0000        0.0000        0.0000        0.0000        0.0000
        0.0000        0.0000        0.0000        0.0000        0.0000        0.0000        0.0000        0.0000        0.0000        0.0000        0.0000        0.0000        0.0000        0.0000        0.0000        0.0000        0.0000        0.0000        0.0000        0.0000        0.0000        0.0000        0.0000        0.0000        0.0000        0.0000        0.0000        0.0000        0.0000        0.0000        0.0000        0.0000        0.0000        0.0000        0.0000        0.0000        0.0000        0.0000        0.0000        0.0000        0.0000        0.0000        0.0000        0.0000        0.0000        0.0000        0.0000        0.0000        0.0000        0.0000        0.0000        0.0000        0.0000        0.0000        0.0000        0.0000        0.0000        0.0000        0.0000        0.0000        0.0000        0.0000        0.0000        0.0000        0.0000        0.0000        0.0000        0.0000        0.0000        0.0000        0.0000        0.0000        0.0000        0.0000        0.0000        0.0000        0.0000        0.0000        0.0000        0.0000        0.0000        0.0000        0.0000        0.0000        0.0000        0.0000        0.0000        0.0000        0.0000        0.0000        0.0000        0.0000        0.0000        0.0000        0.0000        0.0000        0.0000        0.0000        0.0000        0.0000        0.0000        0.0000        0.0000       41.9453       38.9143       41.8511       42.4268       46.8958       46.1847       59.4835       60.5597       55.7170       58.4391       59.3154       62.9389       67.2711       50.0936       49.7667       47.3046       31.4838       28.7345       20.1618       20.1650       24.2694       24.0321       23.4759        0.0000        0.0000        0.0000        0.0000        0.0000        0.0000       20.3459       19.7830       18.5784       16.2438       14.9696       14.5057       13.6456       11.9031       11.2926       11.5349       12.3758       15.3414       16.3723       17.5186       18.4935       19.3684       20.2546       20.9344       20.7192       19.8530       19.6835       19.6466       19.5109       18.3574       18.1490       17.8264       17.3468       24.3170       25.9120       19.9430       16.7624       15.8273       14.0330       11.9256       10.0160        6.8495        5.3103        4.5342        3.8326        2.0323        0.0000        0.0000        0.0000        0.0000        0.0000        0.0000        0.0000        0.0000        0.0000        0.0000        0.0000        0.0000        0.0000        0.0000        0.0000       16.1855       15.8549       16.8014       22.0191       39.1081       44.8641       99.5939        0.0000        0.0000        0.0000        0.0000        0.0000        0.0000        0.0000        0.0000        0.0000        0.0000        0.0000        0.0000        0.0000        0.0000        0.0000        0.0000        0.0000        0.0000        0.0000        0.0000        0.0000        0.0000        0.0000        0.0000        0.0000        0.0000        0.0000        0.0000        0.0000        0.0000        0.0000        0.0000        0.0000        0.0000        0.0000        0.0000        0.0000        0.0000        0.0000        0.0000        0.0000        0.0000        0.0000        0.0000        0.0000        0.0000        0.0000        0.0000        0.0000        0.0000        0.0000        0.0000        0.0000        0.0000        0.0000
        0.0000        0.0000        0.0000        0.0000        0.0000        0.0000        0.0000        0.0000        0.0000        0.0000        0.0000        0.0000        0.0000        0.0000        0.0000        0.0000        0.0000        0.0000        0.0000        0.0000        0.0000        0.0000        0.0000        0.0000        0.0000        0.0000        0.0000        0.0000        0.0000        0.0000        0.0000        0.0000        0.0000        0.0000        0.0000        0.0000        0.0000        0.0000        0.0000        0.0000        0.0000        0.0000        0.0000        0.0000        0.0000        0.0000        0.0000        0.0000        0.0000        0.0000        0.0000        0.0000        0.0000        0.0000        0.0000        0.0000        0.0000        0.0000        0.0000        0.0000        0.0000        0.0000        0.0000        0.0000        0.0000        0.0000        0.0000        0.0000        0.0000        0.0000        0.0000        0.0000        0.0000        0.0000        0.0000        0.0000        0.0000        0.0000        0.0000        0.0000        0.0000        0.0000        0.0000        0.0000        0.0000        0.0000        0.0000        0.0000        0.0000        0.0000        0.0000        0.0000        0.0000        0.0000        0.0000        0.0000        0.0000        0.0000        0.0000        0.0000        0.0000        0.0000        0.0000       28.1252       36.1647       37.9273       41.0508       38.6135       41.2113       41.0361       51.8153       63.7601       50.3148       55.5821       67.0554       59.0256       54.1798        0.0000       54.2401       33.5989        0.0000        0.0000       19.6576       23.8356        0.0000        0.0000        0.0000        0.0000        0.0000        0.0000        0.0000        0.0000       17.7336       16.9505       15.7992       13.3726       12.4766       11.1548       10.7183        9.1351        8.7149        9.0619        9.9236       12.9682       14.1040       15.0659       15.8677       17.1109       18.4520       19.5448       19.4442       19.1171       19.4672       18.6948       18.1072       16.9352       16.3199       15.7673       15.5566       18.7608       19.0945       16.8061       19.3409       14.1067       13.9954       12.0143        9.0719        0.0000        0.0000        0.0000        0.0000        0.0000        0.0000        0.0000        0.0000        0.0000        0.0000        0.0000        0.0000        0.0000        0.0000        0.0000        0.0000        0.0000        0.0000        0.0000        0.0000       17.4268       17.0564       18.6867       26.0702       37.5213        0.0000        0.0000        0.0000        0.0000        0.0000        0.0000        0.0000        0.0000        0.0000        0.0000        0.0000        0.0000        0.0000        0.0000        0.0000        0.0000        0.0000        0.0000        0.0000        0.0000        0.0000        0.0000        0.0000        0.0000        0.0000        0.0000        0.0000        0.0000        0.0000        0.0000        0.0000        0.0000        0.0000        0.0000        0.0000        0.0000        0.0000        0.0000        0.0000        0.0000        0.0000        0.0000        0.0000        0.0000        0.0000        0.0000        0.0000        0.0000        0.0000        0.0000        0.0000        0.0000        0.0000        0.0000        0.0000        0.0000        0.0000
        0.0000        0.0000        0.0000        0.0000        0.0000        0.0000        0.0000        0.0000        0.0000        0.0000        0.0000        0.0000        0.0000        0.0000        0.0000        0.0000        0.0000        0.0000        0.0000        0.0000        0.0000        0.0000        0.0000        0.0000        0.0000        0.0000        0.0000        0.0000        0.0000        0.0000        0.0000        0.0000        0.0000        0.0000        0.0000        0.0000        0.0000        0.0000        0.0000        0.0000        0.0000        0.0000        0.0000        0.0000        0.0000        0.0000        0.0000        0.0000        0.0000        0.0000        0.0000        0.0000        0.0000        0.0000        0.0000        0.0000        0.0000        0.0000        0.0000        0.0000        0.0000        0.0000        0.0000        0.0000        0.0000        0.0000        0.0000        0.0000        0.0000        0.0000        0.0000        0.0000        0.0000        0.0000        0.0000        0.0000        0.0000        0.0000        0.0000        0.0000        0.0000        0.0000        0.0000        0.0000        0.0000        0.0000        0.0000        0.0000        0.0000        0.0000        0.0000        0.0000        0.0000        0.0000        0.0000        0.0000        0.0000        0.0000        0.0000        0.0000        0.0000        0.0000        0.0000       28.5002       26.8298       26.8419       27.2124       28.6252       28.7962       41.6373       41.6617       47.2619       45.3005       52.0412        0.0000        0.0000        0.0000        0.0000        0.0000        0.0000        0.0000        0.0000        0.0000        0.0000        0.0000        0.0000        0.0000        0.0000        0.0000        0.0000        0.0000        0.0000        0.0000       13.3829       12.0945        9.6063        8.4403        7.8877        7.9208        6.5826        6.4775        6.8496        7.4830       10.4572       11.2326       11.9860       12.6609       14.0445       15.4490       17.3513       17.3465       17.0487       17.0526       16.7288       16.5754       15.2653       14.7356       14.4646       14.5104       16.5012       16.4115       15.4914       13.8211       14.8292       13.2944        8.9530        0.0000        0.0000        0.0000        0.0000        0.0000        0.0000        0.0000        0.0000        0.0000        0.0000        0.0000        0.0000        0.0000        0.0000        0.0000        0.0000        0.0000        0.0000        0.0000        0.0000        0.0000        0.0000       21.1945       24.2668       23.0320        0.0000       44.5072       63.3576        0.0000        0.0000        0.0000        0.0000        0.0000        0.0000        0.0000        0.0000        0.0000        0.0000        0.0000        0.0000        0.0000        0.0000        0.0000        0.0000        0.0000        0.0000        0.0000        0.0000        0.0000        0.0000        0.0000        0.0000        0.0000        0.0000        0.0000        0.0000        0.0000        0.0000        0.0000        0.0000        0.0000        0.0000        0.0000        0.0000        0.0000        0.0000        0.0000        0.0000        0.0000        0.0000        0.0000        0.0000        0.0000        0.0000        0.0000        0.0000        0.0000        0.0000        0.0000        0.0000        0.0000        0.0000        0.0000
        0.0000        0.0000        0.0000        0.0000        0.0000        0.0000        0.0000        0.0000        0.0000        0.0000        0.0000        0.0000        0.0000        0.0000        0.0000        0.0000        0.0000        0.0000        0.0000        0.0000        0.0000        0.0000        0.0000        0.0000        0.0000        0.0000        0.0000        0.0000        0.0000        0.0000        0.0000        0.0000        0.0000        0.0000        0.0000        0.0000        0.0000        0.0000        0.0000        0.0000        0.0000        0.0000        0.0000        0.0000        0.0000        0.0000        0.0000        0.0000        0.0000        0.0000        0.0000        0.0000        0.0000        0.0000        0.0000        0.0000        0.0000        0.0000        0.0000        0.0000        0.0000        0.0000        0.0000        0.0000        0.0000        0.0000        0.0000        0.0000        0.0000        0.0000        0.0000        0.0000        0.0000        0.0000        0.0000        0.0000        0.0000        0.0000        0.0000        0.0000        0.0000        0.0000        0.0000        0.0000        0.0000        0.0000        0.0000        0.0000        0.0000        0.0000        0.0000        0.0000        0.0000        0.0000        0.0000        0.0000        0.0000        0.0000        0.0000        0.0000        0.0000        0.0000        0.0000        0.0000        0.0000       24.6016       22.6594       20.2214       17.1902       20.4742       36.3667       40.3756       31.9092       37.6727       43.0427        0.0000        0.0000        0.0000        0.0000        0.0000        0.0000        0.0000        0.0000        0.0000        0.0000        0.0000        0.0000        0.0000        0.0000        0.0000        0.0000        0.0000        0.0000        6.2578        5.0714        2.4970        2.0666        2.0463        2.3397        6.1892        6.7765        7.3252        8.0525        7.8780        8.2863        8.5507        9.4146       11.2619       14.4005       14.3136       12.9346       14.7275       14.4997       13.7874       13.6183       12.7383       13.5830       16.4990       19.1228       15.2872       15.2647       14.7642       12.2332       12.0000       16.5300        0.0000        0.0000        0.0000        0.0000        0.0000        0.0000        0.0000        0.0000        0.0000        0.0000        0.0000        0.0000        0.0000        0.0000        0.0000        0.0000        0.0000        0.0000        0.0000        0.0000        0.0000        0.0000        0.0000        0.0000       39.1216       43.6418        0.0000       55.8900       71.6400        0.0000        0.0000        0.0000        0.0000        0.0000        0.0000        0.0000        0.0000        0.0000        0.0000        0.0000        0.0000        0.0000        0.0000        0.0000        0.0000        0.0000        0.0000        0.0000        0.0000        0.0000        0.0000        0.0000        0.0000        0.0000        0.0000        0.0000        0.0000        0.0000        0.0000        0.0000        0.0000        0.0000        0.0000        0.0000        0.0000        0.0000        0.0000        0.0000        0.0000        0.0000        0.0000        0.0000        0.0000        0.0000        0.0000        0.0000        0.0000        0.0000        0.0000        0.0000        0.0000        0.0000        0.0000        0.0000
        0.0000        0.0000        0.0000        0.0000        0.0000        0.0000        0.0000        0.0000        0.0000        0.0000        0.0000        0.0000        0.0000        0.0000        0.0000        0.0000        0.0000        0.0000        0.0000        0.0000        0.0000        0.0000        0.0000        0.0000        0.0000        0.0000        0.0000        0.0000        0.0000        0.0000        0.0000        0.0000        0.0000        0.0000        0.0000        0.0000        0.0000        0.0000        0.0000        0.0000        0.0000        0.0000        0.0000        0.0000        0.0000        0.0000        0.0000        0.0000        0.0000        0.0000        0.0000        0.0000        0.0000        0.0000        0.0000        0.0000        0.0000        0.0000        0.0000        0.0000        0.0000        0.0000        0.0000        0.0000        0.0000        0.0000        0.0000        0.0000        0.0000        0.0000        0.0000        0.0000        0.0000        0.0000        0.0000        0.0000        0.0000        0.0000        0.0000        0.0000        0.0000        0.0000        0.0000        0.0000        0.0000        0.0000        0.0000        0.0000        0.0000        0.0000        0.0000        0.0000        0.0000        0.0000        0.0000        0.0000        0.0000        0.0000        0.0000        0.0000        0.0000        0.0000        0.0000        0.0000        0.0000        0.0000       19.5642       20.2851       20.8502       24.4733       25.0861       28.5990       22.5717       32.4700       25.7407        0.0000        0.0000        0.0000        0.0000        0.0000        0.0000        0.0000        0.0000        0.0000        0.0000        0.0000        0.0000        0.0000        0.0000        0.0000        0.0000        0.0000        0.0000        0.0000        0.0000        1.4414        1.1225        1.2182        1.6199        4.8393        6.1337        7.2535        7.5073        6.7523        6.8321        7.6564        8.1087        8.3535       10.7457        9.8649       10.2456       11.4619       11.7619       11.6270       11.8473       12.5440       12.7943       12.8676       12.5450       10.0829        0.0000        0.0000       11.3934        0.0000        0.0000        0.0000        0.0000        0.0000        0.0000        0.0000        0.0000        0.0000        0.0000        0.0000        0.0000        0.0000        0.0000        0.0000        0.0000        0.0000        0.0000        0.0000        0.0000        0.0000        0.0000        0.0000        0.0000        0.0000        0.0000       59.0062       63.0755        0.0000        0.0000        0.0000        0.0000        0.0000        0.0000        0.0000        0.0000        0.0000        0.0000        0.0000        0.0000        0.0000        0.0000        0.0000        0.0000        0.0000        0.0000        0.0000        0.0000        0.0000        0.0000        0.0000        0.0000        0.0000        0.0000        0.0000        0.0000        0.0000        0.0000        0.0000        0.0000        0.0000        0.0000        0.0000        0.0000        0.0000        0.0000        0.0000        0.0000        0.0000        0.0000        0.0000        0.0000        0.0000        0.0000        0.0000        0.0000        0.0000        0.0000        0.0000        0.0000        0.0000        0.0000        0.0000        0.0000        0.0000        0.0000
[truncated: 212,709 more chars]
