# Supplementary material for: Multidimensional evaluation of the TRMM 3B43V7 satellite-based precipitation product in mainland China from 1998–2016
Source: PeerJ. 2020 Feb 20;8:e8615. doi: 10.7717/peerj.8615 (PMC7036276; doi:10.7717/peerj.8615)
Supplement: Supplemental Information 2 [file peerj-08-8615-s002.zip › TRMM_3B43 data/TRMM 3B43 data-Year-Month/2011-02.txt]

ncols         249
nrows         175
xllcorner     73.250
yllcorner     6.500
cellsize      0.25000
        0.0000        0.0000        0.0000        0.0000        0.0000        0.0000        0.0000        0.0000        0.0000        0.0000        0.0000        0.0000        0.0000        0.0000        0.0000        0.0000        0.0000        0.0000        0.0000        0.0000        0.0000        0.0000        0.0000        0.0000        0.0000        0.0000        0.0000        0.0000        0.0000        0.0000        0.0000        0.0000        0.0000        0.0000        0.0000        0.0000        0.0000        0.0000        0.0000        0.0000        0.0000        0.0000        0.0000        0.0000        0.0000        0.0000        0.0000        0.0000        0.0000        0.0000        0.0000        0.0000        0.0000        0.0000        0.0000        0.0000        0.0000        0.0000        0.0000        0.0000        0.0000        0.0000        0.0000        0.0000        0.0000        0.0000        0.0000        0.0000        0.0000        0.0000        0.0000        0.0000        0.0000        0.0000        0.0000        0.0000        0.0000        0.0000        0.0000        0.0000        0.0000        0.0000        0.0000        0.0000        0.0000        0.0000        0.0000        0.0000        0.0000        0.0000        0.0000        0.0000        0.0000        0.0000        0.0000        0.0000        0.0000        0.0000        0.0000        0.0000        0.0000        0.0000        0.0000        0.0000        0.0000        0.0000        0.0000        0.0000        0.0000        0.0000        0.0000        0.0000        0.0000        0.0000        0.0000        0.0000        0.0000        0.0000        0.0000        0.0000        0.0000        0.0000        0.0000        0.0000        0.0000        0.0000        0.0000        0.0000        0.0000        0.0000        0.0000        0.0000        0.0000        0.0000        0.0000        0.0000        0.0000        0.0000        0.0000        0.0000        0.0000        0.0000        0.0000        0.0000        0.0000        0.0000        0.0000        0.0000        0.0000        0.0000        0.0000        0.0000        0.0000        0.0000        0.0000        0.0000        0.0000        0.0000        0.0000        0.0000        0.0000        0.0000        0.0000        0.0000        0.0000        0.0000        0.0000        0.0000        0.0000        0.0000        0.0000        0.0000        0.0000        2.9462        3.2245        2.4886        0.0000        0.0000        0.0000        3.7410        3.5947        3.7234        3.6478        3.8415        4.0277        3.8461        3.6960        4.0287        4.4598        4.3698        3.9759        3.7371        3.6600        3.5368        3.3803        3.4101        3.3702        3.4455        3.7820        3.8427        3.5566        3.1997        3.1829        2.6131        2.4103        2.3637        1.9696        1.5357        1.2776        1.2493        1.3960        1.9133        1.7882        2.0218        2.0296        2.2967        2.7536        2.8837        2.6782        0.0000        0.0000        0.0000        0.0000        0.0000        0.0000        0.0000        0.0000        0.0000        0.0000        0.0000        0.0000        0.0000        0.0000        0.0000        0.0000        0.0000        0.0000        0.0000        0.0000        0.0000        0.0000        0.0000        0.0000        0.0000        0.0000        0.0000        0.0000        0.0000        0.0000
        0.0000        0.0000        0.0000        0.0000        0.0000        0.0000        0.0000        0.0000        0.0000        0.0000        0.0000        0.0000        0.0000        0.0000        0.0000        0.0000        0.0000        0.0000        0.0000        0.0000        0.0000        0.0000        0.0000        0.0000        0.0000        0.0000        0.0000        0.0000        0.0000        0.0000        0.0000        0.0000        0.0000        0.0000        0.0000        0.0000        0.0000        0.0000        0.0000        0.0000        0.0000        0.0000        0.0000        0.0000        0.0000        0.0000        0.0000        0.0000        0.0000        0.0000        0.0000        0.0000        0.0000        0.0000        0.0000        0.0000        0.0000        0.0000        0.0000        0.0000        0.0000        0.0000        0.0000        0.0000        0.0000        0.0000        0.0000        0.0000        0.0000        0.0000        0.0000        0.0000        0.0000        0.0000        0.0000        0.0000        0.0000        0.0000        0.0000        0.0000        0.0000        0.0000        0.0000        0.0000        0.0000        0.0000        0.0000        0.0000        0.0000        0.0000        0.0000        0.0000        0.0000        0.0000        0.0000        0.0000        0.0000        0.0000        0.0000        0.0000        0.0000        0.0000        0.0000        0.0000        0.0000        0.0000        0.0000        0.0000        0.0000        0.0000        0.0000        0.0000        0.0000        0.0000        0.0000        0.0000        0.0000        0.0000        0.0000        0.0000        0.0000        0.0000        0.0000        0.0000        0.0000        0.0000        0.0000        0.0000        0.0000        0.0000        0.0000        0.0000        0.0000        0.0000        0.0000        0.0000        0.0000        0.0000        0.0000        0.0000        0.0000        0.0000        0.0000        0.0000        0.0000        0.0000        0.0000        0.0000        0.0000        0.0000        0.0000        0.0000        0.0000        0.0000        0.0000        0.0000        0.0000        0.0000        0.0000        0.0000        0.0000        0.0000        0.0000        0.0000        0.0000        0.0000        0.0000        0.0000        0.0000        0.0000        0.0000        0.0000        2.0982        2.2725        2.6451        1.7610        1.8282        1.9198        1.9451        2.6895        2.5001        2.8434        2.8182        3.0632        2.9395        2.7405        2.8845        3.0913        3.3321        3.4507        3.1859        3.2767        3.4084        3.3095        3.2277        3.0464        2.9169        2.9190        2.9961        2.4860        2.5033        2.6369        2.9042        2.4649        2.1542        1.8997        1.6642        1.2650        0.9707        0.9906        1.1166        1.2850        1.3028        1.7208        1.8361        2.1623        2.1319        2.2221        2.3080        2.3013        2.0936        2.2202        2.3803        2.0149        2.1015        2.3649        0.0000        0.0000        0.0000        0.0000        0.0000        0.0000        0.0000        0.0000        0.0000        0.0000        0.0000        0.0000        0.0000        0.0000        0.0000        0.0000        0.0000        0.0000        0.0000        0.0000        0.0000        0.0000        0.0000
        0.0000        0.0000        0.0000        0.0000        0.0000        0.0000        0.0000        0.0000        0.0000        0.0000        0.0000        0.0000        0.0000        0.0000        0.0000        0.0000        0.0000        0.0000        0.0000        0.0000        0.0000        0.0000        0.0000        0.0000        0.0000        0.0000        0.0000        0.0000        0.0000        0.0000        0.0000        0.0000        0.0000        0.0000        0.0000        0.0000        0.0000        0.0000        0.0000        0.0000        0.0000        0.0000        0.0000        0.0000        0.0000        0.0000        0.0000        0.0000        0.0000        0.0000        0.0000        0.0000        0.0000        0.0000        0.0000       19.2938        0.0000       16.7868       11.7613        0.0000        0.0000        0.0000        0.0000        0.0000        0.0000        0.0000        0.0000        0.0000        0.0000        0.0000        0.0000        0.0000        0.0000        0.0000        0.0000        0.0000        0.0000        0.0000        0.0000        0.0000        0.0000        0.0000        0.0000        0.0000        0.0000        0.0000        0.0000        0.0000        0.0000        0.0000        0.0000        0.0000        0.0000        0.0000        0.0000        0.0000        0.0000        0.0000        0.0000        0.0000        0.0000        0.0000        0.0000        0.0000        0.0000        0.0000        0.0000        0.0000        0.0000        0.0000        0.0000        0.0000        0.0000        0.0000        0.0000        0.0000        0.0000        0.0000        0.0000        0.0000        0.0000        0.0000        0.0000        0.0000        0.0000        0.0000        0.0000        0.0000        0.0000        0.0000        0.0000        0.0000        0.0000        0.0000        0.0000        0.0000        0.0000        0.0000        0.0000        0.0000        0.0000        0.0000        0.0000        0.0000        0.0000        0.0000        0.0000        0.0000        0.0000        0.0000        0.0000        0.0000        0.0000        0.0000        0.0000        0.0000        0.0000        0.0000        0.0000        0.0000        0.0000        0.0000        0.0000        0.0000        0.0000        0.0000        0.0000        0.0000        0.0000        0.0000        0.0000        3.1593        2.6313        2.0622        2.0304        1.3239        1.0321        1.3187        1.4848        2.2849        2.4048        2.6310        2.4719        2.7463        2.4647        2.2166        2.4284        2.8089        2.9602        2.8868        2.7227        2.8207        2.8994        2.6363        2.4084        2.4411        2.6743        2.5526        2.5422        2.2572        2.8953        3.1083        2.6108        1.7521        1.5521        1.2229        1.0735        1.0260        1.0890        1.0870        0.9174        1.0339        1.2292        1.4658        1.9785        2.5523        2.3565        2.5261        2.0464        1.8358        1.8924        1.9414        1.9477        1.5672        1.5384        1.7843        2.3089        0.0000        0.0000        0.0000        0.0000        0.0000        0.0000        0.0000        0.0000        0.0000        0.0000        0.0000        0.0000        0.0000        0.0000        0.0000        0.0000        0.0000        0.0000        0.0000        0.0000        0.0000        0.0000
        0.0000        0.0000        0.0000        0.0000        0.0000        0.0000        0.0000        0.0000        0.0000        0.0000        0.0000        0.0000        0.0000        0.0000        0.0000        0.0000        0.0000        0.0000        0.0000        0.0000        0.0000        0.0000        0.0000        0.0000        0.0000        0.0000        0.0000        0.0000        0.0000        0.0000        0.0000        0.0000        0.0000        0.0000        0.0000        0.0000        0.0000        0.0000        0.0000        0.0000        0.0000        0.0000        0.0000        0.0000        0.0000        0.0000        0.0000        0.0000        0.0000        0.0000        0.0000        0.0000        0.0000       22.7610       21.0947       18.3696       20.5525       18.4331       13.2685        8.3760        0.0000        0.0000        0.0000        0.0000        0.0000        0.0000        0.0000        0.0000        0.0000        0.0000        0.0000        0.0000        0.0000        0.0000        0.0000        0.0000        0.0000        0.0000        0.0000        0.0000        0.0000        0.0000        0.0000        0.0000        0.0000        0.0000        0.0000        0.0000        0.0000        0.0000        0.0000        0.0000        0.0000        0.0000        0.0000        0.0000        0.0000        0.0000        0.0000        0.0000        0.0000        0.0000        0.0000        0.0000        0.0000        0.0000        0.0000        0.0000        0.0000        0.0000        0.0000        0.0000        0.0000        0.0000        0.0000        0.0000        0.0000        0.0000        0.0000        0.0000        0.0000        0.0000        0.0000        0.0000        0.0000        0.0000        0.0000        0.0000        0.0000        0.0000        0.0000        0.0000        0.0000        0.0000        0.0000        0.0000        0.0000        0.0000        0.0000        0.0000        0.0000        0.0000        0.0000        0.0000        0.0000        0.0000        0.0000        0.0000        0.0000        0.0000        0.0000        0.0000        0.0000        0.0000        0.0000        0.0000        0.0000        0.0000        0.0000        0.0000        0.0000        0.0000        0.0000        0.0000        0.0000        0.0000        0.0000        0.0000        0.0000        0.0000        2.8502        2.5234        2.0864        1.9058        1.9858        1.4526        1.4051        1.8901        2.3333        3.0326        3.2871        2.9662        2.3983        2.5186        2.7308        2.8600        2.3226        2.5190        2.6662        2.6349        2.2755        2.3805        2.1728        2.3993        2.4800        2.4014        2.7646        2.9896        2.9460        3.0357        3.3071        3.2846        2.7113        1.8515        1.5404        1.1946        1.1877        1.2842        1.4289        1.1014        0.8668        1.2658        1.4885        1.5900        2.0235        2.6736        2.6720        2.2358        1.9393        1.8198        1.7665        1.8432        1.8962        1.5404        1.5823        1.7931        2.1721        3.3674        3.8631        0.0000        0.0000        0.0000        0.0000        0.0000        0.0000        0.0000        0.0000        0.0000        0.0000        0.0000        0.0000        0.0000        0.0000        0.0000        0.0000        0.0000        0.0000        0.0000        0.0000
        0.0000        0.0000        0.0000        0.0000        0.0000        0.0000        0.0000        0.0000        0.0000        0.0000        0.0000        0.0000        0.0000        0.0000        0.0000        0.0000        0.0000        0.0000        0.0000        0.0000        0.0000        0.0000        0.0000        0.0000        0.0000        0.0000        0.0000        0.0000        0.0000        0.0000        0.0000        0.0000        0.0000        0.0000        0.0000        0.0000        0.0000        0.0000        0.0000        0.0000        0.0000        0.0000        0.0000        0.0000        0.0000        0.0000        0.0000        0.0000        0.0000        0.0000        0.0000        0.0000        0.0000       20.5214       20.8704       21.6133       21.0303       26.7099       18.5380       12.6813        0.0000        0.0000        0.0000        0.0000        0.0000        0.0000        0.0000        0.0000        0.0000        0.0000        0.0000        0.0000        0.0000        0.0000        0.0000        0.0000        0.0000        0.0000        0.0000        0.0000        0.0000        0.0000        0.0000        0.0000        0.0000        0.0000        0.0000        0.0000        0.0000        0.0000        0.0000        0.0000        0.0000        0.0000        0.0000        0.0000        0.0000        0.0000        0.0000        0.0000        0.0000        0.0000        0.0000        0.0000        0.0000        0.0000        0.0000        0.0000        0.0000        0.0000        0.0000        0.0000        0.0000        0.0000        0.0000        0.0000        0.0000        0.0000        0.0000        0.0000        0.0000        0.0000        0.0000        0.0000        0.0000        0.0000        0.0000        0.0000        0.0000        0.0000        0.0000        0.0000        0.0000        0.0000        0.0000        0.0000        0.0000        0.0000        0.0000        0.0000        0.0000        0.0000        0.0000        0.0000        0.0000        0.0000        0.0000        0.0000        0.0000        0.0000        0.0000        0.0000        0.0000        0.0000        0.0000        0.0000        0.0000        0.0000        0.0000        0.0000        0.0000        0.0000        0.0000        0.0000        0.0000        0.0000        0.0000        0.0000        0.0000        0.0000        1.8295        1.5017        1.2686        1.9811        2.3403        2.0929        2.3281        2.6887        2.7756        2.3265        2.4164        2.4554        2.0585        1.5402        1.3683        1.4333        1.6837        2.0170        2.0508        2.4065        2.3491        2.3043        1.6858        2.2803        2.4591        2.1631        2.3383        2.7016        2.7277        2.9820        3.2306        2.8725        2.3259        2.0857        1.8463        1.7057        1.7870        1.7481        1.4547        1.1030        1.2930        1.3377        1.3176        1.3367        1.6654        2.3982        2.5124        2.4393        1.9528        1.9092        2.0657        2.3558        2.1365        2.1583        2.2193        2.3757        2.8566        3.6176        4.2411        4.5852        4.4294        0.0000        0.0000        0.0000        0.0000        0.0000        0.0000        0.0000        0.0000        0.0000        0.0000        0.0000        0.0000        0.0000        0.0000        0.0000        0.0000        0.0000        0.0000
        0.0000        0.0000        0.0000        0.0000        0.0000        0.0000        0.0000        0.0000        0.0000        0.0000        0.0000        0.0000        0.0000        0.0000        0.0000        0.0000        0.0000        0.0000        0.0000        0.0000        0.0000        0.0000        0.0000        0.0000        0.0000        0.0000        0.0000        0.0000        0.0000        0.0000        0.0000        0.0000        0.0000        0.0000        0.0000        0.0000        0.0000        0.0000        0.0000        0.0000        0.0000        0.0000        0.0000        0.0000        0.0000        0.0000        0.0000        0.0000        0.0000        0.0000       29.3721       28.1209       22.3510       22.1752       21.1894       24.0649       22.6782       21.7154       15.1426       11.1936        8.2920        6.4837        0.0000        0.0000        0.0000        0.0000        0.0000        0.0000        0.0000        0.0000        0.0000        0.0000        0.0000        0.0000        0.0000        0.0000        0.0000        0.0000        0.0000        0.0000        0.0000        0.0000        0.0000        0.0000        0.0000        0.0000        0.0000        0.0000        0.0000        0.0000        0.0000        0.0000        0.0000        0.0000        0.0000        0.0000        0.0000        0.0000        0.0000        0.0000        0.0000        0.0000        0.0000        0.0000        0.0000        0.0000        0.0000        0.0000        0.0000        0.0000        0.0000        0.0000        0.0000        0.0000        0.0000        0.0000        0.0000        0.0000        0.0000        0.0000        0.0000        0.0000        0.0000        0.0000        0.0000        0.0000        0.0000        0.0000        0.0000        0.0000        0.0000        0.0000        0.0000        0.0000        0.0000        0.0000        0.0000        0.0000        0.0000        0.0000        0.0000        0.0000        0.0000        0.0000        0.0000        0.0000        0.0000        0.0000        0.0000        0.0000        0.0000        0.0000        0.0000        0.0000        0.0000        0.0000        0.0000        0.0000        0.0000        0.0000        0.0000        0.0000        0.0000        0.0000        0.0000        0.0000        0.0000        0.0000        0.0000        2.0948        1.7895        1.5230        1.1742        0.7647        1.1553        1.0006        1.2204        1.8740        1.0511        0.8997        1.0035        1.4781        1.3848        1.1969        1.1131        1.2095        1.2681        1.8079        1.8977        2.1199        2.3144        3.0299        1.7802        2.6418        2.8131        1.6837        1.6419        1.7502        2.5840        2.8276        2.6144        2.0508        1.6597        1.6379        1.5948        1.5743        1.5047        1.2830        0.8867        0.9777        1.1800        1.4222        1.3734        1.5602        1.8434        2.1017        2.2923        2.1618        1.9237        2.1799        2.1867        2.2136        2.3804        2.2948        2.3718        2.5624        2.7767        3.4947        4.2446        4.6391        4.4702        0.0000        0.0000        0.0000        0.0000        0.0000        0.0000        0.0000        0.0000        0.0000        0.0000        0.0000        0.0000        0.0000        0.0000        7.8764        9.0622       10.3885        0.0000
        0.0000        0.0000        0.0000        0.0000        0.0000        0.0000        0.0000        0.0000        0.0000        0.0000        0.0000        0.0000        0.0000        0.0000        0.0000        0.0000        0.0000        0.0000        0.0000        0.0000        0.0000        0.0000        0.0000        0.0000        0.0000        0.0000        0.0000        0.0000        0.0000        0.0000        0.0000        0.0000        0.0000        0.0000        0.0000        0.0000        0.0000        0.0000        0.0000        0.0000        0.0000        0.0000        0.0000        0.0000        0.0000        0.0000        0.0000        0.0000       30.4106       34.1259       28.5132       25.7227       28.8090       21.5522       19.2041       20.7860       20.1612       18.4612       15.2605       12.3987        9.9699        7.3979        6.1121        0.0000        0.0000        0.0000        0.0000        0.0000        0.0000        0.0000        0.0000        0.0000        0.0000        0.0000        0.0000        0.0000        0.0000        0.0000        0.0000        0.0000        0.0000        0.0000        0.0000        0.0000        0.0000        0.0000        0.0000        0.0000        0.0000        0.0000        0.0000        0.0000        0.0000        0.0000        0.0000        0.0000        0.0000        0.0000        0.0000        0.0000        0.0000        0.0000        0.0000        0.0000        0.0000        0.0000        0.0000        0.0000        0.0000        0.0000        0.0000        0.0000        0.0000        0.0000        0.0000        0.0000        0.0000        0.0000        0.0000        0.0000        0.0000        0.0000        0.0000        0.0000        0.0000        0.0000        0.0000        0.0000        0.0000        0.0000        0.0000        0.0000        0.0000        0.0000        0.0000        0.0000        0.0000        0.0000        0.0000        0.0000        0.0000        0.0000        0.0000        0.0000        0.0000        0.0000        0.0000        0.0000        0.0000        0.0000        0.0000        0.0000        0.0000        0.0000        0.0000        0.0000        0.0000        0.0000        0.0000        0.0000        0.0000        0.0000        0.0000        0.0000        0.0000        0.0000        0.0000        0.0000        2.1165        1.9943        1.4035        0.5528        0.3086        0.3468        0.4915        0.6911        0.6094        0.7534        0.9688        0.9382        0.8907        1.0319        1.1529        1.3276        1.4077        1.4852        1.3035        1.8733        2.2149        2.4210        2.1401        3.0320        1.8702        1.4753        1.2995        1.6265        1.6508        2.0012        3.4714        3.0443        2.2507        1.8526        1.9425        2.0052        1.9877        2.1357        1.8582        1.3174        1.1834        1.1918        1.1882        1.4292        1.4310        1.8252        2.0473        2.1562        2.2476        2.4377        2.3005        2.5306        2.4654        2.7080        2.7921        2.8408        2.8595        2.8757        3.1410        3.8999        4.5359        5.2281        5.0764        3.9434        0.0000        0.0000        0.0000        0.0000        0.0000        0.0000        0.0000        0.0000        0.0000        2.9579        4.7903        5.0304        6.1538        7.1840        7.7495        9.1044        9.9323
        0.0000        0.0000        0.0000        0.0000        0.0000        0.0000        0.0000        0.0000        0.0000        0.0000        0.0000        0.0000        0.0000        0.0000        0.0000        0.0000        0.0000        0.0000        0.0000        0.0000        0.0000        0.0000        0.0000        0.0000        0.0000        0.0000        0.0000        0.0000        0.0000        0.0000        0.0000        0.0000        0.0000        0.0000        0.0000        0.0000        0.0000        0.0000        0.0000        0.0000        0.0000        0.0000        0.0000        0.0000        0.0000        0.0000        0.0000        0.0000       27.8595       31.8316       27.4392       24.5379       21.2850       21.7364       18.2275       19.9153       18.8996       17.4912       17.9364       14.7468       10.6930        8.2517        7.0029        4.7804        5.6867        3.1331        2.8389        0.0000        0.0000        0.0000        0.0000        0.0000        0.0000        0.0000        0.0000        0.0000        0.0000        0.0000        0.0000        0.0000        0.0000        0.0000        0.0000        0.0000        0.0000        0.0000        0.0000        0.0000        0.0000        0.0000        0.0000        0.0000        0.0000        0.0000        0.0000        0.0000        0.0000        0.0000        0.0000        0.0000        0.0000        0.0000        0.0000        0.0000        0.0000        0.0000        0.0000        0.0000        0.0000        0.0000        0.0000        0.0000        0.0000        0.0000        0.0000        0.0000        0.0000        0.0000        0.0000        0.0000        0.0000        0.0000        0.0000        0.0000        0.0000        0.0000        0.0000        0.0000        0.0000        0.0000        0.0000        0.0000        0.0000        0.0000        0.0000        0.0000        0.0000        0.0000        0.0000        0.0000        0.0000        0.0000        0.0000        0.0000        0.0000        0.0000        0.0000        0.0000        0.0000        0.0000        0.0000        0.0000        0.0000        0.0000        0.0000        0.0000        0.0000        0.0000        0.0000        0.0000        0.0000        0.0000        0.0000        0.0000        0.0000        0.0000        0.0000        0.0000        2.0284        1.7091        1.4818        0.5532        0.5735        0.5862        0.5807        0.7316        0.6408        0.6361        0.8497        1.2538        1.2821        1.2894        1.4827        1.6345        1.8778        2.0236        1.9865        2.5106        2.2918        2.1647        2.0301        2.9721        2.4326        1.9912        1.9615        1.8275        2.1669        3.5317        3.9819        3.1324        3.3112        3.3333        3.0058        2.7745        2.9029        2.7843        2.1130        1.5740        1.5870        1.6153        1.6733        2.1594        2.2088        2.1158        2.0522        2.1220        2.4969        2.9124        3.0096        3.7386        3.2663        3.1550        2.9251        2.7542        3.0712        3.1352        3.7859        4.2747        4.6226        5.8527        6.8111        0.0000        0.0000        0.0000        0.0000        0.0000        0.0000        0.1462        0.3184        1.0753        1.9411        2.3090        4.1465        7.2368        5.5920        6.1713        7.0791        0.0000        0.0000
        0.0000        0.0000        0.0000        0.0000        0.0000        0.0000        0.0000        0.0000        0.0000        0.0000        0.0000        0.0000        0.0000        0.0000        0.0000        0.0000        0.0000        0.0000        0.0000        0.0000        0.0000        0.0000        0.0000        0.0000        0.0000        0.0000        0.0000        0.0000        0.0000        0.0000        0.0000        0.0000        0.0000        0.0000        0.0000        0.0000        0.0000        0.0000        0.0000        0.0000        0.0000        0.0000        0.0000        0.0000        0.0000        0.0000        0.0000        0.0000       31.1449       23.9394       23.9696       22.9832       20.0946       19.1043       19.2329       22.5088       18.1677       15.8905       16.4303       15.9117       13.6032       13.0074       11.5270       10.4429        7.0446        5.1670        4.7360        4.4509        3.6747        0.0000        0.0000        0.0000        0.0000        0.0000        0.0000        0.0000        0.0000        0.0000        0.0000        0.0000        0.0000        0.0000        0.0000        0.0000        0.0000        0.0000        0.0000        0.0000        0.0000        0.0000        0.0000        0.0000        0.0000        0.0000        0.0000        0.0000        0.0000        0.0000        0.0000        0.0000        0.0000        0.0000        0.0000        0.0000        0.0000        0.0000        0.0000        0.0000        0.0000        0.0000        0.0000        0.0000        0.0000        0.0000        0.0000        0.0000        0.0000        0.0000        0.0000        0.0000        0.0000        0.0000        0.0000        0.0000        0.0000        0.0000        0.0000        0.0000        0.0000        0.0000        0.0000        0.0000        0.0000        0.0000        0.0000        0.0000        0.0000        0.0000        0.0000        0.0000        0.0000        0.0000        0.0000        0.0000        0.0000        0.0000        0.0000        0.0000        0.0000        0.0000        0.0000        0.0000        0.0000        0.0000        0.0000        0.0000        0.0000        0.0000        0.0000        0.0000        0.0000        0.0000        0.0000        0.0000        0.0000        0.0000        0.0000        0.0000        1.9003        1.8216        1.7225        1.6740        1.4895        1.4267        1.3979        1.3222        1.2943        1.2575        1.2119        1.0432        1.2389        1.6290        1.9350        2.7266        3.1197        3.3858        3.2801        2.8796        2.9259        2.8447        2.6790        1.8369        1.6813        1.1637        1.4247        2.0278        2.5621        2.9133        2.9976        3.4231        3.5389        3.3693        3.2955        3.4438        3.3553        3.0461        2.9692        2.7493        2.8125        3.1798        3.4754        2.9603        1.9112        1.7681        1.7540        1.8582        2.5235        3.0584        3.8289        4.1569        4.1516        3.6795        2.9551        2.6778        2.9580        2.9503        3.0042        2.9344        3.9699        4.3330        3.4193        2.4187        2.3134        1.9403        1.2717        0.1498        0.0000        0.0000        0.0000        1.6039        3.7643        4.1981        3.3819        6.3572        7.7962        6.8054        7.2439        0.0000        0.0000
        0.0000        0.0000        0.0000        0.0000        0.0000        0.0000        0.0000        0.0000        0.0000        0.0000        0.0000        0.0000        0.0000        0.0000        0.0000        0.0000        0.0000        0.0000        0.0000        0.0000        0.0000        0.0000        0.0000        0.0000        0.0000        0.0000        0.0000        0.0000        0.0000        0.0000        0.0000        0.0000        0.0000        0.0000        0.0000        0.0000        0.0000        0.0000        0.0000        0.0000        0.0000        0.0000        0.0000        0.0000        0.0000        0.0000        0.0000        0.0000       25.5535       23.9485       20.6620       19.1978       17.2981       15.4274       14.5027       15.4679       15.2024       14.5287       12.7433       13.8408       13.9279       13.9920       13.3494       12.5832        7.9164        6.2750        5.8391        7.1172        4.7388        3.7459        0.0000        0.0000        0.0000        0.0000        0.0000        0.0000        0.0000        0.0000        0.0000        0.0000        0.0000        0.0000        0.0000        0.0000        0.0000        0.0000        0.0000        0.0000        0.0000        0.0000        0.0000        0.0000        0.0000        0.0000        0.0000        0.0000        0.0000        0.0000        0.0000        0.0000        0.0000        0.0000        0.0000        0.0000        0.0000        0.0000        0.0000        0.0000        0.0000        0.0000        0.0000        0.0000        0.0000        0.0000        0.0000        0.0000        0.0000        0.0000        0.0000        0.0000        0.0000        0.0000        0.0000        0.0000        0.0000        0.0000        0.0000        0.0000        0.0000        0.0000        0.0000        0.0000        0.0000        0.0000        0.0000        0.0000        0.0000        0.0000        0.0000        0.0000        0.0000        0.0000        0.0000        0.0000        0.0000        0.0000        0.0000        0.0000        0.0000        0.0000        0.0000        0.0000        0.0000        0.0000        0.0000        0.0000        0.0000        0.0000        0.0000        0.0000        0.0000        0.0000        0.0000        0.0000        0.0000        0.0000        0.0000        0.0000        0.0000        1.9966        2.0447        2.3656        2.4180        2.0571        0.0000        1.8981        1.9174        1.9136        0.0000        0.0000        0.0000        1.6672        1.7582        3.5936        3.6277        3.4005        3.2204        3.2263        3.1975        3.4013        3.0995        1.6509        1.6881        1.2009        1.5250        2.2404        2.3478        2.8010        3.0408        3.2204        3.7571        4.0071        4.1765        4.1429        4.0738        4.1472        3.6398        3.4473        3.5674        2.8789        2.0618        1.7268        1.6610        1.5966        1.7751        2.1738        2.4131        2.9406        3.3867        4.6016        4.4993        4.9949        4.9480        2.8315        2.8102        2.3284        2.7860        3.3933        4.3124        4.2022        3.3323        2.4779        2.1981        2.4431        1.4395        0.3164        0.0000        0.1654        0.3618        1.7566        2.9481        5.2345        5.7228        5.5513        5.7735        6.9135        7.1921        0.0000        0.0000
        0.0000        0.0000        0.0000        0.0000        0.0000        0.0000        0.0000        0.0000        0.0000        0.0000        0.0000        0.0000        0.0000        0.0000        0.0000        0.0000        0.0000        0.0000        0.0000        0.0000        0.0000        0.0000        0.0000        0.0000        0.0000        0.0000        0.0000        0.0000        0.0000        0.0000        0.0000        0.0000        0.0000        0.0000        0.0000        0.0000        0.0000        0.0000       32.7728       33.1094       33.1776        0.0000        0.0000        0.0000        0.0000        0.0000        0.0000        0.0000       27.3306       25.9733       19.4232       17.9829       16.8030       14.0260       13.4313       13.8987       13.7092       12.2354       12.1145       14.3135       15.3863       13.4325       12.5751       11.1659        8.4586        7.3509        9.0309        7.0601        5.4476        4.4504        0.0000        0.0000        0.0000        0.0000        0.0000        0.0000        0.0000        0.0000        0.0000        0.0000        0.0000        0.0000        0.0000        0.0000        0.0000        0.0000        0.0000        0.0000        0.0000        0.0000        0.0000        0.0000        0.0000        0.0000        0.0000        0.0000        0.0000        0.0000        0.0000        0.0000        0.0000        0.0000        0.0000        0.0000        0.0000        0.0000        0.0000        0.0000        0.0000        0.0000        0.0000        0.0000        0.0000        0.0000        0.0000        0.0000        0.0000        0.0000        0.0000        0.0000        0.0000        0.0000        0.0000        0.0000        0.0000        0.0000        0.0000        0.0000        0.0000        0.0000        0.0000        0.0000        0.0000        0.0000        0.0000        0.0000        0.0000        0.0000        0.0000        0.0000        0.0000        0.0000        0.0000        0.0000        0.0000        0.0000        0.0000        0.0000        0.0000        0.0000        0.0000        0.0000        0.0000        0.0000        0.0000        0.0000        0.0000        0.0000        0.0000        0.0000        0.0000        0.0000        0.0000        0.0000        0.0000        0.0000        0.0000        0.0000        0.0000        0.0000        0.0000        0.0000        0.0000        0.0000        0.0000        0.0000        0.0000        0.0000        0.0000        0.0000        0.0000        0.0000        0.0000        3.6430        3.7579        4.0654        3.8625        4.1053        3.5881        3.2590        3.5183        1.8454        1.5440        1.6715        1.9035        2.1882        2.7537        3.4750        3.8013        4.1085        5.2868        5.6717        4.5196        4.5374        4.2400        4.1714        3.8240        3.7082        3.3395        2.7647        2.3027        1.9975        1.8921        2.3020        2.8039        4.3681        4.6534        4.3777        4.1530        4.1226        3.4252        3.5182        3.4656        2.7367        2.6895        2.5627        2.3531        3.9064        4.8493        4.5664        4.0644        2.7473        2.1102        2.6966        1.4539        0.0000        0.1710        0.1760        0.3840        1.7997        2.7406        3.4304        3.8132        6.1305        6.2435        6.5820        0.0000        0.0000        0.0000
        0.0000        0.0000        0.0000        0.0000        0.0000        0.0000        0.0000        0.0000        0.0000        0.0000        0.0000        0.0000        0.0000        0.0000        0.0000        0.0000        0.0000        0.0000        0.0000        0.0000        0.0000        0.0000        0.0000        0.0000        0.0000        0.0000        0.0000        0.0000        0.0000        0.0000        0.0000        0.0000        0.0000        0.0000        0.0000        0.0000        0.0000        0.0000       30.4597       28.9719       27.8662       26.9407       27.8945       26.6736       25.8333       25.1946       25.9919       26.6454       23.4952       22.3486       23.2550       17.8125       16.8460       14.2541       13.2316       13.2207       12.3355       11.7179       11.3492       14.6710       13.7398       12.3050       11.2380        9.9245        8.2833        7.4667        7.1427        6.7140        6.1180        5.2834        4.4991        3.5082        0.0000        0.0000        0.0000        0.0000        0.0000        0.0000        0.0000        0.0000        0.0000        0.0000        0.0000        0.0000        0.0000        0.0000        0.0000        0.0000        0.0000        0.0000        0.0000        0.0000        0.0000        0.0000        0.0000        0.0000        0.0000        0.0000        0.0000        0.0000        0.0000        0.0000        0.0000        0.0000        0.0000        0.0000        0.0000        0.0000        0.0000        0.0000        0.0000        0.0000        0.0000        0.0000        0.0000        0.0000        0.0000        0.0000        0.0000        0.0000        0.0000        0.0000        0.0000        0.0000        0.0000        0.0000        0.0000        0.0000        0.0000        0.0000        0.0000        0.0000        0.0000        0.0000        0.0000        0.0000        0.0000        0.0000        0.0000        0.0000        0.0000        0.0000        0.0000        0.0000        0.0000        0.0000        0.0000        0.0000        0.0000        0.0000        0.0000        0.0000        0.0000        0.0000        0.0000        0.0000        0.0000        0.0000        0.0000        0.0000        0.0000        0.0000        0.0000        0.0000        0.0000        0.0000        0.0000        0.0000        0.0000        0.0000        0.0000        0.0000        0.0000        0.0000        0.0000        0.0000        0.0000        0.0000        0.0000        0.0000        0.0000        0.0000        0.0000        0.0000        4.4471        4.2682        3.9950        4.5633        4.4524        3.8929        3.3790        1.8322        1.7737        1.8021        2.3290        2.8756        3.6942        5.1565        6.7018        7.7716        7.8050        5.9040        5.3099        4.4698        4.2339        3.8030        3.5395        3.3397        3.7736        3.8680        3.1676        2.9414        2.7514        2.7553        2.9803        3.8180        3.3432        3.2235        2.8324        2.3931        2.5041        2.5494        2.5492        3.0896        3.9260        4.7711        3.1239        4.1919        4.9373        4.6299        4.0495        4.0132        2.6834        2.0519        1.5344        0.7138        0.1836        0.3805        0.0000        2.5263        3.5834        4.6176        4.4557        7.1002        6.6250        0.0000        0.0000        0.0000        0.0000
        0.0000        0.0000        0.0000        0.0000        0.0000        0.0000        0.0000        0.0000        0.0000        0.0000        0.0000        0.0000        0.0000        0.0000        0.0000        0.0000        0.0000        0.0000        0.0000        0.0000        0.0000        0.0000        0.0000        0.0000        0.0000        0.0000        0.0000        0.0000        0.0000        0.0000        0.0000        0.0000        0.0000        0.0000        0.0000        0.0000        0.0000       35.7721       34.2516       31.9003       30.4036       29.0099       27.5889       25.0009       23.6441       22.7468       21.1988       23.7328       26.7462       25.4122       24.6343       22.2086       17.8737       16.5314       14.6295       13.8592       13.0664       11.9844       12.2853       10.8094        9.8221        9.6427        8.6463       10.3815       10.8281        8.6504        7.0912        8.1734        7.5263        6.2285        5.4392        8.2637        0.0000        0.0000        0.0000        0.0000        0.0000        0.0000        0.0000        0.0000        0.0000        0.0000        0.0000        0.0000        0.0000        0.0000        0.0000        0.0000        0.0000        0.0000        0.0000        0.0000        0.0000        0.0000        0.0000        0.0000        0.0000        0.0000        0.0000        0.0000        0.0000        0.0000        0.0000        0.0000        0.0000        0.0000        0.0000        0.0000        0.0000        0.0000        0.0000        0.0000        0.0000        0.0000        0.0000        0.0000        0.0000        0.0000        0.0000        0.0000        0.0000        0.0000        0.0000        0.0000        0.0000        0.0000        0.0000        0.0000        0.0000        0.0000        0.0000        0.0000        0.0000        0.0000        0.0000        0.0000        0.0000        0.0000        0.0000        0.0000        0.0000        0.0000        0.0000        0.0000        0.0000        0.0000        0.0000        0.0000        0.0000        0.0000        0.0000        0.0000        0.0000        0.0000        0.0000        0.0000        0.0000        0.0000        0.0000        0.0000        0.0000        0.0000        0.0000        0.0000        0.0000        0.0000        0.0000        0.0000        0.0000        0.0000        0.0000        0.0000        0.0000        0.0000        0.0000        0.0000        0.0000        0.0000        0.0000        3.4204        3.2157        3.3941        3.6552        4.1158        0.0000        4.3525        3.6533        2.7483        2.8371        2.6272        2.5075        1.3981        1.3419        1.4408        2.5647        2.4658        3.9980        4.9796        5.9930        5.7587        5.1949        4.0983        4.1995        4.9971        4.1853        3.3654        3.1735        3.6002        3.3234        3.3249        2.9936        3.8388        3.9242        3.7263        3.7194        4.4942        3.9140        3.1416        3.0180        2.7045        2.9152        2.8056        2.8794        2.8247        3.0964        3.6878        3.5428        2.8751        2.7622        2.7472        2.5986        2.0942        1.6430        1.4961        1.5674        1.9764        1.8288        1.5780        2.4732        4.4544        6.4356        7.2504        6.0188        7.0345        7.9691        0.0000        0.0000        0.0000        0.0000
        0.0000        0.0000        0.0000        0.0000        0.0000        0.0000        0.0000        0.0000        0.0000        0.0000        0.0000        0.0000        0.0000        0.0000        0.0000        0.0000        0.0000        0.0000        0.0000        0.0000        0.0000        0.0000        0.0000        0.0000        0.0000        0.0000        0.0000        0.0000        0.0000        0.0000        0.0000        0.0000        0.0000        0.0000        0.0000        0.0000        0.0000       36.9962       35.1729       32.4938       30.6980       28.9105       27.0010       23.9215       22.0475       20.5925       19.6217       19.7264       19.7741       26.4624       20.1870       16.6107       15.1668       14.3844       13.4606       12.3395       12.7977       11.2705       10.2650        8.9527        8.1968        7.7033        7.3488        8.5325        8.6533        7.8645        7.3576        8.1018        8.1646        7.1592        6.1132        5.3456        4.1066        0.0000        0.0000        0.0000        0.0000        0.0000        0.0000        0.0000        0.0000        0.0000        0.0000        0.0000        0.0000        0.0000        0.0000        0.0000        0.0000        0.0000        0.0000        0.0000        0.0000        0.0000        0.0000        0.0000        0.0000        0.0000        0.0000        0.0000        0.0000        0.0000        0.0000        0.0000        0.0000        0.0000        0.0000        0.0000        0.0000        0.0000        0.0000        0.0000        0.0000        0.0000        0.0000        0.0000        0.0000        0.0000        0.0000        0.0000        0.0000        0.0000        0.0000        0.0000        0.0000        0.0000        0.0000        0.0000        0.0000        0.0000        0.0000        0.0000        0.0000        0.0000        0.0000        0.0000        0.0000        0.0000        0.0000        0.0000        0.0000        0.0000        0.0000        0.0000        0.0000        0.0000        0.0000        0.0000        0.0000        0.0000        0.0000        0.0000        0.0000        0.0000        0.0000        0.0000        0.0000        0.0000        0.0000        0.0000        0.0000        0.0000        0.0000        0.0000        0.0000        0.0000        0.0000        0.0000        0.0000        0.0000        0.0000        0.0000        0.0000        0.0000        0.0000        5.3689        4.8800        5.1003        4.9478        5.0548        5.0649        4.6306        4.9610        5.7752        5.8597        4.7112        3.8896        2.8606        2.5674        2.6561        2.9324        1.7875        1.3605        1.9725        1.8681        2.5517        4.0561        4.4169        4.6480        4.2726        4.0009        3.5458        3.5940        4.2115        3.9945        3.7796        3.7441        4.5361        3.2642        3.0827        3.1152        3.7201        3.8517        3.6832        3.5142        3.4982        3.4559        3.0848        3.2214        3.0506        3.2986        3.1797        3.3977        4.4799        3.1579        4.0769        4.2763        3.2424        3.2147        2.4481        2.0903        1.3127        1.3378        1.2115        1.6339        2.5071        1.7264        3.0700        4.7141        6.6335        6.0839        5.8138        5.4992        5.2830        0.0000        0.0000        0.0000        0.0000        0.0000
        0.0000        0.0000        0.0000        0.0000        0.0000        0.0000        0.0000        0.0000        0.0000        0.0000        0.0000        0.0000        0.0000        0.0000        0.0000        0.0000        0.0000        0.0000        0.0000        0.0000        0.0000        0.0000        0.0000        0.0000        0.0000        0.0000        0.0000        0.0000        0.0000        0.0000        0.0000        0.0000        0.0000        0.0000        0.0000        0.0000       37.1965       35.1721       33.3832       31.6790       30.4189       28.5923       26.1105       22.9461       20.0630       18.6418       17.8572       17.8151       16.3898       19.6719       15.4979       15.1754       14.7483       14.0821       13.2009       11.5611       12.0606       10.5454        9.3040        8.6171        7.9743        7.5038        7.2339        7.9210        7.8191        7.6146        7.3146        8.3329        8.0294        7.7095        6.3998        5.4289        0.0000        0.0000        0.0000        0.0000        0.0000        0.0000        0.0000        0.0000        0.0000        0.0000        0.0000        0.0000        0.0000        0.0000        0.0000        0.0000        0.0000        0.0000        0.0000        0.0000        0.0000        0.0000        0.0000        0.0000        0.0000        0.0000        0.0000        0.0000        0.0000        0.0000        0.0000        0.0000        0.0000        0.0000        0.0000        0.0000        0.0000        0.0000        0.0000        0.0000        0.0000        0.0000        0.0000        0.0000        0.0000        0.0000        0.0000        0.0000        0.0000        0.0000        0.0000        0.0000        0.0000        0.0000        0.0000        0.0000        0.0000        0.0000        0.0000        0.0000        0.0000        0.0000        0.0000        0.0000        0.0000        0.0000        0.0000        0.0000        0.0000        0.0000        0.0000        0.0000        0.0000        0.0000        0.0000        0.0000        0.0000        0.0000        0.0000        0.0000        0.0000        0.0000        0.0000        0.0000        0.0000        0.0000        0.0000        0.0000        0.0000        0.0000        0.0000        0.0000        0.0000        0.0000        0.0000        0.0000        0.0000        0.0000        0.0000        0.0000        5.7276        5.6963        6.1977        6.7466        5.4408        4.9913        4.6624        4.9839        5.2632        5.6409        6.5904        6.8826        6.7664        5.1351        4.2704        3.0824        2.7202        2.8677        2.6649        1.5882        1.5635        1.7433        3.9478        3.5179        4.4539        4.7917        5.1209        4.0686        4.4654        3.7476        3.3903        3.8163        4.3233        4.2747        3.6891        4.4830        4.1105        4.0339        4.0775        5.0898        4.0402        3.8260        3.5365        3.6398        3.3888        3.3493        3.5207        3.6854        3.6731        3.6014        4.7362        5.4621        5.7248        4.3508        5.1980        3.7009        3.7664        3.4418        2.4901        1.7096        1.9169        3.7189        3.4335        4.0173        4.8972        6.1068        5.7353        6.8279        7.3378        8.0241        7.7730        7.7075        0.0000        0.0000        0.0000        0.0000        0.0000
        0.0000        0.0000        0.0000        0.0000        0.0000        0.0000        0.0000        0.0000        0.0000        0.0000        0.0000        0.0000        0.0000        0.0000        0.0000        0.0000        0.0000        0.0000        0.0000        0.0000        0.0000        0.0000        0.0000        0.0000        0.0000        0.0000        0.0000        0.0000        0.0000        0.0000        0.0000        0.0000        0.0000        0.0000        0.0000       33.8710       32.2642       30.1428       28.7022       26.5984       25.1793       23.6755       21.9912       19.1266       17.4418       16.2708       15.6757       15.2406       14.6600       14.3169       14.2412       14.1731       13.9757       15.1002       13.0362       11.8121       11.2879       10.0723        9.6313        9.0650        8.2755        7.7856        7.4624        8.5205        8.6094        8.3499        7.4252        8.2211        7.9854        7.4014        6.4824        4.9066        0.0000        0.0000        0.0000        0.0000        0.0000        0.0000        0.0000        0.0000        0.0000        0.0000        0.0000        0.0000        0.0000        0.0000        0.0000        0.0000        0.0000        0.0000        0.0000        0.0000        0.0000        0.0000        0.0000        0.0000        0.0000        0.0000        0.0000        0.0000        0.0000        0.0000        0.0000        0.0000        0.0000        0.0000        0.0000        0.0000        0.0000        0.0000        0.0000        0.0000        0.0000        0.0000        0.0000        0.0000        0.0000        0.0000        0.0000        0.0000        0.0000        0.0000        0.0000        0.0000        0.0000        0.0000        0.0000        0.0000        0.0000        0.0000        0.0000        0.0000        0.0000        0.0000        0.0000        0.0000        0.0000        0.0000        0.0000        0.0000        0.0000        0.0000        0.0000        0.0000        0.0000        0.0000        0.0000        0.0000        0.0000        0.0000        0.0000        0.0000        0.0000        0.0000        0.0000        0.0000        0.0000        0.0000        0.0000        0.0000        0.0000        0.0000        0.0000        0.0000        0.0000        0.0000        0.0000        0.0000        0.0000        0.0000        0.0000        5.6433        4.9530        5.0513        5.1529        5.2053        5.1326        5.4073        5.7473        6.2602        6.7979        7.6349        7.2918        7.9253        6.0939        4.9722        4.7338        3.9666        3.8886        4.0219        3.7212        2.8211        3.5661        4.7842        8.4172        5.4952        5.4243        6.1028        6.3693        5.1049        4.6149        3.7321        3.4672        4.1463        4.3171        4.7608        4.9101        5.4935        4.9213        5.6508        5.6982        6.8972        6.1876        4.6361        4.1736        3.9522        4.2359        4.1023        3.9177        3.6649        3.7038        3.7518        4.1591        5.8780        6.3787        5.4958        3.9126        4.4001        5.2232        5.8542        4.5172        3.8744        5.1024        5.7988        7.5485        7.5101        6.9074        5.7629        4.8862        8.8954        9.7693        9.3953        8.0328        7.3189        0.0000        0.0000        0.0000        0.0000        0.0000
        0.0000        0.0000        0.0000        0.0000        0.0000        0.0000        0.0000        0.0000        0.0000        0.0000        0.0000        0.0000        0.0000        0.0000        0.0000        0.0000        0.0000        0.0000        0.0000        0.0000        0.0000        0.0000        0.0000        0.0000        0.0000        0.0000        0.0000        0.0000        0.0000        0.0000        0.0000        0.0000        0.0000        0.0000        0.0000       29.6595       26.5770       22.3864       19.2235       20.4536       18.9429       17.8405       16.5441       14.1319       12.9774       12.1853       11.8269       12.3730       11.9973       11.4916       11.9811       14.4732       14.1274       14.6972       16.2237       20.5776       21.1402       16.3989       13.2116       11.6857        9.3250        8.6639        9.2011        9.6859        9.3473        7.9211        7.3145        7.7305        7.4944        6.9700        6.1677        4.8480        0.0000        0.0000        0.0000        0.0000        0.0000        0.0000        0.0000        0.0000        0.0000        0.0000        0.0000        0.0000        0.0000        0.0000        0.0000        0.0000        0.0000        0.0000        0.0000        0.0000        0.0000        0.0000        0.0000        0.0000        0.0000        0.0000        0.0000        0.0000        0.0000        0.0000        0.0000        0.0000        0.0000        0.0000        0.0000        0.0000        0.0000        0.0000        0.0000        0.0000        0.0000        0.0000        0.0000        0.0000        0.0000        0.0000        0.0000        0.0000        0.0000        0.0000        0.0000        0.0000        0.0000        0.0000        0.0000        0.0000        0.0000        0.0000        0.0000        0.0000        0.0000        0.0000        0.0000        0.0000        0.0000        0.0000        0.0000        0.0000        0.0000        0.0000        0.0000        0.0000        0.0000        0.0000        0.0000        0.0000        0.0000        0.0000        0.0000        0.0000        0.0000        0.0000        0.0000        0.0000        0.0000        0.0000        0.0000        0.0000        0.0000        0.0000        0.0000        0.0000        0.0000        0.0000        0.0000        0.0000        0.0000        0.0000        4.9158        4.5947        4.4794        4.5116        4.6435        5.5308        5.8948        6.1717        6.0212        6.1397        6.7466        7.3018        7.3502        7.2511        6.6319        5.7723        4.5195        4.0036        3.7146        3.3453        3.3011        3.6465        4.9017        6.0060        7.2135        8.1616        8.4162        8.3753        8.4787        6.5426        5.4278        5.5426        5.2116        6.3358        6.6352        6.4250        6.2169        7.1975        7.4667        8.0287        7.2463        5.1673        5.0137        4.4868        4.3594        4.1918        4.3665        4.7768        4.2077        4.2186        3.9785        3.7948        3.5188        4.5406        5.0167        4.9914        3.8228        4.3130        5.1835        5.1021        5.8520        4.8406        4.6912        5.4573        6.9702        5.5876        4.2356        4.2829        5.1003        7.6141        8.2569        8.6284        8.3344        0.0000        0.0000        0.0000        0.0000        0.0000        0.0000
        0.0000        0.0000        0.0000        0.0000        0.0000        0.0000        0.0000        0.0000        0.0000        0.0000        0.0000        0.0000        0.0000        0.0000        0.0000        0.0000        0.0000        0.0000        0.0000        0.0000        0.0000        0.0000        0.0000        0.0000        0.0000        0.0000        0.0000        0.0000        0.0000        0.0000        0.0000        0.0000        0.0000        0.0000        0.0000       22.2426       21.4838       17.9430       15.7352       16.9585       15.3302       14.5249       13.5012       11.6153       10.7172       10.1426       10.8790       10.3220       11.1940       10.1676       11.9517       12.1523       13.9074       17.0643       14.6311       20.0268       25.0207       20.1848       15.4279       10.9904        9.7296        9.7086        9.8066       10.7397        9.4920        8.3898        7.3117        7.8774        7.5646        7.0507        6.2986        0.0000        0.0000        0.0000        0.0000        0.0000        0.0000        0.0000        0.0000        0.0000        0.0000        0.0000        0.0000        0.0000        0.0000        0.0000        0.0000        0.0000        0.0000        0.0000        0.0000        0.0000        0.0000        0.0000        0.0000        0.0000        0.0000        0.0000        0.0000        0.0000        0.0000        0.0000        0.0000        0.0000        0.0000        0.0000        0.0000        0.0000        0.0000        0.0000        0.0000        0.0000        0.0000        0.0000        0.0000        0.0000        0.0000        0.0000        0.0000        0.0000        0.0000        0.0000        0.0000        0.0000        0.0000        0.0000        0.0000        0.0000        0.0000        0.0000        0.0000        0.0000        0.0000        0.0000        0.0000        0.0000        0.0000        0.0000        0.0000        0.0000        0.0000        0.0000        0.0000        0.0000        0.0000        0.0000        0.0000        0.0000        0.0000        0.0000        0.0000        0.0000        0.0000        0.0000        0.0000        0.0000        0.0000        0.0000        0.0000        0.0000        0.0000        0.0000        0.0000        0.0000        0.0000        8.7518        8.0588        0.0000        5.9695        5.4336        5.2557        4.8209        4.6413        4.9137        5.5126        6.3097        6.6575        6.9050        7.0508        7.3804        7.9377        8.1088        8.3467        6.9579        6.5650        6.8631        6.2927        5.5163        4.4414        3.6684        4.0080        4.1687        4.1562        6.2074        7.1329        5.7574        5.8216        7.2825        7.7224        6.6651        5.9212        5.0728        5.2752        7.3260        7.3245        7.4319        6.6715        7.2917        6.4452        6.4133        6.1270        6.0234        6.2255        6.2463        5.2826        5.0337        5.1205        4.6017        4.3309        4.4599        3.8784        3.6315        3.4315        2.8404        4.2353        4.7659        4.8230        4.5129        5.4139        5.9353        7.7651        5.8064        5.2692        5.3000        5.2205        4.3050        3.5154        4.2097        5.1629        8.1269        9.5473        9.7083        0.0000        0.0000        0.0000        0.0000        0.0000        0.0000        0.0000
        0.0000        0.0000        0.0000        0.0000        0.0000        0.0000        0.0000        0.0000        0.0000        0.0000        0.0000        0.0000        0.0000        0.0000        0.0000        0.0000        0.0000        0.0000        0.0000        0.0000        0.0000        0.0000        0.0000        0.0000        0.0000        0.0000        0.0000        0.0000        0.0000       40.2734       35.1976       30.6821       28.3811       25.2235       23.9357       21.7521       18.1074       14.4488       16.4536       13.3553       12.8574       12.2623       11.5041       10.4116       11.0502       10.6935        9.3655       10.5194        9.3591        9.5319       11.4241       13.3633       14.4958       13.7299       13.5705       19.5755       16.1968       12.2924        8.2276       10.4091        9.9091        9.6168       11.2690       14.1117       11.5762        8.9513        7.8928        8.9602        8.3804        7.5654        6.6705        5.4997        4.9172        0.0000        0.0000        0.0000        0.0000        0.0000        0.0000        0.0000        0.0000        0.0000        0.0000        0.0000        0.0000        0.0000        0.0000        0.0000        0.0000        0.0000        0.0000        0.0000        0.0000        0.0000        0.0000        0.0000        0.0000        0.0000        0.0000        0.0000        0.0000        0.0000        0.0000        0.0000        0.0000        0.0000        0.0000        0.0000        0.0000        0.0000        0.0000        0.0000        0.0000        0.0000        0.0000        0.0000        0.0000        0.0000        0.0000        0.0000        0.0000        0.0000        0.0000        0.0000        0.0000        0.0000        0.0000        0.0000        0.0000        0.0000        0.0000        0.0000        0.0000        0.0000        0.0000        0.0000        0.0000        0.0000        0.0000        0.0000        0.0000        0.0000        0.0000        0.0000        0.0000        0.0000        0.0000        0.0000        0.0000        0.0000        0.0000        0.0000        0.0000        0.0000        0.0000        0.0000        0.0000        0.0000        0.0000        0.0000        0.0000        0.0000        0.0000        0.0000       10.5568       11.0753       10.2552        7.7269        6.5916        6.0398        6.1243        5.8113        5.8580        5.9989        6.2490        6.8342        6.9774        7.1109        7.2792        7.4321        7.9716        8.0422        7.7375        6.6071        6.5691        6.7407        7.0260        7.0881        5.3973        4.7274        5.2676        5.7180        6.1266        7.1830        7.8102        5.0770        4.6205        5.5482        5.9022        6.5993        6.5313        6.0981        6.1312        6.5212        6.5575        6.7577        6.8277        6.7738        6.4495        6.3082        5.6106        5.9623        5.9139        6.6320        6.3293        6.4398        6.4178        5.1870        4.3156        4.4381        4.2750        3.9792        3.8863        2.6020        2.6407        5.5094        6.6091        4.1468        4.9621        6.4123        7.1997        5.6606        5.0426        5.6989        6.0943        4.7991        5.5389        6.2433        7.0197       10.5591       11.5433        0.0000        0.0000        0.0000        0.0000        0.0000        0.0000        0.0000        0.0000
        0.0000        0.0000        0.0000        0.0000        0.0000        0.0000        0.0000        0.0000        0.0000        0.0000        0.0000        0.0000        0.0000        0.0000        0.0000        0.0000        0.0000        0.0000        0.0000        0.0000        0.0000        0.0000        0.0000        0.0000        0.0000        0.0000       41.7333       39.3249       39.6153       35.0799       31.7786       29.5422       25.8526       21.2092       19.1614       16.0860       17.3888       14.3017       12.1345       12.5290       11.5376       11.0746       10.5905       13.7098       10.6245        9.7169        9.7905        9.6998        9.3645       15.1582       15.5244       14.0276       12.4276       11.6048       11.5175       10.2216       11.0591       10.6821       10.2097       11.2546       10.5072        9.8626       10.2455       11.3637       10.2720        9.8974        9.1026        9.4953        9.0638        8.4131        7.2225        6.0480        4.8692        4.1992        3.6601        2.9917        2.4372        3.5591        3.0777        2.3563        2.1058        1.5413        0.0000        0.0000        0.0000        0.0000        0.0000        0.0000        0.0000        0.0000        0.0000        0.0000        0.0000        0.0000        0.0000        0.0000        0.0000        0.0000        0.0000        0.0000        0.0000        0.0000        0.0000        0.0000        0.0000        0.0000        0.0000        0.0000        0.0000        0.0000        0.0000        0.0000        0.0000        0.0000        0.0000        0.0000        0.0000        0.0000        0.0000        0.0000        0.0000        0.0000        0.0000        0.0000        0.0000        0.0000        0.0000        0.0000        0.0000        0.0000        0.0000        0.0000        0.0000        0.0000        0.0000        0.0000        0.0000        0.0000        0.0000        0.0000        0.0000        0.0000        0.0000        0.0000        0.0000        0.0000        0.0000        0.0000        0.0000        0.0000        0.0000        0.0000        0.0000        2.7956        2.3283        3.4398        4.4047        5.5724        0.0000        0.0000        0.0000        0.0000        9.6446       11.4387       12.3693       12.6747       11.8881        9.3903        8.4059        7.6479        7.2960        6.8428        6.8351        6.6528        7.5015        8.9197        8.3603        8.5112        8.4500        9.6079        8.0510        7.6153        7.2733        7.0293        7.2591        7.1821        7.2556        6.7450        6.1012        6.1951        7.8625        7.9653        8.4110        7.2673        6.3499        4.9358        4.2884        4.7131        4.1371        4.3087        3.5266        3.7210        4.3034        5.5117        6.0205        6.7105        6.9091        6.8115        7.0811        6.6529        6.3410        6.1842        6.3677        6.4536        6.8454        8.1298        8.2329        6.8413        5.6584        5.1130        4.7776        4.4658        4.6120        3.5515        4.3272        4.7626        4.8134        4.4785        5.1142        5.7868        4.8108        4.6933        4.8198        5.3525        6.6193        6.9012        9.1530       10.0049        9.9255       13.3757       13.7146        0.0000        0.0000        0.0000        0.0000        0.0000        0.0000        0.0000        0.0000
        0.0000        0.0000        0.0000        0.0000        0.0000        0.0000        0.0000        0.0000        0.0000        0.0000        0.0000        0.0000        0.0000        0.0000        0.0000        0.0000        0.0000        0.0000        0.0000        0.0000        0.0000        0.0000        0.0000        0.0000        0.0000       37.7723       38.6201       35.7935       33.8651       32.5943       31.8251       32.3868       30.0666       24.2603       19.5593       14.5948       14.1624       11.0392       12.7647       13.4452       12.8902       10.6139       12.4895       13.8551       15.3878       17.5446       15.4775       17.9483       15.1062       13.7483       11.6996       11.3752       11.6553       11.7960       11.7848       12.4414       13.0987       12.3636       11.3914       12.4560       12.5296       12.0581       11.2855       10.9979       11.7516       11.4300        9.8998       10.6910       10.1799        9.0716        7.8907        6.0859        5.0294        4.6520        4.2841        3.5728        3.9269        3.8250        4.3781        2.7195        1.6710        1.7797        2.2894        1.4990        0.0000        0.0000        0.0000        0.0000        0.0000        0.0000        0.0000        0.0000        0.0000        0.0000        0.0000        0.0000        0.0000        0.0000        0.0000        0.0000        0.0000        0.0000        0.0000        0.0000        0.0000        0.0000        0.0000        0.0000        0.0000        0.0000        0.0000        0.0000        0.0000        0.0000        0.0000        0.0000        0.0000        0.0000        0.0000        0.0000        0.0000        0.0000        0.0000        0.0000        0.0000        0.0000        0.0000        0.0000        0.0000        0.0000        0.0000        0.0000        0.0000        0.0000        0.0000        0.0000        0.0000        0.0000        0.0000        0.0000        0.0000        0.0000        0.0000        0.0000        0.0000        0.0000        0.0000        0.0000        0.0000        0.0000        0.0000        0.0000        1.9495        2.4215        2.8797        3.5791        4.3842        5.3008        6.2919        7.6126        8.7769       10.0188       10.8440       12.1914       12.9525       12.6518       11.5351       10.1387        9.2327        8.4853        8.2138        8.5725        8.5358        8.5882        8.8855       10.0874       10.6647       10.8448       10.7229       10.9700        9.9780        9.3404        8.3996        7.7403        7.1784        7.3654        6.5659        6.2298        5.8754        6.1035        6.3260        5.3772        5.1634        6.5523        6.1968        5.9071        4.7020        4.1669        2.7678        2.6824        2.5730        2.8108        3.1786        4.4337        5.4226        6.0323        6.3001        7.2088        7.0046        6.9432        6.9418        6.7193        7.0424        8.0197        9.1367        8.6225        7.9836        7.2598        6.8324        6.2781        6.4221        5.9529        4.7450        4.4777        4.2702        3.2493        2.1835        4.4195        5.7908        5.9304        5.8274        5.4361        5.9985        8.2422        0.0000        0.0000       19.9179       20.9388       20.9500       19.0183        0.0000        0.0000        0.0000        0.0000        0.0000        0.0000        0.0000        0.0000        0.0000
        0.0000        0.0000        0.0000        0.0000        0.0000        0.0000        0.0000        0.0000        0.0000        0.0000        0.0000        0.0000        0.0000        0.0000        0.0000        0.0000        0.0000        0.0000        0.0000        0.0000        0.0000        0.0000        0.0000        0.0000        0.0000        0.0000       33.3886       39.7823       40.2305       46.6665       37.8175       32.0449       30.8256       22.6882       18.1146       14.1693       10.7062       10.8615       23.0737       15.0104       11.4524        9.3482       10.3004       14.7795       14.8642       15.0152       12.0157       10.9904       11.0290       11.4019       11.8236       11.2340       11.4600       11.6085       11.5970       11.5079       11.4543       11.5352       11.0319       13.4690       13.8098       13.5916       13.2080       13.2924       12.4976       11.7247       11.2404       11.9908       10.5343        9.5530        8.8606        6.4112        5.3563        5.2565        4.8502        4.9732        5.0762        4.3374        4.9195        2.7897        1.6024        2.1142        3.4343        2.1232        1.5925        1.3756        0.0000        0.0000        0.0000        0.0000        0.0000        0.0000        0.0000        0.0000        0.0000        0.0000        0.0000        0.0000        0.0000        0.0000        0.0000        0.0000        0.0000        0.0000        0.0000        0.0000        0.0000        0.0000        0.0000        0.0000        0.0000        0.0000        0.0000        0.0000        0.0000        0.0000        0.0000        0.0000        0.0000        0.0000        0.0000        0.0000        0.0000        0.0000        0.0000        0.0000        0.0000        0.0000        0.0000        0.0000        0.0000        0.0000        0.0000        0.0000        0.0000        0.0000        0.0000        0.0000        0.0000        0.0000        0.0000        0.0000        0.0000        0.0000        0.0000        0.0000        0.0000        0.0000        0.0000        0.0000        0.0000        0.0000        2.4652        2.8529        3.4753        4.3162        5.0126        6.0412        7.1695        8.9995       10.3200       11.1896       11.5205       12.4945       13.1263       13.0272       12.2926       10.5226        9.3992        9.0244        9.2807        9.6596       10.2639       10.8598       10.7343       11.5357       12.0199       12.0806       12.1152       13.0342       12.4742       11.1881        9.5736        8.7695        7.7861        6.9164        6.7434        6.6262        6.5628        6.5359        5.6070        4.7421        4.0739        3.8758        3.7209        3.4599        3.8671        4.3118        4.0100        3.2073        2.8302        2.8202        3.2055        4.3882        5.0673        5.3842        6.3399        7.1466        7.2698        7.3909        7.6770        7.5346        7.7351       10.3783       12.2736       10.8022       10.4045       11.1508        8.2615        6.4065        5.7645        6.5122        6.7284        4.4926        2.7165        2.3163        2.8181        4.5408        5.6417        6.3500        6.5047        6.0834        6.5937        0.0000        0.0000        0.0000        0.0000        0.0000        0.0000        0.0000        0.0000        0.0000        0.0000        0.0000        0.0000        0.0000        0.0000        0.0000        0.0000
        0.0000        0.0000        0.0000        0.0000        0.0000        0.0000        0.0000        0.0000        0.0000        0.0000        0.0000        0.0000        0.0000        0.0000        0.0000        0.0000        0.0000        0.0000        0.0000        0.0000        0.0000        0.0000        0.0000        0.0000        0.0000        0.0000        0.0000       37.1190       45.6402       48.4085       41.8521       24.1047       26.2999       19.2839       16.4659       12.4982       10.2135       10.3382       18.2495       19.0388       14.3945        9.7390       10.8070       12.1806       10.7536        9.5559        9.8267       10.5830       10.8926       11.2101       11.5711       10.8472       11.0357       11.1789       11.1917       11.9144       11.3606       11.2239       13.0227       17.2998       12.9522       12.1081       11.7814       12.7646       12.2424       12.6341       13.3261       12.2507       12.5203        9.8599        8.0841        6.0137        5.2405        4.4971        4.6503        5.1792        5.3802        7.5083        6.4580        4.7983        6.2302        5.9330        4.6281        2.7990        2.1227        1.6795        2.4328        2.6413        3.4246        2.1163        0.0000        0.0000        0.0000        0.0000        0.0000        0.0000        0.0000        0.0000        0.0000        0.0000        0.0000        0.0000        0.0000        0.0000        0.0000        0.0000        0.0000        0.0000        0.0000        0.0000        0.0000        0.0000        0.0000        0.0000        0.0000        0.0000        0.0000        0.0000        0.0000        0.0000        0.0000        0.0000        0.0000        0.0000        0.0000        0.0000        0.0000        0.0000        0.0000        0.0000        0.0000        0.0000        0.0000        0.0000        0.0000        0.0000        0.0000        0.0000        0.0000        0.0000        0.0000        0.0000        0.0000        0.0000        0.0000        0.0000        0.0000        0.0000        0.0000        0.0000        0.0000        2.7996        3.3175        3.7358        4.2309        5.1482        5.6753        6.3641        7.1227        8.8301       10.4086       11.3081       11.6429       12.2685       12.7496       12.5477       11.5355       10.3226        9.4233        9.0648        9.3447       10.1867       11.9350       12.9433       12.8883       12.7712       12.5290       12.5642       12.1369       14.7375       13.4147       12.0987       10.4981        9.0777        7.9759        6.7064        6.4386        5.9242        5.6301        5.3362        4.9039        5.3512        5.5925        4.8144        4.3580        4.6584        3.8534        3.7115        3.5001        3.2633        3.2939        3.5610        3.6192        4.6116        4.9754        5.9037        6.5166        8.1386        8.5875        8.0959        8.5566        8.0059        9.7910       12.3297       12.6275       12.7940       12.7026       12.7447       11.5729        8.4598        6.8061        6.6028        8.5766        6.5423        3.1467        2.0463        1.9828        4.2357        5.0423        5.8153        7.1363        6.7306        7.5949        0.0000        0.0000        0.0000        0.0000        0.0000        0.0000        0.0000        0.0000        0.0000        0.0000        0.0000        0.0000        0.0000        0.0000        0.0000        0.0000
        0.0000        0.0000        0.0000        0.0000        0.0000        0.0000        0.0000        0.0000        0.0000        0.0000        0.0000        0.0000        0.0000        0.0000        0.0000        0.0000        0.0000        0.0000        0.0000        0.0000        0.0000        0.0000        0.0000        0.0000        0.0000        0.0000        0.0000       40.1688       36.6057       40.7522       30.6513       21.0090       17.6234       16.8179       14.7098       12.6822       12.5647       12.7840       11.1215       14.9752       14.2741        9.6492        8.4471        9.0194        9.2123        9.7251        9.5465       14.1183       14.3129       11.1088       11.1152       11.0490       10.2579       10.3562       10.4626       10.6995       10.5423       10.6534       12.2933       22.6021       17.4308       14.2040       11.8954       13.7018       13.7533       12.1109       11.5220       12.3375       15.3922       13.8016        7.8509        6.0979        5.2521        5.0186        4.1733        4.7560        5.6360        5.3692        7.0676        8.6587        8.9505        9.8086        6.0357        2.4205        1.2184        0.7907        0.7204        0.7512        0.7045        0.7724        0.0000        0.0000        0.0000        0.0000        0.0000        0.0000        0.0000        0.0000        0.0000        0.0000        0.0000        0.0000        0.0000        0.0000        0.0000        0.0000        0.0000        0.0000        0.0000        0.0000        0.0000        0.0000        0.0000        0.0000        0.0000        0.0000        0.0000        0.0000        0.0000        0.0000        0.0000        0.0000        0.0000        0.0000        0.0000        0.0000        0.0000        0.0000        0.0000        0.0000        0.0000        0.0000        0.0000        0.0000        0.0000        0.0000        0.0000        0.0000        0.0000        0.0000        0.0000        0.0000        0.0000        0.0000        0.0000        0.0000        0.0000        0.0000        0.0000        0.0000        0.0000        0.0000        3.8004        4.4462        4.5925        5.7279        6.5618        6.6999        7.4979        8.7175        9.9488       10.7886       11.3602       12.5490       12.7894       12.4126       10.9089        9.3758        9.0397        8.7230        9.1820       10.9549       11.9449       12.0364       10.8387       10.7941       10.1843       10.4959       10.5697       10.5341       12.2090       12.4082       11.7203       11.0004        9.3374        6.8310        5.9567        5.6408        4.8345        4.9150        3.9445        5.1799        4.1615        3.8333        4.9213        5.5261        5.1351        5.7145        5.1837        4.3739        4.2021        4.6143        4.5089        5.8768        6.7246        7.6134        6.7134        8.0264        9.7286       10.1392       10.2749        9.2806       11.1181       12.2155       14.8332       15.3390       13.6774       13.2256       13.6477        9.9762        9.0546        8.7220        7.2323        4.7078        3.0884        2.3802        2.0672        4.4269        5.0526        6.0145        7.1175        6.1621        7.8492        0.0000        0.0000        0.0000        0.0000        0.0000        0.0000        0.0000        0.0000        0.0000        0.0000        0.0000        0.0000        0.0000        0.0000        0.0000        0.0000
        0.0000        0.0000        0.0000        0.0000        0.0000        0.0000        0.0000        0.0000        0.0000        0.0000        0.0000        0.0000        0.0000        0.0000        0.0000        0.0000        0.0000        0.0000        0.0000        0.0000        0.0000        0.0000        0.0000        0.0000        0.0000        0.0000        0.0000        0.0000       34.6123       30.3475       22.1642       20.9580       18.9318       17.2891       15.9170       17.7821       16.4053       12.5571       11.6247        9.8299        8.9924        8.6699        8.7806        9.2235        9.3132        9.3172        9.3088        9.7423        9.8437        9.9892       10.5601       11.0955       10.4126       10.6392       10.9103       12.5001       12.6288       13.0288       11.9829       10.6749       10.2308        9.3792        9.1845        8.8888        8.6577        8.2907        7.7857        9.1137       12.0879       12.3438        8.4719        6.5925        3.9125        2.7992        2.7210        3.6721        4.1829        3.8689        3.7392        5.8245        6.1100        5.1949        2.6660        2.1196        1.5355        0.8285        0.8156        0.6785        0.6287        0.6477        0.6973        0.0000        0.0000        0.0000        0.0000        0.0000        0.0000        0.0000        0.0000        0.0000        0.0000        0.0000        0.0000        0.0000        0.0000        0.0000        0.0000        0.0000        0.0000        0.0000        0.0000        0.0000        0.0000        0.0000        0.0000        0.0000        0.0000        0.0000        0.0000        0.0000        0.0000        0.0000        0.0000        0.0000        0.0000        0.0000        0.0000        0.0000        0.0000        0.0000        0.0000        0.0000        0.0000        0.0000        0.0000        0.0000        0.0000        0.0000        0.0000        0.0000        0.0000        0.0000        0.0000        0.0000        0.0000        0.0000        0.0000        0.0000        0.0000        0.0000        0.0000        0.0000        0.0000        4.4906        5.0846        4.9724        5.3610        5.7866        6.6113        8.4050        8.9136       10.2878       10.2472       11.5626       11.4381       11.3118        9.7910        9.1011        8.6319        8.4169        9.6152       10.5366        9.9170        8.5112        8.4010        8.0218        7.4438        7.2983        7.5234        8.1935        7.1987        6.4784        6.8508        7.2881        6.7718        5.7302        5.6918        5.1049        5.2899        5.3868        5.0820        4.9646        4.4290        4.0637        4.0173        4.6800        5.7919        7.4900        6.5799        6.1045        7.0766        7.2487        6.6444        8.4285        8.3394        9.7281       10.0442        9.9706       11.6374       12.6411       12.0922       11.4360       12.0709       12.9208       16.9480       17.6424       14.4806       14.1800       14.0477       12.0552       10.8595        9.1388        7.2793        5.4757        3.9919        3.3987        3.2053        1.8798        1.9943        2.0856        3.3868        4.4592        5.2193        0.0000        0.0000        0.0000        0.0000        0.0000        0.0000        0.0000        0.0000        0.0000        0.0000        0.0000        0.0000        0.0000        0.0000        0.0000        0.0000
        0.0000        0.0000        0.0000        0.0000        0.0000        0.0000        0.0000        0.0000        0.0000        0.0000        0.0000        0.0000        0.0000        0.0000        0.0000        0.0000        0.0000        0.0000        0.0000        0.0000        0.0000        0.0000        0.0000        0.0000        0.0000        0.0000        0.0000        0.0000       36.4032       27.9021       20.4979       20.6000       18.8186       18.2077       16.2477       15.4793       14.3088       13.2130       12.1086       10.0718        9.0754        8.6524        8.7409        9.9283       10.8971       10.7412        8.9441        9.3525        9.3453       10.4081       10.5235        9.7884        9.6483        9.8978       10.2491       13.1827       12.8231       11.8701       10.9746        9.5847        8.6355        8.1463        8.1192        7.7492        7.5635        7.2403        6.7766        9.0759       10.7382        9.9442        9.3671        3.4688        2.8324        2.0289        2.7455        3.7642        5.3381        4.2911        4.2677        5.7488        5.8129        4.4677        1.8223        2.0746        1.9250        0.8216        0.7955        0.7380        0.6659        0.6101        0.6205        0.0000        0.0000        0.0000        0.0000        0.0000        0.0000        0.0000        0.0000        0.0000        0.0000        0.0000        0.0000        0.0000        0.0000        0.0000        0.0000        0.0000        0.0000        0.0000        0.0000        0.0000        0.0000        0.0000        0.0000        0.0000        0.0000        0.0000        0.0000        0.0000        0.0000        0.0000        0.0000        0.0000        0.0000        0.0000        0.0000        0.0000        0.0000        0.0000        0.0000        0.0000        0.0000        0.0000        0.0000        0.0000        0.0000        0.0000        0.0000        0.0000        0.0000        0.0000        0.0000        0.0000        0.0000        0.0000        0.0000        0.0000        0.0000        0.0000        0.0000        5.1072        5.2491        5.5306        5.3972        4.9328        4.7143        5.4413        8.5117        8.4940        9.2662       10.3314       10.2203       11.5337       12.0493       11.2536       10.1612        9.6132        9.0909        8.5781        8.7283        8.6588        8.0342        8.0244        7.8755        7.2747        6.7613        6.1685        6.0928        6.1287        5.7323        6.4217        6.7866        6.5851        6.1887        5.6196        5.8341        5.4532        5.3571        5.2126        4.9816        4.9826        4.5973        7.2464        7.6847        5.0169        6.1776        6.3911        6.3284        5.9699        6.9098        7.3495        7.7774        8.5978        9.4581       11.5055       11.2610       11.3623       13.0743       12.1869       12.9878       12.9835       14.5889       16.1127       18.3974       18.1772       18.3039       14.4302       12.6561       13.0878       11.4805        9.9505        7.8454        5.9999        4.4055        3.3738        2.9558        1.6320        1.3578        2.2161        2.3438        3.3279        4.3465        0.0000        0.0000        0.0000        0.0000        0.0000        0.0000        0.0000        0.0000        0.0000        0.0000        0.0000        0.0000        0.0000        0.0000        0.0000        0.0000
        0.0000        0.0000        0.0000        0.0000        0.0000        0.0000        0.0000        0.0000        0.0000        0.0000        0.0000        0.0000        0.0000        0.0000        0.0000        0.0000        0.0000        0.0000        0.0000        0.0000        0.0000        0.0000        0.0000        0.0000        0.0000        0.0000        0.0000        0.0000       28.5349       24.1378       22.6203       21.8737       19.5025       16.5766       18.9609       17.4791       13.7397       12.7017       11.6331        9.6291       11.0412        8.2239        8.2853        8.4549        9.3789        8.3862        8.2127        9.3077        9.4323       13.3966       10.2268       10.4258       10.1134        9.1927        9.0840       10.5628       11.3508       10.7325        9.6498        9.1897        8.8229        8.6001        8.3805        9.8163        6.4574        6.0072        5.7699        6.8950        8.4510       10.1009        8.9712        5.3176        2.0545        2.1896        2.0504        2.8452        3.4064        3.9182        3.7053        4.1976        3.3288        2.2072        1.2873        1.0730        0.8923        0.9929        1.2935        0.9463        0.6481        0.5876        0.5716        0.7267        0.0000        0.0000        0.0000        0.0000        0.0000        0.0000        0.0000        0.0000        0.0000        0.0000        0.0000        0.0000        0.0000        0.0000        0.0000        0.0000        0.0000        0.0000        0.0000        0.0000        0.0000        0.0000        0.0000        0.0000        0.0000        0.0000        0.0000        0.0000        0.0000        0.0000        0.0000        0.0000        0.0000        0.0000        0.0000        0.0000        0.0000        0.0000        0.0000        0.0000        0.0000        0.0000        0.0000        0.0000        0.0000        0.0000        0.0000        0.0000        0.0000        0.0000        0.0000        0.0000        0.0000        0.0000        0.0000        0.0000        0.0000        0.0000        5.5494        5.5511        5.6411        5.4203        5.8206        5.9151        5.4925        5.3509        6.2472        9.2566        9.3051       10.3278        9.6568       14.4583       10.6824       10.2623       10.5254        9.3568        9.1785        8.7541        8.6682        8.8280        8.9105        9.2947        7.8656        6.7005        6.0932        5.3363        5.0685        4.8561        4.6230        4.5938       13.3058        8.7774        6.9236       13.7822        5.7457        5.4299        5.9684       14.1162        6.3663        5.3307        4.7804        4.2127        4.4346        4.4422        5.5053        5.7057        4.9340        5.7675        6.2574        6.8832        7.4239        9.1040       10.4483       10.0999        9.8410       10.6797       11.6959       12.3355       13.7877       14.1203       15.4864       17.2728       18.4962       18.7512       18.9357       15.3663       12.3228       12.0052       10.9234        8.9990        7.0690        5.6305        4.2361        3.1809        2.6828        1.4036        1.2677        1.7039        1.7359        3.1643        4.2113        4.8129        0.0000        0.0000        0.0000        0.0000        0.0000        0.0000        0.0000        0.0000        0.0000        0.0000        0.0000        0.0000        0.0000        0.0000        0.0000
        0.0000        0.0000        0.0000        0.0000        0.0000        0.0000        0.0000        0.0000        0.0000        0.0000        0.0000        0.0000        0.0000        0.0000        0.0000        0.0000        0.0000        0.0000        0.0000        0.0000        0.0000        0.0000        0.0000        0.0000        0.0000        0.0000        0.0000       28.1580       21.4006       19.8146       20.1384       20.1477       17.6059       15.5797       13.7702       13.0998       12.0677       11.1249       10.2617        8.5748        7.8014        7.4632        7.5015       12.2247       16.1606       12.0520        8.8642       11.1261        8.1451        8.0166        7.3741        7.7257        7.1386        7.8755        9.4582       13.2151       12.0570       11.3753        8.8852        7.8157        8.6094        9.9541        8.1365        8.8737        8.2076        5.4390        4.4003        5.9367        7.2370        8.3198        7.5112        6.5232        7.2998        5.0866        1.8264        1.9152        2.1824        2.0458        2.6443        3.3103        2.6273        3.8757        1.8529        1.0196        0.8517        1.0402        1.2230        2.0370        1.1542        0.5339        0.5613        0.7594        0.8759        0.0000        0.0000        0.0000        0.0000        0.0000        0.0000        0.0000        0.0000        0.0000        0.0000        0.0000        0.0000        0.0000        0.0000        0.0000        0.0000        0.0000        0.0000        0.0000        0.0000        0.0000        0.0000        0.0000        0.0000        0.0000        0.0000        0.0000        0.0000        0.0000        0.0000        0.0000        0.0000        0.0000        0.0000        0.0000        0.0000        0.0000        0.0000        0.0000        0.0000        0.0000        0.0000        0.0000        0.0000        0.0000        0.0000        0.0000        0.0000        0.0000        0.0000        0.0000        0.0000        0.0000        0.0000        0.0000        0.0000        5.8730        5.7653        5.8140        6.4630        6.7685        6.2099        5.4616        5.2242        5.2931        6.4335        9.5252       11.4057       11.1212       11.1632       18.3431       10.3476       10.2128        9.8188        9.0781        8.6406        8.3247        8.3677        9.2450        8.6495        8.4108        8.0028        6.5270        5.8764        5.1567        4.8888        4.7078        4.2168        4.1310       13.5205        5.7306        5.9202        7.0205        5.5019        5.9103        6.2556        6.4247        6.5391        5.7401        5.7397        4.8952        4.6742        5.3897        4.8494        5.0668        5.8217        6.2231        6.3346        6.5437        7.0350        7.8129        7.9148        9.5441        9.6205        9.9586       10.9730       12.1083       13.5114       15.7213       14.7997       18.9427       19.6613       19.0585       18.2200       13.0378       11.9897       11.8878       11.0907        8.6708        6.5913        5.2848        4.0059        2.7417        2.5271        1.2853        1.3530        1.3323        1.4173        2.4435        3.1718        0.0000        0.0000        0.0000        0.0000        0.0000        0.0000        0.0000        0.0000        0.0000        0.0000        0.0000        0.0000        0.0000        0.0000        0.0000        0.0000
        0.0000        0.0000        0.0000        0.0000        0.0000        0.0000        0.0000        0.0000        0.0000        0.0000        0.0000        0.0000        0.0000        0.0000        0.0000        0.0000        0.0000        0.0000        0.0000        0.0000        0.0000        0.0000        0.0000        0.0000        0.0000        0.0000        0.0000       22.5155       18.1390       16.9364       15.5122       15.5459       14.0489       12.3303       12.2398        9.4599        8.6072        7.9302        7.3928        8.6934        6.9858        6.7382        7.4555       11.3617        8.1340        6.4920        7.5483        7.0894        5.1304        4.9234        4.8333        4.2269        4.1513        4.2215        4.4168        5.2610        6.1341        5.9971        6.2497        5.0845        4.2655       12.1463        7.7223        6.5300        7.6885        4.0720        5.9725        6.0703        5.3528        5.5861        7.0919        5.2227        8.1582        7.2167        0.6060        0.9253        1.2118        1.3509        1.5183        1.8842        2.2284        2.4490        1.6654        1.3131        0.9485        1.1332        1.2386        0.9561        0.6166        0.6160        0.7292        1.0195        0.8353        0.8608        1.0504        0.7664        1.0914        1.2206        1.0030        1.4725        1.3727        0.0000        0.0000        0.0000        0.0000        0.0000        0.0000        4.9732        5.1358        5.7499        6.2136        0.0000        0.0000        0.0000        0.0000        0.0000        0.0000        0.0000        0.0000        0.0000        0.0000        0.0000        0.0000        0.0000        0.0000        0.0000        0.0000        0.0000        0.0000        0.0000        0.0000        0.0000        0.0000        0.0000        0.0000        0.0000        0.0000        0.0000        0.0000        0.0000        0.0000        0.0000        0.0000        0.0000        0.0000        0.0000        0.0000        6.3233        7.1036        7.6633        6.8642        6.6445        6.6056        6.5175        6.9046        4.9433        4.2627        4.5693        5.3393        6.6499        6.4272        8.5670        8.3327       10.0036       10.5437       10.5204        9.2848        8.6799        7.8826        7.7563        8.2160        9.7390        9.9780        9.5379        7.4553        6.7712        5.9138        5.2799        5.0564        4.0145        3.3873        3.7015        3.6188        4.3763        5.1927        6.5337        7.1339        8.0106        7.7719        8.5712        8.2747        7.7025        7.7265        7.3889        6.7887        6.7998        7.7848        7.4589        8.6057        8.0152        7.7644        7.4723        7.9062        7.2390        7.5369        8.0272        8.8218        9.8993       10.5453       12.0249       13.6897       16.2980       19.8354       20.6161       19.8048       17.7853       16.4668       14.3948       12.5207        7.3416        5.7899        4.9957        3.9800        2.2484        1.5289        1.0671        0.8954        1.3373        1.2058        1.7648        2.0282        1.8896        2.2601        0.0000        0.0000        0.0000        0.0000        0.0000        0.0000        0.0000        0.0000        0.0000        0.0000        0.0000        0.0000        0.0000        0.0000        0.0000        0.0000
        0.0000        0.0000        0.0000        0.0000        0.0000        0.0000        0.0000        0.0000        0.0000        0.0000        0.0000        0.0000        0.0000        0.0000        0.0000        0.0000        0.0000        0.0000        0.0000        0.0000        0.0000        0.0000        0.0000        0.0000        0.0000        0.0000       21.7676       18.8748       16.8948       15.6854       14.1801       14.1071       12.6549       12.7507       11.9152        8.8107        7.9662        7.3839        7.8538        7.1845        6.8335        8.5849       10.2195       23.1521       15.6550        8.6282        7.4309        6.9111        6.1314        5.2804        6.3162        5.7007        5.5541        3.4216        3.0321        3.8785        3.9740        3.3895        4.7480        7.7742        4.5763        6.7797        9.2020        4.5073        2.2509        2.6179        4.8474        6.8487        6.6907        3.3184        3.6088        4.7705        5.1460        2.7952        0.2337        0.5848        0.6478        0.7461        1.0711        2.0986        1.4202        1.2276        2.0219        1.1410        0.8389        0.8255        0.8220        0.6591        0.6471        0.6977        1.0826        0.9270        0.7910        0.9096        1.3599        1.2648        0.9073        1.0461        1.1740        1.0270        1.1160        1.1982        1.0547        0.4204        0.7004        0.8052        1.1182        2.9148        3.4203        4.0410        4.6591        3.5785        4.1695        4.4823        3.5137        0.0000        0.0000        0.0000        0.0000        0.0000        0.0000        0.0000        0.0000        0.0000        0.0000        0.0000        0.0000        0.0000        0.0000        0.0000        0.0000        0.0000        0.0000        0.0000        0.0000        0.0000        1.4917        1.6645        1.7492        2.1245        2.7341        3.2384        4.0378        4.7956        5.2085        5.0234        6.4137        7.4650        7.2373        8.1069        7.4112        7.0967        6.7669        6.4759        6.1077        4.7361        4.1097        5.1682        5.6696        5.3458        5.7141        6.2337        6.4229        9.5485       10.4406        8.8611        9.2228        8.8015       10.7139        8.3853        9.0695       10.5469       10.0541        9.2154        7.1676        6.3243        5.3881        5.1236        4.6671        4.1553        4.2466        3.6985        3.4899        3.6023        4.4973        9.5858        9.0788        8.1854        8.9635        7.7163        7.2719        7.0246        7.4960        8.0643        7.3173       16.4697       13.4106        7.9512        8.6788       10.2459        8.7139        9.3032       10.8692        9.0507        7.1351        8.3669        9.9912       10.6555       11.0739       12.0745       13.3412       16.6742       19.3450       19.3335       18.1343       15.9933       14.7278       12.9582       10.6390        5.6480        4.4094        2.8581        2.2973        1.5736        1.2631        1.3003        1.3997        1.9879        2.4383        2.7429        2.3948        0.0000        0.0000        0.0000        0.0000        0.0000        0.0000        0.0000        0.0000        0.0000        0.0000        0.0000        0.0000        0.0000        0.0000        0.0000        0.0000        0.0000        0.0000
        0.0000        0.0000        0.0000        0.0000        0.0000        0.0000        0.0000        0.0000        0.0000        0.0000        0.0000        0.0000        0.0000        0.0000        0.0000        0.0000        0.0000        0.0000        0.0000        0.0000        0.0000        0.0000        0.0000        0.0000        0.0000        0.0000       22.9867       16.3017       15.3234       15.1029       14.8935       12.6130       12.6956       11.5945       11.5935        8.4215       10.9552       10.4329       10.1431        8.5431        5.2302        6.2175       10.1784       13.3044       17.3997       14.6345       14.1689       12.2421       12.0361       13.5755        9.0958        7.0565        8.9677        9.7745        4.2069        2.2600        2.4149        2.1652        1.9143        2.7101        1.7787        0.9554        0.8422        2.0700        0.3433        0.3133        3.4247        2.6356        3.1051        0.6678        0.5743        1.6601        1.4908        0.3220        0.1791        0.4465        0.5174        0.5697        0.7806        1.5314        1.5633        1.2656        1.2006        0.9820        0.8140        0.8139        0.9663        0.7909        0.7451        0.7348        0.9178        0.8535        0.8574        1.6230        3.5146        2.1807        2.9712        4.1866        2.5013        1.6480        0.9926        1.0679        1.1619        0.8309        1.1878        1.0410        0.7730        2.2920        2.8606        2.9698        3.0601        3.5754        3.7749        3.6015        3.0434        2.2567        1.9944        1.8294        0.0000        0.0000        0.0000        0.0000        0.0000        0.0000        0.0000        0.0000        0.0000        0.0000        0.0000        0.0000        1.6828        1.4629        1.3101        1.3667        2.2806        2.8251        2.1553        1.8842        2.8714        2.7386        2.9438        3.6189        4.1024        4.0013        4.3624        5.0795        5.5383        6.4346        7.3312        7.6686        7.8443        7.3102        7.4337        6.9838        6.5024        4.9305        4.1147        4.4560        5.2739        5.0370        6.1210        5.9212        6.7101        9.3534        9.7352       10.7413       10.0165        9.1283        8.9306        8.5471        9.2241       10.5026        9.4989        7.1842        6.4416        6.2215        5.7721        5.5433        5.3480        5.2654        4.9128        3.5010        3.0384        3.3854        3.2924        4.9913        7.0808        7.8850        7.2732        8.0177        6.9306        6.6264        7.3256        7.0154        6.7600        7.2550        7.4333        7.2904        7.2181        7.1805        7.5577        9.8018       10.7038       10.0750        8.0727        8.7936       10.1551        9.6726        9.9261       10.6670       12.3932       14.5197       17.0788       17.4470       15.4465       14.2253       13.3395       11.9361        9.8998        5.3601        3.7499        2.3291        2.0878        2.1702        2.3226        1.7487        3.0203        0.0000        3.4674        1.9581        2.8991        0.0000        0.0000        0.0000        0.0000        0.0000        0.0000        0.0000        0.0000        0.0000        0.0000        0.0000        0.0000        0.0000        0.0000        0.0000        0.0000        0.0000        0.0000
        0.0000        0.0000        0.0000        0.0000        0.0000        0.0000        0.0000        0.0000        0.0000        0.0000        0.0000        0.0000        0.0000        0.0000        0.0000        0.0000        0.0000        0.0000        0.0000        0.0000        0.0000        0.0000        0.0000        0.0000        0.0000       20.6725       23.5045       15.4947       15.7144       14.5863       13.2860       14.2555       12.9264       14.3531       12.7811       16.3363        8.0121        6.6644        6.3808        7.1865        6.4667        7.5601        4.1730        6.3895        5.4958        6.1185        6.4774       10.0658        7.7177        6.6402       15.0461       13.7346        7.7698        9.6270        2.6100        3.0094        2.4314        2.3501        3.1617        1.4475        1.3311        1.6638        1.1081        0.3422        0.2946        0.2711        1.5287        0.6150        0.5378        0.5649        0.3716        0.1757        0.8719        0.8148        0.1718        0.4345        0.5080        0.5615        0.6482        0.6846        0.8327        1.2879        0.9188        0.8750        0.8582        1.0916        1.1978        0.8194        0.9309        1.1041        1.2549        1.1779        1.1875        3.0771        3.3759        3.2143        2.9316        3.5047        1.5434        1.2759        0.8614        1.0725        1.3631        0.6035        0.7425        0.8107        0.9557        1.8331        2.7404        2.9424        2.3447        2.3519        2.6416        2.6670        2.5390        1.7757        1.5365        1.4697        1.4153        1.4100        1.4467        0.0000        0.0000        0.0000        0.0000        0.0000        0.0000        0.0000        0.0000        1.9468        1.5905        1.3105        1.3725        2.1632        3.1069        3.1157        2.2974        1.7457        2.8065        3.7779        3.7272        3.3353        3.5311        4.1967        4.6351        5.0933        5.4414        6.2637        6.9459        8.3080        8.7335        8.2529        7.8711        7.1605        6.9320        4.9748        4.7900        4.7287        4.7461        5.2296        5.3774        5.2848        6.1016        8.2080        8.2752        7.2311        7.5769        8.4727        8.4969        9.3902       11.1341       11.5114        8.6118        6.7503        6.9146        7.0516        6.8612        6.6544        6.1720        5.3925        3.7383        3.3392        3.9032        3.9569        3.8780        4.5295        4.8856        6.0674        5.2412        4.5617        4.4850        5.1573        5.8443        5.2859        5.2953        5.6744        5.7841        5.9398        6.4346        7.3532        7.5836        7.6107        7.9720        8.3264        8.7281        8.5913        9.5741        7.7194        7.8523        8.9686        9.7665       11.5693       13.0486       15.6266       14.3164       12.8336       11.9141       11.3924       10.0357        4.9007        2.9776        2.2824        3.1911        4.6648        4.6686        0.0000        0.0000        0.0000        0.0000        0.0000        0.0000        0.0000        0.0000        0.0000        0.0000        0.0000        0.0000        0.0000        0.0000        0.0000        0.0000        0.0000        0.0000        0.0000        0.0000        0.0000        0.0000        0.0000        0.0000
        0.0000        0.0000        0.0000        0.0000        0.0000        0.0000        0.0000        0.0000        0.0000        0.0000        0.0000        0.0000        0.0000        0.0000        0.0000        0.0000        0.0000        0.0000        0.0000        0.0000        0.0000        0.0000       25.1718       21.4175       26.1964       26.5745       23.8149       18.2775       10.4169       12.8646       13.2469       12.9920       10.8544       11.8722        9.5959        5.9410        6.4923        7.4700        4.6945        6.2597        3.5485        5.7096        5.5743        5.4469        3.0686        4.1309        3.9281        3.5386        2.9611        3.0170        2.8557        3.0042        3.4728        4.5635        4.2915       11.2109        5.6742        1.5729        1.1655        0.8198        0.8585        0.6676        0.6056        1.1904        0.4160        0.3866        0.5010        0.3413        0.3332        0.5900        0.3945        0.0529        0.7448        0.1177        0.0585        0.4654        0.4415        0.7517        0.5259        0.7438        0.7897        0.9689        1.1391        0.9382        1.0131        0.9737        0.9466        0.7635        1.1602        1.1426        1.1215        0.8692        1.6855        3.1459        4.3904        2.4271        1.2417        1.5057        1.5556        2.1439        2.2920        1.6733        1.6360        1.5934        0.8617        0.4882        1.1227        2.3024        2.1093        4.3376        2.4942        2.1853        2.9859        2.6051        3.1296        4.0657        3.3274        2.6292        2.5868        2.6999        2.2799        2.2786        2.0739        0.7990        1.2328        0.7886        0.8022        1.1979        1.4274        1.7636        1.6075        1.7307        1.5051        1.4091        2.3700        2.2080        1.7908        2.4183        3.0300        3.9237        3.2813        3.7379        4.3677        3.6574        4.1525        4.2685        3.9747        4.3228        4.8543        6.1334        7.2106        9.2627        9.3211        9.0210        8.8879        7.3454        6.1006        5.9594        6.5432        6.7163        6.6390        6.7493        7.9820        8.7819        8.1439        8.1260        8.1697        9.1644        9.7629       10.5253       11.2225        9.8331        8.0394        6.7582        6.4905        7.9039        7.4751        7.1394        6.7279        5.3157        4.1362        4.3607        3.3625        4.6284        4.2188        4.5224        3.6062        1.7155        1.3695        1.5192        1.8122        2.3968        2.5415        2.6476        2.7710        3.4047        3.5801        3.4868        3.2603        4.1477        4.5395        5.3460        6.2273        6.2983        6.8007        7.0195        5.7235        4.1166        4.0977        4.5531        5.4445        8.4377       10.2317       12.3473       12.0340        9.5914        8.5700        8.8561        7.6778        3.8976        2.7887        2.0654        3.0037        4.3309        0.0000        0.0000        0.0000        0.0000        0.0000        0.0000        0.0000        0.0000        0.0000        0.0000        0.0000        0.0000        0.0000        0.0000        0.0000        0.0000        0.0000        0.0000        0.0000        0.0000        0.0000        0.0000        0.0000        0.0000        0.0000
        0.0000        0.0000        0.0000        0.0000        0.0000        0.0000        0.0000        0.0000        0.0000        0.0000        0.0000        0.0000        0.0000        0.0000        0.0000        0.0000        0.0000        0.0000       31.6758       28.7740       26.7809       26.6166       25.8833       25.7747       23.2800       20.6894       18.8079       25.7142       15.2514       12.9627       11.0725       10.1872       11.9174        8.8583        6.7190        6.6184        4.7734        3.0537        6.6728       10.5785        6.0924       13.3178       13.3376       15.9493        4.6477       24.3407        0.9815        1.9967        1.4135        1.2139        1.0954        1.6665        1.8619        0.9974        0.9639        0.8390        0.8074        0.7588        0.7004        0.5623        0.6086        0.7111        0.4433        0.3582        0.3321        0.3130        0.2979        0.2606        0.2462        0.4594        1.0845        1.8049        0.6214        0.0417        0.0555        0.3605        0.4318        0.4846        0.5911        0.7849        0.8322        0.9188        1.0804        0.9163        0.9248        1.2915        1.1579        0.9310        0.7384        1.1156        2.1488        0.9402        0.9971        1.1648        2.6466        1.4847        1.8605        2.4830        3.3314        3.8910        3.5383        2.1973        2.1216        2.2699        1.1526        0.9445        0.6317        3.7965        3.8300        3.1038        1.8134        1.2876        0.9992        1.3063        2.4165        1.8016        0.9569        0.6922        1.4735        1.9698        3.0861        2.6309        2.0681        2.4083        2.6009        0.5678        0.7169        0.9875        1.0234        1.2572        2.1875        2.2479        2.0583        1.7438        3.7970        2.8946        2.6912        2.9094        3.4805        4.5709        4.1698        2.4984        3.0921        3.4954        4.0358        3.9630        3.9063        4.3919        5.6640        6.7459        7.3471        9.0967        9.3032        9.4245        9.0278        7.5352        6.7683        6.5028        6.2888        5.9047        6.4993        7.3937        8.4591        8.6945        8.7396        8.5549        9.0709        9.7902        9.8844        9.8647        9.5985        7.2584        6.5783        6.3438        6.7415        7.9423        7.7653        7.1548        6.2933        5.7797        5.9977        5.0368        3.7069        4.8219        3.6912        2.3111        1.6927        1.1317        1.1695        1.1626        1.6055        1.7309        1.5840        1.5495        1.6671        2.5332        2.4025        2.2613        2.4005        3.1426        3.5783        3.5324        3.5243        4.0529        4.0693        3.4319        3.3276        3.0534        3.0288        3.5486        4.4742        7.1718        9.2699       10.0669       10.5099        9.0655        8.1265        7.1180        7.5172        5.3751        4.3996        0.0000        0.0000        0.0000        0.0000        0.0000        0.0000        0.0000        0.0000        0.0000        0.0000        0.0000        0.0000        0.0000        0.0000        0.0000        0.0000        0.0000        0.0000        0.0000        0.0000        0.0000        0.0000        0.0000        0.0000        0.0000        0.0000        0.0000        0.0000
        0.0000        0.0000        0.0000        0.0000        0.0000        0.0000        0.0000        0.0000        0.0000        0.0000        0.0000        0.0000        0.0000        0.0000        0.0000       23.4961       27.2661       33.4770       29.1944       27.1794       26.1653       24.5164       22.3639       22.8911       23.0749       18.3743       20.8360       14.5690       13.8984       11.6944        9.9722       11.7419        8.6247        7.1507        6.1428        2.9852        4.0505       11.1827       15.2413       18.6819       24.3273       22.8566        9.8757        8.1154        7.4783        2.8206        0.3119        2.4902        2.0118        0.9013        0.8481        0.9244        1.2666        1.9812        0.7227        0.6045        0.6507        1.0024        1.2183        0.5878        0.5483        0.3329        0.3228        0.3597        0.2612        0.2493        0.2340        0.2011        0.1864        0.3570        1.7196        1.2733        0.1243        0.0391        0.0526        0.3434        0.4129        0.5228        0.7349        0.8990        0.8210        0.9178        1.1348        1.0197        1.1963        1.4422        1.7513        2.1089        2.5272        1.8446        2.1137        1.1144        0.8977        1.0397        0.7949        1.1257        1.5095        1.6921        2.4830        2.8496        3.0531        1.7370        1.6718        3.1762        4.3680        2.8749        0.5905        3.1750        3.1133        2.1784        1.6830        2.0963        1.6839        1.2228        1.1867        1.3116        1.3981        1.0325        1.0022        1.1204        0.9191        1.0865        1.0068        1.3667        1.3006        1.8827        1.2314        0.9277        1.4850        1.8354        2.1863        2.5835        2.8120        2.4298        2.4446        1.4754        1.4465        1.9634        3.1961        6.8370        3.0821        2.5177        2.9278        3.2390        3.9729        4.1946        4.4526        5.1781        5.9123        6.4498        6.7413        9.1198       10.4011       10.2600       13.4560        9.7130        7.4896        7.3590        6.7637        6.3101        6.8093        7.3121        8.2689        8.7659        9.2353       10.2732        9.9516       11.3862       10.1431        9.5634        9.6787        6.8801        6.4670        6.7017        6.9512        8.3183        7.2789        6.6964        6.8257        7.1492        7.1271        7.9069        3.7604        3.4568        2.5107        1.9255        1.7271        1.5626        1.1672        1.1059        1.2364        1.3709        0.9205        1.0132        1.1643        2.0076        2.3519        1.9650        2.0569        2.6283        3.2750        3.7656        2.9582        3.0929        3.4225        2.8007        3.6625        3.2960        4.0239        3.8797        4.8886       10.3690       11.7906       11.8330        0.0000        7.1742        6.9926        8.3981        9.1322        6.6718        5.4474        0.0000        0.0000        0.0000        0.0000        0.0000        0.0000        0.0000        0.0000        0.0000        0.0000        0.0000        0.0000        0.0000        0.0000        0.0000        0.0000        0.0000        0.0000        0.0000        0.0000        0.0000        0.0000        0.0000        0.0000        0.0000        0.0000        0.0000        0.0000
        0.0000        0.0000        0.0000        0.0000        0.0000        0.0000        0.0000        0.0000        0.0000        0.0000        0.0000        0.0000        0.0000       17.0383       17.4043       26.9414       30.6269       28.8504       27.6427       24.6012       24.7408       21.7621       17.3519       18.3202       20.8115       21.8574       20.3260       13.4060       14.2004       12.0938       10.5065        5.5624        3.0203        3.6386        3.5277        2.4144        2.1996        1.8986        1.6237        4.1323       16.2129       16.3716       11.9227        9.8599        8.9978        2.3992        2.3022        3.4066        2.0493        3.0785        2.3712        2.2241        0.6969        0.6265        1.4572        0.5557        0.6786        0.4539        0.7257        2.4932        2.6709        1.6034        1.1000        0.4339        0.2683        0.1961        0.1867        0.2353        0.2233        0.5529        0.8532        0.8683        0.1027        0.1902        0.7566        0.5319        0.4317        0.5191        1.2629        1.6548        1.2605        1.1453        1.4459        1.7544        1.7726        1.7519        1.7759        1.8335        1.9184        1.4163        0.9928        0.9442        0.7568        1.5937        2.3498        1.7822        1.9615        2.3705        3.3927        2.7979        1.8641        1.9638        1.3010        1.4665        1.8318        1.2929        1.3471        1.9570        1.6190        2.1466        1.5742        0.9330        0.9288        0.8092        0.8541        0.7838        0.5307        0.7786        1.6670        0.6265        0.7601        0.7900        1.5942        1.2400        0.9614        0.5660        1.0246        1.3609        1.7108        1.3805        1.1695        2.9327        3.2971        1.9676        2.2469        1.7758        2.0463        1.3349        1.5877        1.6847        1.8940        2.5233        3.4665        4.2128        4.3558        5.4524        5.5654        5.6325        7.0167        7.8511        7.4570        9.3920       10.8606       11.3910       10.7396       10.2898        8.2839        8.0061        7.6131        7.8723        8.4961        9.1916        8.4385        8.5910       10.2603       11.3540       12.5146       12.0230       11.7790        9.8530        9.1778        7.4833        7.2818        7.5003        6.9515        7.3186        6.9854        7.0792        6.8817        9.0256        9.5230        7.7289        5.7930        4.1072        3.3846        2.6044        2.2072        2.0871        1.5946        1.4928        2.1896        2.1281        2.6019        1.1798        2.2077        1.5893        2.1324        1.9523        2.6482        2.6887        2.9491        2.8413        2.8465        2.7414        2.9728        3.8626        6.3627        4.1767        3.9375        3.2457        4.6408        7.5649        9.4796        0.0000        0.0000        0.0000        0.0000        0.0000        0.0000        0.0000        0.0000        0.0000        0.0000        0.0000        0.0000        0.0000        0.0000        0.0000        0.0000        0.0000        0.0000        0.0000        0.0000        0.0000        0.0000        0.0000        0.0000        0.0000        0.0000        0.0000        0.0000        0.0000        0.0000        0.0000        0.0000        0.0000        0.0000        0.0000        0.0000
        0.0000        0.0000        0.0000        0.0000        0.0000        0.0000        0.0000        0.0000        0.0000       35.0734        0.0000        0.0000       17.9282       17.9406       27.5492       31.5820       28.0561       29.9322       33.5182       29.4318       28.8519       22.5686       21.4793       24.1626       21.7225       19.4296       18.1590        6.8804        6.3868        3.1568        2.5279        1.3394        1.3483        1.4240        1.4019        1.8764        1.7431        1.5046        1.2608        0.9857        0.6975        3.4109        3.4617        0.1663        0.1719        0.1716        0.1661        0.6160        0.5921        3.9422        2.0352        5.7258        2.6439        1.2885        0.8269        0.2300        0.5000        1.1076        0.5692        1.0401        0.6140        0.3634        0.0871        0.0936        0.0932        0.0922        0.1624        0.0289        0.0663        0.1014        0.0984        0.2083        0.8978        0.8532        0.2223        0.1335        0.2335        0.4639        0.9888        0.5356        0.6579        1.3609        0.6021        0.5214        1.4778        1.5894        1.0364        0.4821        0.7137        0.4490        0.8140        1.4245        0.2827        0.7724        1.5181        1.1583        0.8040        1.1513        2.2271        2.0255        2.2868        2.5345        2.9800        2.9008        3.0010        2.2214        3.8735        3.8726        3.3051        3.4404        2.6501        2.1370        2.4647        2.2058        1.0864        0.7871        0.7505        2.0900        2.6383        0.4024        0.3401        2.1549        2.2391        1.8592        1.0995        0.5920        0.4596        1.0383        1.9817        1.7454        1.6234        2.0610        1.5196        1.4058        1.2192        0.9069        0.7596        0.7454        1.2641        1.7038        1.8842        2.9400        3.9271        5.0163        5.5042        5.4469        6.4060        7.0450        7.5964       10.4311        9.6689       11.6308       12.4036       13.2751       14.1154       13.6577       12.4086       11.5107       11.3201       17.8676       22.0937       12.5505       12.2737       12.0984       11.3691       13.3435       13.3445       13.0054       12.4702       10.1340        9.7577        9.4768        9.3466        8.4988        8.1619        8.2365        8.8464        8.9102       10.9830       10.3557        8.7791        6.7087        5.8508        5.6902        4.4436        3.3436        2.7420        2.7629        2.1199        2.2197        2.5825        0.9822        0.2950        0.3043        0.8874        3.2323        5.8771        3.4998        2.6198        3.0353        3.2547        3.5719        3.6042        3.1854        3.5256        4.7051        5.7231        3.2899        3.5177        4.7787        5.4731        7.6334        0.0000        0.0000        0.0000        0.0000        0.0000        0.0000        0.0000        0.0000        0.0000        0.0000        0.0000        0.0000        0.0000        0.0000        0.0000        0.0000        0.0000        0.0000        0.0000        0.0000        0.0000        0.0000        0.0000        0.0000        0.0000        0.0000        0.0000        0.0000        0.0000        0.0000        0.0000        0.0000        0.0000        0.0000        0.0000        0.0000        0.0000
        0.0000        0.0000        0.0000        0.0000        0.0000       53.9634       53.3639       42.0330       39.7619       28.0057       21.4710       16.3845       17.8964       29.2803       26.4065       30.7053       26.5134       26.8554       32.2252       24.2620       22.3636       20.3394       21.2323       17.5966       16.7725       15.9002       16.4431        5.7116        5.1658        4.7944        1.4014        0.6768        0.6946        0.8339        0.8801        1.1634        1.1389        1.0053        0.8208        0.5499        0.4419        0.4521        0.4639        0.1332        0.1384        0.1387        0.1362        0.5142        0.5032        4.7199        4.3683        4.5586        4.2879        2.0923        3.1704        1.0508        1.4863        0.8042        0.0553        0.0492        0.1317        0.1754        0.2489        0.4725        0.5187        0.5392        0.0844        0.1664        0.4514        0.3860        0.5411        0.7642        1.0817        0.4868        0.4361        0.5333        0.8304        1.2041        0.5040        0.5580        0.9115        1.1356        0.5404        0.4758        0.5158        0.5266        0.5654        0.7265        0.3812        0.3465        0.3036        0.2621        0.5359        0.6444        0.5755        0.7934        0.6223        0.4069        1.0244        1.5006        2.0183        1.8866        2.3524        1.7408        1.2447        1.3970        1.7598        2.9441        2.1922        2.9909        3.3842        3.1663        3.7407        1.6639        0.9920        0.5870        0.8813        1.3226        1.1605        0.5932        0.8216        1.3665        1.4592        2.0706        2.1612        2.3369        1.5619        1.8188        2.5729        1.6491        1.8022        1.6796        1.2923        1.0169        1.1682        0.8507        0.4613        0.5373        0.7642        1.4536        1.7881        2.2219        2.9882        3.7768        5.6672        6.2236        9.6943       12.6209        9.5288       11.5744       12.8319       13.4151       12.8262       12.4829       13.7667       14.1790       13.3266       12.7054       11.3865       10.7478       11.7742       12.2801       11.8153       11.3811       12.1010       13.2661       13.0956       12.8718       11.6917       10.4351       10.3062        9.9549        9.4948        9.1745        8.8658        9.3621        8.5603        9.2145       11.3200       11.7794        8.9939        7.0744        6.0135        5.3240        3.4952        2.9965        2.5597        2.1888        4.3096        2.7951        1.7574        1.6532        0.0000        0.0000        0.5022        1.9854        4.0832        4.1876        2.8149        3.8081        4.4045        5.1924        5.2964        4.6860        3.8272        4.3460        4.7167        3.6001        5.0235        6.5477        5.7799        0.0000        0.0000        0.0000        0.0000        0.0000        0.0000        0.0000        0.0000        0.0000        0.0000        0.0000        0.0000        0.0000        0.0000        0.0000        0.0000        0.0000        0.0000        0.0000        0.0000        0.0000        0.0000        0.0000        0.0000        0.0000        0.0000        0.0000        0.0000        0.0000        0.0000        0.0000        0.0000        0.0000        0.0000        0.0000        0.0000        0.0000        0.0000
        0.0000        0.0000        0.0000        0.0000       55.4288       58.4741       61.8997       36.6971       23.5496       15.9136       16.4817       17.5525       25.3725       26.2013       25.4901       20.1502       23.2466       24.8239       24.2202       19.4900       18.5025       15.9678       13.0898       11.1827       17.6049       15.7302       13.9862        2.2403        1.5707        1.0896        0.8189        0.2314        2.7974        2.6365        0.0674        0.2936        0.3485        0.3847        0.4031        0.3317        0.3500        0.3617        0.3701        0.1057        0.1094        0.1107        0.1098        0.4202        1.5054        0.3840        0.3246        0.2768        1.8018        2.3541        2.7565        0.0600        0.0415        0.6763        0.0324        0.1939        0.2105        0.6814        0.3962        0.3614        0.8392        0.4038        0.2996        0.4224        0.2880        0.7017        0.9042        0.3967        0.6096        1.6049        0.7521        1.2394        1.0678        1.7783        2.2745        1.1861        0.9946        1.1560        0.9392        0.7664        1.1184        1.5658        1.0206        0.8174        0.4687        0.4255        0.5628        0.4876        0.6684        1.0275        0.8127        0.3624        0.4042        0.5098        0.5872        1.2880        1.2756        1.2443        1.2845        0.5587        0.6329        1.2327        1.6402        2.0133        1.9834        2.0130        1.5097        1.9440        1.4402        1.3468        1.1042        0.5158        0.5953        0.3954        0.8295        1.9629        2.1023        2.4124        3.0634        1.7115        1.7568        2.1603        3.0526        2.2840        1.6895        1.6536        1.5615        0.8623        1.5030        1.2171        0.7965        0.6365        0.4423        0.6022        0.8075        1.5469        1.9118        2.3816        3.0116        3.5024        4.4711        5.7109        7.4460       12.6920       10.8071       13.0098       13.1655       13.4499       12.5493       11.8966       12.2970       12.2184       11.1077       15.6677       21.3790       11.0745       10.5496       10.0082        9.5569       10.0109       11.5034       11.2971       12.8090       13.0390       11.9569       14.9070       14.4476       10.0773        9.8183       10.3172        9.9282        9.2706        9.2597        8.6367        7.7939       11.8618        9.9355        6.6583        5.5188        3.7544        3.4150        3.1605        2.8661        4.9855        2.2379        1.4819        1.6853        0.0000        0.0000        0.0000        1.2842        3.9269        4.1250        4.7410        3.2964        4.7615        4.7779        5.1675        6.1839        6.0973        5.2272        5.6046        5.0399        5.3796        0.0000        0.0000        0.0000        0.0000        0.0000        0.0000        0.0000        0.0000        0.0000        0.0000        0.0000        0.0000        0.0000        0.0000        0.0000        0.0000        0.0000        0.0000        0.0000        0.0000        0.0000        0.0000        0.0000        0.0000        0.0000        0.0000        0.0000        0.0000        0.0000        0.0000        0.0000        0.0000        0.0000        0.0000        0.0000        0.0000        0.0000        0.0000        0.0000        0.0000        0.0000
        0.0000        0.0000       72.7577       67.3357       84.4941       74.4569       59.1424       28.3052       18.8840       14.8677       14.5074       25.3319       23.7825       15.8554       16.5398       18.9220       19.1366       19.2555       17.7022       13.4361       13.3315       12.0187       10.1239        8.6802        7.9759        6.0626        5.2109        2.6545        1.3133        0.9302        0.6982        0.1959        0.0886        0.0404        0.0514        0.2189        0.2774        0.3035        0.3002        0.2496        0.2657        0.2782        0.2870        0.0830        0.0859        1.6609        0.0863        0.3314        0.3293        0.3025        0.2581        0.2243        0.1789        0.1455        0.1239        0.3743        0.2346        0.1265        0.0710        0.1063        0.1894        0.0985        0.0432        0.0498        0.0534        0.0558        0.2551        0.0834        0.3118        0.4615        0.8247        1.5004        1.4854        2.6890        2.5773        2.2925        1.8273        2.2945        1.4540        1.5870        1.1751        1.1537        1.3388        0.9474        1.2464        0.6221        0.5607        0.4723        0.6167        0.9528        0.7525        0.6830        0.4586        0.5402        0.4124        0.2773        0.4715        0.6268        0.9739        1.2354        1.2356        1.6129        0.9461        0.9400        0.9124        1.5887        1.1362        1.6041        1.5945        1.8505        2.4649        2.2619        1.3989        1.0825        0.9225        0.6171        0.5517        0.7973        1.8076        1.4921        1.4277        1.3270        1.6239        1.7885        2.8839        2.7622        3.1425        3.4432        2.7292        1.4673        1.7257        0.8105        1.0444        1.6372        1.4947        2.3105        1.1103        0.7157        0.9709        1.8949        2.8373        3.9141        4.3057        5.3717        7.7519        8.5919        8.7487        8.6932       13.2476       15.1113       14.6894       15.4899       12.6405       13.6433       12.8139       15.2752       12.1617       11.2165       10.9666       10.5422       10.0476        9.4562        9.2201        9.8576       10.5826       10.2493        9.6626       10.1456        9.6606       20.8487        9.8351        9.8561        9.7768        9.6637        9.3568        9.3853        9.0458        9.8510        9.1051        9.0574        8.0886        6.2691        5.7862        4.7246        4.4842        4.4236        4.1880        3.0753        2.4411        2.8048        0.0000        0.0000        0.0000        2.1512        0.7745        3.7769        3.8683        3.7619        3.6463        4.3156        4.5340        4.8198        5.0632        5.1452        5.2842        5.6163        6.8834        0.0000        0.0000        0.0000        0.0000        0.0000        0.0000        0.0000        0.0000        0.0000        0.0000        0.0000        0.0000        0.0000        0.0000        0.0000        0.0000        0.0000        0.0000        0.0000        0.0000        0.0000        0.0000        0.0000        0.0000        0.0000        0.0000        0.0000        0.0000        0.0000        0.0000        0.0000        0.0000        0.0000        0.0000        0.0000        0.0000        0.0000        0.0000        0.0000        0.0000        0.0000        0.0000
        0.0000       72.7266       83.7540       94.5705       91.1054       70.6284       36.8689       25.2709       26.2989       21.9016       30.6684       27.3709       17.3200       18.4620       17.7279       16.7817       14.9044       15.3632       13.3006        8.2872        7.7837        7.4215        4.4211        3.9767        3.6708        3.2526        2.6983        2.1416        1.7654        0.7958        0.5937        1.9918        0.0538        0.0224        0.0267        0.0317        0.0361        0.0399        0.0434        0.0876        0.0942        0.6806        0.1058        0.1545        0.1613        0.1648        0.1642        0.0345        0.0342        0.0318        0.0276        0.1236        0.1026        0.0881        0.0800        0.1687        0.3807        0.2203        0.4660        0.3726        0.1800        0.1334        0.1394        0.1454        0.2113        0.2889        0.3844        0.1748        0.1959        0.3890        0.8974        0.8323        1.5515        1.1614        1.3513        1.0705        1.4955        1.2640        1.2440        0.4348        0.7793        1.2452        1.5054        1.6294        0.8338        0.6869        0.5725        1.2998        0.7710        0.6653        1.4190        1.5518        1.7281        2.3738        1.4599        0.4799        0.4866        0.4818        1.1621        1.8393        1.4391        1.6937        0.8047        0.9223        0.9038        1.0631        1.0936        3.0950        2.1446        1.3042        1.6891        1.9847        1.7525        2.1734        1.3479        0.6756        0.6001        0.6718        0.8499        0.8515        0.9126        1.1328        1.1549        2.6363        2.2299        1.3364        2.1813        2.3944        2.8126        8.2117        4.8795        2.1959        3.5648        7.3355        7.2451        4.6711        2.8840        2.0008        2.9340        3.9425        3.4782        3.8262        4.5640        4.9225        5.1688        5.8428        7.4092       11.1675       14.4963       16.7141       12.9038       11.7803       14.7101       15.6931       11.8298       10.7083       11.0058       11.4760       11.0366       12.0613       12.5491       11.7893       10.9629        8.5222        9.5158       11.2619       12.4070        8.5222        8.7585        8.9248        9.1172        9.6874        9.6926        9.7266        9.4568        9.0051        9.1097        9.0288        8.8778       15.9918       14.9108        8.2205        7.8531        9.2188        7.2562        6.6891        5.7332        0.7719        0.0000        0.0000        0.0000        0.0000        2.9294        5.0893        5.4985       15.0121        8.5012       10.3901       13.6748        7.5336        6.7172        5.2386        6.5738        7.5546        7.4002        8.6603        0.0000        0.0000        0.0000        0.0000        0.0000        0.0000        0.0000        0.0000        0.0000        0.0000        0.0000        0.0000        0.0000        0.0000        0.0000        0.0000        0.0000        0.0000        0.0000        0.0000        0.0000        0.0000        0.0000        0.0000        0.0000        0.0000        0.0000        0.0000        0.0000        0.0000        0.0000        0.0000        0.0000        0.0000        0.0000        0.0000        0.0000        0.0000        0.0000        0.0000        0.0000        0.0000        0.0000
        0.0000       62.7403       67.5682       84.0828       56.1906       42.2536       42.9706       20.8402       18.4515       28.5451       39.5959       23.7225       18.9745       21.9477       16.5909       12.1124       14.4558       13.2765       10.8169       10.2088        7.4946        3.1346        2.5250        2.7276        2.7946        2.3113        1.9474        1.1121        1.5896        1.7668        3.8551        0.9328        0.0407        0.0144        0.8467        0.0152        0.0154        0.0172        0.0204        0.0442        0.0503        0.0563        0.0622        0.0943        0.1023        0.1063        0.1066        0.0224        0.0223        0.0214        0.0192        0.0901        0.0796        0.0740        0.0734        0.1300        0.1575        0.2245        0.3509        0.3030        0.3078        0.2667        0.5357        0.7554        0.6320        0.5074        0.3790        0.7380        0.7351        0.6154        1.3373        0.8795        0.3219        0.6813        1.1498        1.6970        0.5567        0.3725        0.3509        0.6423        0.5183        0.6031        0.8249        0.8132        0.7481        1.1208        1.8139        1.8344        0.7988        1.7069        2.0479        1.5109        1.3451        2.9017        2.0570        1.2033        1.1294        0.9968        1.0139        1.4502        0.7069        0.7509        0.9282        1.1013        1.1750        1.3552        1.3301        1.4107        2.0202        2.2023        1.8115        1.3712        1.3270        1.6084        1.4333        1.6755        2.7831        0.9491        0.8999        0.9844        1.0260        1.8610        2.8476        3.8014        3.8743       13.1142        5.4089        1.9158        2.1907        8.3899       10.6228        4.5305        5.4519        4.6467        3.9411        2.8841        2.4523        3.1314        3.7094        5.0636        5.2079        5.1662        6.0516        6.8355        7.2968        6.5181        7.5317        9.6332        9.8118       10.9398       10.0600       10.2319       14.0343       18.2041       13.7212       12.2744       10.4883       10.9953       11.9777       14.6994       14.8988       17.3474       11.7773        8.3928        9.5500       14.6711        8.4965        8.3105        8.6146        8.7822        9.0199        9.4845        9.6589        9.8004        9.5127        9.1295        9.1895        9.0537        9.4895       11.6851       15.7544        9.0500        9.1976        8.8157        8.3625        7.8593        0.0000        0.0000        0.0000        0.0000        0.0000        2.8805        2.9196        9.8985       12.6594       23.0404       16.3686       11.6186        7.9889       10.1236       11.1147        9.9672        9.7486       10.9518        0.0000        0.0000        0.0000        0.0000        0.0000        0.0000        0.0000        0.0000        0.0000        0.0000        0.0000        0.0000        0.0000        0.0000        0.0000        0.0000        0.0000        0.0000        0.0000        0.0000        0.0000        0.0000        0.0000        0.0000        0.0000        0.0000        0.0000        0.0000        0.0000        0.0000        0.0000        0.0000        0.0000        0.0000        0.0000        0.0000        0.0000        0.0000        0.0000        0.0000        0.0000        0.0000        0.0000        0.0000        0.0000
       38.4792       41.7340       60.7931       63.0105       38.1809       27.9499       23.5601       20.0202       32.8719       21.2656       12.1610       15.2303       20.8471       12.7731       14.1964        8.5944        7.3384        9.8090       12.7337        3.9173        2.1043        1.8079        1.7660        1.9114        2.4728        2.2864        1.4650        0.8510        1.3565        3.0660        2.6711        0.0794        0.0370        0.0148        0.0128        0.0111        0.0091        0.0096        0.0127        0.0293        0.0350        0.0404        0.0455        0.0698        0.0769        0.0803        0.0800        0.0168        0.0167        0.0162        0.0153        0.0756        0.0713        0.0706        0.0742        0.3387        0.4320        0.1867        0.1935        0.7084        0.6678        0.5084        1.3157        1.1989        0.9525        0.8130        0.8604        1.1833        0.9817        1.1434        1.3499        1.1877        1.3566        1.3194        1.1933        1.7236        2.0493        1.3078        1.2284        0.4443        1.0233        1.0026        0.4709        0.6500        0.7978        0.8659        0.6730        0.7600        0.6407        0.8457        1.5575        1.3967        1.0858        0.8638        0.8939        1.1497        0.7964        1.0493        1.2561        1.8696        1.8180        2.0401        1.5536        1.5539        1.5640        1.3349        1.4018        1.8999        1.6305        2.0963        2.1778        1.4293        1.5990        1.7757        1.3641        2.0361        2.4638        3.7385        3.2159        1.0720        1.4756        1.8426        2.0371        1.5824        1.4680        2.2582        2.3090        3.9125        5.8025        3.9848        1.5783        2.8582        4.5523        5.8625        3.7362        2.2477        2.1233        2.9624        3.6202        4.3181       32.8023        4.9933        5.1885        5.5871        7.2076        8.0497        8.0305        9.1701       13.0397       13.9060       11.2109       10.0771       11.6427       13.9551       18.8810       18.7425       10.3918       10.6897       12.4923       15.2692       14.9403       17.1532       11.7316        8.3499        7.5524        7.7382        7.3392        8.1970        8.3696       10.0774        8.5717        9.5548       10.1724        9.7894        9.7256        9.3166        9.2416       10.2701       10.8477       10.1363       10.3440       10.7933       10.0138        9.9150        8.7916        0.0000        0.0000        0.0000        0.0000        0.0000        0.0000        3.8917        3.7167       11.9694       11.6979       17.1174       16.0781        9.5535        5.3184        5.0769        5.4145        0.0000        0.0000        0.0000        0.0000        0.0000        0.0000        0.0000        0.0000        0.0000        0.0000        0.0000        0.0000        0.0000        0.0000        0.0000        0.0000        0.0000        0.0000        0.0000        0.0000        0.0000        0.0000        0.0000        0.0000        0.0000        0.0000        0.0000        0.0000        0.0000        0.0000        0.0000        0.0000        0.0000        0.0000        0.0000        0.0000        0.0000        0.0000        0.0000        0.0000        0.0000        0.0000        0.0000        0.0000        0.0000        0.0000        0.0000        0.0000
       36.9438       39.5878       34.0316       25.8294       26.0154       20.5362       15.7526       22.1595       14.7916       15.3788       15.8732       13.8361       17.1793       10.2615       11.1002        8.3841        8.6029       11.6300        7.2943        2.4533        2.4465        2.8376        1.6504        1.7494        1.6757        1.5278        1.3068        0.7667        0.6108        1.4411        1.7978        0.0785        1.2161        1.1638        0.0214        0.0195        0.0171        0.0174        0.0203        0.0430        0.0484        0.0527        0.0559        0.0817        0.0864        0.0876        0.0854        0.3452        0.5562        0.6336        0.3660        0.0811        0.0782        0.0787        0.0829        0.6439        0.8248        0.3350        0.2908        0.2965        0.4745        1.1957        1.7726        1.8330        1.2315        1.4532        2.2044        3.5330        3.7845        4.4658        3.2399        3.6903        2.5579        1.3839        1.2454        2.0346        2.6439        1.6261        0.9641        0.2729        0.4186        0.4012        0.3796        0.4863        0.5054        0.6166        0.6841        1.0538        0.6391        0.9806        1.0225        0.9757        0.9960        0.8937        0.9962        1.3337        1.1839        1.1800        1.2538        1.7750        2.1920        2.2199        2.5037        2.1749        1.6429        1.8244        1.8518        2.1892        2.6131        3.4184        2.7864        3.0389        2.4845        2.1919        1.2512        1.2026        1.6693        1.7106        1.9144        1.1620        1.3582       15.5698        6.4373        1.5117        1.4865        1.5769        1.5219        8.3682       11.1121        2.2394        2.4786        4.4144        3.1622        1.7621        2.9389        2.5832        1.6041        1.6927        2.3037        3.0476       64.9917        4.3374        5.4593        6.3135        6.4674        6.9872        7.5200       10.7295       14.4921       13.0174       12.8047       11.9232       11.5470       13.5826       12.8634       11.6015        9.8145        9.7578       10.1911       12.2103       13.1783       12.3096       10.4532        8.6176        8.2098        7.9095        8.0410        8.6116       10.2377        8.4531        8.5721        8.9462        9.0420        9.0729        9.7036        9.9561        9.7895       10.4956        9.6372        9.6699        9.6089       10.5201       11.9424        9.6671        0.0000        0.0000        0.0000        0.0000        0.0000        0.0000        0.0000        4.2416        4.1758        5.4442        4.2493        4.7576        4.0900        3.9701        4.7982        4.9604        5.1137        0.0000        0.0000        0.0000        0.0000        0.0000        0.0000        0.0000        0.0000        0.0000        0.0000        0.0000        0.0000        0.0000        0.0000        0.0000        0.0000        0.0000        0.0000        0.0000        0.0000        0.0000        0.0000        0.0000        0.0000        0.0000        0.0000        0.0000        0.0000        0.0000        0.0000        0.0000        0.0000        0.0000        0.0000        0.0000        0.0000        0.0000        0.0000        0.0000        0.0000        0.0000        0.0000        0.0000        0.0000        0.0000        0.0000        0.0000        0.0000
       74.5928       93.1604       40.5412       17.6154       14.4722       13.3977       12.6633       14.6706       11.4231       13.8350       14.6393       11.3023       10.1713       12.5489        8.6027        5.9418       11.2383       10.1268        3.6337        3.6231        3.4021        4.1954        3.9484        2.1343        2.4036        2.3164        1.5096        1.2631        2.0276        1.3083        2.1271        1.7890        1.5246        0.0273        0.0250        0.0913        0.0825        0.0826        0.0913        0.1113        0.1210        0.1274        0.1301        0.1312        0.1344        0.1331        0.1279        0.0199        0.8385        0.5290        0.9774        0.7659        0.6975        0.1859        0.4876        0.7350        0.5246        0.2147        0.3024        0.3695        0.5306        1.0533        2.0652        1.7771        1.6868        1.7596        0.7848        1.5377        0.6962        0.7760        0.6748        0.7229        0.3859        0.4294        0.3899        0.3456        0.6854        0.7182        0.8455        0.5743        0.3215        0.2329        0.2357        0.5357        0.6154        0.6941        1.0337        1.1896        0.9422        1.1477        1.0604        1.5340        1.9587        2.0073        2.0176        2.0379        2.1720        2.2026        2.1434        3.6187        3.8427        4.0558        4.2240        3.1614        2.7518        2.5974        2.8592        2.3794        2.8335        2.1829        2.2365        2.6966        3.1060        2.7738        2.3729        1.9967        1.6747        1.6820        1.6849        1.4003        1.1295        1.5094        2.0893        1.4027        1.4756        1.5379        1.5808        1.9673        2.4184        1.4682        2.9754        1.7404        1.1982        3.6552        3.4558        1.2905        1.5109        2.3359        3.7932        3.0306        4.6547        7.1685        8.4148       10.6240       10.0944        9.5650        8.1377        9.4121       11.7596       13.1299       12.2889       13.7538       14.6163       15.5342       13.9732       11.6342        7.5700        7.3035        7.9567       11.4078       10.8563       10.8148       10.6083       10.0825        9.7806        9.8287        9.2181       10.6106       10.3547       11.9903        9.3044        8.3647        7.9594        8.9877       10.1433       10.0974       10.9916       10.6322       11.9756       14.9124        8.8855       11.3388        0.0000        0.0000        0.0000        0.0000        0.0000        0.0000        0.0000        0.0000        2.5800        4.5131        4.2297        4.2708        4.6297        0.0000        0.0000        1.2600        2.6400        6.9000        8.2200        0.0000        0.0000        0.0000        0.0000        0.0000        0.0000        0.0000        0.0000        0.0000        0.0000        0.0000        0.0000        0.0000        0.0000        0.0000        0.0000        0.0000        0.0000        0.0000        0.0000        0.0000        0.0000        0.0000        0.0000        0.0000        0.0000        0.0000        0.0000        0.0000        0.0000        0.0000        0.0000        0.0000        0.0000        0.0000        0.0000        0.0000        0.0000        0.0000        0.0000        0.0000        0.0000        0.0000        0.0000        0.0000        0.0000        0.0000        0.0000
       77.2199       54.0001       27.0825       22.2844       13.7872       12.2055       17.4798       11.1478       10.2473       14.6431       19.5780       11.6177       11.9939        8.3460        6.7022        8.8659        6.8543        3.6890        3.2785        3.3329        2.8464        2.5023        2.2986        1.8885        1.7079        1.5132        1.3050        0.6504        1.3614        1.2230        1.5733        3.7279        1.9888        1.5474        0.0320        0.1185        1.1151        0.9943        0.3626        0.1383        0.1470        0.1511        0.1503        0.1476        0.1473        0.1433        0.3466        0.0214        0.0206        0.0203        0.0204        0.6408        0.6350        0.0180        0.6524        0.4741        0.2921        0.3849        0.6133        0.6419        1.0170        0.7230        1.4315        1.2888        1.1204        0.7887        0.3788        1.0348        0.9305        0.7159        1.6614        1.7583        0.4268        0.1732        0.1139        0.5776        0.5529        0.2361        0.2159        0.2640        0.1852        0.1726        0.2577        0.5349        0.6560        1.1322        1.2230        1.1124        1.1258        1.3061        1.3332        1.9124        2.2234        2.2908        2.4079        2.5564        2.6795        2.7804        2.6883        2.7213        2.8113        2.6418        3.4286        4.0611        4.0898        3.3518        2.9299        3.1206        2.8018        2.4295        2.3465        2.8032        2.7600        2.8770        2.9219        2.2313        3.5406        3.1926        2.1088        1.2655        1.4075        1.5186        1.4320        1.5629        1.6764        1.6624        1.6792        1.6413        2.1748        2.6249        2.7533        2.0783        2.0720        6.9021        1.4269        3.1652        4.7205        7.9751        6.7988        6.5835        5.8152        5.5281        9.3484       11.1733        8.2261        8.5906        7.9176        9.6073       10.3417       14.6887       14.1826       14.4495       17.5928       18.4771       14.8819        7.6178        7.9819        7.6333        7.4580        9.7366       12.0004       11.0298       11.0112       11.5377       12.6624       10.7083        9.7985       10.4877       10.7860        9.7765        9.1119        8.3473        7.9389        8.5452       14.3271       10.9611       12.8290       11.3277       10.2248        0.0000        0.0000        0.0000        0.0000        0.0000        0.0000        0.0000        0.0000        0.0000        0.0000        0.0000        5.8500        5.5824        5.7124        6.4278        0.0000        0.0000        0.0000        0.0000        0.0000        0.0000        0.0000        0.0000        0.0000        0.0000        0.0000        0.0000        0.0000        0.0000        0.0000        0.0000        0.0000        0.0000        0.0000        0.0000        0.0000        0.0000        0.0000        0.0000        0.0000        0.0000        0.0000        0.0000        0.0000        0.0000        0.0000        0.0000        0.0000        0.0000        0.0000        0.0000        0.0000        0.0000        0.0000        0.0000        0.0000        0.0000        0.0000        0.0000        0.0000        0.0000        0.0000        0.0000        0.0000        0.0000        0.0000        0.0000        0.0000        0.0000        0.0000
        0.0000        0.0000       17.5154       10.1085        0.0000        9.6900       12.5930       11.9093       16.2960       17.8134       25.4550       31.8000       42.9301       14.8942        9.8221        7.4592        7.7669        3.3163        2.9590        4.3873        3.0223        3.4845        2.1033        2.5041        2.9978        1.8264        1.1474        0.5755        0.4717        1.3423        2.3472        1.1649        0.7022        0.6115        0.6631        1.5525        0.3915        0.3522        0.3319        0.8592        0.1709        0.1724        0.1691        0.1645        0.1621        0.1563        0.3846        0.8296        0.0220        0.0212        0.0222        0.5491        0.0221        0.0238        0.6375        0.4031        0.5210        1.1731        1.7341        1.5049        1.3127        0.7078        1.1977        0.7998        0.5235        0.6915        1.1960        2.5645        2.7173        3.4869        5.9632        5.7561        2.8217        0.9784        0.1350        0.5433        0.3512        0.6724        1.2266        1.8095        1.5555        0.9987        0.5449        0.6879        0.9290        1.1375        1.2005        1.3118        1.5155        1.5600        1.6502        2.3502        2.6165        2.7061        2.8871        3.0528        3.2418        3.3127        3.2275        3.5533        3.6132        3.4501        3.2006        3.8850        4.0763        3.3390        3.2034        2.7819        3.2384        2.5107        2.5595        3.0318        3.2271        2.8207        2.5318        1.9591        3.4157        2.9089        2.2154        1.2674        1.2113        1.3708        1.0508        1.5177        1.6248        1.7044        1.8574        1.8342        1.8907        1.9521        2.2090        2.9374       12.5156        1.3686        1.4697        2.4092        3.2745        6.4111        5.1413        4.5904        4.6693        5.5256        5.9076        7.1534        5.8842        6.3214       12.3737       12.7188       12.9434       14.3118       12.7898       12.4664       15.3608       17.7777       12.0872        8.5649        9.1446        6.9523        8.5785       10.0229       10.6595       11.9198       13.0520       14.6029       12.8708       12.0579       10.7289       10.4574       10.4909        9.0358        9.0335        8.0092        7.4378        8.1632        9.8572       13.6515       14.2368       10.6896       13.1863       22.1226        0.0000        0.0000        9.1203        0.0000        0.0000        0.0000        0.0000        0.0000        0.0000        6.1800        7.5300       11.0296        0.0000        0.0000        0.0000        0.0000        0.0000        0.0000        0.0000        0.0000        0.0000        0.0000        0.0000        0.0000        0.0000        0.0000        0.0000        0.0000        0.0000        0.0000        0.0000        0.0000        0.0000        0.0000        0.0000        0.0000        0.0000        0.0000        0.0000        0.0000        0.0000        0.0000        0.0000        0.0000        0.0000        0.0000        0.0000        0.0000        0.0000        0.0000        0.0000        0.0000        0.0000        0.0000        0.0000        0.0000        0.0000        0.0000        0.0000        0.0000        0.0000        0.0000        0.0000        0.0000        0.0000        0.0000        0.0000        0.0000        0.0000
        0.0000        0.0000        0.0000        0.0000        0.0000       12.6569        7.5097       15.8817       24.4949       38.8368       60.1250       23.6454       29.0780       33.3249       22.7270       16.1120       20.8200       18.9612       13.4228       11.8429        2.7849        8.7397        5.0799        1.5325        1.3550        1.1871        1.0323        0.8886        0.5435        0.3548        0.7679        0.5531        0.4841        0.7536        0.0416        0.1626        0.1576        0.1571        0.1619        0.1888        0.4745        0.1949        0.5430        0.3274        0.3607        0.1666        0.9985        1.5928        0.6870        0.7572        0.8806        0.3688        0.3296        0.9974        2.3020        1.8252        1.4884        1.4726        1.5377        0.8903        0.8963        1.3284        0.9358        0.7224        1.6751        3.1236        5.1112        4.1338        3.2086        2.7787        2.5644        3.6201        3.2939        2.7502        1.0018        0.2132        0.2290        0.2953        0.8202        0.8895        1.2812        1.5029        1.2055        1.2441        1.3129        2.0039        2.0924        2.8360        2.0734        1.7270        2.4073        2.8990        3.1822        3.2875        3.4460        3.7252        3.9389        4.7902        4.7124        4.7294        4.4378        3.5706        3.3043        4.4877        4.1533        3.3961        3.2625        3.2683        3.2029        3.5077        3.1865        3.1503        3.2679        3.1052        2.6704        2.2943        2.4302        1.8515        1.5730        1.1793        0.9914        1.0963        1.0385        1.4797        1.5725        1.6714        1.7746        1.8254        2.2368        2.4393        2.5771        1.8719        2.7961        1.5867        1.8273        3.6968        5.4909        5.2616        4.8585        7.4611        7.3521        5.3609        5.8952        5.5909        5.4653        8.8601       12.9857       11.2508        9.8844       10.6736       12.1261       12.1212       13.8344       14.0785       12.2033        8.2508        7.5998        7.8787        8.5157       10.6644       11.6360       13.4549       14.6213       16.8189       15.2295       14.4985       12.5578       10.3718        9.8616       10.3838        9.1330        8.2156        8.2693       10.5964       10.0292       12.7163       15.0462       11.7629       15.6436       16.2956       16.1494       10.8138       18.7877       14.6321        0.0000        0.0000        0.0000        0.0000       14.5800        7.7700        9.6000       11.4797        0.0000        0.0000        0.0000        0.0000        0.0000        0.0000        0.0000        0.0000        0.0000        0.0000        0.0000        0.0000        0.0000        0.0000        0.0000        0.0000        0.0000        0.0000        0.0000        0.0000        0.0000        0.0000        0.0000        0.0000        0.0000        0.0000        0.0000        0.0000        0.0000        0.0000        0.0000        0.0000        0.0000        0.0000        0.0000        0.0000        0.0000        0.0000        0.0000        0.0000        0.0000        0.0000        0.0000        0.0000        0.0000        0.0000        0.0000        0.0000        0.0000        0.0000        0.0000        0.0000        0.0000        0.0000        0.0000        0.0000        0.0000
        0.0000        0.0000        0.0000        0.0000        0.0000       17.7868        7.5742       15.8698       47.8231       72.9816       66.8436       36.2837       48.5022       24.2028       12.7132        9.7032        7.6873        3.1627        3.3782       13.8149        2.9290       12.2173        1.4038        1.1031        0.9714        0.9200        0.7422        0.4321        1.0469        0.3001        0.2662        0.0507        0.0436        0.0397        0.0394        0.2073        0.6634        0.6156        0.2120        0.8619        0.8682        1.0619        0.4146        0.1922        0.4021        0.2818        0.4852        1.0198        0.9542        0.7497        0.0174        2.5263        1.1601        2.5382        2.0920        1.8087        2.7735        2.2224        1.1454        0.4273        1.0108        3.0063        2.6749        1.2019        1.7024        2.9770        6.1214        4.6627        5.3297        5.6046        5.0040        4.7023        4.5779        3.9146        3.4426        2.8476        1.7253        0.7029        0.3542        1.1343        1.6473        1.5506        1.5749        1.5131        1.5159        1.7339        2.2681        3.0160        2.3767        2.5525        2.6923        3.3416        3.5308        3.6592        3.8353        4.3163        4.7884        5.1679        5.6148        4.9231        4.4733        4.4106        4.4025        4.0249        3.7478        3.2662        2.8988        3.0607        3.2209        3.0602        3.5615        3.2307        3.1781        3.0087        2.7464        2.2852        2.2750        2.0075        1.8826        2.0154        1.9968        1.8287        1.7768        1.9961        1.4196        1.6379        1.5924        2.0386        6.6913        5.4855        6.3173        3.8700        3.3062        4.0324        6.0418        6.0802        4.1154        4.9957        4.4429        5.3358        6.8419        6.8140        6.8012       14.9735       11.9931       13.5472       14.2163       11.5659       11.9113       12.2395       11.1983       11.6005       11.1093       11.5309       10.8712       11.6994       10.6904       10.7842       10.4993       16.0050       14.0562       13.5191       13.1965       14.9664       18.3347       21.9403       19.6917       16.8377       13.1502       10.5278        9.4509        8.8085        8.6801       10.1763       12.5632       16.0399       16.9139       15.0639       14.3203       15.5289       18.1767       19.8836       19.2661       20.3767        0.0000        0.0000        0.0000       24.2442       21.3304       17.9849       17.3821       18.1420       17.7256        0.0000        0.0000        0.0000        0.0000        0.0000        0.0000        0.0000        0.0000        0.0000        0.0000        0.0000        0.0000        0.0000        0.0000        0.0000        0.0000        0.0000        0.0000        0.0000        0.0000        0.0000        0.0000        0.0000        0.0000        0.0000        0.0000        0.0000        0.0000        0.0000        0.0000        0.0000        0.0000        0.0000        0.0000        0.0000        0.0000        0.0000        0.0000        0.0000        0.0000        0.0000        0.0000        0.0000        0.0000        0.0000        0.0000        0.0000        0.0000        0.0000        0.0000        0.0000        0.0000        0.0000        0.0000        0.0000        0.0000
        0.0000        0.0000        0.0000        0.0000        0.0000       27.9965       33.7181       35.5426       84.6656       91.7195      101.2946       30.1201       73.5806       71.9091       27.9645       14.4928       12.4691       23.3799       52.6265       18.1091       10.1123        7.7556        5.2764        1.1894        0.9700        0.9108        0.7198        0.4759        0.3125        0.7078        0.5339        0.0491        0.0447        0.0426        0.0431        0.2303        0.2339        0.2362        0.4113        0.8686        0.5232        0.2381        0.5453        0.5511        0.4994        1.0575        1.2506        0.6049        0.0205        0.1154        0.2727        1.8925        2.3625        3.6740        3.3956        3.7613        5.3125        1.7521        1.8028        2.5966        1.4262        2.1709        0.4715        0.3468        0.7628        0.8217        1.6369        2.8411        5.1454        4.7086        4.1484        3.2706        2.6805        4.1019        6.7242        5.6405        5.7716        2.3797        1.6736        2.2168        2.7244        2.2642        1.5290        1.8800        2.5456        1.9720        2.5702        2.6208        3.1577        3.8633        3.5671        3.6654        3.9147        4.0913        4.3792        5.2653        5.5739        5.7496        6.0134        5.0572        4.9238        4.8774        4.7238        4.3611        4.1622        3.0786        2.8660        3.3880        3.3746        3.0127        6.0794        3.3370        3.2233        3.0173        2.9238        2.2971        2.2192        1.9736        1.8725        1.4527        1.9167        1.8353        1.6708        3.2216        3.8125        3.2938        1.9735        3.5050        4.5905       11.4639       11.6676        4.7470        6.4685        5.6645        3.2574        2.4565        5.7734        9.9303        6.4859        7.5491        8.9810        7.3332        6.9600       11.2771       13.3719       11.9630        9.7597       11.9668       11.9102       14.2865       16.4573       17.6424       12.9602       13.0150       11.2747       10.4285       10.4310        9.5856       10.0350       11.6462       14.8252       12.6364       14.7639       15.8542       15.5569       16.9024       16.1313       16.8182       15.9676       13.2600       13.6934       10.8318        7.1762        8.9525       10.9468        9.4184       10.4298       13.7480       13.3690       19.2722       26.5952       25.3013       23.0361       24.1269        0.0000        0.0000       25.7960       20.6745       19.6826       20.6576       20.1536       20.5267       22.0053       20.1308       19.5037       16.9154       15.4342       17.7129        0.0000        0.0000        0.0000        0.0000        0.0000        0.0000        0.0000        0.0000        0.0000        0.0000        0.0000        0.0000        0.0000        0.0000        0.0000        0.0000        0.0000        0.0000        0.0000        0.0000        0.0000        0.0000        0.0000        0.0000        0.0000        0.0000        0.0000        0.0000        0.0000        0.0000        0.0000        0.0000        0.0000        0.0000        0.0000        0.0000        0.0000        0.0000        0.0000        0.0000        0.0000        0.0000        0.0000        0.0000        0.0000        0.0000        0.0000        0.0000        0.0000        0.0000        0.0000
        0.0000        0.0000        0.0000        0.0000       47.8118       22.1062       36.1898      103.7968       99.1201       93.0139      116.3764       57.2927       29.7265       50.7267       22.7367       26.3723       19.9625        9.6504       15.7595        7.3942        7.9478        7.6233        4.8669        1.4542        1.2078        1.7513        1.5910        1.4445        0.3109        0.2691        0.2511        0.0517        0.0448        0.0433        0.0441        0.2453        0.2565        1.0774        1.2882        0.9333        0.2640        0.2601        0.3771        1.3864        0.2477        0.4904        0.3979        0.5088        1.5356        3.3787        2.3653        1.2605        1.2600        2.8366        4.5960        3.9409        3.8299        2.7770        1.3743        1.8696        1.6563        1.3757        1.2019        1.3103        1.3155        0.9060        0.6112        2.3412        2.9137        1.3570        1.4526        0.9701        0.9291        1.2271        2.5410        3.9255        6.2162        6.5058        6.4954        5.2223        4.2690        3.0192        3.3003        3.7856        4.6164        3.5186        2.7435        4.3705        4.9476        4.8640        4.8490        5.7882        5.1725        4.3335        4.6463        5.5357        6.1131        6.2877        6.7529        6.2974        5.4920        5.1329        4.9037        3.6225        3.0915        2.8543        3.2359        3.1071        3.1718        4.0272        5.5496        3.2118        3.2486        3.0708        2.8602        2.2973        2.2797        2.2671        2.1043        1.5411        1.3287        1.7083        1.7089        2.9296        3.4454        3.3823        4.2657       10.7078        5.6442        5.5097        5.8424        5.2264        7.2383        6.0392        3.1491        2.9189        3.6432        7.6905        6.6168        7.8070        6.5012        8.1946        6.2794        6.7736        6.3417        7.0914       10.8649        8.7036        9.0336       11.1998       15.2182       17.3942       12.1299       12.3046       11.4924       10.9557       10.5714       10.8203       10.4001       10.8772       12.3655       12.6495       13.3702       15.2542       14.6740       14.7388       15.9161       14.1771       13.7615       13.1400       13.7319       11.5797       10.2005        8.9051        9.6081        9.4193       10.2579       13.4390       15.4849       22.8571       28.6138       25.3706       23.4240       24.2719        0.0000       26.4043       23.7792       24.1528       26.0546       25.0525       24.8607       24.9688       23.9902       22.0681       21.5263       17.5229       16.2475       15.9632       20.6150        0.0000        0.0000        0.0000        0.0000        0.0000        0.0000        0.0000        0.0000        0.0000        0.0000        0.0000        0.0000        0.0000        0.0000        0.0000        0.0000        0.0000        0.0000        0.0000        0.0000        0.0000        0.0000        0.0000        0.0000        0.0000        0.0000        0.0000        0.0000        0.0000        0.0000        0.0000        0.0000        0.0000        0.0000        0.0000        0.0000        0.0000        0.0000        0.0000        0.0000        0.0000        0.0000        0.0000        0.0000        0.0000        0.0000        0.0000        0.0000        0.0000        0.0000
        0.0000        0.0000        0.0000        0.0000       57.2861       29.5657       80.3801       87.8930       96.4713      124.0984      111.5664       54.3832       55.4271       59.2725       31.2465       22.0809       23.3517       14.7532       32.2705       16.5729       10.1354       10.1959       13.6210        7.1328        5.7879        1.6603        1.6559        1.2364        0.3093        0.2680        0.2484        0.8847        0.0481        0.0427        0.0448        0.2485        0.4228        1.1122        2.6247        2.6292        1.7271        0.9743        0.3030        0.2903        0.5425        1.1024        1.2317        0.8859        0.9107        2.5047        2.5414        1.1468        1.2581        2.5023        4.4253        3.4624        2.5529        1.4459        1.0651        1.6101        2.2477        3.4586        2.5446        1.2911        1.6748        0.6554        0.3258        1.8164        3.6183        2.8246        2.4971        2.2511        1.9552        1.1188        1.5830        2.4051        3.5383        2.5668        3.1543        5.2650        5.1235        3.8287        4.0359        4.4975        5.5660        4.8679        4.9656        6.1007        5.3248        5.4115        6.4387        5.8151        5.1909        4.3384        5.2576        6.0410        7.0902        6.6670        6.5313        5.9441        5.4690        5.8759        4.8205        5.0674        3.6783        2.8429        3.0051        3.9911        5.0256        3.3571        3.5782        3.6293        2.7443        2.4349        3.1099        4.1894        4.5568        4.0797        2.7920        2.8257        2.2347        2.6265        2.1952        1.6039        4.8366        3.6894        2.3524        2.7639        2.8488        3.0331        3.4471        5.6176        6.3232        4.5440        4.5318        5.3215        7.4506        5.3320        6.0742        8.9726        9.6045        6.9426        6.6464        6.4017        7.6674        7.6463        8.1801        9.8162       26.3547       10.0207       10.6236       12.8535       13.6738       12.7401       12.3909       11.9207       12.4461       12.3463       13.1456       12.9023       12.2110       12.2467       13.6307       14.3579       15.7281       15.6154       14.0628       16.4542       17.5435       14.8659       14.4376       12.1812       12.1358       11.4474       10.2161       11.5975       13.5485       15.3260       18.2781       26.2104       31.4314       32.0042       29.0696       27.2566       24.2065       25.9465       29.5590       29.3047       31.8673       25.3443       23.6237       25.8048       25.7114       23.7203       23.3851       17.8122       18.0048       20.8967       23.9295        0.0000        0.0000        0.0000        0.0000        0.0000        0.0000        0.0000        0.0000        0.0000        0.0000        0.0000        0.0000        0.0000        0.0000        0.0000        0.0000        0.0000        0.0000        0.0000        0.0000        0.0000        0.0000        0.0000        0.0000        0.0000        0.0000        0.0000        0.0000        0.0000        0.0000        0.0000        0.0000        0.0000        0.0000        0.0000        0.0000        0.0000        0.0000        0.0000        0.0000        0.0000        0.0000        0.0000        0.0000        0.0000        0.0000        0.0000        0.0000        0.0000        0.0000
        0.0000        0.0000        0.0000        0.0000       35.7748       34.5410      120.1423       89.6024       64.6049       87.6591      134.3077      104.7768       77.9463       56.9999       29.6334       33.8587       37.7274       52.9376       64.4450       34.2647       27.0741       43.3996       35.1275       23.8142       14.8179       12.8412        6.7266        7.1890        1.9217        1.2983        0.7789        1.3260        0.6124        0.0263        1.0524        3.5269        3.9049        1.4926        2.8398        4.2982        4.4865        2.2421        2.6233        2.0812        1.3463        1.4448        0.8570        0.8167        1.7839        3.3628        3.4191        3.4582        3.4809        3.9299        2.1964        2.6562        2.7086        2.9325        1.7158        3.2725        3.1710        3.3338        3.4105        2.0269        0.9873        1.8240        1.5995        2.5796        3.2598        3.5878        2.5252        5.4153        5.1372        3.7173        2.4558        3.0305        3.4781        4.2672        5.5203        5.6508        5.6381        5.0310        5.4673        5.6510        7.0399        7.4988        6.9855        6.4540        5.4178        4.3205        3.2423        4.8662        4.8535        6.0333        6.9775        6.4082        6.1277        5.6411        5.5027        5.2882        5.6885        5.8572        4.8593        3.9721        3.5722        3.5082        5.7243       16.2943       11.3923        4.3856        2.5693        1.4471        1.3305        1.1665        1.5568        3.5570        4.1865        4.2727        3.5426        1.9301        0.7713        0.6180        0.7472        1.1465        2.0480        2.0225        1.9791        3.9025        4.5504        3.3285        4.5717        3.7417        4.2130        4.6260        5.1261        6.7880        5.2748        5.6876        6.0429        6.3977        6.8175        7.3761        7.3963        8.0739       14.1379       15.3119       13.5825       11.4125       12.3860       12.0946       13.1579       15.6034       15.1449       14.5804       14.3129       14.9546       14.2983       14.3822       16.1849       12.7749       12.3364       11.9281       13.3225       15.6523       14.5401       13.7182       13.2471       14.2776       16.5476       16.7356       15.9555       13.8134       15.2830       13.2016       14.2623       16.8900       20.6427       21.7504       20.7268       25.0792       32.4861       33.8843       32.9419       28.1705       26.9870       27.1450       27.7684       28.6611       29.0775       28.7125       29.5986       29.2095       25.9825       24.1751       28.0542       28.0893       24.6794       26.9787       29.6527        0.0000        0.0000        0.0000        0.0000        0.0000        0.0000        0.0000        0.0000        0.0000        0.0000        0.0000        0.0000        0.0000        0.0000        0.0000        0.0000        0.0000        0.0000        0.0000        0.0000        0.0000        0.0000        0.0000        0.0000        0.0000        0.0000        0.0000        0.0000        0.0000        0.0000        0.0000        0.0000        0.0000        0.0000        0.0000        0.0000        0.0000        0.0000        0.0000        0.0000        0.0000        0.0000        0.0000        0.0000        0.0000        0.0000        0.0000        0.0000        0.0000        0.0000
        0.0000        0.0000        0.0000        0.0000        0.0000        0.0000        0.0000        0.0000       66.1257      123.2972      113.2487       60.2401       35.0486       62.1663       49.8935       32.9967       49.3858       73.1897       55.9330       24.6350       19.1402       13.5428       11.0314       13.5746        9.9395        8.0772        3.6134        7.9557        7.0975        6.1936        3.8697        4.3292        4.7175        1.4394        0.9047        2.1849        2.2938        0.7516        0.5750        3.8396        4.3876        5.2169        6.4183        5.9395        1.9983        0.4373        1.0864        3.0185        3.5864        4.2854        5.6521        3.3605        2.6169        2.6802        3.0515        4.3676        3.9356        2.7025        1.9623        2.0490        2.5665        3.5391        5.4497        2.9663        1.8535        2.1957        0.7502        0.3893        0.5820        3.4503        3.0482        5.7383        6.1752        6.5235        1.4494        2.1343        3.6478        4.1495        3.6616        3.5482        5.4146        5.5191        6.2190        5.2177        4.4001        2.8571        3.1038        5.2130        4.8056        5.8703        5.7688        5.8927        5.5550        6.6850        9.0667        9.8401        7.8906        5.9854        7.7351        6.0327        6.3272        7.8435        5.3643        4.1040        3.6114        3.3695        4.3311        4.2286        4.6395        4.7327        2.6149        1.2727        1.0117        0.9243        0.9348        2.9356        5.8568        5.1634        4.4565        4.4304        1.2248        0.6713        0.6162        3.0954        2.8657        2.5617        1.4298        2.5075        2.9696        3.4238        3.7387        4.0944        4.4037        4.9492        5.5239        5.3917        5.9160        6.3505        6.7236        7.1023        7.4551        7.7056        7.9033        6.0502        7.6064        6.4225        8.0399       11.0773       10.6701       11.2280       13.8773       16.9626       16.6835       16.6551       16.6781       17.8642       19.1633       19.8298       16.2004       14.0529       13.0961       12.8806       13.5822       15.3009       13.1623       12.5404       14.4009       16.6025       19.2886       20.6016       18.9954       15.3226       14.8786       15.6229       16.5612       19.7875       20.6567       20.1199       23.7105       24.7588       28.6727       35.1685       32.4946       29.0298       28.9983       27.1858       27.1297       29.8557       30.3713       31.6043       29.2790       26.3890       28.2960       26.7119       30.8235       43.2144       40.5751        0.0000        0.0000        0.0000        0.0000        0.0000        0.0000        0.0000        0.0000        0.0000        0.0000        0.0000        0.0000        0.0000        0.0000        0.0000        0.0000        0.0000        0.0000        0.0000        0.0000        0.0000        0.0000        0.0000        0.0000        0.0000        0.0000        0.0000        0.0000        0.0000        0.0000        0.0000        0.0000        0.0000        0.0000        0.0000        0.0000        0.0000        0.0000        0.0000        0.0000        0.0000        0.0000        0.0000        0.0000        0.0000        0.0000        0.0000        0.0000        0.0000        0.0000        0.0000        0.0000
        0.0000        0.0000        0.0000        0.0000        0.0000        0.0000        0.0000        0.0000        0.0000        0.0000       55.0067       35.5920       23.5283       21.4783       16.0779       51.0302      126.6935       88.8735       48.3218        9.7619        5.0409        5.5253        1.7422        2.7323        2.5378        6.6685        5.7002        9.2995        9.7735        3.4492        8.1980       11.9436        7.1131        6.2624        8.2758        2.0740        1.2900        1.8428        1.9412        3.6489        3.7432        3.1615        3.1617        2.1753        0.7437        0.5554        1.5741        3.6001        3.9721        3.2899        3.3345        2.4816        2.0839        2.7777        3.9535        2.3450        3.0570        1.7039        1.6815        2.2438        1.7005        1.8336        2.8002        1.5746        1.9608        1.7861        1.1409        0.4198        0.3068        4.1637        3.7166        5.8256        7.1739        6.2222        4.0786        2.2863        2.5253        2.4468        2.1303        2.6909        4.0094        4.3299        4.9073        4.1663        3.3557        2.8422        3.0498        3.1177        3.6134        4.7178        4.8954        6.0686        7.1707        8.3564        9.7894       11.5829       10.7142        9.2890        8.1707        7.4588        9.2332        9.6371        6.8920        5.5306        4.3255        3.4810        3.2064        2.8837        3.0417        3.2273        3.0287        1.6598        1.7348        0.8650        1.0068        1.1704        1.3274        1.4644        1.2889        8.7864        7.3847        1.9245        0.9293        0.7727        0.8491        0.9431        1.1243        2.4771        3.0713        3.7364        3.8407        4.2358        4.5910        5.2043        5.9239        5.8535        6.4667        7.0121        7.4530        8.0079       10.1963        8.5430        8.5985        6.9171        6.5134        8.9117       10.3781       13.2213       11.8783       13.7792       16.7622       18.2412       18.9212       18.6091       18.8528       19.4286       21.4891       20.2916       15.9855       15.1005       15.0171       13.9294       14.0837       12.7039       14.4509       17.6309       16.9554       16.9411       20.9047       19.2365       17.6120       17.0997       17.1656       17.7456       18.2877       21.3984       24.7358       28.3674       23.5808       27.6194       32.5330       61.0430       34.7326       30.5417       53.0884       27.4529       34.7478       35.1241       30.0490       29.2904       29.3907       26.8393       27.4958       29.2942        0.0000        0.0000        0.0000        0.0000        0.0000        0.0000        0.0000        0.0000        0.0000        0.0000        0.0000        0.0000        0.0000        0.0000        0.0000        0.0000        0.0000        0.0000        0.0000        0.0000        0.0000        0.0000        0.0000        0.0000        0.0000        0.0000        0.0000        0.0000        0.0000        0.0000        0.0000        0.0000        0.0000        0.0000        0.0000        0.0000        0.0000        0.0000        0.0000        0.0000        0.0000        0.0000        0.0000        0.0000        0.0000        0.0000        0.0000        0.0000        0.0000        0.0000        0.0000        0.0000        0.0000        0.0000        0.0000
        0.0000        0.0000        0.0000        0.0000        0.0000        0.0000        0.0000        0.0000        0.0000        0.0000       34.3349       33.1614       24.1140        9.2802       52.4473      138.3632      101.9119       42.2232       28.5736        6.5948        5.4461        3.5788        1.3563        1.3807        2.2521        1.7583        1.7083        3.1774        4.3083        5.9021        8.2732       12.0814       13.9496       11.2343        8.4189        5.1422        5.0744        3.3877        2.5454        2.3292        2.0241        2.0069        1.0376        0.7444        1.2728        0.9317        1.3707        0.9713        4.1909        2.7752        1.5808        1.1188        1.8774        2.4968        1.8676        0.9142        1.6952        3.3547        3.4071        1.6574        1.5734        1.3576        1.0920        0.9977        1.8138        2.0700        2.0751        0.6200        1.1560        5.2846        5.7478        6.2573        7.1825        4.2429        4.3530        4.9787        3.6261        2.9491        2.5886        3.4043        3.8053        3.4133        3.1211        2.8249        3.1617        3.4705        4.0178        4.1144        4.1381        3.7664        3.4200        3.9656        4.2570        4.6542        7.7332        7.2827        9.5156       10.0012        7.7868        7.6492        9.1056       11.0562        9.5675        9.5541        6.0963        3.4810        3.1572        2.7087        2.8540        2.6576        3.6851        1.8935        3.6431        1.0159        1.1347        1.3682        1.4949        1.5248        1.5256        1.3840        1.3029        1.7400        2.7731        1.1738        1.3405        1.4388        1.2525        2.5830        2.9682        3.4695        3.8150        4.2600        4.6500        5.1245        6.0394        6.0878        6.9594        7.6877        8.1347        8.4637        9.5271        9.7506        9.6397       11.0125       11.2616       16.5410       16.6131       17.2346       15.8757       19.4856       16.8882       17.2660       19.6478       22.0319       25.2898       25.8831       19.1700       18.0979       17.7302       19.0530       20.4606       17.4278       15.3361       15.3759       15.8304       16.3039       20.5358       20.2514       20.9116       19.1317       18.8785       23.7973       22.7309       20.8363       25.2271       23.6735       24.1602       24.1217       23.5729       28.4209       31.8473       40.0679       32.3948       27.7353       27.0016       34.6553       35.7594       35.8160       36.0187       32.1724       28.4123       27.1866       32.4879        0.0000        0.0000        0.0000        0.0000        0.0000        0.0000        0.0000        0.0000        0.0000        0.0000        0.0000        0.0000        0.0000        0.0000        0.0000        0.0000        0.0000        0.0000        0.0000        0.0000        0.0000        0.0000        0.0000        0.0000        0.0000        0.0000        0.0000        0.0000        0.0000        0.0000        0.0000        0.0000        0.0000        0.0000        0.0000        0.0000        0.0000        0.0000        0.0000        0.0000        0.0000        0.0000        0.0000        0.0000        0.0000        0.0000        0.0000        0.0000        0.0000        0.0000        0.0000        0.0000        0.0000        0.0000        0.0000        0.0000
        0.0000        0.0000        0.0000        0.0000        0.0000        0.0000        0.0000        0.0000        0.0000        0.0000       89.5614       38.5426       37.7438      111.1534      141.7569       77.2751       39.2916       54.6461       45.8234       27.2642        6.1021        1.7703        1.2486        0.3837        1.1084        2.5089        5.4026       12.8788       10.5499       10.5629       27.3953       25.5994       18.3554       22.7826       19.7569       17.3430       13.5759        9.1965        4.7240        3.3249        4.4815        4.1111        2.4064        0.6626        1.1444        3.0321        3.3537        3.0410        1.9225        4.4940        3.2322        1.5652        1.6050        1.8743        0.4938        1.7657        3.8775        4.8142        3.1256        1.3881        1.1720        0.6808        1.1951        1.5569        2.3890        1.9827        2.3615        2.4562        1.9265        4.1304        3.6073        4.2039        2.7218        1.8866        2.5539        4.1134        3.4489        3.1929        3.2196        3.6104        4.0387        3.5124        3.2678        3.1521        3.4741        3.2967        2.4013        2.1465        2.1616        3.2420        3.2823        3.5934        5.1477        4.7704        4.8846        5.3806        7.4453        8.1371        7.0466        6.2273        7.3641        8.8926       10.0405        9.6582        8.1634        6.5519        4.6932        3.2322        2.7503        2.3963        2.5471        2.6217        2.4306        1.8963        2.1546        2.4886        2.6292        2.7553        2.6495        2.8200        2.9331        2.6571        2.6302        2.5946        2.1329        1.8364        1.9454        2.4530        3.6401        3.6269        3.5971        7.3326        3.9107        4.3333        5.3179        7.8238        8.7059        9.8443       10.8589       10.9633       10.7229       11.5439       14.4950       17.5868       19.4958       33.6010       26.9858       22.1715       18.4639       20.0840       27.3013       22.4930       17.8767       20.5821       27.3232       24.3264       22.5853       21.6346       22.6734       20.7799       21.5138       17.6445       14.8029       15.1051       14.5658       17.4520       24.5176       24.4739       22.6203       24.8740       24.1674       40.8861       41.4813       37.5297       47.6398       66.1644       35.9092       36.4321       33.8968       27.7756       29.1248       32.0007       40.3717       36.0084       36.1789       36.5357       38.7424       39.7236       38.2226       32.7436        0.0000        0.0000        0.0000        0.0000        0.0000        0.0000        0.0000        0.0000        0.0000        0.0000        0.0000        0.0000        0.0000        0.0000        0.0000        0.0000        0.0000        0.0000        0.0000        0.0000        0.0000        0.0000        0.0000        0.0000        0.0000        0.0000        0.0000        0.0000        0.0000        0.0000        0.0000        0.0000        0.0000        0.0000        0.0000        0.0000        0.0000        0.0000        0.0000        0.0000        0.0000        0.0000        0.0000        0.0000        0.0000        0.0000        0.0000        0.0000        0.0000        0.0000        0.0000        0.0000        0.0000        0.0000        0.0000        0.0000        0.0000        0.0000        0.0000
        0.0000        0.0000        0.0000        0.0000        0.0000        0.0000        0.0000        0.0000        0.0000        0.0000        0.0000       21.5369       42.5240       57.4001       67.1068       29.3441       29.6149       16.5319        4.8558        1.9129        0.4885        1.4745        4.4118        0.3001        3.9105       11.1269        4.1387        2.9202        8.8993       10.9277       11.3974        6.8976        3.8557        5.8155        8.2605       11.6572        9.3175        6.9982        7.7834        2.3441        0.8395        0.9665        1.9119        2.4977        1.9331        3.6460        2.8672        2.9314        4.3326        4.3317        3.1754        1.1137        0.8069        0.8059        1.1755        2.3433        2.4721        1.1318        0.5222        0.5077        0.3860        0.4417        1.7915        2.1715        1.0172        1.1427        1.3372        1.4897        2.5403        1.7449        1.7987        2.1893        2.0681        2.1750        2.3943        3.9758        3.8081        3.5962        3.6652        4.0453        4.0555        3.8729        3.4829        2.9094        2.5110        2.2871        2.2426        1.8640        1.9121        3.1366        4.2906        2.5869        3.3367        4.0598        4.3245        5.1890        5.7170        6.7330        5.8896        6.2904        6.5670        6.5701        7.1043        6.6234        8.0130        9.4090       10.0710       14.3356        2.6819        3.1662        2.8374        2.3564        2.2355        2.8854        3.1243        3.5412        3.1129        3.1954        4.1639        2.8176        2.7364        3.0233        2.9389        2.8315        2.5071        2.0612        2.0371        2.4379        4.1382        4.0044        3.5174        4.8389        4.0162        4.4497        5.5559        8.9651       10.1731       11.9297       11.0244       11.3698       12.5519       12.7159       16.6786       18.7294       18.0836       19.7224       15.8514       16.3772       16.6613       15.5592       20.9714       19.6868       17.3336       17.3458       21.4166       21.3889       23.4619       26.5456       24.2283       20.2965       25.7981       22.6879       18.8292       16.2479       18.9043       22.8442       23.7584       24.8353       26.3501       25.1186       24.9677       35.2246       47.1441       47.7896       36.6726       41.0017       40.8964       35.3085       33.8067       26.4082       25.3303       27.5408       33.9245       39.2534       35.1863       32.1835       36.7268       32.5113       31.7196        0.0000        0.0000        0.0000        0.0000        0.0000        0.0000        0.0000        0.0000        0.0000        0.0000        0.0000        0.0000        0.0000        0.0000        0.0000        0.0000        0.0000        0.0000        0.0000        0.0000        0.0000        0.0000        0.0000        0.0000        0.0000        0.0000        0.0000        0.0000        0.0000        0.0000        0.0000        0.0000        0.0000        0.0000        0.0000        0.0000        0.0000        0.0000        0.0000        0.0000        0.0000        0.0000        0.0000        0.0000        0.0000        0.0000        0.0000        0.0000        0.0000        0.0000        0.0000        0.0000        0.0000        0.0000        0.0000        0.0000        0.0000        0.0000        0.0000        0.0000
        0.0000        0.0000        0.0000        0.0000        0.0000        0.0000        0.0000        0.0000        0.0000        0.0000        0.0000        0.0000        0.0000        0.0000       30.4213       13.1259        4.8699        5.7503        2.7401        0.7439        1.7251        3.7893        0.3648        3.6049        2.3048        2.1231        8.1900       11.4346        6.7462       12.7470        7.6045        4.2714        4.0532        3.0921        1.6986        1.2873        0.8602        0.7663        5.2310        0.4641        0.1594        0.3374        1.4832        1.0409        1.4993        1.8743        3.7632        3.0267        3.8501        3.2652        0.4173        0.4972        0.8074        0.8594        1.8583        1.5089        1.8321        1.5738        0.9755        0.8967        0.4519        0.8721        0.6001        0.0569        0.8774        1.1230        1.0519        1.1175        1.7283        1.3642        1.1154        2.2395        2.4049        2.1341        2.2652        3.2296        3.4235        3.6401        4.2028        5.4203        4.3218        4.1000        3.8022        4.1148        4.3002        4.6634        5.6336        3.3207        2.5508        3.4565        3.5934        3.6507        2.9309        4.1768        4.6443        6.0960        6.8259        7.7268        5.8737        6.6197        6.5671        6.4562        8.1853        8.3056        8.4203        8.9173        7.8232       18.6002       17.4264        9.7605        3.4893        2.5985        2.4037        2.9810        3.5041        3.6412        3.4459        3.6015        4.3002       13.5333        2.8119        2.8134        2.7587        2.4102        2.2329        2.1309        2.2496        2.9852        3.2460        3.4133        3.7175        4.2369        4.1676        4.9494        6.0381        9.0504       11.1599       11.1971       11.9565       16.5124       17.5050       19.9698       18.9156       20.8829       17.3253       15.4889       17.0720       18.5602      106.5982       19.3546       21.8500       17.7179       19.0657       21.2032       21.3349       21.8189       24.3625       26.3798       22.6165       19.9952       19.0568       18.9609       17.4169       17.4963       19.2986       22.3151       29.7865       25.6126       28.9861       24.2955       34.6349       40.2822       42.9969       40.2860       38.7288       43.5274       46.2439       37.3591       33.9834       28.5528       28.0864       27.3356       28.1685       30.0443       34.3649       33.1777        0.0000        0.0000        0.0000        0.0000        0.0000        0.0000        0.0000        0.0000        0.0000        0.0000        0.0000        0.0000        0.0000        0.0000        0.0000        0.0000        0.0000        0.0000        0.0000        0.0000        0.0000        0.0000        0.0000        0.0000        0.0000        0.0000        0.0000        0.0000        0.0000        0.0000        0.0000        0.0000        0.0000        0.0000        0.0000        0.0000        0.0000        0.0000        0.0000        0.0000        0.0000        0.0000        0.0000        0.0000        0.0000        0.0000        0.0000        0.0000        0.0000        0.0000        0.0000        0.0000        0.0000        0.0000        0.0000        0.0000        0.0000        0.0000        0.0000        0.0000        0.0000        0.0000        0.0000
        0.0000        0.0000        0.0000        0.0000        0.0000        0.0000        0.0000        0.0000        0.0000        0.0000        0.0000        0.0000        0.0000        0.0000        0.0000        0.0000        0.0000        0.0000        3.0573        2.1226        0.6185        7.5043        3.7014        2.6871        0.3601        0.3016        0.2550        0.1957        5.9443        3.7390       18.2048        8.2495        7.5736        8.7247        6.6863        5.7090        3.0456        1.2441        0.6641        0.1917        0.0409        0.3445        1.7141        0.6672        1.5836        1.9329        3.3158        1.6496        2.0022        0.6353        0.5346        0.6912        0.6141        0.3779        0.3191        0.1466        1.2983        0.2529        0.3835        0.4872        0.9415        0.7442        0.8239        1.8695        2.2352        1.7813        1.2527        1.6610        1.1108        1.2189        1.0828        2.0377        1.8745        2.1424        2.2221        3.3480        3.8103        3.6240        3.3731        3.8941        4.5239        4.1501        3.9368        4.3246        4.4716        5.7607        5.3998        4.0114        5.1199        4.5366        6.8554        7.5009        5.9488        6.4270        6.9657        6.3557        7.0175        7.7711        7.3051        9.0511        9.4458        8.6840       10.1561        9.5568        9.3631        8.2146        7.4271       15.5286       16.7926       15.3535        5.6087        3.6136        3.2439        3.1611        3.4333        4.3982        4.6299        4.7967        4.7306        5.6566        3.1692        2.8245        2.3870        2.2296        2.1857        2.2538        2.6205        2.6577        2.8654        3.3190        3.7193        4.1897        7.5237        5.0619        6.1365        9.1016       11.1035       13.2772       12.4447       18.1303       16.3530       14.5062       17.4022       18.4147       17.2811       15.3398       19.4459       18.1585       15.3676       15.7576       19.9678       18.3817       18.4083       22.8185       25.9766       26.1078       26.3357       21.4382       21.7461       23.7710       24.7465       26.4162       20.0791       20.3538       22.7429       33.9617       36.7470       30.8360       31.5345       32.3589       35.8682       38.3110       40.7874       40.3065       36.8869       45.9209       47.4712       40.7924       38.0848       37.3701       34.3124       31.7259       35.4394       29.2579       25.5765       31.2104        0.0000        0.0000        0.0000        0.0000        0.0000        0.0000        0.0000        0.0000        0.0000        0.0000        0.0000        0.0000        0.0000        0.0000        0.0000        0.0000        0.0000        0.0000        0.0000        0.0000        0.0000        0.0000        0.0000        0.0000        0.0000        0.0000        0.0000        0.0000        0.0000        0.0000        0.0000        0.0000        0.0000        0.0000        0.0000        0.0000        0.0000        0.0000        0.0000        0.0000        0.0000        0.0000        0.0000        0.0000        0.0000        0.0000        0.0000        0.0000        0.0000        0.0000        0.0000        0.0000        0.0000        0.0000        0.0000        0.0000        0.0000        0.0000        0.0000        0.0000        0.0000        0.0000        0.0000
        0.0000        0.0000        0.0000        0.0000        0.0000        0.0000        0.0000        0.0000        0.0000        0.0000        0.0000        0.0000        0.0000        0.0000        0.0000        0.0000        0.0000        0.0000        0.0000       53.8190       80.3127       38.0690       33.9405       14.2324        6.5630       16.7337       24.5161       13.9544       29.6341       32.1145       42.1305       30.5506       32.9803       24.6860       20.6765       10.4136        5.8405        3.7599        2.9105        2.5693        3.0331        4.0952        1.9655        2.1600        2.4600        2.6880        2.3040        4.7580        3.9720        1.7220        1.5840        1.0320        0.4920        0.1920        0.3960        0.8961        0.7261        0.6566        0.5820        1.1321        1.2165        1.9131        3.7063        3.1093        2.1065        4.3266        3.8670        4.0742        2.6839        1.7154        1.8773        2.1836        1.8070        1.8494        2.8733        2.5650        3.4200        2.8015        2.6328        3.8603        4.2443        4.5040        4.1737        3.6875        3.8231        4.5366        4.5873        3.9097        5.3346        5.9135        5.3978        4.1891        3.5296        5.0270        4.7643        6.1800        8.0480        7.4057        7.3224        7.8395        7.9273        7.8356        8.0988        7.9352        8.5456        7.5736        6.7058       11.4208       10.0804       10.3468        8.7544        6.1827        3.2607        3.1910        3.4398        4.5851        4.1413        5.0018        4.6407        6.1713        5.3691        4.3155        3.6885        2.6459        1.9880        2.3011        2.8660        2.4937        2.4270        2.9364        3.4622        6.7551        7.2239        8.2863        8.6195       10.5035       12.8575       14.1177       13.3203       13.3081       16.8798       15.4068       15.0109       12.9179       16.4019       16.9899       16.2381       64.1401       52.4256       19.0457       18.8422       17.6875       21.6021       23.8326       23.4737       26.7485       26.6147       39.0981       33.1593       43.0507       26.0966       46.6904       49.5170       32.0733       22.0280       24.0601       26.6174       39.1338       39.8735       41.9894       40.2117       38.8882       54.1911       66.3480       59.5538       63.6477       67.1484       65.8601       53.2508       33.8306       30.4035       29.6333       32.4395       32.5000       33.7508       39.6059        0.0000        0.0000        0.0000        0.0000        0.0000        0.0000        0.0000        0.0000        0.0000        0.0000        0.0000        0.0000        0.0000        0.0000        0.0000        0.0000        0.0000        0.0000        0.0000        0.0000        0.0000        0.0000        0.0000        0.0000        0.0000        0.0000        0.0000        0.0000        0.0000        0.0000        0.0000        0.0000        0.0000        0.0000        0.0000        0.0000        0.0000        0.0000        0.0000        0.0000        0.0000        0.0000        0.0000        0.0000        0.0000        0.0000        0.0000        0.0000        0.0000        0.0000        0.0000        0.0000        0.0000        0.0000        0.0000        0.0000        0.0000        0.0000        0.0000        0.0000        0.0000        0.0000        0.0000
        0.0000        0.0000        0.0000        0.0000        0.0000        0.0000        0.0000        0.0000        0.0000        0.0000        0.0000        0.0000        0.0000        0.0000        0.0000        0.0000        0.0000        0.0000        0.0000       28.6475       39.2557       18.4229       19.9034       16.4492       42.8744       39.6949       25.9994       12.8412       35.9384       36.0004       31.9524       19.2260       18.9513        4.1279        2.4335        2.0534        0.9406        0.2830        0.2574        3.5162        6.5188        0.9568        0.3629        0.3780        2.0040        3.0120        3.2640        4.0620        2.4420        2.7660        0.8040        0.9960        0.3360        0.0960        0.6600        1.1499        0.6335        0.4880        0.4135        0.1466        0.2544        0.1915        1.4106        1.5937        2.4222        5.3738        4.6824        4.5069        3.2366        2.2778        2.2282        1.4590        1.4998        1.4187        1.0992        1.5698        1.8438        2.5142        3.1343        3.6358        3.4810        4.2558        4.3073        4.3913        3.1340        4.2903        4.1450        3.9495        3.0241        2.7593        2.1390        3.1539        3.2317        2.9000        4.1249        6.0150        6.8261        6.5810        6.0983        7.3451        8.1357        6.8592        6.6956        6.0880        5.6082        5.2281        5.1818        6.1296        6.4971        5.7651        5.1811        4.7484        3.2674        3.3021        4.5766        7.1732        6.2145        4.3286        4.6225        6.8548        7.5262        8.1792        5.8549        5.9165        5.1666        2.4444        2.5419        2.4485        2.8375        2.7918        3.5767        5.2844        6.0646        7.4206        9.7047       11.0225       11.8420       12.7725       15.2786       12.7363       12.6264       11.9260       12.8469       14.2138       16.0665       17.4097       14.3764       67.6779       50.3999       43.0928       17.0426       29.9024       28.1176       26.7729       28.1615       32.9724       27.2697       69.6620       35.2283       27.1478       31.6450       32.3713       31.8601       25.0673       23.0697       25.2326       24.9376       29.8489       33.1620       36.0490       41.0988       41.5449       51.1644       65.0554       55.2971       62.7549       63.1692       73.2955       68.3687       45.6806       34.1723       32.7450       32.6077       30.1956       29.9534       30.9450       32.2299       43.9768        0.0000        0.0000        0.0000        0.0000        0.0000        0.0000        0.0000        0.0000        0.0000        0.0000        0.0000        0.0000        0.0000        0.0000        0.0000        0.0000        0.0000        0.0000        0.0000        0.0000        0.0000        0.0000        0.0000        0.0000        0.0000        0.0000        0.0000        0.0000        0.0000        0.0000        0.0000        0.0000        0.0000        0.0000        0.0000        0.0000        0.0000        0.0000        0.0000        0.0000        0.0000        0.0000        0.0000        0.0000        0.0000        0.0000        0.0000        0.0000        0.0000        0.0000        0.0000        0.0000        0.0000        0.0000        0.0000        0.0000        0.0000        0.0000        0.0000        0.0000        0.0000
        0.0000        0.0000        0.0000        0.0000        0.0000        0.0000        0.0000        0.0000        0.0000        0.0000        0.0000        0.0000        0.0000        0.0000        0.0000        0.0000        0.0000        0.0000        0.0000        0.0000        0.7130       16.5983       26.5491       27.6956       36.9642       44.7849       34.3780       18.1063       17.3222       30.7597       18.5279        6.4415        3.4041        2.5136        1.6138        0.0759        1.3256        0.6969        2.4297        2.5071        2.5486        2.5278        1.3361        1.5708        3.2160        1.6800        0.1080        0.1080        2.3160        2.3160        1.2300        0.4320        0.4380        0.1920        0.5400        1.0189        0.7124        1.0126        1.7376        1.4002        1.0079        0.8155        1.2168        2.9385        4.1781        3.7155        3.2927        3.5952        4.3065        2.8076        1.1535        1.3791        1.4939        1.1420        1.3954        1.6737        2.0471        2.1608        2.1500        3.0522        3.6938        3.5745        4.2105        3.6032        3.6454        4.1757        3.8084        3.7763        2.2540        1.4889        1.2840        2.4883        2.7865        2.8861        4.6025        5.8467        5.6312        5.6683        5.9722        6.1418        6.3099        5.9290        6.5486        5.6937        5.3846        4.8023        5.7649        4.3012        4.9642        4.8439        3.9199        4.2696        3.9997        4.5718        6.2495        7.5736        7.2624        6.5229        5.2974        5.1325        6.2074       10.7162       13.8840       14.1688       10.8498        4.0060        3.4307        2.5882        3.6675        2.9827        3.7917        5.3562        6.1863        9.6916       10.4671       10.6917       11.7613       13.4251       12.9983       10.8426       11.2108       11.8065       12.2164       13.1728       21.5571       18.4398       16.1733       18.7702       16.1331       23.8248       20.3271       20.8657       21.3320       23.2439       28.1754       29.2888       32.0710       32.4796       33.9525       36.1593       34.5560       33.0029       33.0657       25.5257       28.5294       25.3849       28.8007       43.4650       36.4335       36.4662       34.6706       39.4033       43.3186       56.4230       53.1130       58.7553       63.9901       52.9593       43.7434       33.6173       32.3943       31.8556       30.9841       30.6811       32.5977       31.6714       32.5738       39.7749       49.7140        0.0000        0.0000        0.0000        0.0000        0.0000        0.0000        0.0000        0.0000        0.0000        0.0000        0.0000        0.0000        0.0000        0.0000        0.0000        0.0000        0.0000        0.0000        0.0000        0.0000        0.0000        0.0000        0.0000        0.0000        0.0000        0.0000        0.0000        0.0000        0.0000        0.0000        0.0000        0.0000        0.0000        0.0000        0.0000        0.0000        0.0000        0.0000        0.0000        0.0000        0.0000        0.0000        0.0000        0.0000        0.0000        0.0000        0.0000        0.0000        0.0000        0.0000        0.0000        0.0000        0.0000        0.0000        0.0000        0.0000        0.0000        0.0000        0.0000        0.0000
        0.0000        0.0000        0.0000        0.0000        0.0000        0.0000        0.0000        0.0000        0.0000        0.0000        0.0000        0.0000        0.0000        0.0000        0.0000        0.0000        0.0000        0.0000        0.0000        0.0000        0.0000       11.5437       47.4250       31.8685       24.6686       27.3342       36.9219       27.0043       26.1732       21.5610       22.3649        7.8818        7.3733        5.2986        6.0474        3.4733        1.1463        1.8847        8.5254        3.9949        4.1721        2.3327        3.9321        3.9360        1.6122        2.0940        1.2300        1.6200        2.0940        1.1940        2.3160        0.7680        0.9000        0.6120        0.7440        2.7617        3.4568        3.6043        4.2956        2.1071        1.8967        0.6216        0.8817        2.5349        2.6466        2.9856        2.9716        2.5629        0.4517        0.4915        0.3917        0.8072        0.9280        1.2691        1.7789        2.4440        1.7857        1.4119        1.8720        3.8217        3.7786        3.2592        3.0542        3.2374        3.5859        3.4424        4.7694        4.6835        4.9693        2.0625        1.5863        2.7662        3.1426        2.7505        3.7593        4.3654        4.8277        5.3914        5.3577        6.0473        5.8815        5.2158        4.9738        4.5720        3.9035        3.2990        3.1079        2.9836        3.5110        4.6574        4.0533        4.0577        4.2588        5.6978        7.7248       10.6558       10.5987        6.0825        6.0337       10.0365        8.7599       13.9558       15.9772       15.9238       13.2461        7.9904        4.6957        2.5163        3.1468        6.5376        4.3657        5.5920        6.5066        8.7824        8.2181       10.3007       11.8060       11.5729       11.4865       12.9499       10.6873       11.3353       12.5183       15.9935       21.2503       19.3181       20.0131       20.9907       19.2341       19.7910       17.3626       18.4496       27.0536       27.4961       27.4351       38.1297       33.3938       28.3178       32.1055       32.3694       31.7073       32.2204       29.6022       34.7126       34.3996       29.8363       36.4732       39.5578       33.0221       43.5510       42.8640       39.2043       34.0914       33.4795       39.6323       52.7370       63.7983       56.7478       46.5653       55.6556       53.1984       33.5345       34.2646       33.7113       32.7623       34.0694       36.2744       44.4891       46.2660       49.4189        0.0000        0.0000        0.0000        0.0000        0.0000        0.0000        0.0000        0.0000        0.0000        0.0000        0.0000        0.0000        0.0000        0.0000        0.0000        0.0000        0.0000        0.0000        0.0000        0.0000        0.0000        0.0000        0.0000        0.0000        0.0000        0.0000        0.0000        0.0000        0.0000        0.0000        0.0000        0.0000        0.0000        0.0000        0.0000        0.0000        0.0000        0.0000        0.0000        0.0000        0.0000        0.0000        0.0000        0.0000        0.0000        0.0000        0.0000        0.0000        0.0000        0.0000        0.0000        0.0000        0.0000        0.0000        0.0000        0.0000        0.0000        0.0000        0.0000
        0.0000        0.0000        0.0000        0.0000        0.0000        0.0000        0.0000        0.0000        0.0000        0.0000        0.0000        0.0000        0.0000        0.0000        0.0000        0.0000        0.0000        0.0000        0.0000        0.0000        0.0000       13.5419       38.3871       31.3782       28.9813       32.3384       52.4287       28.6080       33.6886       25.5272       25.8751       25.6818       24.7926       22.1176       22.5817       21.2677       14.8897        4.6876       13.2570        6.9556        4.3574        2.9241        1.3854        2.8899        3.2492        3.8168        4.2463        4.9622        3.0660        3.3649        4.8847        3.3625        2.7256        1.1284        1.2984        3.0049        4.2725        6.5886        5.6208        2.4953        1.4344        1.2982        2.8898        2.2917        1.5172        1.0820        2.2203        1.6199        2.0274        1.3448        1.2021        0.9894        0.9202        1.5303        2.3309        2.3734        0.8269        1.0177        1.3030        3.6386        3.5129        3.1387        2.6728        3.7283        5.7224        5.0591        5.5980        4.8826        4.8837        3.3609        4.3221        4.0001        4.0456        3.2666        3.8610        3.8036        4.3356        4.5268        4.7591        5.3718        5.6294        5.2787        5.0468        2.6881        1.9354        1.5614        1.5149        1.9787        1.9235        2.1604        2.3435        3.2940        4.4949        5.8229        7.5715        6.5726        5.7267        4.9604        5.6368       11.3986        5.5984        9.8600       10.5653       10.9382       12.9150       10.7915        3.3313        3.1205        2.7783        3.5307        3.8626        5.5931        9.7954        7.1453        7.4950       10.9703       20.4960       27.9450       17.8636       10.5087       13.4267       13.0398       14.9156       18.5396       26.0001       21.5061       18.7356       23.5831       22.7330       17.5906       16.3373       19.6359       36.7755       33.3195       40.6355       41.0918       34.5372       26.9034       32.7001       30.8778       31.2032       34.9796       38.5044       43.0128       35.5901       40.0465       46.9929       60.7985       58.4838       60.4840       54.3905       46.3210       38.7612       34.2556       34.4958       30.8021       39.5799       49.6237       65.5403       63.6213       55.3337       39.1309       37.6024       37.7808       39.2853       34.7608       43.5343       45.4779       47.5885       49.1290        0.0000        0.0000        0.0000        0.0000        0.0000        0.0000        0.0000        0.0000        0.0000        0.0000        0.0000        0.0000        0.0000        0.0000        0.0000        0.0000        0.0000        0.0000        0.0000        0.0000        0.0000        0.0000        0.0000        0.0000        0.0000        0.0000        0.0000        0.0000        0.0000        0.0000        0.0000        0.0000        0.0000        0.0000        0.0000        0.0000        0.0000        0.0000        0.0000        0.0000        0.0000        0.0000        0.0000        0.0000        0.0000        0.0000        0.0000        0.0000        0.0000        0.0000        0.0000        0.0000        0.0000        0.0000        0.0000        0.0000        0.0000        0.0000        0.0000
        0.0000        0.0000        0.0000        0.0000        0.0000        0.0000        0.0000        0.0000        0.0000        0.0000        0.0000        0.0000        0.0000        0.0000        0.0000        0.0000        0.0000        0.0000        0.0000        0.0000        0.0000        8.5777       11.4866        8.4029       12.4461       18.4069       27.1420       18.7019       15.7942       19.9472       23.6755       17.2011       20.8001       19.5989        6.2219        4.4335        3.7176        2.7393        0.3374        0.2932        5.9452       11.4172       12.5995        4.8297        2.0720        4.6263        5.6018        5.6275        4.9125        3.6603        3.5705        2.5021        1.8244        2.4113        2.5288        2.1569        3.7924        5.5655        4.1064        1.7791        1.4462        3.0015        2.4665        1.0347        1.2337        1.4644        0.7787        1.0257        1.2737        0.8128        0.8344        0.8373        1.2392        1.3269        1.3524        1.8699        1.2084        0.6990        3.4847        4.2620        2.6911        4.1778        2.5216        4.7230        5.5555        5.4002        5.5448        5.0792        4.5165        4.5691        5.4947        4.7588        4.4811        3.0962        3.6062        3.7875        3.7562        4.0991        4.0914        4.7655        5.1541        4.4728        3.6576        1.8874        1.5904        1.1370        1.1652        1.5362        1.5572        1.8892        2.7349        3.3235        4.0742        3.9679        5.4458        5.0815        4.2688        4.2013        6.3342        9.7767        4.9202        4.8940        4.5598        4.4279        3.0656        2.1451        6.2984        3.0500        3.0432        3.4516        4.0341        6.0630        7.8686        7.1569        7.4218        9.2180       10.2405       11.5718       12.2408       10.5044       13.2063       12.7316       15.9352       21.5073       22.9258       18.4261       17.5989       16.5991       20.3852       18.7126       18.2713       19.3697       21.1916       22.7733       29.1179       31.1175       28.6294       28.7632       32.8029       33.5572       30.9745       31.9858       31.9914       40.7114       37.8671       41.6306       51.2998       59.5871       59.4382       58.3992       52.5627       57.0138       51.5006       44.8953       40.3364       48.4899       47.0634       71.8797       69.5544       67.1547       48.9762       52.8611       51.2840       49.4405       43.0255       39.7092       45.5522       40.4623       47.7634       45.1986        0.0000        0.0000        0.0000        0.0000        0.0000        0.0000        0.0000        0.0000        0.0000        0.0000        0.0000        0.0000        0.0000        0.0000        0.0000        0.0000        0.0000        0.0000        0.0000        0.0000        0.0000        0.0000        0.0000        0.0000        0.0000        0.0000        0.0000        0.0000        0.0000        0.0000        0.0000        0.0000        0.0000        0.0000        0.0000        0.0000        0.0000        0.0000        0.0000        0.0000        0.0000        0.0000        0.0000        0.0000        0.0000        0.0000        0.0000        0.0000        0.0000        0.0000        0.0000        0.0000        0.0000        0.0000        0.0000        0.0000        0.0000        0.0000        0.0000
        0.0000        0.0000        0.0000        0.0000        0.0000        0.0000        0.0000        0.0000        0.0000        0.0000        0.0000        0.0000        0.0000        0.0000        0.0000        0.0000        0.0000        0.0000        0.0000        0.0000        0.0000        6.6167        0.9783        9.2748       14.0984        8.2952        4.3716        5.3000        7.0578       12.0052       15.8214       13.4199        4.9729        4.0848        7.8273       16.7964       21.9757       10.9002        7.4149       10.7576       11.5411       11.0407        1.8583        1.3461        7.1452        7.9532        8.0693        8.8572        5.5757        1.7957        1.3510        0.3893        0.3959        1.0061        2.9355        3.2505        1.9730        5.0565        3.0375        3.6278        3.6526        2.5961        0.9202        1.0672        1.2327        1.0309        0.5018        1.6445        0.8656        0.4548        0.5230        0.9160        0.6582        1.0184        1.2304        1.9620        2.2103        0.8203        1.6082        3.0946        4.8174        6.4022        3.0327        4.8392        5.5409        7.1107        6.6023        6.3864        5.5583        5.7860        5.4925        3.9873        3.6694        3.4159        3.2975        3.7772        3.7343        3.6249        4.0073        4.3702        4.5572        3.8007        3.1282        1.7648        1.6826        0.9769        0.9640        1.4129        1.9074        1.6791        2.3882        3.3329        4.2864        4.7755        6.1497        5.3957        5.3327        5.7834        7.4192        9.5304        5.6050        4.7771        4.6748        3.2295        2.8062        2.8435        2.6053        3.5590        6.0369        3.9005        4.3967        6.1442        6.7894        7.2482        7.7053        8.9741        9.5570       11.4163       10.9073       11.2411       16.4761       19.0287       19.8350       20.7500       16.3174       19.9746       17.7272       24.0373       36.7512       21.6155       17.7644       16.9389       18.6047       20.6699       22.1424       24.3181       24.4165       29.5775       29.2688       28.7507       36.2626       39.5311       37.4200       38.0300       37.8235       38.4545       42.1867       45.8454       47.5756       40.7382       44.5338       48.5811       47.9745       48.6474       49.2660       58.5401       42.1794       66.3096       66.6329       96.4455       63.8003       56.5398       48.4623       46.4470       40.4559       36.9674       39.4004       40.1959       34.9129       33.9447       32.3391        0.0000        0.0000        0.0000        0.0000        0.0000        0.0000        0.0000        0.0000        0.0000        0.0000        0.0000        0.0000        0.0000        0.0000        0.0000        0.0000        0.0000        0.0000        0.0000        0.0000        0.0000        0.0000        0.0000        0.0000        0.0000        0.0000        0.0000        0.0000        0.0000        0.0000        0.0000        0.0000        0.0000        0.0000        0.0000        0.0000        0.0000        0.0000        0.0000        0.0000        0.0000        0.0000        0.0000        0.0000        0.0000        0.0000        0.0000        0.0000        0.0000        0.0000        0.0000        0.0000        0.0000        0.0000        0.0000        0.0000        0.0000        0.0000
        0.0000        0.0000        0.0000        0.0000        0.0000        0.0000        0.0000        0.0000        0.0000        0.0000        0.0000        0.0000        0.0000        0.0000        0.0000        0.0000        0.0000        0.0000        0.0000        0.0000        0.0000        0.0000        5.5442       11.4743       10.4112       10.7279       14.5776       11.0786        7.5119        5.6365        1.2273        1.2006        1.1453        1.9775        1.1280        6.0405        8.3541        7.0472       13.2627        1.5180        3.0361        0.8137        0.2765        1.1187        2.0668        3.7591        5.6436        7.5707        5.9378        4.3460        3.8142        1.4304        1.1481        1.1988        1.9408        4.4061        1.9432        4.1338        5.4740        4.9929        3.9473        1.5042        1.0402        0.9602        1.7912        0.6095        0.4790        1.1957        2.1955        0.6665        0.5285        1.0179        0.7729        1.2014        0.9013        0.8417        2.0071        2.3332        3.4087        3.5735        4.1569        4.4876        7.6934        5.7275        5.1193        7.5277        8.1478        7.2092        7.6768        6.0408        5.0034        3.9888        3.6193        3.0549        3.5747        3.3392        3.4552        3.6094        3.0969        3.7866        3.6380        3.2972        2.7987        1.6712        2.2374        1.4665        1.3205        1.5764        1.4546        1.4514        2.0182        2.6726        3.6812        4.5569        6.1824        5.0721        5.4085        5.7352        6.0456        5.4675        5.1047        5.1983        4.6268        3.1393        2.8104        3.3234        3.1703        3.9326        4.2541        4.5424        6.0754        7.0453        7.8194        8.5121        8.2437       10.5514        9.9790        9.9568       10.2900       10.4616       11.6140       13.5506       13.6056       14.9855       12.1573       12.5036       24.0993       33.3984       19.2399       16.2655       16.1491       19.8641       19.3445       18.6769       19.9041       23.2790       22.2332       23.5614       26.7058       37.0305       42.7453       46.2065       48.3207       47.3568       60.4486       40.0817       37.7261       38.1869       40.5409       41.4503       42.6176       54.0464       64.7194       61.2415       38.8321       33.2229       40.6725       43.8374       58.6049       49.3230       43.9564       48.0653       46.7049       38.6955       33.6111       30.9507       31.1101       31.5825       34.5037       31.9004       32.6589        0.0000        0.0000        0.0000        0.0000        0.0000        0.0000        0.0000        0.0000        0.0000        0.0000        0.0000        0.0000        0.0000        0.0000        0.0000        0.0000        0.0000        0.0000        0.0000        0.0000        0.0000        0.0000        0.0000        0.0000        0.0000        0.0000        0.0000        0.0000        0.0000        0.0000        0.0000        0.0000        0.0000        0.0000        0.0000        0.0000        0.0000        0.0000        0.0000        0.0000        0.0000        0.0000        0.0000        0.0000        0.0000        0.0000        0.0000        0.0000        0.0000        0.0000        0.0000        0.0000        0.0000        0.0000        0.0000        0.0000        0.0000        0.0000
        0.0000        0.0000        0.0000        0.0000        0.0000        0.0000        0.0000        0.0000        0.0000        0.0000        0.0000        0.0000        0.0000        0.0000        0.0000        0.0000        0.0000        0.0000        0.0000        0.0000        0.0000       24.0687       11.1252       18.6631       10.9708        8.6460       24.9564       17.6696        4.1633        1.5597        0.5632        3.8100       17.9535       13.1752       12.1948       12.6246       31.3136       49.0599       51.2597       30.6802       15.1974        9.8694       10.2054        8.8603       10.6806       12.1159       15.0841        3.7146        2.4485        2.4505        6.8316        5.0015        3.9538        4.4170        2.6525        1.4783        3.8743        6.1075        6.5699        2.3383        1.2129        1.1052        1.7859        1.3179        1.7650        1.2388        0.9311        1.6467        2.5628        2.4239        2.5003        2.0982        1.6978        1.9147        1.5683        1.5768        1.2655        1.8402        3.1332        4.8258        3.9330        3.5986        3.7678        5.0648        6.7001        7.6928        7.3244        8.0336        9.9930        8.3874        6.9588        5.2789        4.3001        3.8550        3.5058        2.9700        2.7993        3.0520        3.2089        2.8276        2.9534        2.7932        2.3993        2.2199        2.1770        1.9805        2.3976        0.9892        1.4277        1.3470        1.8818        3.1783        3.7959        5.6541        6.8650        5.5852        5.8052        5.0032        5.0740        4.9289        5.0117        5.0704        5.3498        4.4534        4.2428        4.3975        4.8182        5.6017        6.2389        6.8227        7.5750        8.9879       11.5461       11.2641       12.3039       14.6497        9.0966        9.8688       12.1327       10.6163       10.3344        9.5465        8.4597        6.4622        7.4533       13.9493       10.4226       15.5910       12.5137       13.3853       10.5646       15.9825       14.3710       15.8308       17.4372       18.3754       19.8296       21.4415       26.7058       35.1831       36.5850       43.1129       35.1830       37.0048       40.3358       35.6082       39.0726       41.2087       41.8475       43.1908       49.4893       55.3781       60.9879       53.5813       40.5185       48.1418       53.4048       43.4143       62.9508       55.9297       50.3789       44.2037       35.2514       33.5321       41.1269       28.0877       28.5140       30.1306       31.2536       33.3222       28.3626       34.4520        0.0000        0.0000        0.0000        0.0000        0.0000        0.0000        0.0000        0.0000        0.0000        0.0000        0.0000        0.0000        0.0000        0.0000        0.0000        0.0000        0.0000        0.0000        0.0000        0.0000        0.0000        0.0000        0.0000        0.0000        0.0000        0.0000        0.0000        0.0000        0.0000        0.0000        0.0000        0.0000        0.0000        0.0000        0.0000        0.0000        0.0000        0.0000        0.0000        0.0000        0.0000        0.0000        0.0000        0.0000        0.0000        0.0000        0.0000        0.0000        0.0000        0.0000        0.0000        0.0000        0.0000        0.0000        0.0000        0.0000        0.0000
        0.0000        0.0000        0.0000        0.0000        0.0000        0.0000        0.0000        0.0000        0.0000        0.0000        0.0000        0.0000        0.0000        0.0000        0.0000        0.0000        0.0000        0.0000        0.0000        0.0000       34.6094       22.1778       11.1214        8.3783        6.5249        2.7052        6.4424       18.6499       24.2002       15.1146       15.3020       10.9833        6.2962       17.5044       13.5843        7.9578        8.7536       41.6492       44.1440       25.9489       22.3189       17.5128       17.7084       17.4157       31.4486       36.4733       18.3849        8.9284       10.1729        9.1101        6.9349        2.7916        2.9502        2.3834        0.9462        1.2633        4.1992        7.0692        5.2466        1.2791        1.1172        2.5742        1.6242        1.2447        0.8019        1.4549        1.4033        1.9105        2.4428        3.2057        3.3842        2.9082        2.4271        3.1987        2.9333        2.4535        2.1218        2.7714        2.7066        3.0995        2.9455        4.8325        5.1436        5.4044        5.6113        8.1049        8.0017        8.0424        9.0994        9.2697        7.3043        4.9843        4.5483        3.9657        4.8160        3.9460        2.8738        2.1570        2.3230        2.9494        2.9827        2.8462        2.5556        2.2059        1.7081        1.8321        1.6338        1.3304        1.3908        1.4442        1.7641        2.6051        3.3698        3.9643        6.1339        4.8754        4.7219        5.3093        5.0617        7.2528        5.9095        5.5222        5.7553        4.8145        4.8426        4.9395        5.5676        6.6039        7.3133        7.8030        8.2636       12.4076       15.3138       17.8570       13.3120       14.5971        9.8929       13.6768       10.7848        8.6940       11.4152        8.3688        6.6542        6.1188        8.4232       11.6797       10.5614        9.5129       10.5908       15.3355       16.7184       12.4474       14.0310       17.1928       17.3592       19.8588       20.0263       22.1368       24.4245       35.2164       36.0673       35.7747       36.2993       37.7204       36.4437       40.2930       41.4896       38.8663       37.8661       39.1502       44.0663       43.3549       56.6400       66.6464       42.9459       40.1283       44.9911       47.5899       42.0214       37.7458       36.0826       31.1021       28.9755       26.3252       24.1688       24.4780       24.4500       26.2009       27.1458       29.0067       32.1262       38.1850       47.7369        0.0000        0.0000        0.0000        0.0000        0.0000        0.0000        0.0000        0.0000        0.0000        0.0000        0.0000        0.0000        0.0000        0.0000        0.0000        0.0000        0.0000        0.0000        0.0000        0.0000        0.0000        0.0000        0.0000        0.0000        0.0000        0.0000        0.0000        0.0000        0.0000        0.0000        0.0000        0.0000        0.0000        0.0000        0.0000        0.0000        0.0000        0.0000        0.0000        0.0000        0.0000        0.0000        0.0000        0.0000        0.0000        0.0000        0.0000        0.0000        0.0000        0.0000        0.0000        0.0000        0.0000        0.0000        0.0000        0.0000
        0.0000        0.0000        0.0000        0.0000        0.0000        0.0000        0.0000        0.0000        0.0000        0.0000        0.0000        0.0000        0.0000        0.0000        0.0000        0.0000        0.0000        0.0000        0.0000        0.0000       45.2468       24.2728        8.5171       16.5033       16.7428        9.9251        6.8915       18.4712        6.7168        6.1753       12.9118        7.7171       21.7025       28.2946       30.2662       29.9316       30.9810       42.1986       31.1471       23.1115       30.3299       39.7303       45.1208       45.0785       31.0966       26.8552       24.2163       11.9776       15.8770        8.1796        4.1342        4.0068        4.8859        4.6071        6.2710        7.0322        3.2137        4.7857        6.6820        4.4993        6.2387        8.4572        5.9521        4.0099        3.2948        3.6436        4.8115        7.0223        7.7926        6.1616        4.5045        2.3348        1.9047        2.4651        1.7591        1.4924        1.9017        2.7306        3.8486        4.6354        4.4664        4.0528        5.0527        5.1337        7.1255        7.6071        7.6958        9.7861       10.5057       10.2127        8.0540        5.5668        4.2786        3.9051        4.2946        3.6409        3.9748        3.2201        2.6832        2.7829        3.3539        2.6388        2.0686        2.0474        1.9243        1.7760        1.7429        1.1062        1.7897        2.1246        2.3854        2.6107        3.3500        4.0246        4.6997        4.3776        4.7877        5.3634        5.2251        6.0968        6.2124        7.7313        6.7337        5.7067        5.5391        5.7723        6.5699        7.5912        8.2827        8.7745        9.1485       10.1943       12.4778       14.6031       11.4765       10.4188       10.3876        9.6899        8.8785       10.8404        8.1716        8.0553        7.7920        6.6787        7.8928        7.7701        6.1277       12.6338       10.7432        7.0973        8.4736       12.1912       14.2055       15.5374       17.2728       18.2830       22.0758       23.7842       25.6372       30.0354       32.7348       36.1763       35.3629       35.5000       36.4877       38.0792       40.6182       35.6139       35.8349       51.9216       40.3925       63.1890       50.2629       66.1421       74.9048       39.3967       44.7001       40.7467       34.9414       34.3936       29.2982       29.9800       28.0154       24.7130       22.3934       22.3189       22.1701       24.1738       24.8000       24.9099       28.5450       40.3559       35.8523       36.4319        0.0000        0.0000        0.0000        0.0000        0.0000        0.0000        0.0000        0.0000        0.0000        0.0000        0.0000        0.0000        0.0000        0.0000        0.0000        0.0000        0.0000        0.0000        0.0000        0.0000        0.0000        0.0000        0.0000        0.0000        0.0000        0.0000        0.0000        0.0000        0.0000        0.0000        0.0000        0.0000        0.0000        0.0000        0.0000        0.0000        0.0000        0.0000        0.0000        0.0000        0.0000        0.0000        0.0000        0.0000        0.0000        0.0000        0.0000        0.0000        0.0000        0.0000        0.0000        0.0000        0.0000        0.0000        0.0000
        0.0000        0.0000        0.0000        0.0000        0.0000        0.0000        0.0000        0.0000        0.0000        0.0000        0.0000        0.0000        0.0000        0.0000        0.0000        0.0000        0.0000        0.0000        0.0000        0.0000       56.7551       22.5206        6.8690       14.7643       21.7862       15.1894       15.5439       10.5314        7.2551        8.5115       12.5312       15.8814       33.1217       23.5080       14.9859        8.3340       13.6637       10.7424       10.6656       12.1335       20.8516       22.9324       15.2962       22.1560       18.3718       23.8389       34.1223       13.9854       14.8488        9.1506        8.2004       16.8927       13.7375       15.0444       16.2838       20.4913       17.5394       18.6046       13.4363        6.4377        9.1587        8.7456        4.1892        4.1347        4.0307        6.3605        4.0790        4.2485        3.9219        3.9975        3.1211        1.7279        1.3278        1.1785        1.4452        1.0926        1.3369        1.3414        1.5152        4.0787        5.1645        8.6506        8.5079        5.4090        6.3114        7.4257        6.6716        8.7938        8.5313        8.0276        6.9373        5.6705        4.6175        4.0863        3.5248        2.9906        3.2113        3.6623        2.9656        2.8651        3.1106        2.9576        2.3519        3.0040        2.1432        1.9815        1.7896        1.1165        1.0703        1.3300        1.7146        2.2654        2.8919        3.7108        4.8697        5.4280        5.1624        4.9019        5.5269        6.4481        7.4307        7.7163        7.7390        6.7979        6.3476        6.6961        7.6434        8.8987        9.6567       10.2623       10.7968       13.3972       13.8601       13.8058       10.7700       10.2526       12.0405       14.1214        8.7740        8.6578        8.8444        9.1145       10.8684       10.5513       12.0473        5.1375        6.7492        8.1330        8.7951        9.7202        9.7962       12.3235       13.8726       15.7703       17.2648       18.2090       19.8289       21.1892       22.0880       28.8498       30.3650       31.1960      133.9285       30.6771       30.5246       31.5267       31.0486       31.6003       31.1744       35.0644       33.3365       36.9921       37.8456       33.4193       34.5512       35.6707       33.0063       30.2753       30.5330       26.1285       29.9125       35.3310       37.2325       26.3298       21.4444       22.4945       22.3825       23.8289       24.1781       25.1532       33.7982       58.3525       53.7052       25.6228       36.6228        0.0000        0.0000        0.0000        0.0000        0.0000        0.0000        0.0000        0.0000        0.0000        0.0000        0.0000        0.0000        0.0000        0.0000        0.0000        0.0000        0.0000        0.0000        0.0000        0.0000        0.0000        0.0000        0.0000        0.0000        0.0000        0.0000        0.0000        0.0000        0.0000        0.0000        0.0000        0.0000        0.0000        0.0000        0.0000        0.0000        0.0000        0.0000        0.0000        0.0000        0.0000        0.0000        0.0000        0.0000        0.0000        0.0000        0.0000        0.0000        0.0000        0.0000        0.0000        0.0000        0.0000        0.0000
        0.0000        0.0000        0.0000        0.0000        0.0000        0.0000        0.0000        0.0000        0.0000        0.0000        0.0000        0.0000        0.0000        0.0000        0.0000        0.0000        0.0000        0.0000        0.0000        0.0000        0.0000       48.1768       50.0480       74.9038       69.5430       63.9226       53.0221       50.0278       38.3293       43.5445       45.5575       28.8930       33.0028       18.0339       28.9897       34.4381       10.8581       10.9628        7.7735       25.2308       27.1800       22.5378       25.9075       22.6319       34.6787       25.4716       27.1877       23.0184       15.7955       12.3544        6.2809       11.4403       21.0379       22.1011       19.5917       20.0512       11.9891       16.2058       22.9603       12.3049        8.3028        5.1225        3.9005        5.6206        4.1504        4.4061        4.1143        2.8328        1.5164        3.8719        3.5342        2.2732        1.3787        1.5041        2.1183        1.8331        4.4482        3.8781        5.6864        5.8641        7.6606        9.2066       10.1998        4.8747        5.0212        5.9688        7.5470        8.0547        8.2573        6.5047        6.2064        6.4311        6.4794        4.6815        4.1265        5.8756        5.0145        3.2985        4.3382        4.7637        4.0835        3.5900        3.1182        3.3145        4.0227        3.2292        3.9459        1.9690        1.8638        1.7645        2.3913        1.6497        2.2777        3.8218        4.3582        3.0735        4.0100        4.5579        5.5853       11.5458       13.9976       10.6607       10.4230        8.1353        7.9149        8.3017        9.3863       11.0411       13.4208       14.4934       15.0670       17.9545       17.0322       14.0072       13.2681       12.1522       11.4819       13.2153        9.6067        9.2597       12.4154       14.5476       13.2356       27.5241       16.0070        6.8198        6.9007        8.7846        9.9109       13.7256       14.0757       14.6651       14.1605       15.7205       17.9139       88.1804       30.0140       22.9191       23.6017       25.6892       26.3684       35.0675       50.0514       29.2536       23.4408       30.4704       27.2985       24.2635       24.2028       26.4186       31.4312       36.1161       35.3066       31.9504       31.6147       31.7761       39.0342       34.0614       30.3976       30.0354       31.6224       39.1848       33.7825       25.0377       25.0038       26.0339       27.5828       37.0440       30.9700       25.2042       51.5506       25.1085       26.3120       23.9417       21.6223       29.5800        0.0000        0.0000        0.0000        0.0000        0.0000        0.0000        0.0000        0.0000        0.0000        0.0000        0.0000        0.0000        0.0000        0.0000        0.0000        0.0000        0.0000        0.0000        0.0000        0.0000        0.0000        0.0000        0.0000        0.0000        0.0000        0.0000        0.0000        0.0000        0.0000        0.0000        0.0000        0.0000        0.0000        0.0000        0.0000        0.0000        0.0000        0.0000        0.0000        0.0000        0.0000        0.0000        0.0000        0.0000        0.0000        0.0000        0.0000        0.0000        0.0000        0.0000        0.0000        0.0000        0.0000
        0.0000        0.0000        0.0000        0.0000        0.0000        0.0000        0.0000        0.0000        0.0000        0.0000        0.0000        0.0000        0.0000        0.0000        0.0000        0.0000        0.0000        0.0000        0.0000        0.0000        0.0000       52.9309       48.3001       75.5176       82.3960       77.0791       68.6254       61.5728       56.5553       56.6184       48.9312       37.5833       15.3621       10.1374       11.5457       39.8215       74.2924       43.4729       37.4082       26.5612       24.8907       24.9692       46.3134       37.3964       45.6000       28.3760        7.4365       16.4277        8.1655        4.3898        6.3327        7.8833       14.4524       13.1711       12.8294        7.4064       11.7613       10.4257        8.0716        7.8446        7.3302        5.7985        8.8555        4.6715        4.2387        2.0677        1.5926        2.0955        2.2742        4.9604       10.1745        3.9368        2.9901        1.7547        1.1695        1.1417        4.3922        7.0972        8.9621       14.2520        9.7094        6.4737        6.1682        6.9201        6.7235        7.1934        6.1021        5.4114        5.9479        6.4380        6.1440        5.7028        6.1551        8.1241        8.3011        8.9979        7.8418       10.9539        5.9262        6.4679        5.2159        5.0624        6.5741        6.8467       10.9920        9.5443        7.5773        3.1282        3.7834        3.1065        3.4621        3.1185        2.8037        2.1664        2.2765        3.7523        3.1674        5.4414        5.7642       21.0902       16.4480       12.4781       13.0594        9.3525        8.8517       13.4193       14.3698       17.3678       30.9509       33.9417       22.8065       28.8458       22.0426       20.5111       20.2078       19.0166       19.5428       23.6949       20.9327       11.8912       15.8385       14.1332       40.8136       27.8762        6.9330        8.3086       15.4083       11.1207       11.5676       13.7977       14.0277       17.7536       18.7202       15.7224       18.3417       35.6932       41.0296       23.5786       28.6706       35.2789       24.6223      167.2217       24.0806       21.1937       22.1504       20.4023       28.3332       23.8780       27.3542       23.1246       20.6038      104.9874       18.9575       42.2486       26.8913       28.6252       35.8578       31.2888       26.5917       24.4161       37.2737       36.5478       35.9005       25.7840       25.3413       37.7689       34.5613       24.3829       24.4529       24.1279       24.0244       27.3725       30.9362       34.3213       21.0633       11.3700        0.0000        0.0000        0.0000        0.0000        0.0000        0.0000        0.0000        0.0000        0.0000        0.0000        0.0000        0.0000        0.0000        0.0000        0.0000        0.0000        0.0000        0.0000        0.0000        0.0000        0.0000        0.0000        0.0000        0.0000        0.0000        0.0000        0.0000        0.0000        0.0000        0.0000        0.0000        0.0000        0.0000        0.0000        0.0000        0.0000        0.0000        0.0000        0.0000        0.0000        0.0000        0.0000        0.0000        0.0000        0.0000        0.0000        0.0000        0.0000        0.0000        0.0000        0.0000        0.0000        0.0000
        0.0000        0.0000        0.0000        0.0000        0.0000        0.0000        0.0000        0.0000        0.0000        0.0000        0.0000        0.0000        0.0000        0.0000        0.0000        0.0000        0.0000        0.0000        0.0000        0.0000        0.0000       57.3973       48.3760       81.9758       95.0609      100.1384       93.2567       64.5514       60.5500       51.7800       47.1884       20.3670       12.3898       12.9080       14.1394       32.3546       33.8111       12.5561       40.3826       21.6457       25.3194       47.8382       33.9835       18.7970       15.9986        8.5877       13.4825       47.7427       43.0896       35.2260       28.9878       16.1966        8.7098        6.3943       13.3730       24.5722       27.0272        9.7280       11.3293        6.2674        5.2654        8.8831        6.6373        5.8257        6.0954        4.7674        2.9220        1.6431        2.4103        2.7336        2.9331        2.0972        2.6743        2.3365        1.8109        3.0509        9.0422       11.1056       10.8929        9.2819        4.0317        3.1882        3.8712        4.3900        5.2309        4.9222        5.1951        6.1571        6.1832        6.4815        7.1001        7.6780       11.0096       13.7570       12.4568        8.2501       12.0993       14.6894       11.9636        7.6907       10.7643        8.8813        7.8966        7.8336        9.1659        7.5681        9.2419        3.8900        4.0433        4.0665        3.8160        2.4364        4.3702        3.7146        5.0833        5.2305        4.9807        6.1351        5.5431       14.4980       13.6600       12.7166       26.0797        9.7399        9.3322       10.1916       11.8583       18.2361       27.4600       26.2718       21.5091       22.6303       23.2897       24.8432       25.9227       28.6256       26.0715       21.6906       22.8358       16.4807       10.3651       10.5039        9.3510        8.6659       11.0623        9.9174       13.2494       11.6205       18.9522       12.7227       13.2795       17.9211       16.5903       15.8123       18.9672       25.5285       75.0366       21.9581       47.7853       22.9821       26.8992       45.9722       30.9496       19.5559       18.7194       18.4453       18.7041       19.0742       20.4195       19.2430       19.0831       20.9433       16.8102       63.4193       34.6052       22.8133       32.5537       32.2855       25.4884       28.9184       30.8467       34.3277       37.0891       25.6410       29.4858       34.2573       25.0849       23.7099       26.2715       23.4620       29.4103       24.0584       24.5058       32.1186       23.4658       12.1800        0.0000        0.0000        0.0000        0.0000        0.0000        0.0000        0.0000        0.0000        0.0000        0.0000        0.0000        0.0000        0.0000        0.0000        0.0000        0.0000        0.0000        0.0000        0.0000        0.0000        0.0000        0.0000        0.0000        0.0000        0.0000        0.0000        0.0000        0.0000        0.0000        0.0000        0.0000        0.0000        0.0000        0.0000        0.0000        0.0000        0.0000        0.0000        0.0000        0.0000        0.0000        0.0000        0.0000        0.0000        0.0000        0.0000        0.0000        0.0000        0.0000        0.0000        0.0000        0.0000        0.0000
        0.0000        0.0000        0.0000        0.0000        0.0000        0.0000        0.0000        0.0000        0.0000        0.0000        0.0000        0.0000        0.0000        0.0000        0.0000        0.0000        0.0000        0.0000        0.0000        0.0000        0.0000       49.9095       57.6204      116.6556      103.9225       89.3422       79.4025       54.4932       59.2656       42.0218       32.8810       19.4021       27.5444       26.3466       25.6949       20.1268       12.8109        9.9539        6.8402        7.6771        9.1278        9.3813       13.3809       16.2549       18.6169       21.1288       19.5342       20.7660       27.1625       29.8329       14.6197       27.5157       25.7990        4.6656       17.4122       28.6630       18.1082       13.4374       16.2631       15.6667       15.9197       19.4608       15.0874       14.5960        9.9162        5.9929        4.8913        5.6237        3.7905        2.3991        1.7671        2.3432        3.5483        3.8927        4.8338        4.5784        7.6589        9.0464        9.0567        3.9283        3.2181        3.5508        4.3429        4.5873        5.6747        6.8082        5.7645        6.9523        7.8717        8.5154        9.1623       12.4884        9.7136       16.8619       12.9306        8.8994       23.5608       36.9731       32.4314        8.2988        8.8263        9.0328        9.5419        5.7456        7.9822        8.5435        9.8660        2.9034        3.4353        2.1711        2.7130        2.6693        3.7573        3.6576        3.1015        4.4972        4.6191        5.3097        5.9340       13.1381       12.2018       12.4602       11.7976        9.3444        8.9033        9.3358       11.8292       18.8667       24.4563       19.0080       21.6143       15.5811       16.9993       16.4688       14.0360       12.6838       13.0581       11.0429       10.6506       11.3537        9.4763        8.8796        9.1819        9.2997       10.7966       10.0292       11.0847       11.5407       13.6140       14.3294       14.9231       20.1241       24.1484       26.2315       28.0998       30.1137       85.5591       21.3144       30.8601       26.1074       22.5161       22.1964       27.8090       22.4848       17.9674       20.3544       19.7737       20.5830       19.1416       20.3596       18.9588       16.9061       16.5359       28.8299       27.4794       22.3192       26.9432       34.1734       30.6201       37.9668       34.6819       26.3561       31.6470       28.5971       31.1367       27.4294       29.2113       24.5085       50.8345       48.9442       48.4885       26.2171       23.4981       26.7762       22.1027        0.0000        0.0000        0.0000        0.0000        0.0000        0.0000        0.0000        0.0000        0.0000        0.0000        0.0000        0.0000        0.0000        0.0000        0.0000        0.0000        0.0000        0.0000        0.0000        0.0000        0.0000        0.0000        0.0000        0.0000        0.0000        0.0000        0.0000        0.0000        0.0000        0.0000        0.0000        0.0000        0.0000        0.0000        0.0000        0.0000        0.0000        0.0000        0.0000        0.0000        0.0000        0.0000        0.0000        0.0000        0.0000        0.0000        0.0000        0.0000        0.0000        0.0000        0.0000        0.0000        0.0000        0.0000
        0.0000        0.0000        0.0000        0.0000        0.0000        0.0000        0.0000        0.0000        0.0000        0.0000        0.0000        0.0000        0.0000        0.0000        0.0000        0.0000        0.0000        0.0000        0.0000        0.0000        0.0000        0.0000       99.4702      138.4812      161.5622      150.8535      111.3189       73.4381       60.8638       45.2288       33.4728       10.3264       19.9694       35.8047       52.5290       28.3036       21.0608       21.2565       11.5614       10.9080       15.8397       24.6037       20.1079       34.0338       27.9767       50.7096       39.4281       47.6281       36.9534       41.4062       36.0192       31.3270       37.5622       29.1372       40.3827       26.4758       15.5488       11.7868        8.0939        7.3069       11.5643       20.4777       20.6629       13.5081       11.0360        7.3740        5.8104        8.1527        8.1485        4.7431        4.0406        4.1211        5.7620        4.9880        7.1948        6.9184        4.9532        5.1046        5.9141        6.0114        7.0841        7.7207        7.1626        5.4756        6.3113       11.8065       12.0929       11.0570       13.5448       12.4024       13.1552       11.9811        9.7640       30.3086       41.3368       23.2964       15.7101       18.4586       17.9284        6.5927        6.2637        7.4144        5.7545        4.0138        3.1314        2.9711        3.7141        3.0103        4.7196        2.5695        2.4716        3.1611        6.1560        6.4029        5.5903        7.1188        7.7230        7.6251       10.1988       11.3315       12.3329       12.3029       11.4180        8.4602        8.0484        8.4298        9.8106       14.5580       14.9538       15.6124       15.1563       15.5574       15.7183       15.1656       14.2698       11.2359       10.3505        9.5957        9.2287        9.8579       25.9218       15.7958        8.9293       22.9528       22.5827       14.9793       15.6682       32.4597       20.4821       21.2448       20.9516       21.8795       28.5414       33.3414       28.1453       28.0399       33.1773       24.3912       20.0411       21.0822       31.7188       34.4537       33.2090       18.8125       16.1833       16.8732       17.1082       15.6563       18.8583       22.0891       22.3749       23.9184       18.2998       24.4298       23.6253       39.2555       21.3332       25.4605       30.9490       30.9544       28.5482       28.9782       31.9660       25.8281       23.6730       23.2337       23.7058       22.0099       22.9264       23.6556       23.0335       24.3418       28.7481       27.9775       28.5495       24.9098       30.3982       33.7503       32.8915        0.0000        0.0000        0.0000        0.0000        0.0000        0.0000        0.0000        0.0000        0.0000        0.0000        0.0000        0.0000        0.0000        0.0000        0.0000        0.0000        0.0000        0.0000        0.0000        0.0000        0.0000        0.0000        0.0000        0.0000        0.0000        0.0000        0.0000        0.0000        0.0000        0.0000        0.0000        0.0000        0.0000        0.0000        0.0000        0.0000        0.0000        0.0000        0.0000        0.0000        0.0000        0.0000        0.0000        0.0000        0.0000        0.0000        0.0000        0.0000        0.0000        0.0000
        0.0000        0.0000        0.0000        0.0000        0.0000        0.0000        0.0000        0.0000        0.0000        0.0000        0.0000        0.0000        0.0000        0.0000        0.0000        0.0000        0.0000        0.0000        0.0000        0.0000        0.0000        0.0000        0.0000        0.0000        0.0000        0.0000      140.2378      139.2353       77.6522       54.7070       41.1821        8.5167        4.9788       25.9679       18.9621        6.1141       28.8943       34.0827       24.2435       16.4366       17.2789       14.6123       23.0194       37.3925       33.4223       23.9027       31.2647       43.3220       45.1653       32.7559       31.8912       25.7964       21.3152       44.5528       44.8260       22.7731       14.6156       12.1634        8.5917       11.6267        5.9370        6.9563        7.4081        7.7111        5.9860        6.0383        4.8335        5.6359        3.7656        4.4484       10.0185        4.2504        3.3661        3.6047        4.5107        5.9482        6.8945        6.8809        7.7287        7.5591        8.2090        7.9217        6.9374        5.8832        7.3327        9.0915        9.8052       15.5016       12.7209       12.6894       12.7633       12.0072       10.3540       11.8441       15.0642        9.8500        8.9082        8.9756       18.7380        9.0604        5.3713        7.9446        4.2781        2.4735        2.5999        2.2655        2.4702        2.4220        2.6293        2.8893        2.9356        5.7083        4.1390        6.7350        7.6788       11.1760        7.7201        8.2690        9.6030       10.5965       11.8117       11.8866       11.1457        9.4159       10.3865        8.2865        9.6283       13.0439       14.4393       15.0852       14.9450       15.2860       15.9589       15.0174       14.0421       11.5744       10.1460        9.4397        9.1769        8.5298       13.1322        8.4841        9.2512       26.7294       27.4249       20.7868       16.1255       20.2796       23.8062       26.3567       26.9335       29.3119       34.4110       26.1234       29.2748       28.7304       26.7413       26.5052       20.6186       19.7764       19.6192       18.6496       18.5077       16.4398       15.8809       23.3720       22.8797       15.2578       17.0492       15.9664       26.4715       24.5816       21.2480       18.1876       18.5522       29.0115       22.8733       28.0853       22.3173       25.2185       26.2467       26.3913       25.8314       23.2816       22.7827       22.9720       29.6119       24.4967       21.3711       23.1421       23.0036       24.9357       25.6805       29.1538       33.1519       28.6169       35.7174       37.8158       35.0714        0.0000        0.0000        0.0000        0.0000        0.0000        0.0000        0.0000        0.0000        0.0000        0.0000        0.0000        0.0000        0.0000        0.0000        0.0000        0.0000        0.0000        0.0000        0.0000        0.0000        0.0000        0.0000        0.0000        0.0000        0.0000        0.0000        0.0000        0.0000        0.0000        0.0000        0.0000        0.0000        0.0000        0.0000        0.0000        0.0000        0.0000        0.0000        0.0000        0.0000        0.0000        0.0000        0.0000        0.0000        0.0000        0.0000        0.0000        0.0000        0.0000        0.0000
        0.0000        0.0000        0.0000        0.0000        0.0000        0.0000        0.0000        0.0000        0.0000        0.0000        0.0000        0.0000        0.0000        0.0000        0.0000        0.0000        0.0000        0.0000        0.0000        0.0000        0.0000        0.0000        0.0000        0.0000        0.0000        0.0000        0.0000       89.3552       80.5258       77.4515       62.1336       37.3736       29.9719       23.2029       24.1106       28.3718       41.2726       37.1783       33.9017       22.0204       18.3275       11.2864        7.1038        8.2727       24.0643       17.2189       18.2317       20.2133       32.4995       40.3201       38.0274       17.9508        4.2146       19.8634       41.1682        4.7139        4.4730        3.7627        2.2829        5.2283        6.7382        7.4612        4.5544        3.0540        2.7024        3.3630        3.3567        4.1348        4.0017        2.9195        2.8116        1.5753        2.5662        5.7509        7.4132        4.5861        5.8120        6.5556        6.8319        6.8675        7.1466        7.0743        7.1812        5.4970        5.3607        7.7250        8.5651       12.8406       12.3398       16.1619       12.0372       12.5280       12.8880       10.9059       10.1481        8.3451        6.1835        3.8050        3.2162        2.5713        2.2202        2.5614        2.0326        1.2514        1.6020        1.7090        1.6826        1.6951        1.5447        1.7242        2.5606        4.0697        4.7695        8.4873        6.5850        6.4365        7.1871        8.1645        9.2907       10.2187       11.2091       11.3486       10.8352        8.1291        7.7493        8.1644        9.4078       12.5825       14.0570       14.6313       14.4768       14.7328       14.6440       14.4655       13.5194       10.6203       10.7889        9.7209       12.0262       12.6576       13.4117        8.9661       12.4793       32.2879       32.5554       21.8239       16.3419       24.2718       30.2173       26.9234       23.1672       30.9517       30.6485       74.8719       58.4104       39.1590      123.9252       30.5013       21.1178       22.9106       22.8205       25.8830       31.7619       24.7623       33.1973       37.1314       20.4246       20.4287       19.5477       16.1505       23.1182       21.5713       27.1368       25.6022       21.6392       30.6067       22.3049       22.7387       22.5832       28.8427       30.0721       26.1125       25.9808       26.3956       22.3740       22.5641       31.8896       22.0396       23.9664       22.3996       24.3132       27.3820       26.6502       31.6493       40.6624       30.1604       36.4957       39.7214       41.2878       43.8300        0.0000        0.0000        0.0000        0.0000        0.0000        0.0000        0.0000        0.0000        0.0000        0.0000        0.0000        0.0000        0.0000        0.0000        0.0000        0.0000        0.0000        0.0000        0.0000        0.0000        0.0000        0.0000        0.0000        0.0000        0.0000        0.0000        0.0000        0.0000        0.0000        0.0000        0.0000        0.0000        0.0000        0.0000        0.0000        0.0000        0.0000        0.0000        0.0000        0.0000        0.0000        0.0000        0.0000        0.0000        0.0000        0.0000        0.0000        0.0000        0.0000
        0.0000        0.0000        0.0000        0.0000        0.0000        0.0000        0.0000        0.0000        0.0000        0.0000        0.0000        0.0000        0.0000        0.0000        0.0000        0.0000        0.0000        0.0000        0.0000        0.0000        0.0000        0.0000        0.0000        0.0000        0.0000        0.0000        0.0000        0.0000        0.0000        0.0000       75.4456       69.5279       61.6680       41.0771       35.1761       56.6197       48.1260       20.5627       11.7516       12.4865        2.5398        1.3906        5.5079       17.2629       28.2520       30.7473       20.1014       17.1405       15.3875       14.6206       28.2898       14.9441       16.9198       21.7442       24.9706       13.3166        2.0731        1.0444        2.8295        4.2681        7.8824        5.7213        1.3984        1.0102        1.2416        2.0209        3.8947        1.5946        4.1447        3.1436        0.8619        0.6283        0.6720        1.9894        4.4145        3.2607        4.2188        4.6651        5.0261        4.9673        5.1416        5.3860        5.4056        4.4078        4.3439        4.8503        8.1192       14.2418       18.2078       15.0355       15.2910       15.0578       15.0970       11.4760        8.7230        6.0834        4.6841        5.8799        2.5846        3.2717        4.3128        1.9067        2.1353        0.7906        0.6473        0.7847        0.6392        1.1073        0.8292        1.1796        1.6021        3.0335        3.8273        4.5316        5.9980        5.5289        6.0936        6.9485        8.1429        9.0758       10.1603       10.5658       10.3222        8.0017        8.8611        8.2480        9.2541       12.1579       13.3982       13.8406       13.6770       13.8869       13.8131       13.3994       14.4607       11.8330       11.2121        9.8590       12.6806        9.8500       13.1809       13.2561       16.7856       24.6300       24.3561       18.3711       42.7497       30.5305       27.6176       26.5900       24.5803       31.9159       30.5236       32.9427       36.8831       42.1788       35.0866       35.0135       36.8216       38.8048       29.3136       25.9468       48.2716       47.6492       39.6243       47.3719       19.0688       23.8693       33.6324       19.6808       18.9005       40.1496       33.8420       28.2082       41.1811       33.4223       27.9513       26.9328       25.3860       25.7038       25.5790       25.6322       27.5471       31.6402       29.7798       26.7355       28.6788       23.7783       25.5691       23.2597       23.9273       29.7200       30.9533       29.8717       33.1048       30.8274       32.8954       41.9126       46.6350       52.2000        0.0000        0.0000        0.0000        0.0000        0.0000        0.0000        0.0000        0.0000        0.0000        0.0000        0.0000        0.0000        0.0000        0.0000        0.0000        0.0000        0.0000        0.0000        0.0000        0.0000        0.0000        0.0000        0.0000        0.0000        0.0000        0.0000        0.0000        0.0000        0.0000        0.0000        0.0000        0.0000        0.0000        0.0000        0.0000        0.0000        0.0000        0.0000        0.0000        0.0000        0.0000        0.0000        0.0000        0.0000        0.0000        0.0000        0.0000        0.0000        0.0000
        0.0000        0.0000        0.0000        0.0000        0.0000        0.0000        0.0000        0.0000        0.0000        0.0000        0.0000        0.0000        0.0000        0.0000        0.0000        0.0000        0.0000        0.0000        0.0000        0.0000        0.0000        0.0000        0.0000        0.0000        0.0000        0.0000        0.0000        0.0000        0.0000        0.0000        0.0000      111.0725       71.5738        0.0000        0.0000       49.9276       59.2290       19.9635       16.2835        7.3802        4.7179        9.5193       12.7299       14.4960       21.7227       18.8044       19.6863       17.8679       19.5095       14.0016       12.0514       19.1551       18.5263        8.7525        5.2550        1.4528        0.7299        1.1248        1.3870        4.5744        5.7144        3.9724        3.2449        1.9680        3.6044        3.3008        2.0531        2.3462        1.6122        1.6553        0.3074        0.2181        1.5722        0.8441        3.3346        3.8381        5.7916        6.1960        5.7816        2.9603        3.6203        8.0539        5.8782        2.8993        3.1223        6.7817        9.1346       13.1307       18.5872       29.0508       24.2420       30.4805       29.3839       19.6410       11.2080        9.1821        6.2526        3.1429        9.9983        1.2230        0.0277        0.2229        0.8434        0.1234        1.8370        3.5154        2.8388        2.1074        3.3212        1.9518        2.1647        4.5004       10.0188       11.5858        8.8308        7.8983        8.0513        5.2609        6.0830        9.1545        9.6131        8.9611        8.9225        8.1111        8.1172        8.5788        9.4602       10.1801       11.0715       11.3312       11.1897       11.3899       11.3481       11.6061       11.1958       11.6511       11.0001        9.8154        9.9200       13.1903       28.4590       34.7385       24.4907       61.8426       55.5922       31.2327       19.7621       24.6066       25.5566       23.2143       27.8575       16.4462       20.4356       27.7468       30.5146       54.6098       43.3318       32.4732       27.3692       50.3041       42.7251       41.7462       35.6227       35.8455       20.8937       22.7632       21.4048       26.2438       33.4919       37.5356       40.6945       29.6631       40.9034       36.4560       30.1241       34.8747       27.1706       29.7610       26.2321       21.2757       20.7053       20.4640       20.0536       30.3189       24.0824       25.3749       31.3082       25.7330       25.4316       25.7449       26.9414       30.1754       28.3628       30.0346       31.9694       27.0544       32.0882       32.5712        0.0000        0.0000        0.0000        0.0000        0.0000        0.0000        0.0000        0.0000        0.0000        0.0000        0.0000        0.0000        0.0000        0.0000        0.0000        0.0000        0.0000        0.0000        0.0000        0.0000        0.0000        0.0000        0.0000        0.0000        0.0000        0.0000        0.0000        0.0000        0.0000        0.0000        0.0000        0.0000        0.0000        0.0000        0.0000        0.0000        0.0000        0.0000        0.0000        0.0000        0.0000        0.0000        0.0000        0.0000        0.0000        0.0000        0.0000        0.0000        0.0000        0.0000        0.0000
        0.0000        0.0000        0.0000        0.0000        0.0000        0.0000        0.0000        0.0000        0.0000        0.0000        0.0000        0.0000        0.0000        0.0000        0.0000        0.0000        0.0000        0.0000        0.0000        0.0000        0.0000        0.0000        0.0000        0.0000        0.0000        0.0000        0.0000        0.0000        0.0000        0.0000        0.0000        0.0000        0.0000        0.0000        0.0000        0.0000        0.0000       16.0843       24.7897       15.4075       12.5585       17.8651       25.9282        9.9232       15.7894        7.6447       16.0906       17.1197       22.7017       15.2378        7.8150       18.6562       20.7149        3.1016        1.9259        0.5308        0.4675        0.2105        1.1282        2.9512        3.1892        2.4874        1.9759        1.4947        1.3854        1.3556        1.5464        0.8375        0.3080        0.5766        0.4546        4.0327        3.3227        1.3572        1.0855        1.8039        5.9861        2.0934        1.3891        0.9995        0.8200        1.1764        3.4066        5.5280        8.7454       12.6725        7.2243       13.7064       18.6474       21.7082       14.3833       17.0241       16.2028        9.6192        6.0846        6.1413        7.1859        5.4869        2.9412        1.9685        0.5295        0.2035        0.6166        0.1562        0.1447        2.1799        1.4430        1.5412        2.1101        1.7101        1.5696        5.2200        6.9448        8.8208        8.8963        6.1457        6.1425        5.3155        4.7648        7.6216        8.8085        9.4627        9.2705        7.9124        8.1059        8.5376        9.2368        9.7453       12.4393       10.6093       10.4744       10.6712       10.6466       10.7803       10.3137       11.1408       10.6712       18.8887       12.0202       21.4438       27.9220       29.2882       34.5505       65.6105       39.3890       16.1165       15.2588       13.6183       17.6779       27.0791       17.8469       17.9482       33.9694       43.4589       35.4166       39.1170       36.6612       27.6022       26.7524       22.9353       32.5577       29.4152       31.0659       58.7301       23.8199       22.2196       21.5244       19.3444       19.7209       22.1441       35.8865       28.5361       23.5582       33.0797       32.2599       32.6456       36.4166       32.6536       25.8356       23.8049       23.7804       19.9732      148.8883      145.1002       24.6927       23.7512       25.5742       25.5617       26.8548       28.2046       28.5857       36.7076       33.0218       30.6882       30.6438       29.2418       33.1371        0.0000        0.0000        0.0000        0.0000        0.0000        0.0000        0.0000        0.0000        0.0000        0.0000        0.0000        0.0000        0.0000        0.0000        0.0000        0.0000        0.0000        0.0000        0.0000        0.0000        0.0000        0.0000        0.0000        0.0000        0.0000        0.0000        0.0000        0.0000        0.0000        0.0000        0.0000        0.0000        0.0000        0.0000        0.0000        0.0000        0.0000        0.0000        0.0000        0.0000        0.0000        0.0000        0.0000        0.0000        0.0000        0.0000        0.0000        0.0000        0.0000        0.0000        0.0000        0.0000
        0.0000        0.0000        0.0000        0.0000        0.0000        0.0000        0.0000        0.0000        0.0000        0.0000        0.0000        0.0000        0.0000        0.0000        0.0000        0.0000        0.0000        0.0000        0.0000        0.0000        0.0000        0.0000        0.0000        0.0000        0.0000        0.0000        0.0000        0.0000        0.0000        0.0000        0.0000        0.0000        0.0000        0.0000        0.0000        0.0000        0.0000        0.0000        0.0000        7.1093       14.2415       22.7879       13.5121       12.1155        6.6984        5.9323        8.8824        6.5376        9.9448        8.9058        8.6061       12.7108        5.6662        1.4187        1.1833        1.3025        0.8475        1.3123        0.8724        1.1284        1.3257        1.2166        0.7678        0.8984        0.9407        1.9486        2.5752        0.7883        0.7341        0.6905        0.5963        0.7528        6.9088        1.3557        0.4872        1.6839       14.1498        9.9964        6.6887        3.3199        3.1675        5.5479        6.7455        7.5219        7.1906       11.8745       10.9628       12.0650       18.6112       19.8724       17.6156       14.4741       11.8457        9.3329        5.6099        7.5751        7.8456        7.1763        6.7372        2.2990        1.5015        0.2999        0.1057        0.2390        0.8248        0.2939        0.2070        1.4332        1.4113        1.2600        1.6852        2.7190        6.0190        6.9584        7.5629        5.6917        4.4759        4.1523        4.8940        5.9638        7.0420        8.4064        8.7967        8.0428        8.4919        9.0771        9.8634       10.1951       10.8176       10.9088       10.6038       10.6458       10.4752       10.2936       10.1143       10.0784       10.7435       11.4491       21.1395       18.6673       21.8970       17.3845       17.7435       17.3802       21.9673       20.6515       13.7997       11.7153       19.5096       27.0383       21.1042       31.7586       34.6432       32.4793       32.2052       40.2552       31.6613       60.4798       50.8216       34.3649       23.1442       21.2510       20.9525       19.3476       23.6331       27.6138       27.1933       25.3580       21.9002       22.1546       29.7089       27.6424       31.8499       36.3054       30.0558       29.1604       48.9244       47.0642       49.2626       30.1215       25.4895       60.2652      102.3273       30.4013       20.0805       21.2910       23.5256       26.1795       27.9984       28.2164       28.2914       30.9206       29.5427       28.3287       29.3459       25.6797       30.7244        0.0000        0.0000        0.0000        0.0000        0.0000        0.0000        0.0000        0.0000        0.0000        0.0000        0.0000        0.0000        0.0000        0.0000        0.0000        0.0000        0.0000        0.0000        0.0000        0.0000        0.0000        0.0000        0.0000        0.0000        0.0000        0.0000        0.0000        0.0000        0.0000        0.0000        0.0000        0.0000        0.0000        0.0000        0.0000        0.0000        0.0000        0.0000        0.0000        0.0000        0.0000        0.0000        0.0000        0.0000        0.0000        0.0000        0.0000        0.0000        0.0000        0.0000        0.0000        0.0000
        0.0000        0.0000        0.0000        0.0000        0.0000        0.0000        0.0000        0.0000        0.0000        0.0000        0.0000        0.0000        0.0000        0.0000        0.0000        0.0000        0.0000        0.0000        0.0000        0.0000        0.0000        0.0000        0.0000        0.0000        0.0000        0.0000        0.0000        0.0000        0.0000        0.0000        0.0000        0.0000        0.0000        0.0000        0.0000        0.0000        0.0000        0.0000        0.0000        0.0000       15.9135       18.2581       19.9683       16.8256       13.0029       21.1287       10.2835        7.5440       10.0888        7.3913        4.6589        8.0387        4.3725        2.2882        2.0514        2.4012        2.9911        1.8433        2.2418        1.8876        1.6510        1.7255        1.8501        1.9290        2.1479        4.2084        5.3803        2.0692        4.4150        5.9437        2.4639        2.9023        3.7491        3.0298        3.0797        2.5361        2.6411        1.3795        5.4472        8.2511       11.1002       11.7076       12.8690        9.6691       15.9504        8.9955       10.5527       15.2277       26.9924       19.4035       18.4132       11.2311       17.6726       10.9866        9.3737       10.7192        9.4937        6.4422       10.2557        1.2952        4.2420        2.8860        2.6260        0.6045        1.1742        0.1428        0.4703        1.4840        1.3040        1.0010        1.6769        3.7757        8.2696        6.6096        3.3082        2.8518        3.4665        3.6151        3.4346        5.7661        6.2345        7.1795        8.6452        8.8398        9.8091       10.6040       11.5222       13.6032       12.2435       12.2241       11.6190       11.3731       10.8950       10.5024       10.6022       10.6014       12.4866       12.7553       18.8146       16.5490       14.2029       16.9248       12.9854       18.0965       21.7353       16.4323       22.6680       12.0077       11.7404       16.3297       21.0530       20.9728       27.1076       34.2765       26.9179       28.2120       35.7803       34.8602       32.8556       23.8873       21.7331       24.4727       22.5424       23.0608       25.8743       24.8621       23.1409       22.9917       27.4051       25.5326       43.2007       50.6031       83.9008       42.0881       45.0081       32.9675       45.3174       46.7283       46.8075       42.1724       34.7296       27.9700       23.4024       29.8937       23.3851       24.0723       27.1774       28.9322       30.6271       31.1782       30.1756       29.7062       28.9662       28.7982       27.9277       27.5804        0.0000        0.0000        0.0000        0.0000        0.0000        0.0000        0.0000        0.0000        0.0000        0.0000        0.0000        0.0000        0.0000        0.0000        0.0000        0.0000        0.0000        0.0000        0.0000        0.0000        0.0000        0.0000        0.0000        0.0000        0.0000        0.0000        0.0000        0.0000        0.0000        0.0000        0.0000        0.0000        0.0000        0.0000        0.0000        0.0000        0.0000        0.0000        0.0000        0.0000        0.0000        0.0000        0.0000        0.0000        0.0000        0.0000        0.0000        0.0000        0.0000        0.0000        0.0000        0.0000        0.0000
        0.0000        0.0000        0.0000        0.0000        0.0000        0.0000        0.0000        0.0000        0.0000        0.0000        0.0000        0.0000        0.0000        0.0000        0.0000        0.0000        0.0000        0.0000        0.0000        0.0000        0.0000        0.0000        0.0000        0.0000        0.0000        0.0000        0.0000        0.0000        0.0000        0.0000        0.0000        0.0000        0.0000        0.0000        0.0000        0.0000        0.0000        0.0000        0.0000        0.0000        0.0000        0.0000        0.0000       15.4753       11.1478       20.3545       16.6277       27.1145       10.3623       14.4698       16.0776       18.1410       16.6201       17.1059       13.3762       20.3911       15.4871       12.8973       16.6702       13.0332        7.8181        9.5694        9.9700        9.9203        9.4566       13.5229       14.9500       15.1468       21.5983       40.1232       24.8193       26.6349       29.0445       19.0046       26.1682       14.1484        5.9268        2.1161        6.0712       17.3191       10.8487        9.6292       22.1780       32.1622       39.9415       41.2444       44.0319       37.5448       45.1009       37.3847       35.3839       38.3374       34.1286       26.9726       25.0481       20.0190       19.7613       15.4199       11.1887       14.3253       16.1852       19.0564       14.9991        2.7439        1.6374        0.8603        0.9500        1.0642        0.9106        0.9544        3.5222        2.8244        4.0022        4.3787        6.1063        4.3737        5.8784        5.2131        4.6806        5.3418        5.6791        6.2556        7.4601       11.5284       13.8215       15.2634       15.8752       18.8033       27.0099       20.8102       16.5027       12.3347       11.6081       11.0551       10.6728       13.3063       15.3728       18.6029       17.0353       15.3447       12.1442       18.7482       15.4370       13.9121       22.8148       29.9298       23.3432       17.0899       17.8665       17.9470       20.1316       23.1813       35.7218       32.8280       25.4794       36.4587       34.8309       46.7124       26.9085       21.3083       22.3139       23.7859       22.6688       26.9400       29.4398       27.9261       27.4133       32.8822       36.1399       42.2164       46.3679       60.8220      124.3902       69.1185       50.3878       41.1939       38.7094       42.7298       42.3971       37.2927       38.2513       38.7090       42.6650       34.3083       35.8115       33.5843       35.7402       34.9307       37.3096       37.7837       37.1197       32.4959       32.9584       33.0339       28.6617       19.8600        0.0000        0.0000        0.0000        0.0000        0.0000        0.0000        0.0000        0.0000        0.0000        0.0000        0.0000        0.0000        0.0000        0.0000        0.0000        0.0000        0.0000        0.0000        0.0000        0.0000        0.0000        0.0000        0.0000        0.0000        0.0000        0.0000        0.0000        0.0000        0.0000        0.0000        0.0000        0.0000        0.0000        0.0000        0.0000        0.0000        0.0000        0.0000        0.0000        0.0000        0.0000        0.0000        0.0000        0.0000        0.0000        0.0000        0.0000        0.0000        0.0000        0.0000        0.0000        0.0000        0.0000
        0.0000        0.0000        0.0000        0.0000        0.0000        0.0000        0.0000        0.0000        0.0000        0.0000        0.0000        0.0000        0.0000        0.0000        0.0000        0.0000        0.0000        0.0000        0.0000        0.0000        0.0000        0.0000        0.0000        0.0000        0.0000        0.0000        0.0000        0.0000        0.0000        0.0000        0.0000        0.0000        0.0000        0.0000        0.0000        0.0000        0.0000        0.0000        0.0000        0.0000        0.0000        0.0000        0.0000        0.0000       22.2463       10.7957       12.1036        8.2031        6.0290       15.3708       29.8248       26.3012       25.1343       27.0680       16.7123       29.4216       22.3082       20.5987       17.6576       19.9158       15.7915       15.6165       10.6554       15.0151       15.3349       15.3181       17.6475       29.0238       42.1323       40.6571       33.8566       24.9689       32.6122       36.1216       30.1118       12.8343        2.0374        2.3326        7.1806       12.4025       13.6712       20.5891       24.2514       38.4058       45.2442       51.3366       46.8879       46.4447       49.8180       48.6218       55.4275       75.6337       53.6808       29.5414       24.1889       15.0697       18.8860       17.0059       16.3124       17.5986       15.1066       19.8567       18.3795        4.0897        1.8022        0.9496        2.0784        1.1488        0.8632        0.7981        1.1327        2.4747        5.3092        2.6242        3.2091        3.7995        4.6557        4.4687        6.9533        6.9650        5.4408        6.1454        9.0942       13.8732       17.9403       20.4909       19.2752       24.2204       24.9204       20.3491       17.5957       13.2260       12.0554       11.3028       10.8027       14.7432       16.5701       16.3452       13.4162       12.5120       14.6357       14.1196       13.1793       14.4093       19.5875       16.7577       17.7897       13.7512       13.7824       14.7414       16.2420       21.5729       24.7872       24.6525       24.4329       30.6596       38.8699       30.0459       30.6133       27.0765       27.6863       23.3049       26.5763       34.2514       43.6413       40.1785       33.0343       35.5970       38.4322       49.6681       53.9553       79.7461      110.7968       48.3959       54.5302       44.4803       42.7248       47.7682       46.5458       45.0518       35.2552       34.4953       41.4646       40.7103       37.3139       36.7412       37.3768       38.6837       40.7070       43.6437       40.7609       36.9157       35.6529       33.9435       32.2378       17.2500        0.0000        0.0000        0.0000        0.0000        0.0000        0.0000        0.0000        0.0000        0.0000        0.0000        0.0000        0.0000        0.0000        0.0000        0.0000        0.0000        0.0000        0.0000        0.0000        0.0000        0.0000        0.0000        0.0000        0.0000        0.0000        0.0000        0.0000        0.0000        0.0000        0.0000        0.0000        0.0000        0.0000        0.0000        0.0000        0.0000        0.0000        0.0000        0.0000        0.0000        0.0000        0.0000        0.0000        0.0000        0.0000        0.0000        0.0000        0.0000        0.0000        0.0000        0.0000        0.0000        0.0000
        0.0000        0.0000        0.0000        0.0000        0.0000        0.0000        0.0000        0.0000        0.0000        0.0000        0.0000        0.0000        0.0000        0.0000        0.0000        0.0000        0.0000        0.0000        0.0000        0.0000        0.0000        0.0000        0.0000        0.0000        0.0000        0.0000        0.0000        0.0000        0.0000        0.0000        0.0000        0.0000        0.0000        0.0000        0.0000        0.0000        0.0000        0.0000        0.0000        0.0000        0.0000        0.0000        0.0000        0.0000        0.0000        0.0000       13.1965       19.8946       17.1448       12.1675       12.4779       17.1820       18.5365       16.0869       14.4967       20.1632       19.2105       18.1526       23.9371       39.6379       34.6966       30.7974       22.1106       31.2677       23.1047       13.5901       15.6520       24.9729       30.3912       28.7351       30.8770       19.1368       22.9427       27.3153       18.7926        9.7501        8.9202        5.0077        5.8254        9.8137       13.4349       16.6474       17.6010       37.7216       47.4755       51.7771       53.6693       46.5367       48.1491       49.2658       63.5973       76.1555       80.8518       47.7482       31.6524       16.6914       16.8659       12.9384       17.9563       20.5560       21.5300       26.7769       18.1862        6.4199        3.6420        2.2608        2.2848        1.9356        1.1495        0.9422        0.9907        1.5259        2.2529        2.7105        2.4836        3.3076        3.4843        3.8462        5.1097        4.5179        7.4865        6.0457        9.3387       16.6443       20.6315       21.1429       17.8891       19.7366       20.8004       18.7212       17.9148       14.5605       12.6985       11.4632       11.2023       16.1992       15.5474       14.3431       11.9840       20.6864       12.3118       13.7556       16.2644       14.1145       17.0923       16.2133       19.0515       15.4415       16.3023       24.8398       21.0836       24.0811       29.4310       30.1102       29.4160       34.2775       26.7440       29.9633       37.3464       32.9009       31.3498       36.9816       38.9158       35.8295       44.1353       42.0080       34.8811       39.4542       42.4422       51.2797       59.4247       73.2428       64.0876       54.0168       49.5242       49.4388       49.9268       48.6116       43.0779       43.7611       45.9966       39.9366       45.1988       47.6526       41.6124       41.2977       42.2012       46.4707       48.7755       50.1465       46.2949       40.6630       36.7124       35.0962       34.2029       22.6500        0.0000        0.0000        0.0000        0.0000        0.0000        0.0000        0.0000        0.0000        0.0000        0.0000        0.0000        0.0000        0.0000        0.0000        0.0000        0.0000        0.0000        0.0000        0.0000        0.0000        0.0000        0.0000        0.0000        0.0000        0.0000        0.0000        0.0000        0.0000        0.0000        0.0000        0.0000        0.0000        0.0000        0.0000        0.0000        0.0000        0.0000        0.0000        0.0000        0.0000        0.0000        0.0000        0.0000        0.0000        0.0000        0.0000        0.0000        0.0000        0.0000        0.0000        0.0000        0.0000        0.0000
        0.0000        0.0000        0.0000        0.0000        0.0000        0.0000        0.0000        0.0000        0.0000        0.0000        0.0000        0.0000        0.0000        0.0000        0.0000        0.0000        0.0000        0.0000        0.0000        0.0000        0.0000        0.0000        0.0000        0.0000        0.0000        0.0000        0.0000        0.0000        0.0000        0.0000        0.0000        0.0000        0.0000        0.0000        0.0000        0.0000        0.0000        0.0000        0.0000        0.0000        0.0000        0.0000        0.0000        0.0000        0.0000        0.0000        0.0000       22.4904       21.3962       18.0021       15.1049       22.5495       17.5699       13.9402       15.3757       19.5766       20.8394       19.5392       17.0019       20.4453       24.7208       32.2793       28.0317       39.5338       48.7098       17.7127       15.3009       17.6784       14.7362       15.1495       23.4374       20.3067       15.1926        8.7791       22.7222        9.1116        0.7650        0.2194        0.0983        7.8301        8.4084       11.5033       16.0879       33.7632       42.5726       45.0596       49.7853       42.0605       40.5236       47.3535       49.8770       71.5982       45.8391       36.5993       33.9642       17.5195       18.0008       13.7453       14.3249       26.8753       29.8347       30.8980       25.6912       10.6643        5.7852        4.0229        5.5486        3.0208        1.8032        1.1462        1.1671        1.2496        1.4508        2.2224        2.4048        2.7797        3.1084        5.3345        4.4584        4.1508        4.4493        5.9126        6.5957       10.0804       12.0483       17.1671       17.2757       16.1189       17.4838       17.5425       18.6319       16.0246       17.1968       17.0717       21.4837       17.8567       12.5235       13.2264       12.5085       16.2291       10.4815       13.1751       11.8569       14.0767       15.2767       17.0371       22.7671       18.1149       19.6086       23.2309       23.1628       29.3733       29.3678       31.8615       34.1275       35.1185       33.2826       34.9803       34.0406       36.3913       40.3622       45.4340       48.3569       42.0781       33.2760       39.0700       42.1990       44.4687       46.5390       50.5061       53.6992       49.1785       55.5195       53.7836       54.0817       53.4149       55.0855       49.4570       49.0836       46.6017       52.4468       46.6707       44.9939       48.8004       52.1902       56.0136       44.8214       51.2858       56.7000       55.8851       51.5456       43.9616       40.8770       34.1514       33.6746        0.0000        0.0000        0.0000        0.0000        0.0000        0.0000        0.0000        0.0000        0.0000        0.0000        0.0000        0.0000        0.0000        0.0000        0.0000        0.0000        0.0000        0.0000        0.0000        0.0000        0.0000        0.0000        0.0000        0.0000        0.0000        0.0000        0.0000        0.0000        0.0000        0.0000        0.0000        0.0000        0.0000        0.0000        0.0000        0.0000        0.0000        0.0000        0.0000        0.0000        0.0000        0.0000        0.0000        0.0000        0.0000        0.0000        0.0000        0.0000        0.0000        0.0000        0.0000        0.0000        0.0000        0.0000
        0.0000        0.0000        0.0000        0.0000        0.0000        0.0000        0.0000        0.0000        0.0000        0.0000        0.0000        0.0000        0.0000        0.0000        0.0000        0.0000        0.0000        0.0000        0.0000        0.0000        0.0000        0.0000        0.0000        0.0000        0.0000        0.0000        0.0000        0.0000        0.0000        0.0000        0.0000        0.0000        0.0000        0.0000        0.0000        0.0000        0.0000        0.0000        0.0000        0.0000        0.0000        0.0000        0.0000        0.0000        0.0000        0.0000        0.0000        0.0000        0.0000        0.0000       20.0329       29.0208       25.5213       29.4794       21.5271       30.1404       26.0354       27.3149       24.2040       27.6881       29.0542       23.3732       23.0809       39.0142       41.1801       24.5696        0.0000        0.0000       23.3352       24.4260       30.8513       32.2390       30.6523       19.7637       18.3668       22.0411       18.1703       11.0365       10.2226       13.8222       16.4353       18.0380       19.4340       19.6328       23.5371       26.5945       33.6426       27.0605       32.4628        0.0000        0.0000        0.0000        0.0000       34.1493       27.9988       31.2984       28.0287       26.9390        0.0000       53.8433       51.2498       54.2089       57.1630       32.2199       19.8759       14.0415       11.0524        4.1600        2.4475        1.6196        1.6590        0.9437        1.4745        2.1738        1.8329        2.5153        3.7090        4.7235        4.7229        4.2023        3.8357        4.2941        5.7938        7.5545        8.6296       11.7037       10.7356       14.1107       15.7641       15.5402       14.3292       14.8717       14.8137       14.3065       13.3128        9.9575        9.6798       10.8052        9.8149        8.7650        9.3993       10.1958       11.1340       12.3719       12.9832       16.4070       19.0313       25.6686       33.2005       31.2299       32.3935       36.2944       34.7070       37.1662       35.8750       48.3647       43.5425       55.8973       48.2561       46.8267       42.2763       48.4459       53.1300       46.2514       49.0013       85.8984      101.5507       56.6788       62.5031       55.1978       52.4435       53.7911       54.7068       47.3513       44.2162       57.1657       59.9827       58.4224       51.7150       55.9492       52.9915       61.5571       54.0629       55.4776       55.4442       57.8960       52.5877       58.3925       61.3782       64.6124       74.4792       82.0031       41.0759        0.0000        0.0000        0.0000        0.0000        0.0000        0.0000        0.0000        0.0000        0.0000        0.0000        0.0000        0.0000        0.0000        0.0000        0.0000        0.0000        0.0000        0.0000        0.0000        0.0000        0.0000        0.0000        0.0000        0.0000        0.0000        0.0000        0.0000        0.0000        0.0000        0.0000        0.0000        0.0000        0.0000        0.0000        0.0000        0.0000        0.0000        0.0000        0.0000        0.0000        0.0000        0.0000        0.0000        0.0000        0.0000        0.0000        0.0000        0.0000        0.0000        0.0000        0.0000        0.0000        0.0000        0.0000        0.0000        0.0000
        0.0000        0.0000        0.0000        0.0000        0.0000        0.0000        0.0000        0.0000        0.0000        0.0000        0.0000        0.0000        0.0000        0.0000        0.0000        0.0000        0.0000        0.0000        0.0000        0.0000        0.0000        0.0000        0.0000        0.0000        0.0000        0.0000        0.0000        0.0000        0.0000        0.0000        0.0000        0.0000        0.0000        0.0000        0.0000        0.0000        0.0000        0.0000        0.0000        0.0000        0.0000        0.0000        0.0000        0.0000        0.0000        0.0000        0.0000        0.0000        0.0000        0.0000        0.0000        0.0000        0.0000        0.0000        0.0000       33.2391       33.1535       32.1834        0.0000        0.0000        0.0000       25.6937       30.5767       28.0881       25.2185        0.0000        0.0000        0.0000        0.0000        0.0000        0.0000        0.0000       20.3181       21.5955       18.6767       21.0811       14.4680        8.5855        9.5279       12.6750       14.7512       15.2991       18.2741       19.4219       20.9100       28.1384       51.6212       21.4326        0.0000        0.0000        0.0000        0.0000        0.0000        0.0000       45.0615       14.3239        0.0000        0.0000        0.0000       36.4479       51.7122       62.0200       44.0559       38.4877       27.2724       21.5498       17.3403        5.6596        3.2866        2.0656        2.0950        1.2476        1.6111        1.6759        1.3857        2.7070        3.6124        3.9730        4.9924        3.0175        3.2713        3.8014        4.7555        5.9974        8.3976        8.1801        9.4323       12.7330       14.6502       15.9714       14.9028       13.8718       12.5949       11.1662        9.4959        6.4888        6.2394        6.4254       11.8636       13.5034       14.1206       13.4648       15.9191       12.7570       13.8666       16.0414       18.8978       28.9403       33.6805       41.8394       46.9626       41.2188       40.5637       41.6783       46.8376       53.4206       51.9028       55.9872       62.1611       58.4233       55.7057       45.2115       50.1105       50.1672       64.5023       96.0240      132.5783       60.6322       64.4722       64.4024       59.6475       57.0977       52.1639       49.8911       58.4334       64.2885       66.6136       60.7356       60.1733       52.4027       56.0018       64.9557       62.8437       61.3187       61.2891       57.2269       58.4484       62.7584       65.1518       71.5828       76.1432       87.9024       61.5169        0.0000        0.0000        0.0000        0.0000        0.0000        0.0000        0.0000        0.0000        0.0000        0.0000        0.0000        0.0000        0.0000        0.0000        0.0000        0.0000        0.0000        0.0000        0.0000        0.0000        0.0000        0.0000        0.0000        0.0000        0.0000        0.0000        0.0000        0.0000        0.0000        0.0000        0.0000        0.0000        0.0000        0.0000        0.0000        0.0000        0.0000        0.0000        0.0000        0.0000        0.0000        0.0000        0.0000        0.0000        0.0000        0.0000        0.0000        0.0000        0.0000        0.0000        0.0000        0.0000        0.0000        0.0000        0.0000        0.0000
        0.0000        0.0000        0.0000        0.0000        0.0000        0.0000        0.0000        0.0000        0.0000        0.0000        0.0000        0.0000        0.0000        0.0000        0.0000        0.0000        0.0000        0.0000        0.0000        0.0000        0.0000        0.0000        0.0000        0.0000        0.0000        0.0000        0.0000        0.0000        0.0000        0.0000        0.0000        0.0000        0.0000        0.0000        0.0000        0.0000        0.0000        0.0000        0.0000        0.0000        0.0000        0.0000        0.0000        0.0000        0.0000        0.0000        0.0000        0.0000        0.0000        0.0000        0.0000        0.0000        0.0000        0.0000        0.0000        0.0000        0.0000        0.0000        0.0000        0.0000        0.0000       23.5358       24.4756       24.3861       24.9439        0.0000        0.0000        0.0000        0.0000        0.0000        0.0000        0.0000        0.0000       14.4788       12.2075       12.8391       10.2655        9.1135        9.3659       14.3913       14.5806       15.4545       18.6736       18.8302       17.5681        0.0000        0.0000        0.0000        0.0000        0.0000        0.0000        0.0000        0.0000        0.0000        0.0000        0.0000        0.0000        0.0000        0.0000        0.0000       48.7403       64.6004       53.9761       40.3601       30.9524       22.7318       17.7089        7.3823        3.6184        2.3507        2.2343        1.3706        1.4686        1.4528        1.4682        2.3606        2.7509        3.8372        3.5228        2.9233        3.7677        3.4845        4.2937        5.2891        6.3718        7.1390        8.3958       11.3722       12.8659       12.9642       11.9425       13.3405       16.2686        8.5199        9.7120        9.6041        8.0840        8.6889        7.4202       12.9402       17.4168       12.3669       13.7601       14.8998       15.3169       19.2987       23.0122       33.0866       40.5531       57.5605       43.8168       34.8187       34.9132       35.6158       43.9796       53.9862       60.8533       82.7095       78.6996       79.5412       61.2192       51.6158       55.1732       59.9074       58.1712       60.9926       56.3447       66.1032       69.3240       71.1204       67.0539       59.7461       53.7199       93.2245      131.3839       62.6467       61.3519       65.6857       60.0551       62.2735       59.7440       71.1166       71.5757       65.2414       71.0423       64.0329       64.5285       66.3637       70.0349       66.2070       73.3249       61.5222        0.0000        0.0000        0.0000        0.0000        0.0000        0.0000        0.0000        0.0000        0.0000        0.0000        0.0000        0.0000        0.0000        0.0000        0.0000        0.0000        0.0000        0.0000        0.0000        0.0000        0.0000        0.0000        0.0000        0.0000        0.0000        0.0000        0.0000        0.0000        0.0000        0.0000        0.0000        0.0000        0.0000        0.0000        0.0000        0.0000        0.0000        0.0000        0.0000        0.0000        0.0000        0.0000        0.0000        0.0000        0.0000        0.0000        0.0000        0.0000        0.0000        0.0000        0.0000        0.0000        0.0000        0.0000        0.0000        0.0000        0.0000
        0.0000        0.0000        0.0000        0.0000        0.0000        0.0000        0.0000        0.0000        0.0000        0.0000        0.0000        0.0000        0.0000        0.0000        0.0000        0.0000        0.0000        0.0000        0.0000        0.0000        0.0000        0.0000        0.0000        0.0000        0.0000        0.0000        0.0000        0.0000        0.0000        0.0000        0.0000        0.0000        0.0000        0.0000        0.0000        0.0000        0.0000        0.0000        0.0000        0.0000        0.0000        0.0000        0.0000        0.0000        0.0000        0.0000        0.0000        0.0000        0.0000        0.0000        0.0000        0.0000        0.0000        0.0000        0.0000        0.0000        0.0000        0.0000        0.0000        0.0000        0.0000        0.0000       23.0429       24.2553        0.0000        0.0000        0.0000        0.0000        0.0000        0.0000        0.0000        0.0000        0.0000        0.0000       12.6512       11.6131       10.1414        9.0674        8.2076       14.4907       15.6646       16.4511       13.1052       14.0252        0.0000        0.0000        0.0000        0.0000        0.0000        0.0000        0.0000        0.0000        0.0000        0.0000        0.0000        0.0000        0.0000        0.0000        0.0000        0.0000        0.0000      121.2051       98.4243       44.6324       28.7297       19.9052       14.0955       15.1429        3.7184        2.0594        2.0651        1.2500        1.4142        1.5384        1.5232        2.2779        2.7425        2.9662        3.0860        5.9119        3.1867        3.3200        4.0180        4.9478        5.7134        6.6226        7.7346       10.4007       11.7272       11.9493       11.0278        8.5072        8.1399        8.1416        8.4649        7.1859        7.4230        9.6303       10.4924       10.4212       11.1096       14.9959       14.9898       18.4312       20.5136       20.7546       24.8501       40.6863       42.4544       45.0189       43.5058       40.0147       46.9133       44.5433       52.5736       60.1515       76.3901       74.1836       73.8829       69.6741       68.8985       63.8843       66.5500       63.9931       59.8931       60.8575       56.2403       62.8518       61.4322       68.1588       72.0825       56.0974       79.2851       71.9371       63.5116       65.7477       67.7806       67.5967       72.3239       67.1423       75.1056       75.8296       72.0912       69.0459       73.1919       68.0736       69.0259       75.6519       74.4854       68.2111       65.7884        0.0000        0.0000        0.0000        0.0000        0.0000        0.0000        0.0000        0.0000        0.0000        0.0000        0.0000        0.0000        0.0000        0.0000        0.0000        0.0000        0.0000        0.0000        0.0000        0.0000        0.0000        0.0000        0.0000        0.0000        0.0000        0.0000        0.0000        0.0000        0.0000        0.0000        0.0000        0.0000        0.0000        0.0000        0.0000        0.0000        0.0000        0.0000        0.0000        0.0000        0.0000        0.0000        0.0000        0.0000        0.0000        0.0000        0.0000        0.0000        0.0000        0.0000        0.0000        0.0000        0.0000        0.0000        0.0000        0.0000        0.0000        0.0000
        0.0000        0.0000        0.0000        0.0000        0.0000        0.0000        0.0000        0.0000        0.0000        0.0000        0.0000        0.0000        0.0000        0.0000        0.0000        0.0000        0.0000        0.0000        0.0000        0.0000        0.0000        0.0000        0.0000        0.0000        0.0000        0.0000        0.0000        0.0000        0.0000        0.0000        0.0000        0.0000        0.0000        0.0000        0.0000        0.0000        0.0000        0.0000        0.0000        0.0000        0.0000        0.0000        0.0000        0.0000        0.0000        0.0000        0.0000        0.0000        0.0000        0.0000        0.0000        0.0000        0.0000        0.0000        0.0000        0.0000        0.0000        0.0000        0.0000        0.0000        0.0000        0.0000        0.0000        0.0000        0.0000        0.0000        0.0000        0.0000        0.0000        0.0000        0.0000        0.0000        0.0000        0.0000       27.7330       12.3766       14.9708       14.3654       11.5484       12.6539       11.6066        9.0533        9.0488        0.0000        0.0000        0.0000        0.0000        0.0000        0.0000        0.0000        0.0000        0.0000        0.0000        0.0000        0.0000        0.0000        0.0000        0.0000        0.0000        0.0000        0.0000       83.5662       94.4122       45.8659       34.3741       26.4394       19.5971        0.6826        0.7951        0.8978        1.0374        0.9523        1.0091        1.0662        1.0154        1.2742        1.3865        1.5753        1.7299        2.9111        2.9597        3.4490        4.0927        4.7317        5.3613        6.1520        7.1857        8.8273        9.9200       10.1218        9.5451        8.0110        7.6840        7.8928        8.5887       11.7624       11.8872       14.1301       15.2693       17.5068       15.9087       17.7240       20.3336       23.4158       33.1328       35.1642       44.2998       45.7139       49.7639       53.4721       60.4724       61.4636       59.9551       60.6956       68.7701       72.4941       69.9358       65.4574       66.6046       71.3125       65.7762       68.2933       69.4399       55.0284       63.0322       66.3357       64.1004       67.4893       74.3404       77.5061       86.1789       85.9022       78.4568       74.7768       71.9827       73.9804       74.7459       78.8620       74.3508       75.7686       73.6635       70.9477       76.0788       73.4076       74.1375       72.4394       74.1967       79.1687       86.4638       85.3614       77.0620        0.0000        0.0000        0.0000        0.0000        0.0000        0.0000        0.0000        0.0000        0.0000        0.0000        0.0000        0.0000        0.0000        0.0000        0.0000        0.0000        0.0000        0.0000        0.0000        0.0000        0.0000        0.0000        0.0000        0.0000        0.0000        0.0000        0.0000        0.0000        0.0000        0.0000        0.0000        0.0000        0.0000        0.0000        0.0000        0.0000        0.0000        0.0000        0.0000        0.0000        0.0000        0.0000        0.0000        0.0000        0.0000        0.0000        0.0000        0.0000        0.0000        0.0000        0.0000        0.0000        0.0000        0.0000        0.0000        0.0000        0.0000        0.0000
        0.0000        0.0000        0.0000        0.0000        0.0000        0.0000        0.0000        0.0000        0.0000        0.0000        0.0000        0.0000        0.0000        0.0000        0.0000        0.0000        0.0000        0.0000        0.0000        0.0000        0.0000        0.0000        0.0000        0.0000        0.0000        0.0000        0.0000        0.0000        0.0000        0.0000        0.0000        0.0000        0.0000        0.0000        0.0000        0.0000        0.0000        0.0000        0.0000        0.0000        0.0000        0.0000        0.0000        0.0000        0.0000        0.0000        0.0000        0.0000        0.0000        0.0000        0.0000        0.0000        0.0000        0.0000        0.0000        0.0000        0.0000        0.0000        0.0000        0.0000        0.0000        0.0000        0.0000        0.0000        0.0000        0.0000        0.0000        0.0000        0.0000        0.0000        0.0000        0.0000        0.0000        0.0000        0.0000        0.0000        0.0000        0.0000        0.0000        0.0000        0.0000        0.0000        0.0000        0.0000        0.0000        0.0000        0.0000        0.0000        0.0000        0.0000        0.0000        0.0000        0.0000        0.0000        0.0000        0.0000        0.0000        0.0000        0.0000        0.0000        0.0000       52.5016       56.8392       39.0538       32.1697       26.2985       19.4966        0.6942        0.8035        1.7232        1.6827        2.6447        1.8559        1.4074        1.0305        1.2429        1.1731        1.3251        1.5001        2.3484        2.7734        3.2596        3.8557        4.3335        4.9162        5.6301        6.5220        7.9707        8.9016        9.1650        8.8349        7.6125        7.4888        8.0217        9.1619       13.0611       16.1269       22.0767       19.0823       15.3260       16.8213       19.7301       27.6866       36.7361       35.8564       44.7998       42.4244       58.4407       53.8283       54.9378       56.6958       58.8393       66.2343       61.1345       68.0473       68.4009       62.4635       63.7113       63.6465       70.2498       74.7949       64.4442       70.2997       65.5800       62.4907       68.4093       84.9485       77.7982       80.6891       84.1237       85.3062       81.3691       88.4208       82.2199       79.9242       78.6698       77.5083       78.8559       77.0724       77.4278       69.6357       69.3661       69.0876       70.7729       72.2988       74.3237       84.2724       76.6059       87.6507       71.7506        0.0000        0.0000        0.0000        0.0000        0.0000        0.0000        0.0000        0.0000        0.0000        0.0000        0.0000        0.0000        0.0000        0.0000        0.0000        0.0000        0.0000        0.0000        0.0000        0.0000        0.0000        0.0000        0.0000        0.0000        0.0000        0.0000        0.0000        0.0000        0.0000        0.0000        0.0000        0.0000        0.0000        0.0000        0.0000        0.0000        0.0000        0.0000        0.0000        0.0000        0.0000        0.0000        0.0000        0.0000        0.0000        0.0000        0.0000        0.0000        0.0000        0.0000        0.0000        0.0000        0.0000        0.0000        0.0000        0.0000        0.0000        0.0000        0.0000
        0.0000        0.0000        0.0000        0.0000        0.0000        0.0000        0.0000        0.0000        0.0000        0.0000        0.0000        0.0000        0.0000        0.0000        0.0000        0.0000        0.0000        0.0000        0.0000        0.0000        0.0000        0.0000        0.0000        0.0000        0.0000        0.0000        0.0000        0.0000        0.0000        0.0000        0.0000        0.0000        0.0000        0.0000        0.0000        0.0000        0.0000        0.0000        0.0000        0.0000        0.0000        0.0000        0.0000        0.0000        0.0000        0.0000        0.0000        0.0000        0.0000        0.0000        0.0000        0.0000        0.0000        0.0000        0.0000        0.0000        0.0000        0.0000        0.0000        0.0000        0.0000        0.0000        0.0000        0.0000        0.0000        0.0000        0.0000        0.0000        0.0000        0.0000        0.0000        0.0000        0.0000        0.0000        0.0000        0.0000        0.0000        0.0000        0.0000        0.0000        0.0000        0.0000        0.0000        0.0000        0.0000        0.0000        0.0000        0.0000        0.0000        0.0000        0.0000        0.0000        0.0000        0.0000        0.0000        0.0000        0.0000        0.0000        0.0000        0.0000        0.0000       41.0535       35.0241       32.5569       29.0389       24.2332       18.1229        0.7021        0.8182        1.9279        2.4837        1.4839        1.5495        1.5083        1.0493        1.6415        1.7764        1.5253        1.4616        2.3972        2.7976        3.2600        3.8173        4.2806        4.8574        5.5110        6.2722        7.6355        8.4665        8.7568        8.5742        7.5296        7.5457        8.2726       11.3304       14.5821       21.6636       16.2223       19.9866       24.4073       20.7586       21.6372       29.5575       38.4167       44.1920       45.1316       48.0454       58.9291       59.0472       64.3374       64.5522       63.5947       56.1453       52.8857       63.7334       57.1358       60.9130       55.6318       54.5456       53.5657       78.8274       65.2860       70.0470       63.1016       58.4987       71.4726       85.9389       81.6727       95.3639      103.6219       85.7468       83.5074       85.6109       84.2103       86.0345       89.0416       83.6219       88.2023       79.6909       79.4867       74.9173       73.4789       72.1233       66.4707       65.1909       66.5469       77.3065       71.1731       98.1872       81.9491        0.0000        0.0000        0.0000        0.0000        0.0000        0.0000        0.0000        0.0000        0.0000        0.0000        0.0000        0.0000        0.0000        0.0000        0.0000        0.0000        0.0000        0.0000        0.0000        0.0000        0.0000        0.0000        0.0000        0.0000        0.0000        0.0000        0.0000        0.0000        0.0000        0.0000        0.0000        0.0000        0.0000        0.0000        0.0000        0.0000        0.0000        0.0000        0.0000        0.0000        0.0000        0.0000        0.0000        0.0000        0.0000        0.0000        0.0000        0.0000        0.0000        0.0000        0.0000        0.0000        0.0000        0.0000        0.0000        0.0000        0.0000        0.0000        0.0000
        0.0000        0.0000        0.0000        0.0000        0.0000        0.0000        0.0000        0.0000        0.0000        0.0000        0.0000        0.0000        0.0000        0.0000        0.0000        0.0000        0.0000        0.0000        0.0000        0.0000        0.0000        0.0000        0.0000        0.0000        0.0000        0.0000        0.0000        0.0000        0.0000        0.0000        0.0000        0.0000        0.0000        0.0000        0.0000        0.0000        0.0000        0.0000        0.0000        0.0000        0.0000        0.0000        0.0000        0.0000        0.0000        0.0000        0.0000        0.0000        0.0000        0.0000        0.0000        0.0000        0.0000        0.0000        0.0000        0.0000        0.0000        0.0000        0.0000        0.0000        0.0000        0.0000        0.0000        0.0000        0.0000        0.0000        0.0000        0.0000        0.0000        0.0000        0.0000        0.0000        0.0000        0.0000        0.0000        0.0000        0.0000        0.0000        0.0000        0.0000        0.0000        0.0000        0.0000        0.0000        0.0000        0.0000        0.0000        0.0000        0.0000        0.0000        0.0000        0.0000        0.0000        0.0000        0.0000        0.0000        0.0000        0.0000        0.0000        0.0000       30.7763       38.4255       27.6834       26.2832       23.5527       20.0311       15.3512        0.7926        0.9100        1.0158        1.1452        1.2872        1.1243        1.1814        1.1223        1.7657        1.7361        2.3727        3.8515        2.7927        3.8679        4.1724        4.1557        4.6502        5.2572        5.8236        6.6390        7.8433        8.6230        8.9461        8.8432        7.8521        7.9367        8.7095       10.1855       13.7824       15.5662       18.1532       23.0417       22.8409       21.1683       23.5357       27.3773       36.1588       45.0185       43.6494       50.2783       55.5183       66.8066       65.1922       60.0509       62.7869       61.3573       66.7400       67.0796       57.6398       56.8683       58.1638       58.9157       71.3000       75.0844       72.2565       52.8005       67.8347       74.0960       78.1295      104.2477       83.9148       74.1901       86.0590       94.3673       92.2887       91.3186       87.4170       85.4210       91.0436       93.6215       82.9474       85.5909       66.8033       70.7291       69.6232       63.0720       59.8608       60.4454       61.6032       67.3329       76.8824        0.0000        0.0000        0.0000        0.0000        0.0000        0.0000        0.0000        0.0000        0.0000        0.0000        0.0000        0.0000        0.0000      107.5500        0.0000        0.0000        0.0000      210.7800        0.0000        0.0000        0.0000        0.0000        0.0000        0.0000        0.0000        0.0000        0.0000        0.0000        0.0000        0.0000        0.0000        0.0000        0.0000        0.0000        0.0000        0.0000        0.0000        0.0000        0.0000        0.0000        0.0000        0.0000        0.0000        0.0000        0.0000        0.0000        0.0000        0.0000        0.0000        0.0000        0.0000        0.0000        0.0000        0.0000        0.0000        0.0000        0.0000        0.0000        0.0000        0.0000        0.0000
        0.0000        0.0000        0.0000        0.0000        0.0000        0.0000        0.0000        0.0000        0.0000        0.0000        0.0000        0.0000        0.0000        0.0000        0.0000        0.0000        0.0000        0.0000        0.0000        0.0000        0.0000        0.0000        0.0000        0.0000        0.0000        0.0000        0.0000        0.0000        0.0000        0.0000        0.0000        0.0000        0.0000        0.0000        0.0000        0.0000        0.0000        0.0000        0.0000        0.0000        0.0000        0.0000        0.0000        0.0000        0.0000        0.0000        0.0000        0.0000        0.0000        0.0000        0.0000        0.0000        0.0000        0.0000        0.0000        0.0000        0.0000        0.0000        0.0000        0.0000        0.0000        0.0000        0.0000        0.0000        0.0000        0.0000        0.0000        0.0000        0.0000        0.0000        0.0000        0.0000        0.0000        0.0000        0.0000        0.0000        0.0000        0.0000        0.0000        0.0000        0.0000        0.0000        0.0000        0.0000        0.0000        0.0000        0.0000        0.0000        0.0000        0.0000        0.0000        0.0000        0.0000        0.0000        0.0000        0.0000        0.0000        0.0000        0.0000        0.0000       26.8390       26.4662       21.8933       16.4045       13.8945       12.0388        9.6364       10.7864        5.4606        3.1700        2.7114        1.1899        1.2736        1.3721        1.3605        1.8689        1.9796        2.1473        2.4906        2.7740        3.7396        4.8380        5.4700        6.3557        7.5840        8.1225        8.3362        8.6347        9.3917        9.7636        9.7113        8.3134        8.4181        9.2810       10.8618       13.8822       15.6710       17.3675       19.0553       20.5139       22.0006       24.8524       36.0467       54.0129       58.1039       58.1540       57.1590       59.2938       70.0035       68.9524       70.9971       69.3801       67.0075       75.4330       68.7716       64.9458       55.6757       60.5238       65.1997       67.6117       75.0864       63.5223       85.7806       71.8224       81.6808       75.1139       82.8860       97.2331       83.4653       96.9910      107.2619      108.7398      103.6852      102.6455       95.6935      110.6707       94.9962       99.3809       84.2790       58.1637       58.4645       53.3599       52.1283       57.4215       51.2701       52.1071       55.5921      203.6102        0.0000        0.0000        0.0000        0.0000        0.0000        0.0000        0.0000        0.0000        0.0000        0.0000        0.0000        0.0000      126.5100      159.7800      235.7699        0.0000      228.6001      244.9500        0.0000        0.0000        0.0000        0.0000        0.0000        0.0000        0.0000        0.0000        0.0000        0.0000        0.0000        0.0000        0.0000        0.0000        0.0000        0.0000        0.0000        0.0000        0.0000        0.0000        0.0000        0.0000        0.0000        0.0000        0.0000        0.0000        0.0000        0.0000        0.0000        0.0000        0.0000        0.0000        0.0000        0.0000        0.0000        0.0000        0.0000        0.0000        0.0000        0.0000        0.0000        0.0000        0.0000
        0.0000        0.0000        0.0000        0.0000        0.0000        0.0000        0.0000        0.0000        0.0000        0.0000        0.0000        0.0000        0.0000        0.0000        0.0000        0.0000        0.0000        0.0000        0.0000        0.0000        0.0000        0.0000        0.0000        0.0000        0.0000        0.0000        0.0000        0.0000        0.0000        0.0000        0.0000        0.0000        0.0000        0.0000        0.0000        0.0000        0.0000        0.0000        0.0000        0.0000        0.0000        0.0000        0.0000        0.0000        0.0000        0.0000        0.0000        0.0000        0.0000        0.0000        0.0000        0.0000        0.0000        0.0000        0.0000        0.0000        0.0000        0.0000        0.0000        0.0000        0.0000        0.0000        0.0000        0.0000        0.0000        0.0000        0.0000        0.0000        0.0000        0.0000        0.0000        0.0000        0.0000        0.0000        0.0000        0.0000        0.0000        0.0000        0.0000        0.0000        0.0000        0.0000        0.0000        0.0000        0.0000        0.0000        0.0000        0.0000        0.0000        0.0000        0.0000        0.0000        0.0000        0.0000        0.0000        0.0000        0.0000        0.0000        0.0000       10.6943       13.3211       14.2053       12.6653       10.7852        9.7184        8.6631        7.3551        8.3629        5.7898        4.0151        3.3323        1.2368        1.3102        1.3784        1.4063        1.9398        2.0534        2.1997        2.4601        2.7978        3.1986        3.7725        5.2296        6.5379        8.2117        8.0943        8.6967        9.0481        9.5364        9.8991        9.9058        8.5510        8.7006        9.6213       11.2798       14.4185       16.2871       18.1927       20.2087       21.7765       23.6760       35.7658       46.2338       50.5647       50.5097       58.1934       58.0579       59.4836       67.4626       67.6642       65.4015       59.6070       67.7852       70.4041       70.1854       62.7365       65.9881       67.2246       65.5068       65.1159       60.1208       63.0530       70.7677       64.8834       80.5187       75.5833       88.6885       93.7370       96.9494      104.5262      107.9090      104.3143      111.4546       98.6349       87.3383       84.2284       87.4273       93.0419       83.1170       59.4141       51.5348       43.9753       43.5102       43.2266       42.9731       56.7010       56.0299      171.6754        0.0000        0.0000        0.0000        0.0000        0.0000        0.0000      179.6327      180.0900        0.0000        0.0000        0.0000        0.0000      198.0600      215.7299        0.0000        0.0000        0.0000        0.0000        0.0000        0.0000        0.0000        0.0000        0.0000        0.0000        0.0000        0.0000        0.0000        0.0000        0.0000        0.0000        0.0000        0.0000        0.0000        0.0000        0.0000        0.0000        0.0000        0.0000        0.0000        0.0000        0.0000        0.0000        0.0000        0.0000        0.0000        0.0000        0.0000        0.0000        0.0000        0.0000        0.0000        0.0000        0.0000        0.0000        0.0000        0.0000        0.0000        0.0000        0.0000        0.0000        0.0000
        0.0000        0.0000        0.0000        0.0000        0.0000        0.0000        0.0000        0.0000        0.0000        0.0000        0.0000        0.0000        0.0000        0.0000        0.0000        0.0000        0.0000        0.0000        0.0000        0.0000        0.0000        0.0000        0.0000        0.0000        0.0000        0.0000        0.0000        0.0000        0.0000        0.0000        0.0000        0.0000        0.0000        0.0000        0.0000        0.0000        0.0000        0.0000        0.0000        0.0000        0.0000        0.0000        0.0000        0.0000        0.0000        0.0000        0.0000        0.0000        0.0000        0.0000        0.0000        0.0000        0.0000        0.0000        0.0000        0.0000        0.0000        0.0000        0.0000        0.0000        0.0000        0.0000        0.0000        0.0000        0.0000        0.0000        0.0000        0.0000        0.0000        0.0000        0.0000        0.0000        0.0000        0.0000        0.0000        0.0000        0.0000        0.0000        0.0000        0.0000        0.0000        0.0000        0.0000        0.0000        0.0000        0.0000        0.0000        0.0000        0.0000        0.0000        0.0000        0.0000        0.0000        0.0000        0.0000        0.0000        0.0000        1.7255        2.3178        6.8302        8.6990        9.2245        8.6659        7.2871        6.7795        6.2463        5.6236        5.9947        4.9916        4.1381        3.4593        1.1892        1.2913        1.3604        1.3235        1.7537        1.9141        2.7782        3.0603        3.3857        3.7445        4.5144        5.7118        6.8463        7.6501        7.9845        8.2188        8.5081        9.2046        9.6133        9.7858        8.5988        8.8840        9.8465       11.4655       14.5543       18.7891       18.3134       20.4481       22.1851       24.1387       35.1796       39.3005       48.1614       50.1743       52.3985       52.5920       50.2425       56.6694       62.8140       62.1519       56.8624       59.2286       57.7932       61.8739       70.0094       68.1627       67.0004       52.5632       54.7762       64.1670       67.0126       72.7761       80.8259       83.7441       81.9769       85.6414       87.2909       96.4894       94.3427       96.3236       93.4689       90.0996       88.9735       86.8646       85.1510       96.0037       78.5174       75.1324       48.7606       41.5453       41.1447       40.1668       38.9140       49.5923       56.5784       48.5146        0.0000        0.0000        0.0000        0.0000        0.0000       95.6139      100.4643       96.3146      110.6700        0.0000        0.0000        0.0000        0.0000        0.0000        0.0000        0.0000        0.0000        0.0000        0.0000        0.0000        0.0000        0.0000        0.0000        0.0000        0.0000        0.0000        0.0000        0.0000        0.0000        0.0000        0.0000        0.0000        0.0000        0.0000        0.0000        0.0000        0.0000        0.0000        0.0000        0.0000        0.0000        0.0000        0.0000        0.0000        0.0000        0.0000        0.0000        0.0000        0.0000        0.0000        0.0000        0.0000        0.0000        0.0000        0.0000        0.0000        0.0000        0.0000        0.0000        0.0000        0.0000        0.0000
        0.0000        0.0000        0.0000        0.0000        0.0000        0.0000        0.0000        0.0000        0.0000        0.0000        0.0000        0.0000        0.0000        0.0000        0.0000        0.0000        0.0000        0.0000        0.0000        0.0000        0.0000        0.0000        0.0000        0.0000        0.0000        0.0000        0.0000        0.0000        0.0000        0.0000        0.0000        0.0000        0.0000        0.0000        0.0000        0.0000        0.0000        0.0000        0.0000        0.0000        0.0000        0.0000        0.0000        0.0000        0.0000        0.0000        0.0000        0.0000        0.0000        0.0000        0.0000        0.0000        0.0000        0.0000        0.0000        0.0000        0.0000        0.0000        0.0000        0.0000        0.0000        0.0000        0.0000        0.0000        0.0000        0.0000        0.0000        0.0000        0.0000        0.0000        0.0000        0.0000        0.0000        0.0000        0.0000        0.0000        0.0000        0.0000        0.0000        0.0000        0.0000        0.0000        0.0000        0.0000        0.0000        0.0000        0.0000        0.0000        0.0000        0.0000        0.0000        0.0000        0.0000        0.0000        0.0000        0.0000        0.0000        1.2474        1.5465        4.9053        6.2574        6.7919        6.3897        5.5116        5.2287        4.9266        4.5340        4.9114        4.2353        3.6316        3.1826        1.1722        1.2815        1.3579        1.3348        1.8342        1.8428        1.9742        2.1860        2.4814        2.7518        3.5033        4.5679        5.5604        6.2798        6.5770        7.3246        7.7707        8.4601        9.0106        9.4510        8.5987        9.0803       10.0718       11.5248       14.3732       16.0009       17.7950       19.8498       23.9995       25.9111       26.2028       32.5917       38.2574       42.7107       46.4198       48.9861       56.0846       59.3109       60.4901       59.0577       63.2154       65.2680       52.9040       74.4447       57.1267       54.3974       69.7102       64.5661       68.1544       67.3030       70.7318       82.0146       81.5210       75.8597       79.6664       90.6226       88.8114       85.8732       83.3740       82.1872       83.4147       89.2175       83.9025       81.8188       72.7400       69.1783       63.8358       52.1110       37.3230       35.3154       33.3197       34.4770       38.2131       55.7941       57.5332       53.3305        0.0000        0.0000        0.0000       24.6600       81.6590       88.6371       88.1829       91.4592       42.4200        0.0000        0.0000        0.0000        0.0000        0.0000        0.0000        0.0000        0.0000        0.0000        0.0000        0.0000        0.0000        0.0000        0.0000        0.0000        0.0000        0.0000        0.0000        0.0000        0.0000        0.0000        0.0000        0.0000        0.0000        0.0000        0.0000        0.0000        0.0000        0.0000        0.0000        0.0000        0.0000        0.0000        0.0000        0.0000        0.0000        0.0000        0.0000        0.0000        0.0000        0.0000        0.0000        0.0000        0.0000        0.0000        0.0000        0.0000        0.0000        0.0000        0.0000        0.0000        0.0000        0.0000
        0.0000        0.0000        0.0000        0.0000        0.0000        0.0000        0.0000        0.0000        0.0000        0.0000        0.0000        0.0000        0.0000        0.0000        0.0000        0.0000        0.0000        0.0000        0.0000        0.0000        0.0000        0.0000        0.0000        0.0000        0.0000        0.0000        0.0000        0.0000        0.0000        0.0000        0.0000        0.0000        0.0000        0.0000        0.0000        0.0000        0.0000        0.0000        0.0000        0.0000        0.0000        0.0000        0.0000        0.0000        0.0000        0.0000        0.0000        0.0000        0.0000        0.0000        0.0000        0.0000        0.0000        0.0000        0.0000        0.0000        0.0000        0.0000        0.0000        0.0000        0.0000        0.0000        0.0000        0.0000        0.0000        0.0000        0.0000        0.0000        0.0000        0.0000        0.0000        0.0000        0.0000        0.0000        0.0000        0.0000        0.0000        0.0000        0.0000        0.0000        0.0000        0.0000        0.0000        0.0000        0.0000        0.0000        0.0000        0.0000        0.0000        0.0000        0.0000        0.0000        0.0000        0.0000        0.0000        0.0000        1.3719        0.4602        0.3570        0.2274        0.1675        0.1688        0.1671        3.1706        3.1353        3.0769        2.9267        3.3484        2.9898        2.6955        2.4913        2.9696        2.6017        2.4108        2.3204        1.6684        1.5912       11.4340        2.9309        2.0324        2.2650        2.5014        2.8338        3.5957        4.1661        4.6884        5.1943        5.9813        6.5435        7.1180        7.7277        8.7993        9.5206       10.6143       12.1080       12.9349       14.1622       15.5860       17.2771       18.5628       21.3010       22.0667       27.1505       33.5613       40.1182       42.1508       45.2923       46.1037       41.0070       58.0938       60.4985       56.1472       60.3154       64.1595       71.4162       66.6465       65.0890       79.5680       78.3197       71.4783       68.4506       71.3951       74.1013       74.2495       72.3869       74.5282       77.0170       75.6966       76.5598       69.6558       73.5172       69.9943       68.2956       64.3062       65.6228       71.0569       61.9520       57.0697       43.7013       24.7790       23.3534       26.8292       40.0903       76.0544       98.7010      105.3066        0.0000        0.0000        0.0000        0.0000       44.7684       66.5179       67.7486       69.3824       72.8267       53.1300        0.0000        0.0000        0.0000        0.0000        0.0000        0.0000        0.0000        0.0000        0.0000        0.0000        0.0000        0.0000        0.0000        0.0000        0.0000        0.0000        0.0000        0.0000        0.0000        0.0000        0.0000        0.0000        0.0000        0.0000        0.0000        0.0000        0.0000        0.0000        0.0000        0.0000        0.0000        0.0000        0.0000        0.0000        0.0000        0.0000        0.0000        0.0000        0.0000        0.0000        0.0000        0.0000        0.0000        0.0000        0.0000        0.0000        0.0000        0.0000        0.0000        0.0000        0.0000        0.0000        0.0000
        0.0000        0.0000        0.0000        0.0000        0.0000        0.0000        0.0000        0.0000        0.0000        0.0000        0.0000        0.0000        0.0000        0.0000        0.0000        0.0000        0.0000        0.0000        0.0000        0.0000        0.0000        0.0000        0.0000        0.0000        0.0000        0.0000        0.0000        0.0000        0.0000        0.0000        0.0000        0.0000        0.0000        0.0000        0.0000        0.0000        0.0000        0.0000        0.0000        0.0000        0.0000        0.0000        0.0000        0.0000        0.0000        0.0000        0.0000        0.0000        0.0000        0.0000        0.0000        0.0000        0.0000        0.0000        0.0000        0.0000        0.0000        0.0000        0.0000        0.0000        0.0000        0.0000        0.0000        0.0000        0.0000        0.0000        0.0000        0.0000        0.0000        0.0000        0.0000        0.0000        0.0000        0.0000        0.0000        0.0000        0.0000        0.0000        0.0000        0.0000        0.0000        0.0000        0.0000        0.0000        0.0000        0.0000        0.0000        0.0000        0.0000        0.0000        0.0000        0.0000        0.0000        0.0000        0.0000        0.0000        0.3582        0.3759        0.2491        0.1592        0.1249        0.1470        1.2434        1.7966        1.8340        1.9265        1.9651        2.3197        2.2467        2.2071        2.2530        2.9091        2.8578        2.7570        2.5307        1.7349        1.5444        2.8864        5.7468        1.8788        1.9844        2.2772        2.6598        3.0858        3.5746        3.9960        4.4170        5.0901        5.5726        6.1813        6.9393        8.2302        9.1837       10.2709       11.7215       12.4500       13.2576       14.5508       16.5452       17.3682       18.5230       20.3128       28.2414       30.7709       30.7779       33.0705       32.9634       36.0832       44.9712       48.6085       54.0992       66.5351       61.5062       79.4119       72.7526       67.3012       68.1776       70.0947       64.6156       62.8376       61.8164       66.5651       75.1270       63.1950       68.6368       65.7479       66.3548       57.7973       63.1743       64.6896       62.4531       62.8224       59.7078       61.6373       57.9723       57.7734       55.0635       44.4408       40.4861       19.3584       20.3398       34.9707       50.5780        0.0000        0.0000        0.0000        0.0000        0.0000        0.0000       32.5193       39.5025       54.1275       58.7531       59.6965       68.9709        0.0000        0.0000        0.0000        0.0000        0.0000        0.0000        0.0000        0.0000        0.0000        0.0000        0.0000        0.0000        0.0000        0.0000        0.0000        0.0000        0.0000        0.0000        0.0000        0.0000        0.0000        0.0000        0.0000        0.0000        0.0000        0.0000        0.0000        0.0000        0.0000        0.0000        0.0000        0.0000        0.0000        0.0000        0.0000        0.0000        0.0000        0.0000        0.0000        0.0000        0.0000        0.0000        0.0000        0.0000        0.0000        0.0000        0.0000        0.0000        0.0000        0.0000        0.0000        0.0000        0.0000        0.0000
        0.0000        0.0000        0.0000        0.0000        0.0000        0.0000        0.0000        0.0000        0.0000        0.0000        0.0000        0.0000        0.0000        0.0000        0.0000        0.0000        0.0000        0.0000        0.0000        0.0000        0.0000        0.0000        0.0000        0.0000        0.0000        0.0000        0.0000        0.0000        0.0000        0.0000        0.0000        0.0000        0.0000        0.0000        0.0000        0.0000        0.0000        0.0000        0.0000        0.0000        0.0000        0.0000        0.0000        0.0000        0.0000        0.0000        0.0000        0.0000        0.0000        0.0000        0.0000        0.0000        0.0000        0.0000        0.0000        0.0000        0.0000        0.0000        0.0000        0.0000        0.0000        0.0000        0.0000        0.0000        0.0000        0.0000        0.0000        0.0000        0.0000        0.0000        0.0000        0.0000        0.0000        0.0000        0.0000        0.0000        0.0000        0.0000        0.0000        0.0000        0.0000        0.0000        0.0000        0.0000        0.0000        0.0000        0.0000        0.0000        0.0000        0.0000        0.0000        0.0000        0.0000        0.0000        0.0000        0.0000        0.1887        0.1675        0.1122        0.0607        0.0486        0.0837        0.1068        0.6989        0.9589        1.1854        1.3084        1.6179        1.7053        1.7760        1.9043        2.6263        2.7357        2.7041        2.4534        1.6058        1.4340        1.4292        2.2968        1.9163        2.0004        2.1801        2.5498        2.8904        3.2920        3.6723        4.0865        4.7526        5.2261        5.8346        6.7046        8.1375        9.2585       10.3993       11.6569       12.1774       13.1803       14.4362       16.0330       17.1827       18.5268       28.2180       30.6182       30.7004       30.9786       32.9025       37.2223       35.0650       57.9987       59.7094       56.0945       63.0887       55.6154       62.4292       69.8986       69.9295       69.6045       59.7684       62.3386       56.3675       63.9440       69.9446       65.8453       59.6931       66.2303       59.2953       45.9846       60.3467       61.1386       52.8245       52.1429       50.7475       52.3176       56.4751       50.6193       39.7534       37.3407       37.0401       36.8657       22.8499       21.6808       31.2417        0.0000        0.0000        0.0000        0.0000        0.0000        0.0000       29.9691       23.2523       30.5867       48.3107       47.8049       48.2236       49.6217        0.0000        0.0000        0.0000        0.0000        0.0000        0.0000        0.0000        0.0000        0.0000        0.0000        0.0000        0.0000        0.0000        0.0000        0.0000        0.0000        0.0000        0.0000        0.0000        0.0000        0.0000        0.0000        0.0000        0.0000        0.0000        0.0000        0.0000        0.0000        0.0000        0.0000        0.0000        0.0000        0.0000        0.0000        0.0000        0.0000        0.0000        0.0000        0.0000        0.0000        0.0000        0.0000        0.0000        0.0000        0.0000        0.0000        0.0000        0.0000        0.0000        0.0000        0.0000        0.0000        0.0000        0.0000
        0.0000        0.0000        0.0000        0.0000        0.0000        0.0000        0.0000        0.0000        0.0000        0.0000        0.0000        0.0000        0.0000        0.0000        0.0000        0.0000        0.0000        0.0000        0.0000        0.0000        0.0000        0.0000        0.0000        0.0000        0.0000        0.0000        0.0000        0.0000        0.0000        0.0000        0.0000        0.0000        0.0000        0.0000        0.0000        0.0000        0.0000        0.0000        0.0000        0.0000        0.0000        0.0000        0.0000        0.0000        0.0000        0.0000        0.0000        0.0000        0.0000        0.0000        0.0000        0.0000        0.0000        0.0000        0.0000        0.0000        0.0000        0.0000        0.0000        0.0000        0.0000        0.0000        0.0000        0.0000        0.0000        0.0000        0.0000        0.0000        0.0000        0.0000        0.0000        0.0000        0.0000        0.0000        0.0000        0.0000        0.0000        0.0000        0.0000        0.0000        0.0000        0.0000        0.0000        0.0000        0.0000        0.0000        0.0000        0.0000        0.0000        0.0000        0.0000        0.0000        0.0000        0.0000        0.0000        0.0000        0.0000        0.0565        0.0196        0.0000        0.0000        0.0359        0.0610        0.5618        0.7344        1.1460        1.0111        1.2685        1.3409        1.4579        1.5814        2.1796        2.2821        2.2917        2.1272        1.5121        1.3584        1.3996        1.5486        1.9627        2.1611        2.3552        2.6453        3.0179        3.3307        3.6607        4.0651        4.7215        5.1839        5.7647        6.6551        8.1742        9.3420       10.5834       11.9167       12.5081       13.5421       15.0361       16.8240       17.9354       19.5105       29.2035       26.0711       32.7927       35.6931       40.5193       45.6911       57.6074       52.5230       54.1440       54.6962       67.9320       58.4634       57.4214       64.9251       69.1224       55.1548       56.5977       55.9878       56.4468       51.0751       57.0778       49.7517       46.5335       49.3414       50.4721       51.1854       46.9751       52.6589       47.2191       47.5277       45.1545       42.3378       46.5831       37.8273       28.3571       26.4865       23.6342       26.0841       23.8992       29.4857        0.0000        0.0000        0.0000        0.0000        0.0000        0.0000        0.0000       23.7061       24.3407       27.2318       42.1181       44.9025       43.3791       44.5451        0.0000        0.0000        0.0000        0.0000        0.0000        0.0000        0.0000        0.0000        0.0000        0.0000        0.0000        0.0000        0.0000        0.0000        0.0000        0.0000        0.0000        0.0000        0.0000        0.0000        0.0000        0.0000        0.0000        0.0000        0.0000        0.0000        0.0000        0.0000        0.0000        0.0000        0.0000        0.0000        0.0000        0.0000        0.0000        0.0000        0.0000        0.0000        0.0000        0.0000        0.0000        0.0000        0.0000        0.0000        0.0000        0.0000        0.0000        0.0000        0.0000        0.0000        0.0000        0.0000        0.0000        0.0000
        0.0000        0.0000        0.0000        0.0000        0.0000        0.0000        0.0000        0.0000        0.0000        0.0000        0.0000        0.0000        0.0000        0.0000        0.0000        0.0000        0.0000        0.0000        0.0000        0.0000        0.0000        0.0000        0.0000        0.0000        0.0000        0.0000        0.0000        0.0000        0.0000        0.0000        0.0000        0.0000        0.0000        0.0000        0.0000        0.0000        0.0000        0.0000        0.0000        0.0000        0.0000        0.0000        0.0000        0.0000        0.0000        0.0000        0.0000        0.0000        0.0000        0.0000        0.0000        0.0000        0.0000        0.0000        0.0000        0.0000        0.0000        0.0000        0.0000        0.0000        0.0000        0.0000        0.0000        0.0000        0.0000        0.0000        0.0000        0.0000        0.0000        0.0000        0.0000        0.0000        0.0000        0.0000        0.0000        0.0000        0.0000        0.0000        0.0000        0.0000        0.0000        0.0000        0.0000        0.0000        0.0000        0.0000        0.0000        0.0000        0.0000        0.0000        0.0000        0.0000        0.0000        0.0000        0.0000        0.0000        0.0000        0.0000        0.0000        0.2088        0.0000        0.4116        0.5756        0.3406        0.4135        0.5369        0.6487        0.8434        0.9012        0.9587        1.0985        1.2764        1.4134        1.5344        1.5518        1.2889        1.2993        1.3578        1.4037        2.2818        2.6733        3.0099        3.1947        2.6598        2.8449        3.0581        3.3345        4.3239        4.7349        5.2090        5.9920        8.0784        9.2867       10.5607       11.8956       14.3378       14.4142       18.2552       19.8025       20.3757       26.7546       38.3766       35.1832       36.7418       45.8573       56.9846       55.3978       65.3382       65.0572       64.8474       69.4419       82.0970       72.2399       67.1110       70.5670       69.8460       68.7087       56.0637       45.5885       46.7423       46.8114       49.0722       47.3617       43.7428      101.5454      124.9609       43.5905       44.7520       41.5510       41.8377       34.7910       28.4761       36.1405       23.5021       27.9090       26.5349       13.8582       14.6674       17.4811        0.0000        0.0000        0.0000        0.0000        0.0000       78.3600       47.4600        0.0000       41.9313       33.7112       29.9171       35.2622       47.1251       50.8928       55.3165        0.0000        0.0000        0.0000        0.0000        0.0000        0.0000        0.0000        0.0000        0.0000        0.0000        0.0000        0.0000        0.0000        0.0000        0.0000        0.0000        0.0000        0.0000        0.0000        0.0000        0.0000        0.0000        0.0000        0.0000        0.0000        0.0000        0.0000        0.0000        0.0000        0.0000        0.0000        0.0000        0.0000        0.0000        0.0000        0.0000        0.0000        0.0000        0.0000        0.0000        0.0000        0.0000        0.0000        0.0000        0.0000        0.0000        0.0000        0.0000        0.0000        0.0000        0.0000        0.0000        0.0000        0.0000        0.0000
        0.0000        0.0000        0.0000        0.0000        0.0000        0.0000        0.0000        0.0000        0.0000        0.0000        0.0000        0.0000        0.0000        0.0000        0.0000        0.0000        0.0000        0.0000        0.0000        0.0000        0.0000        0.0000        0.0000        0.0000        0.0000        0.0000        0.0000        0.0000        0.0000        0.0000        0.0000        0.0000        0.0000        0.0000        0.0000        0.0000        0.0000        0.0000        0.0000        0.0000        0.0000        0.0000        0.0000        0.0000        0.0000        0.0000        0.0000        0.0000        0.0000        0.0000        0.0000        0.0000        0.0000        0.0000        0.0000        0.0000        0.0000        0.0000        0.0000        0.0000        0.0000        0.0000        0.0000        0.0000        0.0000        0.0000        0.0000        0.0000        0.0000        0.0000        0.0000        0.0000        0.0000        0.0000        0.0000        0.0000        0.0000        0.0000        0.0000        0.0000        0.0000        0.0000        0.0000        0.0000        0.0000        0.0000        0.0000        0.0000        0.0000        0.0000        0.0000        0.0000        0.0000        0.0000        0.0000        0.0000        0.0000        0.0000        0.0000        0.0000        0.0000        0.4748        0.4907        0.1987        0.2048        0.2079        0.3183        0.4258        0.4941        0.6207        0.7587        0.9724        1.1158        1.2576        1.3168        1.1440        1.1931        1.2930        1.3788        2.3740        2.6857        2.8905        3.0355        2.7049        2.8456        3.0448        3.3050        4.2893        4.6931        5.1490        5.9643        8.1257        9.3889       10.7318       12.6004       14.4020       17.6246       17.6138       21.7947       24.9962       29.3141       33.5614       33.1315       45.4771       64.9963       65.1352       62.3403       71.5397       73.5471       73.7743       84.1622       93.6429       85.1175       75.0162       62.8045       62.5885       70.1974       61.3928       46.3614       44.4973       46.3674       41.8114       44.2405       33.6914       75.9917       81.3939       34.5671       38.7670       37.0149       33.7890       31.1119       20.4891       19.8255       19.6735       16.4800       18.1064       24.4226       12.4858       19.4532        0.0000        0.0000        0.0000        0.0000        0.0000       28.7400       18.4200       13.0800       38.9365       43.5033       29.4389       35.0501       43.1996       45.6819       50.5436        0.0000        0.0000        0.0000        0.0000        0.0000        0.0000        0.0000        0.0000        0.0000        0.0000        0.0000        0.0000        0.0000        0.0000        0.0000        0.0000        0.0000        0.0000        0.0000        0.0000        0.0000        0.0000        0.0000        0.0000        0.0000        0.0000        0.0000        0.0000        0.0000        0.0000        0.0000        0.0000        0.0000        0.0000        0.0000        0.0000        0.0000        0.0000        0.0000        0.0000        0.0000        0.0000        0.0000        0.0000        0.0000        0.0000        0.0000        0.0000        0.0000        0.0000        0.0000        0.0000        0.0000        0.0000        0.0000
        0.0000        0.0000        0.0000        0.0000        0.0000        0.0000        0.0000        0.0000        0.0000        0.0000        0.0000        0.0000        0.0000        0.0000        0.0000        0.0000        0.0000        0.0000        0.0000        0.0000        0.0000        0.0000        0.0000        0.0000        0.0000        0.0000        0.0000        0.0000        0.0000        0.0000        0.0000        0.0000        0.0000        0.0000        0.0000        0.0000        0.0000        0.0000        0.0000        0.0000        0.0000        0.0000        0.0000        0.0000        0.0000        0.0000        0.0000        0.0000        0.0000        0.0000        0.0000        0.0000        0.0000        0.0000        0.0000        0.0000        0.0000        0.0000        0.0000        0.0000        0.0000        0.0000        0.0000        0.0000        0.0000        0.0000        0.0000        0.0000        0.0000        0.0000        0.0000        0.0000        0.0000        0.0000        0.0000        0.0000        0.0000        0.0000        0.0000        0.0000        0.0000        0.0000        0.0000        0.0000        0.0000        0.0000        0.0000        0.0000        0.0000        0.0000        0.0000        0.0000        0.0000        0.0000        0.0000        0.0000        0.0000        0.0000        0.0000        0.0000        0.0000        0.4535        0.4623        0.1849        0.1456        0.1369        0.2154        0.2371        0.2990        0.4385        0.6165        0.8352        1.0395        1.1725        1.3180        1.1641        1.2365        1.3893        1.5762        3.2069        3.7186        3.9869        4.0513        3.6671        3.7398        3.8087        3.9509        5.0361        5.2696        5.5996        6.3298        8.4978        9.6546       10.9805       12.4951       14.0135       18.2295       19.6405       25.6148       27.7310       24.8868       24.6149       33.2354       48.5283       55.6803       63.8900       57.0577       61.8412       79.2043       69.3980       70.9533       75.9604       71.9082       77.8590       76.0958       68.9388       59.6898       51.7774       39.2097       40.2866       39.6119       39.1738       38.2030       34.3965       30.6886       28.9514       31.6604       31.4901       34.6799       31.2296       21.7229       18.0551       15.1895       16.9998       27.2254       18.7078       21.0939        0.0000        0.0000        0.0000        0.0000        0.0000        0.0000       43.7400       22.2900        6.3000        9.9600       28.0667       29.9262       26.5732       32.0600       36.7056       39.0524       41.9129        0.0000        0.0000        0.0000        0.0000        0.0000        0.0000        0.0000        0.0000        0.0000        0.0000        0.0000        0.0000        0.0000        0.0000        0.0000        0.0000        0.0000        0.0000        0.0000        0.0000        0.0000        0.0000        0.0000        0.0000        0.0000        0.0000        0.0000        0.0000        0.0000        0.0000        0.0000        0.0000        0.0000        0.0000        0.0000        0.0000        0.0000        0.0000        0.0000        0.0000        0.0000        0.0000        0.0000        0.0000        0.0000        0.0000        0.0000        0.0000        0.0000        0.0000        0.0000        0.0000        0.0000        0.0000        0.0000
        0.0000        0.0000        0.0000        0.0000        0.0000        0.0000        0.0000        0.0000        0.0000        0.0000        0.0000        0.0000        0.0000        0.0000        0.0000        0.0000        0.0000        0.0000        0.0000        0.0000        0.0000        0.0000        0.0000        0.0000        0.0000        0.0000        0.0000        0.0000        0.0000        0.0000        0.0000        0.0000        0.0000        0.0000        0.0000        0.0000        0.0000        0.0000        0.0000        0.0000        0.0000        0.0000        0.0000        0.0000        0.0000        0.0000        0.0000        0.0000        0.0000        0.0000        0.0000        0.0000        0.0000        0.0000        0.0000        0.0000        0.0000        0.0000        0.0000        0.0000        0.0000        0.0000        0.0000        0.0000        0.0000        0.0000        0.0000        0.0000        0.0000        0.0000        0.0000        0.0000        0.0000        0.0000        0.0000        0.0000        0.0000        0.0000        0.0000        0.0000        0.0000        0.0000        0.0000        0.0000        0.0000        0.0000        0.0000        0.0000        0.0000        0.0000        0.0000        0.0000        0.0000        0.0000        0.0000        0.0000        0.0000        0.0000        0.0000        0.0000        0.0000        0.0000        0.3721        0.1558        0.1660        0.1599        0.1540        0.2395        0.5294        0.3928        0.6086        0.7845        0.9574        1.2054        1.4580        1.2918        1.4126        1.6452        1.9564        4.7651        5.5957        5.9790        5.9434        5.5081        5.4793        5.3872        5.2983        6.6045        6.5172        6.5753        7.1088        9.2170       10.1146       11.3609       12.9860       14.6021       19.3329       22.4630       24.7912       24.2228       25.9340       31.6016       34.5583       54.2448       48.6954       49.0244       50.9182       56.1845       61.5146       55.8638       60.7925       63.2724       56.3598       63.6167       69.5495       58.4980       58.7649       42.9132       37.1901       38.3113       40.9352       42.4851       34.4629       32.1680       29.4389       27.4940       29.3132       23.2053       24.0646       22.8915       19.5456       13.1719       12.3582       16.2543       12.7910       39.5272       30.1416        0.0000        0.0000        0.0000        0.0000        0.0000        0.0000        0.0000       22.5300       20.9100        1.5300       23.0610       19.6888       21.9401       23.9126       29.1542       33.4188       47.2217        0.0000        0.0000        0.0000        0.0000        0.0000        0.0000        0.0000        0.0000        0.0000        0.0000        0.0000        0.0000        0.0000        0.0000        0.0000        0.0000        0.0000        0.0000        0.0000        0.0000        0.0000        0.0000        0.0000        0.0000        0.0000        0.0000        0.0000        0.0000        0.0000        0.0000        0.0000        0.0000        0.0000        0.0000        0.0000        0.0000        0.0000        0.0000        0.0000        0.0000        0.0000        0.0000        0.0000        0.0000        0.0000        0.0000        0.0000        0.0000        0.0000        0.0000        0.0000        0.0000        0.0000        0.0000        0.0000
        0.0000        0.0000        0.0000        0.0000        0.0000        0.0000        0.0000        0.0000        0.0000        0.0000        0.0000        0.0000        0.0000        0.0000        0.0000        0.0000        0.0000        0.0000        0.0000        0.0000        0.0000        0.0000        0.0000        0.0000        0.0000        0.0000        0.0000        0.0000        0.0000        0.0000        0.0000        0.0000        0.0000        0.0000        0.0000        0.0000        0.0000        0.0000        0.0000        0.0000        0.0000        0.0000        0.0000        0.0000        0.0000        0.0000        0.0000        0.0000        0.0000        0.0000        0.0000        0.0000        0.0000        0.0000        0.0000        0.0000        0.0000        0.0000        0.0000        0.0000        0.0000        0.0000        0.0000        0.0000        0.0000        0.0000        0.0000        0.0000        0.0000        0.0000        0.0000        0.0000        0.0000        0.0000        0.0000        0.0000        0.0000        0.0000        0.0000        0.0000        0.0000        0.0000        0.0000        0.0000        0.0000        0.0000        0.0000        0.0000        0.0000        0.0000        0.0000        0.0000        0.0000        0.0000        0.0000        0.0000        0.0000        0.0000        0.0000        0.0000        0.0000        0.0000        0.0000        0.8321        0.5491        0.5377        0.4254        0.0000        0.9671        0.1115        0.1643        0.9725        1.3625        1.8692        2.7014        4.1190        5.0741        6.6947        8.9742       11.6361       13.8112       14.7374       14.3488       14.0276       13.6471       13.0767       12.3862        0.0000        0.0000        9.6166       10.0130       10.2950       10.8836       12.1127       13.9427       16.1970       18.7975       20.8064       25.8661       36.0375       34.4474       34.2124       35.3784       48.0639       51.3569       52.9932       56.4955       53.9231       47.8699       47.5613       46.3137       49.8055       48.3242       45.4044       45.5944       45.4643       50.9175       43.0114       37.1512       40.8015       38.8977       52.4873       30.1245       27.3487       25.3903       24.5185       24.1322       19.0192       17.0844       17.7497       15.8902       15.2460       15.5267       12.2229        0.0000        0.0000        0.0000        0.0000        0.0000        0.0000        0.0000        0.0000        0.0000        0.0000        0.0000        0.0000        0.0000       10.7751       10.2543       10.7473       12.1664       17.2998       23.6951        0.0000        0.0000        0.0000        0.0000        0.0000        0.0000        0.0000        0.0000        0.0000        0.0000        0.0000        0.0000        0.0000        0.0000        0.0000        0.0000        0.0000        0.0000        0.0000        0.0000        0.0000        0.0000        0.0000        0.0000        0.0000        0.0000        0.0000        0.0000        0.0000        0.0000        0.0000        0.0000        0.0000        0.0000        0.0000        0.0000        0.0000        0.0000        0.0000        0.0000        0.0000        0.0000        0.0000        0.0000        0.0000        0.0000        0.0000        0.0000        0.0000        0.0000        0.0000        0.0000        0.0000        0.0000        0.0000        0.0000
        0.0000        0.0000        0.0000        0.0000        0.0000        0.0000        0.0000        0.0000        0.0000        0.0000        0.0000        0.0000        0.0000        0.0000        0.0000        0.0000        0.0000        0.0000        0.0000        0.0000        0.0000        0.0000        0.0000        0.0000        0.0000        0.0000        0.0000        0.0000        0.0000        0.0000        0.0000        0.0000        0.0000        0.0000        0.0000        0.0000        0.0000        0.0000        0.0000        0.0000        0.0000        0.0000        0.0000        0.0000        0.0000        0.0000        0.0000        0.0000        0.0000        0.0000        0.0000        0.0000        0.0000        0.0000        0.0000        0.0000        0.0000        0.0000        0.0000        0.0000        0.0000        0.0000        0.0000        0.0000        0.0000        0.0000        0.0000        0.0000        0.0000        0.0000        0.0000        0.0000        0.0000        0.0000        0.0000        0.0000        0.0000        0.0000        0.0000        0.0000        0.0000        0.0000        0.0000        0.0000        0.0000        0.0000        0.0000        0.0000        0.0000        0.0000        0.0000        0.0000        0.0000        0.0000        0.0000        0.0000        0.0000        0.0000        0.0000        0.0000        0.0000        0.0000        0.0000        1.0471        0.6086        1.2812        0.4568        0.2578        0.0000        0.0352        0.0801        1.0515        5.3653        5.2752        3.3716        5.3194        6.6211        8.7462       11.7070       14.7873       17.5921       18.6910       18.1305       17.8378       17.3029       16.3990        0.0000        0.0000        0.0000        0.0000        0.0000        0.0000       11.4372       12.5713       14.5370       16.9346       19.1587       21.7963       25.4740       38.7887       39.3654       40.1019       39.0218       43.4665       50.0035       51.2888       48.9858       47.2433       48.2931       49.6301       52.0177       45.8294       44.9165       44.1233       37.4834       44.7851       43.3444       40.8355       38.4336       44.2236       40.8952       37.0236       28.1389       23.6717       24.9629       21.9841       22.0823       17.4162       18.9485       20.2454       20.1874       13.7818        0.0000        0.0000        0.0000        0.0000        0.0000        0.0000        0.0000        0.0000        0.0000        0.0000        0.0000        0.0000        0.0000        0.0000        0.0000        8.9791        7.4517        7.8807        8.5226       14.2235       19.4357       59.5075        0.0000        0.0000        0.0000        0.0000        0.0000        0.0000        0.0000        0.0000        0.0000        0.0000        0.0000        0.0000        0.0000        0.0000        0.0000        0.0000        0.0000        0.0000        0.0000        0.0000        0.0000        0.0000        0.0000        0.0000        0.0000        0.0000        0.0000        0.0000        0.0000        0.0000        0.0000        0.0000        0.0000        0.0000        0.0000        0.0000        0.0000        0.0000        0.0000        0.0000        0.0000        0.0000        0.0000        0.0000        0.0000        0.0000        0.0000        0.0000        0.0000        0.0000        0.0000        0.0000        0.0000        0.0000        0.0000
        0.0000        0.0000        0.0000        0.0000        0.0000        0.0000        0.0000        0.0000        0.0000        0.0000        0.0000        0.0000        0.0000        0.0000        0.0000        0.0000        0.0000        0.0000        0.0000        0.0000        0.0000        0.0000        0.0000        0.0000        0.0000        0.0000        0.0000        0.0000        0.0000        0.0000        0.0000        0.0000        0.0000        0.0000        0.0000        0.0000        0.0000        0.0000        0.0000        0.0000        0.0000        0.0000        0.0000        0.0000        0.0000        0.0000        0.0000        0.0000        0.0000        0.0000        0.0000        0.0000        0.0000        0.0000        0.0000        0.0000        0.0000        0.0000        0.0000        0.0000        0.0000        0.0000        0.0000        0.0000        0.0000        0.0000        0.0000        0.0000        0.0000        0.0000        0.0000        0.0000        0.0000        0.0000        0.0000        0.0000        0.0000        0.0000        0.0000        0.0000        0.0000        0.0000        0.0000        0.0000        0.0000        0.0000        0.0000        0.0000        0.0000        0.0000        0.0000        0.0000        0.0000        0.0000        0.0000        0.0000        0.0000        0.0000        0.0000        0.0000        0.0000        0.0000        0.0000        0.7218        0.8986        0.5964        0.8348        0.5267        0.0000        0.0363        0.0728        1.0789        6.9877        5.8688        4.4994        5.8393        7.2826        0.0000       12.4461       15.3901        0.0000        0.0000       24.4513       20.4321        0.0000        0.0000        0.0000        0.0000        0.0000        0.0000        0.0000        0.0000       11.1616       12.1697       14.2376       16.7340       18.6559       21.4416       27.7571       39.6973       38.5201       33.4223       45.9716       46.1039       46.5927       46.3389       43.9708       43.8019       42.3449       56.0430       44.2436       40.6727       42.1861       38.3660       39.5831       40.5950       41.4837       37.1473       35.3521       37.4087       35.4614       45.6183       43.8918       24.4655       23.4314       26.2846       30.1634        0.0000        0.0000        0.0000        0.0000        0.0000        0.0000        0.0000        0.0000        0.0000        0.0000        0.0000        0.0000        0.0000        0.0000        0.0000        0.0000        0.0000        0.0000        0.0000        0.0000        6.6267        5.1533        7.6758       10.7906       16.2220        0.0000        0.0000        0.0000        0.0000        0.0000        0.0000        0.0000        0.0000        0.0000        0.0000        0.0000        0.0000        0.0000        0.0000        0.0000        0.0000        0.0000        0.0000        0.0000        0.0000        0.0000        0.0000        0.0000        0.0000        0.0000        0.0000        0.0000        0.0000        0.0000        0.0000        0.0000        0.0000        0.0000        0.0000        0.0000        0.0000        0.0000        0.0000        0.0000        0.0000        0.0000        0.0000        0.0000        0.0000        0.0000        0.0000        0.0000        0.0000        0.0000        0.0000        0.0000        0.0000        0.0000        0.0000        0.0000        0.0000        0.0000
        0.0000        0.0000        0.0000        0.0000        0.0000        0.0000        0.0000        0.0000        0.0000        0.0000        0.0000        0.0000        0.0000        0.0000        0.0000        0.0000        0.0000        0.0000        0.0000        0.0000        0.0000        0.0000        0.0000        0.0000        0.0000        0.0000        0.0000        0.0000        0.0000        0.0000        0.0000        0.0000        0.0000        0.0000        0.0000        0.0000        0.0000        0.0000        0.0000        0.0000        0.0000        0.0000        0.0000        0.0000        0.0000        0.0000        0.0000        0.0000        0.0000        0.0000        0.0000        0.0000        0.0000        0.0000        0.0000        0.0000        0.0000        0.0000        0.0000        0.0000        0.0000        0.0000        0.0000        0.0000        0.0000        0.0000        0.0000        0.0000        0.0000        0.0000        0.0000        0.0000        0.0000        0.0000        0.0000        0.0000        0.0000        0.0000        0.0000        0.0000        0.0000        0.0000        0.0000        0.0000        0.0000        0.0000        0.0000        0.0000        0.0000        0.0000        0.0000        0.0000        0.0000        0.0000        0.0000        0.0000        0.0000        0.0000        0.0000        0.0000        0.0000        0.0000        0.0000        0.6654        0.4544        1.1534        0.3285        0.0562        0.2940        0.0000        0.0346        1.1604        2.8852        4.8942        0.0000        0.0000        0.0000        0.0000        0.0000        0.0000        0.0000        0.0000        0.0000        0.0000        0.0000        0.0000        0.0000        0.0000        0.0000        0.0000        0.0000        0.0000        0.0000       11.2072       13.3615       15.9129       18.5081       21.1881       24.6100       28.4858       36.3908       33.7542       37.7710       41.6127       40.7080       43.6741       43.1778       39.9723       39.6277       39.1390       40.4368       41.1507       43.4628       38.1593       33.5099       36.4929       41.3631       38.0705       38.5890       36.8398       31.2388       32.8476       32.8783       27.0345       27.9205       26.6565        0.0000        0.0000        0.0000        0.0000        0.0000        0.0000        0.0000        0.0000        0.0000        0.0000        0.0000        0.0000        0.0000        0.0000        0.0000        0.0000        0.0000        0.0000        0.0000        0.0000        0.0000        0.0000        6.4312       10.8318       13.4873        0.0000       14.9562       15.9319        0.0000        0.0000        0.0000        0.0000        0.0000        0.0000        0.0000        0.0000        0.0000        0.0000        0.0000        0.0000        0.0000        0.0000        0.0000        0.0000        0.0000        0.0000        0.0000        0.0000        0.0000        0.0000        0.0000        0.0000        0.0000        0.0000        0.0000        0.0000        0.0000        0.0000        0.0000        0.0000        0.0000        0.0000        0.0000        0.0000        0.0000        0.0000        0.0000        0.0000        0.0000        0.0000        0.0000        0.0000        0.0000        0.0000        0.0000        0.0000        0.0000        0.0000        0.0000        0.0000        0.0000        0.0000        0.0000
        0.0000        0.0000        0.0000        0.0000        0.0000        0.0000        0.0000        0.0000        0.0000        0.0000        0.0000        0.0000        0.0000        0.0000        0.0000        0.0000        0.0000        0.0000        0.0000        0.0000        0.0000        0.0000        0.0000        0.0000        0.0000        0.0000        0.0000        0.0000        0.0000        0.0000        0.0000        0.0000        0.0000        0.0000        0.0000        0.0000        0.0000        0.0000        0.0000        0.0000        0.0000        0.0000        0.0000        0.0000        0.0000        0.0000        0.0000        0.0000        0.0000        0.0000        0.0000        0.0000        0.0000        0.0000        0.0000        0.0000        0.0000        0.0000        0.0000        0.0000        0.0000        0.0000        0.0000        0.0000        0.0000        0.0000        0.0000        0.0000        0.0000        0.0000        0.0000        0.0000        0.0000        0.0000        0.0000        0.0000        0.0000        0.0000        0.0000        0.0000        0.0000        0.0000        0.0000        0.0000        0.0000        0.0000        0.0000        0.0000        0.0000        0.0000        0.0000        0.0000        0.0000        0.0000        0.0000        0.0000        0.0000        0.0000        0.0000        0.0000        0.0000        0.0000        0.0000        0.0000        0.0000        0.1228        0.0000        0.3819        0.0382        0.0000        0.0756        2.3790        3.2517        3.1241        5.5349        0.0000        0.0000        0.0000        0.0000        0.0000        0.0000        0.0000        0.0000        0.0000        0.0000        0.0000        0.0000        0.0000        0.0000        0.0000        0.0000        0.0000        0.0000        8.3766       10.2247       15.4872       17.8205       20.9576       25.3805       31.5804       36.1769       42.4421       36.3009       33.9735       34.9350       34.3366       34.0556       36.6514       34.0134       36.1705       31.5127       34.9221       37.6644       34.9508       34.2320       35.8159       33.4605       31.2476       31.6903       31.1886       28.9043       32.2471       29.9201       14.6400       20.4000        0.0000        0.0000        0.0000        0.0000        0.0000        0.0000        0.0000        0.0000        0.0000        0.0000        0.0000        0.0000        0.0000        0.0000        0.0000        0.0000        0.0000        0.0000        0.0000        0.0000        0.0000        0.0000        0.0000        0.0000       11.8056       12.7317        0.0000       21.3600       29.0400        0.0000        0.0000        0.0000        0.0000        0.0000        0.0000        0.0000        0.0000        0.0000        0.0000        0.0000        0.0000        0.0000        0.0000        0.0000        0.0000        0.0000        0.0000        0.0000        0.0000        0.0000        0.0000        0.0000        0.0000        0.0000        0.0000        0.0000        0.0000        0.0000        0.0000        0.0000        0.0000        0.0000        0.0000        0.0000        0.0000        0.0000        0.0000        0.0000        0.0000        0.0000        0.0000        0.0000        0.0000        0.0000        0.0000        0.0000        0.0000        0.0000        0.0000        0.0000        0.0000        0.0000        0.0000        0.0000
        0.0000        0.0000        0.0000        0.0000        0.0000        0.0000        0.0000        0.0000        0.0000        0.0000        0.0000        0.0000        0.0000        0.0000        0.0000        0.0000        0.0000        0.0000        0.0000        0.0000        0.0000        0.0000        0.0000        0.0000        0.0000        0.0000        0.0000        0.0000        0.0000        0.0000        0.0000        0.0000        0.0000        0.0000        0.0000        0.0000        0.0000        0.0000        0.0000        0.0000        0.0000        0.0000        0.0000        0.0000        0.0000        0.0000        0.0000        0.0000        0.0000        0.0000        0.0000        0.0000        0.0000        0.0000        0.0000        0.0000        0.0000        0.0000        0.0000        0.0000        0.0000        0.0000        0.0000        0.0000        0.0000        0.0000        0.0000        0.0000        0.0000        0.0000        0.0000        0.0000        0.0000        0.0000        0.0000        0.0000        0.0000        0.0000        0.0000        0.0000        0.0000        0.0000        0.0000        0.0000        0.0000        0.0000        0.0000        0.0000        0.0000        0.0000        0.0000        0.0000        0.0000        0.0000        0.0000        0.0000        0.0000        0.0000        0.0000        0.0000        0.0000        0.0000        0.0000        0.0000        0.0000        0.0000        0.0000        0.0000        0.0000        0.1196        0.7836        1.5289        4.5213        6.4578        4.0745        0.0000        0.0000        0.0000        0.0000        0.0000        0.0000        0.0000        0.0000        0.0000        0.0000        0.0000        0.0000        0.0000        0.0000        0.0000        0.0000        0.0000        0.0000        0.0000        0.0000       14.7754       17.0197       21.0534       24.8397       32.0748       38.0651       44.2866       37.5336       31.5141       32.6995       30.5247       31.0453       30.9451       36.1020       32.5820       26.5030       29.5281       30.2604       31.3530       35.7477       35.8451       34.1737       36.5201       32.2013       34.0997        0.0000        0.0000       40.0640        0.0000        0.0000        0.0000        0.0000        0.0000        0.0000        0.0000        0.0000        0.0000        0.0000        0.0000        0.0000        0.0000        0.0000        0.0000        0.0000        0.0000        0.0000        0.0000        0.0000        0.0000        0.0000        0.0000        0.0000        0.0000        0.0000       13.1118       15.4171        0.0000        0.0000        0.0000        0.0000        0.0000        0.0000        0.0000        0.0000        0.0000        0.0000        0.0000        0.0000        0.0000        0.0000        0.0000        0.0000        0.0000        0.0000        0.0000        0.0000        0.0000        0.0000        0.0000        0.0000        0.0000        0.0000        0.0000        0.0000        0.0000        0.0000        0.0000        0.0000        0.0000        0.0000        0.0000        0.0000        0.0000        0.0000        0.0000        0.0000        0.0000        0.0000        0.0000        0.0000        0.0000        0.0000        0.0000        0.0000        0.0000        0.0000        0.0000        0.0000        0.0000        0.0000        0.0000        0.0000        0.0000        0.0000
[truncated: 212,709 more chars]
