# Supplementary material for: Multidimensional evaluation of the TRMM 3B43V7 satellite-based precipitation product in mainland China from 1998–2016
Source: PeerJ. 2020 Feb 20;8:e8615. doi: 10.7717/peerj.8615 (PMC7036276; doi:10.7717/peerj.8615)
Supplement: Supplemental Information 2 [file peerj-08-8615-s002.zip › TRMM_3B43 data/TRMM 3B43 data-Year-Month/2011-03.txt]

ncols         249
nrows         175
xllcorner     73.250
yllcorner     6.500
cellsize      0.25000
        0.0000        0.0000        0.0000        0.0000        0.0000        0.0000        0.0000        0.0000        0.0000        0.0000        0.0000        0.0000        0.0000        0.0000        0.0000        0.0000        0.0000        0.0000        0.0000        0.0000        0.0000        0.0000        0.0000        0.0000        0.0000        0.0000        0.0000        0.0000        0.0000        0.0000        0.0000        0.0000        0.0000        0.0000        0.0000        0.0000        0.0000        0.0000        0.0000        0.0000        0.0000        0.0000        0.0000        0.0000        0.0000        0.0000        0.0000        0.0000        0.0000        0.0000        0.0000        0.0000        0.0000        0.0000        0.0000        0.0000        0.0000        0.0000        0.0000        0.0000        0.0000        0.0000        0.0000        0.0000        0.0000        0.0000        0.0000        0.0000        0.0000        0.0000        0.0000        0.0000        0.0000        0.0000        0.0000        0.0000        0.0000        0.0000        0.0000        0.0000        0.0000        0.0000        0.0000        0.0000        0.0000        0.0000        0.0000        0.0000        0.0000        0.0000        0.0000        0.0000        0.0000        0.0000        0.0000        0.0000        0.0000        0.0000        0.0000        0.0000        0.0000        0.0000        0.0000        0.0000        0.0000        0.0000        0.0000        0.0000        0.0000        0.0000        0.0000        0.0000        0.0000        0.0000        0.0000        0.0000        0.0000        0.0000        0.0000        0.0000        0.0000        0.0000        0.0000        0.0000        0.0000        0.0000        0.0000        0.0000        0.0000        0.0000        0.0000        0.0000        0.0000        0.0000        0.0000        0.0000        0.0000        0.0000        0.0000        0.0000        0.0000        0.0000        0.0000        0.0000        0.0000        0.0000        0.0000        0.0000        0.0000        0.0000        0.0000        0.0000        0.0000        0.0000        0.0000        0.0000        0.0000        0.0000        0.0000        0.0000        0.0000        0.0000        0.0000        0.0000        0.0000        0.0000        0.0000        0.0000        0.0000        0.0000        0.0000        0.0000        0.0000        2.8148        2.6945        2.2486        0.0000        0.0000        0.0000        2.1484        2.4514        2.7519        3.2386        4.5601        5.2310        4.8909        5.3231        4.8696        5.4817        5.8116        5.3020        3.9625        3.9776        4.0860        4.0443        3.8906        3.8308        4.4788        3.7606        2.2329        2.1071        2.0525        2.0610        2.8907        3.0029        3.1269        3.2267        2.9216        3.1115        3.4139        4.9451        5.3845        6.4839        6.8621        7.1479        8.5577        7.4571        6.5928        6.5015        0.0000        0.0000        0.0000        0.0000        0.0000        0.0000        0.0000        0.0000        0.0000        0.0000        0.0000        0.0000        0.0000        0.0000        0.0000        0.0000        0.0000        0.0000        0.0000        0.0000        0.0000        0.0000        0.0000        0.0000        0.0000        0.0000        0.0000        0.0000        0.0000        0.0000
        0.0000        0.0000        0.0000        0.0000        0.0000        0.0000        0.0000        0.0000        0.0000        0.0000        0.0000        0.0000        0.0000        0.0000        0.0000        0.0000        0.0000        0.0000        0.0000        0.0000        0.0000        0.0000        0.0000        0.0000        0.0000        0.0000        0.0000        0.0000        0.0000        0.0000        0.0000        0.0000        0.0000        0.0000        0.0000        0.0000        0.0000        0.0000        0.0000        0.0000        0.0000        0.0000        0.0000        0.0000        0.0000        0.0000        0.0000        0.0000        0.0000        0.0000        0.0000        0.0000        0.0000        0.0000        0.0000        0.0000        0.0000        0.0000        0.0000        0.0000        0.0000        0.0000        0.0000        0.0000        0.0000        0.0000        0.0000        0.0000        0.0000        0.0000        0.0000        0.0000        0.0000        0.0000        0.0000        0.0000        0.0000        0.0000        0.0000        0.0000        0.0000        0.0000        0.0000        0.0000        0.0000        0.0000        0.0000        0.0000        0.0000        0.0000        0.0000        0.0000        0.0000        0.0000        0.0000        0.0000        0.0000        0.0000        0.0000        0.0000        0.0000        0.0000        0.0000        0.0000        0.0000        0.0000        0.0000        0.0000        0.0000        0.0000        0.0000        0.0000        0.0000        0.0000        0.0000        0.0000        0.0000        0.0000        0.0000        0.0000        0.0000        0.0000        0.0000        0.0000        0.0000        0.0000        0.0000        0.0000        0.0000        0.0000        0.0000        0.0000        0.0000        0.0000        0.0000        0.0000        0.0000        0.0000        0.0000        0.0000        0.0000        0.0000        0.0000        0.0000        0.0000        0.0000        0.0000        0.0000        0.0000        0.0000        0.0000        0.0000        0.0000        0.0000        0.0000        0.0000        0.0000        0.0000        0.0000        0.0000        0.0000        0.0000        0.0000        0.0000        0.0000        0.0000        0.0000        0.0000        0.0000        0.0000        0.0000        0.0000        2.8915        3.0925        2.8108        2.1762        1.6143        1.5382        1.6061        2.4532        2.1843        2.5402        2.8884        4.0143        4.3020        4.7099        6.3431        5.7238        5.9436        5.7541        5.6781        4.0000        3.9157        3.9229        3.8413        4.2290        4.8239        4.9435        4.0278        2.3964        2.2588        3.1479        3.5034        2.9727        3.0367        3.1423        3.2510        2.9316        4.2441        4.5783        3.8643        4.7321        5.2170        6.1776        7.1331        7.4452        8.3055        8.0641        7.9618        6.8663        6.7090        6.6937        6.3180        5.5243        5.1693        5.0365        0.0000        0.0000        0.0000        0.0000        0.0000        0.0000        0.0000        0.0000        0.0000        0.0000        0.0000        0.0000        0.0000        0.0000        0.0000        0.0000        0.0000        0.0000        0.0000        0.0000        0.0000        0.0000        0.0000
        0.0000        0.0000        0.0000        0.0000        0.0000        0.0000        0.0000        0.0000        0.0000        0.0000        0.0000        0.0000        0.0000        0.0000        0.0000        0.0000        0.0000        0.0000        0.0000        0.0000        0.0000        0.0000        0.0000        0.0000        0.0000        0.0000        0.0000        0.0000        0.0000        0.0000        0.0000        0.0000        0.0000        0.0000        0.0000        0.0000        0.0000        0.0000        0.0000        0.0000        0.0000        0.0000        0.0000        0.0000        0.0000        0.0000        0.0000        0.0000        0.0000        0.0000        0.0000        0.0000        0.0000        0.0000        0.0000       20.7550        0.0000       15.6487       12.8290        0.0000        0.0000        0.0000        0.0000        0.0000        0.0000        0.0000        0.0000        0.0000        0.0000        0.0000        0.0000        0.0000        0.0000        0.0000        0.0000        0.0000        0.0000        0.0000        0.0000        0.0000        0.0000        0.0000        0.0000        0.0000        0.0000        0.0000        0.0000        0.0000        0.0000        0.0000        0.0000        0.0000        0.0000        0.0000        0.0000        0.0000        0.0000        0.0000        0.0000        0.0000        0.0000        0.0000        0.0000        0.0000        0.0000        0.0000        0.0000        0.0000        0.0000        0.0000        0.0000        0.0000        0.0000        0.0000        0.0000        0.0000        0.0000        0.0000        0.0000        0.0000        0.0000        0.0000        0.0000        0.0000        0.0000        0.0000        0.0000        0.0000        0.0000        0.0000        0.0000        0.0000        0.0000        0.0000        0.0000        0.0000        0.0000        0.0000        0.0000        0.0000        0.0000        0.0000        0.0000        0.0000        0.0000        0.0000        0.0000        0.0000        0.0000        0.0000        0.0000        0.0000        0.0000        0.0000        0.0000        0.0000        0.0000        0.0000        0.0000        0.0000        0.0000        0.0000        0.0000        0.0000        0.0000        0.0000        0.0000        0.0000        0.0000        0.0000        0.0000        2.8079        2.7585        2.4069        2.5161        2.1154        1.6527        2.0211        1.8860        2.1911        1.9643        2.6819        3.0035        4.4836        4.8387        4.6142        5.0102        4.9577        5.8817        5.6852        5.6747        4.3325        4.2292        4.2073        4.7658        5.1611        5.2793        5.3433        5.2256        3.3499        4.3135        5.6487        6.9599        3.0494        3.0823        3.2259        3.4026        3.0910        3.3301        3.6881        4.1396        5.1917        6.1989        7.2644        8.3326        9.3959        9.9009        9.8395       10.3759        8.8659        8.9187        8.6768        8.1299        7.5848        8.7252        7.5859        7.7312        0.0000        0.0000        0.0000        0.0000        0.0000        0.0000        0.0000        0.0000        0.0000        0.0000        0.0000        0.0000        0.0000        0.0000        0.0000        0.0000        0.0000        0.0000        0.0000        0.0000        0.0000        0.0000
        0.0000        0.0000        0.0000        0.0000        0.0000        0.0000        0.0000        0.0000        0.0000        0.0000        0.0000        0.0000        0.0000        0.0000        0.0000        0.0000        0.0000        0.0000        0.0000        0.0000        0.0000        0.0000        0.0000        0.0000        0.0000        0.0000        0.0000        0.0000        0.0000        0.0000        0.0000        0.0000        0.0000        0.0000        0.0000        0.0000        0.0000        0.0000        0.0000        0.0000        0.0000        0.0000        0.0000        0.0000        0.0000        0.0000        0.0000        0.0000        0.0000        0.0000        0.0000        0.0000        0.0000       30.0972       25.3751       21.5964       19.1437       16.4344       13.3648        6.5532        0.0000        0.0000        0.0000        0.0000        0.0000        0.0000        0.0000        0.0000        0.0000        0.0000        0.0000        0.0000        0.0000        0.0000        0.0000        0.0000        0.0000        0.0000        0.0000        0.0000        0.0000        0.0000        0.0000        0.0000        0.0000        0.0000        0.0000        0.0000        0.0000        0.0000        0.0000        0.0000        0.0000        0.0000        0.0000        0.0000        0.0000        0.0000        0.0000        0.0000        0.0000        0.0000        0.0000        0.0000        0.0000        0.0000        0.0000        0.0000        0.0000        0.0000        0.0000        0.0000        0.0000        0.0000        0.0000        0.0000        0.0000        0.0000        0.0000        0.0000        0.0000        0.0000        0.0000        0.0000        0.0000        0.0000        0.0000        0.0000        0.0000        0.0000        0.0000        0.0000        0.0000        0.0000        0.0000        0.0000        0.0000        0.0000        0.0000        0.0000        0.0000        0.0000        0.0000        0.0000        0.0000        0.0000        0.0000        0.0000        0.0000        0.0000        0.0000        0.0000        0.0000        0.0000        0.0000        0.0000        0.0000        0.0000        0.0000        0.0000        0.0000        0.0000        0.0000        0.0000        0.0000        0.0000        0.0000        0.0000        0.0000        0.0000        2.8759        2.5272        2.4108        2.5988        2.5697        2.0421        3.0507        4.2529        1.6750        2.4213        2.0376        2.7679        3.7104        6.1084        6.3361        5.6496        5.6460        5.1941        5.1169        5.5755        5.5636        4.8385        4.9304        4.8530        6.8997        5.2863        6.1039        7.0250        7.6404        7.6330        5.5350        3.7221        2.2240        3.1036        3.1710        3.3989        4.0972        3.4256        3.7647        4.1822        4.6524        5.9504        6.9825        7.1159        8.6186       10.4115       10.7055       10.7818       12.3275       12.0570       12.5234       12.9510       11.4384        9.3813        9.1746        8.3207        7.8798        8.0126        7.0062        0.0000        0.0000        0.0000        0.0000        0.0000        0.0000        0.0000        0.0000        0.0000        0.0000        0.0000        0.0000        0.0000        0.0000        0.0000        0.0000        0.0000        0.0000        0.0000        0.0000
        0.0000        0.0000        0.0000        0.0000        0.0000        0.0000        0.0000        0.0000        0.0000        0.0000        0.0000        0.0000        0.0000        0.0000        0.0000        0.0000        0.0000        0.0000        0.0000        0.0000        0.0000        0.0000        0.0000        0.0000        0.0000        0.0000        0.0000        0.0000        0.0000        0.0000        0.0000        0.0000        0.0000        0.0000        0.0000        0.0000        0.0000        0.0000        0.0000        0.0000        0.0000        0.0000        0.0000        0.0000        0.0000        0.0000        0.0000        0.0000        0.0000        0.0000        0.0000        0.0000        0.0000       24.8545       24.1389       25.4078       23.7439       22.5916       19.2993       15.7671        0.0000        0.0000        0.0000        0.0000        0.0000        0.0000        0.0000        0.0000        0.0000        0.0000        0.0000        0.0000        0.0000        0.0000        0.0000        0.0000        0.0000        0.0000        0.0000        0.0000        0.0000        0.0000        0.0000        0.0000        0.0000        0.0000        0.0000        0.0000        0.0000        0.0000        0.0000        0.0000        0.0000        0.0000        0.0000        0.0000        0.0000        0.0000        0.0000        0.0000        0.0000        0.0000        0.0000        0.0000        0.0000        0.0000        0.0000        0.0000        0.0000        0.0000        0.0000        0.0000        0.0000        0.0000        0.0000        0.0000        0.0000        0.0000        0.0000        0.0000        0.0000        0.0000        0.0000        0.0000        0.0000        0.0000        0.0000        0.0000        0.0000        0.0000        0.0000        0.0000        0.0000        0.0000        0.0000        0.0000        0.0000        0.0000        0.0000        0.0000        0.0000        0.0000        0.0000        0.0000        0.0000        0.0000        0.0000        0.0000        0.0000        0.0000        0.0000        0.0000        0.0000        0.0000        0.0000        0.0000        0.0000        0.0000        0.0000        0.0000        0.0000        0.0000        0.0000        0.0000        0.0000        0.0000        0.0000        0.0000        0.0000        0.0000        2.5325        1.8105        1.9730        2.4114        4.5771        4.9547        2.5829        2.2213        2.2417        2.0040        2.0560        2.1616        3.1861        4.6721        5.1983        4.7064        4.9757        5.1712        5.0146        5.1014        5.1667        3.8288        3.8628        4.1081        5.1906        6.0100        6.5066        6.6800        5.9339        4.3606        3.2990        2.7230        2.7711        3.4276        3.4758        4.0876        5.6374        5.1650        6.5765        7.5526        7.5826        9.0079        9.3933       11.4554       13.5230       12.5272       12.5128       14.2126       15.2062       19.1019       20.0955       18.1520       17.2223       16.2330       15.0476       12.9139       10.1420        8.7000        8.1140        7.9883        8.3054        0.0000        0.0000        0.0000        0.0000        0.0000        0.0000        0.0000        0.0000        0.0000        0.0000        0.0000        0.0000        0.0000        0.0000        0.0000        0.0000        0.0000        0.0000
        0.0000        0.0000        0.0000        0.0000        0.0000        0.0000        0.0000        0.0000        0.0000        0.0000        0.0000        0.0000        0.0000        0.0000        0.0000        0.0000        0.0000        0.0000        0.0000        0.0000        0.0000        0.0000        0.0000        0.0000        0.0000        0.0000        0.0000        0.0000        0.0000        0.0000        0.0000        0.0000        0.0000        0.0000        0.0000        0.0000        0.0000        0.0000        0.0000        0.0000        0.0000        0.0000        0.0000        0.0000        0.0000        0.0000        0.0000        0.0000        0.0000        0.0000       30.4160       26.3653       26.4590       25.4488       26.2758       28.3188       33.5327       28.5787       25.2304       23.8578       20.5923       16.6102        0.0000        0.0000        0.0000        0.0000        0.0000        0.0000        0.0000        0.0000        0.0000        0.0000        0.0000        0.0000        0.0000        0.0000        0.0000        0.0000        0.0000        0.0000        0.0000        0.0000        0.0000        0.0000        0.0000        0.0000        0.0000        0.0000        0.0000        0.0000        0.0000        0.0000        0.0000        0.0000        0.0000        0.0000        0.0000        0.0000        0.0000        0.0000        0.0000        0.0000        0.0000        0.0000        0.0000        0.0000        0.0000        0.0000        0.0000        0.0000        0.0000        0.0000        0.0000        0.0000        0.0000        0.0000        0.0000        0.0000        0.0000        0.0000        0.0000        0.0000        0.0000        0.0000        0.0000        0.0000        0.0000        0.0000        0.0000        0.0000        0.0000        0.0000        0.0000        0.0000        0.0000        0.0000        0.0000        0.0000        0.0000        0.0000        0.0000        0.0000        0.0000        0.0000        0.0000        0.0000        0.0000        0.0000        0.0000        0.0000        0.0000        0.0000        0.0000        0.0000        0.0000        0.0000        0.0000        0.0000        0.0000        0.0000        0.0000        0.0000        0.0000        0.0000        0.0000        0.0000        0.0000        0.0000        0.0000        2.5896        2.4387        1.8568        2.0150        2.4212        4.4107        3.3771        2.6412        2.7594        2.8615        2.2346        1.9389        1.9422        2.6351        3.4426        4.0810        4.5346        4.9709        5.2081        5.2126        5.8842        5.4671        4.2715        4.7898        6.4875        7.3083        5.9815        5.4447        5.3018        4.9710        3.9566        3.2511        3.9982        4.5225        4.7049        5.1948        6.5250        8.8538        9.3641       10.7564       10.5660       12.3284       11.4926       11.8167       11.1983       12.0916       12.7845       15.0429       16.1956       16.1809       17.5519       18.9590       19.1054       18.0048       18.6122       14.5354       12.7795       12.1768        9.9652       10.0099       10.4728       10.8458        0.0000        0.0000        0.0000        0.0000        0.0000        0.0000        0.0000        0.0000        0.0000        0.0000        0.0000        0.0000        0.0000        0.0000        6.5879        7.4206        9.3820        0.0000
        0.0000        0.0000        0.0000        0.0000        0.0000        0.0000        0.0000        0.0000        0.0000        0.0000        0.0000        0.0000        0.0000        0.0000        0.0000        0.0000        0.0000        0.0000        0.0000        0.0000        0.0000        0.0000        0.0000        0.0000        0.0000        0.0000        0.0000        0.0000        0.0000        0.0000        0.0000        0.0000        0.0000        0.0000        0.0000        0.0000        0.0000        0.0000        0.0000        0.0000        0.0000        0.0000        0.0000        0.0000        0.0000        0.0000        0.0000        0.0000       32.2445       29.9731       30.0391       28.7105       27.1170       26.7460       36.4044       35.9507       37.4261       29.8932       23.0514       21.3307       18.2321       17.5719       14.0430        0.0000        0.0000        0.0000        0.0000        0.0000        0.0000        0.0000        0.0000        0.0000        0.0000        0.0000        0.0000        0.0000        0.0000        0.0000        0.0000        0.0000        0.0000        0.0000        0.0000        0.0000        0.0000        0.0000        0.0000        0.0000        0.0000        0.0000        0.0000        0.0000        0.0000        0.0000        0.0000        0.0000        0.0000        0.0000        0.0000        0.0000        0.0000        0.0000        0.0000        0.0000        0.0000        0.0000        0.0000        0.0000        0.0000        0.0000        0.0000        0.0000        0.0000        0.0000        0.0000        0.0000        0.0000        0.0000        0.0000        0.0000        0.0000        0.0000        0.0000        0.0000        0.0000        0.0000        0.0000        0.0000        0.0000        0.0000        0.0000        0.0000        0.0000        0.0000        0.0000        0.0000        0.0000        0.0000        0.0000        0.0000        0.0000        0.0000        0.0000        0.0000        0.0000        0.0000        0.0000        0.0000        0.0000        0.0000        0.0000        0.0000        0.0000        0.0000        0.0000        0.0000        0.0000        0.0000        0.0000        0.0000        0.0000        0.0000        0.0000        0.0000        0.0000        0.0000        0.0000        0.0000        2.7970        2.6713        2.4454        2.0721        2.3558        2.2607        2.6319        2.6259        2.9831        4.1930        4.8203        2.6369        2.1293        2.3998        2.8808        4.1227        4.6033        4.5673        5.1275        5.1016        5.5298        5.7170        5.7770        4.7324        5.9488        6.8145        4.8319        5.2834        4.9563        4.3628        4.8135        4.5463        4.5504        4.3317        5.2760        6.4014        7.6613        9.0416        7.9180        7.5525        9.8672        9.7735       10.4635       11.0226       10.8998       11.0773       12.5954       13.5976       14.5690       15.1105       15.4232       18.2661       19.8794       20.2063       19.1411       16.9052       16.6196       14.7683       13.6366       11.3852       12.6801       12.3271       12.6546       14.7684        0.0000        0.0000        0.0000        0.0000        0.0000        0.0000        0.0000        0.0000        0.0000        6.0703        6.2299        6.9549        6.2828        6.8844        7.8773       10.8656       12.5512
        0.0000        0.0000        0.0000        0.0000        0.0000        0.0000        0.0000        0.0000        0.0000        0.0000        0.0000        0.0000        0.0000        0.0000        0.0000        0.0000        0.0000        0.0000        0.0000        0.0000        0.0000        0.0000        0.0000        0.0000        0.0000        0.0000        0.0000        0.0000        0.0000        0.0000        0.0000        0.0000        0.0000        0.0000        0.0000        0.0000        0.0000        0.0000        0.0000        0.0000        0.0000        0.0000        0.0000        0.0000        0.0000        0.0000        0.0000        0.0000       29.4033       26.6814       28.9554       29.0213       28.1754       23.5521       22.8601       38.2619       34.6731       33.9205       26.6131       19.8776       18.8894       13.5616       10.5091       10.4864        8.1876        5.9484        3.8604        0.0000        0.0000        0.0000        0.0000        0.0000        0.0000        0.0000        0.0000        0.0000        0.0000        0.0000        0.0000        0.0000        0.0000        0.0000        0.0000        0.0000        0.0000        0.0000        0.0000        0.0000        0.0000        0.0000        0.0000        0.0000        0.0000        0.0000        0.0000        0.0000        0.0000        0.0000        0.0000        0.0000        0.0000        0.0000        0.0000        0.0000        0.0000        0.0000        0.0000        0.0000        0.0000        0.0000        0.0000        0.0000        0.0000        0.0000        0.0000        0.0000        0.0000        0.0000        0.0000        0.0000        0.0000        0.0000        0.0000        0.0000        0.0000        0.0000        0.0000        0.0000        0.0000        0.0000        0.0000        0.0000        0.0000        0.0000        0.0000        0.0000        0.0000        0.0000        0.0000        0.0000        0.0000        0.0000        0.0000        0.0000        0.0000        0.0000        0.0000        0.0000        0.0000        0.0000        0.0000        0.0000        0.0000        0.0000        0.0000        0.0000        0.0000        0.0000        0.0000        0.0000        0.0000        0.0000        0.0000        0.0000        0.0000        0.0000        0.0000        0.0000        2.9810        2.6908        3.4854        1.7050        1.6448        1.8648        2.3223        2.4123        2.9424        2.9764        3.2324        2.5023        2.3169        2.9446        3.6209        4.9431        5.6947        5.5732        5.5206        5.4521        5.8790        6.0720        6.7158        5.3478        5.5655        5.6207        5.2555        4.7769        4.2391        5.0776        4.8118        3.7166        3.5506        3.6893        7.1004        6.9047        7.4590        7.0735        6.5850        7.0020        7.2175        7.2841        8.4310        9.1845        9.6463       10.1747       11.7381       12.2437       13.3114       14.6687       16.2874       19.2089       20.8696       21.3577       20.5735       18.5822       17.8125       16.8071       15.5482       13.8885       12.7388       11.3412       11.4947        0.0000        0.0000        0.0000        0.0000        0.0000        0.0000        8.8269        8.2637        7.2999        6.8141        7.8454        9.3044        8.2513        9.1819        9.8786       10.3082        0.0000        0.0000
        0.0000        0.0000        0.0000        0.0000        0.0000        0.0000        0.0000        0.0000        0.0000        0.0000        0.0000        0.0000        0.0000        0.0000        0.0000        0.0000        0.0000        0.0000        0.0000        0.0000        0.0000        0.0000        0.0000        0.0000        0.0000        0.0000        0.0000        0.0000        0.0000        0.0000        0.0000        0.0000        0.0000        0.0000        0.0000        0.0000        0.0000        0.0000        0.0000        0.0000        0.0000        0.0000        0.0000        0.0000        0.0000        0.0000        0.0000        0.0000       23.9069       21.8951       23.2124       25.1137       23.3799       22.9000       20.7447       27.6732       29.4629       27.3253       20.9204       19.9364       17.1944       12.8500       13.4919       12.3725       11.1002        8.6712        6.5956        6.8342        7.6556        0.0000        0.0000        0.0000        0.0000        0.0000        0.0000        0.0000        0.0000        0.0000        0.0000        0.0000        0.0000        0.0000        0.0000        0.0000        0.0000        0.0000        0.0000        0.0000        0.0000        0.0000        0.0000        0.0000        0.0000        0.0000        0.0000        0.0000        0.0000        0.0000        0.0000        0.0000        0.0000        0.0000        0.0000        0.0000        0.0000        0.0000        0.0000        0.0000        0.0000        0.0000        0.0000        0.0000        0.0000        0.0000        0.0000        0.0000        0.0000        0.0000        0.0000        0.0000        0.0000        0.0000        0.0000        0.0000        0.0000        0.0000        0.0000        0.0000        0.0000        0.0000        0.0000        0.0000        0.0000        0.0000        0.0000        0.0000        0.0000        0.0000        0.0000        0.0000        0.0000        0.0000        0.0000        0.0000        0.0000        0.0000        0.0000        0.0000        0.0000        0.0000        0.0000        0.0000        0.0000        0.0000        0.0000        0.0000        0.0000        0.0000        0.0000        0.0000        0.0000        0.0000        0.0000        0.0000        0.0000        0.0000        0.0000        0.0000        2.0974        2.2024        2.1498        2.1450        2.1567        1.9771        2.1969        2.8602        3.3360        7.3764        3.6268        1.9885        1.6989        2.1976        3.1649        5.9177        6.4828        6.1298        5.5431        5.8576        6.6980        6.6517        6.3355        3.9115        3.7524        4.2752        5.0389        3.5100        3.4482        3.7652        3.2501        2.7631        2.9924        4.7017        5.6204        4.3874        4.1373        4.4040        5.8821        7.0579        7.9935        8.9848       10.2632       10.1821       10.8174       11.7987       12.7920       12.5549       13.1017       15.3997       16.9796       19.1635       19.2437       19.8352       17.8996       21.6591       23.3958       19.4083       19.0184       17.5290       15.2769       14.5550       14.5412       16.1647       16.1529       16.9643       17.1609       13.1254       12.0636       11.1517       10.4064        8.5769        9.0411        8.8722        9.1622       11.0157       10.6363       10.6694       10.6476        0.0000        0.0000
        0.0000        0.0000        0.0000        0.0000        0.0000        0.0000        0.0000        0.0000        0.0000        0.0000        0.0000        0.0000        0.0000        0.0000        0.0000        0.0000        0.0000        0.0000        0.0000        0.0000        0.0000        0.0000        0.0000        0.0000        0.0000        0.0000        0.0000        0.0000        0.0000        0.0000        0.0000        0.0000        0.0000        0.0000        0.0000        0.0000        0.0000        0.0000        0.0000        0.0000        0.0000        0.0000        0.0000        0.0000        0.0000        0.0000        0.0000        0.0000       21.4028       20.9686       20.0855       24.8744       21.2260       20.9252       17.7410       17.5178       21.8305       17.7628       17.2116       16.9953       15.5336       15.3294       13.7605       12.5259       11.6015        9.7273        7.6419        7.5811        6.5103        6.1667        0.0000        0.0000        0.0000        0.0000        0.0000        0.0000        0.0000        0.0000        0.0000        0.0000        0.0000        0.0000        0.0000        0.0000        0.0000        0.0000        0.0000        0.0000        0.0000        0.0000        0.0000        0.0000        0.0000        0.0000        0.0000        0.0000        0.0000        0.0000        0.0000        0.0000        0.0000        0.0000        0.0000        0.0000        0.0000        0.0000        0.0000        0.0000        0.0000        0.0000        0.0000        0.0000        0.0000        0.0000        0.0000        0.0000        0.0000        0.0000        0.0000        0.0000        0.0000        0.0000        0.0000        0.0000        0.0000        0.0000        0.0000        0.0000        0.0000        0.0000        0.0000        0.0000        0.0000        0.0000        0.0000        0.0000        0.0000        0.0000        0.0000        0.0000        0.0000        0.0000        0.0000        0.0000        0.0000        0.0000        0.0000        0.0000        0.0000        0.0000        0.0000        0.0000        0.0000        0.0000        0.0000        0.0000        0.0000        0.0000        0.0000        0.0000        0.0000        0.0000        0.0000        0.0000        0.0000        0.0000        0.0000        0.0000        0.0000        2.0522        1.8296        1.7934        2.6488        3.8750        0.0000        3.0288        2.5381        5.1487        0.0000        0.0000        0.0000        2.3721        4.7986        7.0969        6.8549        6.5503        6.8371        6.3447        7.1472        7.3703        7.2507        5.4486        5.2584        5.7404        5.5521        3.5848        2.6814        2.2557        2.4286        2.1736        3.1361        3.7748        5.0857        3.9087        3.8887        4.5802        5.0665        5.9291        7.8619        9.4199       11.0564       12.0183       11.7562       12.1425       12.8504       12.5004       14.6151       16.0214       17.6168       18.3156       21.1113       21.9156       21.8043       24.3482       22.0993       23.2544       21.8394       19.3584       16.9686       16.0805       15.8451       18.3366       18.6534       18.6215       15.5429       14.1413       13.0986       12.1636       11.3468        9.2899        9.6957        8.4616        8.8074        8.8396        9.1986       10.1522       11.6703        0.0000        0.0000
        0.0000        0.0000        0.0000        0.0000        0.0000        0.0000        0.0000        0.0000        0.0000        0.0000        0.0000        0.0000        0.0000        0.0000        0.0000        0.0000        0.0000        0.0000        0.0000        0.0000        0.0000        0.0000        0.0000        0.0000        0.0000        0.0000        0.0000        0.0000        0.0000        0.0000        0.0000        0.0000        0.0000        0.0000        0.0000        0.0000        0.0000        0.0000       16.4697       16.8067       16.6393        0.0000        0.0000        0.0000        0.0000        0.0000        0.0000        0.0000       18.9451       17.8632       15.6233       18.7926       19.9463       25.3582       19.4457       16.3796       16.8591       14.1548       11.9489       15.9634       13.4384       14.1321       12.3186       11.8160       12.8700       11.0159        8.5053        7.9958        7.1015        6.6871        0.0000        0.0000        0.0000        0.0000        0.0000        0.0000        0.0000        0.0000        0.0000        0.0000        0.0000        0.0000        0.0000        0.0000        0.0000        0.0000        0.0000        0.0000        0.0000        0.0000        0.0000        0.0000        0.0000        0.0000        0.0000        0.0000        0.0000        0.0000        0.0000        0.0000        0.0000        0.0000        0.0000        0.0000        0.0000        0.0000        0.0000        0.0000        0.0000        0.0000        0.0000        0.0000        0.0000        0.0000        0.0000        0.0000        0.0000        0.0000        0.0000        0.0000        0.0000        0.0000        0.0000        0.0000        0.0000        0.0000        0.0000        0.0000        0.0000        0.0000        0.0000        0.0000        0.0000        0.0000        0.0000        0.0000        0.0000        0.0000        0.0000        0.0000        0.0000        0.0000        0.0000        0.0000        0.0000        0.0000        0.0000        0.0000        0.0000        0.0000        0.0000        0.0000        0.0000        0.0000        0.0000        0.0000        0.0000        0.0000        0.0000        0.0000        0.0000        0.0000        0.0000        0.0000        0.0000        0.0000        0.0000        0.0000        0.0000        0.0000        0.0000        0.0000        0.0000        0.0000        0.0000        0.0000        0.0000        0.0000        0.0000        0.0000        0.0000        0.0000        0.0000        5.8565        6.4667        7.3708        6.8186        6.5973        6.9834        7.7696        8.3439        4.9001        4.9997        5.0414        5.3608        2.7863        2.2051        2.3682        2.6694        3.1072        2.6868        3.8318        3.6724        3.0643        2.9825        4.9725        4.1075        4.6047        5.8960        7.2411        9.1045        9.7595       10.8485       12.0948       13.4001       13.8139       14.1555       16.2493       18.8139       20.2710       23.2851       22.6573       21.2447       26.7294       23.4210       25.0253       21.4175       19.8656       16.7109       16.6257       16.3056       16.9929       17.9696       15.8896       14.9026       13.5902       12.6168       11.8435       11.2427       11.8133       11.7708        8.8763        9.3533        9.4846        9.9682       11.0288        0.0000        0.0000        0.0000
        0.0000        0.0000        0.0000        0.0000        0.0000        0.0000        0.0000        0.0000        0.0000        0.0000        0.0000        0.0000        0.0000        0.0000        0.0000        0.0000        0.0000        0.0000        0.0000        0.0000        0.0000        0.0000        0.0000        0.0000        0.0000        0.0000        0.0000        0.0000        0.0000        0.0000        0.0000        0.0000        0.0000        0.0000        0.0000        0.0000        0.0000        0.0000       19.6597       17.0764       16.0121       16.8950       20.4502       28.8213       29.2280       28.5011       24.2910       14.4375       13.4480       12.8325       13.1381       13.0307       13.4802       19.3752       15.2337       17.6405       15.3692       12.4116       10.0558       13.2417       11.9124       11.8313       10.5894       11.4391       11.9179       10.0507        9.0607        8.2577        6.8480        5.7960        5.1933        4.9307        0.0000        0.0000        0.0000        0.0000        0.0000        0.0000        0.0000        0.0000        0.0000        0.0000        0.0000        0.0000        0.0000        0.0000        0.0000        0.0000        0.0000        0.0000        0.0000        0.0000        0.0000        0.0000        0.0000        0.0000        0.0000        0.0000        0.0000        0.0000        0.0000        0.0000        0.0000        0.0000        0.0000        0.0000        0.0000        0.0000        0.0000        0.0000        0.0000        0.0000        0.0000        0.0000        0.0000        0.0000        0.0000        0.0000        0.0000        0.0000        0.0000        0.0000        0.0000        0.0000        0.0000        0.0000        0.0000        0.0000        0.0000        0.0000        0.0000        0.0000        0.0000        0.0000        0.0000        0.0000        0.0000        0.0000        0.0000        0.0000        0.0000        0.0000        0.0000        0.0000        0.0000        0.0000        0.0000        0.0000        0.0000        0.0000        0.0000        0.0000        0.0000        0.0000        0.0000        0.0000        0.0000        0.0000        0.0000        0.0000        0.0000        0.0000        0.0000        0.0000        0.0000        0.0000        0.0000        0.0000        0.0000        0.0000        0.0000        0.0000        0.0000        0.0000        0.0000        0.0000        0.0000        0.0000        0.0000        0.0000        0.0000        0.0000        0.0000        0.0000        6.4951        6.4531        5.7158        6.2335        6.2208        6.4281        6.0879        4.6880        3.9993        3.5654        3.3477        1.8754        1.3419        2.1493        3.9123        3.5543        3.3823        2.9087        2.4534        2.5746        3.9410        4.5238        3.2884        4.1667        4.4196        5.3572        6.9449        8.7643        9.4337        9.7012       10.6934       10.7950       12.6947       13.7354       13.8643       13.8163       16.7137       15.8376       15.4134       20.3340       20.6068       18.9855       16.9516       15.7878       14.5835       13.7907       13.4484       14.5335       14.0999       13.4455       12.5891       11.4753       10.6360       10.1750       15.4000       12.4267        9.8151        9.0482        9.7262       10.0259       10.7009        0.0000        0.0000        0.0000        0.0000
        0.0000        0.0000        0.0000        0.0000        0.0000        0.0000        0.0000        0.0000        0.0000        0.0000        0.0000        0.0000        0.0000        0.0000        0.0000        0.0000        0.0000        0.0000        0.0000        0.0000        0.0000        0.0000        0.0000        0.0000        0.0000        0.0000        0.0000        0.0000        0.0000        0.0000        0.0000        0.0000        0.0000        0.0000        0.0000        0.0000        0.0000       26.6501       25.3990       21.4900       17.7289       16.9728       22.3354       20.3266       17.5682       19.2375       15.0504        9.0044        7.1950        6.6070        6.3974        7.4710        8.9828       17.4893       10.5161       11.3686       11.3551       11.8578        9.5933       13.0329       17.6705       12.7910       11.4909       12.9841       12.5882        8.8818        9.0467        8.8199        7.6395        6.0877        5.1658        4.1216        0.0000        0.0000        0.0000        0.0000        0.0000        0.0000        0.0000        0.0000        0.0000        0.0000        0.0000        0.0000        0.0000        0.0000        0.0000        0.0000        0.0000        0.0000        0.0000        0.0000        0.0000        0.0000        0.0000        0.0000        0.0000        0.0000        0.0000        0.0000        0.0000        0.0000        0.0000        0.0000        0.0000        0.0000        0.0000        0.0000        0.0000        0.0000        0.0000        0.0000        0.0000        0.0000        0.0000        0.0000        0.0000        0.0000        0.0000        0.0000        0.0000        0.0000        0.0000        0.0000        0.0000        0.0000        0.0000        0.0000        0.0000        0.0000        0.0000        0.0000        0.0000        0.0000        0.0000        0.0000        0.0000        0.0000        0.0000        0.0000        0.0000        0.0000        0.0000        0.0000        0.0000        0.0000        0.0000        0.0000        0.0000        0.0000        0.0000        0.0000        0.0000        0.0000        0.0000        0.0000        0.0000        0.0000        0.0000        0.0000        0.0000        0.0000        0.0000        0.0000        0.0000        0.0000        0.0000        0.0000        0.0000        0.0000        0.0000        0.0000        0.0000        0.0000        0.0000        0.0000        0.0000        0.0000        0.0000        1.7386        2.2148        2.8891        3.7674        5.4978        0.0000        6.2829        6.1275        4.0982        3.9728        4.1408        3.9714        2.3404        1.9970        1.9181        2.6382        0.9964        0.3576        0.3817        1.4896        1.3537        1.3730        0.4589        0.6162        3.3978        2.3865        2.9451        0.9804        1.6810        2.0511        3.1040        4.2914        8.5842       10.4989       10.9656       12.5230       11.2813       11.7491       11.6864       12.4337       12.1932       13.7128       14.2269       13.4396       14.6398       15.0616       14.7025       12.9793       11.9326       11.1005       10.4883       10.1366        9.6228        9.2382        8.7562        8.1844        6.5629        6.5610        6.4727        6.7486        8.6209        9.0028        9.6609       10.6057       11.7833       12.7544        0.0000        0.0000        0.0000        0.0000
        0.0000        0.0000        0.0000        0.0000        0.0000        0.0000        0.0000        0.0000        0.0000        0.0000        0.0000        0.0000        0.0000        0.0000        0.0000        0.0000        0.0000        0.0000        0.0000        0.0000        0.0000        0.0000        0.0000        0.0000        0.0000        0.0000        0.0000        0.0000        0.0000        0.0000        0.0000        0.0000        0.0000        0.0000        0.0000        0.0000        0.0000       23.3156       24.6453       20.4653       20.1935       18.3544       20.2175       17.6019       12.8509       15.3906       11.1827        8.0159        5.2941        4.6688        5.8591        7.3935        7.5846       14.0490        8.8414        8.2848       11.9769        9.9261       13.1921       15.9682       17.4396       14.9414       13.7900       12.6816       10.4649        8.9746        7.8772        7.8433        7.0124        7.2172        5.5875        3.5517        2.6029        0.0000        0.0000        0.0000        0.0000        0.0000        0.0000        0.0000        0.0000        0.0000        0.0000        0.0000        0.0000        0.0000        0.0000        0.0000        0.0000        0.0000        0.0000        0.0000        0.0000        0.0000        0.0000        0.0000        0.0000        0.0000        0.0000        0.0000        0.0000        0.0000        0.0000        0.0000        0.0000        0.0000        0.0000        0.0000        0.0000        0.0000        0.0000        0.0000        0.0000        0.0000        0.0000        0.0000        0.0000        0.0000        0.0000        0.0000        0.0000        0.0000        0.0000        0.0000        0.0000        0.0000        0.0000        0.0000        0.0000        0.0000        0.0000        0.0000        0.0000        0.0000        0.0000        0.0000        0.0000        0.0000        0.0000        0.0000        0.0000        0.0000        0.0000        0.0000        0.0000        0.0000        0.0000        0.0000        0.0000        0.0000        0.0000        0.0000        0.0000        0.0000        0.0000        0.0000        0.0000        0.0000        0.0000        0.0000        0.0000        0.0000        0.0000        0.0000        0.0000        0.0000        0.0000        0.0000        0.0000        0.0000        0.0000        0.0000        0.0000        0.0000        0.0000        0.9647        0.8418        0.8144        0.9737        1.6029        2.1337        2.8541        4.1543        6.1414        6.4237        6.3925        6.0667        4.0439        3.7627        3.6430        3.0251        1.6909        2.1071        3.0516        2.4528        0.3178        0.6800        0.2013        0.7082        0.5695        0.3730        0.0000        0.0000        9.9025        1.7944        0.6435        4.1135        2.4375        6.6129        2.6084        3.2267        5.4366        7.4691        8.1883        8.7867        9.4534       10.4807       10.2153       10.1485        9.2272       10.3063       10.7014       10.8311       12.0262       11.8339       11.0808       10.4892        9.7367        9.1635        8.6601        8.2637        7.6655        7.2443        6.7991        6.3414        5.5919        5.7473        5.3342        5.4740        8.0119        9.4321       10.0513       11.0220       12.4016        0.0000        0.0000        0.0000        0.0000        0.0000
        0.0000        0.0000        0.0000        0.0000        0.0000        0.0000        0.0000        0.0000        0.0000        0.0000        0.0000        0.0000        0.0000        0.0000        0.0000        0.0000        0.0000        0.0000        0.0000        0.0000        0.0000        0.0000        0.0000        0.0000        0.0000        0.0000        0.0000        0.0000        0.0000        0.0000        0.0000        0.0000        0.0000        0.0000        0.0000        0.0000       18.3082       18.2211       15.5846       19.3214       18.9933       18.9231       17.1023       10.7851       12.8614       16.2558       11.6116        7.8608        4.2891        5.4669        7.2925       10.1933        9.2688       11.3032       10.3643        9.6676        6.5673        7.9378        6.8769       18.2045       20.4244       19.3811       20.6620       14.9477        9.2592        9.2950        9.3516        8.8632        8.8113        8.5684        6.2799        3.9372        0.0000        0.0000        0.0000        0.0000        0.0000        0.0000        0.0000        0.0000        0.0000        0.0000        0.0000        0.0000        0.0000        0.0000        0.0000        0.0000        0.0000        0.0000        0.0000        0.0000        0.0000        0.0000        0.0000        0.0000        0.0000        0.0000        0.0000        0.0000        0.0000        0.0000        0.0000        0.0000        0.0000        0.0000        0.0000        0.0000        0.0000        0.0000        0.0000        0.0000        0.0000        0.0000        0.0000        0.0000        0.0000        0.0000        0.0000        0.0000        0.0000        0.0000        0.0000        0.0000        0.0000        0.0000        0.0000        0.0000        0.0000        0.0000        0.0000        0.0000        0.0000        0.0000        0.0000        0.0000        0.0000        0.0000        0.0000        0.0000        0.0000        0.0000        0.0000        0.0000        0.0000        0.0000        0.0000        0.0000        0.0000        0.0000        0.0000        0.0000        0.0000        0.0000        0.0000        0.0000        0.0000        0.0000        0.0000        0.0000        0.0000        0.0000        0.0000        0.0000        0.0000        0.0000        0.0000        0.0000        0.0000        0.0000        0.0000        0.0000        1.7949        1.5845        1.4868        0.8488        0.6468        0.7118        0.9136        1.6033        2.3153        3.2184        4.0034        5.5596        6.4696        6.2769        5.5439        3.2971        3.1186        2.9029        2.8220        2.5880        2.8131        2.3201        1.1658        0.1757        0.3604        1.5675        0.5836        0.0000        0.4893        0.4674        0.2408        1.4413        0.9025        0.2508        2.4962        1.8180        1.0078        1.4961        2.2379        4.7505        5.9979        6.8805        7.4305        7.7986        8.2751        9.7832        9.9043        7.7903        7.9119        8.1742        8.2821        9.1194        9.2088        9.0670        8.6743        8.1378        7.7448        7.3402        7.4777        6.3303        5.9148        5.5250        5.6511        4.2065        3.9085        4.1639        4.9321        7.4913        8.5367        9.6625       10.8682       12.2853        0.0000        0.0000        0.0000        0.0000        0.0000
        0.0000        0.0000        0.0000        0.0000        0.0000        0.0000        0.0000        0.0000        0.0000        0.0000        0.0000        0.0000        0.0000        0.0000        0.0000        0.0000        0.0000        0.0000        0.0000        0.0000        0.0000        0.0000        0.0000        0.0000        0.0000        0.0000        0.0000        0.0000        0.0000        0.0000        0.0000        0.0000        0.0000        0.0000        0.0000       16.8391       18.1219       15.5447       16.0453       15.5625       14.0408       16.1320       16.4187       11.6468       13.9021       13.8456       11.7191        8.5342        4.0714        5.2217        7.1204       12.9243       11.0000       10.4260       13.5363       13.3494        4.2013        7.8039        5.2844       11.6390       21.1555       18.1081       18.3098       16.0764       10.5687        9.5239        7.9513        8.6427        8.0135        6.7735        5.4764        3.4079        0.0000        0.0000        0.0000        0.0000        0.0000        0.0000        0.0000        0.0000        0.0000        0.0000        0.0000        0.0000        0.0000        0.0000        0.0000        0.0000        0.0000        0.0000        0.0000        0.0000        0.0000        0.0000        0.0000        0.0000        0.0000        0.0000        0.0000        0.0000        0.0000        0.0000        0.0000        0.0000        0.0000        0.0000        0.0000        0.0000        0.0000        0.0000        0.0000        0.0000        0.0000        0.0000        0.0000        0.0000        0.0000        0.0000        0.0000        0.0000        0.0000        0.0000        0.0000        0.0000        0.0000        0.0000        0.0000        0.0000        0.0000        0.0000        0.0000        0.0000        0.0000        0.0000        0.0000        0.0000        0.0000        0.0000        0.0000        0.0000        0.0000        0.0000        0.0000        0.0000        0.0000        0.0000        0.0000        0.0000        0.0000        0.0000        0.0000        0.0000        0.0000        0.0000        0.0000        0.0000        0.0000        0.0000        0.0000        0.0000        0.0000        0.0000        0.0000        0.0000        0.0000        0.0000        0.0000        0.0000        0.0000        0.0000        0.0000        2.0005        1.7430        1.6566        1.4493        0.9061        0.5805        0.6249        0.8880        1.4914        1.8336        2.5701        3.0780        4.2619        4.8893        4.9608        4.2725        2.4856        2.7131        3.0968        2.6805        2.1356        1.2485        0.7588        1.2818        0.5952        0.4014        1.3419        1.4408        0.1846        0.0701        0.3052        0.0000        0.3669        1.4962        0.2345        0.4119        0.7936        1.0310        1.5098        2.2212        4.5193        5.6018        6.3503        7.4287        7.8161        8.5484       10.6226        9.9225        8.7790        7.1878        7.3947        7.4445        8.0554        8.6041        7.9193        7.6248        7.2194        6.9300        6.6060        6.2624        5.6655        5.3013        5.4748        4.7228        3.9138        4.1801        4.4518        4.6943        7.1067        8.0935        9.1241       10.2003       11.5005        0.0000        0.0000        0.0000        0.0000        0.0000
        0.0000        0.0000        0.0000        0.0000        0.0000        0.0000        0.0000        0.0000        0.0000        0.0000        0.0000        0.0000        0.0000        0.0000        0.0000        0.0000        0.0000        0.0000        0.0000        0.0000        0.0000        0.0000        0.0000        0.0000        0.0000        0.0000        0.0000        0.0000        0.0000        0.0000        0.0000        0.0000        0.0000        0.0000        0.0000       12.4820       12.2275       15.4707       11.9465       12.8476       12.8437       11.8046       12.4646       16.1319       20.0511       12.9065       13.7678       11.9190        4.2624        4.0700        5.5034       66.0659       41.7229       19.5562       25.1237       22.1421       15.1287       11.5688       12.1952       13.0600       16.8957       15.9724       15.0615       14.2262        9.9818       10.0534        8.8793        9.7975        8.5316        7.6590        6.5698        5.7125        0.0000        0.0000        0.0000        0.0000        0.0000        0.0000        0.0000        0.0000        0.0000        0.0000        0.0000        0.0000        0.0000        0.0000        0.0000        0.0000        0.0000        0.0000        0.0000        0.0000        0.0000        0.0000        0.0000        0.0000        0.0000        0.0000        0.0000        0.0000        0.0000        0.0000        0.0000        0.0000        0.0000        0.0000        0.0000        0.0000        0.0000        0.0000        0.0000        0.0000        0.0000        0.0000        0.0000        0.0000        0.0000        0.0000        0.0000        0.0000        0.0000        0.0000        0.0000        0.0000        0.0000        0.0000        0.0000        0.0000        0.0000        0.0000        0.0000        0.0000        0.0000        0.0000        0.0000        0.0000        0.0000        0.0000        0.0000        0.0000        0.0000        0.0000        0.0000        0.0000        0.0000        0.0000        0.0000        0.0000        0.0000        0.0000        0.0000        0.0000        0.0000        0.0000        0.0000        0.0000        0.0000        0.0000        0.0000        0.0000        0.0000        0.0000        0.0000        0.0000        0.0000        0.0000        0.0000        0.0000        0.0000        0.0000        2.6409        1.7679        1.4857        1.4025        1.3171        0.9255        0.7666        0.6389        0.8624        0.7777        0.9049        1.1151        1.4525        1.9012        2.2165        2.2683        2.0496        1.9314        2.0982        2.1751        1.7689        1.1531        1.1008        0.6046        0.6197        0.2504        0.2197        0.4052        0.3698        0.0000        0.0000        0.0000        3.4982        0.2747        0.1015        2.4410        0.3806        0.9854        1.5652        1.8545        2.6213        4.2729        5.7944       13.8733       12.2306        6.8569        8.1494        7.3550        7.3374        6.8620        6.8182        6.9597        6.9224        6.4908        6.4104        6.9335        6.1585        6.1648        5.9819        5.7320        5.4299        4.2734        4.0129        3.8063        3.6579        3.1352        3.0060        3.2721        3.9038        6.2051        7.0915        7.9833        8.8845        0.0000        0.0000        0.0000        0.0000        0.0000        0.0000
        0.0000        0.0000        0.0000        0.0000        0.0000        0.0000        0.0000        0.0000        0.0000        0.0000        0.0000        0.0000        0.0000        0.0000        0.0000        0.0000        0.0000        0.0000        0.0000        0.0000        0.0000        0.0000        0.0000        0.0000        0.0000        0.0000        0.0000        0.0000        0.0000        0.0000        0.0000        0.0000        0.0000        0.0000        0.0000       15.6857       10.4067       16.1041       10.4154        9.8405        9.0916        9.4077        9.5059        9.1993       15.8512        8.8288       11.2926       10.2397       16.1733        7.8800        7.3122       18.4433       17.2009       17.1416       24.2589       25.2229        9.1461       10.4433       14.0407       16.5504       13.0799       13.0645       10.6841       10.5518        8.1670        7.9229        6.9388        8.7810        8.0802        7.3184        6.7641        0.0000        0.0000        0.0000        0.0000        0.0000        0.0000        0.0000        0.0000        0.0000        0.0000        0.0000        0.0000        0.0000        0.0000        0.0000        0.0000        0.0000        0.0000        0.0000        0.0000        0.0000        0.0000        0.0000        0.0000        0.0000        0.0000        0.0000        0.0000        0.0000        0.0000        0.0000        0.0000        0.0000        0.0000        0.0000        0.0000        0.0000        0.0000        0.0000        0.0000        0.0000        0.0000        0.0000        0.0000        0.0000        0.0000        0.0000        0.0000        0.0000        0.0000        0.0000        0.0000        0.0000        0.0000        0.0000        0.0000        0.0000        0.0000        0.0000        0.0000        0.0000        0.0000        0.0000        0.0000        0.0000        0.0000        0.0000        0.0000        0.0000        0.0000        0.0000        0.0000        0.0000        0.0000        0.0000        0.0000        0.0000        0.0000        0.0000        0.0000        0.0000        0.0000        0.0000        0.0000        0.0000        0.0000        0.0000        0.0000        0.0000        0.0000        0.0000        0.0000        0.0000        0.0000        2.7203        2.8064        0.0000        3.2240        3.0003        2.5952        1.6241        1.4499        1.3222        1.3274        0.9766        0.8526        0.7481        1.1297        1.0043        0.7193        0.8490        1.0354        1.3670        1.6297        1.7188        1.4858        1.3580        1.9218        1.5532        1.1396        0.7016        0.5261        0.4867        0.4245        0.0000        0.0000        0.0000        0.5623        0.0000        0.0679        0.2267        5.5502        0.1795        0.2157        0.1901        0.3768        2.3165        1.3200        1.8499        5.5114        4.1038        5.0195        5.6751        6.1941        6.4870        6.7779        6.8604        6.7304        6.2077        6.0847        6.1284        6.0004        5.5525        5.3890        5.2858        5.2336        6.3675        5.1255        4.9581        4.7064        3.7020        3.4802        3.3302        3.2608        2.8485        2.7926        3.0738        3.6647        5.8160        6.6448        7.9205        0.0000        0.0000        0.0000        0.0000        0.0000        0.0000        0.0000
        0.0000        0.0000        0.0000        0.0000        0.0000        0.0000        0.0000        0.0000        0.0000        0.0000        0.0000        0.0000        0.0000        0.0000        0.0000        0.0000        0.0000        0.0000        0.0000        0.0000        0.0000        0.0000        0.0000        0.0000        0.0000        0.0000        0.0000        0.0000        0.0000       54.2298       43.6381       29.3404       22.9911       22.3585       24.6502       16.5900       11.3922        7.6612        8.0503        8.8221        9.5887        8.3199        6.8580        7.3786       10.2362        9.8127       10.6893        9.0010       20.7065       21.7853       11.5884       10.1001        9.5143        9.2094        9.2221        7.3260        6.2696        6.2894        3.0830       10.5675       13.8085       13.0084       13.0808       11.2649        9.4066        7.6051        8.0998       10.5762        9.4761        7.8764        7.2239        5.8728        5.7265        0.0000        0.0000        0.0000        0.0000        0.0000        0.0000        0.0000        0.0000        0.0000        0.0000        0.0000        0.0000        0.0000        0.0000        0.0000        0.0000        0.0000        0.0000        0.0000        0.0000        0.0000        0.0000        0.0000        0.0000        0.0000        0.0000        0.0000        0.0000        0.0000        0.0000        0.0000        0.0000        0.0000        0.0000        0.0000        0.0000        0.0000        0.0000        0.0000        0.0000        0.0000        0.0000        0.0000        0.0000        0.0000        0.0000        0.0000        0.0000        0.0000        0.0000        0.0000        0.0000        0.0000        0.0000        0.0000        0.0000        0.0000        0.0000        0.0000        0.0000        0.0000        0.0000        0.0000        0.0000        0.0000        0.0000        0.0000        0.0000        0.0000        0.0000        0.0000        0.0000        0.0000        0.0000        0.0000        0.0000        0.0000        0.0000        0.0000        0.0000        0.0000        0.0000        0.0000        0.0000        0.0000        0.0000        0.0000        0.0000        0.0000        0.0000        0.0000        2.2875        2.4546        2.4752        3.0290        2.9753        2.8590        2.4606        1.5910        1.4010        1.1778        1.1251        0.9802        1.6363        1.3276        0.8816        0.6376        0.6254        0.6643        0.8458        1.1016        1.2784        1.3344        1.2875        1.1508        1.2961        0.5777        0.4486        0.4223        0.3440        0.3338       19.2686        0.0802        0.4329        0.4634        0.4050        0.0000        0.1383        0.2366        0.3004        3.5970        2.3420        1.0480        0.4097        3.1181        1.4493        2.6210        7.2342        4.0227        4.8174        5.4224        5.9391        6.2163        6.4809        6.5207        6.3185        5.7585        5.5745        5.5477        5.3679        4.9211        4.7059        4.6325        4.6840        4.6707        4.7164        4.6839        5.0504        3.7319        3.6403        3.6203        3.6814        4.1106        3.4215        3.8190        4.4226        7.7008        9.2904        0.0000        0.0000        0.0000        0.0000        0.0000        0.0000        0.0000        0.0000
        0.0000        0.0000        0.0000        0.0000        0.0000        0.0000        0.0000        0.0000        0.0000        0.0000        0.0000        0.0000        0.0000        0.0000        0.0000        0.0000        0.0000        0.0000        0.0000        0.0000        0.0000        0.0000        0.0000        0.0000        0.0000        0.0000       68.7703       56.3064       47.3540       41.1082       31.2646       23.5507       22.1292       20.8267       22.0434       24.8273       13.8217       10.7759        8.2726        7.7727        7.3901        7.5038        6.8290        7.5632       10.6350       14.9832        4.9532        6.2044       14.8846       20.6449       17.9977       16.6310       17.8062       14.2186       12.9189       14.8282       10.4084        9.0337        4.3277        7.9339        7.4653        9.8806       10.2808       10.3442        9.1209        7.8332        7.7630        9.1647        8.6182        8.3906        8.0417        6.8450        6.3601        5.1992        4.7187        3.2265        2.6334        2.0475        1.8823        1.1766        1.0156        0.6075        0.0000        0.0000        0.0000        0.0000        0.0000        0.0000        0.0000        0.0000        0.0000        0.0000        0.0000        0.0000        0.0000        0.0000        0.0000        0.0000        0.0000        0.0000        0.0000        0.0000        0.0000        0.0000        0.0000        0.0000        0.0000        0.0000        0.0000        0.0000        0.0000        0.0000        0.0000        0.0000        0.0000        0.0000        0.0000        0.0000        0.0000        0.0000        0.0000        0.0000        0.0000        0.0000        0.0000        0.0000        0.0000        0.0000        0.0000        0.0000        0.0000        0.0000        0.0000        0.0000        0.0000        0.0000        0.0000        0.0000        0.0000        0.0000        0.0000        0.0000        0.0000        0.0000        0.0000        0.0000        0.0000        0.0000        0.0000        0.0000        0.0000        0.0000        0.0000        1.7254        1.8058        1.7284        1.7507        1.7685        0.0000        0.0000        0.0000        0.0000        1.3914        1.6607        1.8634        1.8029        2.0035        2.1812        2.3077        2.3058        2.0391        1.3691        1.0826        0.9966        1.1276        1.0465        0.9911        1.0028        0.9051        0.6477        0.6329        0.9979        1.3200        1.3414        1.2728        1.1786        1.0232        1.1090        0.8970        0.5947        0.4480        0.3349        0.2809        0.2181       23.8619        0.0589        0.3613        0.0000        0.2502        0.0000        0.1371        0.3309        0.2475        0.9306        0.9299        0.2421        0.4801        1.2431        1.6806        2.1522        2.6446        3.9628        4.6653        6.1158        6.9159        7.2324        7.5293        7.5619        7.7099        8.0023        7.7532        5.2738        5.0823        4.6476        4.4210        4.3912        5.0661        4.6131        5.0370        5.3945        7.8865        5.2490        4.7836        5.2322        6.0914        5.8570        6.4273        7.3283        6.9746       10.9819        8.3405        0.0000        0.0000        0.0000        0.0000        0.0000        0.0000        0.0000        0.0000
        0.0000        0.0000        0.0000        0.0000        0.0000        0.0000        0.0000        0.0000        0.0000        0.0000        0.0000        0.0000        0.0000        0.0000        0.0000        0.0000        0.0000        0.0000        0.0000        0.0000        0.0000        0.0000        0.0000        0.0000        0.0000       48.0012       34.3959       26.4615       25.1243       20.5631       18.5941       22.1303       19.9823       18.0714       15.5061       15.9708       10.5461        9.5612        7.2273        8.7081        7.4892        7.0580       11.5556       13.7975       16.1635       13.6750       10.1125        7.6929        9.9963       10.9972       19.1091       18.4337       18.9246       19.2682       17.5176       13.9742       13.1265       12.0234        9.6134       11.1214       12.9425       12.0208       11.0727       11.8734       10.4788        8.1014        8.4044        9.1700        9.0141        8.8919        8.0418        8.1600        7.1890        7.2699        5.9832        6.0995        7.2773        5.4421        5.4215        7.4581        3.4962        0.6857        0.4634        0.7840        0.0000        0.0000        0.0000        0.0000        0.0000        0.0000        0.0000        0.0000        0.0000        0.0000        0.0000        0.0000        0.0000        0.0000        0.0000        0.0000        0.0000        0.0000        0.0000        0.0000        0.0000        0.0000        0.0000        0.0000        0.0000        0.0000        0.0000        0.0000        0.0000        0.0000        0.0000        0.0000        0.0000        0.0000        0.0000        0.0000        0.0000        0.0000        0.0000        0.0000        0.0000        0.0000        0.0000        0.0000        0.0000        0.0000        0.0000        0.0000        0.0000        0.0000        0.0000        0.0000        0.0000        0.0000        0.0000        0.0000        0.0000        0.0000        0.0000        0.0000        0.0000        0.0000        0.0000        0.0000        0.0000        0.0000        0.0000        0.0000        0.9980        1.1237        1.1701        1.2582        1.4291        1.5271        1.2463        1.1520        1.0551        0.9973        0.9336        0.0292        0.0977        0.0721        0.0735        0.6668        0.7559        0.7037        0.6173        1.0922        1.0320        0.9858        1.0022        1.1678        0.9998        0.9654        0.9404        0.6866        0.6757        0.7183        0.8768        0.1142        0.0784        0.1123        0.1353        0.6385        0.5053        0.4597        0.4024        0.3834        0.3271        0.2579        0.2854        0.3587        0.1207        0.1700       22.6246        0.0000        0.0000        0.1739        1.8931        0.0868        0.2877        0.4535        0.8788        2.3598        3.0703        3.7569        4.3929        4.8372        5.6313        6.1595        7.7249       11.4092       12.3515       12.6133       11.9498       11.0212       10.6541        5.0665        4.8059        4.1151        3.8506        4.6630        4.9343        5.1762        6.0086        7.5526        7.4336        7.4768        8.8224        9.4414        0.0000        0.0000       13.9796       14.6432       13.6395        9.5976        0.0000        0.0000        0.0000        0.0000        0.0000        0.0000        0.0000        0.0000        0.0000
        0.0000        0.0000        0.0000        0.0000        0.0000        0.0000        0.0000        0.0000        0.0000        0.0000        0.0000        0.0000        0.0000        0.0000        0.0000        0.0000        0.0000        0.0000        0.0000        0.0000        0.0000        0.0000        0.0000        0.0000        0.0000        0.0000       36.2665       28.7301       23.6159       23.9543       18.4659       19.8024       18.9605       15.0412       16.5974       17.2828       15.2952       12.7534       10.1507       11.0439       10.1206        7.5949        8.6636       11.5299       18.7344       20.4558       11.2958       12.1512       10.1715        9.0681        9.2171       14.1633       16.3408       18.3828       17.8526       15.5686       16.3063       14.4372       10.5064       12.0193       15.8025       13.8616       13.1098       12.6638       11.2132       10.5011        9.2402       10.4037        9.5461        8.7589        8.8914        7.7606        8.5744        4.3807        3.9624        3.0404        2.9015        4.1425        4.9720        6.1030        4.1962        3.2994        1.7378        1.6591        1.5364        1.4289        0.0000        0.0000        0.0000        0.0000        0.0000        0.0000        0.0000        0.0000        0.0000        0.0000        0.0000        0.0000        0.0000        0.0000        0.0000        0.0000        0.0000        0.0000        0.0000        0.0000        0.0000        0.0000        0.0000        0.0000        0.0000        0.0000        0.0000        0.0000        0.0000        0.0000        0.0000        0.0000        0.0000        0.0000        0.0000        0.0000        0.0000        0.0000        0.0000        0.0000        0.0000        0.0000        0.0000        0.0000        0.0000        0.0000        0.0000        0.0000        0.0000        0.0000        0.0000        0.0000        0.0000        0.0000        0.0000        0.0000        0.0000        0.0000        0.0000        0.0000        0.0000        0.0000        0.0000        0.0000        0.0000        0.0000        0.7277        0.8174        0.8343        1.2415        1.3808        1.2073        1.0611        0.9695        0.8757        0.7428        0.6750        0.1280        0.2047        0.1815        0.1922        0.3889        0.3802        0.3661        0.3886        0.8069        0.8527        0.9086        0.9917        1.0189        1.0176        0.9913        0.9289        0.6895        0.6704        0.6284        0.6010        0.3073        0.0793        0.0773        0.0483        0.3064        0.3331        0.5296        0.2955        0.2884        0.2499       13.2940        0.1421        0.0000        0.3731        0.5616        0.0000        0.1016        0.2168        2.6640        0.2563        0.4420        0.5972        1.2515        1.9933        3.3332        4.1952        5.0402        5.6778        8.0116        8.4255        7.8106        8.0270       12.2978       12.9529       12.9124       13.2157       10.7099        9.2328        5.1454        4.8708        4.3917        4.1056        4.1586        4.5361        5.0323        5.5485        6.2269        7.0813        8.4731        9.3972        0.0000        0.0000        0.0000        0.0000        0.0000        0.0000        0.0000        0.0000        0.0000        0.0000        0.0000        0.0000        0.0000        0.0000        0.0000        0.0000
        0.0000        0.0000        0.0000        0.0000        0.0000        0.0000        0.0000        0.0000        0.0000        0.0000        0.0000        0.0000        0.0000        0.0000        0.0000        0.0000        0.0000        0.0000        0.0000        0.0000        0.0000        0.0000        0.0000        0.0000        0.0000        0.0000        0.0000       19.4182       19.8327       20.3537       19.6047       20.9988       20.0556       16.6551       15.6425       18.8560       13.8643       15.6223       16.5095       17.8015        9.3815        5.9297        6.3167       12.8910       16.8130       19.0621       19.2528       15.0207       13.0620       14.6455       10.8805        9.2114        8.8506       12.6943       19.1996       14.1466       12.4446       12.6353       11.4438       13.1804       14.4517       15.4818       15.0150       17.1782       13.1932        8.8475        8.0531       10.2750       10.6244        8.9308        9.4633        5.2651        5.0564        5.4683        4.9323        3.6872        2.9804        3.4064        3.3017        2.2934        2.4465        2.6289        3.0467        2.6839        2.2756        3.0287        2.2522        1.7435        1.3569        0.9546        0.0000        0.0000        0.0000        0.0000        0.0000        0.0000        0.0000        0.0000        0.0000        0.0000        0.0000        0.0000        0.0000        0.0000        0.0000        0.0000        0.0000        0.0000        0.0000        0.0000        0.0000        0.0000        0.0000        0.0000        0.0000        0.0000        0.0000        0.0000        0.0000        0.0000        0.0000        0.0000        0.0000        0.0000        0.0000        0.0000        0.0000        0.0000        0.0000        0.0000        0.0000        0.0000        0.0000        0.0000        0.0000        0.0000        0.0000        0.0000        0.0000        0.0000        0.0000        0.0000        0.0000        0.0000        0.0000        0.0000        0.0000        0.0000        0.0000        0.0000        0.0000        0.5045        0.5369        0.5770        0.6012        0.8074        0.9386        0.9154        0.8147        0.7552        0.7051        0.5976        0.5700        0.2543        0.3012        0.3906        0.4067        0.3978        0.3670        0.3889        0.4384        0.7317        0.9616        1.1877        1.1520        1.0710        1.0530        1.0242        1.0286        0.7904        0.7191        0.5535        0.4194        0.0957        0.1170        0.1777        0.0141        0.1997        0.3024        0.3131        0.2847        9.5578       21.6736        2.5625        0.1021        0.0000        0.0623        0.7348        0.0000        0.0000        0.5558        0.0000        0.6946        1.3124        1.5465       17.9291       22.9890        4.5107        5.5031        6.5203        7.2698        8.3328        9.1096        9.4001        8.5913       12.2120       12.8222       11.6682       10.8151        7.8457        6.6472        4.2133        3.9469        3.7544        3.8826        3.9436        3.8842        4.4820        4.9707        5.7230        6.7538        8.3098        9.4142        0.0000        0.0000        0.0000        0.0000        0.0000        0.0000        0.0000        0.0000        0.0000        0.0000        0.0000        0.0000        0.0000        0.0000        0.0000        0.0000
        0.0000        0.0000        0.0000        0.0000        0.0000        0.0000        0.0000        0.0000        0.0000        0.0000        0.0000        0.0000        0.0000        0.0000        0.0000        0.0000        0.0000        0.0000        0.0000        0.0000        0.0000        0.0000        0.0000        0.0000        0.0000        0.0000        0.0000       21.5241       19.1727       17.6697       21.4445       26.5612       24.1966       21.5171       18.8801       21.2871       14.9524       18.6479       11.3386       11.7721        9.7837        6.2214        8.6614       18.8459       22.5831       13.9324       11.4720       11.1245       10.1814       11.1288       14.1114       14.3190       11.2819       11.1071       13.3764       13.6814       11.8683       14.6902       16.0638       14.1855       13.6175       12.5823       11.6311       16.7371       14.7287       11.0727       11.6356       13.3604       11.5552       10.8075       10.2061        6.6467        5.0833        5.0885        6.0258        5.1809        4.5526        5.1990        4.8127        6.9689        8.0812        7.1261        4.0984        2.6444        2.4527        1.3090        1.3086        0.8740        0.3315        0.6764        0.0000        0.0000        0.0000        0.0000        0.0000        0.0000        0.0000        0.0000        0.0000        0.0000        0.0000        0.0000        0.0000        0.0000        0.0000        0.0000        0.0000        0.0000        0.0000        0.0000        0.0000        0.0000        0.0000        0.0000        0.0000        0.0000        0.0000        0.0000        0.0000        0.0000        0.0000        0.0000        0.0000        0.0000        0.0000        0.0000        0.0000        0.0000        0.0000        0.0000        0.0000        0.0000        0.0000        0.0000        0.0000        0.0000        0.0000        0.0000        0.0000        0.0000        0.0000        0.0000        0.0000        0.0000        0.0000        0.0000        0.0000        0.0000        0.0000        0.0000        0.0000        0.0000        0.4429        0.4443        0.5319        0.7508        0.9069        0.8757        0.8422        0.7636        0.7428        0.7369        0.6097        0.2824        0.3447        0.3742        0.3677        0.3005        0.3127        0.3887        0.3492        0.5755        0.6539        0.8456        0.9838        0.8836        0.9107        0.9456        0.9447        0.7490        0.8082        0.7101        0.6623        0.2891        0.2845        0.0165        0.0193        0.2822        0.3976        0.7021        0.8327       10.7127        7.5352        0.4569        0.0751        0.2160        0.0000        0.0000        0.0000        0.0000        0.0000        0.0000        0.0000        0.6475        2.6001        3.1202       21.6507        5.1221        5.8268        6.7934        7.1671        8.4234        8.7805        7.8020        6.5739       11.0105       11.3038        9.9288        6.7707        4.5632        5.1379        4.9067        9.9865        2.9552        2.7148        4.8868        2.8970        3.5170        3.7923        4.4455        5.4956        6.9667        8.0842        0.0000        0.0000        0.0000        0.0000        0.0000        0.0000        0.0000        0.0000        0.0000        0.0000        0.0000        0.0000        0.0000        0.0000        0.0000        0.0000
        0.0000        0.0000        0.0000        0.0000        0.0000        0.0000        0.0000        0.0000        0.0000        0.0000        0.0000        0.0000        0.0000        0.0000        0.0000        0.0000        0.0000        0.0000        0.0000        0.0000        0.0000        0.0000        0.0000        0.0000        0.0000        0.0000        0.0000        0.0000       23.3636       25.9466       33.5511       33.7350       31.7927       28.7533       18.8194       15.8611       15.8722       16.9883       12.8398       10.4021        5.2994       11.4418        9.0653       17.6906       14.8375       13.3693        8.0905        8.6676        7.6069        8.1224       10.8314       12.2883       13.5708       12.8029       10.1970       12.7428       14.8804       12.0337       13.7045       12.9373       13.3039       11.8375       11.3375       11.6785        9.9118       10.2573        8.8730        9.9319        8.9559        7.3140        7.7961        5.9192        2.6581        3.7548        4.8321        6.3018        6.7165        8.2932        7.9204       12.5603       10.6424        6.2574        3.4955        3.1927        2.2804        2.3654        1.5078        1.1904        0.6542        0.1606        0.1345        0.0000        0.0000        0.0000        0.0000        0.0000        0.0000        0.0000        0.0000        0.0000        0.0000        0.0000        0.0000        0.0000        0.0000        0.0000        0.0000        0.0000        0.0000        0.0000        0.0000        0.0000        0.0000        0.0000        0.0000        0.0000        0.0000        0.0000        0.0000        0.0000        0.0000        0.0000        0.0000        0.0000        0.0000        0.0000        0.0000        0.0000        0.0000        0.0000        0.0000        0.0000        0.0000        0.0000        0.0000        0.0000        0.0000        0.0000        0.0000        0.0000        0.0000        0.0000        0.0000        0.0000        0.0000        0.0000        0.0000        0.0000        0.0000        0.0000        0.0000        0.0000        0.0000        0.2152        0.1942        0.6341        0.7532        0.8614        0.7819        0.8147        0.7567        0.8833        0.7369        0.5420        0.4905        0.4610        0.4352        0.2325        0.2102        0.2026        0.1674        0.1362        0.1436        0.1524        0.1853        0.5691        0.6552        0.6919        0.7398        0.8849        0.8544        0.5811        0.5288        0.4590        0.4096        0.3957        0.4349        0.4899        0.4659        0.6234        0.6629        0.3776        0.2751        0.0973        0.1212        0.2614        0.0000        0.2190        0.0000        0.0680        0.0959        0.2056        0.3977        1.3427        3.4038        4.0785        6.3483        6.2044        7.1842        8.3408        8.2421        8.8614        9.3354       10.6161       10.0432       12.5840       11.2185        8.3238        6.1666        2.7670        2.3860        2.3799       17.5849        2.3203        2.1277        2.0674        2.1024        0.6819        0.7039        0.7167        0.7384        4.8810        5.8306        0.0000        0.0000        0.0000        0.0000        0.0000        0.0000        0.0000        0.0000        0.0000        0.0000        0.0000        0.0000        0.0000        0.0000        0.0000        0.0000
        0.0000        0.0000        0.0000        0.0000        0.0000        0.0000        0.0000        0.0000        0.0000        0.0000        0.0000        0.0000        0.0000        0.0000        0.0000        0.0000        0.0000        0.0000        0.0000        0.0000        0.0000        0.0000        0.0000        0.0000        0.0000        0.0000        0.0000        0.0000       24.1335       29.5448       34.5555       30.4028       21.8681       18.5836       16.9570       24.9786       25.4292       18.4721       10.7505        7.8939        4.6627        9.0975       14.1571       14.0896       12.8126       13.9238       10.4284        7.9047        8.1043        8.7491        9.2249        7.9239       13.1943        8.6086        8.2773       11.4805       12.5939       12.1698       12.8956       12.8169        9.9386       14.3836       14.4234       13.4277        9.5207        8.0717        7.2315        8.1123        8.5431        7.4286        7.7142        3.1050        1.3483        1.2782        1.8523        4.3443        4.9723        4.8877        4.8327        7.1998        8.1799        4.9628        3.7379        3.4030        2.1834        1.6190        1.2332        1.4152        0.5174        0.3047        0.1567        0.0000        0.0000        0.0000        0.0000        0.0000        0.0000        0.0000        0.0000        0.0000        0.0000        0.0000        0.0000        0.0000        0.0000        0.0000        0.0000        0.0000        0.0000        0.0000        0.0000        0.0000        0.0000        0.0000        0.0000        0.0000        0.0000        0.0000        0.0000        0.0000        0.0000        0.0000        0.0000        0.0000        0.0000        0.0000        0.0000        0.0000        0.0000        0.0000        0.0000        0.0000        0.0000        0.0000        0.0000        0.0000        0.0000        0.0000        0.0000        0.0000        0.0000        0.0000        0.0000        0.0000        0.0000        0.0000        0.0000        0.0000        0.0000        0.0000        0.0000        0.2437        0.3558        0.3126        0.4437        0.7807        0.8001        0.9558        0.9018        0.9884        1.0216        0.7721        0.6441        0.6274        0.9242        0.9814        0.8218        0.3467        0.2811        0.2525        0.2421        0.2543        0.2595        0.2917        0.3502        0.5151        0.6264        0.8601        0.7247        0.9970        0.4742        0.4674        0.4471        0.5579        0.5840        0.5409        0.5709        0.5021        0.6066        0.6845        0.5853        0.1737        0.1671       19.5138       22.9302        0.0000        0.0000        0.0398        0.0476        0.0952        0.1333        0.2753        0.5242        1.7647        2.3842        2.9251        5.2870        6.6011       20.4464        5.3216        6.4181        6.0802       11.4756        9.7418        8.8106        8.5411       14.5514        6.4473        4.1610        2.4320        1.9985        1.9828        1.9492        1.9470        1.7941        1.6805        1.5753        0.6376        0.6482        1.7523        2.6520        4.3364        5.1145        0.0000        0.0000        0.0000        0.0000        0.0000        0.0000        0.0000        0.0000        0.0000        0.0000        0.0000        0.0000        0.0000        0.0000        0.0000        0.0000
        0.0000        0.0000        0.0000        0.0000        0.0000        0.0000        0.0000        0.0000        0.0000        0.0000        0.0000        0.0000        0.0000        0.0000        0.0000        0.0000        0.0000        0.0000        0.0000        0.0000        0.0000        0.0000        0.0000        0.0000        0.0000        0.0000        0.0000        0.0000       48.1845       45.0196       28.2613       28.2823       24.7229       17.4901       15.9954       19.4344       20.7611       22.3224       16.5427       12.4573        9.6827       12.6475        5.3854        5.2400        3.4052        6.4654        6.7939        6.4597        7.5068        6.8837        7.4184        6.8887        6.7437        8.9230        9.5576       11.9317       10.5723        9.5806        9.6223        8.3994        9.5681       11.5155        8.8651        8.2372        7.7993        5.3322        7.1773        9.9177        7.7471        7.5765        4.9599        2.0533        1.4972        1.6787        1.1733        2.8443        3.2315        3.5269        3.7002        5.5810        4.3016        3.6263        3.5606        3.3727        2.3060        1.9301        1.8380        1.6573        0.9719        0.6443        0.3880        0.5167        0.0000        0.0000        0.0000        0.0000        0.0000        0.0000        0.0000        0.0000        0.0000        0.0000        0.0000        0.0000        0.0000        0.0000        0.0000        0.0000        0.0000        0.0000        0.0000        0.0000        0.0000        0.0000        0.0000        0.0000        0.0000        0.0000        0.0000        0.0000        0.0000        0.0000        0.0000        0.0000        0.0000        0.0000        0.0000        0.0000        0.0000        0.0000        0.0000        0.0000        0.0000        0.0000        0.0000        0.0000        0.0000        0.0000        0.0000        0.0000        0.0000        0.0000        0.0000        0.0000        0.0000        0.0000        0.0000        0.0000        0.0000        0.0000        0.6918        0.3510        0.3391        0.4520        0.4692        0.8616        0.8942        1.0577        1.0886        0.8619        0.7427        0.6288        0.5311       11.7802        0.7199        6.2327        9.8881        0.1626        0.3562        0.3508        0.7210        0.7023        0.7169        2.0641        0.5360        0.6187        0.7126        0.8091        0.7879        1.0310        0.4438        0.7999       13.2643        3.2828        3.3120       10.1054        0.5941        0.5669        0.5675       18.3129       11.4563        0.0845        0.1004        0.3097        2.3382        0.0690        0.0803        0.0411        0.0000        0.2824        0.3181        0.4907        0.7592        2.3431        2.9699        3.4778       16.8436        4.5578        5.3264        5.9646        5.8671        5.6628       12.3648        8.3461        7.6938        8.6000        7.2998        7.4511        4.2869        2.5136        2.1031        2.0668        1.9465        1.9373        1.6737        1.4835        1.3182        0.5745        0.5774        2.2995        1.2841        3.9060        5.4811        7.6505        0.0000        0.0000        0.0000        0.0000        0.0000        0.0000        0.0000        0.0000        0.0000        0.0000        0.0000        0.0000        0.0000        0.0000        0.0000
        0.0000        0.0000        0.0000        0.0000        0.0000        0.0000        0.0000        0.0000        0.0000        0.0000        0.0000        0.0000        0.0000        0.0000        0.0000        0.0000        0.0000        0.0000        0.0000        0.0000        0.0000        0.0000        0.0000        0.0000        0.0000        0.0000        0.0000       36.4666       38.9313       19.9131       15.6914       17.3258       18.7734       14.3817       12.6999       11.6457       13.8271       19.6764       13.7267       12.9008       12.5697       12.6715       10.5529        7.5359        6.3004        5.8046        4.2820        6.7387        6.5924        6.4435        5.1536        5.9663        7.0564        8.7082        9.4385        8.4072        8.7945        7.6953        7.6167        6.0352        7.5807        7.7810        8.0286        8.6361        6.6345        5.0196        3.1148        4.7147        5.6573        3.5722        2.5301        1.1159        2.2995        1.5110        0.8133        2.4146        2.8283        3.1775        3.3986        5.6748        7.1104        3.9481        2.8205        3.5454        3.9221        3.2373        3.9027        2.9390        2.1863        1.3318        1.1984        0.8690        0.9472        0.0000        0.0000        0.0000        0.0000        0.0000        0.0000        0.0000        0.0000        0.0000        0.0000        0.0000        0.0000        0.0000        0.0000        0.0000        0.0000        0.0000        0.0000        0.0000        0.0000        0.0000        0.0000        0.0000        0.0000        0.0000        0.0000        0.0000        0.0000        0.0000        0.0000        0.0000        0.0000        0.0000        0.0000        0.0000        0.0000        0.0000        0.0000        0.0000        0.0000        0.0000        0.0000        0.0000        0.0000        0.0000        0.0000        0.0000        0.0000        0.0000        0.0000        0.0000        0.0000        0.0000        0.0000        0.0000        0.0000        0.6573        0.6589        0.5207        0.6929        0.5928        0.6794        1.1937        0.9250        0.8042        0.5812        0.5607        0.5535        0.5141        0.4912       13.9081        0.3608        0.4293        0.3808        0.2716        0.4096        0.3921        0.4693        0.6298        0.9743        2.8957        0.5417        0.7709        0.8449        0.8464        0.8097        0.9551        0.5245        0.5934       12.2015        3.0797        3.1561        6.1404        0.8045        0.6829        0.5382        0.5160        0.4330        0.0294        0.0278        0.0329        0.0525        0.0743        0.0719        0.0000        0.0000        0.5041        0.6496        0.8511        1.1114        3.0797        3.7302        4.1637       16.9072        4.9663        5.9893        5.5392        5.9584        5.7052        6.0342        6.8630        6.2288        5.6959        5.7037        8.6045        4.9555        3.0759        3.5024        3.4765        2.3913        2.3502        1.8347        1.5151        1.3884        0.5327        0.5271        0.5303        0.5462        4.2453        5.6769        0.0000        0.0000        0.0000        0.0000        0.0000        0.0000        0.0000        0.0000        0.0000        0.0000        0.0000        0.0000        0.0000        0.0000        0.0000        0.0000
        0.0000        0.0000        0.0000        0.0000        0.0000        0.0000        0.0000        0.0000        0.0000        0.0000        0.0000        0.0000        0.0000        0.0000        0.0000        0.0000        0.0000        0.0000        0.0000        0.0000        0.0000        0.0000        0.0000        0.0000        0.0000        0.0000        0.0000       25.0209       17.4333       18.9970       17.4144       16.8886       17.9783       12.7209        9.4929        7.7225        7.0212        5.1412        5.3663        6.7368        6.1605        6.0060        5.6199        3.7768        3.8563        3.3871        2.3512        2.4147        2.4253        2.0068        1.9400        1.2255        2.6145        4.1820        2.9554        3.4917        3.9504        2.9767        3.6350        5.4308        5.1863        4.3016        4.5775        3.4991        1.9073        2.5614        1.3079        2.9114        2.1773        1.4025        1.1135        2.1869        1.8639        1.7003        0.8295        2.0472        3.3051        3.7851        3.2335        3.1174        4.5905        4.1811        3.0680        4.2396        5.1375        6.3025        3.5622        1.7194        1.9817        2.3346        2.5000        1.0871        0.8071        0.7483        0.6978        0.6333        0.7664        0.8032        0.9569        0.4371        0.5341        0.0000        0.0000        0.0000        0.0000        0.0000        0.0000        0.8592        1.0195        1.1334        1.4988        0.0000        0.0000        0.0000        0.0000        0.0000        0.0000        0.0000        0.0000        0.0000        0.0000        0.0000        0.0000        0.0000        0.0000        0.0000        0.0000        0.0000        0.0000        0.0000        0.0000        0.0000        0.0000        0.0000        0.0000        0.0000        0.0000        0.0000        0.0000        0.0000        0.0000        0.0000        0.0000        0.0000        0.0000        0.0000        0.0000        0.3295        0.2974        0.3386        0.4421        0.5154        0.5844        0.5335        1.0262        0.7993        0.4069        0.2776        0.2333        0.1917        0.1962        0.2014        0.1757        0.5051        0.6257        0.3375        0.4048        0.8489        1.1070        1.4284        1.3896        1.4013        1.4524        1.2325        1.1310        0.8609        0.8137        0.8858        0.8762        1.1440        0.9186        0.9329        0.7330        1.0980        1.3902        3.5057        4.4061        0.7402        0.3083        0.3315        0.3019        0.2636        0.2165        0.2142        0.2724        0.3140        0.3835        0.6108        1.1132       15.9381       19.0304        3.5467        4.1200        4.6196        5.4867        6.1846        6.6090        6.5239        8.1066        6.7271        7.1193        6.7704        7.0542        7.2841        7.4753        8.6792        8.9020        8.7245        8.1466        7.3500        7.9672        7.3176        5.5134        2.1643        1.5306        1.1781        1.1124        1.4215        1.7283        1.3924        1.7453        3.1838       10.5769        0.0000        0.0000        0.0000        0.0000        0.0000        0.0000        0.0000        0.0000        0.0000        0.0000        0.0000        0.0000        0.0000        0.0000        0.0000        0.0000
        0.0000        0.0000        0.0000        0.0000        0.0000        0.0000        0.0000        0.0000        0.0000        0.0000        0.0000        0.0000        0.0000        0.0000        0.0000        0.0000        0.0000        0.0000        0.0000        0.0000        0.0000        0.0000        0.0000        0.0000        0.0000        0.0000       17.9266       18.9090       22.7052       25.2369       17.0520       13.0153       10.9064        8.7292        7.1644        5.9533        4.1373        3.5126        3.4308        3.9812        3.2406        4.4852        4.2963        4.0605        4.1599        2.8027        4.2446        2.3550        2.4896        2.8321        1.7562        1.1593        2.7355        3.7048        3.7242        3.5857        2.2219        2.6088        3.5875        4.9254        1.8070        1.2936        0.7950        1.4922        0.4005        0.7080        0.6509        1.9409        1.3846        1.5536        1.2558        2.1671        1.7586        1.2949        1.4728        2.7258        3.2107        3.8264        3.3119        3.0578        3.5709        3.8353        3.6711        3.8458        3.3551        4.6153        3.7165        1.3591        1.5409        2.0960        2.4986        1.3207        0.9751        0.7964        0.7287        0.6543        0.7868        0.8186        1.0044        0.5062        0.5148        0.7612        1.0664        1.4552        1.7788        1.6825        1.5056        0.9170        0.8908        1.2997        1.4917        1.1722        1.3764        1.3237        1.6961        0.0000        0.0000        0.0000        0.0000        0.0000        0.0000        0.0000        0.0000        0.0000        0.0000        0.0000        0.0000        0.0000        0.0000        0.0000        0.0000        0.0000        0.0000        0.0000        0.0000        0.0000        0.9136        0.6689        0.5496        0.7962        0.9522        1.0127        1.0087        0.6084        0.4321        0.3180        0.2973        0.3186        0.4062        0.5587        0.3263        0.4215        0.4901        0.8445        1.1302        1.0180        0.5424        0.3052        0.3011        0.2967        0.2744        0.2428        0.1569        0.3660        0.4107        0.5335        0.6409        1.0129        8.3895        1.5783        1.6409        1.8587        1.6745        1.5705        1.4089        0.9748        0.8895        1.0584        0.8370        0.7846        0.7263        0.7621        0.8256        1.2129        1.2834        8.3854        9.0501        0.4280        0.3090        0.2927        0.3466        0.3066        0.2210        0.2727        0.4414       17.4658       19.8997        0.8382        1.5384       13.6750       28.0580        4.5959        5.0736        7.0379        9.9252        7.2572        8.1596        8.5812        7.0361        6.9724        7.2986        6.8396        7.0352        7.3297        7.7159        9.1811        9.6322        9.6629        9.2838        8.6612        8.8365        8.6665        6.5405        2.5068        2.0695        1.2269        1.1935        2.0786        1.9783        2.7291        1.6760        0.0000        0.0000        0.0000        0.0000        0.0000        0.0000        0.0000        0.0000        0.0000        0.0000        0.0000        0.0000        0.0000        0.0000        0.0000        0.0000        0.0000        0.0000
        0.0000        0.0000        0.0000        0.0000        0.0000        0.0000        0.0000        0.0000        0.0000        0.0000        0.0000        0.0000        0.0000        0.0000        0.0000        0.0000        0.0000        0.0000        0.0000        0.0000        0.0000        0.0000        0.0000        0.0000        0.0000        0.0000       17.7538       21.4594       20.0199       24.4449       18.5624       15.0749       10.2175       10.0172       12.0163       13.3718        6.0244        3.7445        2.7185        2.1157        3.6198        3.9756        1.9905        2.5969        5.2492        7.1417        6.0935        2.5994        2.5838        3.6563        1.5724        1.1465        3.3223        3.1412        3.3539        3.4528        2.4419        2.9018        2.7972        5.0276        0.6793        0.3026        0.8324        1.5438        1.9641        1.0909        1.6206        0.8608        2.1434        0.9779        0.5223        0.7404        0.6497        0.5433        0.9980        2.1721        2.6724        3.4056        3.2267        1.9364        1.8786        3.1086        3.2335        3.7464        3.2737        2.3900        2.3110        1.8050        1.6735        1.8612        1.9958        1.4116        1.0362        1.2842        1.0736        0.8469        0.9468        1.0620        1.1334        0.6201        0.7205        0.8545        1.4396        1.7621        1.7311        1.7607        1.6840        1.3142        1.6313        1.7673        2.0166        1.5010        1.5601        1.7921        1.7043        1.1507        1.1302        1.2301        0.0000        0.0000        0.0000        0.0000        0.0000        0.0000        0.0000        0.0000        0.0000        0.0000        0.0000        0.0000        1.4548        1.0537        0.9020        1.0100        0.9370        0.7880        0.5462        0.5337        0.5733        0.9064        1.0154        1.0024        0.7857        0.4837        0.3866        0.4578        0.5115        0.3866        0.4038        0.3639        0.2181        0.3213        0.5708        0.7017        0.7301        0.4804        0.3166        0.2535        0.2307        0.1798        0.1811        0.1998        0.1977        0.6835        0.7968        0.6366        0.6581        1.1543        2.0154        1.5900        1.5484        1.6303        1.7903        1.5211        1.3328        0.9352        0.8962        0.7054        0.7063        0.7351        0.6639        0.7812        0.9854        1.2643        1.2195        1.2310        1.2324        0.4728        0.3070        0.2819        0.2981        0.2593        0.2498        0.3364        0.4936        1.4924        1.1391        1.0612        1.7847        3.5777        4.4516        5.1416        5.6493        6.1839        7.3121        7.4140        7.2623        7.5911        6.4954        6.5885        6.8847        6.4281        7.7374        8.0337        8.1480        9.9930        9.9978       10.3534       10.3003        9.9344        9.8354        9.0139        7.7080        2.9619        1.9828        1.4645        3.0636        0.0000        2.2405        1.5962        1.6485        0.0000        0.0000        0.0000        0.0000        0.0000        0.0000        0.0000        0.0000        0.0000        0.0000        0.0000        0.0000        0.0000        0.0000        0.0000        0.0000        0.0000        0.0000
        0.0000        0.0000        0.0000        0.0000        0.0000        0.0000        0.0000        0.0000        0.0000        0.0000        0.0000        0.0000        0.0000        0.0000        0.0000        0.0000        0.0000        0.0000        0.0000        0.0000        0.0000        0.0000        0.0000        0.0000        0.0000       16.1671       14.5642       23.5345       21.9948       18.7758       20.3433       10.8253        8.4507        8.1081        5.4401        3.3763        2.7271        2.2444        1.9183        3.7405        7.6501        4.9838        4.4082        5.6393        4.3657        5.5231        2.5819        4.1630        5.4954        4.8436        2.9563        3.3611        3.6336        3.6562        2.6149        2.7419        2.1065        1.2888        3.4733        0.6583        0.5720        0.2631        0.2733        0.4827        0.1869        1.5940        3.2778        1.6023        2.5136        1.1263        0.3907        0.3440        0.3740        0.4699        0.6538        2.3661        2.6305        2.2908        2.1592        1.9141        1.8371        1.8637        1.9143        2.7912        2.9285        2.9169        3.2220        2.2627        1.9082        1.8108        1.5881        1.2897        1.0590        1.1644        1.5025        1.0693        1.2833        1.3595        1.5982        0.9652        1.1557        1.2091        1.9952        1.7604        1.9610        2.5845        2.5487        1.7581        2.2237        2.0443        2.0009        1.6946        1.2238        1.6373        1.3773        1.1466        1.3777        1.3691        1.5319        1.9699        2.0334        0.0000        0.0000        0.0000        0.0000        0.0000        0.0000        0.0000        0.0000        1.7137        1.5546        1.3402        0.7607        0.8211        0.8533        0.8184        0.5378        0.5488        0.6787        1.0072        1.1704        1.1163        0.9528        0.5938        0.4547        0.4074        0.3433        0.1927        0.1935        0.2702        0.1819        0.2523        0.4019        0.4014        0.3665        0.3164        0.1989        0.1761        0.2257        0.2110        0.3002        0.2774        0.3204        0.5442        0.6724        0.8061        0.9611        1.1801        1.5369        1.4711        1.3959        1.5274        1.4389        1.2970        1.0776        0.7072        0.5797        0.4855        0.6395        0.5028        0.4953        0.5494        0.5853        0.8096        0.9326        0.8176        0.7284        0.3955        0.2765        0.4688        0.2184        0.2256        0.2613        0.3897        0.6101        0.7456        0.9430        1.2776        1.7480        3.7346        4.4754        5.0713        5.6225        6.3540        6.7693        6.7906        6.6688        6.5230        5.5413        5.5938        5.9494        5.6308        6.9557        7.5149        7.8414        9.3384       10.7738       10.7197       11.7823       15.7156       12.8161       12.1806       10.2148        5.6042        2.4878        0.0000        0.0000        0.0000        0.0000        0.0000        0.0000        0.0000        0.0000        0.0000        0.0000        0.0000        0.0000        0.0000        0.0000        0.0000        0.0000        0.0000        0.0000        0.0000        0.0000        0.0000        0.0000        0.0000        0.0000
        0.0000        0.0000        0.0000        0.0000        0.0000        0.0000        0.0000        0.0000        0.0000        0.0000        0.0000        0.0000        0.0000        0.0000        0.0000        0.0000        0.0000        0.0000        0.0000        0.0000        0.0000        0.0000       11.2502        9.4645        8.5207        8.7035        8.3896        4.9821        5.0832        3.9367        3.3764        5.7659        4.8323        4.3242        3.7303        2.8101        2.2655        1.8281        3.4273        6.4789        8.8765        2.7506        2.1119        1.8851        0.5207        0.3130        0.6323        3.1371        4.0776        4.6972        2.8891        2.2809        1.9382        1.9444        2.6256        4.1588        2.3340        1.2181        1.5896        2.0854        1.1632        1.8462        1.9709        1.9176        2.2388        1.8934        2.6556        2.3914        1.6335        1.2648        0.9656        0.3903        0.1414        0.1768        0.2305        1.3014        1.6111        1.6137        1.7844        3.1302        3.3705        3.2810        2.9287        2.7455        2.9751        2.7846        2.4080        1.6289        1.4996        1.2353        1.1197        1.0956        0.9950        0.9372        0.9559        0.9085        1.2205        1.3977        1.0660        0.7055        0.6821        0.7548        1.1417        1.4883        1.3430        1.3845        1.4194        1.9232        2.2467        2.5637        2.1939        0.9137        1.0119        1.0547        0.9895        0.8004        0.7652        0.8933        0.9237        1.5256        1.1618        1.1176        1.2181        1.1451        1.1844        1.1763        1.0043        0.9887        0.9273        0.8103        1.1238        0.6122        0.3756        0.6519        0.4558        0.5981        0.5593        0.7300        0.8140        1.1217        1.1825        0.9677        0.8407        0.6559        0.6579        0.5467        0.3881        0.1427        0.1469        0.1326        0.2405        0.2007        0.2170        0.2623        0.3182        0.2882        0.2493        0.2261        0.3731        0.2610        0.2999        0.1831        0.3576        0.2958        0.2727        0.2284        0.2398        1.0506        1.3283        1.3059        1.1801        0.3154        0.2442        0.1768        0.2057        0.2469        0.1153        0.0623        0.0752        0.1971        0.1970        0.2946        0.4093        0.3739        0.1517        0.0889        0.1667        0.0758        0.3878        0.0633        0.0284        0.1923        0.2402        0.3894        0.6383        1.3799        1.7618        2.2644        2.8903        4.0194        4.7365        5.2665        5.9650        5.9290        6.3047        6.5024        6.3913        4.0228        3.8828        3.4247        3.9548        4.6935        4.6942        5.3014        6.2295        9.9615       10.6399       11.6554       14.3969       17.1348       16.6631       15.8623       13.1709        6.6995        0.0000        0.0000        0.0000        0.0000        0.0000        0.0000        0.0000        0.0000        0.0000        0.0000        0.0000        0.0000        0.0000        0.0000        0.0000        0.0000        0.0000        0.0000        0.0000        0.0000        0.0000        0.0000        0.0000        0.0000        0.0000
        0.0000        0.0000        0.0000        0.0000        0.0000        0.0000        0.0000        0.0000        0.0000        0.0000        0.0000        0.0000        0.0000        0.0000        0.0000        0.0000        0.0000        0.0000       14.9328       12.0166       12.3114       11.0347       10.0785        7.5400        7.6388        7.1639        7.3399        5.8225        5.2874        4.8425        4.4721        4.4376        3.8283        4.1148        4.2504        3.3883        2.9710        2.1625        2.9995        2.3454        8.1387        3.2840        3.1349        1.6892        0.1901        1.4358        1.3899        2.8778        1.7453        0.8528        0.6563        0.7699        0.7189        0.7244        0.7615        1.1092        2.4974        1.9184        2.3054        3.3825        1.8105        2.9915        2.4756        1.9593        2.2938        3.4231        1.0751        2.8331        2.4514        1.6315        1.1433        1.1335        0.8288        0.1871        0.2395        1.2442        1.5367        1.8191        1.9320        2.6384        2.9676        3.4339        3.8187        3.3340        3.3674        2.9437        2.6386        1.7482        1.6307        1.3754        1.2993        1.3516        1.2356        1.1666        1.4027        1.3147        1.6042        1.8345        1.6702        0.9830        0.8453        1.1446        1.1113        1.7383        2.3389        1.8660        2.6990        2.4135        1.4161        0.8674        1.0911        1.1880        1.7692        1.2958        1.0294        0.9623        0.7358        0.6403        0.7398        1.0613        1.4620        0.7792        1.0766        0.9437        0.9895        0.9212        0.8497        0.7192        0.6366        0.5830        0.8997        0.7762        0.6023        0.3170        0.3460        0.4870        0.5002        0.5695        0.5939        0.7927        1.0209        0.9475        0.8809        0.8508        0.7409        0.6210        0.4670        0.2145        0.2465        0.2592        0.2920        0.2961        0.2784        0.2807        0.3644        0.3939        0.3575        0.1995        0.3100        0.2298        0.3045        0.3501        0.3428        0.2206        0.3256        0.3626        0.3353        0.9696        1.2139        1.0865        0.8442        0.9238        0.1325        0.1123        0.1051        0.1261        0.1518        0.0801        0.0000        0.0948        0.1730        0.2128        0.4360        0.0793        0.0215        0.0237        0.1410        0.0324        0.0000        0.0000        0.0633        0.2820        0.2507        0.4364        0.7407        1.6432        2.1039        2.5820        3.1067        4.1796        4.8325        5.2394        5.4350        5.0380        5.2463        5.0995        4.9571        3.2401        2.7563        3.0601        3.0019        3.6812        4.0203        4.7521        5.8912        9.2019       10.6782       12.0240       13.1464       16.1794       17.4125        0.0000        0.0000        0.0000        0.0000        0.0000        0.0000        0.0000        0.0000        0.0000        0.0000        0.0000        0.0000        0.0000        0.0000        0.0000        0.0000        0.0000        0.0000        0.0000        0.0000        0.0000        0.0000        0.0000        0.0000        0.0000        0.0000        0.0000        0.0000
        0.0000        0.0000        0.0000        0.0000        0.0000        0.0000        0.0000        0.0000        0.0000        0.0000        0.0000        0.0000        0.0000        0.0000        0.0000       19.5041       15.8034       14.8335       11.8136       10.8129       10.3376       11.6946        7.9969        7.0938        7.8007        7.2661        6.3133        4.6901        4.1477        3.7467        3.6573        3.8710        5.6503        6.5796        5.1699        3.6187        3.6094        2.5505        2.6759        0.8290        0.1577        0.3056        0.2790        0.1144        0.1353        0.1435        0.1402        0.6619        0.9001        0.9036        0.9607        1.3590        1.9577        1.7250        1.4700        0.9433        0.6659        1.1809        1.4693        3.1899        2.2294        2.1892        2.3553        2.2726        0.7840        1.8770        1.5229        1.7003        1.9212        0.9418        1.7194        0.9953        1.4176        0.5668        0.2817        1.3448        1.6175        1.7773        1.8268        2.7105        2.8056        3.0406        2.9795        3.5137        3.9402        3.2879        2.7370        1.9392        1.8476        1.5828        1.6990        1.6656        1.6528        1.7038        1.7181        1.6083        1.4970        1.4311        1.3436        1.0659        1.1749        1.4129        1.3419        2.2465        2.0329        2.1040        1.6839        0.8541        0.8114        0.7548        0.9748        1.1253        1.4179        1.4750        1.1521        1.0454        1.2832        1.1657        1.1163        1.0408        1.0482        0.9592        1.0511        0.9982        0.8672        1.3020        1.0754        0.7915        0.6836        0.6399        0.6596        1.1031        0.5748        0.2538        0.2371        0.4559        0.6117        0.6101        0.7516        0.8038        0.8310        1.0532        1.0241        0.8360        0.7754        0.6578        0.5177        0.2515        0.4344        0.4427        0.4835        0.3643        0.3660        0.2963        0.3453        0.3462        0.3944        0.3948        0.2756        0.2080        0.2398        0.3554        0.3591        0.3160        0.4331        0.4525        0.3640        0.9454        1.3639        0.8883        0.6749        1.3466        0.0692        0.0554        0.0000        0.0000        0.0000        0.0686        0.0280        0.1340        0.0205        0.0180        0.1615        0.0473        0.0580        0.0331        0.0570        0.0306        0.0000        0.0000        0.0000        0.1900        0.2618        0.4521        0.7589        1.6528        2.1229        2.5627        2.9827        3.9094        4.4434        4.7660        4.9657        4.5709        4.9469        4.9629        4.1474        2.7349        2.3493        2.2975        2.5866        3.1771        3.5084        4.2740        0.0000        8.6891       10.2436       12.3629       13.7995       17.5336       18.9021        0.0000        0.0000        0.0000        0.0000        0.0000        0.0000        0.0000        0.0000        0.0000        0.0000        0.0000        0.0000        0.0000        0.0000        0.0000        0.0000        0.0000        0.0000        0.0000        0.0000        0.0000        0.0000        0.0000        0.0000        0.0000        0.0000        0.0000        0.0000
        0.0000        0.0000        0.0000        0.0000        0.0000        0.0000        0.0000        0.0000        0.0000        0.0000        0.0000        0.0000        0.0000       29.7920       24.3787       20.7955       18.1412       14.9010       13.2848       11.4813       12.6791       11.1273       13.8191        9.7142       10.5890        8.3587        6.9198        8.8281       10.7209        7.9580        5.8947        5.0760        6.9289        6.1227        2.1402        0.9901        0.8424        0.7100        0.5844        0.1953        0.1403        0.1280        0.1595        0.2309        0.1207        0.1279        0.1241        0.8644        0.6678        0.6213        0.5669        0.6917        0.6856        0.8610        0.6701        0.8369        0.4035        0.2536        0.2396        0.4610        0.6914        0.9021        0.6062        0.9746        1.0641        0.4961        0.9793        0.5684        2.4258        0.7061        0.5655        1.2753        1.4008        0.7435        0.4791        1.4176        1.6098        1.6740        2.0061        3.3847        3.0030        3.0296        3.2610        3.5603        3.2939        3.3625        3.4637        2.2660        1.9024        2.0649        2.2257        2.0694        2.0645        2.0693        2.2351        2.0418        1.9021        1.9328        1.8294        1.6734        1.5470        1.7248        1.5133        1.7996        1.4629        2.0487        1.2323        1.1552        0.9005        0.9226        0.9923        1.2560        1.7989        1.3915        1.3118        1.0995        1.6923        2.2635        1.8301        1.6834        1.5310        1.6211        1.8472        2.6659        1.8560        1.2713        1.1935        0.8061        0.7549        0.7478        0.5812        0.7538        0.4602        0.6399        1.0719        0.7620        0.4816        0.5695        0.7064        1.0354        0.9398        0.8579        0.8849        0.8617        0.7135        0.7040        0.5679        0.2573        0.4520        0.6248        0.6365        0.5457        0.3778        0.2730        0.1665        0.1974        0.4195        0.1861        0.2473        0.2403        0.2493        0.2954        0.3781        0.3389        0.2348        0.2531        0.3659        0.8118        1.5787        0.7914        0.5421        0.0685        0.0548        0.0000        0.0000        0.0000        0.0000        0.0000        0.0000        0.0307        0.0200        0.0128        0.1046        0.0274        0.0934        0.1033        0.0569        0.0282        0.0000        0.0000        0.0000        0.2042        0.4890        0.5353        1.0314        1.4991        1.9164        2.2086        2.5353        3.1859        3.4980        3.8299        4.1837        4.0647        4.5965        5.1157        4.6901        2.6172        2.3405        2.2911        2.4774        2.9378        3.1646        0.0000        0.0000        0.0000        0.0000        0.0000        0.0000        0.0000        0.0000        0.0000        0.0000        0.0000        0.0000        0.0000        0.0000        0.0000        0.0000        0.0000        0.0000        0.0000        0.0000        0.0000        0.0000        0.0000        0.0000        0.0000        0.0000        0.0000        0.0000        0.0000        0.0000        0.0000        0.0000        0.0000        0.0000        0.0000        0.0000
        0.0000        0.0000        0.0000        0.0000        0.0000        0.0000        0.0000        0.0000        0.0000       24.3551        0.0000        0.0000       30.7900       21.8725       19.3446       19.9019       16.2114       13.2114       14.5377       10.4290       11.0370       10.4479       11.1301        8.6872        8.2345        8.0502        5.6604        8.6502        1.4301        0.7940        1.6474        3.3615        4.6585        3.4687        2.9717        2.4992        2.3906        2.1285        1.2717        0.5842        0.2113        0.2969        0.4932        0.2670        0.2857        0.5571        1.0554        1.1322        0.8798        0.7090        0.7690        0.5149        0.5439        0.4395        0.4844        0.3942        0.2616        0.3593        0.2239        0.3987        0.4840        0.3723        0.4562        0.3655        0.3727        0.4609        0.4236        0.7142        1.3287        1.2107        0.2836        0.9633        0.6382        0.2823        0.3235        0.4420        0.4385        0.4836        0.5527        1.8648        1.9724        2.0816        2.3664        2.5925        2.3164        2.2695        2.1843        2.0581        2.0223        2.0417        2.1409        2.6618        2.6618        2.5945        2.5457        2.7872        2.7124        2.7055        2.5000        2.4130        2.0309        1.9642        1.7838        1.7344        1.5838        1.3535        1.2212        1.2095        1.0721        0.9619        0.8430        1.7082        2.4948        1.6597        1.5135        0.8319        0.7574        1.1841        1.6888        1.3017        1.6974        1.8469        2.0003        1.8238        1.7695        1.1893        1.4813        1.2287        0.8394        1.0953        1.0020        1.2100        0.4558        0.6810        0.4537        0.3589        0.1730        0.2552        0.3391        0.7282        0.8215        0.9657        0.8722        1.0498        0.5908        0.5678        0.5077        0.2966        0.3408        0.3181        0.4293        0.7358        0.8377        0.8065        0.7277        0.6546        0.6555        0.6330        0.5576        2.8600        4.3563        0.1615        0.1607        0.2950        0.2944        0.3447        0.4591        0.5887        0.9901        0.6172        0.3864        0.2346        0.1045        0.0436        0.0714        0.3443        0.4214        0.4155        0.2962        0.0000        0.0000        0.1091        0.0889        0.1465        0.1111        0.0983        0.0541        0.0213        0.0299        0.5598        0.4129        0.2130        0.2793        0.4131        0.6152        1.9711        1.3754        1.5397        1.6761        0.9566        1.0769        1.2391        1.7032        3.4149        3.8408        3.9556        3.7207        3.3706        3.1494        3.1387        3.1980        2.9495        0.0000        0.0000        0.0000        0.0000        0.0000        0.0000        0.0000        0.0000        0.0000        0.0000        0.0000        0.0000        0.0000        0.0000        0.0000        0.0000        0.0000        0.0000        0.0000        0.0000        0.0000        0.0000        0.0000        0.0000        0.0000        0.0000        0.0000        0.0000        0.0000        0.0000        0.0000        0.0000        0.0000        0.0000        0.0000        0.0000        0.0000
        0.0000        0.0000        0.0000        0.0000        0.0000       37.3137       41.7573       28.2676       27.6535       24.0117       25.1563       26.7375       23.2449       20.7466       17.5792       18.0001       16.0797       16.6187       16.8542       15.6402       13.2053       15.7324        9.1228       10.1397       10.2938        7.6732        3.0977        3.2661        0.1435        0.1081        0.1070        0.0827        0.1941        0.8344        2.5667        0.9330        2.6485        3.0209        1.9703        0.9417        2.5003        1.6491        1.7518        2.6694        1.0467        0.1090        0.1078        0.4984        0.3751        0.3536        0.3164        0.3288        0.3107        0.2478        0.2912        0.8210        0.7125        0.4804        0.1945        0.4050        0.3610        0.7425        1.0232        1.3624        0.8743        0.9416        1.8179        1.6777        0.4530        2.9047        2.1965        0.8387        0.5894        0.2756        0.3148        0.4649        0.5561        0.5421        0.5576        1.7469        1.8541        1.9931        2.0438        2.2135        2.3263        2.3929        2.4656        2.5848        2.6836        2.7469        2.8166        3.3642        3.3423        3.2121        3.2543        3.6373        3.5111        3.4546        3.0196        2.6270        2.3772        2.3792        2.0862        1.9889        1.7200        1.5428        1.4781        1.4295        1.5487        1.5917        2.3508        3.6197        2.6932        1.9366        1.7684        0.6710        0.5426        0.5917        0.5309        0.8991        0.7277        1.5680        1.7821        1.3272        1.4386        1.8605        1.6302        1.8352        1.7291        0.9464        0.8229        0.8223        0.4580        0.6326        0.4470        0.5123        0.6148        0.4434        0.2827        0.5679        0.8241        1.1231        1.2869        1.0575        1.1056        0.6380        0.5076        1.5360        0.4763        0.5763        0.6610        0.8661        1.0243        1.0602        0.9680        0.8028        1.0942        0.8533        0.6637        0.2007        0.1909        0.6261        0.2618        0.2622        0.2238        0.3672        0.4409        0.4400        0.4539        0.4240        0.3020        0.1049        0.0617        0.0606        0.5008        0.4305        0.5169        0.6279        0.4324        0.0000        0.1011        0.2754        0.2299        0.2283        0.1117        0.1111        0.0917        0.1505        1.0888        0.0744        0.1241        0.2304        0.0000        0.0000        0.5550        0.9508        1.1552        1.2162        1.2357        0.6530        0.5524        0.5847        0.8125        2.6549        3.2598        3.8061       21.2235        3.7812        3.8466        3.5457        3.9645        0.0000        0.0000        0.0000        0.0000        0.0000        0.0000        0.0000        0.0000        0.0000        0.0000        0.0000        0.0000        0.0000        0.0000        0.0000        0.0000        0.0000        0.0000        0.0000        0.0000        0.0000        0.0000        0.0000        0.0000        0.0000        0.0000        0.0000        0.0000        0.0000        0.0000        0.0000        0.0000        0.0000        0.0000        0.0000        0.0000        0.0000        0.0000
        0.0000        0.0000        0.0000        0.0000       38.1284       36.6049       26.6962       19.7128       19.9123       19.4219       23.3037       22.0444       21.7943       18.7277       18.0626       15.0118       18.4452       20.5097       15.7739       12.5382        7.4441        5.5769        3.8915        5.9181        8.1803        7.9778        6.6836        2.8051        0.0724        0.0410        0.8216        5.2014        6.7631        5.0957        4.5648        1.3281        2.8595        4.2705        2.4093        2.5122        1.5913        0.5353        0.3435        0.2174        0.2274        0.0924        0.0927        0.3291        0.3268        0.3107        0.2782        0.2883        0.2504        0.2159        0.1851        0.1225        0.8012        0.9452        0.8475        0.6757        0.7188        0.4862        0.3443        1.1452        1.5102        2.0759        2.0984        2.3980        2.2835        3.2236        1.2243        0.6579        0.7772        0.2308        0.5043        0.9553        3.2097        4.1437        2.2322        1.8477        1.7974        1.8456        1.9772        2.2989        2.6820        2.9981        3.0035        3.1960        3.2459        3.1886        4.1231        4.2553        4.2172        4.1972        4.2612        4.4055        4.2194        4.1132        4.1252        3.4634        2.9065        2.7994        2.7549        2.4778        2.4570        2.2088        2.5661        2.8517        2.7749        2.9308        2.1659        2.0099        1.9369        1.9556        1.6428        0.7459        0.5906        0.5656        0.7267        1.7284        1.8161        1.5341        2.1599        1.6148        2.3809        2.2424        2.3137        1.9534        0.9143        0.9324        1.0098        0.9241        0.5070        0.3874        0.5525        0.5260        0.4848        0.5784        0.6752        0.9320        0.8984        1.0544        1.2053        0.6435        0.6914        0.8529        0.6234        2.1267        2.1263        0.4248        0.2152        0.7271        0.9395        1.0308        1.0074        0.7765        0.8289        3.3182        2.7381        0.1261        0.1153        0.4486        0.4002        0.4116        0.4691        0.4493        0.4220        0.4036        0.3829        4.1837        4.1975        0.0938        0.0616        0.0650        0.2852        0.4448        0.5549        0.5074        0.3737        0.0343        0.1196        0.1870        0.1541        0.0883        0.1117        0.1096        0.1858        0.8676        0.0455        0.1104        0.1603        0.0000        0.0000        0.0000        0.5508        0.8951        1.0800        1.2088        1.1709        0.9911        1.1003        0.6691        0.6926        2.2174        2.8126        6.4740        9.8433        5.4582        0.0000        0.0000        0.0000        0.0000        0.0000        0.0000        0.0000        0.0000        0.0000        0.0000        0.0000        0.0000        0.0000        0.0000        0.0000        0.0000        0.0000        0.0000        0.0000        0.0000        0.0000        0.0000        0.0000        0.0000        0.0000        0.0000        0.0000        0.0000        0.0000        0.0000        0.0000        0.0000        0.0000        0.0000        0.0000        0.0000        0.0000        0.0000        0.0000        0.0000        0.0000
        0.0000        0.0000       47.1357       28.4864       25.2179       14.5470       13.6898       15.3906       17.0962       21.1008       22.2123       20.6668       20.1826       17.0430       15.8615       15.2111       14.0806       12.7393       13.5316       11.8473        7.9300        5.4499        5.1905        4.5864        5.5064        8.0272        2.1070        4.6451        6.6719        7.5939        6.8491        1.6780        0.0125        0.0148        0.0228        0.3930        1.8128        2.8647        2.6891        2.2718        1.8330        2.2195        2.4300        0.9060        0.1880        0.4039        0.0728        0.2632        0.2658        0.2582        0.2394        0.2575        0.2356        0.2146        0.1940        0.1389        0.1224        0.1948        0.1216        0.1293        0.1716        1.0245        0.4818        2.2327        3.6922        2.6585        2.6427        2.7388        2.2085        1.4491        2.3574        2.5498        2.4929        2.2959        3.4488        4.1126        4.0868        3.5707        1.7016        2.0298        2.3533        2.7804        3.4802        3.4845        3.2254        3.3221        4.5756        4.8110        5.2692        5.6663        4.5380        4.6045        4.4573        4.1488        4.0544        4.2269        4.1268        4.1438        4.1772        3.6484        3.2685        3.5354        3.6177        3.5590        3.3541        3.0560        2.3819        2.2646        1.8527        2.2927        2.1566        1.4666        1.7329        1.3089        0.6749        0.5905        0.4896        0.5700        0.9734        2.6739        2.2483        1.8732        2.5047        2.6616        1.9797        1.3228        1.2320        2.2640        1.3601        0.6972        1.1226        0.8749        0.7994        0.8244        0.8262        0.8743        0.8423        1.0590        1.0453        1.4522        1.6562        1.6577        1.4516        1.2311        0.9441        1.1118        0.9786        0.0831        0.1071        0.0956        0.1081        0.5630        0.9032        0.9193        0.8320        0.6578        0.7524        0.9828        0.8286        0.1292        0.1391        0.1555        0.1357        0.7262        0.7039        0.5019        0.6701        0.8043        0.4696        3.9482        0.1902        0.0888        0.0590        0.0568        0.0814        0.3077        0.4063        0.5223        0.3020        0.0000        0.0000        0.1522        0.1516        0.1292        0.2760        0.0877        0.0862        0.0269        0.0379        0.1695        0.0000        0.0000        0.0000        0.5177        0.6041        0.9380        1.0619        1.0256        0.9731        0.3460        0.5868        0.3705        0.4844        1.8993        2.5043        7.6742        6.9849        0.0000        0.0000        0.0000        0.0000        0.0000        0.0000        0.0000        0.0000        0.0000        0.0000        0.0000        0.0000        0.0000        0.0000        0.0000        0.0000        0.0000        0.0000        0.0000        0.0000        0.0000        0.0000        0.0000        0.0000        0.0000        0.0000        0.0000        0.0000        0.0000        0.0000        0.0000        0.0000        0.0000        0.0000        0.0000        0.0000        0.0000        0.0000        0.0000        0.0000        0.0000        0.0000
        0.0000       22.8113       23.2983       19.8592       10.8186       10.1387       10.7515       12.1086       11.0152       15.8124       21.3439       11.7194        8.4881        8.6181       12.0492        8.9731       13.9587       12.6883       11.0382        4.6165        4.2657        6.4598        6.9095        8.7456       16.7981       16.2143       11.2708        9.6678        4.6796        0.1468        0.3539        0.0000        0.0000        0.0000        0.1135        0.8028        1.2411        1.2919        1.1953        1.3752        1.7095        2.0595        3.3226        2.4437        2.2215        1.2070        0.2191        0.0649        0.1274        0.1835        0.1827        0.1672        0.1973        0.4599        0.7587        0.5857        0.4882        0.6580        0.5349        0.3364        0.2422        1.5799        0.8682        2.4528        3.9096        2.2810        1.2820        1.9105        1.8961        1.0175        1.1133        1.4626        2.2558        2.7417        2.5757        1.5615        1.3542        1.3897        1.3445        2.8206        3.5187        3.4625        3.8617        3.7022        3.5270        3.7722        4.6292        6.1198        5.9341        6.4759        6.6877        5.4873        5.6377        4.7023        4.1135        4.5931        4.5794        3.9946        4.2940        4.0766        3.9409        4.0116        3.8664        4.3056        4.1319        3.4815        2.8991        1.9266        1.7171        1.9336        1.7151        1.3539        1.1566        1.3348        1.1789        1.2680        0.8970        0.7730        1.4467        2.0589        1.9020        2.0247        2.4092        2.5749        2.1681        2.1106        1.6382        1.8614        1.7596        4.0826        4.4559        1.0119        1.4408        5.1289        5.0166        1.6258        1.8195        2.1013        2.5453        2.7537        2.3952        2.1094        1.8783        1.0700        0.9168        0.7309        1.1384        0.6249        0.2694        0.2126        0.1412        0.3832        0.6284        0.7491        0.8838        0.2991        0.2677        0.3435        0.1114        1.8479        2.5026        2.5929        2.1837        1.2015        1.0261        0.6806        0.9897        0.9980        0.2664        0.2483        0.1950        0.1077        0.0730        0.0631        0.0774        0.0159        0.0488        0.0810        0.0178        3.3408        5.9779        0.1409        0.1009        0.9756        0.2760        0.0592        0.0000        0.0000        0.0000        0.0000        0.0000        0.0000        0.5888        0.6631        0.7268        2.5811        3.7463        2.1002        2.2468        1.1893        0.1818        0.7285        0.1118        1.5215        2.2688        4.7521        0.0000        0.0000        0.0000        0.0000        0.0000        0.0000        0.0000        0.0000        0.0000        0.0000        0.0000        0.0000        0.0000        0.0000        0.0000        0.0000        0.0000        0.0000        0.0000        0.0000        0.0000        0.0000        0.0000        0.0000        0.0000        0.0000        0.0000        0.0000        0.0000        0.0000        0.0000        0.0000        0.0000        0.0000        0.0000        0.0000        0.0000        0.0000        0.0000        0.0000        0.0000        0.0000        0.0000
        0.0000       17.3457       12.5146       11.7117        7.9157       10.3603       12.9148       10.3645       11.5200       13.3006       10.0607        6.0910        7.6048        6.9931        7.6401        8.6246        7.9896        6.2325        7.8114        5.5612        3.2111        5.1673        4.4335       10.9307        9.4640        8.4262        6.8019        4.1969        4.0367        3.2029        2.9195        1.6834        1.2142        0.3244        0.1064        0.0000        0.1840        0.6777        1.9015        3.4933        2.4468        1.9152        1.9803        1.8656        1.8406        1.2982        0.8713        1.3324        1.0036        1.1849        0.7486        0.1449        0.1518        0.5017        0.5574        0.3392        0.4629        0.7599        0.8661        0.7684        0.6027        0.5620        0.7264        0.8026        1.2175        1.0378        1.2733        1.1488        1.1345        1.5544        2.3546        2.1002        2.1389        2.5339        1.7985        1.8624        2.1872        2.6640        1.6819        2.1677        4.0048        4.0270        3.7796        3.9003        5.2131        5.1019        6.3612        9.0729        9.2309        7.7165        5.8906        7.0086        7.8358        8.0057        6.7909        6.0441        6.4320        5.3591        4.7525        4.3998        4.6174        4.0468        4.1439        4.1155        4.0388        3.0465        3.1891        1.9907        1.7155        1.3324        1.3573        1.5308        2.3535        2.3058        2.2309        1.8388        1.5788        3.3098        2.4590        1.8345        1.6591        2.0797        2.0960        5.2170        5.2950       25.4478        9.3851        1.7212        1.4760        5.3030        6.7028        1.1624        1.2747        3.6256        4.1498        2.0262        2.5595        2.8191        3.0809        3.6674        3.1756        2.8035        2.5633        2.0353        1.8812        1.0612        1.0501        0.6265        0.2409        0.2549        0.1569        0.3401        0.5479        1.0082        1.1592        0.4994        0.2145        0.2305        0.1216        2.4243        3.3212        3.7463        3.0166        1.8117        1.4411        1.4571        1.4728        0.3979        0.2759        0.1708        0.1369        0.1654        0.1224        0.0880        0.0934        0.0231        0.0076        0.0090        0.0123        3.7414        3.4922        0.2553        0.2885        0.4293        0.0000        0.0000        0.0000        0.0000        0.0000        0.0000        0.0000        0.5999        0.6882        0.7486        1.0458        3.4365        2.1837        1.1388        0.6949        0.0000        0.0000        0.0000        0.0000        1.2816        0.0000        0.0000        0.0000        0.0000        0.0000        0.0000        0.0000        0.0000        0.0000        0.0000        0.0000        0.0000        0.0000        0.0000        0.0000        0.0000        0.0000        0.0000        0.0000        0.0000        0.0000        0.0000        0.0000        0.0000        0.0000        0.0000        0.0000        0.0000        0.0000        0.0000        0.0000        0.0000        0.0000        0.0000        0.0000        0.0000        0.0000        0.0000        0.0000        0.0000        0.0000        0.0000        0.0000        0.0000        0.0000
        7.4799        6.2903       13.2164       15.6446       11.0826       16.1815       16.7548        8.9121        9.4093        8.1989        9.9740        6.2493        8.6928        9.2338        7.1515        4.1133        3.7584        4.1130        2.4552        0.6329        0.8075        1.7499        5.4782        6.4752        3.7907        1.3486        2.8607        6.5757        4.8557        4.3400        3.6013        3.0107        2.4717        1.5049        0.7587        0.7414        1.1758        0.7280        0.9605        2.4253        1.3349        1.2613        1.6605        1.3986        1.7423        1.9388        0.9524        1.9194        1.6968        1.4016        1.2465        0.2528        0.2023        0.5188        0.1669        0.4371        0.5117        0.3392        0.3256        1.6599        1.1058        0.3635        0.7808        0.9270        0.9222        0.6605        0.4432        0.3960        0.8166        1.4256        2.0046        2.0729        1.9015        2.3310        3.5496        3.0254        2.3676        1.9607        1.9009        2.2594        4.6816        4.4990        5.5492        6.0740        5.9308        6.0414        6.1628        7.0140        6.3141        5.2260        4.7640        4.8385        4.3083        3.8616        4.2317        4.7124        4.6377        4.5632        4.6924        4.3670        4.5645        5.3919        4.6371        4.0178        3.6906        3.5776        3.2922        2.0985        5.4225        1.3398        1.2794        1.1087        1.0141        1.0580        1.5592        1.9577        2.1609        1.8618        1.9050        2.1414        2.1399        2.0097        1.6011        1.9014        2.1439        2.4351        2.1476        3.9611        5.4959        1.7596        1.3450        1.7184        1.5423        3.5020        3.4644        2.3897        3.3407        3.7630        3.4889        3.8162       24.9941        3.0429        2.5982        2.1035        2.1288        1.9008        1.2909        0.4564        0.2337        0.2414        0.4452        0.9161        1.0680        1.0694        1.5449        0.7884        0.1596        0.1433        0.1970        2.8065        4.1701        4.8957        3.6913        1.7086        1.1976        0.9072        0.6669        0.3931        0.2508        0.1631        0.1473        0.3168        0.4215        0.3831        0.1856        0.0193        0.0837        0.0957        0.0087        0.1516        0.2087        0.5197        0.3308        0.0000        0.0000        0.0000        0.0000        0.0000        0.0000        0.0000        0.0000        0.8413        0.8140        0.8202        0.8323        1.4223        1.0393        1.3510        0.6518        0.0000        0.0000        0.0000        0.0000        0.0000        0.0000        0.0000        0.0000        0.0000        0.0000        0.0000        0.0000        0.0000        0.0000        0.0000        0.0000        0.0000        0.0000        0.0000        0.0000        0.0000        0.0000        0.0000        0.0000        0.0000        0.0000        0.0000        0.0000        0.0000        0.0000        0.0000        0.0000        0.0000        0.0000        0.0000        0.0000        0.0000        0.0000        0.0000        0.0000        0.0000        0.0000        0.0000        0.0000        0.0000        0.0000        0.0000        0.0000        0.0000        0.0000
        5.5875        8.6695       11.4599       16.3531       15.0471       18.1524       18.0670       14.9459       13.2503       13.6726       20.3252        7.8162        4.5075        5.4933        5.0855        3.7092        0.5332        0.3456        0.6931        1.3090        1.2872        1.2657        0.5658        0.2784        0.4200        0.7576        1.1544        1.8608        1.4675        1.6021        1.1112        1.2674        1.2393        3.3455        1.9935        0.9046        0.7612        0.0810        0.5104        1.1062        1.4088        1.1342        1.0882        1.2937        1.2457        0.9358        0.8726        1.6816        0.7406        1.4376        1.3386        0.2939        0.2492        0.2194        0.2280        0.4476        0.7302        0.5007        0.3633        0.4787        0.5254        0.9092        0.9447        1.0376        1.2888        1.3363        1.4211        3.7499        4.4756        3.9701        3.7191        3.7943        5.1518        4.7690        5.4726        4.7683        6.4006        3.7822        3.0993        2.4561        2.7677        2.5716        2.7871        3.2091        3.1892        3.8598        4.5722        4.7917        4.4520        4.5595        4.5313        4.5539        5.0690        5.8618        6.2464        5.5450        4.4940        4.6534        5.5500        4.9026        4.9885        4.2756        4.5574        4.6772        4.6713        4.6266        3.7797        2.5802        4.6697        7.6834        1.8240        1.4033        1.2324        1.3533        1.4349        1.4862        1.4439        1.7210        1.8275        1.7756        1.8000       26.6353        9.2464        1.7665        2.1241        2.4383        2.2516       13.5211       15.1558        1.8818        1.7231        1.6806        1.9412        2.2822        2.4702        2.4245        3.2797        3.4811        3.4040        3.6406       24.0556        3.2895        2.8204        2.0582        1.6830        1.5022        1.4505        0.8085        0.3925        0.5390        0.7322        1.0416        1.2008        1.2888        1.2571        0.3521        0.4189        0.5168        0.1250        2.6074        3.8421        4.5267        2.9617        1.5847        1.1482        0.8392        0.6574        0.3879        0.2473        0.1628        0.1319        0.3579        0.3279        0.2046        0.1673        0.1129        0.0297        0.0029        0.0072        0.1253        0.1734        0.1930        0.1525        0.0000        0.0000        0.0000        0.0000        0.0000        0.0000        0.0000        0.0000        0.8863        0.8775        0.8926        0.8935        1.0492        1.0537        0.7846        0.6174        0.0000        0.0000        0.0000        0.0000        0.0000        0.0000        0.0000        0.0000        0.0000        0.0000        0.0000        0.0000        0.0000        0.0000        0.0000        0.0000        0.0000        0.0000        0.0000        0.0000        0.0000        0.0000        0.0000        0.0000        0.0000        0.0000        0.0000        0.0000        0.0000        0.0000        0.0000        0.0000        0.0000        0.0000        0.0000        0.0000        0.0000        0.0000        0.0000        0.0000        0.0000        0.0000        0.0000        0.0000        0.0000        0.0000        0.0000        0.0000        0.0000        0.0000
        2.8865        5.7680       26.3401       13.4557       20.3166       11.3149       12.4223       17.3762       16.8578       26.5228       27.4136        8.4641        6.1909        3.0872        2.7753        1.4118        0.3223        1.6778        1.5851        2.2890        0.7835        0.3565        0.0220        0.0000        0.0634        0.0417        0.0000        0.8216        1.4019        1.1771        0.8331        0.8226        0.3535        0.2277        0.2261        0.1300        0.1068        0.0445        0.0452        0.4600        0.8901        0.6903        0.7638        1.1069        1.2423        0.6793        0.5514        1.2180        2.3603        2.4806        1.7957        0.3837        0.0818        0.0255        0.2158        0.4621        0.5304        0.4115        0.7280        0.5113        1.2854        1.4941        3.1196        2.9167        3.9047        3.6053        3.5534        3.1935        2.4555        2.2807        2.7301        2.2687        2.0900        2.8105        3.6919        3.8157        1.8756        2.1370        2.1489        1.7268        2.6162        2.5353        2.3735        2.3964        2.8889        3.3771        5.2082        5.0975        3.9494        3.7438        3.4957        3.5138        4.4357        3.9613        4.1234        3.7869        3.7408        4.0930        5.2867        5.9277        5.8774        5.1975        5.2038        5.5691        5.7659        5.4487        5.2197        3.5114        5.0776        2.7874        2.8908        2.9813        2.4926        2.2846        2.6540        2.3740        1.8259        1.6610        1.4960        1.4648        1.8051        3.7270        2.9174        1.5318        1.9100        2.8598        2.4588        1.7959        2.3475        1.9922        1.5739        1.3656        1.2040        3.6637        3.1924        2.3123        2.5489        3.0451        2.9327        3.1964        3.1608        2.9598        2.3259        1.7137        2.3226        2.0229        1.4412        1.6233        1.3313        1.4580        1.5226        1.8407        2.1139        2.2068        1.7766        0.7823        0.6428        0.4183        0.1418        2.1353        3.1403        2.9957        2.3812        1.5686        1.6825        1.0528        0.6799        0.4317        0.2780        0.2832        0.3353        0.3097        0.2636        0.3325        0.3166        0.0782        0.0000        0.0000        0.0000        0.0000        0.0000        0.0000        0.0000        0.0000        0.0000        0.0000        0.0000        0.0000        0.0000        0.0000        0.0000        1.1747        1.1877        1.1991        1.1793        0.0000        0.0000        0.0000        0.0000        0.0000        0.0000        0.0000        0.0000        0.0000        0.0000        0.0000        0.0000        0.0000        0.0000        0.0000        0.0000        0.0000        0.0000        0.0000        0.0000        0.0000        0.0000        0.0000        0.0000        0.0000        0.0000        0.0000        0.0000        0.0000        0.0000        0.0000        0.0000        0.0000        0.0000        0.0000        0.0000        0.0000        0.0000        0.0000        0.0000        0.0000        0.0000        0.0000        0.0000        0.0000        0.0000        0.0000        0.0000        0.0000        0.0000        0.0000        0.0000        0.0000        0.0000
       15.3351       18.7122       31.2004       18.1985       13.6987       13.6192       20.6737       30.5106       36.8098       24.8399       23.2680       12.4396       11.5923        3.7678        2.8241        0.7402        1.6299        2.5631        1.4808        0.8047        0.3789        0.0199        0.0174        0.0000        0.0000        0.0000        0.0000        0.0000        0.0464        0.4854        0.5036        0.5020        0.0400        0.0185        0.0187        0.0607        0.0613        0.0623        0.4717        1.3516        0.7370        0.5901        0.7838        1.0533        1.0644        0.6982        0.1467        0.5245        2.2103        2.0013        1.0666        0.7289        1.0898        0.7651        1.2801        0.5409        0.5081        0.6476        0.9886        2.1945        3.9599        4.3570        4.6415        4.4059        3.4256        2.6018        1.7221        2.2167        3.1878        3.3119        2.8017        2.2044        2.2578        2.8445        4.9178        3.6592        2.2382        2.8580        1.8711        2.1076        1.4876        1.3389        1.4232        1.4027        2.6267        7.5327        7.3196        7.6114        5.5173        3.0753        2.5213        2.9432        3.1371        3.7366        3.4802        3.2642        3.1652        3.6298        3.9979        4.3878        4.1069        4.8701        5.7072        7.0370        6.7983        6.0311        5.5640        4.1734        4.1969        3.2657        3.0129        3.0172        2.8265        2.6975        2.5397        2.0812        1.8250        1.6710        1.6119        1.3918        1.4552        1.3933        1.4475        1.4473        2.4844        2.5290        2.4995        1.7838        1.8676        2.3200        2.0905        1.5992        1.3477        3.2572        1.7669        2.3280        2.8645        3.1758        3.4767        3.2517        3.1416        2.8360        2.3829        1.4592        1.1812        0.8985        1.2209        1.7312        1.7290        2.1671        2.1843        2.8434        3.2873        3.1373        2.4281        0.5335        1.8073        0.2796        0.2607        1.8407        2.5078        2.5963        2.1902        1.6622        1.5506        0.8224        0.7474        0.4613        0.2947        0.3690        0.4024        0.4461        0.3737        0.3348        0.2721        0.0522        0.0000        0.0000        0.0000        0.0000        0.0000        0.0000        0.0000        0.0000        0.0000        0.0000        0.0000        0.0000        0.0000        0.0000        0.0000        1.2304        1.2658        1.2621        0.0000        0.0000        0.0000        0.0000        0.0000        0.0000        0.0000        0.0000        0.0000        0.0000        0.0000        0.0000        0.0000        0.0000        0.0000        0.0000        0.0000        0.0000        0.0000        0.0000        0.0000        0.0000        0.0000        0.0000        0.0000        0.0000        0.0000        0.0000        0.0000        0.0000        0.0000        0.0000        0.0000        0.0000        0.0000        0.0000        0.0000        0.0000        0.0000        0.0000        0.0000        0.0000        0.0000        0.0000        0.0000        0.0000        0.0000        0.0000        0.0000        0.0000        0.0000        0.0000        0.0000        0.0000        0.0000
        0.0000        0.0000       49.5837       10.2686        0.0000       16.2126       13.8847       20.7673       17.3659       19.2401       16.6786       13.3140       11.1097       10.5687        1.9179        0.8313        1.5815        0.9474        0.2242        0.0533        0.0326        0.0198        0.0149        0.0000        0.0000        0.0000        0.0000        0.0000        0.0000        0.0479        0.0359        0.0159        0.0214        0.0245        0.0256        0.0852        0.0882        0.0896        0.0888        0.4007        1.0061        1.2565        1.1901        0.9441        0.9280        0.8270        0.4379        0.6116        0.5287        0.5189        0.6327        1.8018        0.2314        0.1158        0.2600        0.6366        0.9476        1.7988        3.7906        5.4114        4.5934        3.8093        4.2478        3.1981        2.6196        3.1880        4.3834        4.4931        4.2936        5.1796        7.6694        7.7553        3.4242        2.9981        5.4376        2.5116        1.3743        1.5878        4.1146        4.9547        3.2222        2.4708        1.5873        1.7867        2.8653        4.2047        4.3498        3.2029        2.5461        2.2410        2.6969        2.5236        2.4110        1.9132        2.2122        3.2902        3.1953        2.7287        3.0029        4.1063        4.4664        4.4749        4.6609        5.8167        6.5801        6.2621        6.1806        4.1621        4.0336        3.8455        3.8438        3.4187        3.6414        3.2820        2.6894        2.3762        1.8600        1.5533        1.7742        1.4291        0.8044        0.6901        0.7159        1.3246        2.2232        3.0245        3.3277        2.7734        2.5928        2.4321        1.9371        1.7937        6.5897        1.7103        2.0746        2.6828        3.6205        4.2884        3.5171        3.6421        3.4076        3.0634        2.7260        2.2070        1.5207        0.9030        1.0831        1.9034        3.1836        2.8499        2.4687        3.4304        3.5393        3.0667        2.2456        0.5761        0.6459        0.0225        0.0166        1.8686        2.5590        2.4308        2.4642        1.5411        0.9589        0.7338        0.5472        0.4091        0.4420        0.5151        0.5149        0.4594        0.3088        0.2396        0.1659        0.0000        0.0165        0.0000        0.0000        0.0000        0.0000        0.0000        0.0000        0.0000        0.0000        0.0000        0.0000        0.0000        0.0000        0.0000        0.0000        1.1420        0.0000        0.0000        0.0000        0.0000        0.0000        0.0000        0.0000        0.0000        0.0000        0.0000        0.0000        0.0000        0.0000        0.0000        0.0000        0.0000        0.0000        0.0000        0.0000        0.0000        0.0000        0.0000        0.0000        0.0000        0.0000        0.0000        0.0000        0.0000        0.0000        0.0000        0.0000        0.0000        0.0000        0.0000        0.0000        0.0000        0.0000        0.0000        0.0000        0.0000        0.0000        0.0000        0.0000        0.0000        0.0000        0.0000        0.0000        0.0000        0.0000        0.0000        0.0000        0.0000        0.0000        0.0000        0.0000        0.0000        0.0000
        0.0000        0.0000        0.0000        0.0000        0.0000       12.8096       12.5119       10.5952       17.8688       15.7203       13.9823       12.4278       11.6036        6.8499        3.6377        0.7219        0.5395        0.0468        0.4617        0.2295        0.1390        0.0170        0.0144        0.0000        0.0000        0.0000        0.0000        0.0000        0.0000        0.0000        0.0000        0.0215        0.0274        0.0315        0.0340        0.1172        0.1248        0.1265        0.1220        0.1218        0.1168        0.4774        1.7060        1.5156        1.0500        1.2087        0.8891        0.3468        0.1117        1.1127        1.8975        0.4178        0.1042        0.1800        1.4559        3.4862        4.5476        4.9473        8.3182        6.5133        3.4955        3.2205        3.8021        4.2639        6.0906        5.5883        5.7323        4.5782        5.6270        6.3755        7.4225        7.7499        8.6515        6.4812        5.9143        1.5755        1.3991        1.5808        1.8038        3.2785        3.0209        3.4625        4.2363        3.4106        3.3585        4.1292        3.1963        3.7114        2.9233        1.9153        1.7915        2.1220        2.0044        2.1075        2.4942        2.7576        3.3133        3.5683        3.9569        4.1675        4.3808        4.0085        4.6716        6.0996        6.0022        6.1700        6.7566        4.8620        4.8480        4.7380        5.0383        4.8611        4.5985        4.0578        3.6316        3.1751        2.3143        1.5916        1.3077        1.3805        0.7393        0.6817        0.8027        1.3046        2.5495        2.4915        2.5305        2.2562        2.8597        2.5873        2.6549        2.1765        2.0386        2.1516        2.5021        3.1630        4.0901        4.2622        4.4377        4.7898        4.1048        3.5108        2.9128        1.5408        1.1829        1.2932        1.3232        2.7475        2.8278        2.9597        2.7623        3.4131        3.5740        3.6079        3.1773        0.6655        0.3239        0.0728        0.1966        2.2414        2.2465        2.1052        1.7397        1.1123        0.8982        0.5421        0.4078        0.4102        0.4513        0.4138        0.3219        0.2652        0.2212        0.3604        0.2154        0.0330        0.0000        0.0151        0.0000        0.0000        0.0000        0.0000        0.0000        0.0000        0.0000        0.0000        0.0000        0.0000        0.0000        0.0000        0.0000        1.0682        0.0000        0.0000        0.0000        0.0000        0.0000        0.0000        0.0000        0.0000        0.0000        0.0000        0.0000        0.0000        0.0000        0.0000        0.0000        0.0000        0.0000        0.0000        0.0000        0.0000        0.0000        0.0000        0.0000        0.0000        0.0000        0.0000        0.0000        0.0000        0.0000        0.0000        0.0000        0.0000        0.0000        0.0000        0.0000        0.0000        0.0000        0.0000        0.0000        0.0000        0.0000        0.0000        0.0000        0.0000        0.0000        0.0000        0.0000        0.0000        0.0000        0.0000        0.0000        0.0000        0.0000        0.0000        0.0000        0.0000        0.0000
        0.0000        0.0000        0.0000        0.0000        0.0000        6.8329        5.9293        8.9232       10.6752       18.9440       28.3907       15.3959       12.8624       10.8075        2.1165        1.3584        0.6517        0.6486        0.0015        0.4672        0.7047        1.4748        0.8471        0.0745        0.0641        0.3426        0.2978        0.0616        0.0380        0.0535        0.0766        0.0213        0.0263        0.0301        0.0332        0.1952        0.2116        0.2143        0.2037        0.4640        0.3387        0.4624        1.1499        1.7717        1.5976        0.1466        0.1548        0.1399        0.5916        0.9192        2.7993        2.8429        5.0751        7.4016        8.7801        5.9506        6.6838        7.7210        9.0526        6.4555        6.3446        6.1397        7.3282        5.6233        6.6100        9.2336        8.6814        6.4744        5.7281        7.0995        8.4699        9.2779        8.2918        9.7448        8.3651        5.1578        3.6036        2.0353        1.7477        1.2617        1.3898        1.6301        2.4948        2.7975        3.9495        3.6755        2.9990        3.6706        3.3844        3.1571        2.5762        3.2667        3.4863        2.9877        3.1894        4.3644        4.0308        3.4181        3.7879        4.1890        4.3216        4.6388        4.9489        6.4773        6.2950        6.1286        4.9268        4.3548        4.1331        4.9751        5.5252        6.8826        7.4238        6.7517        5.5508        4.0213        3.2304        2.3669        1.8618        1.6491        2.3231        1.9925        2.1674        1.7667        2.2619        2.2434        2.0727        2.7833        2.6881        2.3638        4.1695        2.9557        2.9654        2.9589        3.9694        4.6233        4.7849        4.8057        4.9685        5.5384        3.9435        3.1665        2.5570        1.9927        1.6848        2.1952        1.8852        3.8578        4.7208        4.6221        4.0258        3.9756        4.2978        3.8873        3.0553        2.5011        2.1279        1.6450        1.3221        1.6626        1.5441        1.4592        1.2013        0.4902        0.2801        0.1022        0.1615        0.1748        0.2133        0.1399        0.1135        0.0848        0.0689        0.1040        0.0579        0.0213        0.0000        0.0470        0.0000        0.0000        0.0000        0.0000        0.0000        0.0000        0.0000        0.0000        0.0000        0.0200        0.0256        0.4868        0.8116        1.2752        1.3710        0.0000        0.0000        0.0000        0.0000        0.0000        0.0000        0.0000        0.0000        0.0000        0.0000        0.0000        0.0000        0.0000        0.0000        0.0000        0.0000        0.0000        0.0000        0.0000        0.0000        0.0000        0.0000        0.0000        0.0000        0.0000        0.0000        0.0000        0.0000        0.0000        0.0000        0.0000        0.0000        0.0000        0.0000        0.0000        0.0000        0.0000        0.0000        0.0000        0.0000        0.0000        0.0000        0.0000        0.0000        0.0000        0.0000        0.0000        0.0000        0.0000        0.0000        0.0000        0.0000        0.0000        0.0000        0.0000        0.0000
        0.0000        0.0000        0.0000        0.0000        0.0000       12.6841        9.2760       13.0357       13.6132       13.3397       16.4929        7.8950        9.8076        8.2950        2.2709        1.1040        0.0039        0.0010        0.0008        0.1296        0.6966        1.5970        1.2303        0.2783        0.0657        0.0261        0.1592        0.1013        0.0531        0.0709        0.1573        0.0592        0.0308        0.0355        0.0398        0.2366        0.2591        0.2622        0.2479        0.2401        0.1788        0.1713        0.8450        0.4666        0.3723        1.0928        1.6176        0.9054        0.0281        0.9964        1.0763        1.8398        4.6362        3.7394        5.2256        6.8682        8.6554       11.1529        9.2847        6.7431        6.8739        6.2932        6.9865        3.1495        3.2009        6.4794        6.8758        7.5348        5.3914        4.7872        5.3878        4.4601        4.3515        9.2205        6.1944        4.8351        6.3464        4.8524        2.8650        2.1442        2.0872        1.8415        1.4174        1.5107        1.9091        2.3751        3.5528        5.1184        5.8827        3.5360        4.1750        2.8576        2.9868        3.9507        4.2285        3.4778        3.7572        3.8540        3.2987        3.1981        3.7060        3.9915        4.6956        4.8827        5.4852        5.1781        4.3721        4.3033        4.7014        4.7112        4.9022        7.1264        7.8662        7.7571        6.8264        4.8013        4.3226        2.8012        2.4715        1.4363        1.1319        0.9556        1.6006        1.1357        1.3327        1.4940        1.7054        2.1514        2.4366       11.6888       10.9544        3.1884        3.2398        3.6939        4.4331        5.0642        5.5376        5.5126        5.4000        6.1645        4.0069        3.1926        2.6892        2.1825        3.4007        3.3384        3.3895        5.1248        5.7762        6.6674        4.9433        4.4971        4.7911        5.2938        4.5042        3.0891        2.2112        1.5520        1.5588        1.8936        1.7123        1.4100        1.0481        0.5414        0.3812        0.0499        0.0600        0.1321        0.0768        0.0992        0.0598        0.0666        0.1322        0.0555        0.0329        0.0399        0.0539        0.0271        0.0000        0.0000        0.1094        0.0000        0.0000        0.0000        0.0000        0.0000        0.0000        0.0212        0.0288        1.3820        3.0660        1.5349        1.3246        1.5533        1.7070        1.4208        1.5676        1.6753        0.0000        0.0000        0.0000        0.0000        0.0000        0.0000        0.0000        0.0000        0.0000        0.0000        0.0000        0.0000        0.0000        0.0000        0.0000        0.0000        0.0000        0.0000        0.0000        0.0000        0.0000        0.0000        0.0000        0.0000        0.0000        0.0000        0.0000        0.0000        0.0000        0.0000        0.0000        0.0000        0.0000        0.0000        0.0000        0.0000        0.0000        0.0000        0.0000        0.0000        0.0000        0.0000        0.0000        0.0000        0.0000        0.0000        0.0000        0.0000        0.0000        0.0000        0.0000
        0.0000        0.0000        0.0000        0.0000        2.5117        7.3793       11.1934       12.1015       10.5863        8.5926        8.3950        6.1782       10.5173        7.0970        1.9175        0.6066        2.4950        5.0672        4.9780        2.6422        1.9967        3.4442        3.6652        0.3813        0.1806        0.0315        0.1792        0.8524        0.6722        0.4259        0.3501        0.0852        0.3465        0.0377        0.0426        0.2586        0.3350        0.5726        0.3770        0.2766        0.2097        0.2039        0.2057        0.2043        0.4379        1.0485        1.2232        0.2171        0.7338        2.6374        5.5499        6.0753        4.7744        3.8668        5.4431       10.5567       10.7198        8.6144        8.1069        7.7351        4.8431        6.2416        6.1523        3.9203        3.6476        2.3991        3.0755        6.0095        4.9299        3.7579        2.6345        3.8364        2.6669        4.4647        5.5794        6.0209        4.8345        5.0791        4.2180        3.0208        2.3475        3.8343        3.0460        1.7740        1.5725        1.7391        2.4899        2.4257        2.6381        3.4717        4.1349        3.3624        2.2678        2.3522        2.4709        3.5835        3.6209        2.4928        3.3254        4.3065        3.7810        4.2540        4.3314        4.4256        4.3442        3.4882        3.4245        3.4287        3.5330        4.4058        5.7969        6.8444        7.7675        7.6267        6.6035        4.0892        4.8134        3.5730        2.9447        3.5674        2.7693        2.1852        2.0495        1.0742        1.5538        3.7840        8.8491       13.1080        4.1906        3.1615        3.1175        3.6429        3.5438        4.1066        5.1864        6.1463        6.4770        7.0793        6.6936        5.7712        4.9435        4.2734        3.8004        2.6233        3.1334        3.8650        2.7067        4.2274        5.4831        4.3526        4.5481        5.3486        5.5659        5.5600        4.8532        3.1359        2.2715        2.0286        1.8681        1.8933        1.7013        1.5017        1.0274        0.5392        0.4699        0.0815        0.0740        0.0000        0.0000        0.0201        0.0428        0.0296        0.0000        0.0000        0.0342        0.0633        0.1014        0.1037        0.1040        0.1624        0.0000        0.0000        0.0000        0.0000        0.0000        0.0000        0.0000        0.1966        0.5843        0.9591        0.9071        0.9704        2.9876        2.1408        1.7244        2.0040        2.7316        1.8216        1.8943        0.0000        0.0000        0.0000        0.0000        0.0000        0.0000        0.0000        0.0000        0.0000        0.0000        0.0000        0.0000        0.0000        0.0000        0.0000        0.0000        0.0000        0.0000        0.0000        0.0000        0.0000        0.0000        0.0000        0.0000        0.0000        0.0000        0.0000        0.0000        0.0000        0.0000        0.0000        0.0000        0.0000        0.0000        0.0000        0.0000        0.0000        0.0000        0.0000        0.0000        0.0000        0.0000        0.0000        0.0000        0.0000        0.0000        0.0000        0.0000        0.0000        0.0000
        0.0000        0.0000        0.0000        0.0000        0.0000        1.3531        1.1069       14.6090       15.5345       10.9384       12.5972        5.7134        3.5568        2.7707        3.7017        3.8669        5.4199        5.2168        4.1538        4.1277        6.2240        8.6542        8.4153        2.3860        1.3458        0.0340        0.0972        0.1799        0.2088        0.6153        0.5888        0.2758        0.1907        0.1154        0.6070        0.3705        0.3738        0.4867        0.8927        0.9822        1.3373        0.2717        0.2681        1.3253        2.2581        1.8372        2.1146        2.9121        4.7992        2.2156        1.6821        3.1446        5.5098        6.0161        5.4348       11.6822       11.5633        6.3344        7.0789        6.9180        7.5906        5.9449        5.0046        3.9217        5.3068        5.1846        5.8003        5.9651        6.2319        6.4258        4.2245        3.0305        2.5249        2.8501        1.8982        3.6610        5.7624        5.9107        6.7091        6.1155        4.5415        3.0834        1.8552        1.1593        0.9345        1.0212        1.1965        1.0705        1.3657        1.4139        1.1106        1.1377        1.3592        1.5852        1.9740        2.5220        3.2566        3.6869        4.3524        5.2013        5.1675        5.7042        3.9789        4.8139        4.3088        4.0105        7.2032        5.8594        4.3578        3.0138        3.7881        5.8833        6.6073        6.5099        6.0882        3.6234        3.3204        3.7505        3.9589        4.2200        2.6797        3.0254        2.6695        1.2654        3.5239        1.9740        2.1747        2.5965        3.0003        3.3876        4.9279        4.5730        4.0664        5.2670        6.4932        7.7911        8.3988        9.3588        8.1518        8.0967        5.9320        5.9968        4.4147        4.0146        3.3497        2.8319        3.1913        4.2731        9.6582        5.3312        4.4729        6.4432        6.0156        5.3775        4.8294        3.7478        4.3020        3.7302        3.2198        3.0414        2.8525        1.9279        1.4070        1.8929        0.5648        0.3401        0.2266        0.0722        0.0468        0.0574        0.0000        0.0000        0.0000        0.0000        0.0000        0.0000        0.0391        0.1039        0.1215        0.0763        0.0000        0.0000        0.1164        0.0000        0.0000        0.0000        0.0000        0.9141        0.8980        0.1878        1.1462        1.2922        3.7330        4.1940        3.4400        2.6681        2.4690        2.0047        2.0237        0.0000        0.0000        0.0000        0.0000        0.0000        0.0000        0.0000        0.0000        0.0000        0.0000        0.0000        0.0000        0.0000        0.0000        0.0000        0.0000        0.0000        0.0000        0.0000        0.0000        0.0000        0.0000        0.0000        0.0000        0.0000        0.0000        0.0000        0.0000        0.0000        0.0000        0.0000        0.0000        0.0000        0.0000        0.0000        0.0000        0.0000        0.0000        0.0000        0.0000        0.0000        0.0000        0.0000        0.0000        0.0000        0.0000        0.0000        0.0000        0.0000        0.0000
        0.0000        0.0000        0.0000        0.0000        3.7773        8.2615       27.3990       19.3913        8.9466        7.7378       22.3813       27.0794       16.0408        8.4799       18.1351        7.8631        9.3311       10.8940       15.2723       10.9940       13.6089       15.3143        7.4511        3.8357        3.1368        0.3265        0.3357        0.1906        0.6759        0.9133        0.2055        0.2752        0.3173        1.3080        3.1250        5.6241        5.0509        4.5993        5.1778        5.6155        5.6326        1.3579        4.3128        7.2049       10.9602        7.9885        8.3785        2.5133        1.9161        3.3981        5.4349        2.2913        4.9614        6.3943        2.5673        5.3786        7.8767        2.6842        4.3069        9.8170       10.9876        7.8788        6.3879        7.8561        4.5687        7.3441       11.3225        7.2118        9.2720       11.9773        7.3411        7.6507        6.7877        4.1396        1.7106        3.0139        4.9535        5.8828        9.0890        7.2482        5.5756        4.3925        1.8468        1.1627        1.5955        2.5862        2.2323        1.2015        0.6865        0.8341        0.6016        1.1311        0.7911        0.9671        2.7659        3.6910        4.3232        5.0433        5.3505        6.1045        6.8096        7.2562        5.2312        3.7668        3.5440        4.8515        6.5553        2.1833        3.7713        3.7473        2.4694        2.4182        2.5485        2.7183        2.5672        3.4284        3.7548        3.4224        3.5228        2.6138        2.4962        8.3095        3.4283        2.9073        4.0535        2.9108        2.8245        3.8815        4.5925        5.0435        4.9182        5.0099        5.2276        5.6904        6.7275        7.8386        9.9958        9.3758        6.9910        5.3916        4.3861        3.6413        3.3331        2.5827        2.1197        2.3995        2.7186        3.7381        4.2711        3.6238        3.7764        5.2976        5.6413        5.1927        4.6871        7.2320        5.7833        4.4560        3.6826        3.6116        3.1323        2.1100        1.5335        1.6048        1.0130        1.1639        0.9281        0.4402        0.1936        0.1232        0.0000        0.1557        0.2180        0.2551        0.2677        0.2959        0.3089        0.3682        0.2921        0.0000        0.0027        0.0567        0.0027        0.4851        0.3738        0.8347        1.3607        1.6153        3.1998        1.4812        1.0018        0.9867        1.5364        2.5161        1.5758        1.6918        3.0743        2.1996        2.1697        0.0000        0.0000        0.0000        0.0000        0.0000        0.0000        0.0000        0.0000        0.0000        0.0000        0.0000        0.0000        0.0000        0.0000        0.0000        0.0000        0.0000        0.0000        0.0000        0.0000        0.0000        0.0000        0.0000        0.0000        0.0000        0.0000        0.0000        0.0000        0.0000        0.0000        0.0000        0.0000        0.0000        0.0000        0.0000        0.0000        0.0000        0.0000        0.0000        0.0000        0.0000        0.0000        0.0000        0.0000        0.0000        0.0000        0.0000        0.0000        0.0000        0.0000
        0.0000        0.0000        0.0000        0.0000        0.0000        0.0000        0.0000        0.0000       35.3640       28.3152       27.5501       14.9717        9.6694       13.5249       15.0824       11.0814        8.3878       23.2087       25.8777       18.4834       12.1094       10.1024        9.7560        7.1153        4.7530        1.1964        0.8927        8.0366        6.3808        1.3937        2.1442        1.7791        1.8787        2.5108        5.7214        5.7816        8.1862        7.8672        8.3191        6.3526        8.1868        8.0975        8.4679       10.5475        9.8617        3.9311        4.3843        7.6169        9.5836        9.5761       13.0444        8.4979        7.5118        6.6086        4.1953        2.8987        6.0877        3.7320        5.7494       11.5446       11.7927       12.3859       13.0049       13.5896        5.3691        4.9618        6.8504       11.0162       10.4693        9.8592        9.3077        5.7786        5.9434        5.7584        4.8984        7.4233        5.7477        2.7432        4.4102        3.2232        4.5422        4.6249        2.5633        1.5870        2.6278        3.5209        2.9763        1.5133        1.1720        0.7515        1.0743        2.4083        3.5992        0.6864        1.3389        4.2485        5.4449        4.6895        7.4872        7.2354        7.1346        7.0076        5.1207        4.4266        4.4573        3.9938        4.1341        5.8799        6.0712        6.7840        2.8415        2.3595        2.0137        2.2992        2.3212        4.3278        5.0362        5.1798        4.7145        3.6965        3.4802        3.4785        3.8124        3.6066        3.2070        3.2706        2.8428        4.5330        5.2422        5.8070        5.7220        5.8576        7.1041        7.7547        7.9748        8.0042        7.5182        7.3016        6.4153        5.3883        4.6279        3.6294        3.3275        2.4458        2.4098        2.0826        2.1842        5.1341        5.2451        4.6228        3.9717        5.6499        5.9874        5.3222        5.5787        8.5955        7.3533        6.2953        4.4918        4.0949        3.5823        2.7322        1.7143        0.9436        0.3710        0.4430        0.9744        0.6624        0.3227        0.1797        0.0948        0.2187        0.3061        0.3582        0.3743        0.4623        0.4660        0.3985        0.2884        0.0000        0.0823        0.0000        0.0000        0.3738        0.5218        0.7555        1.0102        1.2013        1.9944        1.5744        1.1508        0.8809        0.7026        0.5079        0.7869        2.9153        5.7377        0.0000        0.0000        0.0000        0.0000        0.0000        0.0000        0.0000        0.0000        0.0000        0.0000        0.0000        0.0000        0.0000        0.0000        0.0000        0.0000        0.0000        0.0000        0.0000        0.0000        0.0000        0.0000        0.0000        0.0000        0.0000        0.0000        0.0000        0.0000        0.0000        0.0000        0.0000        0.0000        0.0000        0.0000        0.0000        0.0000        0.0000        0.0000        0.0000        0.0000        0.0000        0.0000        0.0000        0.0000        0.0000        0.0000        0.0000        0.0000        0.0000        0.0000        0.0000        0.0000
        0.0000        0.0000        0.0000        0.0000        0.0000        0.0000        0.0000        0.0000        0.0000        0.0000       13.6402       13.1961       14.5469       14.6495        8.7168       13.7789       37.7423       44.6825       21.7759        7.9784       11.1371        9.3987        6.9840        2.4943        0.5630        1.9876        0.6000        3.4780        4.6443        1.5931        1.2925        1.5687        2.0488        3.0148        4.0003        9.6954       13.4534       10.3870       11.7865       15.8970       11.3728        9.9781        9.5180        5.5903        5.7085        5.9730       16.0858       18.1651       13.7735        8.7814       15.5050        9.9007        5.7272        4.6981        2.9380        2.2216        5.0589        4.7574        5.9621       11.0132       11.7983       14.8019       15.6315       11.0696        6.1794        5.9562        5.2708        4.0209        4.8692        5.9836        7.5857        5.9167        5.5359        3.4234        4.9131        4.8142        4.2719        3.0123        3.3132        3.4981        2.7267        2.4955        3.1575        2.2191        2.2704        1.9233        2.6509        1.9303        1.8697        1.6788        1.8771        4.1997        3.1468        1.7606        3.5513        5.2728        5.4844        6.6176        8.4405        8.1451        9.3264        8.8389        6.5951        6.1456        6.2246        6.0316        4.4388        2.6040        2.4750        3.3801        3.9973        2.4856        3.2248        4.0292        2.4702        4.2892        6.6869        5.6562        6.9519        4.1035        4.7093        4.8730        5.0009        4.2558        4.0435        4.0033        4.0559        6.2313        6.6781        6.8847        7.1575        6.3564        6.4322        6.3996        7.6001        8.8580        7.1381        7.4044        6.6389        9.5929        7.7492        4.0964        4.0898        3.3259        3.9112        2.8843        3.8946        4.7159        4.9980        4.9183        5.1682        6.3632        6.2543        5.2590        5.5297        7.8027        6.1667        5.5012        5.0011        4.5560        3.9520        2.9935        1.3477        1.7616        1.4019        0.4106        0.3919        0.5745        0.6019        0.5057        0.4403        0.3669        0.4126        0.5766        0.7148        0.8432        1.7266        0.8281        1.0392        0.0834        0.0834        3.2939        0.0186        0.7673       34.0608        1.1676        1.0544        1.4414        1.8301        1.6246        1.3951        0.5418        0.4363        0.5308        0.0000        0.0000        0.0000        0.0000        0.0000        0.0000        0.0000        0.0000        0.0000        0.0000        0.0000        0.0000        0.0000        0.0000        0.0000        0.0000        0.0000        0.0000        0.0000        0.0000        0.0000        0.0000        0.0000        0.0000        0.0000        0.0000        0.0000        0.0000        0.0000        0.0000        0.0000        0.0000        0.0000        0.0000        0.0000        0.0000        0.0000        0.0000        0.0000        0.0000        0.0000        0.0000        0.0000        0.0000        0.0000        0.0000        0.0000        0.0000        0.0000        0.0000        0.0000        0.0000        0.0000        0.0000        0.0000
        0.0000        0.0000        0.0000        0.0000        0.0000        0.0000        0.0000        0.0000        0.0000        0.0000       23.5866       28.7526       11.5629        6.6770       24.3282       41.6713       35.0690       12.1442       19.5102       13.2159        8.6146        3.6736        3.3551        0.4214        0.0958        0.4287        1.7929        6.3480        3.3997        1.5437        1.0974        2.6905        3.2821        4.4751        7.3155       11.0845       10.3568        6.1471        7.4858        8.3895        4.9341        3.1343        3.9374        5.9036        6.4650        6.7066        7.8833        6.9766        5.4374        4.5270        8.1327        8.1549        5.7578        5.2606        5.8148        5.7490       11.2615       10.5988       10.1415       13.8008       16.2514       14.6118       14.6587       18.3421       13.3673       13.1730        6.4094        6.6489        6.1587        4.2953        4.5348        4.7360        4.7021        3.0751        2.2765        1.9700        2.9908        2.6671        2.5495        1.8503        2.4769        1.7541        2.2306        2.2075        2.5381        2.6826        3.0698        2.6175        2.1743        2.2505        2.9238        2.7687        5.2713        5.6704        5.6891        7.3984        6.0107        8.4102        7.4892        9.3098        9.9231       13.5084       10.3123        6.8308        8.3852        6.7311        4.6652        3.8146        3.8201        3.3449        3.5192        3.9925        4.9555        3.0639        3.6738        8.1800        8.0969        9.6621       10.7706        6.1663        9.4413        6.2176        6.0964        4.4090        7.1856        6.7526        6.6667        6.2587        7.6043        8.4827        8.2006        6.7866        6.6719        7.1142        8.3585        8.1187        9.0135       10.7992        9.4554        8.1673        7.9778        5.5162        5.6056        4.1321        3.4699        4.2147        6.2179        6.3624        8.0569        8.0150        7.3090        7.3705        6.7315        5.5849        5.4974        8.8373        8.4136        7.0975        4.8253        3.9682        4.8411        2.4627        1.2628        0.8390        0.1358        0.4928        0.5108        0.7469        0.8109        0.7161        0.5216       12.6440        6.0008        0.2601        0.3436        0.6792        2.4592        1.3736        1.4921        0.2973        0.3863        0.8261        0.3783        2.4060        1.4752        2.8078        1.3690        1.8252        2.0142        1.9823        1.9515        0.9784        1.1489        0.0000        0.0000        0.0000        0.0000        0.0000        0.0000        0.0000        0.0000        0.0000        0.0000        0.0000        0.0000        0.0000        0.0000        0.0000        0.0000        0.0000        0.0000        0.0000        0.0000        0.0000        0.0000        0.0000        0.0000        0.0000        0.0000        0.0000        0.0000        0.0000        0.0000        0.0000        0.0000        0.0000        0.0000        0.0000        0.0000        0.0000        0.0000        0.0000        0.0000        0.0000        0.0000        0.0000        0.0000        0.0000        0.0000        0.0000        0.0000        0.0000        0.0000        0.0000        0.0000        0.0000        0.0000        0.0000        0.0000
        0.0000        0.0000        0.0000        0.0000        0.0000        0.0000        0.0000        0.0000        0.0000        0.0000       66.3184       20.3648       16.9752       34.0290       42.4447       31.0879       24.4662       37.2807       20.4547       18.6737       11.5279       13.4639       14.2707       13.8991        8.5606       11.5844       10.2633       12.7474        3.8893        3.1681        5.2416        6.8485        6.7155        5.8001        5.6617        3.9910        2.5939        3.3602        3.0225        5.4519        3.5865        5.3632        4.8759        3.1180        2.7168        3.7502        3.4422        4.5167        5.0890        6.6907        9.7603       16.8431        8.7452       10.2875       11.3119       13.7394       10.1988       10.5529        7.9240       11.9931       14.2008       12.4608       14.8976       19.5064       12.2990        9.4026       10.3085       14.7857        6.5752        2.6233        5.3039        5.6242        3.6211        2.5153        3.4350        2.1721        2.2616        1.6684        1.4783        1.3625        0.9733        1.6003        2.1048        1.3629        1.5262        2.0067        2.9767        4.1821        3.2988        4.1173        4.8479        3.3604        4.4122        4.0738        4.9407        8.3529        8.8320       10.1506       11.4830        9.4655       10.0913       10.2710        9.5444        6.3707        6.1081        5.2025        4.2836        4.2548        4.2682        4.9226        5.3810        5.4531        4.6084        5.5963        6.0335        6.1528        8.6186        9.5556        9.0177       12.0792       10.8407       12.6881       15.4734        9.8051        9.1246        9.5605        9.6095        9.3664       10.0660        9.3144        9.5919        8.9949        6.2080        6.3310        6.8585       10.3140       11.3824       14.0334       11.1980       10.0901        9.6528        8.7503       10.1253        9.5557        6.8200        7.2028        7.4965        7.5370        9.0974       10.1149        9.2101       10.0570        8.4364        6.5066        6.2924        8.0146        6.9389        5.1106        4.9755        3.3426        4.6089        1.0118        0.6355        1.6904        1.6341        1.8680        1.8746        3.0343        2.8110        1.9694        3.8083       28.8692       23.9759        0.3599        7.4356       30.3210        3.8812        8.0682        7.2648        3.7714        2.0780        2.4574        2.6420        2.9763        3.7765        2.1362        2.0112        1.3620        1.5489        1.7079        0.0000        0.0000        0.0000        0.0000        0.0000        0.0000        0.0000        0.0000        0.0000        0.0000        0.0000        0.0000        0.0000        0.0000        0.0000        0.0000        0.0000        0.0000        0.0000        0.0000        0.0000        0.0000        0.0000        0.0000        0.0000        0.0000        0.0000        0.0000        0.0000        0.0000        0.0000        0.0000        0.0000        0.0000        0.0000        0.0000        0.0000        0.0000        0.0000        0.0000        0.0000        0.0000        0.0000        0.0000        0.0000        0.0000        0.0000        0.0000        0.0000        0.0000        0.0000        0.0000        0.0000        0.0000        0.0000        0.0000        0.0000        0.0000        0.0000
        0.0000        0.0000        0.0000        0.0000        0.0000        0.0000        0.0000        0.0000        0.0000        0.0000        0.0000       11.0533       21.6933       26.2327       30.5406       24.5432       19.9713       14.2734       14.8233       12.1264       19.8992       25.1207       19.3389       32.5902       31.4188       38.3331       18.7021        9.4148        8.0524        6.4577        4.3000        1.9139        1.7970        0.1942        0.3581        0.1707        0.6087        2.5053        4.1605        2.8015        1.4404        2.7646        2.2951        3.1664        2.2933        3.8933        3.5799        5.8430        9.5111        7.1311        9.2488        8.6238        5.4051        4.8255        4.6187        5.7700        4.7424        5.7015        7.5029       10.8572        9.7340       11.1458        8.7480        9.3736        8.3014        9.9714        9.8069       11.8574        4.5157        8.1625        7.3885        5.1200        4.1774        3.8985        3.7391        5.2143        3.8486        3.6694        2.1998        1.3925        1.1248        1.2686        1.5701        2.2129        1.9822        1.9897        2.4827        4.3718        6.1662        5.9142        6.3698        5.5820        5.6479        5.4785        5.5711        7.7514        8.0279        8.7286        9.9518        9.3514       10.6219       10.1788       10.2856        7.6498        7.2450        6.4830        6.0426        4.0862        3.7674        4.7531        5.8319        6.2691        9.5970       12.6440        8.3739        9.0761       10.2182       12.1112       13.3464       15.5264       15.9105       15.1276       15.4681       11.3257       12.5480       10.0429       10.3696        9.9803       10.0622        9.5161        9.0063        7.1547        6.5896        6.1742        6.7322        9.0566       10.6165       12.8087       11.3738       12.4862       13.9841       12.5845       16.8395       13.9875        9.9224        8.5028        8.9262        9.4126        9.4329        7.9823        7.8604        8.4180        5.8804        5.4734        5.4006        7.4645        5.8610        4.9474        3.8915        1.5565        1.7805        1.0690        1.0186        2.6272        2.1313        2.4936        2.9377        5.0194        4.8060        4.6060        2.9007        2.1386        2.1418        2.5936        0.9091        1.2925        4.1469        4.6201        9.1332        7.8232        4.9068        2.3186        2.7000        2.4162        1.2316        1.4273        1.6459        1.6746        2.7037        0.0000        0.0000        0.0000        0.0000        0.0000        0.0000        0.0000        0.0000        0.0000        0.0000        0.0000        0.0000        0.0000        0.0000        0.0000        0.0000        0.0000        0.0000        0.0000        0.0000        0.0000        0.0000        0.0000        0.0000        0.0000        0.0000        0.0000        0.0000        0.0000        0.0000        0.0000        0.0000        0.0000        0.0000        0.0000        0.0000        0.0000        0.0000        0.0000        0.0000        0.0000        0.0000        0.0000        0.0000        0.0000        0.0000        0.0000        0.0000        0.0000        0.0000        0.0000        0.0000        0.0000        0.0000        0.0000        0.0000        0.0000        0.0000        0.0000        0.0000
        0.0000        0.0000        0.0000        0.0000        0.0000        0.0000        0.0000        0.0000        0.0000        0.0000        0.0000        0.0000        0.0000        0.0000       11.8251       23.6368       10.5845        8.0940        9.6517        7.1459       17.1720       30.1316       36.8888       33.3779       19.9924       28.5163       28.9295       22.1471        8.8761        2.2006        3.5827        2.5336        2.2742        0.9400        1.1617        4.3564        3.0029        3.6059        3.9643        1.7703        1.0129        1.9300        0.2855        0.4419        1.4503        3.0793        3.2737        4.2714        4.9802        5.6418        5.9604        8.4079        8.7576        7.5274        4.4574        7.4727        7.1777        4.8437        7.2956       11.6560       10.5093       10.8787        8.9201        7.4175        5.9029        7.7492        8.6731        6.2686        3.5007        6.3781        5.9978        5.0402        4.1510        5.6330        5.1541        4.9687        4.7979        4.3784        4.6125        2.8526        2.4866        2.0895        2.6118        3.6790        4.6081        5.1923        4.1173        4.1458        5.0684        5.3942        5.8138        5.0379        5.3905        4.6514        5.5800        7.3962        9.4757       11.9254       13.3199       12.0187       14.2165       12.0002       10.4515        8.2022        7.4246        7.6691        6.6403        5.5717        6.0735        5.3674        5.8536        7.0592       10.6369       15.7979       10.0384        9.9495       11.0289       12.8763       12.7826       18.6333       16.4240       12.3208       13.0767       11.8274       14.6520       12.7483       11.7711       15.8651       11.3691       10.9436       10.2495        8.0098        7.4928        7.0129        7.7284        9.8037       11.3530       11.5202       11.2687       11.6330       12.0710       13.9841       16.2425       15.2799       10.6461        8.6346        8.5662        8.1694       12.4461        7.5972        6.9992        5.8808        5.2350        5.3470        5.8240        6.3725        5.7821        4.4556        4.5618        2.9734        2.4697        2.4602        1.8568        3.7481        2.8821        2.6321        6.4941        4.8879        4.8361        2.8885        5.7932        3.1920        2.5519        3.2426        2.8020       11.7850       16.5687        3.3002        3.3281        5.2883        8.6067        7.2776        4.6729       10.1454        8.2772        3.1230        0.0000        0.0000        0.0000        0.0000        0.0000        0.0000        0.0000        0.0000        0.0000        0.0000        0.0000        0.0000        0.0000        0.0000        0.0000        0.0000        0.0000        0.0000        0.0000        0.0000        0.0000        0.0000        0.0000        0.0000        0.0000        0.0000        0.0000        0.0000        0.0000        0.0000        0.0000        0.0000        0.0000        0.0000        0.0000        0.0000        0.0000        0.0000        0.0000        0.0000        0.0000        0.0000        0.0000        0.0000        0.0000        0.0000        0.0000        0.0000        0.0000        0.0000        0.0000        0.0000        0.0000        0.0000        0.0000        0.0000        0.0000        0.0000        0.0000        0.0000        0.0000        0.0000        0.0000
        0.0000        0.0000        0.0000        0.0000        0.0000        0.0000        0.0000        0.0000        0.0000        0.0000        0.0000        0.0000        0.0000        0.0000        0.0000        0.0000        0.0000        0.0000        7.4745       10.5510       20.7669       17.5100        9.1182       21.1805       15.6459        8.2102        6.4250       12.7823       11.1469        6.6559        0.4495        0.0590        2.7357        0.2802        1.7941        6.6264        5.9763        4.0765        4.8816        4.7433        3.2159        3.2120        0.9415        1.4034        2.6666        3.4514        3.8353        4.6973        8.1215        9.7671        8.6844        7.7345        9.8675       10.2856       11.0690        7.5092        6.4392        4.3940        4.0297       12.3816        6.4492        4.6177       12.8777       10.9351        9.6313        5.5929        4.6191        7.1097        5.4856        5.6474        5.4912        3.6965        4.2341        3.8127        4.5555        5.8387        5.9800        6.9505        4.6973        3.1520        2.6724        2.5056        2.8100        4.1284        5.7676        5.8101        6.9805        7.3216        8.3072        7.8405        9.6514       11.0308       11.3120       10.1451        9.8262        9.3880       12.2141       15.2506       17.8457       11.8424       10.9430       12.0116       15.4601       11.3125        9.4402       10.4364        9.6160        7.7446        7.7531        8.7729        8.6782       10.3317       10.5994       12.6455       11.9259       12.7941       14.5276       14.1371       14.1254       26.5948       19.1884       14.3043       14.9297       11.2146       11.5418       11.7342       11.7440       10.6592       11.2649       12.6732       13.0356       10.8475       11.9211       10.6425        8.6583       14.6589       14.2456       11.6875       11.4318       10.9774       11.3113       13.7975       11.6172        9.1926       11.4820        8.8997        8.7070        8.8631        9.0824        9.4242        8.4560        8.3383        7.6609        6.3728        6.4102        5.9063        5.2259        5.3141        5.6363        3.5855        2.3071        2.8186        3.4564        3.4111        7.6738       10.0845       14.1109        4.9540        3.3521        3.6012        4.8227        2.3713        2.2098       11.2229        3.6192       10.8547       12.6833        4.4910        5.5716        4.9409       24.2920        8.8584        8.1852       10.2763        3.7661        4.8026        0.0000        0.0000        0.0000        0.0000        0.0000        0.0000        0.0000        0.0000        0.0000        0.0000        0.0000        0.0000        0.0000        0.0000        0.0000        0.0000        0.0000        0.0000        0.0000        0.0000        0.0000        0.0000        0.0000        0.0000        0.0000        0.0000        0.0000        0.0000        0.0000        0.0000        0.0000        0.0000        0.0000        0.0000        0.0000        0.0000        0.0000        0.0000        0.0000        0.0000        0.0000        0.0000        0.0000        0.0000        0.0000        0.0000        0.0000        0.0000        0.0000        0.0000        0.0000        0.0000        0.0000        0.0000        0.0000        0.0000        0.0000        0.0000        0.0000        0.0000        0.0000        0.0000        0.0000
        0.0000        0.0000        0.0000        0.0000        0.0000        0.0000        0.0000        0.0000        0.0000        0.0000        0.0000        0.0000        0.0000        0.0000        0.0000        0.0000        0.0000        0.0000        0.0000       20.0065       21.1832       16.8796        8.2260       11.1264       15.9030        9.4277       11.3530       23.2943       16.5843       15.9287       15.7970       10.1530        6.4430        5.2661        4.3260        9.1276        6.9650        9.1541        8.6139        6.0869        5.2958        5.8109        4.0839        2.8680        3.7140        5.2260        8.4780        7.9020       10.6920       10.9800       12.6480       10.6320        7.8360        7.5900        5.6520        5.3984        7.2949        8.3952        9.4424       12.0873        6.2431        5.5880        9.7389       12.0969        8.7526        6.4785        4.8133        5.4870        4.6455        2.2749        3.6875        2.8547        3.2052        3.7879        4.8345        3.2270        5.1383        5.6055        5.5403        3.2860        2.5215        3.0140        4.8952        5.5174        8.2501        8.0161        8.7297        8.3156       12.1112        9.9599       12.6086       10.3318        9.5583        9.7916       10.6460       12.5349       15.2070       19.4663       20.0579       11.4876       10.6252       10.6688       12.7504       13.6421       13.4990       14.1548       16.1864       13.1685       13.7451       16.2164       15.6953       17.1868       15.1481       15.2760       18.5514       17.0928       15.3533       15.1960       15.6353       17.3024       14.8464       13.0041       12.8633       12.4248       13.5374       13.4441       13.8456       13.1392       13.2210       13.9304       15.4715       12.8643       13.3844       12.8347       14.3353       20.6599       17.6038       14.4456       11.0891        9.0935        9.4499        8.7455        9.1471       11.0558        8.7659        9.3107        9.2790       36.8330       29.7667       11.3219       10.1614        9.2539        8.3877        8.3227        8.1865        8.8273        7.2403       15.0720       16.8009       20.7973       17.4825       37.1055       33.9496        5.8611        6.3919        5.0346        5.1974        8.0804        8.5116        8.4958        8.4320        8.4065        6.6461        8.8973       14.5055       23.0634       23.2441       15.8740       15.5592        8.0740       28.6771        9.1141       15.0314       11.4462        8.0211        7.6050        0.0000        0.0000        0.0000        0.0000        0.0000        0.0000        0.0000        0.0000        0.0000        0.0000        0.0000        0.0000        0.0000        0.0000        0.0000        0.0000        0.0000        0.0000        0.0000        0.0000        0.0000        0.0000        0.0000        0.0000        0.0000        0.0000        0.0000        0.0000        0.0000        0.0000        0.0000        0.0000        0.0000        0.0000        0.0000        0.0000        0.0000        0.0000        0.0000        0.0000        0.0000        0.0000        0.0000        0.0000        0.0000        0.0000        0.0000        0.0000        0.0000        0.0000        0.0000        0.0000        0.0000        0.0000        0.0000        0.0000        0.0000        0.0000        0.0000        0.0000        0.0000        0.0000        0.0000
        0.0000        0.0000        0.0000        0.0000        0.0000        0.0000        0.0000        0.0000        0.0000        0.0000        0.0000        0.0000        0.0000        0.0000        0.0000        0.0000        0.0000        0.0000        0.0000       14.2815       14.7811       16.3384        3.2625        2.8706        7.0771        4.9243        9.3980       27.0561       22.2176       22.6372       13.7962       10.9625        7.4147       17.2116       10.2073        8.9743        4.3955        6.6112        4.4190        6.9056        7.7471        7.8427        6.4865        4.4220        1.3200        2.4660        3.4020        6.0480        6.1200        6.6600        8.9940       10.2360        8.7180        8.0040        8.7660        5.7342        6.7320        7.4345        7.5454        8.2281        9.9503        8.7139        7.5235        8.7113        7.1265        4.7115        3.2156        3.3880        5.3460        4.3735        4.4954        6.2427        7.2178        5.7126        7.0187        7.3895        8.0392        5.9719        5.4616        3.3498        3.2900        3.9263        5.2283        5.9796        5.4363        6.1467        8.2665        6.3751       10.0148       12.9468       11.2232       10.0267       11.4884       10.8255       11.6580       14.6455       13.7737       16.6469       16.5627       12.3946       11.6996       12.1993       15.3421       16.5202       17.5884       16.2340       21.9045       20.1095       21.9491       20.4077       20.9780       19.1692       19.0046       18.6031       18.6795       15.7651       16.8559       15.6360       16.1831       15.6957       15.2407       14.6812       14.0513       14.0967       13.5594       12.7973       13.4064       15.2750       13.3602       13.8291       14.6438       12.6980       12.9674       13.8712       14.2542       12.6388       12.2761       13.4642       11.0731        9.3719        9.6379        9.4730       10.2247       10.0903        7.8499        9.7676       10.1581       33.5784       21.0085       18.7863       13.2079       10.7619       10.0146        8.1754        8.0136       11.0386       10.0723       18.1059       15.3972        5.4775        4.0766        5.0371        4.9909        6.2161        6.3431        6.6102        9.8788       12.2797       12.1609       10.7406       12.0615       10.2900        8.8373        9.6355       12.9857       20.6771       39.7162       33.5644       15.9243       10.6565        9.5586       10.1100       11.4244       11.3660        8.4715       10.8224       11.0441       13.3289        0.0000        0.0000        0.0000        0.0000        0.0000        0.0000        0.0000        0.0000        0.0000        0.0000        0.0000        0.0000        0.0000        0.0000        0.0000        0.0000        0.0000        0.0000        0.0000        0.0000        0.0000        0.0000        0.0000        0.0000        0.0000        0.0000        0.0000        0.0000        0.0000        0.0000        0.0000        0.0000        0.0000        0.0000        0.0000        0.0000        0.0000        0.0000        0.0000        0.0000        0.0000        0.0000        0.0000        0.0000        0.0000        0.0000        0.0000        0.0000        0.0000        0.0000        0.0000        0.0000        0.0000        0.0000        0.0000        0.0000        0.0000        0.0000        0.0000        0.0000        0.0000
        0.0000        0.0000        0.0000        0.0000        0.0000        0.0000        0.0000        0.0000        0.0000        0.0000        0.0000        0.0000        0.0000        0.0000        0.0000        0.0000        0.0000        0.0000        0.0000        0.0000       14.9024        9.2993        0.9589        4.7195        2.0822        7.5264        6.6912       25.4794       24.3146       20.7190       16.3713       14.7209       15.6866       20.3140       16.4907        7.6169       11.5544        8.6027        6.5249        7.4540        7.0575        6.5134        4.8219        6.5100        1.9140        1.2960        2.0280        4.4220        3.1320        4.9860        5.4420        2.4840        3.6540        5.6640        6.1620        7.5174        7.0082        6.7502        6.6001        7.2298        4.7073        6.8272        7.5318        8.2855       10.0527        4.5764        3.4198        6.4812        7.8848        6.1327        7.8748        6.8685        8.9328        8.9357        6.9361        6.1569       10.3414        8.8389        6.2554        4.2120        3.9438        4.6216        6.9163        6.2171        6.8013        6.4545        7.6178        7.3540       10.7955       10.3855       10.9399       10.1348        9.9015       10.0577       10.8013       12.4568       13.1268       15.5985       16.7522       11.8419       13.1166       18.1674       19.1640       18.0899       18.8897       19.4728       19.8045       24.1626       21.7394       27.5145       26.7914       21.9412       20.9082       18.2227       21.4039       17.7723       19.5016       17.2560       16.6984       16.0986       14.2892       17.1751       15.2445       14.6611       13.9851       14.0790       12.9655       13.6588       14.7263       15.3765       15.9332       13.7286       14.3116       13.2633       13.1733       12.8060       12.9948       17.0663       15.6749       16.1289       18.5249       15.1142       10.5956       12.3555       14.0653       13.1683       10.4490       13.3605       13.1774       19.3768       14.1629       12.3987       10.4297        9.7614       11.9766       10.2980        7.3509        8.5017       10.6231        7.5734        8.1148        9.1595       10.1419        7.5099        6.9031       10.8745       13.1568       15.6662       15.2841       16.5225       14.6427       15.1223       15.2313       12.0555       12.4124       21.1696       27.7285       20.5875       12.5959        9.9929        8.6695        9.5668        9.8352        9.8517       10.1275        9.8385       13.2727       16.7942       17.1711        0.0000        0.0000        0.0000        0.0000        0.0000        0.0000        0.0000        0.0000        0.0000        0.0000        0.0000        0.0000        0.0000        0.0000        0.0000        0.0000        0.0000        0.0000        0.0000        0.0000        0.0000        0.0000        0.0000        0.0000        0.0000        0.0000        0.0000        0.0000        0.0000        0.0000        0.0000        0.0000        0.0000        0.0000        0.0000        0.0000        0.0000        0.0000        0.0000        0.0000        0.0000        0.0000        0.0000        0.0000        0.0000        0.0000        0.0000        0.0000        0.0000        0.0000        0.0000        0.0000        0.0000        0.0000        0.0000        0.0000        0.0000        0.0000        0.0000        0.0000
        0.0000        0.0000        0.0000        0.0000        0.0000        0.0000        0.0000        0.0000        0.0000        0.0000        0.0000        0.0000        0.0000        0.0000        0.0000        0.0000        0.0000        0.0000        0.0000        0.0000        0.0000        1.4592        0.4915        4.2771        7.7502        6.9770        8.7015       16.1292       12.4957       14.1835       22.4330       29.3634       23.6837       14.6812       23.0128       13.2442       15.6308       13.1026       14.0981       11.0335        6.6806       10.4728        9.9514        6.3420        3.4500        3.5700        4.4100        7.2120        7.0560        3.5460        4.8060        7.4580       10.2660        8.3340        5.4480        8.1459        9.9359       10.0502        9.0222        8.7151        7.2923        4.8214        6.5965        5.6484        3.5316        3.4920        5.7204        8.6226       10.0450        6.7338        8.1353        5.6640        6.9215        6.4233        9.1070        8.1739        9.3297        6.5363        5.8126        5.1289        4.0287        5.5976        5.5119        5.9274        6.8794        8.2711       10.1278       10.7619       10.5762        8.4392        8.3380        8.7116        9.0864        9.5857        9.4105       10.1420       13.7595       16.5327       15.5762       16.4422       16.9912       18.1941       19.3178       17.3059       16.4723       17.5511       17.9553       25.3469       29.8328       29.7049       28.9371       22.0182       25.4722       20.6476       21.3689       18.5597       18.7226       17.2532       17.0062       16.6790       16.3631       15.7885       15.6646       15.7817       14.9362       14.7824       14.1683       13.8655       15.3413       15.3631       17.2241       16.2576       17.6421       15.8124       15.6158       15.4504       16.4669       15.9151       15.6486       13.5754       12.4945       11.9966       11.6289       19.0382       13.3380       24.4194       15.6854       14.4830       15.6292       16.1873       13.8289       10.9268       12.2063       11.7820       11.7201       18.0836       14.3111       10.2154        9.8702       10.6493        9.7173       11.1473       13.5282       11.9242       13.0880       15.3480       14.1955       16.1685       21.9491       21.7689       17.9263       18.6432       16.6795       10.4991       12.6543       16.9814       17.1126       10.1127       11.1588       54.9914       36.1606       10.9725       10.8737       11.7373       12.7158       12.2872       12.9785       18.9142       18.9506       19.4427        0.0000        0.0000        0.0000        0.0000        0.0000        0.0000        0.0000        0.0000        0.0000        0.0000        0.0000        0.0000        0.0000        0.0000        0.0000        0.0000        0.0000        0.0000        0.0000        0.0000        0.0000        0.0000        0.0000        0.0000        0.0000        0.0000        0.0000        0.0000        0.0000        0.0000        0.0000        0.0000        0.0000        0.0000        0.0000        0.0000        0.0000        0.0000        0.0000        0.0000        0.0000        0.0000        0.0000        0.0000        0.0000        0.0000        0.0000        0.0000        0.0000        0.0000        0.0000        0.0000        0.0000        0.0000        0.0000        0.0000        0.0000        0.0000        0.0000
        0.0000        0.0000        0.0000        0.0000        0.0000        0.0000        0.0000        0.0000        0.0000        0.0000        0.0000        0.0000        0.0000        0.0000        0.0000        0.0000        0.0000        0.0000        0.0000        0.0000        0.0000       16.7605       11.5872       12.6453        8.5611        7.7318        6.5770       14.5397        7.2567        4.8783        3.1587        5.6542       13.7736       13.7450       18.4836       18.3156       22.8083       22.6061       10.3673        9.0236       10.3581       10.5309        4.9092        9.6420       13.1940        6.8940       10.2720       16.5899       18.6342       10.5932        9.6818       11.0403       12.2558       12.3082       11.2662       13.8169       11.4410       12.7161       13.5123       10.9581        8.4122        6.9450        5.8389        6.4083        4.1333        4.0169        7.5022        7.9914        9.5601        5.7860        7.4878        5.2669        3.8521        5.4230        7.2801        9.6915        7.6798        5.5516        5.0860        5.4756        4.9307        3.3846        4.0229        6.3068        7.4924        8.7638       10.3505        7.4740        8.3260        8.8940        8.5982        9.8444       10.1784       10.0881       10.1806        9.4621       10.6761       14.4505       15.2283       14.6046       14.3493       15.4909       16.4776       18.2792       17.0215       16.1100       16.6891       16.7793       17.6118       16.8462       18.8515       19.5669       24.4910       22.7448       22.8517       21.3521       21.4494       20.1070       20.6764       22.5275       19.8037       18.7455       18.0307       15.7764       14.8655       16.6254       15.9882       19.6219       26.0393       17.9236       19.5287       21.0285       18.1160       16.9408       17.7206       27.9756       34.5583       44.8848       24.3746       18.8451       16.8227       16.2005       16.4167       19.2896       25.0617       23.2607       18.7962       18.6313       23.1036       18.6216       14.1805       15.4245       18.4560       17.0874       16.6435       16.8935       14.6302       18.0509       15.0666       15.2485       18.4236       15.3768       15.3671       20.7829       23.8958       19.3685       21.3222       21.2919       19.1861       23.7181       22.4641       19.9869       17.3588       14.0858       16.8133       25.9683       30.2269       13.2716       14.0449       16.2222       21.1620       19.8960       17.9106       15.1178       14.6331       13.9537       14.9357       14.2292       16.0249       18.3888        0.0000        0.0000        0.0000        0.0000        0.0000        0.0000        0.0000        0.0000        0.0000        0.0000        0.0000        0.0000        0.0000        0.0000        0.0000        0.0000        0.0000        0.0000        0.0000        0.0000        0.0000        0.0000        0.0000        0.0000        0.0000        0.0000        0.0000        0.0000        0.0000        0.0000        0.0000        0.0000        0.0000        0.0000        0.0000        0.0000        0.0000        0.0000        0.0000        0.0000        0.0000        0.0000        0.0000        0.0000        0.0000        0.0000        0.0000        0.0000        0.0000        0.0000        0.0000        0.0000        0.0000        0.0000        0.0000        0.0000        0.0000        0.0000        0.0000
        0.0000        0.0000        0.0000        0.0000        0.0000        0.0000        0.0000        0.0000        0.0000        0.0000        0.0000        0.0000        0.0000        0.0000        0.0000        0.0000        0.0000        0.0000        0.0000        0.0000        0.0000       13.5885        7.5433       10.0546        5.9204        4.3329        4.0446        7.1893       10.5103        7.8819        6.5909        2.9485        7.5508       16.5249       20.2151       29.8336       24.8640       21.2421        9.2313        6.3110        4.5175        5.9038        4.9864       10.7040        9.2220       10.5480       13.2600       10.6972       11.1054        6.8003        5.9911       10.2441        6.5800        8.8438       11.0120        9.5052       11.0008       15.7452       10.8186        7.1830        8.8413        7.4772        8.8012        8.4787        6.8931        8.0998        5.0102        6.8288        5.7833        5.2321        6.4428        5.4596        4.2710        4.8818        6.7229       10.1418        9.1706        8.6032        7.8954        4.6102        3.9291        4.7818        5.5170        6.1175        7.6978        9.2245        8.4804        6.3340        7.5454       10.0288       10.2980       10.2078       10.9948        9.6647       14.1306        9.7490        9.6661        9.9106        9.7245       12.9919       14.7487       17.6529       18.8125       19.0217       21.2265       19.3964       19.9995       17.9497       19.0436       19.5796       19.0003       21.4465       23.0281       23.1995       24.7361       23.5027       25.2660       26.4417       26.7831       21.3231       21.1902       19.5785       17.7335       17.4855       14.7624       14.1868       22.9558       21.3256       23.0814       15.0926       15.0534       19.7126       19.5683       23.1268       24.0377       24.5971       24.7539       23.9552       20.1031       20.0008       19.1547       18.6254       18.6750       21.5315       22.9409       22.1810       27.2350       25.9932       18.3684       16.4776       14.0677       16.8151       19.3189       19.9137       18.6485       21.3157       22.0965       25.3347       25.4171       24.0428       22.1045       22.7494       26.0080       21.7047       26.4667       23.6654       23.7088       24.1775       20.7617       20.8570       18.9472       20.4485       18.0652       18.8249       18.2783       18.2558       25.6553       22.7033       20.5172       19.1460       20.3213       22.8387       22.4963       24.0381       24.8589       16.7812       15.4720       15.7140       19.9354       23.1236        0.0000        0.0000        0.0000        0.0000        0.0000        0.0000        0.0000        0.0000        0.0000        0.0000        0.0000        0.0000        0.0000        0.0000        0.0000        0.0000        0.0000        0.0000        0.0000        0.0000        0.0000        0.0000        0.0000        0.0000        0.0000        0.0000        0.0000        0.0000        0.0000        0.0000        0.0000        0.0000        0.0000        0.0000        0.0000        0.0000        0.0000        0.0000        0.0000        0.0000        0.0000        0.0000        0.0000        0.0000        0.0000        0.0000        0.0000        0.0000        0.0000        0.0000        0.0000        0.0000        0.0000        0.0000        0.0000        0.0000        0.0000        0.0000        0.0000
        0.0000        0.0000        0.0000        0.0000        0.0000        0.0000        0.0000        0.0000        0.0000        0.0000        0.0000        0.0000        0.0000        0.0000        0.0000        0.0000        0.0000        0.0000        0.0000        0.0000        0.0000       10.4623        6.6328        6.0795        9.0525        9.3140        3.4332        4.0451        3.7971        8.8534       10.6774        5.1865       11.0131       19.8837       16.0892       18.1461       13.3105       10.6782        8.7105        5.1246        6.6986        9.2402        7.2323        4.8000        5.1660       10.0620       11.3760        8.1244        6.9260        5.7899        4.5904        5.7627        5.1426        4.3217        6.3931        6.5392        7.0226        6.8858        7.8137       11.1880       11.5820       13.0553       13.6066       10.7116        7.7112        7.6734        6.1417        7.1513        8.3402       10.0296       12.8186        6.5749        5.7936        5.6800        5.2391        6.9695        5.7806        7.0432        5.8685        3.4079        5.0839        5.2280        6.1573        6.3920        9.2086       11.2262       12.4496        8.4925        8.9157        7.8467        8.1611        7.8675        9.5645       12.3890       11.0902        8.9807        8.8265       11.6800       12.8230       13.6258       14.4261       19.3406       23.6483       25.1046       25.8618       19.5270       19.2169       19.4266       21.0316       20.2359       23.7853       24.7744       24.2597       25.0621       28.4458       25.1997       27.0942       23.6955       22.2598       19.8328       20.1454       18.6013       17.8132       17.9068       16.1637       12.0569       13.0458       13.6188       16.7628       16.8975       19.4673       23.9453       27.1393       25.8061       23.2217       26.3876       29.9786       25.6520       23.4554       21.0317       20.3530       20.4515       21.8594       23.0571       22.9196       24.7042       26.1742       22.8850       20.2688       18.4545       16.3844       20.4151       20.4274       20.6498       20.1762       26.7643       26.6661       33.1808       27.1577       25.0249       21.8894       25.3548       22.2806       25.0075       29.0719       29.8644       28.3087       27.1009       23.1359       21.2876       18.0591       18.6100       18.9502       18.4414       18.3724       21.8859       20.6379       24.4336       23.3871       25.8383       24.3676       24.7650       23.8569       25.6735       25.1527       18.4957       15.2325       16.5468       15.6522       15.1194       16.8599        0.0000        0.0000        0.0000        0.0000        0.0000        0.0000        0.0000        0.0000        0.0000        0.0000        0.0000        0.0000        0.0000        0.0000        0.0000        0.0000        0.0000        0.0000        0.0000        0.0000        0.0000        0.0000        0.0000        0.0000        0.0000        0.0000        0.0000        0.0000        0.0000        0.0000        0.0000        0.0000        0.0000        0.0000        0.0000        0.0000        0.0000        0.0000        0.0000        0.0000        0.0000        0.0000        0.0000        0.0000        0.0000        0.0000        0.0000        0.0000        0.0000        0.0000        0.0000        0.0000        0.0000        0.0000        0.0000        0.0000        0.0000        0.0000
        0.0000        0.0000        0.0000        0.0000        0.0000        0.0000        0.0000        0.0000        0.0000        0.0000        0.0000        0.0000        0.0000        0.0000        0.0000        0.0000        0.0000        0.0000        0.0000        0.0000        0.0000        0.0000       14.6333       15.5606       10.7800       10.0793       16.5166        6.1661        6.9112        8.4569        8.5864       13.2908       18.7709        9.9296        5.5347        5.5507        9.4623       12.8986       18.3953       15.5612       12.5233        7.6564        5.5381        6.4440        5.0580        5.4240        6.5640        5.0926        4.6897        5.3706        6.0272        5.6322        4.1547        5.0662        6.8714        4.9339        6.5580        9.5415       10.0275        9.5011       11.7083       11.2264       12.5725       13.2080       14.1159       16.9604       11.5484       15.7327       10.4164        8.8293        6.8829        4.7362        5.4590        4.8918        6.3552        7.4832        9.8693        6.9649        4.3904        4.1793        6.7769        8.0414        8.2678        6.5569        8.3777        8.8410       11.3753       10.0633        8.5914        7.3068        7.9198        6.8903        8.0515       10.8939       12.0480       10.1774       11.3868       13.3220       12.2854       13.1520       16.6484       19.6651       23.5944       22.3202       22.9045       21.1220       23.0967       22.1871       22.9176       22.5289       21.6726       24.4641       27.2663       32.1214       31.4612       23.0582       21.6577       21.5858       20.2730       22.6406       19.1147       17.1184       16.0068       15.1193       17.7536       13.0124       15.0964       14.0501       13.3234       14.4243       17.0927       18.1004       21.3725       22.6515       21.5776       23.4143       25.7901       26.1863       24.4782       22.2323       24.2612       21.0611       20.8230       24.5789       26.0392       25.6226       26.5202       24.2254       26.0567       23.6193       19.9756       21.9455       21.6004       22.1013       22.4960       29.9398       27.8051       23.2861       23.7966       21.9692       23.8361       25.6458       24.0969       36.2165       39.8380       28.7348       28.7286       26.5846       24.3318       20.4690       19.5374       17.7928       19.2108       27.1401       23.2196       19.5268       20.2322       19.8743       34.0930       25.5322       24.1608       24.3960       28.8350       29.5601       23.8207       21.6800       17.6489       16.3711       16.7833       14.6370       14.9987        0.0000        0.0000        0.0000        0.0000        0.0000        0.0000        0.0000        0.0000        0.0000        0.0000        0.0000        0.0000        0.0000        0.0000        0.0000        0.0000        0.0000        0.0000        0.0000        0.0000        0.0000        0.0000        0.0000        0.0000        0.0000        0.0000        0.0000        0.0000        0.0000        0.0000        0.0000        0.0000        0.0000        0.0000        0.0000        0.0000        0.0000        0.0000        0.0000        0.0000        0.0000        0.0000        0.0000        0.0000        0.0000        0.0000        0.0000        0.0000        0.0000        0.0000        0.0000        0.0000        0.0000        0.0000        0.0000        0.0000        0.0000        0.0000
        0.0000        0.0000        0.0000        0.0000        0.0000        0.0000        0.0000        0.0000        0.0000        0.0000        0.0000        0.0000        0.0000        0.0000        0.0000        0.0000        0.0000        0.0000        0.0000        0.0000        0.0000       24.8959       17.2216       18.4245       22.4229       24.0914       33.0425       25.1184       25.4545       28.3652       19.9565       26.5455       32.2291       19.3078       14.8323       19.0062       23.5129       24.0078       30.3232       35.2672       28.0156       17.3896       10.6561        3.2960        3.6720        9.1140        7.3560        7.1291        8.9113        9.2463        9.3511        7.5891        5.8139        5.1786        7.8261       12.0133       10.6010       10.6413        8.0968        8.5364        8.6240        7.6300       17.4328       15.8112       15.2641       16.0960       18.1291       23.2926       17.2363       14.6417       10.8327        9.5122        7.0122        7.4746        9.5740        8.7331        6.7664        5.2342        5.1217        6.6301        6.8149       10.1006        8.1370        8.0501        9.9768       11.5348       10.7029       17.8163       24.0825       14.6613        8.2787        8.1906        8.3106        8.2227        9.4399       12.0505       18.2137       25.8614       22.7822       15.2877       16.9849       19.9188       22.7791       25.2345       26.7181       26.8419       24.7897       26.1383       27.8263       23.2080       21.5595       27.8320       26.3763       26.6479       26.3096       29.0448       28.2885       29.0834       28.0060       25.4365       23.7525       18.8917       19.5573       16.1377       21.7208       20.2534       20.0187       17.6973       14.6154       16.7928       19.2854       19.6608       24.4494       24.6944       23.4442       24.1461       23.1527       22.4811       21.9692       21.8449       23.0564       21.6900       20.8163       28.1851       24.4404       22.0626       22.4877       25.0004       27.7916       25.8719       22.9208       24.5358       26.7545       29.3172       27.8797       47.5070       30.3912       26.7896       24.2922       29.7108       28.7486       39.4076       29.0712       35.8314       45.7184       36.0731       33.0330       28.8891       25.0018       23.3713       25.0433       21.7257       24.0856       21.7232       22.1260       23.4981       23.8801       24.2882       28.0477       38.7275       32.2655       30.3917       28.0493       31.8083       31.6628       27.9785       19.0615       17.4614       16.8553       18.9092       18.9153       32.0463        0.0000        0.0000        0.0000        0.0000        0.0000        0.0000        0.0000        0.0000        0.0000        0.0000        0.0000        0.0000        0.0000        0.0000        0.0000        0.0000        0.0000        0.0000        0.0000        0.0000        0.0000        0.0000        0.0000        0.0000        0.0000        0.0000        0.0000        0.0000        0.0000        0.0000        0.0000        0.0000        0.0000        0.0000        0.0000        0.0000        0.0000        0.0000        0.0000        0.0000        0.0000        0.0000        0.0000        0.0000        0.0000        0.0000        0.0000        0.0000        0.0000        0.0000        0.0000        0.0000        0.0000        0.0000        0.0000        0.0000        0.0000
        0.0000        0.0000        0.0000        0.0000        0.0000        0.0000        0.0000        0.0000        0.0000        0.0000        0.0000        0.0000        0.0000        0.0000        0.0000        0.0000        0.0000        0.0000        0.0000        0.0000       10.7435        8.0738        8.1227       10.4300        3.9618       11.3134       32.1614       37.3468       18.9797       17.0501       21.0686       15.9701       13.8795       16.7821       25.1218       25.2439       20.4219       25.3335       21.5249       21.9367       21.2780       18.0288       13.9187       15.1303       10.3819       13.6860        8.8380        9.2973       10.1212        5.3004        4.0536        9.0496        9.7458        7.8457        8.6203        9.2644       10.6801       12.0344       12.9775       11.5919       15.9175       18.5006       15.4936        9.7838       13.2256       10.6179        9.7421       10.5951       13.4114       14.8866       15.7770        9.1355        8.4572       11.7886       11.3384        6.9232        5.4967        5.0962        5.7509        5.8045        7.0890        8.1642        9.7523       10.1796       12.4737       14.1994       11.9107       17.3631       16.4947       17.0182       12.7826       11.3806        7.8576        9.4061       14.5841       21.3184       18.2110       20.8428       22.1022       18.1714       15.7558       19.4570       20.4750       22.9265       24.6655       28.5955       25.1105       28.2508       25.6743       24.8975       22.8259       23.9885       26.4700       26.7948       27.6152       31.7201       33.7894       38.7655       42.8718       24.1433       22.2776       17.6594       17.2923       14.7971       13.4591       19.8745       22.2882       28.0950       24.9913       21.0583       18.7385       19.9406       20.4564       22.8277       23.8471       23.5753       23.6257       24.8740       29.7278       24.9155       25.2913       20.0883       20.0719       22.0363       28.6462       27.8907       27.7447       26.9689       28.7023       29.4561       26.3551       29.4984       30.7049       24.3165       25.6924       43.4231       34.5569       27.8470       32.3175       30.7419       35.8982       34.0826       36.4130       32.5939       37.8547       37.5026       36.8072       33.1953       32.0841       29.3090       26.5937       24.4750       23.1015       33.4754       24.6247       25.8375       24.6787       24.6190       24.7980       30.7841       31.7641       31.3731       29.5829       33.9010       29.7490       21.7397       20.1653       18.9737       20.2285       19.3533       22.3816       27.4561       38.5863        0.0000        0.0000        0.0000        0.0000        0.0000        0.0000        0.0000        0.0000        0.0000        0.0000        0.0000        0.0000        0.0000        0.0000        0.0000        0.0000        0.0000        0.0000        0.0000        0.0000        0.0000        0.0000        0.0000        0.0000        0.0000        0.0000        0.0000        0.0000        0.0000        0.0000        0.0000        0.0000        0.0000        0.0000        0.0000        0.0000        0.0000        0.0000        0.0000        0.0000        0.0000        0.0000        0.0000        0.0000        0.0000        0.0000        0.0000        0.0000        0.0000        0.0000        0.0000        0.0000        0.0000        0.0000        0.0000        0.0000
        0.0000        0.0000        0.0000        0.0000        0.0000        0.0000        0.0000        0.0000        0.0000        0.0000        0.0000        0.0000        0.0000        0.0000        0.0000        0.0000        0.0000        0.0000        0.0000        0.0000       25.5682       12.2215        8.1556        8.7172        4.5482        3.9655        8.3570       31.1033       36.0885        8.5143        9.0990       20.9624       18.7099       15.3906       18.5608       24.9981       26.4235       22.2879       14.2331        7.9114        7.5356        8.8642       11.8737       14.0446       14.9560       13.1429        9.2251        5.0531        5.6474       12.6835        9.0387       10.2066       15.7623       11.0946       10.9821        8.5153        7.3140       14.9029       16.2287       16.7832       20.1251       23.1079       22.3374       16.3166       20.0747       19.1010       19.4430       22.0168       22.4965       16.2442       15.6075        9.7613       11.4098        9.5164        6.1348        4.9992        6.1050        6.1411        7.1680        8.7277        9.6518       11.0425       10.1718        9.4045       13.6163       15.2668       14.5355       15.7828       13.1610       15.8584       14.4217       10.3488        8.8572        8.0874        7.9034       12.4155       15.0479       15.6000       14.2550       16.5286       18.7273       19.4758       20.5520       22.6252       25.7429       25.3445       23.8157       24.0522       30.6325       30.4070       25.2722       25.2319       31.9982       30.8317       30.2255       31.8003       36.7495       43.8496       48.2751       24.3917       25.9894       21.4598       16.4140       15.5457       13.0722       15.1825       11.5346       15.3831       28.8640       27.8093       27.8631       22.4820       22.0965       24.2453       26.6962       28.4673       28.0476       26.3390       24.3045       23.5518       25.5161       22.9032       22.6507       28.0110       32.0199       29.1836       26.0960       28.8530       31.3153       28.3715       27.7221       30.6044       28.3514       25.8081       25.6583       33.0636       25.8037       26.3420       28.0693       29.6219       30.6023       31.7190       33.5662       36.3323       37.6471       36.8917       30.6376       30.4663       30.7794       34.2880       27.6114       54.5487       37.8461       41.6528       46.8915       26.3052       24.6162       25.0156       26.8464       30.6076       32.1034       32.6718       30.2248       25.9262       25.6026       24.3398       25.4566       28.1368       29.3034       28.3107       29.9354       29.2861       34.7443       40.2430        0.0000        0.0000        0.0000        0.0000        0.0000        0.0000        0.0000        0.0000        0.0000        0.0000        0.0000        0.0000        0.0000        0.0000        0.0000        0.0000        0.0000        0.0000        0.0000        0.0000        0.0000        0.0000        0.0000        0.0000        0.0000        0.0000        0.0000        0.0000        0.0000        0.0000        0.0000        0.0000        0.0000        0.0000        0.0000        0.0000        0.0000        0.0000        0.0000        0.0000        0.0000        0.0000        0.0000        0.0000        0.0000        0.0000        0.0000        0.0000        0.0000        0.0000        0.0000        0.0000        0.0000        0.0000        0.0000
        0.0000        0.0000        0.0000        0.0000        0.0000        0.0000        0.0000        0.0000        0.0000        0.0000        0.0000        0.0000        0.0000        0.0000        0.0000        0.0000        0.0000        0.0000        0.0000        0.0000       12.2176        6.3849        5.2086        9.8419        7.1448        6.0361        9.5785       13.0435       42.7000       28.7757       23.5047       30.4876       15.7158       12.9366       15.2543       13.4255        7.1371        7.6362        4.2749        7.3917        3.8593        3.7084        3.6802        4.6402        1.7280        2.7375       11.5606       17.0848       12.6015       14.4796       15.4369       22.1011       21.1035       21.7310       17.7332       25.3753       29.4824       26.8700       29.2351       10.0554       13.1657        9.6533       13.0000       13.3813       18.8272       18.5487       16.8227       14.4947       13.8196       13.8033        8.5750        4.2500        5.9870        4.7683        4.8886        5.0147        6.1076        6.7209        7.8694        8.7639       11.7778       15.6655       13.4108       12.7428       13.0122       12.7530       10.7985       10.7197       10.3100       12.7843       15.5181        9.5541       10.7468       10.2515       10.2509       14.5855       17.7219       16.9841       16.8828       17.2639       20.0318       30.0336       29.0411       25.5232       26.1835       27.3721       25.2831       24.7531       27.5706       29.4437       31.1119       33.2075       31.8373       28.7680       26.4260       28.5770       38.1736       41.1262       33.2927       24.2309       34.0422       27.4176       18.6450       15.6308       13.4430       14.8240       15.9804       14.3141       21.0414       29.8195       31.4497       27.6208       29.5930       29.4579       36.4821       27.7764       27.7466       27.3803       29.8483       27.1890       27.2559       27.6798       32.1417       35.4304       31.6301       29.5778       28.8419       31.0900       33.6989       31.5010       27.4051       31.0788       29.7326       28.2190       23.2645       23.0996       21.9722       21.2406       24.1802       29.3587       33.7744       32.5608      166.2521       32.9904       35.1507       34.4543       33.3134       29.3140       29.3688       29.9856       32.0343       31.5725       34.0471       31.1518       34.8112       27.0497       27.6826       28.1779       29.8097       33.6395       33.3177       33.5142       31.2962       27.8045       27.7532       26.3690       25.9639       27.6945       26.7846       27.0232       28.5430       35.9853       39.1337       52.7466       67.3897        0.0000        0.0000        0.0000        0.0000        0.0000        0.0000        0.0000        0.0000        0.0000        0.0000        0.0000        0.0000        0.0000        0.0000        0.0000        0.0000        0.0000        0.0000        0.0000        0.0000        0.0000        0.0000        0.0000        0.0000        0.0000        0.0000        0.0000        0.0000        0.0000        0.0000        0.0000        0.0000        0.0000        0.0000        0.0000        0.0000        0.0000        0.0000        0.0000        0.0000        0.0000        0.0000        0.0000        0.0000        0.0000        0.0000        0.0000        0.0000        0.0000        0.0000        0.0000        0.0000        0.0000        0.0000
        0.0000        0.0000        0.0000        0.0000        0.0000        0.0000        0.0000        0.0000        0.0000        0.0000        0.0000        0.0000        0.0000        0.0000        0.0000        0.0000        0.0000        0.0000        0.0000        0.0000        0.0000       34.8575       37.1471       57.9718       46.0645       43.5478       38.3649       26.5077       34.1073       48.2663       54.5260       35.1581       33.6600       25.7935       33.7986       28.3076       12.1059       10.1915       17.2389       25.9585       35.3319       34.6324       27.8989       13.5956       23.0444       17.4682       13.3327       19.9060       12.1547       12.1714        9.7934       10.7117       12.2627       17.3506       17.7422       20.9007       25.0455       19.3520       23.4643       14.2124       14.6053        8.3618        6.7881       11.4864       16.3808       13.1811       11.5271        8.4754       11.5383       13.7629       14.4550       10.4950       10.0559        6.4223        9.4326        8.5034        9.0733        9.1934       11.2791       14.2805       16.8381       18.6559       24.2329       19.9799       17.3524       17.2977       14.8457       14.2995       11.5973       14.3376       13.8288       15.6216       17.1641       16.0647       19.0521       30.3615       46.8767       39.2709       28.4284       20.7928       21.1944       27.5128       27.8211       29.2933       33.1873       32.8790       43.6195       34.7464       37.4648       36.9171       36.0351       31.9613       35.2470       30.7363       29.5976       29.8397       29.1071       31.9586       34.9240       65.5429       71.0400       59.6912       38.4498       33.9796       21.6702       30.1508       37.9620       49.9033       41.7647       40.3313       47.0036       48.8613       47.4832       56.7289       59.1005       46.1864       50.2958       44.4844       43.8897       46.3561       42.9560       40.8000       35.4984       41.1385       30.1771       32.3537       32.5876       36.5584       39.0241       35.2452       36.2858       35.1877       35.7478       35.7719       26.7727       63.8176       40.9053       28.9227       30.6114       34.4714       37.4379       40.2204       57.8271       38.9161       33.5403       31.6162       30.9644       29.4702       30.5060       32.4748       31.7352       35.9085       37.7828       37.0871       35.3997       33.2702       33.1067       33.5998       36.1318       36.5780       35.5279       34.9386       33.1793       39.1334       30.0572       28.5762       28.5011       39.1559       32.6458       31.2362       39.0127       49.8095       57.0955       52.8222       53.0625       72.4200        0.0000        0.0000        0.0000        0.0000        0.0000        0.0000        0.0000        0.0000        0.0000        0.0000        0.0000        0.0000        0.0000        0.0000        0.0000        0.0000        0.0000        0.0000        0.0000        0.0000        0.0000        0.0000        0.0000        0.0000        0.0000        0.0000        0.0000        0.0000        0.0000        0.0000        0.0000        0.0000        0.0000        0.0000        0.0000        0.0000        0.0000        0.0000        0.0000        0.0000        0.0000        0.0000        0.0000        0.0000        0.0000        0.0000        0.0000        0.0000        0.0000        0.0000        0.0000        0.0000        0.0000
        0.0000        0.0000        0.0000        0.0000        0.0000        0.0000        0.0000        0.0000        0.0000        0.0000        0.0000        0.0000        0.0000        0.0000        0.0000        0.0000        0.0000        0.0000        0.0000        0.0000        0.0000       40.7923       45.5717       62.4415       67.3885       62.4443       55.4834       33.4021       34.6073       49.9925       43.5581       32.0484       24.9868       20.6550       22.8358       33.0728       34.5928       38.5398       47.0329       51.9423       24.9484       35.3461       48.2736       36.4403       38.9799       26.6089       12.1676        6.3600        6.7391        5.5382        3.2413        2.8495        2.9363        2.8914        6.0191       11.7720       11.0887        8.7688       12.6509       12.4591       13.2397        8.5999       10.5862       12.9935       17.3599       14.7743        7.9365       12.9486       15.7508       20.1095       22.7675       12.5665       11.2358        8.0890        7.7402        5.8111        6.7979       12.3559       13.4980       15.0307       20.3579       17.8988       17.1712       18.0731       17.1804       17.9056       16.2315       15.2473       17.7195       18.5644       17.4258       17.2961       19.9175       19.2450       25.9871       40.1214       48.2760       57.5837       33.9278       24.3140       30.3048       27.6544       27.9065       29.8744       36.6644       37.3493       36.0770       36.1355       34.8475       36.1433       43.6651       44.2507       40.8836       33.8209       27.9554       29.7915       31.9319       34.0027       28.7692       58.8565       67.9082       48.9755       51.1046       39.7278       53.7262       58.9882       39.8581       46.2540       55.9579       41.5113       45.4434       43.0488       47.1930       44.2860       53.7224       61.1555       51.6721       49.1587       51.8889       44.6641       44.2395       45.9301       61.3134       47.2572       35.4804       35.1273       35.6494       39.4674       44.9818       39.8443       34.3506       35.4409       37.8960       27.6384       26.2635       37.5366       49.3137       31.5163       33.6427       33.4254       34.5336      171.1561       33.9671       32.5045       27.5762       33.1013       29.7003       29.5769       31.3946       33.0795       34.7182      106.5841       38.8947       44.7190       39.5291       36.3775       38.9904       38.3801       37.1458       36.1122       38.4018       37.7973       40.2319       53.2335       31.7836       38.9396       31.6772       38.5072       32.1614       44.9999       47.2384       46.9778       47.4012       43.3449       40.9731       69.2700        0.0000        0.0000        0.0000        0.0000        0.0000        0.0000        0.0000        0.0000        0.0000        0.0000        0.0000        0.0000        0.0000        0.0000        0.0000        0.0000        0.0000        0.0000        0.0000        0.0000        0.0000        0.0000        0.0000        0.0000        0.0000        0.0000        0.0000        0.0000        0.0000        0.0000        0.0000        0.0000        0.0000        0.0000        0.0000        0.0000        0.0000        0.0000        0.0000        0.0000        0.0000        0.0000        0.0000        0.0000        0.0000        0.0000        0.0000        0.0000        0.0000        0.0000        0.0000        0.0000        0.0000
        0.0000        0.0000        0.0000        0.0000        0.0000        0.0000        0.0000        0.0000        0.0000        0.0000        0.0000        0.0000        0.0000        0.0000        0.0000        0.0000        0.0000        0.0000        0.0000        0.0000        0.0000       49.7188       50.1760       73.6188       65.4735       62.2904       58.3492       32.6493       33.4736       27.6537       41.7491       31.9987       21.2222        8.2026       12.2408       21.9078       23.5859       28.6699       25.6389       28.8831       35.7881       41.7014       29.3393       16.9758       16.5585       22.4218       18.5765       35.4821       51.3104       31.8476       26.5136       22.6504       15.1564        6.5996       13.4353       21.8517       17.0414       14.1664       12.1701       10.9660        5.9855        8.7887       17.5214       15.7649       13.2995       12.7232       11.2520       10.7705       11.7850       13.8668       11.8894       13.7536       15.3621        9.7228        8.3059       10.0554        9.9402       18.5998       19.5031       18.8148       17.1954       16.8045       17.3611       16.2238       17.8318       18.5146       19.9197       21.1562       17.8861       16.0793       17.3872       22.9052       40.5665       34.5770       31.7392       28.1698       53.6668       43.5038       32.0101       22.9216       43.1110       28.2429       26.2953       30.6303       33.9189       35.8032       37.1699       33.6557       35.1338       39.6584       37.4628       38.0817       42.3971       45.4962       33.9632       28.4174       31.9167       32.6089       29.8689       52.9250       63.4980       52.3703       52.8950       34.7419       26.3735       35.9163       46.6095       51.6908       57.9311       51.6891       45.9771       44.2217       43.6986       43.4453       49.4174       57.5509       63.0712       61.8156       42.9338       33.9606       36.1517       37.5727       34.1595       35.2394       36.2898       32.3189       33.4449       41.8261       44.9520       36.1276       35.3783       34.9190       36.2954       32.1036       31.0541       34.9419       45.3420       35.4220       37.5000       36.7014       36.5568       43.1023       27.6392       25.1729       26.1460       25.1876       29.2789       34.3453       30.4433       34.6407       38.1246       40.1478       39.5348       58.7411       45.4856       41.9471       44.5323       40.9546       42.0468       40.9085       42.2230       45.3402       44.4441       45.8162       33.0797       30.8986       32.8872       47.8056       32.4487       32.7117       34.2489       37.5866       33.2384       40.3057       42.4209       59.7900        0.0000        0.0000        0.0000        0.0000        0.0000        0.0000        0.0000        0.0000        0.0000        0.0000        0.0000        0.0000        0.0000        0.0000        0.0000        0.0000        0.0000        0.0000        0.0000        0.0000        0.0000        0.0000        0.0000        0.0000        0.0000        0.0000        0.0000        0.0000        0.0000        0.0000        0.0000        0.0000        0.0000        0.0000        0.0000        0.0000        0.0000        0.0000        0.0000        0.0000        0.0000        0.0000        0.0000        0.0000        0.0000        0.0000        0.0000        0.0000        0.0000        0.0000        0.0000        0.0000        0.0000
        0.0000        0.0000        0.0000        0.0000        0.0000        0.0000        0.0000        0.0000        0.0000        0.0000        0.0000        0.0000        0.0000        0.0000        0.0000        0.0000        0.0000        0.0000        0.0000        0.0000        0.0000       37.0190       42.2462       69.3318       65.4045       56.4765       54.5704       30.0441       26.5577       23.2341       27.7304       19.1738       17.6212        6.9825        6.1496        6.4376       10.1112       22.0267       20.5379        9.6227       13.6782       22.8368       21.4082       42.4975       32.6485       24.7740       14.2290       31.6992       35.7833       25.1291       19.4993       26.4233       27.1082       14.8321       18.4951       15.6400       20.2154       18.8757       16.9038       16.9480       19.4631       11.4421        7.8495       14.9774       13.8938       12.3980       12.6113       20.2159       13.4720       14.5915       10.2368       11.8520       16.1663        8.7597        8.3894        8.8209       15.9621       17.9626       23.7094       22.1852       15.6501       17.7832       19.2783       22.3764       25.1046       25.1238       22.6620       24.7695       20.6165       24.5647       22.7507       27.6842       36.8303       35.3333       35.8556       26.0070       46.4013       65.3092       50.7078       28.8869       30.1776       25.9769       26.3839       27.9189       31.3955       33.7495       35.2120       26.2880       28.4264       35.4160       31.1181       33.1606       33.5571       25.2420       29.1454       32.2426       34.9847       34.2352       34.1804       44.9157       44.4672       39.2541       33.1989       23.4832       21.4893       29.7519       32.1139       41.2562       82.6930       69.2227       59.9458       40.7794       37.2089       35.5964       50.4792       49.1763       53.6948       46.4646       39.1082       37.3834       39.1125       36.5945       35.1189       33.9833       33.8249       32.2490       32.3692       38.0261       36.2968       35.7086       33.5646       33.9714       31.8083       31.5126       31.5691       41.6374       50.1524       33.0663       28.0658       29.9557       26.4980       25.8816       25.1088       21.4896       24.2865       24.2057       24.9400       32.7640       35.6627       37.5729       40.0022       38.0824       43.9774       53.3106       47.0259       45.2607       48.0120       47.1018       45.4549       45.1906       44.8172       43.4816       42.8099       39.0566       52.4122       46.0255       36.3166       45.8657       36.1956       29.7760       38.7325       35.0999       40.2678       38.1909       42.2554        0.0000        0.0000        0.0000        0.0000        0.0000        0.0000        0.0000        0.0000        0.0000        0.0000        0.0000        0.0000        0.0000        0.0000        0.0000        0.0000        0.0000        0.0000        0.0000        0.0000        0.0000        0.0000        0.0000        0.0000        0.0000        0.0000        0.0000        0.0000        0.0000        0.0000        0.0000        0.0000        0.0000        0.0000        0.0000        0.0000        0.0000        0.0000        0.0000        0.0000        0.0000        0.0000        0.0000        0.0000        0.0000        0.0000        0.0000        0.0000        0.0000        0.0000        0.0000        0.0000        0.0000        0.0000
        0.0000        0.0000        0.0000        0.0000        0.0000        0.0000        0.0000        0.0000        0.0000        0.0000        0.0000        0.0000        0.0000        0.0000        0.0000        0.0000        0.0000        0.0000        0.0000        0.0000        0.0000        0.0000       56.3922       75.5378       78.3055       70.5408       52.8305       26.8166       24.8379       21.8314       16.9282        3.2855       14.5765        9.5124       35.7625       16.8783       16.3410       23.3816       24.3229       21.0712       19.1890       25.5781       14.4297       33.4647       36.1413       34.1596       28.2000       34.6197       26.6355       29.1593       36.1346       36.1047       36.7443       40.1183       40.6169       17.5251       19.6149       16.1915       14.3739       14.1800       16.0122       12.0351       21.1412       17.6300       17.4006       11.0569       10.2863       12.9161       20.9472       17.5220       14.5206       10.3070       10.5787        9.4332       10.6935       10.6232       15.7285       18.6333       32.7071       26.1561       21.7427       25.4126       25.7870       33.3581       43.0288       40.2510       38.4733       49.5119       41.9293       43.0518       39.2935       43.8289       52.0662       79.7137       83.6841       45.0426       37.6167       72.9569       67.1930       25.0951       19.9405       24.3409       28.7543       32.8554       34.5794       33.1946       35.5831       26.7404       33.1844       29.8703       31.3627       31.7476       34.7462       36.4332       35.0002       38.5464       36.6321       38.4721       39.8173       41.3925       42.0511       36.7752       28.5751       27.7861       32.9804       50.2599       43.3325       51.2447       61.9215       51.5957       55.3710       41.2330       36.3944       45.0103       49.2703       53.8585       53.5549       54.6759       46.4790       39.6839       39.4769       38.5183       37.2993       31.3166       30.5501       28.7919       29.7180       40.2371       39.4389       37.1277       36.3185       31.2401       29.2162       27.3099       25.5189       31.1418       30.4717       28.4554       27.6607       29.4777       27.9996       31.3381       28.7693       25.8682       27.5394       27.6240       27.7839       29.9732       32.8221       38.1109       38.9845       43.0691       41.1244       47.8275       56.2800       59.5097       59.1121       56.7184       56.8808       59.9219       60.9957       58.2278       54.6079       46.7561       50.2259       54.1158       47.4620       43.7147       39.9869       29.5396       29.7024       33.8995       36.3312       41.6157       40.8183       53.6028       64.8532       79.2442       77.6250        0.0000        0.0000        0.0000        0.0000        0.0000        0.0000        0.0000        0.0000        0.0000        0.0000        0.0000        0.0000        0.0000        0.0000        0.0000        0.0000        0.0000        0.0000        0.0000        0.0000        0.0000        0.0000        0.0000        0.0000        0.0000        0.0000        0.0000        0.0000        0.0000        0.0000        0.0000        0.0000        0.0000        0.0000        0.0000        0.0000        0.0000        0.0000        0.0000        0.0000        0.0000        0.0000        0.0000        0.0000        0.0000        0.0000        0.0000        0.0000        0.0000        0.0000
        0.0000        0.0000        0.0000        0.0000        0.0000        0.0000        0.0000        0.0000        0.0000        0.0000        0.0000        0.0000        0.0000        0.0000        0.0000        0.0000        0.0000        0.0000        0.0000        0.0000        0.0000        0.0000        0.0000        0.0000        0.0000        0.0000       56.5597       43.5070       29.8081       21.7369       17.3110        5.1026        3.1343        7.5671       17.7940       14.7219       16.1468       15.7922       16.0299       17.4945       22.4560       21.9322       14.6072       16.9593       31.9527       30.0417       28.7988       30.4924       30.3947       28.6367       21.9570       20.1152       19.7533       33.9113       32.6256       19.7551       17.7935       18.6110       13.5915       12.7947       12.5030       12.4847       14.0306        7.1597        9.7679        8.6183        5.6696       10.6068       20.6776       13.6843       13.3916       10.1930       11.9721       10.1539       11.3384       12.9159       22.4733       23.3925       32.3350       26.4933       23.1282       27.9625       36.4831       37.0100       39.7815       41.2563       43.7177       60.2690       50.9491       52.0929       48.9523       46.4410       55.8594       44.1990       46.7552       53.8108       38.8963       35.4102       46.7100       27.7374       21.8413       31.2044       34.8797       30.1462       34.9570       35.3178       29.2607       24.0724       27.7479       28.0362       24.8678       35.7169       34.8788       37.5376       37.3647       37.2713       37.1975       36.9753       40.8805       40.2802       45.3184       34.3204       30.6661       32.6104       38.5697       48.2233       41.7599       48.8125       45.6666       41.3111       38.5471       41.9652       41.7030       46.2346       47.4125       55.4549       54.9185       50.3424       51.0352       42.0065       43.5362       38.8927       35.7794       31.9206       30.2701       28.8957       28.6082       40.3674       40.8054       42.8540       38.0802       29.9280       26.9299       24.6100       24.8505       25.4268       24.4494       26.1524       28.5070       27.4471       28.0836       36.6212       29.5565       26.6866       25.1462       26.1125       27.5687       35.7453       40.9195       42.4175       42.8417       48.0771       45.6890       50.8263       53.1119       64.5741       68.7525       62.8254       65.8984       64.2964       63.6479       65.1379       56.4415       52.6761       53.7253       53.4276       41.3319       51.0260       50.7747       31.2766       30.7444       36.4431       40.7656       43.6110       48.0931       64.0218       65.6291       72.7422       64.9530        0.0000        0.0000        0.0000        0.0000        0.0000        0.0000        0.0000        0.0000        0.0000        0.0000        0.0000        0.0000        0.0000        0.0000        0.0000        0.0000        0.0000        0.0000        0.0000        0.0000        0.0000        0.0000        0.0000        0.0000        0.0000        0.0000        0.0000        0.0000        0.0000        0.0000        0.0000        0.0000        0.0000        0.0000        0.0000        0.0000        0.0000        0.0000        0.0000        0.0000        0.0000        0.0000        0.0000        0.0000        0.0000        0.0000        0.0000        0.0000        0.0000        0.0000
        0.0000        0.0000        0.0000        0.0000        0.0000        0.0000        0.0000        0.0000        0.0000        0.0000        0.0000        0.0000        0.0000        0.0000        0.0000        0.0000        0.0000        0.0000        0.0000        0.0000        0.0000        0.0000        0.0000        0.0000        0.0000        0.0000        0.0000       62.8343       48.1452       31.9094       20.5225        3.6513        4.8131        1.6492        3.6072        2.6727        6.3859        6.9565        7.2013        3.8959        5.8634        8.8630        8.5894        5.1834        9.9978       16.1273       18.4236       26.4106       20.6252       27.9513       35.9993       17.3644        6.9994        8.0486       18.8998        7.7227        5.3431        5.9004        7.3357        6.8710       10.2291        9.6705        4.5831        4.6329        5.7907       11.8485       10.8860        8.6836       10.3280       11.3827       15.7934       11.7751       12.0736       13.5048       13.4032       15.4859       22.2724       25.8817       26.3636       26.9373       22.5091       23.7477       32.0622       33.6360       36.6188       37.7295       44.7711       47.4767       45.7603       51.5932       51.7567       46.7374       44.0447       44.2603       51.5226       43.5083       44.8726       43.5272       27.8434       23.5447       22.7361       26.3618       28.3715       24.2096       20.7440       18.7879       17.4170       20.8077       20.8810       20.0047       26.2711       33.9596       37.8568       38.2574       36.7165       34.0313       35.5833       38.5368       41.6287       36.4052       40.8952       35.0606       31.1730       41.5060       44.7471       43.0259       47.8793       47.8862       39.8370       45.4606       42.2879       38.8704       40.1561       42.6031       42.2913       48.2652       50.1347       52.4886       49.1987       42.7513       40.6822       40.6281       35.8795       28.4495       28.4863       26.3953       28.0861       36.9582       37.8568       36.5256       36.1070       28.4028       27.9624       69.8012       73.2204       32.0485      194.1565       33.2426       37.5744       39.5672       36.7030       35.2474       35.4821       28.9963       28.1843       29.4776       37.8186       42.9073       41.9630       40.4152       44.6578       44.6125       50.4292       60.8888       56.8431       66.4588       67.7056       75.6030       70.0576       73.1944       65.1783       67.2929       65.2916       57.1025       59.9888       55.1124       39.8797       46.9291       37.3835       34.5533       40.2793       44.3863       37.1071       43.9936       50.4517       59.0943       53.1845       54.9593       62.1751       59.2800        0.0000        0.0000        0.0000        0.0000        0.0000        0.0000        0.0000        0.0000        0.0000        0.0000        0.0000        0.0000        0.0000        0.0000        0.0000        0.0000        0.0000        0.0000        0.0000        0.0000        0.0000        0.0000        0.0000        0.0000        0.0000        0.0000        0.0000        0.0000        0.0000        0.0000        0.0000        0.0000        0.0000        0.0000        0.0000        0.0000        0.0000        0.0000        0.0000        0.0000        0.0000        0.0000        0.0000        0.0000        0.0000        0.0000        0.0000        0.0000        0.0000
        0.0000        0.0000        0.0000        0.0000        0.0000        0.0000        0.0000        0.0000        0.0000        0.0000        0.0000        0.0000        0.0000        0.0000        0.0000        0.0000        0.0000        0.0000        0.0000        0.0000        0.0000        0.0000        0.0000        0.0000        0.0000        0.0000        0.0000        0.0000        0.0000        0.0000       24.8224       14.5296        5.1488        4.4771       10.8104       10.5399       12.9735       16.9023       13.8582        3.6815        3.2682        3.9250        4.0895        7.7806       17.3894       15.4381       13.9799       14.0633       23.1279       17.0918       24.0766       16.8444       24.2246       16.2647       17.9766       10.8886        5.1770        3.2768        5.5380        7.4601        7.4794        2.4706        4.9472        5.3063        4.1848        9.6303        9.1635        9.4722       12.1117       12.5580       16.0131       11.2615       13.1029       14.2758       15.1617       18.0427       19.4306       23.9890       31.8599       26.8710       25.2520       27.1430       36.2417       39.4800       37.6627       38.6499       35.9165       44.8508       54.3730       62.7492       55.3060       51.8937       53.3277       55.0306       54.3389       47.4012       47.7622       63.4103       39.1431       23.1729       25.0803       26.5851       17.8876       25.6446       14.2969       12.4880       13.6953       18.1874       18.1468       19.7273       26.2383       30.3690       29.4879       29.0593       32.8859       35.0219       37.0594       36.4316       39.0001       39.2907       36.8393       37.6940       32.8362       44.6901       35.7640       37.1117       35.8343       40.0960       36.9231       33.0919       32.9184       36.6513       42.2498       51.1784       53.9064       53.4607       44.9393       45.1882       46.1501       39.6893       36.8228       35.3876       33.8304       30.9268       29.8679       25.7692       27.6938       33.8344       33.9166       33.8633       32.9765       33.3802       34.9025       31.8686       34.6974       37.5984       36.6673       37.3056       37.7267       37.9509       41.2092       41.2355       41.2386       37.5170       35.8906       33.0247       35.0313       45.5558       55.5544       54.1398       50.9559       45.5345       57.2064       53.2581       55.4946       62.6425       79.2563       88.9185       81.7236       76.6775       74.3888       76.2643       69.8144       76.5431       67.3440       58.7748       54.2024       36.1232       35.9136       36.6222       42.7894       41.2151       44.9621       66.2928       51.4609       53.5859       63.4261       49.8905       65.2703       87.4200        0.0000        0.0000        0.0000        0.0000        0.0000        0.0000        0.0000        0.0000        0.0000        0.0000        0.0000        0.0000        0.0000        0.0000        0.0000        0.0000        0.0000        0.0000        0.0000        0.0000        0.0000        0.0000        0.0000        0.0000        0.0000        0.0000        0.0000        0.0000        0.0000        0.0000        0.0000        0.0000        0.0000        0.0000        0.0000        0.0000        0.0000        0.0000        0.0000        0.0000        0.0000        0.0000        0.0000        0.0000        0.0000        0.0000        0.0000        0.0000        0.0000
        0.0000        0.0000        0.0000        0.0000        0.0000        0.0000        0.0000        0.0000        0.0000        0.0000        0.0000        0.0000        0.0000        0.0000        0.0000        0.0000        0.0000        0.0000        0.0000        0.0000        0.0000        0.0000        0.0000        0.0000        0.0000        0.0000        0.0000        0.0000        0.0000        0.0000        0.0000       43.4354       52.6203        0.0000        0.0000       21.7808       19.4162       14.4822        9.9436        5.9030        4.4222        5.5224       11.2997       18.1677       14.5028       17.6102       15.4344       21.1538       20.8899       15.0137       13.3424       14.0926       20.8268       18.8157        8.5479        2.6069        0.9849        2.1712        4.8123        9.7220        8.9170        3.5841        2.7774        3.1928        7.0342       14.0705       13.5206       22.4211       17.2308       20.2579       20.4293        8.7115       10.2360       12.4437       18.5459       25.2104       33.6170       37.1046       40.5584       37.0057       46.3764       68.9501       55.8617       69.1560       62.3698       66.8761       47.3061       62.5861       55.6506       80.4536       89.9239       80.7427       49.9677       70.2415       71.7646       45.7003       46.1544       44.5881       55.5488       26.0297       27.8089       23.8668       27.8522       19.2590       15.3177       13.6670       14.0282       16.6259       14.5326       25.8141       28.3688       35.3666       34.8521       36.6597       38.4251       29.8715       28.8396       29.8471       31.3145       38.0382       36.2210       37.4148       34.1612       37.1260       29.7736       30.0759       36.8220       37.1011       38.2061       31.9294       31.1249       37.2285       39.0962       43.5798       40.7901       41.5022       42.4122       44.6987       50.3837       41.9005       35.9874       33.9830       32.2152       30.7630       31.6565       27.6998       25.5148       28.7883       24.2009       24.6772       32.2944       35.6939       36.4215       31.0337       33.5650       36.2089       36.6422       33.1856       35.7706       51.6945       54.1519       55.1829       57.5897       47.8793       44.8726       45.6601       46.9592       57.3143       59.7806       60.4423       69.4975       76.6977       72.2887       76.8653       67.4666       76.2760       88.2789      108.0430      100.0195       82.4899       81.1618       78.9736       68.7470       66.3248       55.1608       50.6462       54.7092       45.2630       45.1821       41.8299       46.6027       54.7730       58.8879       59.2288       52.1347       70.6670       61.5518       62.5859        0.0000        0.0000        0.0000        0.0000        0.0000        0.0000        0.0000        0.0000        0.0000        0.0000        0.0000        0.0000        0.0000        0.0000        0.0000        0.0000        0.0000        0.0000        0.0000        0.0000        0.0000        0.0000        0.0000        0.0000        0.0000        0.0000        0.0000        0.0000        0.0000        0.0000        0.0000        0.0000        0.0000        0.0000        0.0000        0.0000        0.0000        0.0000        0.0000        0.0000        0.0000        0.0000        0.0000        0.0000        0.0000        0.0000        0.0000        0.0000        0.0000        0.0000        0.0000
        0.0000        0.0000        0.0000        0.0000        0.0000        0.0000        0.0000        0.0000        0.0000        0.0000        0.0000        0.0000        0.0000        0.0000        0.0000        0.0000        0.0000        0.0000        0.0000        0.0000        0.0000        0.0000        0.0000        0.0000        0.0000        0.0000        0.0000        0.0000        0.0000        0.0000        0.0000        0.0000        0.0000        0.0000        0.0000        0.0000        0.0000       28.1915       20.0152        8.7323        2.2153        7.3188       10.8966       15.9971       14.2662       32.2312       37.8747       20.1070       18.2267       16.0954       13.3285       10.2788       10.7598        8.5454        4.6706        1.5528        2.4162        3.6214        2.3476        6.8883        7.9939       11.0720        8.6913        4.1261        6.4470       10.4829       14.6039       19.2660       16.6897       22.4742       15.8031        9.3129       10.0081       24.3379       18.5820       18.3115       21.4992       31.8802       47.3990       43.2421       39.5110       53.0807       57.1879       76.0115       77.2626       65.4913       53.0061       59.3262       59.6175       84.9388      108.2039       90.5729       93.8858       77.0810       60.9113       55.4079       45.6240       34.6838       53.8497       54.5917       21.2031       25.5144       20.2831       21.2621       15.8131       15.2471       14.6947       20.5930       16.2959       18.7853       21.4732       29.7708       30.4644       34.9988       31.7431       26.4177       27.9164       28.9879       29.1605       32.4271       34.0390       30.1932       27.8644       27.0670       31.4716       36.8765       39.2354       40.1786       45.7924       34.2859       34.4271       35.4726       33.0703       33.1514       33.8993       34.3611       40.4724       45.5100       44.8973       38.8128       43.2442       34.3690       30.9373       48.4703       51.2518       49.2413       42.1261       22.8384       27.1800       31.1223       36.9609       46.7112       42.2728       37.9334       38.4730       33.6446       35.5122       35.0299       48.6267       53.1098       48.4431       47.5851       49.1248       56.6039       51.3269       57.6081       61.7722       70.9946       70.5045       63.4029       75.6095       79.6839       95.4431       80.3736       73.4146       78.8255       83.7392      112.6386      107.1231       98.5741       81.8811       82.4190      193.1245      158.2065       54.4884       57.6330       55.4252       51.2500       57.0106       52.5393       44.4518       48.6916       64.6483       56.4958       61.8956       61.7978       51.7992        0.0000        0.0000        0.0000        0.0000        0.0000        0.0000        0.0000        0.0000        0.0000        0.0000        0.0000        0.0000        0.0000        0.0000        0.0000        0.0000        0.0000        0.0000        0.0000        0.0000        0.0000        0.0000        0.0000        0.0000        0.0000        0.0000        0.0000        0.0000        0.0000        0.0000        0.0000        0.0000        0.0000        0.0000        0.0000        0.0000        0.0000        0.0000        0.0000        0.0000        0.0000        0.0000        0.0000        0.0000        0.0000        0.0000        0.0000        0.0000        0.0000        0.0000        0.0000        0.0000
        0.0000        0.0000        0.0000        0.0000        0.0000        0.0000        0.0000        0.0000        0.0000        0.0000        0.0000        0.0000        0.0000        0.0000        0.0000        0.0000        0.0000        0.0000        0.0000        0.0000        0.0000        0.0000        0.0000        0.0000        0.0000        0.0000        0.0000        0.0000        0.0000        0.0000        0.0000        0.0000        0.0000        0.0000        0.0000        0.0000        0.0000        0.0000        0.0000       10.6818        2.8188        6.4682        5.6767        8.3136       13.4187       14.4685       12.1812       12.3718       13.4768       16.2658       10.7154       14.2205       11.9911        5.2740        4.5829        3.3107        2.3746        1.5560        1.6250        2.5040        2.2736        3.9433        2.0630        3.0260        4.4133        4.6735        9.8202        8.8164       20.8560       21.5439       13.3971       11.4298       35.8491       19.0868       19.9027       18.9640       21.1990       32.6042       50.9070       50.3677       48.9650       50.4181       55.7158       58.8595       59.8229       68.3423       64.5540       86.4134       93.1812       86.5260       82.1462       73.5868       92.4528       88.7796       70.8579       51.0636       47.5455       33.1105       29.6826       41.0448       32.9075       27.1923       30.1475       22.3901       17.3098       13.6379       13.1826       16.0114       14.8132       13.4421       16.8619       22.1226       25.1323       25.3255       22.9634       22.8895       25.2354       25.1612       27.4262       32.6308       30.8031       26.7778       27.4970       31.3552       34.8125       32.4007       35.3725       35.6370       33.7962       35.9469       40.8967       37.7427       32.6344       29.4084       36.6223       37.1489       38.6885       41.3081       42.4246       41.8502       39.2782       38.6880       41.3270       49.1077       31.2393       28.5161       28.4887       28.8390       37.9288       33.3485       30.4594       36.9091       38.3649       37.2387       37.5919       38.3348       39.4909       54.5705       73.5577       70.6188       58.3693       55.6142       51.5793       54.7154       70.1983       76.4997       81.6405       78.4435       75.4083       77.0385       81.5143      106.1013       87.4512       64.6270       65.7703      100.8142      109.0763      127.3315      130.3921      100.3669       92.6106      123.8909      162.5862       80.7168       56.4064       51.5142       54.5252       59.4292       65.0084       73.8528       51.9358       45.8977       70.1129       65.8712       47.0365       45.6041       56.0934        0.0000        0.0000        0.0000        0.0000        0.0000        0.0000        0.0000        0.0000        0.0000        0.0000        0.0000        0.0000        0.0000        0.0000        0.0000        0.0000        0.0000        0.0000        0.0000        0.0000        0.0000        0.0000        0.0000        0.0000        0.0000        0.0000        0.0000        0.0000        0.0000        0.0000        0.0000        0.0000        0.0000        0.0000        0.0000        0.0000        0.0000        0.0000        0.0000        0.0000        0.0000        0.0000        0.0000        0.0000        0.0000        0.0000        0.0000        0.0000        0.0000        0.0000        0.0000        0.0000
        0.0000        0.0000        0.0000        0.0000        0.0000        0.0000        0.0000        0.0000        0.0000        0.0000        0.0000        0.0000        0.0000        0.0000        0.0000        0.0000        0.0000        0.0000        0.0000        0.0000        0.0000        0.0000        0.0000        0.0000        0.0000        0.0000        0.0000        0.0000        0.0000        0.0000        0.0000        0.0000        0.0000        0.0000        0.0000        0.0000        0.0000        0.0000        0.0000        0.0000        2.3210        1.4840        3.6444        7.7997        6.7680       10.3895       18.1868       14.4039       14.6764       17.0910       13.6479       11.3031       11.6518        8.1960        5.2852        2.7996        1.6835        0.5419        2.3695        4.1362        2.7618        1.6691        2.7917        2.2244        3.3370        5.7593       13.6605       11.4449       13.2516       16.7333       15.6385       10.4395       21.5990       16.4202       16.9021       20.6692       27.0432       18.7404       28.1836       43.8866       43.5823       40.8831       50.0035       56.7210       53.7219       50.9527       49.2624      113.9383      155.5771      134.4892       78.7218       85.5676      108.7949       71.0319       72.7252       70.9173       74.9813       38.8407       31.2488       34.9096       43.6817       29.1700       29.9491       23.1247       21.6248       19.8118       14.7707       14.1209       11.1015       13.0841       18.9616       22.5295       20.9864       21.4807       22.3507       20.5357       20.5542       22.7440       23.4518       25.5482       24.3137       24.1908       27.8755       30.7013       33.7580       28.5039       30.6983       32.7270       29.9105       33.0049       35.0243       33.0113       32.1171       28.6595       30.0751       33.6146       31.7376       36.8091       36.2831       31.8192       27.7854       31.4645       35.7459       32.3800       27.0126       30.1779       31.5069       42.1705       41.5488       51.7192       40.1640       46.8438       42.6753       44.8559       49.4877       42.7960       75.6827       89.9327      100.2066       69.2432       60.2029       58.6162       58.9568       67.1224       71.2200       81.9169       80.3029       84.9175       88.3978       89.6331       95.6604      141.4046      129.4396      105.0458       71.4788       89.8285      118.7429      133.6907      132.3125      105.2173       95.9398       94.6802       89.5427       73.1080       57.1546       53.7479       57.2659       57.0520       68.0009       71.0824       60.3679       52.7712       58.9104       54.2866       54.0360       48.2335        0.0000        0.0000        0.0000        0.0000        0.0000        0.0000        0.0000        0.0000        0.0000        0.0000        0.0000        0.0000        0.0000        0.0000        0.0000        0.0000        0.0000        0.0000        0.0000        0.0000        0.0000        0.0000        0.0000        0.0000        0.0000        0.0000        0.0000        0.0000        0.0000        0.0000        0.0000        0.0000        0.0000        0.0000        0.0000        0.0000        0.0000        0.0000        0.0000        0.0000        0.0000        0.0000        0.0000        0.0000        0.0000        0.0000        0.0000        0.0000        0.0000        0.0000        0.0000        0.0000        0.0000
        0.0000        0.0000        0.0000        0.0000        0.0000        0.0000        0.0000        0.0000        0.0000        0.0000        0.0000        0.0000        0.0000        0.0000        0.0000        0.0000        0.0000        0.0000        0.0000        0.0000        0.0000        0.0000        0.0000        0.0000        0.0000        0.0000        0.0000        0.0000        0.0000        0.0000        0.0000        0.0000        0.0000        0.0000        0.0000        0.0000        0.0000        0.0000        0.0000        0.0000        0.0000        0.0000        0.0000       34.4508       35.9524       38.0279       49.8471       36.7679       33.3524       35.3305       34.0945       30.0117       26.2307       18.1519       17.2853       20.7641       19.2782       21.4565       28.5089       19.3482       23.8070       18.2100       21.0100       36.9937       33.2052       41.9695       62.2081       53.1679       42.1338       45.5714       66.1728       72.1051       69.7078       74.5991       62.9196       42.3797       71.8177       75.7506       64.6857       86.0011      107.4946      111.5463       85.9951      118.7536      126.3408      143.2556      171.3671      179.1742      209.2786      152.5082      168.7762      153.3017      134.9457      115.4092      121.0813      107.0843      102.7375       80.6713       69.6039       63.3487       63.2335       54.9890       54.2060       34.6265       29.4685       24.1433       18.8312       16.9434       14.6643       17.1729       19.3341       14.1603       14.3190       13.7864       15.2088       17.3214       16.4497       17.6212       17.6457       17.7415       20.5408       19.2952       20.9661       29.0593       32.4625       32.4831       32.2071       32.1042       38.7012       37.1038       35.8936       28.5781       28.0528       28.7800       30.1925       24.2408       21.6959       23.9345       25.8841       30.7734       35.8305       32.6853       26.5041       34.2858       35.2541       31.9075       32.6372       40.8355       40.7611       55.7483       50.4102       53.1225       54.4575       57.6559       58.1875       60.8072       69.5681      103.9819       91.9248       66.5651       66.9814       63.5288       69.6549       60.7817       70.7292       88.3144      106.2688      100.9822       86.4087       89.5216       83.5924      113.1455      132.9550      102.7817       72.0255       97.5969      105.4777      100.9751      104.4296       89.0661       82.4820       76.8988       74.3160       66.4267       61.3732       57.7827       65.1534       68.1607       81.8793       77.1445       64.9305       63.5218       70.8644       60.6711       50.8224       49.0200        0.0000        0.0000        0.0000        0.0000        0.0000        0.0000        0.0000        0.0000        0.0000        0.0000        0.0000        0.0000        0.0000        0.0000        0.0000        0.0000        0.0000        0.0000        0.0000        0.0000        0.0000        0.0000        0.0000        0.0000        0.0000        0.0000        0.0000        0.0000        0.0000        0.0000        0.0000        0.0000        0.0000        0.0000        0.0000        0.0000        0.0000        0.0000        0.0000        0.0000        0.0000        0.0000        0.0000        0.0000        0.0000        0.0000        0.0000        0.0000        0.0000        0.0000        0.0000        0.0000        0.0000
        0.0000        0.0000        0.0000        0.0000        0.0000        0.0000        0.0000        0.0000        0.0000        0.0000        0.0000        0.0000        0.0000        0.0000        0.0000        0.0000        0.0000        0.0000        0.0000        0.0000        0.0000        0.0000        0.0000        0.0000        0.0000        0.0000        0.0000        0.0000        0.0000        0.0000        0.0000        0.0000        0.0000        0.0000        0.0000        0.0000        0.0000        0.0000        0.0000        0.0000        0.0000        0.0000        0.0000        0.0000       62.2165       52.8844       52.3218       32.7780       29.1783       30.3106       29.1523       23.0393       24.6595       21.1801       20.3552       28.0906       23.1295       26.2277       27.6724       26.3562       34.7737       31.8033       45.0019       55.1703       53.5197       43.6434       46.7674       72.3406       88.3895       74.3129      103.3493      100.1846       71.8471       70.3829       82.1478       48.8781       57.2542       50.5001       83.1139       70.4131       84.8758       87.4499      107.9077      122.2218      140.4346      173.0487      200.2417      197.0235      198.4237      211.5165      245.6878      230.1654      206.4997      162.4510      123.1564       87.5089      103.6811       99.7763       89.4420       75.7397       65.6941       63.0679       53.7767       42.7131       37.4453       27.3161       25.6705       21.8808       19.4430       16.7629       18.5388       13.8553       13.4381       11.2150       12.2925       13.9116       14.0806       14.1189       15.3067       18.1124       21.4400       17.0603       21.9235       30.1576       30.2268       33.7480       37.3432       42.7626       45.6353       40.1725       38.0813       30.7028       30.1034       33.1143       32.4379       28.2617       22.8691       20.3590       21.2997       28.8481       35.4468       28.2783       29.2442       27.3428       27.7533       32.9718       43.1232       62.6639       58.5171       58.6082       54.0524       59.7785       67.5830       71.3877       68.7527       68.8161       71.7868       89.8440       79.1006       71.4473       72.4661       73.0304       77.0278       77.3701       82.6365       92.9994       99.4500      101.3924       91.3942       94.5647       84.2820      109.8634      120.2220       81.6097       78.0077       93.9624      102.3040       93.5781      101.3875       92.3106       85.9016       85.9999       87.2064       80.0566       70.4785       64.4271       71.0619       76.8917       82.4918       74.4416       67.4847       72.4730       76.6042       93.7553       66.1456      112.0800        0.0000        0.0000        0.0000        0.0000        0.0000        0.0000        0.0000        0.0000        0.0000        0.0000        0.0000        0.0000        0.0000        0.0000        0.0000        0.0000        0.0000        0.0000        0.0000        0.0000        0.0000        0.0000        0.0000        0.0000        0.0000        0.0000        0.0000        0.0000        0.0000        0.0000        0.0000        0.0000        0.0000        0.0000        0.0000        0.0000        0.0000        0.0000        0.0000        0.0000        0.0000        0.0000        0.0000        0.0000        0.0000        0.0000        0.0000        0.0000        0.0000        0.0000        0.0000        0.0000        0.0000
        0.0000        0.0000        0.0000        0.0000        0.0000        0.0000        0.0000        0.0000        0.0000        0.0000        0.0000        0.0000        0.0000        0.0000        0.0000        0.0000        0.0000        0.0000        0.0000        0.0000        0.0000        0.0000        0.0000        0.0000        0.0000        0.0000        0.0000        0.0000        0.0000        0.0000        0.0000        0.0000        0.0000        0.0000        0.0000        0.0000        0.0000        0.0000        0.0000        0.0000        0.0000        0.0000        0.0000        0.0000        0.0000        0.0000       52.0825       43.0820       40.8211       27.6966       22.8301       20.2226       20.9763       24.1435       21.6394       21.4930       22.2294       26.2145       35.0286       46.9916       46.3929       42.6392       39.9988       40.2604       42.7101       48.7560       42.8822       63.0812       67.1423       72.8933       85.6947      111.6166       74.8916       96.1735       97.8821       52.3138       28.9832       33.4294       41.6353       47.1627       63.6604       84.0268       97.7447      141.7621      171.4915      247.7424      241.4415      208.0010      253.3559      315.0733      292.2522      279.2546      262.9496      218.2136      164.8056      113.4683      115.1778       90.8046       83.5930       85.4401       76.5518       79.4125       65.8273       54.6425       42.5317       30.2030       28.2987       19.8886       25.2625       15.1940       15.3546       13.2901       11.1812        8.7753        9.0118       11.9249       11.3401       11.8965       12.1663       12.3542       13.4306       15.2432       18.9476       30.3785       35.2249       38.1723       39.2773       31.9130       36.1650       34.6998       33.5098       26.9987       27.7773       28.5969       29.9595       24.0047       28.3544       22.6799       17.6363       25.8631       23.0642       28.9040       38.7320       31.0602       32.2857       37.1276       41.5980       64.2171       64.3689       69.5939       71.8457       67.0017       71.4399       76.2526       81.2055       74.8966       68.8487       68.9304       69.2288       72.4607       76.2536       81.3217       83.9981       97.5816      103.4682      101.1304       96.4135       92.8369       88.6145       93.1446       82.0608       93.8421       92.2287       85.8874       79.9996       90.2053       87.8163       93.3869       97.6411       88.3077       82.4619       84.4252       91.4429       80.9529       78.2387       74.3739       71.4176       77.8535       82.0632       76.9846       70.3740       80.4806       65.2214       61.1917       72.5797       86.8800        0.0000        0.0000        0.0000        0.0000        0.0000        0.0000        0.0000        0.0000        0.0000        0.0000        0.0000        0.0000        0.0000        0.0000        0.0000        0.0000        0.0000        0.0000        0.0000        0.0000        0.0000        0.0000        0.0000        0.0000        0.0000        0.0000        0.0000        0.0000        0.0000        0.0000        0.0000        0.0000        0.0000        0.0000        0.0000        0.0000        0.0000        0.0000        0.0000        0.0000        0.0000        0.0000        0.0000        0.0000        0.0000        0.0000        0.0000        0.0000        0.0000        0.0000        0.0000        0.0000        0.0000
        0.0000        0.0000        0.0000        0.0000        0.0000        0.0000        0.0000        0.0000        0.0000        0.0000        0.0000        0.0000        0.0000        0.0000        0.0000        0.0000        0.0000        0.0000        0.0000        0.0000        0.0000        0.0000        0.0000        0.0000        0.0000        0.0000        0.0000        0.0000        0.0000        0.0000        0.0000        0.0000        0.0000        0.0000        0.0000        0.0000        0.0000        0.0000        0.0000        0.0000        0.0000        0.0000        0.0000        0.0000        0.0000        0.0000        0.0000       28.5556       23.6605       26.9660       25.2896       26.2582       17.7607       17.6287       20.6498       26.9357       28.2978       29.6162       23.4709       26.0633       30.8479       34.5014       24.5426       30.9245       34.6443       46.9209       55.4863       56.6298       52.6860       67.2306       80.9668       62.3064       78.6624       79.4661       70.1439       36.4441       22.7247       31.8251       40.0721       51.6871       58.5030       83.4342      126.7276      140.5023      205.6485      202.6908      162.5792      187.7845      243.5195      282.9581      325.6105      328.9697      374.6454      336.7152      240.3073      132.7478      102.3215       79.1821       70.1263       91.1364       89.6148       90.0952       89.2857       71.9229       47.4025       37.3237       35.4321       23.6428       18.2923       12.4494       10.2285        7.4818        6.2599        7.1221        6.8139        8.3127        9.4822       10.4426       10.5789       13.0479       13.4967       14.9402       15.3845       23.4228       27.1314       28.4188       31.7444       28.7512       28.3036       28.7406       27.7309       22.4564       24.4729       24.4032       21.2518       19.9202       20.8464       27.9035       24.3286       26.5080       25.8936       23.4634       30.4500       41.0500       51.8317       59.0078       56.0864       69.3741       56.3400       53.2873       63.7478       74.6984       98.6224       83.5832       98.7571       74.4236       72.3232       66.7671       76.3308       78.5261       89.2476       93.9445      100.1708      116.7473      119.7483      100.7014       89.4364       86.3148       91.8898       89.9986       83.0554       87.1281       84.2252       83.6901       88.6449       98.8801       96.5424      105.8500      105.8430       96.6355       95.2775       96.9159       88.4233       81.3452       85.6645       81.5804       80.0622       85.6372       82.9296       87.8425       77.7226       79.8305       61.4731       54.7448       64.2211        0.0000        0.0000        0.0000        0.0000        0.0000        0.0000        0.0000        0.0000        0.0000        0.0000        0.0000        0.0000        0.0000        0.0000        0.0000        0.0000        0.0000        0.0000        0.0000        0.0000        0.0000        0.0000        0.0000        0.0000        0.0000        0.0000        0.0000        0.0000        0.0000        0.0000        0.0000        0.0000        0.0000        0.0000        0.0000        0.0000        0.0000        0.0000        0.0000        0.0000        0.0000        0.0000        0.0000        0.0000        0.0000        0.0000        0.0000        0.0000        0.0000        0.0000        0.0000        0.0000        0.0000        0.0000
        0.0000        0.0000        0.0000        0.0000        0.0000        0.0000        0.0000        0.0000        0.0000        0.0000        0.0000        0.0000        0.0000        0.0000        0.0000        0.0000        0.0000        0.0000        0.0000        0.0000        0.0000        0.0000        0.0000        0.0000        0.0000        0.0000        0.0000        0.0000        0.0000        0.0000        0.0000        0.0000        0.0000        0.0000        0.0000        0.0000        0.0000        0.0000        0.0000        0.0000        0.0000        0.0000        0.0000        0.0000        0.0000        0.0000        0.0000        0.0000        0.0000        0.0000       17.4987       25.5029       23.9589       27.0274       34.8048       43.9682       42.4286       43.1429       44.0244       44.0137       45.2281       45.0421       47.9096      126.3078      118.2852      110.7160        0.0000        0.0000      137.9348      141.1636      147.6319      114.8996      108.0457      118.3937      105.7770       96.7247       93.7007       96.7567      102.4070      114.3429      110.8217       94.1387      108.2216      109.7203      112.5688      149.9949      197.4615      191.4098      285.2670        0.0000        0.0000        0.0000        0.0000      264.9841      216.8628      163.0713      170.8431      144.4368        0.0000      167.7762      165.7336      145.0298      121.7128       71.6974       54.9558       45.7035       37.1211       17.9670       12.9005        8.1744        6.0537        5.9112        4.1683        7.8493        3.9236        6.8454        7.6739        8.2473        8.2236        8.7963        8.4971        9.3502       10.9237       13.2961       15.5948       16.5764       20.0303       20.8878       22.5254       23.0341       22.3465       17.6596       18.6454       20.1102       18.4625       17.0773       15.9443       16.1170       20.6003       23.0025       25.3221       40.5749       28.4222       31.0089       43.6241       47.2327       46.4972       51.4504       51.0603       46.9449       49.9789       62.8214       67.2293       67.5420       78.0920       63.9520       73.6308       70.7210       70.9819       80.7186       97.4293      113.0843      118.5277      120.9407      101.0362      103.2355       97.4828       87.1605       83.2103       83.2379       83.7950       88.5233       89.6571       93.9540       99.1326      102.2281       95.8003      106.9469       97.9354       91.0039       86.5076       95.3599       89.1498       82.7706       78.3831       73.0087       70.7394       89.5879       82.4299       92.5259       77.0172       82.6234       70.6178        0.0000        0.0000        0.0000        0.0000        0.0000        0.0000        0.0000        0.0000        0.0000        0.0000        0.0000        0.0000        0.0000        0.0000        0.0000        0.0000        0.0000        0.0000        0.0000        0.0000        0.0000        0.0000        0.0000        0.0000        0.0000        0.0000        0.0000        0.0000        0.0000        0.0000        0.0000        0.0000        0.0000        0.0000        0.0000        0.0000        0.0000        0.0000        0.0000        0.0000        0.0000        0.0000        0.0000        0.0000        0.0000        0.0000        0.0000        0.0000        0.0000        0.0000        0.0000        0.0000        0.0000        0.0000        0.0000        0.0000
        0.0000        0.0000        0.0000        0.0000        0.0000        0.0000        0.0000        0.0000        0.0000        0.0000        0.0000        0.0000        0.0000        0.0000        0.0000        0.0000        0.0000        0.0000        0.0000        0.0000        0.0000        0.0000        0.0000        0.0000        0.0000        0.0000        0.0000        0.0000        0.0000        0.0000        0.0000        0.0000        0.0000        0.0000        0.0000        0.0000        0.0000        0.0000        0.0000        0.0000        0.0000        0.0000        0.0000        0.0000        0.0000        0.0000        0.0000        0.0000        0.0000        0.0000        0.0000        0.0000        0.0000        0.0000        0.0000       45.8892       52.1864       54.2659        0.0000        0.0000        0.0000       52.6039       50.2611      103.7358       90.8011        0.0000        0.0000        0.0000        0.0000        0.0000        0.0000        0.0000       91.2898       90.2769       89.2606       89.5809       83.5264       86.7864       91.3031      109.6636      115.1151      111.2886      125.7149      110.3829      127.4338      162.6423      207.5179      161.3765        0.0000        0.0000        0.0000        0.0000        0.0000        0.0000      312.6298      141.4292        0.0000        0.0000        0.0000      148.0349      170.1867      187.2941      143.5046       83.7108       66.5751       61.9958       47.2976       23.4893       13.0820       13.5809       15.1519        8.0972        5.3535        3.6692        3.2695        5.2017        7.2825        6.3070        6.5660        6.2253        6.5037        7.4597        8.5773       11.1687       11.9286       13.3785       19.4627       20.9698       18.9781       22.8692       23.2376       15.0922       15.8546       18.2630       17.6669       18.6634       17.1352       18.2231       20.9154       27.6827       28.3860       39.9778       36.2793       38.8377       44.5120       39.1597       38.6750       53.1373       50.5625       49.5675       44.9362       51.9171       61.9635       73.4840       66.8644       72.6810       75.4993       83.5139       96.6771       86.6739      104.9876      119.1717      115.4298      111.9368      115.3411      127.8954      112.4180       87.1401       84.4019       83.4743       91.7737       99.1527       90.9542      115.6057      107.6656      103.3271       99.7500       97.6445       95.3118       90.5701      101.8321      102.7945       83.9686       73.0190       70.8791       66.6094       61.4583       71.4329       78.7389       79.3987       82.4565       85.9601       80.7448        0.0000        0.0000        0.0000        0.0000        0.0000        0.0000        0.0000        0.0000        0.0000        0.0000        0.0000        0.0000        0.0000        0.0000        0.0000        0.0000        0.0000        0.0000        0.0000        0.0000        0.0000        0.0000        0.0000        0.0000        0.0000        0.0000        0.0000        0.0000        0.0000        0.0000        0.0000        0.0000        0.0000        0.0000        0.0000        0.0000        0.0000        0.0000        0.0000        0.0000        0.0000        0.0000        0.0000        0.0000        0.0000        0.0000        0.0000        0.0000        0.0000        0.0000        0.0000        0.0000        0.0000        0.0000        0.0000        0.0000
        0.0000        0.0000        0.0000        0.0000        0.0000        0.0000        0.0000        0.0000        0.0000        0.0000        0.0000        0.0000        0.0000        0.0000        0.0000        0.0000        0.0000        0.0000        0.0000        0.0000        0.0000        0.0000        0.0000        0.0000        0.0000        0.0000        0.0000        0.0000        0.0000        0.0000        0.0000        0.0000        0.0000        0.0000        0.0000        0.0000        0.0000        0.0000        0.0000        0.0000        0.0000        0.0000        0.0000        0.0000        0.0000        0.0000        0.0000        0.0000        0.0000        0.0000        0.0000        0.0000        0.0000        0.0000        0.0000        0.0000        0.0000        0.0000        0.0000        0.0000        0.0000       54.8736       40.9470       66.7781       59.4003        0.0000        0.0000        0.0000        0.0000        0.0000        0.0000        0.0000        0.0000       91.3832       83.7914       76.8616       74.5153       69.9260       79.4821      112.7601      169.7570      131.6856      135.4665      129.7920      158.4645        0.0000        0.0000        0.0000        0.0000        0.0000        0.0000        0.0000        0.0000        0.0000        0.0000        0.0000        0.0000        0.0000        0.0000        0.0000      142.9265      161.5020      135.4883       79.0628       67.7322       56.8999       46.3350       24.6429       12.5547        8.4041        5.7723        3.5355        2.6910        2.5974        2.1234        4.5465        6.3393        5.5195        5.6181        5.3355        6.7973        6.4237        7.3872        9.1264       11.4039       14.0678       15.4902       16.3603       22.7387       22.8857       24.2157       17.4858       15.3526       17.6449       17.3056       17.7598       19.3461       22.4353       30.5090       30.1633       35.5860       45.0330       45.0566       51.0386       46.8022       41.2617       36.5837       46.2769       48.5571       66.4724       61.8367       59.9351       64.3794       66.1533       71.6994       70.8652       94.6032      102.1541      107.4335       97.6575      111.0020      118.8896      118.4514      122.4258      117.4234       94.6020       85.1548       98.2880       91.6738       86.3774       99.7358      118.4228      106.0920      128.1871      130.1513      112.4379      113.3490      112.2568      104.7811       93.3164       93.7017       91.8559       88.8388       69.0169       63.3453       64.5254       52.7644       59.3900       58.1905       71.5294       53.3367       60.3846        0.0000        0.0000        0.0000        0.0000        0.0000        0.0000        0.0000        0.0000        0.0000        0.0000        0.0000        0.0000        0.0000        0.0000        0.0000        0.0000        0.0000        0.0000        0.0000        0.0000        0.0000        0.0000        0.0000        0.0000        0.0000        0.0000        0.0000        0.0000        0.0000        0.0000        0.0000        0.0000        0.0000        0.0000        0.0000        0.0000        0.0000        0.0000        0.0000        0.0000        0.0000        0.0000        0.0000        0.0000        0.0000        0.0000        0.0000        0.0000        0.0000        0.0000        0.0000        0.0000        0.0000        0.0000        0.0000        0.0000        0.0000
        0.0000        0.0000        0.0000        0.0000        0.0000        0.0000        0.0000        0.0000        0.0000        0.0000        0.0000        0.0000        0.0000        0.0000        0.0000        0.0000        0.0000        0.0000        0.0000        0.0000        0.0000        0.0000        0.0000        0.0000        0.0000        0.0000        0.0000        0.0000        0.0000        0.0000        0.0000        0.0000        0.0000        0.0000        0.0000        0.0000        0.0000        0.0000        0.0000        0.0000        0.0000        0.0000        0.0000        0.0000        0.0000        0.0000        0.0000        0.0000        0.0000        0.0000        0.0000        0.0000        0.0000        0.0000        0.0000        0.0000        0.0000        0.0000        0.0000        0.0000        0.0000        0.0000       57.7686       70.9745        0.0000        0.0000        0.0000        0.0000        0.0000        0.0000        0.0000        0.0000        0.0000        0.0000       87.2264       70.9758       75.5882       78.9511       84.2644      155.5733      175.8819      167.3877      149.2357      149.6320        0.0000        0.0000        0.0000        0.0000        0.0000        0.0000        0.0000        0.0000        0.0000        0.0000        0.0000        0.0000        0.0000        0.0000        0.0000        0.0000        0.0000      139.2785      143.6872       79.7642       67.7844       55.6503       42.6260       37.7218       11.7888        6.4025        5.3009        4.0775        2.2736        1.5018        1.9144        3.9770        4.5327        5.1104        5.6886        6.3757        5.6029        6.1854        7.5942       10.5566       10.6628       11.9076       17.1928       21.4363       25.9578       23.4511       22.7705       16.9943       15.4447       16.0399       17.0193       18.9020       25.3466       26.8936       34.2886       50.5256       51.4409       55.0847       55.3161       59.5998       56.0986       49.1658       53.1816       70.5114       70.2284       71.3747       78.9835       91.6929       93.3367       74.9953       74.5588       62.5850       91.8472      101.0662      109.3728      109.2614      105.3937      120.7702      125.5662      130.1568      129.0991       95.6046       87.9304       91.6798      111.7873       99.3486       97.9788      113.3451      120.2294      112.7537      113.6988      112.4446      114.8467      109.9709      107.7863      103.4935      103.5414      106.3222       88.8120       67.8183       63.0033       57.1945       53.4728       48.3261       52.3448       64.4312       56.4603        0.0000        0.0000        0.0000        0.0000        0.0000        0.0000        0.0000        0.0000        0.0000        0.0000        0.0000        0.0000        0.0000        0.0000        0.0000        0.0000        0.0000        0.0000        0.0000        0.0000        0.0000        0.0000        0.0000        0.0000        0.0000        0.0000        0.0000        0.0000        0.0000        0.0000        0.0000        0.0000        0.0000        0.0000        0.0000        0.0000        0.0000        0.0000        0.0000        0.0000        0.0000        0.0000        0.0000        0.0000        0.0000        0.0000        0.0000        0.0000        0.0000        0.0000        0.0000        0.0000        0.0000        0.0000        0.0000        0.0000        0.0000        0.0000
        0.0000        0.0000        0.0000        0.0000        0.0000        0.0000        0.0000        0.0000        0.0000        0.0000        0.0000        0.0000        0.0000        0.0000        0.0000        0.0000        0.0000        0.0000        0.0000        0.0000        0.0000        0.0000        0.0000        0.0000        0.0000        0.0000        0.0000        0.0000        0.0000        0.0000        0.0000        0.0000        0.0000        0.0000        0.0000        0.0000        0.0000        0.0000        0.0000        0.0000        0.0000        0.0000        0.0000        0.0000        0.0000        0.0000        0.0000        0.0000        0.0000        0.0000        0.0000        0.0000        0.0000        0.0000        0.0000        0.0000        0.0000        0.0000        0.0000        0.0000        0.0000        0.0000        0.0000        0.0000        0.0000        0.0000        0.0000        0.0000        0.0000        0.0000        0.0000        0.0000        0.0000        0.0000       81.5747      102.1676       77.8791       95.4673       99.8538      126.4917      131.9491      132.6511      113.8543        0.0000        0.0000        0.0000        0.0000        0.0000        0.0000        0.0000        0.0000        0.0000        0.0000        0.0000        0.0000        0.0000        0.0000        0.0000        0.0000        0.0000        0.0000      145.1618      144.2870       96.2965       70.7517       53.9122       40.9500       15.8338        9.0191        5.1467        4.3184        3.4972        2.2601        2.4043        2.3451        3.6578        4.4938        4.9754        5.2683        6.4130        6.0401        6.5490        7.7029       12.1881       12.8359       13.0867       15.1226       19.6422       22.0349       22.0055       21.5778       20.9026       17.5167       17.7135       18.8368       23.8071       27.7243       29.5607       35.9092       45.8043       54.7225       61.7769       58.8888       63.3090       66.5619       70.7688       70.6998       87.0136       93.8904       89.8772       85.2355       64.8852       60.8259       63.7219       76.6572       81.6434       88.5366       93.0496       96.9657      112.0933      124.7235      114.4577      122.1486      104.2514       91.5701       80.2098       81.5779       94.1897      105.6327      104.3163      100.8447      113.5252      132.6232      126.0820      118.4162      112.3997      111.1894      107.1436      100.8516       96.4757       88.7392       80.6689       71.4220       68.3422       60.8737       54.6814       54.2193       48.4888       43.1720       50.8510       69.5699        0.0000        0.0000        0.0000        0.0000        0.0000        0.0000        0.0000        0.0000        0.0000        0.0000        0.0000        0.0000        0.0000        0.0000        0.0000        0.0000        0.0000        0.0000        0.0000        0.0000        0.0000        0.0000        0.0000        0.0000        0.0000        0.0000        0.0000        0.0000        0.0000        0.0000        0.0000        0.0000        0.0000        0.0000        0.0000        0.0000        0.0000        0.0000        0.0000        0.0000        0.0000        0.0000        0.0000        0.0000        0.0000        0.0000        0.0000        0.0000        0.0000        0.0000        0.0000        0.0000        0.0000        0.0000        0.0000        0.0000        0.0000        0.0000
        0.0000        0.0000        0.0000        0.0000        0.0000        0.0000        0.0000        0.0000        0.0000        0.0000        0.0000        0.0000        0.0000        0.0000        0.0000        0.0000        0.0000        0.0000        0.0000        0.0000        0.0000        0.0000        0.0000        0.0000        0.0000        0.0000        0.0000        0.0000        0.0000        0.0000        0.0000        0.0000        0.0000        0.0000        0.0000        0.0000        0.0000        0.0000        0.0000        0.0000        0.0000        0.0000        0.0000        0.0000        0.0000        0.0000        0.0000        0.0000        0.0000        0.0000        0.0000        0.0000        0.0000        0.0000        0.0000        0.0000        0.0000        0.0000        0.0000        0.0000        0.0000        0.0000        0.0000        0.0000        0.0000        0.0000        0.0000        0.0000        0.0000        0.0000        0.0000        0.0000        0.0000        0.0000        0.0000        0.0000        0.0000        0.0000        0.0000        0.0000        0.0000        0.0000        0.0000        0.0000        0.0000        0.0000        0.0000        0.0000        0.0000        0.0000        0.0000        0.0000        0.0000        0.0000        0.0000        0.0000        0.0000        0.0000        0.0000        0.0000        0.0000      102.3723       96.7971       80.5756       63.4506       49.9439       38.7702       14.8660        8.3193        4.9883        3.8554        3.6472        2.4143        2.9990        2.4873        3.9948        4.9581        5.1442        5.1863        7.7570        9.8531        8.6080        7.9651       10.4523       11.0776       12.9384       14.0122       16.7047       19.6756       22.0397       22.5291       22.0384       18.5873       22.9807       25.9161       31.5866       30.2360       35.1271       33.3843       42.2391       48.7721       55.5116       68.2794       69.4893       67.6988       64.5065       75.0815       90.8308       90.2131       75.9263       72.5310       73.9116       75.8261       68.7619       80.1327       90.6114      104.6988       98.0719      116.1586      107.7973      103.6590      100.2999      102.0954       85.9208       84.1630       72.9412       78.6106       88.0945      107.4771      111.0474      106.3721      115.6752      134.9137      128.4992      128.3908      121.2412      112.9063      105.8673       99.2174       90.9635       82.7312       80.5130       70.2745       64.1525       59.3918       53.9094       60.5019       54.1438       39.8482       66.2161        0.0000        0.0000        0.0000        0.0000        0.0000        0.0000        0.0000        0.0000        0.0000        0.0000        0.0000        0.0000        0.0000        0.0000        0.0000        0.0000        0.0000        0.0000        0.0000        0.0000        0.0000        0.0000        0.0000        0.0000        0.0000        0.0000        0.0000        0.0000        0.0000        0.0000        0.0000        0.0000        0.0000        0.0000        0.0000        0.0000        0.0000        0.0000        0.0000        0.0000        0.0000        0.0000        0.0000        0.0000        0.0000        0.0000        0.0000        0.0000        0.0000        0.0000        0.0000        0.0000        0.0000        0.0000        0.0000        0.0000        0.0000        0.0000        0.0000
        0.0000        0.0000        0.0000        0.0000        0.0000        0.0000        0.0000        0.0000        0.0000        0.0000        0.0000        0.0000        0.0000        0.0000        0.0000        0.0000        0.0000        0.0000        0.0000        0.0000        0.0000        0.0000        0.0000        0.0000        0.0000        0.0000        0.0000        0.0000        0.0000        0.0000        0.0000        0.0000        0.0000        0.0000        0.0000        0.0000        0.0000        0.0000        0.0000        0.0000        0.0000        0.0000        0.0000        0.0000        0.0000        0.0000        0.0000        0.0000        0.0000        0.0000        0.0000        0.0000        0.0000        0.0000        0.0000        0.0000        0.0000        0.0000        0.0000        0.0000        0.0000        0.0000        0.0000        0.0000        0.0000        0.0000        0.0000        0.0000        0.0000        0.0000        0.0000        0.0000        0.0000        0.0000        0.0000        0.0000        0.0000        0.0000        0.0000        0.0000        0.0000        0.0000        0.0000        0.0000        0.0000        0.0000        0.0000        0.0000        0.0000        0.0000        0.0000        0.0000        0.0000        0.0000        0.0000        0.0000        0.0000        0.0000        0.0000        0.0000        0.0000       90.2050       64.2736       64.6074       58.0223       49.7555       36.7785       14.4603        7.8391        4.5740        3.7902        3.5129        3.1172        2.8673        3.4731        4.5864        4.3518        5.0739        5.6368        7.5367        7.2403        7.7621        9.0091       12.5263       16.0660       18.4966       18.8682       17.8973       21.5043       23.8397       18.8911       19.9062       24.5525       31.6556       28.6140       41.8964       41.2640       45.7284       43.5270       43.6451       59.8010       80.5102       76.3194       88.7656       77.9254       73.3832       87.2849       84.9370       91.3103       86.3247       88.9455       86.7938       74.9632       88.5190       96.9873      100.4041      122.3027      123.2513       99.1739       95.6129       94.9252       90.7506       97.7960       84.9826       82.0678       79.6758       79.6241       97.6505      102.0268      103.6493      103.0531      118.5291      122.6051      130.1172      121.7020      113.2623      110.0925      101.3873       93.2946       88.6507       77.6879       74.4890       66.4620       58.4235       59.4354       58.2607       62.7420       43.0143       61.9794       74.9923        0.0000        0.0000        0.0000        0.0000        0.0000        0.0000        0.0000        0.0000        0.0000        0.0000        0.0000        0.0000        0.0000        0.0000        0.0000        0.0000        0.0000        0.0000        0.0000        0.0000        0.0000        0.0000        0.0000        0.0000        0.0000        0.0000        0.0000        0.0000        0.0000        0.0000        0.0000        0.0000        0.0000        0.0000        0.0000        0.0000        0.0000        0.0000        0.0000        0.0000        0.0000        0.0000        0.0000        0.0000        0.0000        0.0000        0.0000        0.0000        0.0000        0.0000        0.0000        0.0000        0.0000        0.0000        0.0000        0.0000        0.0000        0.0000        0.0000
        0.0000        0.0000        0.0000        0.0000        0.0000        0.0000        0.0000        0.0000        0.0000        0.0000        0.0000        0.0000        0.0000        0.0000        0.0000        0.0000        0.0000        0.0000        0.0000        0.0000        0.0000        0.0000        0.0000        0.0000        0.0000        0.0000        0.0000        0.0000        0.0000        0.0000        0.0000        0.0000        0.0000        0.0000        0.0000        0.0000        0.0000        0.0000        0.0000        0.0000        0.0000        0.0000        0.0000        0.0000        0.0000        0.0000        0.0000        0.0000        0.0000        0.0000        0.0000        0.0000        0.0000        0.0000        0.0000        0.0000        0.0000        0.0000        0.0000        0.0000        0.0000        0.0000        0.0000        0.0000        0.0000        0.0000        0.0000        0.0000        0.0000        0.0000        0.0000        0.0000        0.0000        0.0000        0.0000        0.0000        0.0000        0.0000        0.0000        0.0000        0.0000        0.0000        0.0000        0.0000        0.0000        0.0000        0.0000        0.0000        0.0000        0.0000        0.0000        0.0000        0.0000        0.0000        0.0000        0.0000        0.0000        0.0000        0.0000        0.0000       66.9635       78.1311       55.5173       57.6174       53.2317       44.8173       35.2672       14.1307        8.3107        5.7168        5.0776        4.9907        4.9929        4.9059        4.2674        6.0755        5.6391        6.2539        7.4194       10.2581       11.6943       10.9957       13.3386       16.0828       22.7212       22.7293       23.4699       20.8244       23.1470       25.3231       22.1397       27.4204       25.9960       30.5970       36.1679       44.6871       46.2137       44.9364       47.0400       54.1709       73.6203       80.2354       74.5254       81.1867       85.9864       81.2316       76.3932       94.0376      113.4373      113.9582       99.2747       93.2954       96.4873       90.0388       95.9582       96.8849      101.3209       94.2090       91.3319       98.2552      101.6029      120.1598      108.0143       85.7083       84.1648       89.5553       93.5671      108.8104      108.0891      113.1352      116.9427      125.7147      129.1020      121.6938      114.6112      106.1352      101.6866       98.1952       91.2747       81.3374       74.5993       66.7912       60.4259       53.2527       51.4673       50.5592       53.4430       58.2730        0.0000        0.0000        0.0000        0.0000        0.0000        0.0000        0.0000        0.0000        0.0000        0.0000        0.0000        0.0000        0.0000       95.7300        0.0000        0.0000        0.0000       67.6500        0.0000        0.0000        0.0000        0.0000        0.0000        0.0000        0.0000        0.0000        0.0000        0.0000        0.0000        0.0000        0.0000        0.0000        0.0000        0.0000        0.0000        0.0000        0.0000        0.0000        0.0000        0.0000        0.0000        0.0000        0.0000        0.0000        0.0000        0.0000        0.0000        0.0000        0.0000        0.0000        0.0000        0.0000        0.0000        0.0000        0.0000        0.0000        0.0000        0.0000        0.0000        0.0000        0.0000
        0.0000        0.0000        0.0000        0.0000        0.0000        0.0000        0.0000        0.0000        0.0000        0.0000        0.0000        0.0000        0.0000        0.0000        0.0000        0.0000        0.0000        0.0000        0.0000        0.0000        0.0000        0.0000        0.0000        0.0000        0.0000        0.0000        0.0000        0.0000        0.0000        0.0000        0.0000        0.0000        0.0000        0.0000        0.0000        0.0000        0.0000        0.0000        0.0000        0.0000        0.0000        0.0000        0.0000        0.0000        0.0000        0.0000        0.0000        0.0000        0.0000        0.0000        0.0000        0.0000        0.0000        0.0000        0.0000        0.0000        0.0000        0.0000        0.0000        0.0000        0.0000        0.0000        0.0000        0.0000        0.0000        0.0000        0.0000        0.0000        0.0000        0.0000        0.0000        0.0000        0.0000        0.0000        0.0000        0.0000        0.0000        0.0000        0.0000        0.0000        0.0000        0.0000        0.0000        0.0000        0.0000        0.0000        0.0000        0.0000        0.0000        0.0000        0.0000        0.0000        0.0000        0.0000        0.0000        0.0000        0.0000        0.0000        0.0000        0.0000       48.4309       44.6736       37.0340       43.4218       36.7292       34.1561       34.1177       40.3829       17.4401       11.4910       10.2250        9.6564        8.1622        7.4771        7.7240        8.3771        8.2695        8.6742        9.5834       12.4150       12.8074       15.2195       16.1152       26.3645       24.8801       26.5610       25.9907       24.5183       26.6516       27.1804       31.1266       28.1722       22.3114       28.2263       37.6312       42.5316       40.4159       48.4216       54.9009       73.1536       84.8374       80.8152       92.3460      102.9907      100.9922       93.7501      105.6357      114.2652      141.2151      119.7187      114.7562      116.4112      123.2359      124.8436      126.0643       89.8573       95.3927      102.7593       98.5425      100.7202      101.1721      110.0197      111.3810       98.3937       90.6932       91.9615       90.6591      106.9454      111.7367      120.4427      125.1556      131.0632      129.2186      124.8229      117.7116      110.3544      105.5844      107.0343       95.8100       81.0218       76.1836       57.3471       48.2172       43.4090       42.7100       41.0063       49.3519      162.4270        0.0000        0.0000        0.0000        0.0000        0.0000        0.0000        0.0000        0.0000        0.0000        0.0000        0.0000        0.0000      116.9400       84.8100       98.8500        0.0000      117.3000      108.9300        0.0000        0.0000        0.0000        0.0000        0.0000        0.0000        0.0000        0.0000        0.0000        0.0000        0.0000        0.0000        0.0000        0.0000        0.0000        0.0000        0.0000        0.0000        0.0000        0.0000        0.0000        0.0000        0.0000        0.0000        0.0000        0.0000        0.0000        0.0000        0.0000        0.0000        0.0000        0.0000        0.0000        0.0000        0.0000        0.0000        0.0000        0.0000        0.0000        0.0000        0.0000        0.0000        0.0000
        0.0000        0.0000        0.0000        0.0000        0.0000        0.0000        0.0000        0.0000        0.0000        0.0000        0.0000        0.0000        0.0000        0.0000        0.0000        0.0000        0.0000        0.0000        0.0000        0.0000        0.0000        0.0000        0.0000        0.0000        0.0000        0.0000        0.0000        0.0000        0.0000        0.0000        0.0000        0.0000        0.0000        0.0000        0.0000        0.0000        0.0000        0.0000        0.0000        0.0000        0.0000        0.0000        0.0000        0.0000        0.0000        0.0000        0.0000        0.0000        0.0000        0.0000        0.0000        0.0000        0.0000        0.0000        0.0000        0.0000        0.0000        0.0000        0.0000        0.0000        0.0000        0.0000        0.0000        0.0000        0.0000        0.0000        0.0000        0.0000        0.0000        0.0000        0.0000        0.0000        0.0000        0.0000        0.0000        0.0000        0.0000        0.0000        0.0000        0.0000        0.0000        0.0000        0.0000        0.0000        0.0000        0.0000        0.0000        0.0000        0.0000        0.0000        0.0000        0.0000        0.0000        0.0000        0.0000        0.0000        0.0000        0.0000        0.0000       44.5600       39.9639       40.4801       38.1102       37.2820       31.6768       31.9992       32.8285       38.2223       21.1071       13.6626       12.5512       11.5723       10.0270        9.4272        9.3131       10.9139       10.4460       10.4786       11.1572       13.4097       14.2602       16.5525       17.9952       28.2101       29.5557       33.2624       42.0505       29.1575       31.6950       37.8643       34.9086       37.3604       33.0322       34.7198       42.2172       49.0967       50.5286       57.0671       64.8606       91.5188       86.4180       82.8603       87.7926       93.0274      102.6469      114.3261      134.3264      145.6682      154.4240      148.1693      132.5378      153.6245      142.8279      122.1693      123.4759       98.9131      102.0123      108.7061      131.0199      101.0546       94.5697      106.7642      101.0566       97.7005       97.9760       94.4887       90.1918      102.7385      108.9660      121.5758      126.8580      140.7200      126.0816      117.2386      107.8262      103.5557       98.7771       88.9490       78.2757       67.5937       64.2034       48.2394       41.2816       38.5209       36.8561       55.7646       62.9687      154.6712        0.0000        0.0000        0.0000        0.0000        0.0000        0.0000      248.5726      254.7600        0.0000        0.0000        0.0000        0.0000      126.9900      130.5300        0.0000        0.0000        0.0000        0.0000        0.0000        0.0000        0.0000        0.0000        0.0000        0.0000        0.0000        0.0000        0.0000        0.0000        0.0000        0.0000        0.0000        0.0000        0.0000        0.0000        0.0000        0.0000        0.0000        0.0000        0.0000        0.0000        0.0000        0.0000        0.0000        0.0000        0.0000        0.0000        0.0000        0.0000        0.0000        0.0000        0.0000        0.0000        0.0000        0.0000        0.0000        0.0000        0.0000        0.0000        0.0000        0.0000        0.0000
        0.0000        0.0000        0.0000        0.0000        0.0000        0.0000        0.0000        0.0000        0.0000        0.0000        0.0000        0.0000        0.0000        0.0000        0.0000        0.0000        0.0000        0.0000        0.0000        0.0000        0.0000        0.0000        0.0000        0.0000        0.0000        0.0000        0.0000        0.0000        0.0000        0.0000        0.0000        0.0000        0.0000        0.0000        0.0000        0.0000        0.0000        0.0000        0.0000        0.0000        0.0000        0.0000        0.0000        0.0000        0.0000        0.0000        0.0000        0.0000        0.0000        0.0000        0.0000        0.0000        0.0000        0.0000        0.0000        0.0000        0.0000        0.0000        0.0000        0.0000        0.0000        0.0000        0.0000        0.0000        0.0000        0.0000        0.0000        0.0000        0.0000        0.0000        0.0000        0.0000        0.0000        0.0000        0.0000        0.0000        0.0000        0.0000        0.0000        0.0000        0.0000        0.0000        0.0000        0.0000        0.0000        0.0000        0.0000        0.0000        0.0000        0.0000        0.0000        0.0000        0.0000        0.0000        0.0000        0.0000        0.0000       32.0571       43.5592       38.0593       36.5455       41.2467       36.5247       34.2447       30.6843       26.6141       23.0563       21.7323       18.7033       15.6119       14.3858       13.9432       13.2763       12.3511       11.9703       12.7655       12.1557       12.0472       12.9250       15.1525       16.3484       19.5677       21.1018       31.8618       38.1456       43.8925       52.4716       38.9206       37.0073       47.4582       44.4779       36.0669       41.8152       44.7239       46.6854       57.8160       60.7172       71.9020       74.5469       80.8113       85.7965       72.5206       81.7560      100.9095      114.6360      136.7420      144.3722      156.8061      155.7271      142.9321      139.0791      146.4496      136.4023      117.3332      115.9241      119.1976      110.4825      115.4420      119.2501       97.5635      100.0715      102.7481      100.2253       92.5776      101.4742       97.9280       94.0520       93.6671       90.3602       99.4100       94.9489      104.2581      103.4393      103.5232       98.6314       88.6898       85.0488       79.4482       70.6805       54.5428       44.9985       40.8608       38.5183       36.3462       48.6146       63.1876       66.4087        0.0000        0.0000        0.0000        0.0000        0.0000      114.4651      116.0707      109.8635      158.5500        0.0000        0.0000        0.0000        0.0000        0.0000        0.0000        0.0000        0.0000        0.0000        0.0000        0.0000        0.0000        0.0000        0.0000        0.0000        0.0000        0.0000        0.0000        0.0000        0.0000        0.0000        0.0000        0.0000        0.0000        0.0000        0.0000        0.0000        0.0000        0.0000        0.0000        0.0000        0.0000        0.0000        0.0000        0.0000        0.0000        0.0000        0.0000        0.0000        0.0000        0.0000        0.0000        0.0000        0.0000        0.0000        0.0000        0.0000        0.0000        0.0000        0.0000        0.0000        0.0000        0.0000
        0.0000        0.0000        0.0000        0.0000        0.0000        0.0000        0.0000        0.0000        0.0000        0.0000        0.0000        0.0000        0.0000        0.0000        0.0000        0.0000        0.0000        0.0000        0.0000        0.0000        0.0000        0.0000        0.0000        0.0000        0.0000        0.0000        0.0000        0.0000        0.0000        0.0000        0.0000        0.0000        0.0000        0.0000        0.0000        0.0000        0.0000        0.0000        0.0000        0.0000        0.0000        0.0000        0.0000        0.0000        0.0000        0.0000        0.0000        0.0000        0.0000        0.0000        0.0000        0.0000        0.0000        0.0000        0.0000        0.0000        0.0000        0.0000        0.0000        0.0000        0.0000        0.0000        0.0000        0.0000        0.0000        0.0000        0.0000        0.0000        0.0000        0.0000        0.0000        0.0000        0.0000        0.0000        0.0000        0.0000        0.0000        0.0000        0.0000        0.0000        0.0000        0.0000        0.0000        0.0000        0.0000        0.0000        0.0000        0.0000        0.0000        0.0000        0.0000        0.0000        0.0000        0.0000        0.0000        0.0000        0.0000       44.5746       39.9840       32.0365       40.0878       55.2810       54.8234       38.3087       30.5410       25.3902       22.8825       22.1611       19.4490       17.7165       18.4147       16.7290       15.8806       15.1076       16.2758       17.0393       15.4608       15.6584       17.1280       22.1602       22.2592       22.9039       27.3094       44.8290       49.0879       57.8648       58.3920       45.6295       43.9461       51.6100       47.0691       36.9899       44.9367       51.1073       55.5677       67.4685       69.7501       72.9231       71.9037       86.1727       89.1292       87.4027       98.0725      114.9281      113.3922      128.2654      131.5174      166.5401      151.2633      162.0237      167.1222      123.7286      121.1909      121.4738      117.9271       99.9071       95.1348      117.5381      110.5535       92.4377       89.1742       88.1363       93.0483       94.3074       99.5971       90.5444       92.0046       98.5765       81.5641       81.0429       74.5909       83.6687       94.6909       89.8185       85.7139       73.7659       71.9511       67.1076       56.7686       45.8680       36.5514       35.4038       41.9945       51.9332       53.0977       60.0917       89.3920        0.0000        0.0000        0.0000       50.0400       96.3278      102.7360      101.8487       99.3761       41.4000        0.0000        0.0000        0.0000        0.0000        0.0000        0.0000        0.0000        0.0000        0.0000        0.0000        0.0000        0.0000        0.0000        0.0000        0.0000        0.0000        0.0000        0.0000        0.0000        0.0000        0.0000        0.0000        0.0000        0.0000        0.0000        0.0000        0.0000        0.0000        0.0000        0.0000        0.0000        0.0000        0.0000        0.0000        0.0000        0.0000        0.0000        0.0000        0.0000        0.0000        0.0000        0.0000        0.0000        0.0000        0.0000        0.0000        0.0000        0.0000        0.0000        0.0000        0.0000        0.0000        0.0000
        0.0000        0.0000        0.0000        0.0000        0.0000        0.0000        0.0000        0.0000        0.0000        0.0000        0.0000        0.0000        0.0000        0.0000        0.0000        0.0000        0.0000        0.0000        0.0000        0.0000        0.0000        0.0000        0.0000        0.0000        0.0000        0.0000        0.0000        0.0000        0.0000        0.0000        0.0000        0.0000        0.0000        0.0000        0.0000        0.0000        0.0000        0.0000        0.0000        0.0000        0.0000        0.0000        0.0000        0.0000        0.0000        0.0000        0.0000        0.0000        0.0000        0.0000        0.0000        0.0000        0.0000        0.0000        0.0000        0.0000        0.0000        0.0000        0.0000        0.0000        0.0000        0.0000        0.0000        0.0000        0.0000        0.0000        0.0000        0.0000        0.0000        0.0000        0.0000        0.0000        0.0000        0.0000        0.0000        0.0000        0.0000        0.0000        0.0000        0.0000        0.0000        0.0000        0.0000        0.0000        0.0000        0.0000        0.0000        0.0000        0.0000        0.0000        0.0000        0.0000        0.0000        0.0000        0.0000        0.0000       68.4713       53.3637       47.3248       41.9987       44.2175       45.2398       39.1143       38.9471       33.7068       34.2298       26.6381       23.5791       22.8266       23.8798       23.7226       24.1038       24.2807       22.9862       23.1241       30.3703       24.8576       97.6598       63.8421       34.4093       36.4560       33.7357       35.8314       50.8204       61.8333       75.5161       69.9866       54.9835       53.3745       55.8883       56.2372       53.2295       55.4456       62.4397       64.4252       67.3131       70.4924       78.7914       75.5488       96.8368      103.5205      112.3402      114.2808      127.1439      136.9561      156.8093      151.3122      169.1116      148.1552      140.7419      142.8297      130.6448      119.0458      109.9479       94.0744       89.9637       99.2998      106.7005      107.6927       94.3289       89.8199       91.6173      101.3288      107.0046      110.6857      107.0746       98.5840       90.0989       82.0492       81.1012       72.2241       63.7582       66.8370       64.3345       55.6285       52.0962       50.5080       48.9785       45.3670       36.4580       24.6756       23.0739       30.1753       58.9078      137.1478      187.8203        0.0000        0.0000        0.0000        0.0000       75.7844       77.5905       80.9704       82.6279       78.9029       40.9800        0.0000        0.0000        0.0000        0.0000        0.0000        0.0000        0.0000        0.0000        0.0000        0.0000        0.0000        0.0000        0.0000        0.0000        0.0000        0.0000        0.0000        0.0000        0.0000        0.0000        0.0000        0.0000        0.0000        0.0000        0.0000        0.0000        0.0000        0.0000        0.0000        0.0000        0.0000        0.0000        0.0000        0.0000        0.0000        0.0000        0.0000        0.0000        0.0000        0.0000        0.0000        0.0000        0.0000        0.0000        0.0000        0.0000        0.0000        0.0000        0.0000        0.0000        0.0000        0.0000        0.0000
        0.0000        0.0000        0.0000        0.0000        0.0000        0.0000        0.0000        0.0000        0.0000        0.0000        0.0000        0.0000        0.0000        0.0000        0.0000        0.0000        0.0000        0.0000        0.0000        0.0000        0.0000        0.0000        0.0000        0.0000        0.0000        0.0000        0.0000        0.0000        0.0000        0.0000        0.0000        0.0000        0.0000        0.0000        0.0000        0.0000        0.0000        0.0000        0.0000        0.0000        0.0000        0.0000        0.0000        0.0000        0.0000        0.0000        0.0000        0.0000        0.0000        0.0000        0.0000        0.0000        0.0000        0.0000        0.0000        0.0000        0.0000        0.0000        0.0000        0.0000        0.0000        0.0000        0.0000        0.0000        0.0000        0.0000        0.0000        0.0000        0.0000        0.0000        0.0000        0.0000        0.0000        0.0000        0.0000        0.0000        0.0000        0.0000        0.0000        0.0000        0.0000        0.0000        0.0000        0.0000        0.0000        0.0000        0.0000        0.0000        0.0000        0.0000        0.0000        0.0000        0.0000        0.0000        0.0000        0.0000       53.7012       38.8005       33.6745       38.0701       39.5095       43.8090       45.8287       44.5587       37.7948       35.0444       32.1954       25.9452       26.1709       27.3723       27.7901       27.1398       29.1830       33.1364       32.9113       41.3194       37.1283       80.1384       94.5889       37.5875       33.4406       33.5409       43.5974       65.2282       69.2640       77.8826       72.7815       59.8599       66.0468       67.1164       67.4679       63.5241       63.4274       75.1515       70.5103       82.8423       77.7760       84.3573       86.4947      110.5720      129.1889      126.7078      110.3693      128.6085      136.5768      144.3593      126.3351      122.7555      131.1724      135.3889      122.2164      123.2837      101.5016       95.8824       91.1576       94.8259       97.6915       93.2133       97.3787       94.8266       91.3519       95.6425      113.3367      113.0349       98.9269       95.0012       88.2847       77.6010       69.4431       66.8077       54.3975       49.4635       52.6081       48.0002       46.0766       44.5642       44.1800       39.5004       36.1367       32.1516       20.8417       26.5467       28.3476        0.0000        0.0000        0.0000        0.0000        0.0000        0.0000       72.0301       71.6952       70.8778       67.8632       70.7902       67.4416        0.0000        0.0000        0.0000        0.0000        0.0000        0.0000        0.0000        0.0000        0.0000        0.0000        0.0000        0.0000        0.0000        0.0000        0.0000        0.0000        0.0000        0.0000        0.0000        0.0000        0.0000        0.0000        0.0000        0.0000        0.0000        0.0000        0.0000        0.0000        0.0000        0.0000        0.0000        0.0000        0.0000        0.0000        0.0000        0.0000        0.0000        0.0000        0.0000        0.0000        0.0000        0.0000        0.0000        0.0000        0.0000        0.0000        0.0000        0.0000        0.0000        0.0000        0.0000        0.0000        0.0000        0.0000
        0.0000        0.0000        0.0000        0.0000        0.0000        0.0000        0.0000        0.0000        0.0000        0.0000        0.0000        0.0000        0.0000        0.0000        0.0000        0.0000        0.0000        0.0000        0.0000        0.0000        0.0000        0.0000        0.0000        0.0000        0.0000        0.0000        0.0000        0.0000        0.0000        0.0000        0.0000        0.0000        0.0000        0.0000        0.0000        0.0000        0.0000        0.0000        0.0000        0.0000        0.0000        0.0000        0.0000        0.0000        0.0000        0.0000        0.0000        0.0000        0.0000        0.0000        0.0000        0.0000        0.0000        0.0000        0.0000        0.0000        0.0000        0.0000        0.0000        0.0000        0.0000        0.0000        0.0000        0.0000        0.0000        0.0000        0.0000        0.0000        0.0000        0.0000        0.0000        0.0000        0.0000        0.0000        0.0000        0.0000        0.0000        0.0000        0.0000        0.0000        0.0000        0.0000        0.0000        0.0000        0.0000        0.0000        0.0000        0.0000        0.0000        0.0000        0.0000        0.0000        0.0000        0.0000        0.0000        0.0000       43.4165       42.8629       31.3305       37.0510       48.3078       66.1875       58.1133       49.4796       41.5223       42.1995       38.7795       34.7343       30.3979       29.8619       32.0334       35.6698       39.5058       35.6079       35.6844       36.6593       37.0543       37.5747       80.2245       43.5303       47.1824       39.2299       47.1908       75.7874       71.5007       80.6233       80.5448       73.8112       72.1777       69.7409       72.6911       72.8513       76.0500       77.4062       71.4403       84.7306       92.8072       88.0115       93.5442      102.3304      114.3974      122.7880      108.7930      128.2557      110.3083      107.6627      119.7311      135.5925      144.7740      114.7568      112.4005      104.1042       92.6702       85.6664       83.9602       88.7366       85.8945       88.3023      101.1730       92.3475       95.3272      100.8465      101.4318       93.9208       86.4574       81.2664       75.7915       61.5350       56.0458       55.0316       51.1902       46.9112       44.8876       40.7069       37.6818       34.5570       32.6512       30.8135       33.2718       25.9266       24.3754       17.7090        0.0000        0.0000        0.0000        0.0000        0.0000        0.0000       65.9563       62.5760       69.3635       64.9187       51.8360       55.5683       56.3740        0.0000        0.0000        0.0000        0.0000        0.0000        0.0000        0.0000        0.0000        0.0000        0.0000        0.0000        0.0000        0.0000        0.0000        0.0000        0.0000        0.0000        0.0000        0.0000        0.0000        0.0000        0.0000        0.0000        0.0000        0.0000        0.0000        0.0000        0.0000        0.0000        0.0000        0.0000        0.0000        0.0000        0.0000        0.0000        0.0000        0.0000        0.0000        0.0000        0.0000        0.0000        0.0000        0.0000        0.0000        0.0000        0.0000        0.0000        0.0000        0.0000        0.0000        0.0000        0.0000        0.0000        0.0000
        0.0000        0.0000        0.0000        0.0000        0.0000        0.0000        0.0000        0.0000        0.0000        0.0000        0.0000        0.0000        0.0000        0.0000        0.0000        0.0000        0.0000        0.0000        0.0000        0.0000        0.0000        0.0000        0.0000        0.0000        0.0000        0.0000        0.0000        0.0000        0.0000        0.0000        0.0000        0.0000        0.0000        0.0000        0.0000        0.0000        0.0000        0.0000        0.0000        0.0000        0.0000        0.0000        0.0000        0.0000        0.0000        0.0000        0.0000        0.0000        0.0000        0.0000        0.0000        0.0000        0.0000        0.0000        0.0000        0.0000        0.0000        0.0000        0.0000        0.0000        0.0000        0.0000        0.0000        0.0000        0.0000        0.0000        0.0000        0.0000        0.0000        0.0000        0.0000        0.0000        0.0000        0.0000        0.0000        0.0000        0.0000        0.0000        0.0000        0.0000        0.0000        0.0000        0.0000        0.0000        0.0000        0.0000        0.0000        0.0000        0.0000        0.0000        0.0000        0.0000        0.0000        0.0000        0.0000        0.0000        0.0000       42.3308       45.7721       54.5543       55.0346       62.6122       62.3107       53.6272       39.9766       44.2850       36.4915       41.0384       35.6579       42.4611       38.4297       42.4583       42.7882       46.1149       45.2478       47.7415       49.1413       44.9024       49.6954       48.4266       46.3646       42.1593       46.2255       63.0423       66.9602       79.8933       89.6671       70.0079       71.0998       79.1213       78.7038       79.2213       79.8173       81.2790       77.6728       90.5125       94.3892       82.6895       82.5454      105.2596      105.3835      116.7179      101.0080      115.1631      104.5016       96.5054      104.7234      110.5344      113.0081      109.7499      112.0793       98.4707       87.7272       83.9710       88.6337       81.8503       89.2241       94.2061       92.7048       83.5018       93.5279       88.9254       83.6583       79.6313       72.8138       74.8965       64.5794       50.2334       49.6554       47.3177       41.4426       38.1288       37.1184       34.4268       33.1172       30.0886       26.2914       25.8060       29.7566       28.4278       32.1633        0.0000        0.0000        0.0000        0.0000        0.0000        0.0000        0.0000       87.1442       62.2996       66.8814       59.3252       49.7264       53.4022       60.2423        0.0000        0.0000        0.0000        0.0000        0.0000        0.0000        0.0000        0.0000        0.0000        0.0000        0.0000        0.0000        0.0000        0.0000        0.0000        0.0000        0.0000        0.0000        0.0000        0.0000        0.0000        0.0000        0.0000        0.0000        0.0000        0.0000        0.0000        0.0000        0.0000        0.0000        0.0000        0.0000        0.0000        0.0000        0.0000        0.0000        0.0000        0.0000        0.0000        0.0000        0.0000        0.0000        0.0000        0.0000        0.0000        0.0000        0.0000        0.0000        0.0000        0.0000        0.0000        0.0000        0.0000        0.0000
        0.0000        0.0000        0.0000        0.0000        0.0000        0.0000        0.0000        0.0000        0.0000        0.0000        0.0000        0.0000        0.0000        0.0000        0.0000        0.0000        0.0000        0.0000        0.0000        0.0000        0.0000        0.0000        0.0000        0.0000        0.0000        0.0000        0.0000        0.0000        0.0000        0.0000        0.0000        0.0000        0.0000        0.0000        0.0000        0.0000        0.0000        0.0000        0.0000        0.0000        0.0000        0.0000        0.0000        0.0000        0.0000        0.0000        0.0000        0.0000        0.0000        0.0000        0.0000        0.0000        0.0000        0.0000        0.0000        0.0000        0.0000        0.0000        0.0000        0.0000        0.0000        0.0000        0.0000        0.0000        0.0000        0.0000        0.0000        0.0000        0.0000        0.0000        0.0000        0.0000        0.0000        0.0000        0.0000        0.0000        0.0000        0.0000        0.0000        0.0000        0.0000        0.0000        0.0000        0.0000        0.0000        0.0000        0.0000        0.0000        0.0000        0.0000        0.0000        0.0000        0.0000        0.0000        0.0000        0.0000      120.6173       85.2646      100.3826       75.6945        0.0000       94.5912       79.0394       61.1517       64.4050       47.3933       56.0440       43.0517       42.4393       45.3783       48.0789       55.8117       61.6028       67.9175       80.9130       79.8746       73.9945       60.6981       58.5240       66.1253       76.5057       65.7752       80.3235       72.3167       84.2928       81.1782       98.8662       92.5967       84.7047       93.5651       93.9329       95.1603       91.1394       85.1599       79.7225       96.4303       97.3997       99.7253       92.3226      111.8728      117.9235       97.5337       97.0522      108.2760       85.3334       92.8426      113.0961      107.2105      111.5425      115.5877      104.3521       87.2339       82.7331       79.9743       86.7209       90.3311       92.9767       90.4399       94.1900       88.5122       88.5277       83.0287       77.1921       68.9991       98.6556      149.4475       53.4573       41.2439       38.9994       32.5494       31.9078       25.2685       27.0685       28.0567       23.9598       20.1927       20.8597       30.4427       20.9160        0.0000        0.0000        0.0000        0.0000        0.0000      139.4100      102.7200        0.0000       65.7252       62.0611       64.6742       59.9856       60.0538       57.5883       61.9623        0.0000        0.0000        0.0000        0.0000        0.0000        0.0000        0.0000        0.0000        0.0000        0.0000        0.0000        0.0000        0.0000        0.0000        0.0000        0.0000        0.0000        0.0000        0.0000        0.0000        0.0000        0.0000        0.0000        0.0000        0.0000        0.0000        0.0000        0.0000        0.0000        0.0000        0.0000        0.0000        0.0000        0.0000        0.0000        0.0000        0.0000        0.0000        0.0000        0.0000        0.0000        0.0000        0.0000        0.0000        0.0000        0.0000        0.0000        0.0000        0.0000        0.0000        0.0000        0.0000        0.0000        0.0000        0.0000
        0.0000        0.0000        0.0000        0.0000        0.0000        0.0000        0.0000        0.0000        0.0000        0.0000        0.0000        0.0000        0.0000        0.0000        0.0000        0.0000        0.0000        0.0000        0.0000        0.0000        0.0000        0.0000        0.0000        0.0000        0.0000        0.0000        0.0000        0.0000        0.0000        0.0000        0.0000        0.0000        0.0000        0.0000        0.0000        0.0000        0.0000        0.0000        0.0000        0.0000        0.0000        0.0000        0.0000        0.0000        0.0000        0.0000        0.0000        0.0000        0.0000        0.0000        0.0000        0.0000        0.0000        0.0000        0.0000        0.0000        0.0000        0.0000        0.0000        0.0000        0.0000        0.0000        0.0000        0.0000        0.0000        0.0000        0.0000        0.0000        0.0000        0.0000        0.0000        0.0000        0.0000        0.0000        0.0000        0.0000        0.0000        0.0000        0.0000        0.0000        0.0000        0.0000        0.0000        0.0000        0.0000        0.0000        0.0000        0.0000        0.0000        0.0000        0.0000        0.0000        0.0000        0.0000        0.0000        0.0000        0.0000       71.4259        0.0000        0.0000        0.0000       57.5413       73.1239       62.3723       63.9597       40.9042       49.9109       46.3614       45.4219       46.0548       55.4260       72.3617       95.1962      103.4431       96.6097       77.1181       79.3095       71.1875       63.4784       63.0424       60.7489       57.4991       65.4911       86.9951       88.8021       85.6385      106.2397       98.2159       88.8371       97.1079      108.0508      100.3406       93.3790       91.1052       89.8017      104.4760       98.8325      107.0265      103.7937      124.1888      107.9536      106.6738       86.1990       89.8970       98.0627      108.2030      106.0972       92.9447       94.8269      100.9796       93.9421       77.4706       75.5743       69.2652       77.5183       81.1474       82.5317       74.1634       77.2015       76.3562       72.8364       68.4372       64.5028       57.8512       66.1103       69.3001       44.5271       35.9126       31.6901       25.2351       21.1487       18.5645       20.8549       23.7480       24.4687       26.3899       22.1053       16.0072       19.6328        0.0000        0.0000        0.0000        0.0000        0.0000      101.7600       95.1600       51.5400       60.7571       54.9657       52.1224       58.0387       45.8349       48.7554       49.4122        0.0000        0.0000        0.0000        0.0000        0.0000        0.0000        0.0000        0.0000        0.0000        0.0000        0.0000        0.0000        0.0000        0.0000        0.0000        0.0000        0.0000        0.0000        0.0000        0.0000        0.0000        0.0000        0.0000        0.0000        0.0000        0.0000        0.0000        0.0000        0.0000        0.0000        0.0000        0.0000        0.0000        0.0000        0.0000        0.0000        0.0000        0.0000        0.0000        0.0000        0.0000        0.0000        0.0000        0.0000        0.0000        0.0000        0.0000        0.0000        0.0000        0.0000        0.0000        0.0000        0.0000        0.0000        0.0000
        0.0000        0.0000        0.0000        0.0000        0.0000        0.0000        0.0000        0.0000        0.0000        0.0000        0.0000        0.0000        0.0000        0.0000        0.0000        0.0000        0.0000        0.0000        0.0000        0.0000        0.0000        0.0000        0.0000        0.0000        0.0000        0.0000        0.0000        0.0000        0.0000        0.0000        0.0000        0.0000        0.0000        0.0000        0.0000        0.0000        0.0000        0.0000        0.0000        0.0000        0.0000        0.0000        0.0000        0.0000        0.0000        0.0000        0.0000        0.0000        0.0000        0.0000        0.0000        0.0000        0.0000        0.0000        0.0000        0.0000        0.0000        0.0000        0.0000        0.0000        0.0000        0.0000        0.0000        0.0000        0.0000        0.0000        0.0000        0.0000        0.0000        0.0000        0.0000        0.0000        0.0000        0.0000        0.0000        0.0000        0.0000        0.0000        0.0000        0.0000        0.0000        0.0000        0.0000        0.0000        0.0000        0.0000        0.0000        0.0000        0.0000        0.0000        0.0000        0.0000        0.0000        0.0000        0.0000        0.0000        0.0000        0.0000        0.0000        0.0000        0.0000       67.6212       67.8440       44.1094       45.9706       52.8900       62.5354       54.1929       53.9629       51.2350       67.6087       91.2300      108.5628      100.6034       84.1595       67.4399       73.3529       69.5189       69.2931       66.6365       65.0383       74.0922       72.6267       96.0018      102.9189      100.4672      107.0721       99.9522       95.2562      108.0796      101.9610       91.4248       92.5549       94.1558      101.5553      129.5142      108.1858      103.6558      108.8835      121.5990      108.0506      101.3329       70.5301       80.5792       88.6078       91.9468       88.0476       86.2359       93.5934       95.7196       76.8038       68.9825       64.3195       62.3696       65.7614       69.8317       64.6384       63.5366       59.2187       59.9739       59.2961       59.4211       56.0949       47.2002       44.4824       41.9300       42.5636       31.2241       21.5943       20.2381       20.0805       15.0977       22.2523       33.8441       27.1184       35.0718       17.9445        0.0000        0.0000        0.0000        0.0000        0.0000        0.0000      158.3400      127.0500       43.5600       51.0300       56.3552       62.8790       55.9935       45.0887       39.2408       41.3402       39.0742        0.0000        0.0000        0.0000        0.0000        0.0000        0.0000        0.0000        0.0000        0.0000        0.0000        0.0000        0.0000        0.0000        0.0000        0.0000        0.0000        0.0000        0.0000        0.0000        0.0000        0.0000        0.0000        0.0000        0.0000        0.0000        0.0000        0.0000        0.0000        0.0000        0.0000        0.0000        0.0000        0.0000        0.0000        0.0000        0.0000        0.0000        0.0000        0.0000        0.0000        0.0000        0.0000        0.0000        0.0000        0.0000        0.0000        0.0000        0.0000        0.0000        0.0000        0.0000        0.0000        0.0000        0.0000        0.0000
        0.0000        0.0000        0.0000        0.0000        0.0000        0.0000        0.0000        0.0000        0.0000        0.0000        0.0000        0.0000        0.0000        0.0000        0.0000        0.0000        0.0000        0.0000        0.0000        0.0000        0.0000        0.0000        0.0000        0.0000        0.0000        0.0000        0.0000        0.0000        0.0000        0.0000        0.0000        0.0000        0.0000        0.0000        0.0000        0.0000        0.0000        0.0000        0.0000        0.0000        0.0000        0.0000        0.0000        0.0000        0.0000        0.0000        0.0000        0.0000        0.0000        0.0000        0.0000        0.0000        0.0000        0.0000        0.0000        0.0000        0.0000        0.0000        0.0000        0.0000        0.0000        0.0000        0.0000        0.0000        0.0000        0.0000        0.0000        0.0000        0.0000        0.0000        0.0000        0.0000        0.0000        0.0000        0.0000        0.0000        0.0000        0.0000        0.0000        0.0000        0.0000        0.0000        0.0000        0.0000        0.0000        0.0000        0.0000        0.0000        0.0000        0.0000        0.0000        0.0000        0.0000        0.0000        0.0000        0.0000        0.0000        0.0000        0.0000        0.0000        0.0000        0.0000       49.1725       43.6653       48.8376       50.3115       76.2748       58.4437       59.5300       63.9117       81.0159       92.3994       92.9578       76.5894       76.2239       73.9710       72.4673       76.6210       73.9089       84.4123       92.4291       95.5311       97.5248      101.4495       95.4694      107.9422      122.6560      105.3054      101.7774      105.8673      102.4516       92.2450       92.4944       91.7863      104.3270      113.8068      107.0791       98.3047      102.5204       96.3700       68.9078       81.9973       70.9108       87.5685       85.2437       83.3253       77.6830       80.5517       87.5433       85.0461       75.1230       59.6651       61.4564       63.1611       66.4639       72.3466       60.1658       58.1684       51.0498       51.6938       52.6282       50.5900       45.6078       40.2977       37.5716       37.8828       32.0112       21.7851       18.3056       17.8696       18.6850       16.5210       13.8818       17.4848       18.1479       20.5567       22.0533        0.0000        0.0000        0.0000        0.0000        0.0000        0.0000        0.0000      101.7000       89.9700       64.9200       49.2500       43.2806       40.2989       30.3571       31.5188       37.6005       35.1391        0.0000        0.0000        0.0000        0.0000        0.0000        0.0000        0.0000        0.0000        0.0000        0.0000        0.0000        0.0000        0.0000        0.0000        0.0000        0.0000        0.0000        0.0000        0.0000        0.0000        0.0000        0.0000        0.0000        0.0000        0.0000        0.0000        0.0000        0.0000        0.0000        0.0000        0.0000        0.0000        0.0000        0.0000        0.0000        0.0000        0.0000        0.0000        0.0000        0.0000        0.0000        0.0000        0.0000        0.0000        0.0000        0.0000        0.0000        0.0000        0.0000        0.0000        0.0000        0.0000        0.0000        0.0000        0.0000
        0.0000        0.0000        0.0000        0.0000        0.0000        0.0000        0.0000        0.0000        0.0000        0.0000        0.0000        0.0000        0.0000        0.0000        0.0000        0.0000        0.0000        0.0000        0.0000        0.0000        0.0000        0.0000        0.0000        0.0000        0.0000        0.0000        0.0000        0.0000        0.0000        0.0000        0.0000        0.0000        0.0000        0.0000        0.0000        0.0000        0.0000        0.0000        0.0000        0.0000        0.0000        0.0000        0.0000        0.0000        0.0000        0.0000        0.0000        0.0000        0.0000        0.0000        0.0000        0.0000        0.0000        0.0000        0.0000        0.0000        0.0000        0.0000        0.0000        0.0000        0.0000        0.0000        0.0000        0.0000        0.0000        0.0000        0.0000        0.0000        0.0000        0.0000        0.0000        0.0000        0.0000        0.0000        0.0000        0.0000        0.0000        0.0000        0.0000        0.0000        0.0000        0.0000        0.0000        0.0000        0.0000        0.0000        0.0000        0.0000        0.0000        0.0000        0.0000        0.0000        0.0000        0.0000        0.0000        0.0000        0.0000        0.0000        0.0000        0.0000        0.0000        0.0000        0.0000       38.7398       45.9622       56.2395       62.3197       66.6564       65.3089       77.3689       88.7456       88.5270       98.9321       92.4641       95.3846      105.4428      100.3048      103.4787       99.4818      121.8061      124.2811      108.6687      119.9842      109.2259      104.8565      125.1707      119.1286        0.0000        0.0000      116.5847      111.5621      107.6727      100.5035      100.6286      106.1194       98.1329      102.7905      105.7114       89.0202       77.3745       66.4242       78.4157       71.0989       79.8660       77.5119       74.1463       73.9600       68.0741       66.9060       63.2289       61.5851       55.7859       55.2611       51.7278       59.7265       56.1886       47.4061       43.9747       41.4855       50.8661       45.7862       53.6283       38.1047       35.2490       32.4219       28.2705       22.8804       14.4489       11.8260       10.9549       12.0218       14.7627       23.8637       13.0488        0.0000        0.0000        0.0000        0.0000        0.0000        0.0000        0.0000        0.0000        0.0000        0.0000        0.0000        0.0000        0.0000       23.7248       30.1801       29.0767       18.9013       20.4911       21.7263        0.0000        0.0000        0.0000        0.0000        0.0000        0.0000        0.0000        0.0000        0.0000        0.0000        0.0000        0.0000        0.0000        0.0000        0.0000        0.0000        0.0000        0.0000        0.0000        0.0000        0.0000        0.0000        0.0000        0.0000        0.0000        0.0000        0.0000        0.0000        0.0000        0.0000        0.0000        0.0000        0.0000        0.0000        0.0000        0.0000        0.0000        0.0000        0.0000        0.0000        0.0000        0.0000        0.0000        0.0000        0.0000        0.0000        0.0000        0.0000        0.0000        0.0000        0.0000        0.0000        0.0000        0.0000        0.0000        0.0000
        0.0000        0.0000        0.0000        0.0000        0.0000        0.0000        0.0000        0.0000        0.0000        0.0000        0.0000        0.0000        0.0000        0.0000        0.0000        0.0000        0.0000        0.0000        0.0000        0.0000        0.0000        0.0000        0.0000        0.0000        0.0000        0.0000        0.0000        0.0000        0.0000        0.0000        0.0000        0.0000        0.0000        0.0000        0.0000        0.0000        0.0000        0.0000        0.0000        0.0000        0.0000        0.0000        0.0000        0.0000        0.0000        0.0000        0.0000        0.0000        0.0000        0.0000        0.0000        0.0000        0.0000        0.0000        0.0000        0.0000        0.0000        0.0000        0.0000        0.0000        0.0000        0.0000        0.0000        0.0000        0.0000        0.0000        0.0000        0.0000        0.0000        0.0000        0.0000        0.0000        0.0000        0.0000        0.0000        0.0000        0.0000        0.0000        0.0000        0.0000        0.0000        0.0000        0.0000        0.0000        0.0000        0.0000        0.0000        0.0000        0.0000        0.0000        0.0000        0.0000        0.0000        0.0000        0.0000        0.0000        0.0000        0.0000        0.0000        0.0000        0.0000        0.0000        0.0000       43.2275       42.1946       48.9189       55.6976       70.0721       70.5159       84.4519       91.1343       97.2344       99.0748      107.4084      101.9320      107.4981      116.1728      118.1310      119.7562      146.7101      135.0772      128.4492      117.0921      110.3395      120.8708      123.3128        0.0000        0.0000        0.0000        0.0000        0.0000        0.0000       95.3637       95.6248       97.9557       92.9454       94.9919       96.6205       85.3064       75.2253       68.0118       70.9350       67.5344       69.3141       69.8717       70.7144       69.4257       62.4563       59.7717       54.3876       53.6543       48.1205       42.7632       42.9337       45.4872       44.3466       38.2157       37.2248       37.4522       50.8919       44.0334       48.1504       34.4320       31.2574       29.0922       26.5795       18.4690       11.8078       14.2037       18.7094       18.6584       15.6195        0.0000        0.0000        0.0000        0.0000        0.0000        0.0000        0.0000        0.0000        0.0000        0.0000        0.0000        0.0000        0.0000        0.0000        0.0000       27.6372       25.8845       27.1405       16.3614       15.2503       16.5784      131.5949        0.0000        0.0000        0.0000        0.0000        0.0000        0.0000        0.0000        0.0000        0.0000        0.0000        0.0000        0.0000        0.0000        0.0000        0.0000        0.0000        0.0000        0.0000        0.0000        0.0000        0.0000        0.0000        0.0000        0.0000        0.0000        0.0000        0.0000        0.0000        0.0000        0.0000        0.0000        0.0000        0.0000        0.0000        0.0000        0.0000        0.0000        0.0000        0.0000        0.0000        0.0000        0.0000        0.0000        0.0000        0.0000        0.0000        0.0000        0.0000        0.0000        0.0000        0.0000        0.0000        0.0000        0.0000        0.0000
        0.0000        0.0000        0.0000        0.0000        0.0000        0.0000        0.0000        0.0000        0.0000        0.0000        0.0000        0.0000        0.0000        0.0000        0.0000        0.0000        0.0000        0.0000        0.0000        0.0000        0.0000        0.0000        0.0000        0.0000        0.0000        0.0000        0.0000        0.0000        0.0000        0.0000        0.0000        0.0000        0.0000        0.0000        0.0000        0.0000        0.0000        0.0000        0.0000        0.0000        0.0000        0.0000        0.0000        0.0000        0.0000        0.0000        0.0000        0.0000        0.0000        0.0000        0.0000        0.0000        0.0000        0.0000        0.0000        0.0000        0.0000        0.0000        0.0000        0.0000        0.0000        0.0000        0.0000        0.0000        0.0000        0.0000        0.0000        0.0000        0.0000        0.0000        0.0000        0.0000        0.0000        0.0000        0.0000        0.0000        0.0000        0.0000        0.0000        0.0000        0.0000        0.0000        0.0000        0.0000        0.0000        0.0000        0.0000        0.0000        0.0000        0.0000        0.0000        0.0000        0.0000        0.0000        0.0000        0.0000        0.0000        0.0000        0.0000        0.0000        0.0000        0.0000        0.0000       48.7255       44.7194       54.4935       59.5492       73.4504       75.5597       86.9506       88.9703      102.6574      106.1655      111.5892      112.2953      119.9129      123.5187        0.0000      111.4353      121.3679        0.0000        0.0000      122.5449      119.2074        0.0000        0.0000        0.0000        0.0000        0.0000        0.0000        0.0000        0.0000       92.6414       93.0708       91.5845       88.3778       94.3679       91.3367       84.5024       71.4833       70.8588       69.5413       63.2717       72.9023       63.9020       69.2825       73.5461       67.6848       57.9920       56.3113       53.8449       48.2275       43.6393       39.9344       39.4348       43.2448       39.0134       35.6487       34.9849       47.4741       45.5877       50.6875       46.7257       29.4332       32.4219       25.4466       25.4171        0.0000        0.0000        0.0000        0.0000        0.0000        0.0000        0.0000        0.0000        0.0000        0.0000        0.0000        0.0000        0.0000        0.0000        0.0000        0.0000        0.0000        0.0000        0.0000        0.0000       21.2393       21.4368       16.0464        6.6404       20.8067        0.0000        0.0000        0.0000        0.0000        0.0000        0.0000        0.0000        0.0000        0.0000        0.0000        0.0000        0.0000        0.0000        0.0000        0.0000        0.0000        0.0000        0.0000        0.0000        0.0000        0.0000        0.0000        0.0000        0.0000        0.0000        0.0000        0.0000        0.0000        0.0000        0.0000        0.0000        0.0000        0.0000        0.0000        0.0000        0.0000        0.0000        0.0000        0.0000        0.0000        0.0000        0.0000        0.0000        0.0000        0.0000        0.0000        0.0000        0.0000        0.0000        0.0000        0.0000        0.0000        0.0000        0.0000        0.0000        0.0000        0.0000
        0.0000        0.0000        0.0000        0.0000        0.0000        0.0000        0.0000        0.0000        0.0000        0.0000        0.0000        0.0000        0.0000        0.0000        0.0000        0.0000        0.0000        0.0000        0.0000        0.0000        0.0000        0.0000        0.0000        0.0000        0.0000        0.0000        0.0000        0.0000        0.0000        0.0000        0.0000        0.0000        0.0000        0.0000        0.0000        0.0000        0.0000        0.0000        0.0000        0.0000        0.0000        0.0000        0.0000        0.0000        0.0000        0.0000        0.0000        0.0000        0.0000        0.0000        0.0000        0.0000        0.0000        0.0000        0.0000        0.0000        0.0000        0.0000        0.0000        0.0000        0.0000        0.0000        0.0000        0.0000        0.0000        0.0000        0.0000        0.0000        0.0000        0.0000        0.0000        0.0000        0.0000        0.0000        0.0000        0.0000        0.0000        0.0000        0.0000        0.0000        0.0000        0.0000        0.0000        0.0000        0.0000        0.0000        0.0000        0.0000        0.0000        0.0000        0.0000        0.0000        0.0000        0.0000        0.0000        0.0000        0.0000        0.0000        0.0000        0.0000        0.0000        0.0000        0.0000       54.3863       50.5332       68.9956       81.8358       95.4705       92.3061       95.9957       90.4185      110.7031      109.0413      118.2065        0.0000        0.0000        0.0000        0.0000        0.0000        0.0000        0.0000        0.0000        0.0000        0.0000        0.0000        0.0000        0.0000        0.0000        0.0000        0.0000        0.0000        0.0000        0.0000       80.5147       85.1380       85.7420       78.4495       81.2403       77.7379       66.7078       68.0526       66.0923       66.3589       68.1324       62.8634       62.0307       65.0316       62.8262       48.9186       43.6963       43.7687       43.9188       45.2362       46.5335       46.2656       42.7172       37.9156       37.4915       35.2184       40.4512       50.0808       51.5367       43.0761       34.5866       32.9448       20.7481        0.0000        0.0000        0.0000        0.0000        0.0000        0.0000        0.0000        0.0000        0.0000        0.0000        0.0000        0.0000        0.0000        0.0000        0.0000        0.0000        0.0000        0.0000        0.0000        0.0000        0.0000        0.0000       15.3324       16.0466        6.5947        0.0000       24.1066       35.0327        0.0000        0.0000        0.0000        0.0000        0.0000        0.0000        0.0000        0.0000        0.0000        0.0000        0.0000        0.0000        0.0000        0.0000        0.0000        0.0000        0.0000        0.0000        0.0000        0.0000        0.0000        0.0000        0.0000        0.0000        0.0000        0.0000        0.0000        0.0000        0.0000        0.0000        0.0000        0.0000        0.0000        0.0000        0.0000        0.0000        0.0000        0.0000        0.0000        0.0000        0.0000        0.0000        0.0000        0.0000        0.0000        0.0000        0.0000        0.0000        0.0000        0.0000        0.0000        0.0000        0.0000        0.0000        0.0000
        0.0000        0.0000        0.0000        0.0000        0.0000        0.0000        0.0000        0.0000        0.0000        0.0000        0.0000        0.0000        0.0000        0.0000        0.0000        0.0000        0.0000        0.0000        0.0000        0.0000        0.0000        0.0000        0.0000        0.0000        0.0000        0.0000        0.0000        0.0000        0.0000        0.0000        0.0000        0.0000        0.0000        0.0000        0.0000        0.0000        0.0000        0.0000        0.0000        0.0000        0.0000        0.0000        0.0000        0.0000        0.0000        0.0000        0.0000        0.0000        0.0000        0.0000        0.0000        0.0000        0.0000        0.0000        0.0000        0.0000        0.0000        0.0000        0.0000        0.0000        0.0000        0.0000        0.0000        0.0000        0.0000        0.0000        0.0000        0.0000        0.0000        0.0000        0.0000        0.0000        0.0000        0.0000        0.0000        0.0000        0.0000        0.0000        0.0000        0.0000        0.0000        0.0000        0.0000        0.0000        0.0000        0.0000        0.0000        0.0000        0.0000        0.0000        0.0000        0.0000        0.0000        0.0000        0.0000        0.0000        0.0000        0.0000        0.0000        0.0000        0.0000        0.0000        0.0000        0.0000        0.0000       81.4547       87.8051       96.9184       93.9224       87.4937       96.2154      122.0485      117.4837      123.0381      127.4017        0.0000        0.0000        0.0000        0.0000        0.0000        0.0000        0.0000        0.0000        0.0000        0.0000        0.0000        0.0000        0.0000        0.0000        0.0000        0.0000        0.0000        0.0000       80.6314       84.8756       79.7856       77.7367       81.1469       79.4501       74.3926       73.3207       71.5096       66.3951       57.6017       52.5225       45.8558       49.3385       42.6978       41.1050       35.0157       36.6143       39.3394       42.3572       46.9802       39.6486       39.0483       41.0178       40.2984       47.0532       40.7354       45.8410       39.9235       29.2817       33.3900       64.2000        0.0000        0.0000        0.0000        0.0000        0.0000        0.0000        0.0000        0.0000        0.0000        0.0000        0.0000        0.0000        0.0000        0.0000        0.0000        0.0000        0.0000        0.0000        0.0000        0.0000        0.0000        0.0000        0.0000        0.0000        6.8171        7.5042        0.0000       64.5300       69.4500        0.0000        0.0000        0.0000        0.0000        0.0000        0.0000        0.0000        0.0000        0.0000        0.0000        0.0000        0.0000        0.0000        0.0000        0.0000        0.0000        0.0000        0.0000        0.0000        0.0000        0.0000        0.0000        0.0000        0.0000        0.0000        0.0000        0.0000        0.0000        0.0000        0.0000        0.0000        0.0000        0.0000        0.0000        0.0000        0.0000        0.0000        0.0000        0.0000        0.0000        0.0000        0.0000        0.0000        0.0000        0.0000        0.0000        0.0000        0.0000        0.0000        0.0000        0.0000        0.0000        0.0000        0.0000        0.0000
        0.0000        0.0000        0.0000        0.0000        0.0000        0.0000        0.0000        0.0000        0.0000        0.0000        0.0000        0.0000        0.0000        0.0000        0.0000        0.0000        0.0000        0.0000        0.0000        0.0000        0.0000        0.0000        0.0000        0.0000        0.0000        0.0000        0.0000        0.0000        0.0000        0.0000        0.0000        0.0000        0.0000        0.0000        0.0000        0.0000        0.0000        0.0000        0.0000        0.0000        0.0000        0.0000        0.0000        0.0000        0.0000        0.0000        0.0000        0.0000        0.0000        0.0000        0.0000        0.0000        0.0000        0.0000        0.0000        0.0000        0.0000        0.0000        0.0000        0.0000        0.0000        0.0000        0.0000        0.0000        0.0000        0.0000        0.0000        0.0000        0.0000        0.0000        0.0000        0.0000        0.0000        0.0000        0.0000        0.0000        0.0000        0.0000        0.0000        0.0000        0.0000        0.0000        0.0000        0.0000        0.0000        0.0000        0.0000        0.0000        0.0000        0.0000        0.0000        0.0000        0.0000        0.0000        0.0000        0.0000        0.0000        0.0000        0.0000        0.0000        0.0000        0.0000        0.0000        0.0000        0.0000        0.0000       89.8327       82.4665       90.9070       96.5095      101.7947      117.8963      121.9350      117.9614      124.2757        0.0000        0.0000        0.0000        0.0000        0.0000        0.0000        0.0000        0.0000        0.0000        0.0000        0.0000        0.0000        0.0000        0.0000        0.0000        0.0000        0.0000        0.0000        0.0000        0.0000       80.6610       79.2179       78.6851       76.3326       71.6607       73.4644       73.9272       63.5275       51.5742       49.0438       44.0298       42.7053       32.8655       32.2235       31.2992       34.7573       40.1994       40.3618       39.9598       39.9301       47.8302       49.6180       49.9283       36.4741       32.5967        0.0000        0.0000       34.1849        0.0000        0.0000        0.0000        0.0000        0.0000        0.0000        0.0000        0.0000        0.0000        0.0000        0.0000        0.0000        0.0000        0.0000        0.0000        0.0000        0.0000        0.0000        0.0000        0.0000        0.0000        0.0000        0.0000        0.0000        0.0000        0.0000        8.8104       14.1574        0.0000        0.0000        0.0000        0.0000        0.0000        0.0000        0.0000        0.0000        0.0000        0.0000        0.0000        0.0000        0.0000        0.0000        0.0000        0.0000        0.0000        0.0000        0.0000        0.0000        0.0000        0.0000        0.0000        0.0000        0.0000        0.0000        0.0000        0.0000        0.0000        0.0000        0.0000        0.0000        0.0000        0.0000        0.0000        0.0000        0.0000        0.0000        0.0000        0.0000        0.0000        0.0000        0.0000        0.0000        0.0000        0.0000        0.0000        0.0000        0.0000        0.0000        0.0000        0.0000        0.0000        0.0000        0.0000        0.0000        0.0000        0.0000
[truncated: 212,709 more chars]
