# Supplementary material for: Multidimensional evaluation of the TRMM 3B43V7 satellite-based precipitation product in mainland China from 1998–2016
Source: PeerJ. 2020 Feb 20;8:e8615. doi: 10.7717/peerj.8615 (PMC7036276; doi:10.7717/peerj.8615)
Supplement: Supplemental Information 2 [file peerj-08-8615-s002.zip › TRMM_3B43 data/TRMM 3B43 data-Year-Month/2011-04.txt]

ncols         249
nrows         175
xllcorner     73.250
yllcorner     6.500
cellsize      0.25000
        0.0000        0.0000        0.0000        0.0000        0.0000        0.0000        0.0000        0.0000        0.0000        0.0000        0.0000        0.0000        0.0000        0.0000        0.0000        0.0000        0.0000        0.0000        0.0000        0.0000        0.0000        0.0000        0.0000        0.0000        0.0000        0.0000        0.0000        0.0000        0.0000        0.0000        0.0000        0.0000        0.0000        0.0000        0.0000        0.0000        0.0000        0.0000        0.0000        0.0000        0.0000        0.0000        0.0000        0.0000        0.0000        0.0000        0.0000        0.0000        0.0000        0.0000        0.0000        0.0000        0.0000        0.0000        0.0000        0.0000        0.0000        0.0000        0.0000        0.0000        0.0000        0.0000        0.0000        0.0000        0.0000        0.0000        0.0000        0.0000        0.0000        0.0000        0.0000        0.0000        0.0000        0.0000        0.0000        0.0000        0.0000        0.0000        0.0000        0.0000        0.0000        0.0000        0.0000        0.0000        0.0000        0.0000        0.0000        0.0000        0.0000        0.0000        0.0000        0.0000        0.0000        0.0000        0.0000        0.0000        0.0000        0.0000        0.0000        0.0000        0.0000        0.0000        0.0000        0.0000        0.0000        0.0000        0.0000        0.0000        0.0000        0.0000        0.0000        0.0000        0.0000        0.0000        0.0000        0.0000        0.0000        0.0000        0.0000        0.0000        0.0000        0.0000        0.0000        0.0000        0.0000        0.0000        0.0000        0.0000        0.0000        0.0000        0.0000        0.0000        0.0000        0.0000        0.0000        0.0000        0.0000        0.0000        0.0000        0.0000        0.0000        0.0000        0.0000        0.0000        0.0000        0.0000        0.0000        0.0000        0.0000        0.0000        0.0000        0.0000        0.0000        0.0000        0.0000        0.0000        0.0000        0.0000        0.0000        0.0000        0.0000        0.0000        0.0000        0.0000        0.0000        0.0000        0.0000        0.0000        0.0000        0.0000        0.0000        0.0000        0.0000        1.6386        1.8034        2.4963        0.0000        0.0000        0.0000        2.6011        3.2271        4.0323        3.0763        3.4364        5.6100        6.3020        6.8588        6.3520        6.5430        7.4245        8.6460        8.9213       11.7645       12.4551       13.0702       13.4194       13.2567       13.2575       13.5296       10.5528        9.4435        7.6470        7.0753        9.9774        9.6073        7.8604        6.6105        4.9050        4.7497        3.7597        3.5297        4.8906        4.8281        5.3803        4.9613        5.4358        5.7170        6.4771        8.7056        0.0000        0.0000        0.0000        0.0000        0.0000        0.0000        0.0000        0.0000        0.0000        0.0000        0.0000        0.0000        0.0000        0.0000        0.0000        0.0000        0.0000        0.0000        0.0000        0.0000        0.0000        0.0000        0.0000        0.0000        0.0000        0.0000        0.0000        0.0000        0.0000        0.0000
        0.0000        0.0000        0.0000        0.0000        0.0000        0.0000        0.0000        0.0000        0.0000        0.0000        0.0000        0.0000        0.0000        0.0000        0.0000        0.0000        0.0000        0.0000        0.0000        0.0000        0.0000        0.0000        0.0000        0.0000        0.0000        0.0000        0.0000        0.0000        0.0000        0.0000        0.0000        0.0000        0.0000        0.0000        0.0000        0.0000        0.0000        0.0000        0.0000        0.0000        0.0000        0.0000        0.0000        0.0000        0.0000        0.0000        0.0000        0.0000        0.0000        0.0000        0.0000        0.0000        0.0000        0.0000        0.0000        0.0000        0.0000        0.0000        0.0000        0.0000        0.0000        0.0000        0.0000        0.0000        0.0000        0.0000        0.0000        0.0000        0.0000        0.0000        0.0000        0.0000        0.0000        0.0000        0.0000        0.0000        0.0000        0.0000        0.0000        0.0000        0.0000        0.0000        0.0000        0.0000        0.0000        0.0000        0.0000        0.0000        0.0000        0.0000        0.0000        0.0000        0.0000        0.0000        0.0000        0.0000        0.0000        0.0000        0.0000        0.0000        0.0000        0.0000        0.0000        0.0000        0.0000        0.0000        0.0000        0.0000        0.0000        0.0000        0.0000        0.0000        0.0000        0.0000        0.0000        0.0000        0.0000        0.0000        0.0000        0.0000        0.0000        0.0000        0.0000        0.0000        0.0000        0.0000        0.0000        0.0000        0.0000        0.0000        0.0000        0.0000        0.0000        0.0000        0.0000        0.0000        0.0000        0.0000        0.0000        0.0000        0.0000        0.0000        0.0000        0.0000        0.0000        0.0000        0.0000        0.0000        0.0000        0.0000        0.0000        0.0000        0.0000        0.0000        0.0000        0.0000        0.0000        0.0000        0.0000        0.0000        0.0000        0.0000        0.0000        0.0000        0.0000        0.0000        0.0000        0.0000        0.0000        0.0000        0.0000        0.0000        1.6028        1.6125        1.6311        2.2865        1.6447        1.1930        1.2126        3.0724        3.2668        2.8650        3.2554        2.5743        4.2365        4.5786        5.8547        6.0530        6.7156        7.2733        8.1888        9.1325       12.7217       17.7035       12.5239       14.1088       12.9192       14.0660       12.8606        9.8318        9.3779        7.4178        5.9523        8.7695        8.0987        6.7691        5.7576        4.6309        3.9276        3.8356        4.4081        4.8566        5.3195        4.8564        4.9500        7.0281        6.6806        8.3468       12.5957       20.9108       30.2820       39.3336       31.8993       24.0514       23.5328       26.4717        0.0000        0.0000        0.0000        0.0000        0.0000        0.0000        0.0000        0.0000        0.0000        0.0000        0.0000        0.0000        0.0000        0.0000        0.0000        0.0000        0.0000        0.0000        0.0000        0.0000        0.0000        0.0000        0.0000
        0.0000        0.0000        0.0000        0.0000        0.0000        0.0000        0.0000        0.0000        0.0000        0.0000        0.0000        0.0000        0.0000        0.0000        0.0000        0.0000        0.0000        0.0000        0.0000        0.0000        0.0000        0.0000        0.0000        0.0000        0.0000        0.0000        0.0000        0.0000        0.0000        0.0000        0.0000        0.0000        0.0000        0.0000        0.0000        0.0000        0.0000        0.0000        0.0000        0.0000        0.0000        0.0000        0.0000        0.0000        0.0000        0.0000        0.0000        0.0000        0.0000        0.0000        0.0000        0.0000        0.0000        0.0000        0.0000       25.6096        0.0000       14.9150       11.2817        0.0000        0.0000        0.0000        0.0000        0.0000        0.0000        0.0000        0.0000        0.0000        0.0000        0.0000        0.0000        0.0000        0.0000        0.0000        0.0000        0.0000        0.0000        0.0000        0.0000        0.0000        0.0000        0.0000        0.0000        0.0000        0.0000        0.0000        0.0000        0.0000        0.0000        0.0000        0.0000        0.0000        0.0000        0.0000        0.0000        0.0000        0.0000        0.0000        0.0000        0.0000        0.0000        0.0000        0.0000        0.0000        0.0000        0.0000        0.0000        0.0000        0.0000        0.0000        0.0000        0.0000        0.0000        0.0000        0.0000        0.0000        0.0000        0.0000        0.0000        0.0000        0.0000        0.0000        0.0000        0.0000        0.0000        0.0000        0.0000        0.0000        0.0000        0.0000        0.0000        0.0000        0.0000        0.0000        0.0000        0.0000        0.0000        0.0000        0.0000        0.0000        0.0000        0.0000        0.0000        0.0000        0.0000        0.0000        0.0000        0.0000        0.0000        0.0000        0.0000        0.0000        0.0000        0.0000        0.0000        0.0000        0.0000        0.0000        0.0000        0.0000        0.0000        0.0000        0.0000        0.0000        0.0000        0.0000        0.0000        0.0000        0.0000        0.0000        0.0000        4.0646        3.2631        1.9459        1.6284        2.4322        4.3593        5.2475        2.9537        2.4308        3.2650        2.5171        3.7104        2.7307        4.2242        4.8121        5.8899        5.7168        6.7505        8.4547       10.7096       11.6972       15.8384       16.3971       12.3369       13.3749       13.4180       13.2359       12.9339        9.0931        7.8886        6.8436        5.9897        8.2490        8.1113        8.5658        7.0331        3.6360        3.7688        5.3611        6.5867        4.9152        4.5579        5.7205        5.7719        6.5663        6.5470        7.1885        8.6377       11.6383       17.5278       22.2435       20.8008       43.5784       26.0669       32.6997       31.9622        0.0000        0.0000        0.0000        0.0000        0.0000        0.0000        0.0000        0.0000        0.0000        0.0000        0.0000        0.0000        0.0000        0.0000        0.0000        0.0000        0.0000        0.0000        0.0000        0.0000        0.0000        0.0000
        0.0000        0.0000        0.0000        0.0000        0.0000        0.0000        0.0000        0.0000        0.0000        0.0000        0.0000        0.0000        0.0000        0.0000        0.0000        0.0000        0.0000        0.0000        0.0000        0.0000        0.0000        0.0000        0.0000        0.0000        0.0000        0.0000        0.0000        0.0000        0.0000        0.0000        0.0000        0.0000        0.0000        0.0000        0.0000        0.0000        0.0000        0.0000        0.0000        0.0000        0.0000        0.0000        0.0000        0.0000        0.0000        0.0000        0.0000        0.0000        0.0000        0.0000        0.0000        0.0000        0.0000       36.9298       35.1297       24.6398       20.1108       14.5527       11.1705        4.1942        0.0000        0.0000        0.0000        0.0000        0.0000        0.0000        0.0000        0.0000        0.0000        0.0000        0.0000        0.0000        0.0000        0.0000        0.0000        0.0000        0.0000        0.0000        0.0000        0.0000        0.0000        0.0000        0.0000        0.0000        0.0000        0.0000        0.0000        0.0000        0.0000        0.0000        0.0000        0.0000        0.0000        0.0000        0.0000        0.0000        0.0000        0.0000        0.0000        0.0000        0.0000        0.0000        0.0000        0.0000        0.0000        0.0000        0.0000        0.0000        0.0000        0.0000        0.0000        0.0000        0.0000        0.0000        0.0000        0.0000        0.0000        0.0000        0.0000        0.0000        0.0000        0.0000        0.0000        0.0000        0.0000        0.0000        0.0000        0.0000        0.0000        0.0000        0.0000        0.0000        0.0000        0.0000        0.0000        0.0000        0.0000        0.0000        0.0000        0.0000        0.0000        0.0000        0.0000        0.0000        0.0000        0.0000        0.0000        0.0000        0.0000        0.0000        0.0000        0.0000        0.0000        0.0000        0.0000        0.0000        0.0000        0.0000        0.0000        0.0000        0.0000        0.0000        0.0000        0.0000        0.0000        0.0000        0.0000        0.0000        0.0000        0.0000        0.1826        1.5212        3.3515        2.8354        1.3764        7.4968       18.6379       58.3372        7.1738        4.4389        4.1427        3.0346        4.0354        2.7163        2.8968        4.6170        6.6116        6.2265        7.8918        7.7393        8.8116        9.7852       11.9606       13.3558       11.1212       12.4531       13.2602       13.5491       13.8971       10.0590        8.1630        7.3454        5.5634        8.1845        8.9970        8.5477       10.1779        4.5744        3.8568        4.4660        5.6069        6.6894        6.0879        5.8745        6.0985        6.3783        6.2388        7.3339        9.1160       11.9580       14.1476       16.6237       18.7103       23.6427       27.4335       32.6297       69.5501       34.6620       36.4547        0.0000        0.0000        0.0000        0.0000        0.0000        0.0000        0.0000        0.0000        0.0000        0.0000        0.0000        0.0000        0.0000        0.0000        0.0000        0.0000        0.0000        0.0000        0.0000        0.0000
        0.0000        0.0000        0.0000        0.0000        0.0000        0.0000        0.0000        0.0000        0.0000        0.0000        0.0000        0.0000        0.0000        0.0000        0.0000        0.0000        0.0000        0.0000        0.0000        0.0000        0.0000        0.0000        0.0000        0.0000        0.0000        0.0000        0.0000        0.0000        0.0000        0.0000        0.0000        0.0000        0.0000        0.0000        0.0000        0.0000        0.0000        0.0000        0.0000        0.0000        0.0000        0.0000        0.0000        0.0000        0.0000        0.0000        0.0000        0.0000        0.0000        0.0000        0.0000        0.0000        0.0000       27.7819       22.2063       23.8768       25.9716       19.8774       14.4897       12.6541        0.0000        0.0000        0.0000        0.0000        0.0000        0.0000        0.0000        0.0000        0.0000        0.0000        0.0000        0.0000        0.0000        0.0000        0.0000        0.0000        0.0000        0.0000        0.0000        0.0000        0.0000        0.0000        0.0000        0.0000        0.0000        0.0000        0.0000        0.0000        0.0000        0.0000        0.0000        0.0000        0.0000        0.0000        0.0000        0.0000        0.0000        0.0000        0.0000        0.0000        0.0000        0.0000        0.0000        0.0000        0.0000        0.0000        0.0000        0.0000        0.0000        0.0000        0.0000        0.0000        0.0000        0.0000        0.0000        0.0000        0.0000        0.0000        0.0000        0.0000        0.0000        0.0000        0.0000        0.0000        0.0000        0.0000        0.0000        0.0000        0.0000        0.0000        0.0000        0.0000        0.0000        0.0000        0.0000        0.0000        0.0000        0.0000        0.0000        0.0000        0.0000        0.0000        0.0000        0.0000        0.0000        0.0000        0.0000        0.0000        0.0000        0.0000        0.0000        0.0000        0.0000        0.0000        0.0000        0.0000        0.0000        0.0000        0.0000        0.0000        0.0000        0.0000        0.0000        0.0000        0.0000        0.0000        0.0000        0.0000        0.0000        0.0000        0.2856        1.4584        2.7128        3.4269       12.5424       27.5427       74.9577       16.1006        5.7855        4.0076        4.1515        4.4443        5.7195        4.1961        4.4114        5.2893        8.3831        7.9879        9.3937       10.2883       11.6160       11.4463       12.0760       10.4771       12.1928       13.5860       13.4571       13.9318       12.9726       12.2187       13.5889       12.4217        8.7314        9.7257        8.2635       12.5988        8.6304        5.4052        4.8554        5.2879        8.2162       10.1676        5.4184        5.8928        6.3221        6.9221        7.2270        6.9998        9.7684       10.9042       12.4622       16.1953       19.2803       23.4995       26.6966       28.6026       31.2085       30.7922       34.1861       60.5538       38.3587        0.0000        0.0000        0.0000        0.0000        0.0000        0.0000        0.0000        0.0000        0.0000        0.0000        0.0000        0.0000        0.0000        0.0000        0.0000        0.0000        0.0000        0.0000
        0.0000        0.0000        0.0000        0.0000        0.0000        0.0000        0.0000        0.0000        0.0000        0.0000        0.0000        0.0000        0.0000        0.0000        0.0000        0.0000        0.0000        0.0000        0.0000        0.0000        0.0000        0.0000        0.0000        0.0000        0.0000        0.0000        0.0000        0.0000        0.0000        0.0000        0.0000        0.0000        0.0000        0.0000        0.0000        0.0000        0.0000        0.0000        0.0000        0.0000        0.0000        0.0000        0.0000        0.0000        0.0000        0.0000        0.0000        0.0000        0.0000        0.0000       61.2959       28.2749       24.5981       22.3398       24.6123       25.4890       21.7984       17.6920       13.4819       15.5929       12.2440       12.5956        0.0000        0.0000        0.0000        0.0000        0.0000        0.0000        0.0000        0.0000        0.0000        0.0000        0.0000        0.0000        0.0000        0.0000        0.0000        0.0000        0.0000        0.0000        0.0000        0.0000        0.0000        0.0000        0.0000        0.0000        0.0000        0.0000        0.0000        0.0000        0.0000        0.0000        0.0000        0.0000        0.0000        0.0000        0.0000        0.0000        0.0000        0.0000        0.0000        0.0000        0.0000        0.0000        0.0000        0.0000        0.0000        0.0000        0.0000        0.0000        0.0000        0.0000        0.0000        0.0000        0.0000        0.0000        0.0000        0.0000        0.0000        0.0000        0.0000        0.0000        0.0000        0.0000        0.0000        0.0000        0.0000        0.0000        0.0000        0.0000        0.0000        0.0000        0.0000        0.0000        0.0000        0.0000        0.0000        0.0000        0.0000        0.0000        0.0000        0.0000        0.0000        0.0000        0.0000        0.0000        0.0000        0.0000        0.0000        0.0000        0.0000        0.0000        0.0000        0.0000        0.0000        0.0000        0.0000        0.0000        0.0000        0.0000        0.0000        0.0000        0.0000        0.0000        0.0000        0.0000        0.0000        0.0000        0.0000        0.3178        0.2874        0.8168        1.0835        1.4810        5.6094       23.3868       14.9159        4.1206        4.3433        4.5939        4.2217        5.3072        6.0931        3.7027        3.6281        4.9628        4.4458        4.9605        6.7575        7.0785        7.5962        5.9642        6.6505        7.1680        7.9219       11.5511       12.7035       13.1665       11.3507        9.6094        8.8289        8.2549        7.3735        9.0287       10.2917       18.7976        7.7480        6.2073        5.0450        5.9177        5.8573        6.4013        6.2186        6.1258        7.8531        8.2415        8.1005        7.7566        9.3143       11.2484       15.2554       17.1665       17.1616       18.3707       20.0374       22.3023       23.6266       28.3291       37.6147       52.2207       41.6431        0.0000        0.0000        0.0000        0.0000        0.0000        0.0000        0.0000        0.0000        0.0000        0.0000        0.0000        0.0000        0.0000        0.0000       54.8466       54.7206       56.9121        0.0000
        0.0000        0.0000        0.0000        0.0000        0.0000        0.0000        0.0000        0.0000        0.0000        0.0000        0.0000        0.0000        0.0000        0.0000        0.0000        0.0000        0.0000        0.0000        0.0000        0.0000        0.0000        0.0000        0.0000        0.0000        0.0000        0.0000        0.0000        0.0000        0.0000        0.0000        0.0000        0.0000        0.0000        0.0000        0.0000        0.0000        0.0000        0.0000        0.0000        0.0000        0.0000        0.0000        0.0000        0.0000        0.0000        0.0000        0.0000        0.0000       19.1844       20.7219       19.2492       17.8202       19.2930       17.3774       17.6630       20.5335       18.9978       15.8524       14.3405       13.3231       11.0030        9.6347       12.3156        0.0000        0.0000        0.0000        0.0000        0.0000        0.0000        0.0000        0.0000        0.0000        0.0000        0.0000        0.0000        0.0000        0.0000        0.0000        0.0000        0.0000        0.0000        0.0000        0.0000        0.0000        0.0000        0.0000        0.0000        0.0000        0.0000        0.0000        0.0000        0.0000        0.0000        0.0000        0.0000        0.0000        0.0000        0.0000        0.0000        0.0000        0.0000        0.0000        0.0000        0.0000        0.0000        0.0000        0.0000        0.0000        0.0000        0.0000        0.0000        0.0000        0.0000        0.0000        0.0000        0.0000        0.0000        0.0000        0.0000        0.0000        0.0000        0.0000        0.0000        0.0000        0.0000        0.0000        0.0000        0.0000        0.0000        0.0000        0.0000        0.0000        0.0000        0.0000        0.0000        0.0000        0.0000        0.0000        0.0000        0.0000        0.0000        0.0000        0.0000        0.0000        0.0000        0.0000        0.0000        0.0000        0.0000        0.0000        0.0000        0.0000        0.0000        0.0000        0.0000        0.0000        0.0000        0.0000        0.0000        0.0000        0.0000        0.0000        0.0000        0.0000        0.0000        0.0000        0.0000        0.0000        0.6453        0.5405        0.5232        1.8505        2.0180        2.6207        2.4696        3.7769        4.1620        4.7969        5.2548        4.4973        5.5223        6.4262        6.7138        3.5755        3.9865        4.8713        4.9667        4.8981        5.7720        6.5625        7.4857        5.2474        5.0904        5.0019        6.2466       11.1071       12.6074       10.9841       11.2891        9.0343        8.5479        7.8926        7.4766        9.3881        9.3661        9.1089        7.2984        5.4391        4.6401        4.5384        4.7187        6.0349        6.2859        6.6870        9.0155        8.4669        7.8669        8.0074        9.4278       11.7998       15.6896       15.4167       17.6299       20.4727       21.1354       23.3733       25.2124       30.6496       35.7314       38.7861       39.1498       37.9663        0.0000        0.0000        0.0000        0.0000        0.0000        0.0000        0.0000        0.0000        0.0000       37.0903       44.9396       47.0343       46.7163       58.7781       64.4013       57.0328       56.7476
        0.0000        0.0000        0.0000        0.0000        0.0000        0.0000        0.0000        0.0000        0.0000        0.0000        0.0000        0.0000        0.0000        0.0000        0.0000        0.0000        0.0000        0.0000        0.0000        0.0000        0.0000        0.0000        0.0000        0.0000        0.0000        0.0000        0.0000        0.0000        0.0000        0.0000        0.0000        0.0000        0.0000        0.0000        0.0000        0.0000        0.0000        0.0000        0.0000        0.0000        0.0000        0.0000        0.0000        0.0000        0.0000        0.0000        0.0000        0.0000       17.9263       16.8022       14.9149       17.0911       18.2589       14.9679       14.5163       20.8358       14.1047       13.5189       12.6759       16.1239       19.3854        9.7328        8.9123        6.3771        4.6528        3.7499        3.2701        0.0000        0.0000        0.0000        0.0000        0.0000        0.0000        0.0000        0.0000        0.0000        0.0000        0.0000        0.0000        0.0000        0.0000        0.0000        0.0000        0.0000        0.0000        0.0000        0.0000        0.0000        0.0000        0.0000        0.0000        0.0000        0.0000        0.0000        0.0000        0.0000        0.0000        0.0000        0.0000        0.0000        0.0000        0.0000        0.0000        0.0000        0.0000        0.0000        0.0000        0.0000        0.0000        0.0000        0.0000        0.0000        0.0000        0.0000        0.0000        0.0000        0.0000        0.0000        0.0000        0.0000        0.0000        0.0000        0.0000        0.0000        0.0000        0.0000        0.0000        0.0000        0.0000        0.0000        0.0000        0.0000        0.0000        0.0000        0.0000        0.0000        0.0000        0.0000        0.0000        0.0000        0.0000        0.0000        0.0000        0.0000        0.0000        0.0000        0.0000        0.0000        0.0000        0.0000        0.0000        0.0000        0.0000        0.0000        0.0000        0.0000        0.0000        0.0000        0.0000        0.0000        0.0000        0.0000        0.0000        0.0000        0.0000        0.0000        0.0000        0.0000        0.9391        0.9208        1.0353        3.0059        2.9728        3.0165        2.8371        4.1115        4.6680        5.0411        5.0093        5.7057        5.6465        7.0205        7.8446        4.4317        5.2973        5.5658        5.3173        5.1188        5.6948        6.3663        7.0072        4.8983        5.0484        5.5796        6.2881       10.2156       11.0824       14.2010       11.4843       10.3123        9.8055        9.8702        9.3588       12.0632       11.7094        9.7638        8.0928        6.2345        5.6184        5.2111        5.6981        6.6115        6.6386        6.4547        6.8459        7.2400        7.9530        8.2694        8.6396       10.4111       13.1119       18.4755       19.9247       19.6393       20.6927       21.2104       25.5141       30.4081       33.1996       30.1256       31.4546        0.0000        0.0000        0.0000        0.0000        0.0000        0.0000       31.1140       31.9155       38.3544       35.1982       38.0243       38.9389       42.8053       44.7889       52.2987       51.1160        0.0000        0.0000
        0.0000        0.0000        0.0000        0.0000        0.0000        0.0000        0.0000        0.0000        0.0000        0.0000        0.0000        0.0000        0.0000        0.0000        0.0000        0.0000        0.0000        0.0000        0.0000        0.0000        0.0000        0.0000        0.0000        0.0000        0.0000        0.0000        0.0000        0.0000        0.0000        0.0000        0.0000        0.0000        0.0000        0.0000        0.0000        0.0000        0.0000        0.0000        0.0000        0.0000        0.0000        0.0000        0.0000        0.0000        0.0000        0.0000        0.0000        0.0000       10.6943        8.5134        8.6429        8.3856        8.3916        8.1453       12.7472        9.2075       11.3236       12.7459        9.9885       13.9440       12.1621        9.8376        9.9318        8.4254        8.6884        6.8869        6.6600        5.9543        5.6984        0.0000        0.0000        0.0000        0.0000        0.0000        0.0000        0.0000        0.0000        0.0000        0.0000        0.0000        0.0000        0.0000        0.0000        0.0000        0.0000        0.0000        0.0000        0.0000        0.0000        0.0000        0.0000        0.0000        0.0000        0.0000        0.0000        0.0000        0.0000        0.0000        0.0000        0.0000        0.0000        0.0000        0.0000        0.0000        0.0000        0.0000        0.0000        0.0000        0.0000        0.0000        0.0000        0.0000        0.0000        0.0000        0.0000        0.0000        0.0000        0.0000        0.0000        0.0000        0.0000        0.0000        0.0000        0.0000        0.0000        0.0000        0.0000        0.0000        0.0000        0.0000        0.0000        0.0000        0.0000        0.0000        0.0000        0.0000        0.0000        0.0000        0.0000        0.0000        0.0000        0.0000        0.0000        0.0000        0.0000        0.0000        0.0000        0.0000        0.0000        0.0000        0.0000        0.0000        0.0000        0.0000        0.0000        0.0000        0.0000        0.0000        0.0000        0.0000        0.0000        0.0000        0.0000        0.0000        0.0000        0.0000        0.0000        0.0000        2.6833        2.7811        3.0255        4.4296        4.5924        4.3791        4.2867        4.7646        5.3852       67.8815       47.5612        5.5297        6.2675        7.1921        8.4434        3.5647        4.1732        4.7944        5.3770        5.7792        5.5225        5.5974        5.9923        5.3627        6.9992        5.1808        7.1524       14.1398       13.9554       12.7841       15.3307       11.4657       11.3539       11.9988       16.2363       20.4614       20.2493       18.2989       17.2138       14.4342       14.8262       12.8008       15.1973        5.9810        5.4412        5.0818        5.6442        5.1492        5.7157        5.5683        6.5178        7.4560       10.4731       17.7685       16.1326       16.8550       17.2289       19.1531       25.0467       29.9743       24.4620       23.2919       24.4196       28.0414       28.6774       29.9514       28.8153       27.4531       31.8741       33.3887       34.4972       36.4751       34.3180       36.3825       39.2065       41.0687       42.1959       46.2708       46.5181        0.0000        0.0000
        0.0000        0.0000        0.0000        0.0000        0.0000        0.0000        0.0000        0.0000        0.0000        0.0000        0.0000        0.0000        0.0000        0.0000        0.0000        0.0000        0.0000        0.0000        0.0000        0.0000        0.0000        0.0000        0.0000        0.0000        0.0000        0.0000        0.0000        0.0000        0.0000        0.0000        0.0000        0.0000        0.0000        0.0000        0.0000        0.0000        0.0000        0.0000        0.0000        0.0000        0.0000        0.0000        0.0000        0.0000        0.0000        0.0000        0.0000        0.0000       11.7883       11.7942       10.7100        7.3195        7.0718        8.1277        7.2915        7.2453        7.5652       11.8055        8.6144       10.5471        9.2220        8.7056        8.7697       10.2493       10.1808       11.0613       10.1218        9.4524        7.6058        8.2496        0.0000        0.0000        0.0000        0.0000        0.0000        0.0000        0.0000        0.0000        0.0000        0.0000        0.0000        0.0000        0.0000        0.0000        0.0000        0.0000        0.0000        0.0000        0.0000        0.0000        0.0000        0.0000        0.0000        0.0000        0.0000        0.0000        0.0000        0.0000        0.0000        0.0000        0.0000        0.0000        0.0000        0.0000        0.0000        0.0000        0.0000        0.0000        0.0000        0.0000        0.0000        0.0000        0.0000        0.0000        0.0000        0.0000        0.0000        0.0000        0.0000        0.0000        0.0000        0.0000        0.0000        0.0000        0.0000        0.0000        0.0000        0.0000        0.0000        0.0000        0.0000        0.0000        0.0000        0.0000        0.0000        0.0000        0.0000        0.0000        0.0000        0.0000        0.0000        0.0000        0.0000        0.0000        0.0000        0.0000        0.0000        0.0000        0.0000        0.0000        0.0000        0.0000        0.0000        0.0000        0.0000        0.0000        0.0000        0.0000        0.0000        0.0000        0.0000        0.0000        0.0000        0.0000        0.0000        0.0000        0.0000        0.0000        0.0000        3.7176        3.9454        5.8496        6.3364        5.8955        0.0000        5.0761        5.3551       51.5359        0.0000        0.0000        0.0000        8.4839       10.4795        4.4918        5.5722        5.9531        5.7295        5.7695        5.9584        6.0989        6.0699        5.2437        6.3611        6.0488        7.1626       11.5324       12.2360       12.2897       13.6741       11.7545       17.0211       18.2485       20.2790       21.4703       22.6262       21.3898       23.1918       24.6221       22.9905       16.2194       14.2057        9.3675        6.3869        5.4879        5.7885        5.9868        5.2453        5.5472        7.1907       16.7811       16.3875       14.8734       15.0239       15.6162       16.4088       17.9941       20.7526       21.1917       21.2157       21.1433       22.1827       23.9166       24.8221       25.4655       25.8301       26.2060       37.2101       28.4017       29.7867       32.5373       33.7956       37.2398       39.8671       42.1860       42.7792       46.3717       54.2109        0.0000        0.0000
        0.0000        0.0000        0.0000        0.0000        0.0000        0.0000        0.0000        0.0000        0.0000        0.0000        0.0000        0.0000        0.0000        0.0000        0.0000        0.0000        0.0000        0.0000        0.0000        0.0000        0.0000        0.0000        0.0000        0.0000        0.0000        0.0000        0.0000        0.0000        0.0000        0.0000        0.0000        0.0000        0.0000        0.0000        0.0000        0.0000        0.0000        0.0000        9.9198       20.1956       22.2023        0.0000        0.0000        0.0000        0.0000        0.0000        0.0000        0.0000       13.1727       14.9978       10.1567        5.7838        4.8097        9.0078        7.1591       33.3973       44.6104       13.5764        6.8113        8.8450       12.0090       11.2072       11.0857       12.0562       11.3690       11.7196       13.0592       11.5854       10.8609       10.2011        0.0000        0.0000        0.0000        0.0000        0.0000        0.0000        0.0000        0.0000        0.0000        0.0000        0.0000        0.0000        0.0000        0.0000        0.0000        0.0000        0.0000        0.0000        0.0000        0.0000        0.0000        0.0000        0.0000        0.0000        0.0000        0.0000        0.0000        0.0000        0.0000        0.0000        0.0000        0.0000        0.0000        0.0000        0.0000        0.0000        0.0000        0.0000        0.0000        0.0000        0.0000        0.0000        0.0000        0.0000        0.0000        0.0000        0.0000        0.0000        0.0000        0.0000        0.0000        0.0000        0.0000        0.0000        0.0000        0.0000        0.0000        0.0000        0.0000        0.0000        0.0000        0.0000        0.0000        0.0000        0.0000        0.0000        0.0000        0.0000        0.0000        0.0000        0.0000        0.0000        0.0000        0.0000        0.0000        0.0000        0.0000        0.0000        0.0000        0.0000        0.0000        0.0000        0.0000        0.0000        0.0000        0.0000        0.0000        0.0000        0.0000        0.0000        0.0000        0.0000        0.0000        0.0000        0.0000        0.0000        0.0000        0.0000        0.0000        0.0000        0.0000        0.0000        0.0000        0.0000        0.0000        0.0000        0.0000        0.0000        0.0000        0.0000        0.0000        0.0000        0.0000        4.3092        5.6302        5.8992        6.6760        6.7068        6.8207        6.8017        6.8302        6.4927        6.8643        9.6274       10.4880       13.7220       13.8125       13.1944       13.2673       15.1416       20.0888       30.1188       25.1936       24.2181       31.6474       30.7822       29.5798       30.1973       27.0490       21.0999       20.4201       12.7948       13.2099        9.6265        9.7105        8.7369        6.7428        8.2299        7.9794       12.8946       14.6388       15.1168       15.9639       17.8016       17.7840       17.3035       17.8891       18.3916       24.0250       25.3107       41.9391       23.9916       25.1085       25.9632       26.8747       29.4937       32.5635       32.6491       34.2913       37.9653       39.5834       40.5735       41.7251       41.7332       42.3834       46.4673        0.0000        0.0000        0.0000
        0.0000        0.0000        0.0000        0.0000        0.0000        0.0000        0.0000        0.0000        0.0000        0.0000        0.0000        0.0000        0.0000        0.0000        0.0000        0.0000        0.0000        0.0000        0.0000        0.0000        0.0000        0.0000        0.0000        0.0000        0.0000        0.0000        0.0000        0.0000        0.0000        0.0000        0.0000        0.0000        0.0000        0.0000        0.0000        0.0000        0.0000        0.0000       13.5455       23.0196       67.8449       41.0822        8.9086        9.0183       12.4370       12.9120       13.9324       44.3323       30.9935       25.4480       20.6184        8.1412        4.2530       12.6440       10.0201       59.4387       42.0567       12.1487        5.8931        7.8885        8.4435        8.5832        9.2174       13.5672       16.4130       16.1689       15.2316       14.9653       14.0859       13.1630        7.2066        6.4394        0.0000        0.0000        0.0000        0.0000        0.0000        0.0000        0.0000        0.0000        0.0000        0.0000        0.0000        0.0000        0.0000        0.0000        0.0000        0.0000        0.0000        0.0000        0.0000        0.0000        0.0000        0.0000        0.0000        0.0000        0.0000        0.0000        0.0000        0.0000        0.0000        0.0000        0.0000        0.0000        0.0000        0.0000        0.0000        0.0000        0.0000        0.0000        0.0000        0.0000        0.0000        0.0000        0.0000        0.0000        0.0000        0.0000        0.0000        0.0000        0.0000        0.0000        0.0000        0.0000        0.0000        0.0000        0.0000        0.0000        0.0000        0.0000        0.0000        0.0000        0.0000        0.0000        0.0000        0.0000        0.0000        0.0000        0.0000        0.0000        0.0000        0.0000        0.0000        0.0000        0.0000        0.0000        0.0000        0.0000        0.0000        0.0000        0.0000        0.0000        0.0000        0.0000        0.0000        0.0000        0.0000        0.0000        0.0000        0.0000        0.0000        0.0000        0.0000        0.0000        0.0000        0.0000        0.0000        0.0000        0.0000        0.0000        0.0000        0.0000        0.0000        0.0000        0.0000        0.0000        0.0000        0.0000        0.0000        0.0000        0.0000        0.0000        0.0000        0.0000        4.6184        4.5799        5.8036        5.7914        6.2757        7.9711        8.3417        7.4447        7.3445       12.9022       14.0960       14.0680       16.1170       16.6859       19.2355       20.7853       20.4072       24.7914       37.9277       31.4243       30.8233       34.7557       38.5376       35.9592       32.9283       23.2064       22.2361       13.1977       12.4285       11.0700        8.9568        8.6222        7.7998        7.7015        8.1458       14.2817       17.0247       18.6136       18.8260       17.7027       18.2162       18.9380       18.6875       21.0671       25.0837       62.8324       63.3131       24.5535       26.0776       27.7085       27.6411       28.6376       30.2546       33.4766       33.5162       35.4956       33.7170       33.9255       35.4912       35.6442       36.4159        0.0000        0.0000        0.0000        0.0000
        0.0000        0.0000        0.0000        0.0000        0.0000        0.0000        0.0000        0.0000        0.0000        0.0000        0.0000        0.0000        0.0000        0.0000        0.0000        0.0000        0.0000        0.0000        0.0000        0.0000        0.0000        0.0000        0.0000        0.0000        0.0000        0.0000        0.0000        0.0000        0.0000        0.0000        0.0000        0.0000        0.0000        0.0000        0.0000        0.0000        0.0000       10.2649        9.8900        9.0265       12.1480       14.1582        8.9653        8.7717        8.5521       14.8142        7.9404        6.8593        7.9748        8.6726       18.4902        8.0694        3.1087        6.6292        5.4903       10.8096       46.1019        9.7682        7.2491        5.6869        6.2380        6.6137        7.3164        9.4146       11.9895       12.1400       12.4642       10.4193        8.9491        9.0770       11.4154        4.1221        0.0000        0.0000        0.0000        0.0000        0.0000        0.0000        0.0000        0.0000        0.0000        0.0000        0.0000        0.0000        0.0000        0.0000        0.0000        0.0000        0.0000        0.0000        0.0000        0.0000        0.0000        0.0000        0.0000        0.0000        0.0000        0.0000        0.0000        0.0000        0.0000        0.0000        0.0000        0.0000        0.0000        0.0000        0.0000        0.0000        0.0000        0.0000        0.0000        0.0000        0.0000        0.0000        0.0000        0.0000        0.0000        0.0000        0.0000        0.0000        0.0000        0.0000        0.0000        0.0000        0.0000        0.0000        0.0000        0.0000        0.0000        0.0000        0.0000        0.0000        0.0000        0.0000        0.0000        0.0000        0.0000        0.0000        0.0000        0.0000        0.0000        0.0000        0.0000        0.0000        0.0000        0.0000        0.0000        0.0000        0.0000        0.0000        0.0000        0.0000        0.0000        0.0000        0.0000        0.0000        0.0000        0.0000        0.0000        0.0000        0.0000        0.0000        0.0000        0.0000        0.0000        0.0000        0.0000        0.0000        0.0000        0.0000        0.0000        0.0000        0.0000        0.0000        0.0000        0.0000        0.0000        0.0000        0.0000        3.5182        4.5073        4.5137        4.9174        5.1298        0.0000        5.4791        5.6285        3.8535        3.6841        5.3768        6.7113        7.1673       12.3486       12.6788       12.5350       21.0071       22.0966       25.1541       28.2306       32.8410       30.3126       41.6636       51.8092       59.4299       44.1668       46.6146       42.7984       36.5725       32.4687       30.1357       29.4265       18.2276       18.5290       14.9491       13.4780       12.1859       12.4878       13.6683       15.2571       21.6921       25.0992       21.4293       18.7822       21.0379       20.2537       20.4162       22.6732       25.4536       27.0381       30.7134       27.8310       29.8613       29.4942       29.8313       30.6889       32.6228       34.4866       40.3717       37.5024       35.5824       37.9077       39.0036       38.4461       36.5133       39.0720        0.0000        0.0000        0.0000        0.0000
        0.0000        0.0000        0.0000        0.0000        0.0000        0.0000        0.0000        0.0000        0.0000        0.0000        0.0000        0.0000        0.0000        0.0000        0.0000        0.0000        0.0000        0.0000        0.0000        0.0000        0.0000        0.0000        0.0000        0.0000        0.0000        0.0000        0.0000        0.0000        0.0000        0.0000        0.0000        0.0000        0.0000        0.0000        0.0000        0.0000        0.0000       19.8939       12.9225       11.0767       12.8182       11.1254        8.9529       10.4589       11.7375        7.6843        6.6593        4.3762        7.6383        9.7962       10.6349        4.8751        4.3436        4.2169        3.5675        5.0168        5.4540        7.6777        3.4639        5.4198        6.0913        6.5422        7.0041        8.9883       11.2807       11.4263       10.0628        9.6684        9.2222        7.9992        7.5024        5.1050        2.5633        0.0000        0.0000        0.0000        0.0000        0.0000        0.0000        0.0000        0.0000        0.0000        0.0000        0.0000        0.0000        0.0000        0.0000        0.0000        0.0000        0.0000        0.0000        0.0000        0.0000        0.0000        0.0000        0.0000        0.0000        0.0000        0.0000        0.0000        0.0000        0.0000        0.0000        0.0000        0.0000        0.0000        0.0000        0.0000        0.0000        0.0000        0.0000        0.0000        0.0000        0.0000        0.0000        0.0000        0.0000        0.0000        0.0000        0.0000        0.0000        0.0000        0.0000        0.0000        0.0000        0.0000        0.0000        0.0000        0.0000        0.0000        0.0000        0.0000        0.0000        0.0000        0.0000        0.0000        0.0000        0.0000        0.0000        0.0000        0.0000        0.0000        0.0000        0.0000        0.0000        0.0000        0.0000        0.0000        0.0000        0.0000        0.0000        0.0000        0.0000        0.0000        0.0000        0.0000        0.0000        0.0000        0.0000        0.0000        0.0000        0.0000        0.0000        0.0000        0.0000        0.0000        0.0000        0.0000        0.0000        0.0000        0.0000        0.0000        0.0000        0.0000        0.0000        3.5655        2.8236        3.2236        3.1386        4.0306        4.5224        5.5612        6.7629        7.3251        7.5003        6.8120        6.5941        4.7817        4.2981        4.6289        4.9695        4.7402        9.3874        8.6096        8.7557       15.5297       19.1644       22.9476       22.1655       30.0082       33.5793       41.3566       46.0577       93.1774       54.5210       44.5235       75.7590       64.3670       75.8483       35.6627       31.8281       22.2277       23.6882       17.6759       16.3583       15.2118       15.7752       19.4936       18.0916       15.8269       17.7175       18.9179       20.0259       20.7648       20.9003       21.1774       22.1494       26.6302       32.3052       35.5054       34.2005       32.7243       32.3458       32.4454       32.2551       36.0986       47.3904       51.1386       40.3269       46.4944       57.0755       50.2977       45.0579       44.0403        0.0000        0.0000        0.0000        0.0000        0.0000
        0.0000        0.0000        0.0000        0.0000        0.0000        0.0000        0.0000        0.0000        0.0000        0.0000        0.0000        0.0000        0.0000        0.0000        0.0000        0.0000        0.0000        0.0000        0.0000        0.0000        0.0000        0.0000        0.0000        0.0000        0.0000        0.0000        0.0000        0.0000        0.0000        0.0000        0.0000        0.0000        0.0000        0.0000        0.0000        0.0000       25.0910       14.3736        9.2349       12.6931       14.9996        7.8739        7.1029       10.9086        9.8952        7.9152        7.6260        8.7156       17.4302        9.0854        4.6560        1.9556        2.1183        2.1839        2.7093        3.5223        2.3656        2.4716        4.5032        7.2491        6.3461        6.8662        7.3840        9.2725       10.5067       10.3617       10.0557       10.0093        9.6935        8.2171        6.4633        3.5071        0.0000        0.0000        0.0000        0.0000        0.0000        0.0000        0.0000        0.0000        0.0000        0.0000        0.0000        0.0000        0.0000        0.0000        0.0000        0.0000        0.0000        0.0000        0.0000        0.0000        0.0000        0.0000        0.0000        0.0000        0.0000        0.0000        0.0000        0.0000        0.0000        0.0000        0.0000        0.0000        0.0000        0.0000        0.0000        0.0000        0.0000        0.0000        0.0000        0.0000        0.0000        0.0000        0.0000        0.0000        0.0000        0.0000        0.0000        0.0000        0.0000        0.0000        0.0000        0.0000        0.0000        0.0000        0.0000        0.0000        0.0000        0.0000        0.0000        0.0000        0.0000        0.0000        0.0000        0.0000        0.0000        0.0000        0.0000        0.0000        0.0000        0.0000        0.0000        0.0000        0.0000        0.0000        0.0000        0.0000        0.0000        0.0000        0.0000        0.0000        0.0000        0.0000        0.0000        0.0000        0.0000        0.0000        0.0000        0.0000        0.0000        0.0000        0.0000        0.0000        0.0000        0.0000        0.0000        0.0000        0.0000        0.0000        0.0000        0.0000        4.4248        4.2729        4.3445        3.6401        3.3676        3.3898        3.6298        4.3720        4.8295        4.8881        6.1687        8.1812        9.4906        9.0423        9.1096        6.1544        5.7252        5.5508        4.2041        2.4484        3.2492        8.2496        6.7471       13.7243       18.9233       19.8492       19.0714       25.8346       27.7512       34.8800       38.4182       46.1933       43.9308       44.5284       74.6854       46.2803       43.0375       41.7454       31.0316       25.1796       25.8889       25.7224       19.5749       16.9064       17.3030       17.8976       19.6652       17.5104       19.7275       24.0952       25.2298       28.2418       21.7813       22.1155       23.0350       27.5356       30.6646       29.5486       30.3182       33.0969       34.1490       33.9233       34.7535       35.8582       41.3450       39.5281       39.1469       47.1693       46.8116       48.2241       44.8110       37.6933        0.0000        0.0000        0.0000        0.0000        0.0000
        0.0000        0.0000        0.0000        0.0000        0.0000        0.0000        0.0000        0.0000        0.0000        0.0000        0.0000        0.0000        0.0000        0.0000        0.0000        0.0000        0.0000        0.0000        0.0000        0.0000        0.0000        0.0000        0.0000        0.0000        0.0000        0.0000        0.0000        0.0000        0.0000        0.0000        0.0000        0.0000        0.0000        0.0000        0.0000        9.0344        9.7318        7.2185        7.1012        9.5288       10.5454        8.3999        7.6179       10.2317        9.4967        8.5259       24.8660       21.2018       15.9569        8.1181        8.0444        6.6127        3.5434        5.0591        5.3773        5.4659        4.6205        3.8615        4.6176        8.4986        8.5385        8.9473        9.6716       11.0934       12.6280       13.1702       11.4624       12.3367       11.9122       10.2646        8.5134        4.3551        0.0000        0.0000        0.0000        0.0000        0.0000        0.0000        0.0000        0.0000        0.0000        0.0000        0.0000        0.0000        0.0000        0.0000        0.0000        0.0000        0.0000        0.0000        0.0000        0.0000        0.0000        0.0000        0.0000        0.0000        0.0000        0.0000        0.0000        0.0000        0.0000        0.0000        0.0000        0.0000        0.0000        0.0000        0.0000        0.0000        0.0000        0.0000        0.0000        0.0000        0.0000        0.0000        0.0000        0.0000        0.0000        0.0000        0.0000        0.0000        0.0000        0.0000        0.0000        0.0000        0.0000        0.0000        0.0000        0.0000        0.0000        0.0000        0.0000        0.0000        0.0000        0.0000        0.0000        0.0000        0.0000        0.0000        0.0000        0.0000        0.0000        0.0000        0.0000        0.0000        0.0000        0.0000        0.0000        0.0000        0.0000        0.0000        0.0000        0.0000        0.0000        0.0000        0.0000        0.0000        0.0000        0.0000        0.0000        0.0000        0.0000        0.0000        0.0000        0.0000        0.0000        0.0000        0.0000        0.0000        0.0000        0.0000        0.0000        4.9473        4.2140        4.2192        4.8509        4.1873        3.5625        4.2820        5.1970        5.2210        5.6480        5.3627        6.4918        5.8503        6.6127        7.0775        7.0288        5.4523        5.5349        6.2176        3.7846        2.6953        3.2040        3.0992        3.0011       15.5978       17.1060       17.4060       16.6865       25.5290       28.2894       32.9889       33.4727       40.8775       48.3539       42.3476       34.0085       38.6491       37.1174       35.8190       41.3084       30.7091       35.1259       30.8437       21.9589       18.9252       20.4766       18.9328       20.5493       20.5886       28.5888       31.2015       25.1516       22.1676       22.7444       24.0149       25.1683       29.1209       32.0824       32.0084       34.0480       37.3460       36.3591       35.4399       35.6650       35.4528       35.6380       36.7836       38.0324       41.3572       40.9676       39.2293       40.6914       36.6322        0.0000        0.0000        0.0000        0.0000        0.0000
        0.0000        0.0000        0.0000        0.0000        0.0000        0.0000        0.0000        0.0000        0.0000        0.0000        0.0000        0.0000        0.0000        0.0000        0.0000        0.0000        0.0000        0.0000        0.0000        0.0000        0.0000        0.0000        0.0000        0.0000        0.0000        0.0000        0.0000        0.0000        0.0000        0.0000        0.0000        0.0000        0.0000        0.0000        0.0000        5.0372        5.4978       10.1007       12.3969       13.9606       10.2788       10.2588       21.6174       18.1087       21.2095       25.2675       29.7194       37.2085       18.7081        7.5644        7.3431      274.3386       40.4468        9.9472        9.5551        4.8618        3.0134        4.5636        7.1799       12.0937       13.6084       14.6097       15.7707       13.5670       11.8676       11.3740       10.6846       13.5340       13.0413       12.2273       10.7705        7.2220        0.0000        0.0000        0.0000        0.0000        0.0000        0.0000        0.0000        0.0000        0.0000        0.0000        0.0000        0.0000        0.0000        0.0000        0.0000        0.0000        0.0000        0.0000        0.0000        0.0000        0.0000        0.0000        0.0000        0.0000        0.0000        0.0000        0.0000        0.0000        0.0000        0.0000        0.0000        0.0000        0.0000        0.0000        0.0000        0.0000        0.0000        0.0000        0.0000        0.0000        0.0000        0.0000        0.0000        0.0000        0.0000        0.0000        0.0000        0.0000        0.0000        0.0000        0.0000        0.0000        0.0000        0.0000        0.0000        0.0000        0.0000        0.0000        0.0000        0.0000        0.0000        0.0000        0.0000        0.0000        0.0000        0.0000        0.0000        0.0000        0.0000        0.0000        0.0000        0.0000        0.0000        0.0000        0.0000        0.0000        0.0000        0.0000        0.0000        0.0000        0.0000        0.0000        0.0000        0.0000        0.0000        0.0000        0.0000        0.0000        0.0000        0.0000        0.0000        0.0000        0.0000        0.0000        0.0000        0.0000        0.0000        0.0000        3.3007        4.0479        2.9741        2.9314        3.7241        3.2704        3.0066        3.0459        3.4222        3.1308        3.4476        5.3242        4.0193        4.1747        4.5944        4.8033        4.7454        4.4428        4.7174        4.2306        4.5104        5.5448        5.9683        6.7299       10.8470       16.2906       17.6822       16.4907       17.5400       22.1935       26.7336       27.8673       65.8343       28.1548       31.0266       51.4642       29.3021       27.3987       29.8506       38.5755       34.7994       33.0631       34.1686       89.3906       88.8736       30.4637       79.3701       24.1919       56.6911       25.5013       25.9424       23.6970       23.9247       23.9265       30.5119       32.2354       26.4108       33.6657       38.1451       39.9845       38.4915       41.9561       39.7435       39.1705       40.1847       41.9351       41.0573       40.6242       40.4569       43.0424       41.0639       41.0663       40.4000        0.0000        0.0000        0.0000        0.0000        0.0000        0.0000
        0.0000        0.0000        0.0000        0.0000        0.0000        0.0000        0.0000        0.0000        0.0000        0.0000        0.0000        0.0000        0.0000        0.0000        0.0000        0.0000        0.0000        0.0000        0.0000        0.0000        0.0000        0.0000        0.0000        0.0000        0.0000        0.0000        0.0000        0.0000        0.0000        0.0000        0.0000        0.0000        0.0000        0.0000        0.0000        5.7924        7.8334        8.4280        9.0091        8.2322       10.3860       12.7306       16.4957       16.7470       15.8281       19.2972       21.4595       18.4794       17.5446        7.9940        8.0654       49.8511        7.5898        9.0736        9.9728        5.4426        7.5351       10.2251       11.6346       15.7060       15.6677       16.0480       16.2489       17.1275       16.3312       13.2859       12.2749       14.9808       14.4893       13.4112       11.6636        0.0000        0.0000        0.0000        0.0000        0.0000        0.0000        0.0000        0.0000        0.0000        0.0000        0.0000        0.0000        0.0000        0.0000        0.0000        0.0000        0.0000        0.0000        0.0000        0.0000        0.0000        0.0000        0.0000        0.0000        0.0000        0.0000        0.0000        0.0000        0.0000        0.0000        0.0000        0.0000        0.0000        0.0000        0.0000        0.0000        0.0000        0.0000        0.0000        0.0000        0.0000        0.0000        0.0000        0.0000        0.0000        0.0000        0.0000        0.0000        0.0000        0.0000        0.0000        0.0000        0.0000        0.0000        0.0000        0.0000        0.0000        0.0000        0.0000        0.0000        0.0000        0.0000        0.0000        0.0000        0.0000        0.0000        0.0000        0.0000        0.0000        0.0000        0.0000        0.0000        0.0000        0.0000        0.0000        0.0000        0.0000        0.0000        0.0000        0.0000        0.0000        0.0000        0.0000        0.0000        0.0000        0.0000        0.0000        0.0000        0.0000        0.0000        0.0000        0.0000        0.0000        0.0000        3.8453        3.4957        0.0000        3.0527        2.9785        2.9240        2.8566        2.9598        2.9334        2.9571        3.1704        3.5872        3.3850        3.6154        3.5288        3.4450        3.5967        3.8843        4.7898        5.1119        4.1258        4.4761        4.3630        3.6148        3.0660        4.3399        5.2719        5.8961        6.8282        8.5217       13.7866       14.4724       15.4453       15.0509       17.3885       22.8736       26.0057       65.0898       23.9325       23.1855       22.3641       23.3042       21.6210       24.3406       50.0443       72.2196       22.1596       26.7545       27.4309       33.8694       37.1549       45.5539       41.0109       26.8190       28.6999       30.2414       29.9984       33.7459       33.5530       28.0555       29.0822       32.5350       38.3365       42.0099       46.4015       45.1676       47.6915       42.6019       41.9021       41.5749       42.8898       42.4280       43.2793       43.4671       42.7347       45.2664       38.4910        0.0000        0.0000        0.0000        0.0000        0.0000        0.0000        0.0000
        0.0000        0.0000        0.0000        0.0000        0.0000        0.0000        0.0000        0.0000        0.0000        0.0000        0.0000        0.0000        0.0000        0.0000        0.0000        0.0000        0.0000        0.0000        0.0000        0.0000        0.0000        0.0000        0.0000        0.0000        0.0000        0.0000        0.0000        0.0000        0.0000       71.5490       53.8239       38.8883       31.5231       19.6279       15.5031        8.9271        9.5735        7.8511       11.1998       14.6948       17.1389       14.2484       12.4477        9.5630        9.6258       14.0387       14.9345       15.7040       15.1181        7.1915        8.1360        9.6568       10.1796       10.5805       13.0448       18.0205       23.4312       29.5262       19.0993       16.5665       15.2646       13.6504       17.3752       23.4938       18.5695       13.9507       12.3843       15.6204       15.5007       15.9461       14.1330       10.3374        9.0055        0.0000        0.0000        0.0000        0.0000        0.0000        0.0000        0.0000        0.0000        0.0000        0.0000        0.0000        0.0000        0.0000        0.0000        0.0000        0.0000        0.0000        0.0000        0.0000        0.0000        0.0000        0.0000        0.0000        0.0000        0.0000        0.0000        0.0000        0.0000        0.0000        0.0000        0.0000        0.0000        0.0000        0.0000        0.0000        0.0000        0.0000        0.0000        0.0000        0.0000        0.0000        0.0000        0.0000        0.0000        0.0000        0.0000        0.0000        0.0000        0.0000        0.0000        0.0000        0.0000        0.0000        0.0000        0.0000        0.0000        0.0000        0.0000        0.0000        0.0000        0.0000        0.0000        0.0000        0.0000        0.0000        0.0000        0.0000        0.0000        0.0000        0.0000        0.0000        0.0000        0.0000        0.0000        0.0000        0.0000        0.0000        0.0000        0.0000        0.0000        0.0000        0.0000        0.0000        0.0000        0.0000        0.0000        0.0000        0.0000        0.0000        0.0000        0.0000        5.3845        5.2376        3.8829        3.4960        3.4567        3.4643        2.9772        2.9769        3.0029        3.0823        3.1973        3.3427       47.6258       42.4233        3.8721        3.1583        3.5738        4.0797        5.0090        4.4589        3.7971        4.2208        4.6658        3.9923        3.3486        2.9660        3.5912        4.6607        6.3222        8.1067       41.9771       12.5077       13.1726       13.5893       13.2928       16.8186       22.7369       23.1183       25.6142       63.2784       47.6447       26.9354       22.3499       50.5680       21.3860       36.8154       50.9278       20.6059       21.6422       37.9788       42.8364       35.1507       45.6778       47.0554       42.2898       37.5478       38.7581       42.6496       27.2100       35.9585       28.6226       31.8507       36.1358       37.3185       42.1250       46.9456       48.3222       48.3310       47.0173       45.0303       42.4421       49.6858       48.2070       46.6459       42.6612       46.1900       47.4956        0.0000        0.0000        0.0000        0.0000        0.0000        0.0000        0.0000        0.0000
        0.0000        0.0000        0.0000        0.0000        0.0000        0.0000        0.0000        0.0000        0.0000        0.0000        0.0000        0.0000        0.0000        0.0000        0.0000        0.0000        0.0000        0.0000        0.0000        0.0000        0.0000        0.0000        0.0000        0.0000        0.0000        0.0000      100.6068      101.8666       94.8985       66.7410       31.5192       22.6353       13.1242       14.5538       22.1860       15.1055       11.0150       26.1800       22.3358       11.0332       12.4316       13.3983        8.8694        8.3001        8.5893        9.3074        9.3480        8.0546        7.5725        7.9829        8.6440        8.8357       11.5622       13.7766       15.1377       11.3314       18.3341       13.4598        6.2961       11.5808       11.3651       11.0944       14.4641       12.4998       13.0546       12.2270       11.9169       15.7155       15.5114       15.7119       18.8457       10.4328        8.1306        6.9336        6.3343        4.5215        4.0410        3.9598        3.4486        2.0658        2.1740        1.8377        0.0000        0.0000        0.0000        0.0000        0.0000        0.0000        0.0000        0.0000        0.0000        0.0000        0.0000        0.0000        0.0000        0.0000        0.0000        0.0000        0.0000        0.0000        0.0000        0.0000        0.0000        0.0000        0.0000        0.0000        0.0000        0.0000        0.0000        0.0000        0.0000        0.0000        0.0000        0.0000        0.0000        0.0000        0.0000        0.0000        0.0000        0.0000        0.0000        0.0000        0.0000        0.0000        0.0000        0.0000        0.0000        0.0000        0.0000        0.0000        0.0000        0.0000        0.0000        0.0000        0.0000        0.0000        0.0000        0.0000        0.0000        0.0000        0.0000        0.0000        0.0000        0.0000        0.0000        0.0000        0.0000        0.0000        0.0000        0.0000        0.0000        0.0000        0.0000        2.9372        2.8255        2.9364        4.1714        4.9894        0.0000        0.0000        0.0000        0.0000        6.0477        6.4711        7.2278        5.9411        5.0735        4.1080        4.0240        3.9767        3.9663        3.5224        3.3560        3.3134        3.5651        3.7268        4.9560        5.8464        4.0440        3.2633        3.3081        3.9595        4.6495        3.7828        5.1969        4.3205        4.8383        3.9275        2.7722        4.9053        6.5308        6.2824        4.1628        5.7736       53.7136       11.0782       11.8854       11.6124       11.6100       15.4750       19.5789       19.3604       20.2200       49.2018       64.9410       16.6435       17.5777       16.1345       17.3614       21.0899       20.3722       14.8334       16.7581       25.2978       30.4678       27.7650       26.6583       34.7542       35.2258       35.1467       44.8043       45.4704       28.2526       33.3301       29.6981       31.7741       35.6706       37.6761       42.1652       43.9409       44.6510       45.7767       48.3546       48.8010       46.1262       51.3514       48.3030       48.9430       44.6774       44.7524       44.1565        0.0000        0.0000        0.0000        0.0000        0.0000        0.0000        0.0000        0.0000
        0.0000        0.0000        0.0000        0.0000        0.0000        0.0000        0.0000        0.0000        0.0000        0.0000        0.0000        0.0000        0.0000        0.0000        0.0000        0.0000        0.0000        0.0000        0.0000        0.0000        0.0000        0.0000        0.0000        0.0000        0.0000      126.4386      110.2334       87.8059       56.1386       21.0537       16.7780        9.3607        8.5558        7.7983        9.4799        6.1437        6.0164       28.9398       54.1361       36.4621        9.3337        7.7601        8.5503        8.3282        9.2001        9.8752       10.6683       10.8371       11.6209       12.1422       18.9546       17.6005       19.8050       16.6557       11.2508        9.9641        9.4446        9.5501        9.4352       13.2224       12.8603       12.5419       12.2590       11.6325       11.2813       10.8362       10.8837       13.1030       13.1903       12.5655       11.5563        8.8713        7.8265        6.9100        6.6989        6.6263        5.9724        5.1175        4.6839        2.2251        2.4584        1.7233        1.1041        1.6857        0.0000        0.0000        0.0000        0.0000        0.0000        0.0000        0.0000        0.0000        0.0000        0.0000        0.0000        0.0000        0.0000        0.0000        0.0000        0.0000        0.0000        0.0000        0.0000        0.0000        0.0000        0.0000        0.0000        0.0000        0.0000        0.0000        0.0000        0.0000        0.0000        0.0000        0.0000        0.0000        0.0000        0.0000        0.0000        0.0000        0.0000        0.0000        0.0000        0.0000        0.0000        0.0000        0.0000        0.0000        0.0000        0.0000        0.0000        0.0000        0.0000        0.0000        0.0000        0.0000        0.0000        0.0000        0.0000        0.0000        0.0000        0.0000        0.0000        0.0000        0.0000        0.0000        0.0000        0.0000        0.0000        0.0000        0.0000        0.0000        4.5805        4.4065        4.6348        5.4813        6.8441        7.7932        6.4423        7.0438        6.8759        6.9607        6.8593        6.0789        6.1120        5.2811        4.8368        5.2358        5.0845        5.1346        5.1432        4.4380        4.4065        4.0934        3.9805        5.4374        6.0351        6.5013        6.8475        5.9259        5.2795        5.4168        5.2894        4.8304        5.2772        4.9634        4.4259        3.7188        3.8427       12.0400        5.5363        2.8340        3.2150        4.3152        6.1940        8.5271        8.9711        8.7322       80.2456        9.6648        9.7864       46.0512       35.2125       11.8122       12.3060       13.3547       15.7084       14.3665       12.4328       12.7305       13.1874       12.9075       14.5530       18.7035       20.3451       24.1223       24.5456       25.7692       23.6966       27.2024       28.7990       31.4839       23.9740       26.6170       32.5185       32.4363       40.0231       47.3110       48.7268       48.1741       48.2096       50.8066       51.2790       52.9929        0.0000        0.0000       55.0735       53.5652       51.4782       42.1102        0.0000        0.0000        0.0000        0.0000        0.0000        0.0000        0.0000        0.0000        0.0000
        0.0000        0.0000        0.0000        0.0000        0.0000        0.0000        0.0000        0.0000        0.0000        0.0000        0.0000        0.0000        0.0000        0.0000        0.0000        0.0000        0.0000        0.0000        0.0000        0.0000        0.0000        0.0000        0.0000        0.0000        0.0000        0.0000       58.3575       90.1112       70.8789       51.4599       24.3416       30.4429       34.3392       10.5298        8.6408        7.2195        9.5589        7.9513       12.1870       14.3777       11.6815       12.5648       12.1991        9.5499       10.6183       12.7229       14.6793       13.4320       12.7028       14.4449       15.9139       16.8824       20.6541       17.5722       12.6183       10.1621       10.2733       10.3879       10.3128       14.2069       15.6770       18.8313       16.6127       12.7693       12.2156       12.7131       13.1469       13.9818       13.8461       13.0167       11.7248        9.2460        9.2576       10.1747        9.5404        8.6613        7.3461        6.3527        5.6352        3.4531        2.6852        1.2406        0.9071        1.9877        1.4212        1.0083        0.0000        0.0000        0.0000        0.0000        0.0000        0.0000        0.0000        0.0000        0.0000        0.0000        0.0000        0.0000        0.0000        0.0000        0.0000        0.0000        0.0000        0.0000        0.0000        0.0000        0.0000        0.0000        0.0000        0.0000        0.0000        0.0000        0.0000        0.0000        0.0000        0.0000        0.0000        0.0000        0.0000        0.0000        0.0000        0.0000        0.0000        0.0000        0.0000        0.0000        0.0000        0.0000        0.0000        0.0000        0.0000        0.0000        0.0000        0.0000        0.0000        0.0000        0.0000        0.0000        0.0000        0.0000        0.0000        0.0000        0.0000        0.0000        0.0000        0.0000        0.0000        0.0000        0.0000        0.0000        0.0000        0.0000        3.3662        4.0726        4.7114        5.8141        6.2363        6.0680        5.7985        7.1630        7.4334        6.9348        7.6310        8.7904       10.2703        6.9387        5.9580        6.1083        6.0094        6.0333        6.1711        5.1115        5.1038        4.6452        4.7471        6.3528        7.0347        6.6282        6.7928        6.2281        6.0723        7.4593        6.4404        5.9516        5.4053        4.1418        4.0634        3.5645        4.0096        3.6766        2.5712        2.3346        2.6572       63.0797        5.1911        6.8716        7.5460        7.4562        6.7313       10.6140        9.0661       22.5015       11.5180       17.1872       12.4289       16.1289       18.1852       12.1129       11.6837       12.8528       13.7827       12.4359       13.0518       13.9437       14.8170       18.5046       19.3287       20.4219       19.0829       21.0727       28.4016       26.4756       24.7578       26.5552       23.5132       25.9386       31.2194       46.7202       56.3608       56.5504       55.7473       53.4036       53.4606        0.0000        0.0000        0.0000        0.0000        0.0000        0.0000        0.0000        0.0000        0.0000        0.0000        0.0000        0.0000        0.0000        0.0000        0.0000        0.0000
        0.0000        0.0000        0.0000        0.0000        0.0000        0.0000        0.0000        0.0000        0.0000        0.0000        0.0000        0.0000        0.0000        0.0000        0.0000        0.0000        0.0000        0.0000        0.0000        0.0000        0.0000        0.0000        0.0000        0.0000        0.0000        0.0000        0.0000       44.8033       48.4864       19.1789       17.7462       10.1041        9.9106        7.9601       17.0850        8.7085        7.8917        8.8003        8.6944       10.3469       12.6072       10.4887       10.9968       12.7229       13.8497       15.3821       18.0123       22.8616       16.8053       16.3597       16.3908       12.0373       12.7687       13.3507       13.4054       12.7823       12.6948       12.3253       11.9376       15.2425       14.6437       14.0412       14.0210       15.0957       13.8639       13.1670       13.3579       13.9809       13.2437       12.4726       11.5575        8.9745        8.2290        7.9291        7.9167        7.7781        7.7340        7.1733        6.6010        4.2100        2.8755        1.9989        1.6238        2.3991        1.6509        1.0911        0.7351        0.0000        0.0000        0.0000        0.0000        0.0000        0.0000        0.0000        0.0000        0.0000        0.0000        0.0000        0.0000        0.0000        0.0000        0.0000        0.0000        0.0000        0.0000        0.0000        0.0000        0.0000        0.0000        0.0000        0.0000        0.0000        0.0000        0.0000        0.0000        0.0000        0.0000        0.0000        0.0000        0.0000        0.0000        0.0000        0.0000        0.0000        0.0000        0.0000        0.0000        0.0000        0.0000        0.0000        0.0000        0.0000        0.0000        0.0000        0.0000        0.0000        0.0000        0.0000        0.0000        0.0000        0.0000        0.0000        0.0000        0.0000        0.0000        0.0000        0.0000        0.0000        0.0000        0.0000        0.0000        2.7111        2.9648        3.2978        3.7155        4.0831        4.5589        4.9434        5.5311        7.7766        7.8287        7.6640        8.6151        8.8620        9.1957        7.6452        7.2600        7.2889        6.7288        6.1100        5.5387        4.3930        4.3097        4.4185        5.7376        7.6941        7.2129        7.2790        6.6361        5.8827        5.9913        7.3097        6.7509        6.9535        5.8151        4.1296        3.8953        3.3491        2.9324        2.3859        3.3380       20.7871       68.4752        7.8415        4.4016        5.9271        6.2395        6.9557        7.3023        9.0400        8.9705        9.6033       10.8511       11.7217       15.2892       56.0376       75.4496       12.2204       12.2629       12.6771       14.2581       12.2831       13.6164       14.1229       14.3395       17.6219       20.0147       19.8542       20.4608       24.9598       29.4197       25.1776       21.8669       22.4603       21.4025       24.0151       26.3290       41.3948       62.5085       70.0077       64.5968       55.5622       52.9483        0.0000        0.0000        0.0000        0.0000        0.0000        0.0000        0.0000        0.0000        0.0000        0.0000        0.0000        0.0000        0.0000        0.0000        0.0000        0.0000
        0.0000        0.0000        0.0000        0.0000        0.0000        0.0000        0.0000        0.0000        0.0000        0.0000        0.0000        0.0000        0.0000        0.0000        0.0000        0.0000        0.0000        0.0000        0.0000        0.0000        0.0000        0.0000        0.0000        0.0000        0.0000        0.0000        0.0000       22.6001       23.0920       25.5974       24.5578        6.0155        5.7976        7.5775       15.6676       13.3278       13.1273       19.6833       16.3528       27.0708       53.2997       28.6015       25.1408       20.2251       15.1677       15.6390       16.5744       22.8644       24.6403       31.5145       32.0905       21.6584       17.2016       13.9941       12.5714       13.0417       12.8624       17.9833       18.3084       18.1422       16.7623       13.9855       13.1660       12.4189       12.4949       11.7277       10.8746       11.7074       12.2412       11.0730       10.1944        8.0284        7.0408        7.4650        7.6886       14.1441       11.8872        9.5264        6.3615        4.1584        3.3166        2.2313        1.8653        2.5079        1.7562        1.1809        0.8420        0.4314        0.3187        0.1998        0.0000        0.0000        0.0000        0.0000        0.0000        0.0000        0.0000        0.0000        0.0000        0.0000        0.0000        0.0000        0.0000        0.0000        0.0000        0.0000        0.0000        0.0000        0.0000        0.0000        0.0000        0.0000        0.0000        0.0000        0.0000        0.0000        0.0000        0.0000        0.0000        0.0000        0.0000        0.0000        0.0000        0.0000        0.0000        0.0000        0.0000        0.0000        0.0000        0.0000        0.0000        0.0000        0.0000        0.0000        0.0000        0.0000        0.0000        0.0000        0.0000        0.0000        0.0000        0.0000        0.0000        0.0000        0.0000        0.0000        0.0000        0.0000        0.0000        0.0000        0.0000        0.0000        4.0915        3.8640        3.6702        3.9671        4.1031        4.0954        4.8688        8.1791        9.4080        8.9517        7.9758        7.7043        7.7933        7.2463        6.0306        6.5943        6.3441        5.8579        5.4061        4.7516        5.1703        5.0983        6.3283        8.9623        9.8971        9.1501        7.6688        5.5290        6.0150        5.4276        6.8521        4.9323        4.8756        4.6257        4.2273        3.0826        3.0244        2.7631        3.3714       24.1097       29.1411        2.9694        7.4611        9.2335        5.5031        6.3728        6.5651        9.6851       10.2804       11.1019       10.5976       12.5576       16.2423       13.8790       53.9696       13.3103       12.8903       13.8957       15.6359       14.6155       15.6752       14.9422       15.7083       20.2409       25.9410       22.8976       20.4535       29.2141       24.7360       21.7898       37.7143       20.5892       20.2803       21.9196       27.4883       37.1742       41.8789       52.8026       56.2615       61.7281       59.2923        0.0000        0.0000        0.0000        0.0000        0.0000        0.0000        0.0000        0.0000        0.0000        0.0000        0.0000        0.0000        0.0000        0.0000        0.0000        0.0000
        0.0000        0.0000        0.0000        0.0000        0.0000        0.0000        0.0000        0.0000        0.0000        0.0000        0.0000        0.0000        0.0000        0.0000        0.0000        0.0000        0.0000        0.0000        0.0000        0.0000        0.0000        0.0000        0.0000        0.0000        0.0000        0.0000        0.0000        0.0000       12.1272       10.5376       11.4861       10.7133       13.9005       14.9055       11.8030        9.5104       13.5767       15.3109       14.6283       18.4130       35.1748       57.3115       32.9064       24.6949       18.2714       14.7702       15.2553       17.7137       17.3870       21.2858       21.4461       20.7383       21.8890       22.0943       18.7258       18.7983       20.2904       25.4926       29.3204       44.5113      108.6677       32.5699       12.4856       10.9684        9.2810        9.4144        9.6736        9.9295        9.4383        8.7332        7.9126        3.5460        3.4438        6.0058        6.1252        8.6268        7.3043       21.3775       18.9956        5.9123        5.7561        5.2959        3.6689        2.7782        1.9346        1.2807        0.9117        0.2600        0.4230        2.8764        1.6671        0.0000        0.0000        0.0000        0.0000        0.0000        0.0000        0.0000        0.0000        0.0000        0.0000        0.0000        0.0000        0.0000        0.0000        0.0000        0.0000        0.0000        0.0000        0.0000        0.0000        0.0000        0.0000        0.0000        0.0000        0.0000        0.0000        0.0000        0.0000        0.0000        0.0000        0.0000        0.0000        0.0000        0.0000        0.0000        0.0000        0.0000        0.0000        0.0000        0.0000        0.0000        0.0000        0.0000        0.0000        0.0000        0.0000        0.0000        0.0000        0.0000        0.0000        0.0000        0.0000        0.0000        0.0000        0.0000        0.0000        0.0000        0.0000        0.0000        0.0000        0.0000        0.0000        4.0824        4.3497        3.8241        3.9793        3.7890        4.7426        7.4807        9.3933        9.8077       10.2825       10.3008        7.6605        6.9075        4.8651        5.2908        5.5076        5.7751        5.5900        4.2169        4.7512        5.5664        5.8909        6.8720        8.5615        9.0100        6.6647        4.9040        4.5925        5.1288        4.6449        5.3652        5.2589        5.4180        5.1368        4.0227        4.0651        4.8086        5.5560        5.0401        4.0806        4.2086        7.3042        7.8937        5.8339        6.4635        7.8354        8.5309        8.5006        9.3228        9.7917       10.4273       12.2093       12.9847       16.3774       13.3352       13.1827       12.3801       15.0425       12.4137       33.2252       18.5717       13.1493       14.3897       17.0759       16.4643       20.6773       19.2484       21.5765       21.8849       54.3248       22.1650       23.0894       27.0775       33.2726       34.4341       37.9309       41.6938       49.8219       61.2786       62.4237        0.0000        0.0000        0.0000        0.0000        0.0000        0.0000        0.0000        0.0000        0.0000        0.0000        0.0000        0.0000        0.0000        0.0000        0.0000        0.0000
        0.0000        0.0000        0.0000        0.0000        0.0000        0.0000        0.0000        0.0000        0.0000        0.0000        0.0000        0.0000        0.0000        0.0000        0.0000        0.0000        0.0000        0.0000        0.0000        0.0000        0.0000        0.0000        0.0000        0.0000        0.0000        0.0000        0.0000        0.0000       20.6292       20.6874       13.9800       15.3150       19.8248       16.2632       12.7114       12.5817       14.7262       17.3424       15.8271       11.2302        7.2875        7.3514        9.3286       20.9128       21.8613       17.3847       20.8767       19.1195       15.9402       16.4044       20.9030       28.6845       21.3268       25.9421       22.9641       26.0337       24.8130       20.4478       40.9317       21.7007       24.6069       19.0303       27.2620       23.9267       17.8616       11.0586       10.6719       21.4863        8.5736        7.2470        6.0683        3.0178        3.0429        5.4831        3.1373        5.6957        6.4120       25.2525       26.5691       11.3248        5.1182        5.2310        3.9217        2.6764        1.8172        1.2226        0.8335        0.4653        0.7240        0.0453        0.0382        0.0000        0.0000        0.0000        0.0000        0.0000        0.0000        0.0000        0.0000        0.0000        0.0000        0.0000        0.0000        0.0000        0.0000        0.0000        0.0000        0.0000        0.0000        0.0000        0.0000        0.0000        0.0000        0.0000        0.0000        0.0000        0.0000        0.0000        0.0000        0.0000        0.0000        0.0000        0.0000        0.0000        0.0000        0.0000        0.0000        0.0000        0.0000        0.0000        0.0000        0.0000        0.0000        0.0000        0.0000        0.0000        0.0000        0.0000        0.0000        0.0000        0.0000        0.0000        0.0000        0.0000        0.0000        0.0000        0.0000        0.0000        0.0000        0.0000        0.0000        3.7157        4.4546        4.8708        5.1764        4.1001        4.2370        4.6010        6.2326        8.5359        8.5054       10.0608       11.9901       15.0256       13.4446        9.6308        5.5585        5.8776        6.6638        7.3410        6.1361        5.6572        4.7701        7.1904        6.2092        8.2824       10.6731        9.7546        9.1218        7.0006        5.2951        4.5511        4.6465        5.6263        5.5294        5.6361        5.5217        4.5130        4.5076        5.1765        5.3312        4.7094        4.2453       28.6690       28.9528        6.3534        6.6217        6.4276        8.1009        9.0590        9.1541        9.1593        9.6169       10.2984       12.0315       12.5592       13.0078       14.3351       61.4429       13.1501       14.0969       11.2017       12.4440       23.2519       42.4776       36.9392       25.8294       15.5014       18.2559       17.8706       19.4421       25.0040       22.1898       23.6697       24.5589       25.9653       32.9502       34.5593       37.5336       42.1674       46.0731       48.5879       58.3678        0.0000        0.0000        0.0000        0.0000        0.0000        0.0000        0.0000        0.0000        0.0000        0.0000        0.0000        0.0000        0.0000        0.0000        0.0000        0.0000
        0.0000        0.0000        0.0000        0.0000        0.0000        0.0000        0.0000        0.0000        0.0000        0.0000        0.0000        0.0000        0.0000        0.0000        0.0000        0.0000        0.0000        0.0000        0.0000        0.0000        0.0000        0.0000        0.0000        0.0000        0.0000        0.0000        0.0000        0.0000      112.7033      105.6770       37.5022       38.2503       44.7329       36.6922       22.7365       20.2809       21.5406       19.9618       16.5708       10.3702       10.6832        8.5855        9.6635       12.7579       10.0439       11.9395       15.1679       19.2970       14.7232       15.0365       18.3331       18.2892       18.6364       25.4547       24.0754       28.8268       23.6182       22.7442       23.8058       16.1944       14.9192       12.5776       11.9220       11.0272       19.5037       24.9485       22.6217       18.9424        7.1665        5.9456        4.6888        2.5163        2.0974        2.5434        7.6634        5.0343        5.5399        5.8419        6.4039       11.0623       15.2522        5.0609        4.1224        7.5446        4.8728        3.5647        7.6869        5.2665        0.4101        0.0892        0.1429        0.5081        0.0000        0.0000        0.0000        0.0000        0.0000        0.0000        0.0000        0.0000        0.0000        0.0000        0.0000        0.0000        0.0000        0.0000        0.0000        0.0000        0.0000        0.0000        0.0000        0.0000        0.0000        0.0000        0.0000        0.0000        0.0000        0.0000        0.0000        0.0000        0.0000        0.0000        0.0000        0.0000        0.0000        0.0000        0.0000        0.0000        0.0000        0.0000        0.0000        0.0000        0.0000        0.0000        0.0000        0.0000        0.0000        0.0000        0.0000        0.0000        0.0000        0.0000        0.0000        0.0000        0.0000        0.0000        0.0000        0.0000        0.0000        0.0000        3.5459        4.3082        4.9252        5.4633        5.4147        4.6890        4.7092        5.5805        6.1823        7.2171        6.6928        7.8373        8.8978       81.5932       16.2108       57.2161      149.9992        7.9695        8.5224        8.3798        6.7661        5.6374        4.8448       80.3018       10.1630       11.1652       12.7157       12.0109       13.2636       11.7367        8.1234        5.6503       52.9631       24.3642       25.8109       48.1105        6.3262        5.7120        5.5739       44.3736       78.7575        5.0274        5.0478        5.7413        7.5391        7.0129        6.9915        7.9266        9.1430       10.7115       11.4525       10.6260       11.3357       12.0662       13.0447       13.7115       46.9805       14.5477       14.1900       14.4376       15.3105       11.8609       13.6072       12.8805       16.3052       38.1684       20.3913       16.5610       21.7651       25.6594       23.1473       24.2210       22.4792       25.6673       25.5058       25.9224       29.7563       35.7338       38.8298       41.7408       43.4569       46.0200       51.1241       55.4260        0.0000        0.0000        0.0000        0.0000        0.0000        0.0000        0.0000        0.0000        0.0000        0.0000        0.0000        0.0000        0.0000        0.0000        0.0000
        0.0000        0.0000        0.0000        0.0000        0.0000        0.0000        0.0000        0.0000        0.0000        0.0000        0.0000        0.0000        0.0000        0.0000        0.0000        0.0000        0.0000        0.0000        0.0000        0.0000        0.0000        0.0000        0.0000        0.0000        0.0000        0.0000        0.0000       26.0269       67.2827       43.2469       24.8603       18.8957       19.9817       24.4786       28.6126       24.3542       23.0530       23.9883       26.4251       17.2915       12.8426       13.5150       12.2431        8.1042       10.8747       10.9143        7.2420       10.3574       10.4986       10.6461       11.4690       13.6507       15.2613       18.6598       27.6055       26.2165       21.7200       19.0648       18.4018       16.6007       14.5397       11.0740        9.8529       10.2491        8.4799        6.3831        6.0198        5.3692        4.9282        4.4280        3.6869        2.1519        2.0185        1.9944        2.1549        3.8328        4.4912        4.4416        5.1381        6.1628        6.2087        8.1461        9.2738        9.1599       25.5161        2.8421        0.6960        0.3827        0.1397        0.0954        0.1182        0.2569        0.1999        0.0000        0.0000        0.0000        0.0000        0.0000        0.0000        0.0000        0.0000        0.0000        0.0000        0.0000        0.0000        0.0000        0.0000        0.0000        0.0000        0.0000        0.0000        0.0000        0.0000        0.0000        0.0000        0.0000        0.0000        0.0000        0.0000        0.0000        0.0000        0.0000        0.0000        0.0000        0.0000        0.0000        0.0000        0.0000        0.0000        0.0000        0.0000        0.0000        0.0000        0.0000        0.0000        0.0000        0.0000        0.0000        0.0000        0.0000        0.0000        0.0000        0.0000        0.0000        0.0000        0.0000        0.0000        0.0000        0.0000        3.9256        3.8336        4.4351        4.9480        5.6499        4.8947        5.0007        5.9453        6.2959        6.4194        7.5152        7.6063        7.8014        7.4902       74.6657       12.3870       12.7208       13.2350       10.6201        8.8255        8.2505        7.7843        6.6665        7.6190       80.7578       12.7675       13.8070       14.9409       15.7010       14.4089       15.3118       13.0441        9.0409       66.4229       29.2163       30.1446       39.9382        7.9915        7.6626        6.4668        6.2752        6.6631        6.1801        5.5078        6.1423        7.1946        9.4925        9.3683        9.9596       11.4983       13.4027       13.7476       13.4522       14.9032       14.9724       15.6707       15.7006       85.0953       17.3667       18.8571       16.1674       16.5564       12.9076       13.0800       16.1379       17.5136       15.8512       17.7346       20.1990       20.1664       24.4018       25.1745       27.1646       25.1986       26.8858       26.3225       26.8354       29.4272       36.1564       40.0341       42.6620       43.2468       45.4913       48.7550        0.0000        0.0000        0.0000        0.0000        0.0000        0.0000        0.0000        0.0000        0.0000        0.0000        0.0000        0.0000        0.0000        0.0000        0.0000        0.0000
        0.0000        0.0000        0.0000        0.0000        0.0000        0.0000        0.0000        0.0000        0.0000        0.0000        0.0000        0.0000        0.0000        0.0000        0.0000        0.0000        0.0000        0.0000        0.0000        0.0000        0.0000        0.0000        0.0000        0.0000        0.0000        0.0000        0.0000       21.1611       21.7446       18.0708       19.2166       20.4601       20.3019       22.2308       20.2563       28.5859       48.0188       30.4351       27.8760       20.6097        6.7253        4.3611        6.0241       10.7194       10.1559        8.4829        6.9097        7.8988        8.2423        8.5022       10.2232       11.4941       12.0823       16.0851       20.9533       32.6150       27.5356       20.0986       17.2595       12.5422       11.4472        4.8992        4.8158        8.0345        7.4659        6.8868        5.5336        2.0922        1.6405        1.4972        1.3041        1.1771        0.9536        0.8149        0.8816        2.1100        2.4373        2.4694        2.2697        1.1200        0.9536        1.2961        1.7312        3.8837        5.4776        2.8609        1.4245        0.7563        0.2893        0.0418        0.0449        0.0800        0.0153        0.0050        0.0090        0.0288        0.0375        0.0616        0.1952        0.5650        0.7602        0.0000        0.0000        0.0000        0.0000        0.0000        0.0000        0.4879        0.4909        0.4787        0.4497        0.0000        0.0000        0.0000        0.0000        0.0000        0.0000        0.0000        0.0000        0.0000        0.0000        0.0000        0.0000        0.0000        0.0000        0.0000        0.0000        0.0000        0.0000        0.0000        0.0000        0.0000        0.0000        0.0000        0.0000        0.0000        0.0000        0.0000        0.0000        0.0000        0.0000        0.0000        0.0000        0.0000        0.0000        0.0000        0.0000        3.4726        3.8505        4.1716        4.3003        4.8119        5.6857        5.9572        5.8155        6.2099        7.1760        8.2175        7.9699        9.0020        9.6510        8.4886        8.1963        7.4223       10.2860       10.6304       13.2710       16.3114       15.6593       11.9087       10.3132       11.1313       15.3769       11.9804       14.4117       18.1082       18.6935       17.8271       17.3420       16.4913       15.3248       11.7220        8.2622        7.6487        7.2900       22.3119       17.1769        8.0026        8.0255        7.6139        7.4547        7.3779        8.0609        8.1094        8.9249        8.9613        9.1352       10.1700       11.6897       39.1085       49.2945       22.8418       20.4366       20.5531       22.8625       23.0205       23.3643       22.6286       22.8817       25.1306       24.2364       21.3494       22.2258       22.2187       22.2660       27.6835       28.4378       29.8117       31.0850       32.9711       34.9334       36.5960       36.7692       31.4848       30.4151       31.2098       34.4093       38.2467       41.4623       43.7624       44.4286       42.9088       41.6719        0.0000        0.0000        0.0000        0.0000        0.0000        0.0000        0.0000        0.0000        0.0000        0.0000        0.0000        0.0000        0.0000        0.0000        0.0000        0.0000
        0.0000        0.0000        0.0000        0.0000        0.0000        0.0000        0.0000        0.0000        0.0000        0.0000        0.0000        0.0000        0.0000        0.0000        0.0000        0.0000        0.0000        0.0000        0.0000        0.0000        0.0000        0.0000        0.0000        0.0000        0.0000        0.0000       31.6267       24.9423       22.4004       21.4228       28.1166       24.7345       25.8836       23.4381       27.0313       20.6427       24.3833       19.0354       22.5495       16.6372        8.8848        4.9744        7.2594       11.3161        8.1853        6.5972        5.7211       10.4233       12.4712       12.8414       12.2400       10.4005       10.4103       16.5644       14.4469       20.6570       15.3223       13.4939        9.7185        8.7572        6.5778        4.0366        5.0405        3.5722        3.4957        3.1274        3.1711        1.1993        1.1270        1.0320        0.8869        0.8113        0.7464        3.4655        3.6581        2.9854        2.4115        1.7481        1.3537        0.8646        0.7992        0.7799        0.7257        3.6413        3.1636        1.9758        0.4542        0.8841        0.4835        0.0454        0.0344        0.0142        0.0076        0.0070        0.0125        0.0403        0.0525        0.0696        0.0916        0.1021        0.1505        0.1356        0.1637        0.0737        0.0839        0.0908        0.0954        0.5245        0.5483        0.5385        0.4976        0.5183        0.4580        0.4265        0.4111        0.0000        0.0000        0.0000        0.0000        0.0000        0.0000        0.0000        0.0000        0.0000        0.0000        0.0000        0.0000        0.0000        0.0000        0.0000        0.0000        0.0000        0.0000        0.0000        0.0000        0.0000        0.7636        0.9500        1.0446        0.9509        1.1423        1.1829        1.4748        2.1182        2.4688        2.8478        3.3077        3.8504        5.2015        5.0942        4.9777        5.5167        5.3183        5.4787        6.7634        7.0793        8.1187        8.7106        7.6547        8.9318        9.0658        8.6943        9.0582        8.2859       10.0016       13.4591       14.1938       13.8874       94.5613       14.7551       13.1127       11.8350       15.2957       18.4969       16.3557       19.9553       22.8018       20.9546       20.9331       18.9929       16.2056       12.9356       10.2884        8.6746        7.8628       49.8255       47.6947        9.7217        8.7565        8.8387        9.3174       10.7842       11.2857        9.4505       11.5428       38.4106       41.3106       13.7016       17.2765       66.6026       79.6835       21.6428       24.2614       52.4712       47.3861       33.1810       33.4892       29.9172       26.9544       27.6054       31.2552       29.7509       24.1146       23.0473       25.2415       31.0136       30.8993       33.0250       36.4279       38.1742       38.0582       43.4086       38.3956       35.0058       33.0626       33.8407       36.6631       38.4767       40.7315       42.9770       43.5215        0.0000        0.0000        0.0000        0.0000        0.0000        0.0000        0.0000        0.0000        0.0000        0.0000        0.0000        0.0000        0.0000        0.0000        0.0000        0.0000        0.0000        0.0000
        0.0000        0.0000        0.0000        0.0000        0.0000        0.0000        0.0000        0.0000        0.0000        0.0000        0.0000        0.0000        0.0000        0.0000        0.0000        0.0000        0.0000        0.0000        0.0000        0.0000        0.0000        0.0000        0.0000        0.0000        0.0000        0.0000       44.5041       47.8951       45.6988       41.8243       42.2178       27.8426       24.5755       28.0590       43.5938       36.4147       15.8309        9.9260        8.3926        7.3550        6.1375        4.5798        5.4440        7.6010       11.1274       12.3420        7.7122       14.0256       12.5434       12.6767        9.3182        8.0561        8.1032       12.6204       11.7142       12.4205       12.0550        7.8616        6.7067        4.9054        3.8085        4.5495        3.9717        1.3732        0.8984        1.1939        1.1055        1.1079        0.9477        0.9212        0.6231        0.5716        0.4281        1.3619        0.1413        0.6884        1.1141        1.1825        1.2316        1.5623        1.9933        1.4272        1.3396        3.2587        1.2189        0.4665        0.8901        1.2318        0.3228        0.0496        0.0410        0.0394        0.0145        0.0147        0.0204        0.0579        0.1047        0.0826        0.0938        0.0879        0.0971        0.1203        0.1559        0.0736        0.0860        0.0956        0.1016        0.5685        0.6005        0.5871        0.5303        0.5530        0.4935        0.4410        0.3459        0.2166        0.3483        0.2557        0.0000        0.0000        0.0000        0.0000        0.0000        0.0000        0.0000        0.0000        0.0000        0.0000        0.0000        0.0000        2.1069        1.4604        1.6416        0.7928        1.0660        1.2299        1.4476        0.9325        0.9045        1.0402        1.1626        1.3670        1.7354        2.6591        2.9137        3.3217        4.0281        6.9979        7.6688        7.3160        6.0692        5.5845        5.4981        5.7685        6.5012        7.3341        8.1569        8.6810        9.0076        9.0317        7.8746        8.3129        9.1347        9.2615        9.2631       10.0423       15.7141       17.6269       24.0521       18.5846       17.6204       14.9540       14.1065       18.1653       18.6472       23.0372       23.1715       23.0414       21.9449       16.6235       13.0341       12.3109       11.2811       10.6235        9.8289       10.7520       12.2108       11.6659       10.5543       11.3301       11.8993       15.2451       17.5378       17.8363       15.0469       16.9432       16.2711       20.0486       21.2511       28.2155       30.3909       31.8260       30.2554       33.9475       39.2010       33.8866       32.3873       30.3703       30.2224       29.2825       29.4393       28.5507       28.9220       29.2710       30.4171       34.3702       35.2349       36.7158       38.9341       39.9932       43.7250       43.3329       39.4649       33.9443       32.2731       33.0500       35.0459        0.0000       41.1335       43.3989       45.1149        0.0000        0.0000        0.0000        0.0000        0.0000        0.0000        0.0000        0.0000        0.0000        0.0000        0.0000        0.0000        0.0000        0.0000        0.0000        0.0000        0.0000        0.0000
        0.0000        0.0000        0.0000        0.0000        0.0000        0.0000        0.0000        0.0000        0.0000        0.0000        0.0000        0.0000        0.0000        0.0000        0.0000        0.0000        0.0000        0.0000        0.0000        0.0000        0.0000        0.0000        0.0000        0.0000        0.0000       30.4827       34.5258       35.4028       36.4850       25.6034       28.3829       22.9694       17.8126       15.0381       15.0968        9.4461        8.8567        8.1132        8.8025        7.2101        4.5425        3.8165        3.9110        5.4549       11.1117        8.3682       12.3097       10.2402       13.5522       12.1214        9.5034        7.6493        7.0755       10.4143       22.4933       22.9201       12.3167        8.1784        5.8709        7.2732        5.1427        4.7077        5.4288        4.4559        1.9239        0.8544        1.7088        0.5096        0.4587        0.3088        0.1788        0.0093        0.0062        0.0136        0.0307        0.5130        0.7388        1.0795        1.5587        1.8908        1.6551        0.5713        0.3056        0.5044        0.4287        0.3709        0.3054        1.5101        0.5700        0.1315        0.0751        0.1267        0.0706        0.0859        0.1920        1.5257        0.2323        0.1945        0.1084        0.0973        0.1040        0.1279        0.1690        0.0804        0.0955        0.1056        0.1112        0.7016        0.8339        0.8115        0.6222        0.6487        0.7770        0.6991        0.9366        0.3160        0.1970        0.3041        0.3526        0.5626        0.6335        0.0000        0.0000        0.0000        0.0000        0.0000        0.0000        0.0000        0.0000        2.3825        1.8378        1.7441        1.8174        1.4216        2.4880        2.4246        2.5631        2.5238        1.3411        1.2316        1.3243        1.9010        2.0682        2.9192        3.6491        4.9087        8.8390        5.9672        5.5725        5.2146        5.2417        5.2356        6.3667        6.7207        5.9642        9.0123       11.7074       13.5422       14.9716       12.9822        9.2774        9.6460       10.5346        9.9523       10.5212       10.4914       11.9079       16.0512       23.2416       23.6792       22.7710       20.2322       17.6715       18.7317       18.8073       26.4715       24.4219       22.5624       22.3221       15.7923       14.9442       15.9928       14.2245       14.0589       11.6810       11.4573       12.5359       11.9474       13.1312       14.7227       15.1954       16.6214       18.4574       23.3612       21.5921       22.3417       23.3822       23.3185       23.7672       31.1369       31.8436       37.1863       41.7687       45.1550       46.0742       46.3716       37.1999       38.2887       37.1553       34.1343       30.2158       26.9189       27.2580       29.8840       32.1314       36.2690       37.2700       39.7340       57.9224      119.5063       43.8594       42.7117       39.2377       35.7704       33.6981        0.0000        0.0000        0.0000        0.0000        0.0000        0.0000        0.0000        0.0000        0.0000        0.0000        0.0000        0.0000        0.0000        0.0000        0.0000        0.0000        0.0000        0.0000        0.0000        0.0000        0.0000        0.0000        0.0000        0.0000
        0.0000        0.0000        0.0000        0.0000        0.0000        0.0000        0.0000        0.0000        0.0000        0.0000        0.0000        0.0000        0.0000        0.0000        0.0000        0.0000        0.0000        0.0000        0.0000        0.0000        0.0000        0.0000       20.5894       20.9788       21.1070       20.6517       23.3916        8.0433        6.9983        8.1183        7.6438       12.3031        6.6816        6.0361        5.4172        4.6334        5.4825        4.8067        2.5202        1.2415        0.9248        0.8368        0.8614        1.1377        1.1064        3.1096        4.0416        9.0981        9.3407        5.4795        7.6390        6.9089        6.4677        7.3396       22.7231       17.8176       12.4026        5.4153        3.4055        2.1076        2.2823        2.4310        2.2078        1.0914        0.9253        0.7814        0.6196        0.3378        0.2056        0.0886        0.1076        0.1049        0.0510        0.0126        0.0264        0.3391        0.4533        0.4929        0.4636        0.6157        0.5748        0.5325        0.4765        0.4031        0.3699        0.3116        0.3102        1.2304        0.9051        0.3868        0.2066        0.2327        0.1876        0.2390        0.6642        0.2460        0.2413        0.2275        0.2016        0.1826        0.1898        0.2331        0.3127        0.1706        0.1515        0.1318        0.1377        0.6279        0.8630        1.0243        0.7977        0.7958        0.9952        0.7710        0.6919        0.5294        0.3563        0.4503        0.4042        0.2959        0.1287        0.1591        0.1918        0.5625        0.5421        0.7074        0.7540        1.0399        1.4804        2.7818        2.2334        1.5066        1.5055        2.2095        2.5967        2.1733        1.6702        1.4990        1.4250        1.1069        1.3838        1.1453        1.2350        2.5913        5.9182        7.1942        4.4758        3.9182        4.4154        4.6130        5.4558        5.2917        5.7241        6.3057        6.7339        8.0802        9.9732        9.9111       12.1370       13.0122       10.3821        9.7133       10.5495       10.7593       11.7039       12.2207       14.3199       17.3932       18.1044       18.0759       18.8245       18.5512       16.6541       16.6402       16.9772       19.5739       21.9034       22.4974       20.8487       19.7380       20.2593       18.6101       15.6726       13.1243       11.3005       11.1700       11.4401       10.6635        9.9542       11.2494       12.7782       17.1282       20.7356       22.2564       25.2201       29.1706       28.6618       29.6458       31.0370       41.1733       45.7884       48.5710       49.2139       50.3995       55.5879       64.3727       53.0753       43.4329       39.6961       40.9087       35.3971       31.2508       31.4855       31.0257       32.7431       38.3090       38.3036       40.8022       82.9705      131.5035       52.8798       48.5725       47.6550       40.0581        0.0000        0.0000        0.0000        0.0000        0.0000        0.0000        0.0000        0.0000        0.0000        0.0000        0.0000        0.0000        0.0000        0.0000        0.0000        0.0000        0.0000        0.0000        0.0000        0.0000        0.0000        0.0000        0.0000        0.0000        0.0000
        0.0000        0.0000        0.0000        0.0000        0.0000        0.0000        0.0000        0.0000        0.0000        0.0000        0.0000        0.0000        0.0000        0.0000        0.0000        0.0000        0.0000        0.0000       21.8379       19.2011       18.9578       16.7160       16.3024       15.0655       15.7762       16.3041       16.0267        5.1020        4.6233        4.2136        3.9574        6.3866        4.9924        4.3759        3.8586        3.0557        2.5260        2.5726        1.8135        0.8949        0.7705        0.6053        0.6008        0.1913        0.2638        0.7431        0.1765        4.3782        5.3778        3.8456        5.8717        8.7774        8.5809       11.7784       11.4968        6.2856        2.5165        2.6673        2.7348        2.4710        1.8360        1.3916        1.1510        0.6467        0.5620        0.4068        0.3324        0.1722        0.1211        0.0878        0.0740        0.0096        0.0074        0.0114        1.9956        3.0111        1.5733        1.5047        0.3736        0.5018        0.4873        0.4590        0.4142        0.3354        0.2944        0.2657        0.6233        2.5648        1.2470        0.3705        0.3189        0.2686        0.2164        0.5647        0.4212        0.6386        0.5885        0.9570        0.2790        0.1990        0.2019        0.2470        0.3407        0.2053        0.1917        0.1434        0.1479        0.6770        1.1736        1.9565        2.4446        1.5759        1.8790        1.7448        1.4357        0.3899        0.2252        0.0718        0.0560        0.0971        0.2061        0.3118        0.3231        1.0845        1.5347        1.7258        1.2852        2.1260        1.7471        2.4995        2.4980        1.9987        2.0205        1.6891        1.9371        1.7190        1.3506        1.2723        1.7341        1.3901        1.0134        3.3287        1.1250        2.1802        2.9005        3.9067        3.9732        3.7762        3.7420        4.5297        5.5445        4.7494        4.0678        4.5992        8.0708        7.9152        9.4694        7.9598        6.5159        7.6207        8.3087        9.6920       13.6229       14.1268       15.8859       15.9617       21.5293       20.4888       17.5311       15.5995       16.6567       15.7312       17.6114       18.6033       19.2432       20.2654       24.5315       23.9098       24.9614       24.5470       24.5462       23.7780       20.9411       16.8993       14.9973       16.2560       15.4893       15.0989       14.4825       15.9326       22.3374       28.3935       28.2653       28.1104       25.9629       29.5864       31.1059       31.2240       34.0294       48.5165       56.9014       54.9427       53.5090       51.5985       59.4807       61.1027       48.1600       44.9379       41.5661       38.5722       38.0415       38.7873       36.5259       35.3181       37.2268       43.8141       41.2457       44.2127       46.4408       51.5296       52.6354        0.0000        0.0000        0.0000        0.0000        0.0000        0.0000        0.0000        0.0000        0.0000        0.0000        0.0000        0.0000        0.0000        0.0000        0.0000        0.0000        0.0000        0.0000        0.0000        0.0000        0.0000        0.0000        0.0000        0.0000        0.0000        0.0000        0.0000        0.0000
        0.0000        0.0000        0.0000        0.0000        0.0000        0.0000        0.0000        0.0000        0.0000        0.0000        0.0000        0.0000        0.0000        0.0000        0.0000       23.8525       22.8081       21.7194       20.9551       17.2625       21.2487       19.1268       17.3186       12.0824       14.6804       16.8534       14.2003        3.8302        3.3514        3.1125        2.9459        4.0918        3.7977        3.4055        3.0443        2.6369        2.2832        1.9571        1.6595        0.8131        0.6545        0.5278        0.5520        0.3299        0.1476        0.1391        0.1291        0.5003        0.4585        2.6950        5.5615        4.5842        4.4529        4.6380        4.9778        2.3942        1.3727        0.8060        1.5390        1.9556        1.2852        1.2776        1.0461        0.4687        0.4390        0.3948        0.3331        0.1827        0.1404        0.1112        0.0953        4.4136        0.0102        0.0126        0.0199        0.2274        0.2878        0.3175        0.3190        0.4592        0.4493        0.4216        0.3794        0.3200        0.2690        0.2456        0.2256        1.7266        1.3275        0.8958        0.5429        0.4027        0.5389        0.6264        0.6674        0.6303        0.6079        0.6570        0.6156        0.1913        0.1885        0.2285        0.3138        0.1194        0.1420        0.1788        0.4412        1.1631        1.4869        1.7164        3.4104        4.4144        3.4948        2.5549        1.7740        0.6875        0.4783        0.5361        0.2118        0.5025        0.8592        1.1090        0.6645        1.6986        1.1638        1.6741        2.5487        2.6077        2.1446        2.9077        2.9175        2.3818        2.5960        3.3788        3.2866        2.2005        2.5790        4.2748        5.8194        4.2653        3.8910        3.2779        3.2136        3.0367        4.8010        5.8540        6.6957       10.9575       12.1145        5.1879        5.2827        4.9132        4.8035        5.2628        5.9712        7.6938        9.1409        7.2151        6.0744        7.4911        9.4705       11.0245       11.9799       13.0503       14.7316       17.1480       17.6402       14.9555       14.8016       15.4635       15.6919       16.2879       17.9167       19.4798       22.3631       25.6152       25.8378       25.9649       26.8800       26.0803       31.8302       28.4729       26.5422       24.5288       23.4720       23.5267       19.0847       18.7673       21.1677       23.8362       24.8175       28.6625       25.6559       28.3454       28.5708       31.7664       30.2144       31.9398       40.5137       52.2852       53.0445       55.3686       55.2722       53.4512       53.6452       55.3846       53.5212       48.2334       39.7851       38.0023       38.3271       38.0966       38.7352       37.3742        0.0000       45.9516       42.8280       45.2637       46.6810       48.4588       53.7569        0.0000        0.0000        0.0000        0.0000        0.0000        0.0000        0.0000        0.0000        0.0000        0.0000        0.0000        0.0000        0.0000        0.0000        0.0000        0.0000        0.0000        0.0000        0.0000        0.0000        0.0000        0.0000        0.0000        0.0000        0.0000        0.0000        0.0000        0.0000
        0.0000        0.0000        0.0000        0.0000        0.0000        0.0000        0.0000        0.0000        0.0000        0.0000        0.0000        0.0000        0.0000       26.3949       25.4828       23.4881       21.2489       20.8381       20.5667       19.2549       16.2903       13.5061       17.0999       14.9728        9.7984        6.0816        5.4841        2.8234        2.6516        2.4808        2.4038        3.5917        3.4976        3.2918        2.9678        2.5904        2.2658        1.9636        1.6795        0.8345        0.6603        0.5549        0.5669        0.4266        0.1447        0.1340        0.1239        0.4746        0.4307        0.4095        0.4128        0.5367        0.5708        1.0396        0.5422        0.7457        1.7760        1.4099        1.2623        0.5267        0.6909        0.5119        1.2205        0.4023        0.3908        0.3691        0.3352        0.2031        0.1798        0.1571        0.1358        0.1017        0.0149        0.0161        0.0216        0.2270        0.2728        0.2971        0.3444        0.5498        0.5941        0.4406        0.3918        0.3240        0.3112        0.2594        0.2412        0.7838        1.0759        1.5373        0.9622        0.6758        1.1278        1.3428        1.5133        1.6180        0.6836        0.4446        0.3994        0.1598        0.1433        0.2037        0.2860        0.1152        0.1153        0.1307        0.1342        0.8322        1.1819        1.0834        1.7590        2.3938        2.5053        2.6304        2.4808        1.9607        1.9882        1.7570        0.8562        0.3355        0.1860        0.6844        1.7923        2.4742        0.8145        1.1621        1.3778        2.1008        1.3886        2.9659        2.5506        2.5511        2.7878        2.0983        2.2759        2.2570        2.9264        3.3789        2.8734        2.5773        1.7557        2.2301        2.4648        5.7579        8.0681        7.0188        9.5293       11.7661       14.4719       11.8474        6.3225        6.9033        7.9200        5.9616        6.5577        8.2655       10.8401        7.5747        7.5660       10.0419       12.1862       15.0587       21.6673       19.2312       16.9325       16.8761       15.6530       17.1752       16.6691       18.3107       19.6235       18.2617       18.3760       18.3291       21.1710       26.0946       24.8436       24.7908       25.9578       23.6343       27.2872       27.5174       27.9025       29.9803       31.8719       31.1225       23.8290       22.5280       20.3205       21.3483       25.5629       27.4907       25.5776       27.1579       29.9492       33.0480       39.0399       41.1607       48.6272       61.8518       53.2991       53.5390       61.5098       61.2592       56.3410       57.2590       53.5689       44.0621       40.0072       38.8015       36.8198       37.0401       34.1199        0.0000        0.0000        0.0000        0.0000        0.0000        0.0000        0.0000        0.0000        0.0000        0.0000        0.0000        0.0000        0.0000        0.0000        0.0000        0.0000        0.0000        0.0000        0.0000        0.0000        0.0000        0.0000        0.0000        0.0000        0.0000        0.0000        0.0000        0.0000        0.0000        0.0000        0.0000        0.0000        0.0000        0.0000        0.0000        0.0000
        0.0000        0.0000        0.0000        0.0000        0.0000        0.0000        0.0000        0.0000        0.0000       20.2719        0.0000        0.0000       20.4142       18.6234       18.4290       18.4310       17.8681       16.0744       13.9687        6.6932        5.9836        5.4017        4.8383        3.9333        3.5031        4.0484        3.4639        2.8315        2.8089        2.7807        2.7585        4.1286        4.0390        3.8462        3.4919        2.9638        2.6215        2.2963        1.9824        1.1420        0.9242        0.7831        0.7657        0.2819        0.1669        0.2156        0.2279        0.4519        0.4058        0.3779        0.3682        0.4409        0.4311        0.4185        0.4035        0.3256        0.3432        0.2685        0.6135        0.2870        0.2880        0.4776        0.2949        0.2776        0.2810        0.2825        0.2771        0.0871        3.6320        1.7314        0.2368        0.1288        0.0321        0.0318        0.0378        0.0586        0.0666        0.0713        0.0728        0.3240        0.3220        0.3158        0.2949        0.5610        0.3771        0.3708        0.4377        0.4186        0.4911        0.7027        0.6746        0.9353        1.3004        1.6512        1.3594        0.6540        0.4210        0.3162        0.2728        0.0065        0.0034        0.0035        0.0076        0.1918        0.2424        0.2776        0.2894        0.6411        0.6708        0.5889        0.5586        1.0462        1.1108        1.3064        1.5368        1.7683        2.0327        1.9428        1.2471        1.6553        1.7723        1.4685        2.5679        2.2947        1.3108        0.9725        1.0711        1.0275        1.5546        2.2006        2.1633        2.4425        2.3341        2.4726        2.1256        1.2840        1.0580        1.4584        1.1518        1.7740        1.9731        2.7295        4.4753        5.8390        6.1826        6.4495        9.5384       14.8971       18.2875       19.4679       20.6809       20.9307       11.5058        8.7769        9.5711       10.3398       10.7329       11.4396       12.3046       48.6428       59.0823       18.8727       22.6426       21.6404       20.3464       20.9678       19.8659       19.0653       21.1924       21.6468       25.0913       20.8311       21.6523       21.0571       23.8034       24.9523       26.6698       26.9693       27.0621       29.8173       30.9946       30.2246       29.1814       43.2258       43.4743       36.2032       25.8893       22.4959       21.3247       21.1093       20.7366       24.4307       25.0092       29.7958       35.6003       37.6586       38.7203       53.2062       66.3601       63.1419       53.4140       54.1072       55.6741       57.5244       56.5175       53.5308       49.0166       43.7399       40.5954       37.9723       38.6319       37.6697        0.0000        0.0000        0.0000        0.0000        0.0000        0.0000        0.0000        0.0000        0.0000        0.0000        0.0000        0.0000        0.0000        0.0000        0.0000        0.0000        0.0000        0.0000        0.0000        0.0000        0.0000        0.0000        0.0000        0.0000        0.0000        0.0000        0.0000        0.0000        0.0000        0.0000        0.0000        0.0000        0.0000        0.0000        0.0000        0.0000        0.0000
        0.0000        0.0000        0.0000        0.0000        0.0000       19.8428       18.2001       21.9040       19.5948       19.7024       22.3811       18.4833       16.7503       16.3685       21.0716       19.9488       16.5214       12.2067       11.8555        4.8425        3.8955        3.1888        2.8798        5.2348        2.2752        2.2706        2.4574        2.2748        2.4568        2.5133        2.5402        3.8231        3.8637        3.7248        3.4085        2.9137        2.6046        2.3039        2.0055        1.1685        0.9605        0.8190        0.7828        0.2752        0.1636        0.1457        0.2101        0.4269        0.3780        0.3429        0.3213        0.3677        0.3416        0.3143        0.3241        0.3833        0.2896        0.4746        2.4520        0.3338        0.1914        0.3746        0.2872        0.2228        0.2398        0.2723        0.2749        0.0934        0.1404        0.0948        0.0837        0.0480        0.0397        0.0372        0.0406        0.0584        0.0626        0.0656        0.0673        0.2968        0.3064        0.6538        0.6121        1.0102        0.3644        0.3562        0.3478        0.4934        0.6471        0.6464        0.5369        0.4592        1.1635        1.0844        0.9135        0.6275        0.3837        0.2765        0.2592        0.0033        0.0000        0.0036        0.0000        0.0817        0.0903        0.1929        0.1819        0.6586        0.6944        0.6219        0.8031        1.2264        1.1139        0.8022        0.6407        0.9831        1.3831        1.6886        0.6558        0.9549        1.0325        1.6054        1.2287        1.3930        1.8395        2.2391        2.1996        1.8876        2.4626        2.7793        2.4919        1.8706        2.0203        1.8259        1.7026        1.5341        1.6647        1.8256        2.2319        2.0457        2.4754        2.8811        3.5367        4.4396        5.7708        6.4027        6.6515       42.1834        9.3315       14.2496       16.7431       17.6320       13.0095        8.6359       12.3253       14.7327       13.3187       14.1165       14.7191       15.4612       16.9644       22.0237       22.7224       19.8087       20.2506       18.1987       18.3237       21.4122       22.4291       22.7663       25.5010       22.4410       22.3327       23.2033       24.6139       27.4677       28.4280       27.8733       27.4909       32.4531       30.6086       30.9967       35.6159       43.2532       33.0256       28.1276       26.9595       25.2373       20.2916       19.1915       21.9740       27.5760        0.0000        0.0000       31.5225       40.9633       42.5242       50.2476       52.0711       55.3138       57.6563       64.4669       52.9347       54.8999       53.7053       53.2147       78.9189       46.1854       42.8133       38.4504       39.2424        0.0000        0.0000        0.0000        0.0000        0.0000        0.0000        0.0000        0.0000        0.0000        0.0000        0.0000        0.0000        0.0000        0.0000        0.0000        0.0000        0.0000        0.0000        0.0000        0.0000        0.0000        0.0000        0.0000        0.0000        0.0000        0.0000        0.0000        0.0000        0.0000        0.0000        0.0000        0.0000        0.0000        0.0000        0.0000        0.0000        0.0000        0.0000
        0.0000        0.0000        0.0000        0.0000       15.8184       16.8135       15.7637       14.9074       14.0002       19.7973       23.9842       20.1685       17.5417       19.4390       18.1218       15.3402       10.9402        8.4579        7.6496        3.3229        2.4810        2.0201        1.8930        1.6500        1.5356        1.6202        1.9086        1.9038        2.1409        2.3200        2.4054        3.5549        3.6278        3.5234        3.2265        2.7648        2.4791        2.1947        1.9136        1.1163        0.9214        0.7810        0.7375        0.1723        0.1486        0.1306        0.1179        0.3761        0.3296        0.2960        0.2752        0.3109        0.2853        0.3111        0.3257        0.1914        0.1448        0.1215        0.1312        0.3939        0.1598        0.2899        1.1492        1.0840        1.0575        1.1061        0.3007        0.1012        0.1101        0.1088        0.0973        0.0572        0.0485        0.0444        0.0443        0.0789        0.3028        0.2756        0.0920        0.2640        0.5721        0.5482        0.2665        0.6240        0.3902        0.4812        0.5718        0.9177        0.5505        0.5000        0.4513        0.5350        0.4586        0.4387        0.3585        0.3840        0.5225        0.7111        0.8462        0.0457        0.0832        0.0691        0.0038        0.2342        0.2255        0.2916        0.3208        0.6233        0.7064        1.2569        2.2915        1.8828        1.5128        1.0188        0.6707        0.5373        0.3968        0.4160        0.3961        0.8774        1.0397        1.3347        1.2959        1.4983        1.4584        1.5950        1.3281        1.1460        1.8214        1.8061        1.4543        1.0162        1.1309        1.4152        1.2596        1.5480        1.7298        1.9052        2.2842        1.9958        2.4264        3.2287        3.9775        5.2860        5.7823        6.9515        7.8886       64.9905       26.9833        8.8345       12.3452       13.5457       15.0932       13.3433       18.1994       20.1160       18.4290       40.0715       28.9556       15.2687       16.7787       19.3084       19.1212       19.3222       19.0352       19.2909       18.4413       20.1771       21.7828       47.6728       43.7763       22.2535       19.5966       20.7847       26.0046       28.8513       28.7949       28.2725       28.9878       30.5039       30.0027       32.1669       30.4710       31.6579       27.0625       24.1697       25.3055       24.1491       18.7219       18.7715       19.8479        0.0000        0.0000        0.0000       36.5133       40.9187       48.1304       54.6299       47.0318       45.9975       51.1677       52.7666       53.5158       55.1030       57.1908       59.2044       55.3782       45.1641        0.0000        0.0000        0.0000        0.0000        0.0000        0.0000        0.0000        0.0000        0.0000        0.0000        0.0000        0.0000        0.0000        0.0000        0.0000        0.0000        0.0000        0.0000        0.0000        0.0000        0.0000        0.0000        0.0000        0.0000        0.0000        0.0000        0.0000        0.0000        0.0000        0.0000        0.0000        0.0000        0.0000        0.0000        0.0000        0.0000        0.0000        0.0000        0.0000        0.0000        0.0000
        0.0000        0.0000       39.4957       18.3103       12.6221       12.4554       14.4132       11.6135       11.9486       15.4428       17.6401       15.4496       13.0887       10.5640        7.4370        7.5528        6.6461        5.2592        4.5429        2.3607        1.8036        1.4987        1.4586        1.3311        1.3017        1.4279        1.7045        1.7225        1.9511        2.0895        2.1399        3.2582        3.3299        3.2312        2.9448        2.5189        2.2436        1.9728        1.7055        0.9844        0.7985        0.6657        0.5879        0.1437        0.1220        0.1056        0.0947        0.2996        0.2608        0.2368        0.2290        0.2971        0.3145        0.3291        0.2894        0.1923        0.1753        0.1542        0.1639        0.1828        0.1936        0.3985        0.5109        0.2569        0.9147        0.9270        2.1924        0.9495        0.1187        0.1176        0.1066        0.0647        0.0766        0.0948        0.3146        0.3410        0.2825        0.1946        0.1017        0.2217        0.7115        0.4624        0.2307        0.9246        0.9693        1.0028        0.8316        0.8021        0.4650        0.3947        0.5350        0.4490        0.4776        0.4366        0.4124        0.5652        0.6775        1.0119        0.8636        0.0033        0.0000        0.0036        0.0193        0.4449        0.6057        0.6271        0.4661        0.9558        1.3068        1.7539        2.6072        2.0150        1.1527        0.6121        0.6093        0.4093        0.5121        0.5135        0.4888        0.8064        1.3957        1.2557        0.9555        0.8948        0.8075        1.1774        1.0002        1.0692        1.1497        1.1797        0.8336        1.0420        0.9339        1.1794        1.8232        1.5405        1.1973        1.3657        1.5474        2.3614        3.8276        4.1942        5.0108        6.5986        7.6976        8.7255        9.3988        7.9912        9.1728       11.5563       12.4625       13.4435       16.7470       15.1595       13.6684       17.8097       18.6255       18.4123       18.4136       18.1239       17.0224       17.6193       19.0436       19.3793       20.7534       20.1854       23.1725       25.5717       21.0789       29.2446       22.0320       20.4952       21.3196       21.4274       24.3801       28.1054       29.2354       27.1002       27.9275       27.4907       30.1648       28.5108       29.4619       27.8244       25.4624       23.3261       23.7030       18.9565       18.2300       16.6645        0.0000        0.0000        0.0000       37.7474       34.5482       37.4995       42.7430       47.2529       46.0594       46.1566       47.6654       49.5769       55.1666       55.9265       52.8006       50.8556       46.1025        0.0000        0.0000        0.0000        0.0000        0.0000        0.0000        0.0000        0.0000        0.0000        0.0000        0.0000        0.0000        0.0000        0.0000        0.0000        0.0000        0.0000        0.0000        0.0000        0.0000        0.0000        0.0000        0.0000        0.0000        0.0000        0.0000        0.0000        0.0000        0.0000        0.0000        0.0000        0.0000        0.0000        0.0000        0.0000        0.0000        0.0000        0.0000        0.0000        0.0000        0.0000        0.0000
        0.0000        6.8872        6.1726       10.5100        8.9375        8.1298        9.3121        8.4321       10.8425       12.9114       13.3438        7.1256        3.2376        2.4650        2.5881        1.5487        1.9284        3.7141        2.5504        0.3611        0.2732        0.3123        0.2508        1.0979        1.1555        1.3274        1.6084        1.5821        1.8077        1.9447        1.9955        2.0329        2.0863        2.0178        1.8360        2.1074        1.8642        1.6251        1.3892        0.6841        0.5397        0.4393        0.3826        0.2931        0.2415        0.2040        0.1816        0.0243        0.0208        0.0193        0.0198        0.2235        0.2101        0.2132        0.2499        0.3011        0.2830        0.2925        0.3088        0.3153        0.3319        0.7692        0.7987        0.8201        1.3244        0.8749        1.2929        0.4544        0.4860        0.4851        0.4462        0.4295        0.4327        0.3970        0.4048        0.8156        0.5335        0.6421        0.9618        1.0321        1.9096        1.5567        1.4831        1.6565        1.1564        0.8725        0.7236        0.7872        0.8091        1.4000        1.1315        1.7568        1.6392        1.2133        1.0269        1.6860        1.6512        1.5461        1.3201        1.4114        1.7280        1.5083        1.4375        1.0638        0.8795        0.8199        0.9843        0.7490        0.8101        0.9167        0.6304        1.0484        0.6809        0.4220        0.4585        0.8310        1.0815        0.9880        1.1699        1.8938        2.2427        1.8021        1.7083        1.7564        1.7085        1.4732        1.4608        1.2986        1.0153        5.7292        5.2738        0.4304        0.3516       16.4336       17.1326        0.6332        0.8164        1.4113        1.8880        2.7132        3.5590        3.4694        4.2694        4.7274        5.9884        8.1224        8.3461        8.6534       13.3230       15.1311       12.1939       12.7145       20.2993       17.4092       17.9717       19.5589       19.9973       17.2108       17.6659       18.2637       19.3197       21.0237       22.9999       22.0645       22.4721       24.5287       28.2734       26.5922       25.3547       24.4221       19.8407       20.0344       21.5335       24.1102       22.9808       24.9785       23.5414       25.7402       24.3294       26.1345       35.9220       29.0822       29.2504       26.9759       23.1915       20.6887       19.2825        5.7959        0.0000        0.0000        0.0000        0.0000       33.7425       26.8100       31.4036       31.5767       37.4859       34.1955       40.5373       44.5040       44.1849       46.0437       47.8887       47.3763       46.9376       46.7029        0.0000        0.0000        0.0000        0.0000        0.0000        0.0000        0.0000        0.0000        0.0000        0.0000        0.0000        0.0000        0.0000        0.0000        0.0000        0.0000        0.0000        0.0000        0.0000        0.0000        0.0000        0.0000        0.0000        0.0000        0.0000        0.0000        0.0000        0.0000        0.0000        0.0000        0.0000        0.0000        0.0000        0.0000        0.0000        0.0000        0.0000        0.0000        0.0000        0.0000        0.0000        0.0000        0.0000
        0.0000        8.8359        9.0166        8.9795        9.2355        8.0212       11.1215       12.0961       14.4361       13.2668        5.3870        2.0848        1.2432        1.1459        1.7968        1.5293        3.0490        2.6578        2.5627        0.1492        0.1329        0.1106        0.1467        0.7615        0.9109        1.1200        2.9491        1.8792        1.6084        1.7406        1.7903        1.8283        1.8804        1.8163        1.6437        1.8708        1.6428        1.4148        1.1935        0.5751        0.4388        0.3448        0.2933        0.2174        0.1705        0.1384        0.1209        2.4311        1.5840        1.1693        0.3538        0.1399        0.1569        0.1716        0.2104        0.3301        0.3396        0.3532        0.3615        0.3729        0.3925        0.4172        0.7583        0.6772        0.8678        0.5404        1.1380        1.1867        0.5257        0.5252        0.5008        0.4988        0.4923        0.4465        0.3539        0.6725        0.4757        0.4400        0.3327        0.5018        0.8515        1.1388        1.3947        1.5656        1.1961        0.8104        0.9648        1.6720        1.5777        1.7244        2.0451        2.2634        2.3970        2.1264        2.2637        2.3683        1.7458        1.5336        1.9262        1.6646        1.1346        1.1399        1.3582        1.4091        1.0627        0.8536        1.0978        0.9321        1.0650        0.9367        0.7524        0.8347        0.9291        0.5903        1.2376        2.0016        0.8851        1.8754        1.7916        1.8693        1.8036        1.4947        1.5096        5.7991        5.9153       48.0534       11.3130        1.5990        1.7074        8.7454        5.4127        0.4050        1.3103       13.7834       13.5909        1.0338        1.0286        1.8772        2.4045        3.1757        3.3473        4.2959        5.9860        8.2610        6.3140        6.9302        7.6537        9.7250       14.3021       13.0236       11.1506       13.2940       15.5501       17.5838       19.0867       17.1617       15.7667       15.5356       14.8231       17.8513       20.7363       21.9686       23.2679       23.7932       23.8349       25.0230       25.7373       20.3393       21.9476       22.6620       18.7198       16.1754       17.4345       18.7266       22.5464       21.2844       22.0618       23.5772       23.5528       30.2712       29.1527       26.2049       25.6449       20.7047       20.8630       19.2516        0.0000        0.0000        0.0000        0.0000        0.0000       29.0190       26.0426       29.9167       38.9208       43.1424       31.8539       28.3120       33.4856       43.5720       51.4616       49.5796       48.9775       49.8048        0.0000        0.0000        0.0000        0.0000        0.0000        0.0000        0.0000        0.0000        0.0000        0.0000        0.0000        0.0000        0.0000        0.0000        0.0000        0.0000        0.0000        0.0000        0.0000        0.0000        0.0000        0.0000        0.0000        0.0000        0.0000        0.0000        0.0000        0.0000        0.0000        0.0000        0.0000        0.0000        0.0000        0.0000        0.0000        0.0000        0.0000        0.0000        0.0000        0.0000        0.0000        0.0000        0.0000        0.0000        0.0000
       14.2406       10.7904        7.8422        5.4270       10.0706       10.2925       12.3258       12.2556       14.4358       12.7416        3.6278        2.0684        1.4195        1.5230        1.4769        1.7279        2.3113        2.7974        1.6895        0.1454        0.0572        0.0520        0.0941        0.5697        0.7444        1.4007        2.6274        2.9124        1.4136        1.5386        1.5918        1.6372        1.6898        1.6315        1.4644        1.6544        1.4352        1.2233        1.0193        0.4819        0.3565        0.2841        0.2386        0.1644        0.1238        0.0974        0.0848        0.9259        1.1065        1.2329        0.6770        0.1282        0.1524        0.2131        0.2518        0.3325        0.3658        0.5072        0.4463        5.9162       22.1991        0.4663        0.5057        0.5287        0.5569        0.6012        1.0506        1.0593        1.0894        0.8419        0.5820        0.5653        0.5964        0.5900        0.4215        0.7761        0.6533        0.5853        0.6341        1.0810        1.1894        1.2059        1.3331        1.3808        1.2138        1.1253        1.2954        2.2467        1.7834        1.8104        1.7561        1.9924        1.5375        1.5593        2.1362        2.5450        2.7062        3.1822        2.7928        4.7726        4.1633        3.4965        2.5590        1.9675        1.3594        1.4292        1.2759        2.2801       12.2250        1.1415        0.9419        0.6645        0.6927        0.6020        0.7696        1.2180        1.0851        2.6936        2.9261        1.9785        2.1167        3.1279        2.7896        2.2967        2.3718        2.8025        2.1863        5.2610        5.0393        1.9055        1.6853        0.9460        2.1466        7.7536       10.0645        0.7100        1.4372        1.8640        2.2736        3.1328       70.5364        4.8748        5.8701        7.1243        5.3756        6.2522        6.4456       10.5438       12.8104       13.8821       14.1543       15.5080       16.1731       17.3091       16.0281       16.7183       13.7892       13.7049       14.3486       18.2194       22.2546       23.0496       22.6712       23.5966       25.9968       24.3582       23.2137       19.8250       16.9485       16.6422       16.9691       17.0914       18.6542       18.3161       18.3754       19.6542       19.5558       20.4468       21.0569       21.0467       20.6615       21.4022       22.3599       21.0232       21.0061        0.0000        0.0000        0.0000        0.0000        0.0000        0.0000       30.2208       24.7802       39.4012       51.2324       41.3581       29.3311       33.2966       51.8195       54.2829       53.7877        0.0000        0.0000        0.0000        0.0000        0.0000        0.0000        0.0000        0.0000        0.0000        0.0000        0.0000        0.0000        0.0000        0.0000        0.0000        0.0000        0.0000        0.0000        0.0000        0.0000        0.0000        0.0000        0.0000        0.0000        0.0000        0.0000        0.0000        0.0000        0.0000        0.0000        0.0000        0.0000        0.0000        0.0000        0.0000        0.0000        0.0000        0.0000        0.0000        0.0000        0.0000        0.0000        0.0000        0.0000        0.0000        0.0000        0.0000        0.0000
        5.2396        5.8766        3.6113        4.2314        7.7545       16.4366       20.5532       14.9639       14.1477       11.4933        6.6821        3.6142        1.1123        1.2301        3.2908        1.3361        0.6955        1.3453        3.4450        0.0617        0.0975        0.0611        0.0932        0.5251        0.6584        0.8296        2.3405        2.5882        1.2216        1.3366        1.3979        1.4522        1.5126        1.4617        1.3031        1.4544        1.2440        1.0489        0.8650        0.4041        0.2928        0.2194        0.1841        1.8073        1.6315        1.4495        0.4434        0.0100        0.0088        0.0097        0.0130        0.1350        0.1620        0.1869        0.2106        0.3630        0.4083        0.6021        0.6143        0.4673        0.4894        0.5162        0.5519        0.5830        0.6219        0.6615        0.9063        1.3801        1.0265        0.8390        0.8467        0.9679        1.1470        1.7606        1.1451        1.4891        0.7712        0.9203        1.0488        1.5573        1.1502        1.2256        0.9242        0.9665        0.6901        0.7471        1.2012        1.9773        2.1330        1.8127        2.2429        2.1117        1.8813        2.2025        2.1019        2.6445        2.4597        2.2678        2.4393        3.1187        4.2047        6.2423        5.0243        3.0335        2.3778        2.6102        2.0831        1.8313        6.5462        5.3768        1.3255        1.0289        0.7889        0.8707        0.8176        1.0945        1.4417        2.0463        1.6877        1.5609        1.4693       47.7975       12.3113        2.3347        2.0447        1.9590        1.7835       15.0962       21.8053        1.5939        1.5959        1.3557        2.5128        3.3857        3.4672        0.7984        1.0026        1.3833        1.7939        3.8901       24.1467        5.3812        5.2190        5.0257        5.4543        6.1198        7.1767       10.8536       11.8634       11.2600       11.7462       13.0863       16.1467       14.8720       12.7849       13.4585       12.6096       14.5028       15.7115       18.8709       23.0930       23.9985       22.6894       23.9412       25.7892       25.0572       20.9466       17.4879       15.2605       16.2424       16.8691       15.6097       16.0538       16.4844       16.9230       18.3787       18.8030       18.3498       18.7787       16.9468       17.9371       21.3765       21.8504       19.5574        0.0000        0.0000        0.0000        0.0000        0.0000        0.0000       16.7400       26.3883       34.0767       33.3481       29.0410       33.1952       30.8641       39.5308       47.7843       48.5182       47.7198        0.0000        0.0000        0.0000        0.0000        0.0000        0.0000        0.0000        0.0000        0.0000        0.0000        0.0000        0.0000        0.0000        0.0000        0.0000        0.0000        0.0000        0.0000        0.0000        0.0000        0.0000        0.0000        0.0000        0.0000        0.0000        0.0000        0.0000        0.0000        0.0000        0.0000        0.0000        0.0000        0.0000        0.0000        0.0000        0.0000        0.0000        0.0000        0.0000        0.0000        0.0000        0.0000        0.0000        0.0000        0.0000        0.0000        0.0000        0.0000
        4.7468        5.7621        5.3877        6.5781       12.8382       18.1762       19.5386       16.9836       13.1779        8.1269        5.3217        3.0426        2.4535        0.5810        1.6455        1.7700        1.3911        2.2550        0.9362        0.4351        0.3992        0.4127        0.5430        0.5276        0.6288        0.9374        1.1260        0.7620        0.8827        0.9733        1.0350        0.2943        0.3099        0.2998        0.2651        0.7285        0.6125        0.5068        0.4142        0.2213        1.3763        0.6724        0.0954        0.0906        0.0696        0.0576        0.0546        0.0102        0.0096        0.0113        0.0153        0.0203        0.0245        0.0285        0.0609        0.3099        0.3691        0.3842        0.3767        1.0005        0.4113        0.8385        0.7769        1.2154        1.2846        1.3869        2.1671        1.4834        1.4183        1.1725        0.8184        1.0347        0.8737        1.4969        0.9072        1.0132        0.8854        0.6090        2.3877        2.6217        0.9957        1.0542        0.7061        0.6309        0.6823        0.7532        1.0021        2.0381        1.8497        1.8692        1.6966        1.6666        2.7098        2.4434        1.8416        2.9263        3.2046        3.4748        3.9113        4.9335        4.8274        5.1931        4.9362        6.9281        7.2321        7.2353        6.2713        5.7838        5.3839        4.0950        3.2965        1.8007        1.8341        1.6969        1.6765        2.0264        1.3258        1.2413        1.4906        2.8746        1.7767        2.4480        1.3305        2.1061        2.2055        2.1714        2.0597        2.1638        2.0599        1.8065        2.2638        2.7468        2.9320        5.4890        6.4103        1.0763        0.9675        1.2990        1.7486        3.9442        3.8079        4.3681        5.2296        5.6308        6.3423        6.9952        7.7756       11.9981       11.7710       12.2623       12.9439       14.1934       18.2066       19.0840       15.9633       12.8494       10.5438       10.9508       12.8490       18.5261       19.8774       23.8578       23.7285       19.0706       19.2837       16.0315       15.1153       12.4941       12.2679       15.0718       12.5848       12.0930       12.4626       13.4099       15.0427       18.0209       19.1909       18.3347       18.8272        4.1096        9.8091       11.8245        0.0000        0.0000        0.0000        0.0000        0.0000        0.0000        0.0000        0.0000       25.4100       22.0196       20.6776       22.5206       24.0458       33.4200        0.0000       59.1600       56.5200       45.1800       45.1800        0.0000        0.0000        0.0000        0.0000        0.0000        0.0000        0.0000        0.0000        0.0000        0.0000        0.0000        0.0000        0.0000        0.0000        0.0000        0.0000        0.0000        0.0000        0.0000        0.0000        0.0000        0.0000        0.0000        0.0000        0.0000        0.0000        0.0000        0.0000        0.0000        0.0000        0.0000        0.0000        0.0000        0.0000        0.0000        0.0000        0.0000        0.0000        0.0000        0.0000        0.0000        0.0000        0.0000        0.0000        0.0000        0.0000        0.0000        0.0000
        6.9116        9.4083       13.4616       12.0607       19.5955       20.5952       19.5216       17.5030       13.9620        7.4395        8.3787        7.5633        5.4237        8.4084        0.8511        1.0779        0.7952        0.9130        1.7787        0.5070        0.4555        0.4660        0.5381        0.4784        0.5339        0.6361        0.7850        0.6162        0.7133        0.7949        0.8623        0.2505        0.2686        0.2597        0.2269        0.6095        0.4994        0.4030        0.3233        0.1681        0.1118        0.0776        0.0660        0.0636        0.4093        1.0655        0.0445        0.4490        0.0158        0.0115        0.0272        0.0213        0.2373        0.3047        0.0633        0.3500        0.3743        0.3863        0.4749        0.4794        0.6232        0.7047        1.0682        1.2526        1.5811        1.7627        0.9557        0.9848        0.8747        0.8063        0.7498        1.0528        0.8106        1.0626        1.0380        1.1070        1.0625        1.3752        2.3256        1.7044        1.2694        1.5914        1.1165        1.4583        1.3090        1.6530        1.8094        2.3647        1.9710        1.5684        1.1808        1.7055        1.7400        1.7416        2.0144        2.9711        3.7787        4.9741        5.7801        6.2426        5.7447        5.3169        5.8973        7.3339        8.1928        9.5572        8.7925        7.3556        6.3614        4.6030        3.9611        2.5371        2.0438        1.8422        1.3245        1.2894        1.3792        1.6334        1.5216        1.9831        1.5838        1.3352        1.2534        2.3001        2.4525        2.3177        2.2564        2.1184        2.0401        2.0639        2.3701        2.1696        1.8742        5.4885        3.4199        2.4464        1.0815        1.4224        1.9106        3.2323        3.9027        4.6832        5.6393        5.8356        6.7944        8.8426        7.8173       11.2831       12.1528       12.8261       13.4200       13.5564       16.6710       18.4609       15.9615       10.3513        9.7520       11.1505       12.4993       16.1988       17.5967       17.1726       17.5420       13.9649       12.8304       11.7571       11.2894        9.4972       12.2154       10.8593       10.6306       11.5533       11.7695       13.3007       15.1401       16.7803       16.9324       19.1778       18.8121        0.0000        0.0000        0.0000        0.0000        0.0000        0.0000        0.0000        0.0000        0.0000        0.0000        0.0000       15.9000       21.4952       20.7829       17.3754        0.0000        0.0000        0.0000        0.0000        0.0000        0.0000        0.0000        0.0000        0.0000        0.0000        0.0000        0.0000        0.0000        0.0000        0.0000        0.0000        0.0000        0.0000        0.0000        0.0000        0.0000        0.0000        0.0000        0.0000        0.0000        0.0000        0.0000        0.0000        0.0000        0.0000        0.0000        0.0000        0.0000        0.0000        0.0000        0.0000        0.0000        0.0000        0.0000        0.0000        0.0000        0.0000        0.0000        0.0000        0.0000        0.0000        0.0000        0.0000        0.0000        0.0000        0.0000        0.0000        0.0000        0.0000        0.0000
        0.0000        0.0000       20.1138       14.1293        0.0000       18.8840       23.5113       22.6657       20.1808       10.4430       18.0638       16.0097       13.0670       10.3616        3.0489        0.8127        0.8136        0.7472        2.1215        0.5356        0.4908        0.4896        0.5321        0.4497        0.4828        0.5606        0.6851        0.5351        0.6167        0.6926        0.7636        0.2254        0.2439        0.2371        0.2059        0.5484        0.4466        0.3580        0.2854        0.1474        0.0967        0.0663        0.0566        0.0547        0.3635        0.9561        0.0417        0.8080        0.0094        0.0120        0.0277        0.0681        0.0345        0.0413        0.0429        0.3530        0.3952        0.4550        0.5110        0.5368        0.5439        0.9501        2.3041        2.2207        1.9581        2.1117        0.9970        0.8462        0.8593        0.8418        0.8950        1.3772        0.9113        0.7519        0.9614        0.7819        0.8541        1.5886        1.9095        1.3905        1.4806        1.7452        1.4308        1.4146        1.1210        1.6179        1.2518        2.1559        1.4824        0.9332        0.7852        1.4455        1.6922        1.9838        1.8611        3.4848        5.1811        5.5079        6.5180        7.7435        6.7966        6.2451        6.4576        8.6324       10.1065       10.9064       10.1027        8.2192       15.0084        8.1838        5.1713        2.9929        2.6945        2.2963        1.9387        1.8647        1.5531        1.5175        1.9571        1.8461        1.7286        1.8131        1.7154        2.2128        2.2356        2.0705        2.0575        2.0150        1.9947        1.8633        1.7289        1.2517        9.6518        2.8122        2.9293        1.4806        1.4208        1.7988        2.4938        3.8567        4.5419        5.2357        6.8103        7.1768        8.1642        8.3227        7.7886       11.2022       11.9552       12.8221       13.0307       14.1346       14.1681       14.0280       13.4624        9.3170        8.5227        9.9009       12.4983       15.7478       15.1799       14.9262       13.1659       10.1133        9.4220        9.0779        8.7958        8.9273        8.3272       10.9186       11.1009       11.7606       11.8541       15.0042       14.1904       15.7582       16.2406       15.8610       14.9726        1.7304        0.0000        0.0000        7.0834        0.0000        0.0000        0.0000        0.0000        0.0000        0.0000       16.8900       20.7000       14.0380        0.0000        0.0000        0.0000        0.0000        0.0000        0.0000        0.0000        0.0000        0.0000        0.0000        0.0000        0.0000        0.0000        0.0000        0.0000        0.0000        0.0000        0.0000        0.0000        0.0000        0.0000        0.0000        0.0000        0.0000        0.0000        0.0000        0.0000        0.0000        0.0000        0.0000        0.0000        0.0000        0.0000        0.0000        0.0000        0.0000        0.0000        0.0000        0.0000        0.0000        0.0000        0.0000        0.0000        0.0000        0.0000        0.0000        0.0000        0.0000        0.0000        0.0000        0.0000        0.0000        0.0000        0.0000        0.0000        0.0000        0.0000
        0.0000        0.0000        0.0000        0.0000        0.0000       14.4002       33.8833       29.1526       27.5729       23.3329       22.9866       15.2790        8.1264        4.9366        3.3910        5.1511        2.1482        2.0162        1.3582        0.5216        0.4834        0.5072        0.5246        0.4423        0.4742        0.5475        0.6644        0.5166        0.5933        0.6666        0.7373        0.2188        0.2368        0.2314        0.2030        0.5487        0.4567        0.3742        0.7845        0.1601        0.1100        0.0789        0.0667        0.0637        0.0613        0.0435        0.2775        0.7500        0.0101        0.0126        0.0401        0.0246        0.0370        0.0375        0.1678        0.4842        0.9948        0.8061        0.9445        1.0121        0.7058        1.0505        1.6237        1.4124        1.4989        1.6779        1.2428        0.8662        0.7878        2.0652        1.1865        1.1468        0.9860        0.8248        0.7473        2.8357        3.4998        2.6330        1.7785        2.3914        1.6994        1.2945        1.9108        1.1296        1.3838        1.3534        1.1984        1.4266        1.0854        0.6453        0.7101        2.0618        1.3881        1.7016        1.8220        3.5644        3.9933        4.4346        4.7809        6.7863        6.7137        6.3679        5.2519        8.3757        9.7450        9.9793       10.3659        8.5273        8.9031        9.1345        8.3123        5.3389        4.3336        3.9271        3.6139        2.8280        2.4831        1.6432        2.3698        2.8047        2.7073        2.1042        1.1407        1.6030        1.6547        1.5965        1.5569        1.6210        1.9897        1.7975        1.6427        1.4919        1.8600        1.6205        1.5396        1.7977        1.8913        2.1059        2.6191        4.2216        4.9392        6.3508        7.6705        8.0173        7.1706        7.0867        7.5937       10.8944       11.5851       12.2419       13.5423       13.9178       15.2028       13.1266       12.5425        8.8410        7.9567        8.7835       11.1294       12.8340       14.0779       12.7699       11.8642        9.5590        9.0451        7.7852        7.8988        7.9948        8.1736        8.6993        9.3994       11.5180       14.9654       14.0431       14.0780       15.0710       15.3058       15.0900       13.0965        0.8976        1.5797        2.8791        2.3684        3.3394        0.0000        0.0000        0.0000        0.0000       21.0600       15.0600       20.7300       15.9660        0.0000        0.0000        0.0000        0.0000        0.0000        0.0000        0.0000        0.0000        0.0000        0.0000        0.0000        0.0000        0.0000        0.0000        0.0000        0.0000        0.0000        0.0000        0.0000        0.0000        0.0000        0.0000        0.0000        0.0000        0.0000        0.0000        0.0000        0.0000        0.0000        0.0000        0.0000        0.0000        0.0000        0.0000        0.0000        0.0000        0.0000        0.0000        0.0000        0.0000        0.0000        0.0000        0.0000        0.0000        0.0000        0.0000        0.0000        0.0000        0.0000        0.0000        0.0000        0.0000        0.0000        0.0000        0.0000        0.0000        0.0000
        0.0000        0.0000        0.0000        0.0000        0.0000       12.5829       35.2067       44.2317       39.2628       32.7890       28.4858       11.3475       14.7166       12.4126        9.4283        4.0404        2.9029        0.6291        0.2878        0.7575        0.8895        0.4286        0.4026        0.3904        0.4168        0.4796        0.5760        0.5069        0.5800        0.6519        0.7233        0.1666        0.1803        0.1775        0.1575        0.6247        0.5314        0.4455        0.3643        0.2380        0.1707        0.1265        0.2742        0.1093        0.0563        0.0485        0.0507        0.0066        0.0416        0.2052        0.2084        0.3649        0.3350        0.9467        1.8690        1.8027        2.1661        1.0401        0.9254        0.8104        0.9047        1.2429        1.0722        1.0719        1.4982        1.8466        1.6576        1.7700        1.5153        1.6458        1.1238        1.8059        1.9434        0.8308        0.6418        1.8598        3.5151        4.0412        3.9599        2.2676        2.0813        1.7319        2.0807        0.9616        0.4429        1.1533        1.1780        1.4767        1.7766        1.6202        1.6694        1.9119        1.2676        0.7809        1.2460        4.3001        4.4018        3.8290        3.6482        6.1327        5.3345        6.5503        5.9695        9.4448        9.4121       10.6065       10.3231        7.1167        7.1784        7.0943        8.2463       10.5800       14.1057       12.7484        8.7726        4.5164        3.7330        2.9876        2.8625        1.3357        1.2921        1.2023        0.6994        0.0175        0.0340        0.0914        0.0544        0.6316        2.4893        3.1167        6.4793        1.7606        1.9669        2.6407        2.5100        2.3435        2.6519        3.1470        3.7691        5.0353        5.8590        6.5925        7.4377        5.5783        5.9914        7.9653        8.7064        9.8077       11.0743       12.2304       13.1880       13.3154       13.2340       10.8460        9.6596        9.0160        8.2571        8.9593        8.9843       11.2986       10.2280       10.4614       12.1327       11.9988        8.0200        8.0276        9.1291       11.4951       10.9711       12.5414       13.7751       16.4023       20.0306       14.6671       13.7823       12.2193       11.3342       10.6324       11.0919       10.4803        9.4540        7.0707        5.1680        6.0084        0.0000        0.0000        0.0000        6.0242        7.1035        9.3665       15.8526       16.6957       15.1375        0.0000        0.0000        0.0000        0.0000        0.0000        0.0000        0.0000        0.0000        0.0000        0.0000        0.0000        0.0000        0.0000        0.0000        0.0000        0.0000        0.0000        0.0000        0.0000        0.0000        0.0000        0.0000        0.0000        0.0000        0.0000        0.0000        0.0000        0.0000        0.0000        0.0000        0.0000        0.0000        0.0000        0.0000        0.0000        0.0000        0.0000        0.0000        0.0000        0.0000        0.0000        0.0000        0.0000        0.0000        0.0000        0.0000        0.0000        0.0000        0.0000        0.0000        0.0000        0.0000        0.0000        0.0000        0.0000        0.0000
        0.0000        0.0000        0.0000        0.0000        0.0000        6.2584        7.3137       14.3191       16.6295       14.5045       22.1418        9.1675       25.2469       16.4806        8.3335        3.3690        2.5009        2.2425        0.8730        0.4251        0.4436        0.3886        0.3987        0.4489        0.4682        0.4958        0.6283        0.4881        0.5562        0.6254        0.6965        0.1611        0.1747        0.1730        0.1553        0.6251        0.5428        0.4625        0.3847        0.2548        0.1889        0.1617        0.1900        0.2403        0.0895        0.1234        0.2125        0.0083        0.2064        0.3601        0.5007        0.1435        0.3133        0.0834        0.6642        1.5032        1.9952        3.3419        3.5797        4.1590        2.4127        1.6090        0.5342        1.6300        1.8125        1.4461        1.6995        1.7314        2.0145        1.5512        1.1804        2.2448        1.3339        0.7317        1.4861        1.7301        2.4639        4.1618        2.8168        1.9523        2.8319        2.2458        1.6108        1.4749        1.4420        1.6095        0.6783        1.9434        1.4201        1.4383        1.9600        2.9190        2.4882        2.7020        3.9697        7.1328        7.2094        3.8112        2.9020        2.9421        3.8402        5.9893        4.8544        6.4850        8.6754        9.3847        9.0691        7.1160        7.8225        8.9365       10.7880       13.2183       15.1649       21.9176       19.1257       15.6557        5.9681        4.7386        3.3097        1.8853        1.2562        0.7364        0.5823        0.1197        0.1342        0.0789        0.0827        0.4277        1.2925       13.8907       13.2929        2.7529        4.4111        3.1256        3.2923        3.5117        4.4355        4.2389        4.9033        7.1334        7.8425        7.3786        7.6200        5.8006        6.5195        9.8414       11.1820       12.0533       12.9309       14.2414       14.6608       12.2306       12.7948       10.2913        8.9106        8.3043        7.8382        8.5717        9.8496       10.4241        9.7316       10.0515       12.6260       10.5565        7.5121        7.4375        8.2370       12.6595       12.9907       14.1028       16.2746       20.9601       17.8912       14.1773       13.3090       11.4669       11.1979       12.3389       14.3471       14.0733       13.6499       10.9619        6.9572        6.4773        0.0000        0.0000        6.7402        5.1210        6.5247       15.1750       18.7064       13.3216       14.0218       13.2696       13.0548       13.8403       10.0399       10.0619        0.0000        0.0000        0.0000        0.0000        0.0000        0.0000        0.0000        0.0000        0.0000        0.0000        0.0000        0.0000        0.0000        0.0000        0.0000        0.0000        0.0000        0.0000        0.0000        0.0000        0.0000        0.0000        0.0000        0.0000        0.0000        0.0000        0.0000        0.0000        0.0000        0.0000        0.0000        0.0000        0.0000        0.0000        0.0000        0.0000        0.0000        0.0000        0.0000        0.0000        0.0000        0.0000        0.0000        0.0000        0.0000        0.0000        0.0000        0.0000        0.0000        0.0000        0.0000
        0.0000        0.0000        0.0000        0.0000        4.0421        6.7021       17.6576       19.5504       19.1132       13.5262       11.1572        9.8059       14.2510       22.2976       15.3001        6.9940        4.5629        4.0401        2.5141        0.5124        0.4262        0.3918        0.4165        1.0939        0.4221        0.4792        0.5677        0.5670        0.5641        0.6326        0.7040        0.1623        0.1747        0.1734        0.1573        0.6441        0.5698        0.4951        0.4443        0.3278        0.2469        0.2128        0.1534        0.2002        0.0944        0.0844        0.2587        0.0852        0.7224        1.2685        1.2767        1.3071        1.0606        1.5167        2.7123        1.4053        2.5224        5.0690        3.3864        2.1626        2.7915        2.8612        3.6547        2.1321        1.5885        1.0156        1.3750        1.7653        2.2981        2.9688        1.2533        1.4314        1.0005        1.1206        1.2774        2.3101        2.6424        3.0535        1.4713        0.9187        0.9538        0.7392        0.2980        0.6931        0.7739        1.2688        1.3985        1.8127        1.1967        0.8738        0.8956        0.7717        1.6074        3.1035        3.1411        4.6843        4.4139        4.3275        2.5591        2.8755        3.4667        3.7334        2.6867        3.9714        7.7794        9.5442       11.2986        6.4617        7.4304        8.0335       11.5846       14.5594       16.8447       16.0938       13.4829        7.8100        6.7996        5.1063        3.2496        4.4894        2.6434        1.0145        0.5149        0.0545        0.4851        1.9196        7.1205        8.1929        2.2102        3.1635        1.1411        1.9982        4.5822        4.9718        5.4329        7.1829        7.5836        7.5413        7.4375        8.3696        7.5946        7.4665        7.7084        6.8777        8.1067       10.5410       12.8770       12.4887       12.7088       13.5287       12.4044       10.9422       11.6373       10.8100        9.0403        8.0814        7.5766        7.7979        8.1654        9.3845        9.9686        9.6474        9.5915        8.3606        7.0454        9.1586        8.7946       12.2588       13.6438       14.4618       19.1746       18.9377       16.7209       15.5234       14.4482       11.7493       10.9753       16.1139       13.5938       13.1136       12.9968       11.8179        7.9650        6.1267        0.0000        5.9955        6.1602        4.7904        8.7205       10.0128       16.4466       18.1511       16.3072       15.8204       15.8961       10.3106       10.1614       10.6687       11.0669        0.0000        0.0000        0.0000        0.0000        0.0000        0.0000        0.0000        0.0000        0.0000        0.0000        0.0000        0.0000        0.0000        0.0000        0.0000        0.0000        0.0000        0.0000        0.0000        0.0000        0.0000        0.0000        0.0000        0.0000        0.0000        0.0000        0.0000        0.0000        0.0000        0.0000        0.0000        0.0000        0.0000        0.0000        0.0000        0.0000        0.0000        0.0000        0.0000        0.0000        0.0000        0.0000        0.0000        0.0000        0.0000        0.0000        0.0000        0.0000        0.0000        0.0000
        0.0000        0.0000        0.0000        0.0000       22.2898       18.0526       29.4214       30.7114       20.8931       22.6600       19.7524       12.1402       16.1360       17.7392       11.7431        6.1525        4.8106        4.9599       10.5122        0.8016        1.6965        1.6424        0.5322        0.6044        0.5949        0.5274        0.5979        0.5242        0.5948        0.6789        0.7363        0.2107        0.1812        0.1795        0.1648        0.6886        1.1070        0.9630        0.5966        0.4326        0.5852        0.2592        0.2423        0.2439        0.2030        0.2050        0.2774        1.8649        2.2576        2.3891        1.2635        1.5899        1.7031        3.2167        2.5894        1.4410        1.7091        5.0281        3.9685        5.0867        9.4231        6.0785        2.1782        1.4226        1.4832        1.6956        1.8064        2.5520        2.7652        1.6497        1.4806        3.0075        1.7006        2.5060        2.2176        2.2866        1.6622        1.7827        1.3286        0.9921        1.1765        0.6494        0.3631        0.9574        0.5869        0.5423        0.9190        0.9895        0.5834        0.8675        0.8441        1.6474        1.7235        1.5257        6.7233        2.0839        2.1256        3.3900        2.8344        2.9359        3.5286        3.9631        2.7951        3.3614        7.1609        9.3113       10.4545        7.1300        7.9006       11.1566       13.6446       16.6836       19.1344       17.6457       13.4660        7.7048        6.4112        6.5056        3.4354        2.3286        1.0691        0.6359        0.4432        0.4933        0.4275        0.2977        0.0746        0.2934        1.1566        5.1306        2.5015        1.6543        6.5267        7.5473        7.3081        7.5405        8.0294        7.2182        6.4311        6.6269        7.3920        9.5193        9.9693        9.5902        9.4096       10.6236       11.8167       10.8717       14.8800       13.4938       14.1159       12.8321       12.7812        9.9048        9.7510        9.7246        8.8175        9.1241        9.5478        9.3422        9.2236        8.5799        8.5528        7.9797       10.9813       18.2887       10.9927       11.9645       12.3190       13.5082       13.9182       13.8391       14.9896       15.2735       14.7094       12.5656       17.4578       18.5551       16.8366       14.5057       14.7443       11.9706        9.1763        6.7179        4.2159        3.9150        4.1455        6.4700        8.1831       13.7494       24.2331       15.8655       23.2154       18.4612       16.5705       12.5154       13.7101       17.0464       22.0050        0.0000        0.0000        0.0000        0.0000        0.0000        0.0000        0.0000        0.0000        0.0000        0.0000        0.0000        0.0000        0.0000        0.0000        0.0000        0.0000        0.0000        0.0000        0.0000        0.0000        0.0000        0.0000        0.0000        0.0000        0.0000        0.0000        0.0000        0.0000        0.0000        0.0000        0.0000        0.0000        0.0000        0.0000        0.0000        0.0000        0.0000        0.0000        0.0000        0.0000        0.0000        0.0000        0.0000        0.0000        0.0000        0.0000        0.0000        0.0000        0.0000        0.0000
        0.0000        0.0000        0.0000        0.0000       21.9334       32.8522       44.4367       37.7337       39.9957       29.7412       31.3189       26.5062       34.7899       28.7095       25.0913       19.3062       27.8421       26.5535       28.7835       21.1735       21.4337       24.3086       22.3465       10.6388        7.4691        4.0837        3.2556        0.8639        0.9160        0.7307        0.7862        0.1556        0.1306        0.1595        0.8379        0.7048        0.9761        0.6302        0.6152        0.0320        0.4179        0.1491        0.5389        0.7252        2.0891        3.5620        7.3121        2.9340        1.4156        1.3803        0.4516        0.7342        2.3265        5.4391        2.7167        1.3953        3.1195        1.6759        3.9312        6.0365       11.9889        9.3409        2.5826        1.3660        1.4657        1.6084        1.7602        4.1359        3.6380        2.0869        2.8525        2.9869        3.7222        3.9368        3.8016        2.5252        2.2481        1.8115        2.3758        2.3605        1.9796        1.5971        0.9670        0.6822        2.0558        2.1691        1.1892        0.9556        0.5206        1.1398        1.9299        2.5727        1.9116        1.1211        0.8291        1.1921        2.1681        1.9828        1.6231        2.0103        2.4551        2.3305        2.7412        4.1295        5.5689        6.2602        9.3622       10.6199       11.6576        9.7449       10.4583        8.9927       11.1155       13.5196       12.1860       11.5618        7.4795        5.4610        4.0660        1.4533        0.5753        0.4299        0.6727        1.3938        1.1322        0.1821        0.0999        0.2583        0.2248        0.3114        0.3240        0.3108        1.4227        2.0837        2.3758        6.0016        7.9051        7.7016        4.6820        4.2675        5.8939        7.3585        9.0547        9.8669       10.4327       12.4819       10.4514       10.3954       11.4005       12.0494       12.3264       13.1416       12.8934       11.4013       13.2309       13.6550       11.2126       10.7530       11.9059       14.2664       17.1862       14.5338       11.2072        7.0120        7.0437        7.3685        8.0003        9.6257       10.9651       14.2625       14.4258       17.2885       18.0625       17.6916       15.7410       15.0517       17.5529       17.2156       16.0124       14.0135       12.4837       11.2256        8.7791        7.7431        6.5828        5.3200        6.7673       10.3301       13.1104       24.4877       26.2477       21.7308       18.5964       17.3069       19.8196       13.1085       15.8740       23.3156       21.6441        0.0000        0.0000        0.0000        0.0000        0.0000        0.0000        0.0000        0.0000        0.0000        0.0000        0.0000        0.0000        0.0000        0.0000        0.0000        0.0000        0.0000        0.0000        0.0000        0.0000        0.0000        0.0000        0.0000        0.0000        0.0000        0.0000        0.0000        0.0000        0.0000        0.0000        0.0000        0.0000        0.0000        0.0000        0.0000        0.0000        0.0000        0.0000        0.0000        0.0000        0.0000        0.0000        0.0000        0.0000        0.0000        0.0000        0.0000        0.0000        0.0000        0.0000
        0.0000        0.0000        0.0000        0.0000        0.0000        0.0000        0.0000        0.0000       31.6984       39.3164       33.2280       24.7147       26.3585       34.0645       27.6014       27.9697       29.5734       41.0185       45.7276       27.7487       28.3549       21.9637       15.0382        8.5667        7.7052        4.9839        3.5038        6.4671        9.7640        3.7604        1.7655        1.7473        1.4017        3.6868        3.4860        3.3618        3.3452        4.4249        2.1616        1.8613        2.1068        0.8878        3.0937        5.5959        5.1102        1.6418        1.7943        1.3798        2.5870        4.3376        3.5564        4.1362        4.1923        1.6062        3.4864        1.5739        6.6784        2.7527        3.4553        8.7457        6.2835        6.0013        6.8351        5.1438        3.1646        3.1621        0.9415        2.5259        1.5723        2.3146        2.2086        2.9303        2.7067        4.0961        7.9724        3.2351        2.5323        3.8815        3.5149        3.0042        3.2100        2.1181        1.0776        1.6524        3.1557        2.5656        1.7975        2.1286        1.0468        1.3716        1.3276        3.3244        1.4349        0.3516        0.3602        0.9942        1.9065        0.7153        0.9131        1.9961        2.6164        2.5373        3.1705        5.6172        5.4029        6.4103        7.9768        9.2420       12.5920       11.0251       11.1634       10.4725        9.8783       14.2164       13.7274       11.6238        8.8658        8.0113        6.1533        1.6262        0.7646        0.8585        0.9337        1.5433        0.7228        0.7511        0.6793        0.9982        0.5364        1.1955        1.1219        0.6433        0.3178        0.2641        0.7921        2.5085        3.5779        2.8385        1.5888        6.0975        6.9793        7.5790        7.8585        8.6287        8.2353        9.4800       10.6343       11.8941       13.6728       14.3994       14.1791       13.8523       13.2638       11.9870       12.0924       14.0358       11.2918       12.1878       11.4658       13.7431       12.7074       12.9388       10.4106        7.0630        7.0253        7.2022        8.0717       10.6501       12.0215       12.2201       17.4801       19.5496       19.7874       19.0716       16.1862       15.3511       17.5580       18.1653       17.9245       14.8625       13.6748       12.0262       12.7486       14.3803       12.1886       10.5859       12.2768       23.0123       13.5366       22.4174       12.0859       14.1584       16.7257       19.7536       27.2925       29.2963       25.5944        0.0000        0.0000        0.0000        0.0000        0.0000        0.0000        0.0000        0.0000        0.0000        0.0000        0.0000        0.0000        0.0000        0.0000        0.0000        0.0000        0.0000        0.0000        0.0000        0.0000        0.0000        0.0000        0.0000        0.0000        0.0000        0.0000        0.0000        0.0000        0.0000        0.0000        0.0000        0.0000        0.0000        0.0000        0.0000        0.0000        0.0000        0.0000        0.0000        0.0000        0.0000        0.0000        0.0000        0.0000        0.0000        0.0000        0.0000        0.0000        0.0000        0.0000        0.0000        0.0000
        0.0000        0.0000        0.0000        0.0000        0.0000        0.0000        0.0000        0.0000        0.0000        0.0000       27.9278       19.0428       16.2523        9.9397       12.3920        8.7028       10.5286       19.0913       21.8992       17.4983       18.2057       23.0704       18.6938       11.1236        8.9152        7.6390        6.6890        6.1056        5.2599        3.3763        4.6137        7.6587        6.0387        3.8768        4.7436        6.8194       13.9497       13.5940       11.1083       13.3189       14.0188        9.2573        9.5830        2.9115        3.0623        4.5603        4.1707        3.1128        2.2500        3.0888        2.0596        2.2184        1.9461        6.3490        6.2275        2.0437        4.1457        3.7247        3.2532        7.1696        6.8818       10.6146       11.1823       12.2357        8.5915        4.3523        2.3319        2.2595        2.4366        1.6229        2.6955        2.0707        1.5188        4.0735        8.5530        5.3655        3.3593        3.9722        4.4145        6.2734        7.1796        2.9461        2.6485        3.5924        4.7082        5.4280        4.2891        4.5651        2.6165        3.5533        2.7091        2.8529        1.7628        1.1084        0.8688        2.9682        2.0924        2.6108        2.1839        3.8254        5.2982        4.5074        4.9665        8.8120        7.9599        8.1103        8.6348       10.4956       13.6835       10.9043       10.5039        8.7603        8.3281        9.1857        8.5525        8.7465       12.5138       10.2666        9.3860        2.0409        1.7566        1.5976        1.2816        2.1549        1.7833        1.4729        1.7144        2.5453        3.2990        2.8143        1.7105        0.4121        0.2416        0.2938        1.1544        4.7056        4.2396        3.4440        2.1032        4.8410        6.4575        8.0140        7.9601        7.5961        7.2718        9.2752       12.3199       13.3944       14.7001       12.4345       11.8305       12.1601       11.9157       11.1203       11.4519       11.5568       10.5689       11.4460       11.6258       10.4191       11.4140       10.5601        8.7993        7.1480        7.2055        9.9419       12.0014       13.9744       15.5401       16.2097       19.9372       20.2802       18.4033       19.9368       18.5439       16.0961       15.7863       14.5782       15.9263       11.7473       14.4090       21.3787       20.4686       21.3571       55.8815       22.2262       21.9142       10.7181       11.3562       10.7930       11.0933       12.5053       20.4517       24.8907        0.0000        0.0000        0.0000        0.0000        0.0000        0.0000        0.0000        0.0000        0.0000        0.0000        0.0000        0.0000        0.0000        0.0000        0.0000        0.0000        0.0000        0.0000        0.0000        0.0000        0.0000        0.0000        0.0000        0.0000        0.0000        0.0000        0.0000        0.0000        0.0000        0.0000        0.0000        0.0000        0.0000        0.0000        0.0000        0.0000        0.0000        0.0000        0.0000        0.0000        0.0000        0.0000        0.0000        0.0000        0.0000        0.0000        0.0000        0.0000        0.0000        0.0000        0.0000        0.0000        0.0000        0.0000        0.0000
        0.0000        0.0000        0.0000        0.0000        0.0000        0.0000        0.0000        0.0000        0.0000        0.0000       23.1522       20.8336        5.3452        8.6948       15.7260       12.8534       16.1948       15.4800       12.0392        5.5781        6.3099        6.4511        5.9175        8.3783       18.8679       16.6967       10.0602       18.2978       17.9688        4.8006        5.5357        4.1101        1.9355        3.1352        9.3078       10.7537        8.6886        8.8678        7.3658        4.4616        2.3427        3.1529        1.4084        0.3476        1.4312        4.6622        4.6405        3.2525        2.6545        4.4241        3.1815        2.2099        1.7699        5.8687        2.8482        4.5576        4.7888        3.5839        3.1846        5.8440        8.0532        8.2778        8.7251        7.5202        4.4997        6.5764        7.1172        7.4115       10.8525        6.1839        3.6962        3.6159        3.3727        3.9436        4.8184        6.3139        4.4627        4.9352        6.6442        9.4971        8.4338        5.8423        7.0730        6.4159        4.3548        4.1794        3.2835        4.4889        3.7733        3.9235        3.6505        4.4179        2.1465        1.1624        0.8749        1.3450        1.6758        2.1556        3.1471        4.7769        5.4569        7.3494        8.3920        9.4994        9.9241        9.5174       11.9723       10.8842       11.8615       11.3897       13.3927       10.5302        9.8125       11.1340       10.0560       10.1145        9.0841       11.0207       13.8904        9.0619        4.1547        4.5991        3.9109        1.5986        1.4521        1.7859        0.8221        1.1146        0.9272        0.7908        0.7661        1.4488        1.8223        2.6935        0.6858        5.1400        5.6445        6.5398        4.6220        6.8204        6.0313        9.0762        9.4219        9.1560        8.3998        8.0833       12.1781       14.9095       14.1729       12.0814       10.9420       11.8042       12.4458       12.7935       11.1510       11.7771       11.5601        9.9739        8.9588        9.9133       11.4745       11.9855        9.9789        7.1471       10.6778       12.8401       15.8929       17.6770       17.6562       18.2568       18.1603       43.5170       23.4459       19.5384       17.6651       15.8283       14.7415       14.0789       13.9612       13.8251       15.5706       23.3322       22.1022       22.8977       23.9944       23.4877       18.1576        9.2681       11.0813        9.5177       11.1416       16.8629       21.7386        0.0000        0.0000        0.0000        0.0000        0.0000        0.0000        0.0000        0.0000        0.0000        0.0000        0.0000        0.0000        0.0000        0.0000        0.0000        0.0000        0.0000        0.0000        0.0000        0.0000        0.0000        0.0000        0.0000        0.0000        0.0000        0.0000        0.0000        0.0000        0.0000        0.0000        0.0000        0.0000        0.0000        0.0000        0.0000        0.0000        0.0000        0.0000        0.0000        0.0000        0.0000        0.0000        0.0000        0.0000        0.0000        0.0000        0.0000        0.0000        0.0000        0.0000        0.0000        0.0000        0.0000        0.0000        0.0000        0.0000
        0.0000        0.0000        0.0000        0.0000        0.0000        0.0000        0.0000        0.0000        0.0000        0.0000       28.1154       12.7082       15.9057       44.3658       32.3681       19.5275        9.6136       16.7166       16.6011       11.6734        8.9707        4.0952        4.4200        4.8007       10.2047       27.0670       16.8314       11.1277       13.3547       13.6304       16.2739        7.4476        3.8643        5.8181        4.7909        1.8881        1.8075        3.7455        1.9482        0.8723        0.5999        0.9424        0.1494        0.5761        1.8344        1.7926        2.1174        1.0081        3.6184        3.2522        1.6072        0.7349        3.5159        6.5445        9.5947        4.2700        8.4830       10.3337        7.7264       11.5243       13.0695       13.0076       11.5021       16.6325       10.3210        7.8448       10.0528       10.0875        8.3806        7.9949        6.9353        6.0787        6.6236        5.7191        8.8254        7.0460        7.5444        7.1487        6.7818        7.6537        5.5778        6.0855        6.8576        6.1904        7.0316        6.3741        4.4514        6.0283        7.7531        8.8344        7.1938        5.0472        4.4239        4.5333        4.4471        8.0463        4.5250        3.6296        4.7903        5.2795        5.4197        6.1111        8.3424        9.8224       11.0152       10.4104       11.5814       12.4607       12.4625       13.2594       13.2525       13.5241       13.3112       12.2798       13.1037       12.0633       13.2503       12.8410       14.8645       10.5708        9.3570        7.4173        5.7864        5.8815        6.4641        6.3678        5.5835        3.9230        3.4351        3.1545        1.5333        1.8808        1.9725        2.8241        3.2929       11.3812       10.8567        6.3265        4.4942        6.4805        7.9984        8.0981       11.1604       10.8936       10.4194       10.4553       11.2552       14.4704       13.1769       12.4435       12.8950       12.8226       12.4238       12.1744       11.6157       11.5277       11.8768       10.4870        9.0450        7.2085        8.0086        7.9116        9.3402       18.9755       17.2438       17.7916       20.1480       19.6763       18.2667       15.0053       15.2363       82.1797       34.7387       18.9032       18.4661       17.2383       14.2372       11.3930       12.2309       23.2996       20.9317       14.2062       13.9391       29.9211       31.8450       40.2608       18.4409       12.2616       13.0650       12.3907        0.0000        0.0000        0.0000        0.0000        0.0000        0.0000        0.0000        0.0000        0.0000        0.0000        0.0000        0.0000        0.0000        0.0000        0.0000        0.0000        0.0000        0.0000        0.0000        0.0000        0.0000        0.0000        0.0000        0.0000        0.0000        0.0000        0.0000        0.0000        0.0000        0.0000        0.0000        0.0000        0.0000        0.0000        0.0000        0.0000        0.0000        0.0000        0.0000        0.0000        0.0000        0.0000        0.0000        0.0000        0.0000        0.0000        0.0000        0.0000        0.0000        0.0000        0.0000        0.0000        0.0000        0.0000        0.0000        0.0000        0.0000        0.0000        0.0000
        0.0000        0.0000        0.0000        0.0000        0.0000        0.0000        0.0000        0.0000        0.0000        0.0000        0.0000       26.1754       26.9572       33.2654       33.0869       20.7806       18.7402       19.8404       29.5809       15.0301        9.3882       12.0032        9.7329        4.2381        3.8832       12.9848       19.4083       13.8050       11.3944       11.3146       11.1549        8.3459        3.3596        2.4357        4.4911        3.4768        3.5019        1.8180        4.2119        1.2252        1.2967        1.2458        0.6758        1.4873        2.1626        3.5599        3.9763        3.0480        3.2738        3.4373        2.5509        8.4578       10.4160        6.5057       11.1323        9.2742       11.0631        9.5467        6.2041       15.5904       11.5670       10.0848        5.6615       12.3721        9.3353        6.1889        8.1084        9.7423       13.5763        7.4910        7.5196        8.4158        6.2345        5.0928        7.8313        9.1492        6.7250        5.2821        5.4039        5.5189        4.8439        5.3358        5.5186        6.6090        6.7982        7.1995        8.6580       13.4399       11.4263        8.7681        6.2635       10.4493        7.4963        5.7023        5.1263        5.9592        5.6610        5.6035        7.9457        6.2288        7.3905        8.1737        7.6802       11.3412       12.2403       15.3776       16.8964       14.8828       14.2633       14.6989       14.3304       13.6654       17.7794       26.0581       14.4346       16.2754       16.0714       15.4094       12.8473       10.8385       10.3224        8.9240        7.6575        7.6726        9.1606       12.0002       10.2304        4.7145        2.2411        1.3805        1.3220        1.5107        0.7398        4.0854        5.8947       12.1416       11.7380       13.6876        8.5788        7.4009        9.0896       10.7612       11.3342       10.9636       10.1619       10.7379       12.3682       14.3081       14.7929       14.5640       13.3929       13.6940       13.7889       14.0469       12.8226       10.7077       12.7387       11.6210       10.0287        6.8373        6.2685       11.9007       16.3217       17.4447       17.6788       13.6673       10.4318       12.5962       13.2776       13.9257       14.0633       17.3647       18.9011       18.4361       16.0274       11.7128       12.3321        9.8730       10.6734       10.5284       16.5424       11.5718       10.1978       12.9626       14.8577       16.0714       16.5684       15.4943       17.7524        0.0000        0.0000        0.0000        0.0000        0.0000        0.0000        0.0000        0.0000        0.0000        0.0000        0.0000        0.0000        0.0000        0.0000        0.0000        0.0000        0.0000        0.0000        0.0000        0.0000        0.0000        0.0000        0.0000        0.0000        0.0000        0.0000        0.0000        0.0000        0.0000        0.0000        0.0000        0.0000        0.0000        0.0000        0.0000        0.0000        0.0000        0.0000        0.0000        0.0000        0.0000        0.0000        0.0000        0.0000        0.0000        0.0000        0.0000        0.0000        0.0000        0.0000        0.0000        0.0000        0.0000        0.0000        0.0000        0.0000        0.0000        0.0000        0.0000        0.0000
        0.0000        0.0000        0.0000        0.0000        0.0000        0.0000        0.0000        0.0000        0.0000        0.0000        0.0000        0.0000        0.0000        0.0000       37.5652       23.1792       31.6991       16.6784       21.8018       19.8955       12.7466       11.5962       12.5345       15.8142        9.2675       14.5999       14.4233       10.6524       19.4924        8.8248        9.1956       11.4875        8.5422        0.8567        1.6516        6.4348        6.7871        1.5584        2.0396        1.6321        1.4088        1.3249        1.6315        1.6325        0.5865        0.3496        0.5054        3.6773        3.7790        3.7291        1.6754        1.8085        1.7439        1.8209       11.0398        8.0601        6.1525        4.1740        5.6957       11.0318       14.8483        9.1095        6.1308       10.6593        5.2318        3.5434        4.9127        4.1305        7.5376        6.0256        5.1092        5.7404        5.2826        4.4048        3.6909        6.0911        6.1979        6.0489        6.3419        6.5480        5.9898        6.1515        6.6712        7.1352        7.7997        6.9448       10.2892       11.7505        7.1204       10.1299        7.9045        7.0276        6.7085        5.5289        5.4196        8.2155        7.6046        6.6516        5.0110        5.8391        8.7441       13.2611        8.6423       15.8869       18.4624       19.8885       16.0472       16.5022       14.7430       14.7188       14.7960       14.9055       16.9616       19.7866       14.8709       16.7742       16.4106       16.2714       15.6285       14.6488       13.5667       11.0804        8.8110        7.1137        6.7812        7.3780        4.7767        4.6420        2.8191        2.3977        1.8627        1.6720        1.6749        2.7448        3.0391        6.8862       21.6492       20.7909        7.7312       14.2448       19.0831       18.8518       13.0738       12.2804       14.7783       14.3908       17.9146       18.1721       18.3938       15.0257       13.5456       14.5931       15.2854       15.3185       12.1907       10.8907        9.5609       13.1240       11.2481       11.8002       14.9072       20.8179       20.8113       17.5519       10.5061        8.8180       10.2471       14.1553       15.2140       15.7261       15.9277       18.7636       18.6396       16.2404       14.7892       11.2124       12.8969       10.5715        8.5536        9.0334       10.1172       10.7168       10.8219       12.2731       14.0762       14.5981        0.0000        0.0000        0.0000        0.0000        0.0000        0.0000        0.0000        0.0000        0.0000        0.0000        0.0000        0.0000        0.0000        0.0000        0.0000        0.0000        0.0000        0.0000        0.0000        0.0000        0.0000        0.0000        0.0000        0.0000        0.0000        0.0000        0.0000        0.0000        0.0000        0.0000        0.0000        0.0000        0.0000        0.0000        0.0000        0.0000        0.0000        0.0000        0.0000        0.0000        0.0000        0.0000        0.0000        0.0000        0.0000        0.0000        0.0000        0.0000        0.0000        0.0000        0.0000        0.0000        0.0000        0.0000        0.0000        0.0000        0.0000        0.0000        0.0000        0.0000        0.0000        0.0000        0.0000
        0.0000        0.0000        0.0000        0.0000        0.0000        0.0000        0.0000        0.0000        0.0000        0.0000        0.0000        0.0000        0.0000        0.0000        0.0000        0.0000        0.0000        0.0000       32.8679       25.3790       18.1880       19.7164       19.3682       16.2498       21.7000        9.1025        5.5892        3.1981        3.7109       10.6079        6.7553        9.1452        5.7680        8.0212        6.2371        8.4517        7.7178        3.6557        2.4477        5.2653        1.7951        1.8890        2.7045        2.1155        1.7610        2.1520        3.8676        4.0160        2.1474        0.2482        0.7275        0.7131        1.4715        2.4979        5.6298        5.8243        4.0817        2.0916        3.2483        9.1321        9.7837       10.1481        4.9116        5.8407        8.8785        5.5278        4.4998        5.2146        6.5161        4.7847        5.0607        4.4048        5.0559        4.5640        5.4624        5.5684        5.8376        4.8390        5.3075        7.2926        5.5150        5.9685        6.2856        6.8966        5.4894        5.6668        8.8022       10.5868       11.7547       16.5424       14.8145        9.8044        7.4132        9.2094        8.3261        9.9802       12.2238        9.8832        9.2634        9.5135        8.0065        6.5772       16.4626       20.8063       21.4365       18.0469       17.2673       17.7900       17.0681       17.9169       16.4396       15.7466       15.6093       16.3693       16.2520       15.8813       16.7003       18.1305       16.8396       16.2329       17.0155       13.8545       11.0966        9.5510        8.5708        7.1376        7.0875        6.8939        5.1861        3.9544        3.7685        2.7177        2.3127        4.4025        4.2791        4.7993        7.9929        9.5291        9.0175       15.0753       25.1836       25.4381       14.5444       13.8812       15.0807       16.2379       19.3877       17.4433       16.2930       16.7730       16.1571       15.5600       15.5819       14.1424       12.4165       11.1609       11.0520       15.6513       16.7750       19.0155       22.1540       19.1318       19.8769       11.7128       11.0161        8.8682       10.1098       12.8401       13.6889       14.3769       15.2648       17.1962       15.4488       33.1596       40.7777       10.0395        9.1078        9.7794        9.0548        8.5209       23.2175       10.6317        9.8120       12.4307       12.1508       13.8120        0.0000        0.0000        0.0000        0.0000        0.0000        0.0000        0.0000        0.0000        0.0000        0.0000        0.0000        0.0000        0.0000        0.0000        0.0000        0.0000        0.0000        0.0000        0.0000        0.0000        0.0000        0.0000        0.0000        0.0000        0.0000        0.0000        0.0000        0.0000        0.0000        0.0000        0.0000        0.0000        0.0000        0.0000        0.0000        0.0000        0.0000        0.0000        0.0000        0.0000        0.0000        0.0000        0.0000        0.0000        0.0000        0.0000        0.0000        0.0000        0.0000        0.0000        0.0000        0.0000        0.0000        0.0000        0.0000        0.0000        0.0000        0.0000        0.0000        0.0000        0.0000        0.0000        0.0000
        0.0000        0.0000        0.0000        0.0000        0.0000        0.0000        0.0000        0.0000        0.0000        0.0000        0.0000        0.0000        0.0000        0.0000        0.0000        0.0000        0.0000        0.0000        0.0000       72.4370       51.5357       20.6321       25.4872        5.8132        3.9208       11.4097        7.5641        7.9897        6.1557        9.8673       18.3203       13.3855        6.2119       16.9435       19.6921       20.1931       10.4814        4.6669       10.5481        8.4426        7.7856        3.9105        2.6120        3.3124        3.2939        3.7903        4.5297        3.9056        2.6896        2.9862        3.9198        7.3528        8.6033       17.0824       11.6945       11.3009        7.2918        6.5779        9.9253       15.3177       10.3018       12.6861        9.4998       11.4016        8.3389        8.6136       11.3588       11.4033       15.2625        7.7570        5.2039        5.8920        6.3888        5.4288        5.7668        5.0172        5.0985        5.1244        5.6175        5.9213        5.0770        6.2662        5.1430        5.8187        6.4563        7.1823        7.7942        8.2047       11.5264       14.3945       14.9455       13.9425       13.3154       15.1594       13.2513       11.6532       12.3286       11.3110        9.8960       10.9933        9.3670       10.7428       12.9700       18.5478       18.5746       17.1096       16.5449       20.7316       21.8005       17.3680       16.6840       17.7716       16.6046       16.9886       18.5518       17.7820       18.7486       25.5027       24.1550       23.1935       22.5495       19.1149       17.6370       17.1021       18.4589       13.9449       11.5987       10.1666        9.1347        8.5579        8.7253        9.5803        8.1468        8.3549        9.4864        7.4276        8.9458       10.5859       13.8062       14.9933       21.3524       20.8601       19.0654       14.6714       11.6751       13.0517       16.7792       24.7662       22.4435       18.1677       16.1713       16.9820       16.4510       14.4426       13.2226       13.2433       13.1931       11.1809       13.9857       22.1764       25.1998       27.9102       20.6882       11.1431       12.3144       13.2526       13.4491       15.2077       15.1116       14.2695       14.0428       13.2410       11.9782       11.0132       33.1939        8.1334        6.8576        6.9555        7.4165        7.5878       14.0106        8.4196        9.3863        9.9784        8.8531       10.3010        0.0000        0.0000        0.0000        0.0000        0.0000        0.0000        0.0000        0.0000        0.0000        0.0000        0.0000        0.0000        0.0000        0.0000        0.0000        0.0000        0.0000        0.0000        0.0000        0.0000        0.0000        0.0000        0.0000        0.0000        0.0000        0.0000        0.0000        0.0000        0.0000        0.0000        0.0000        0.0000        0.0000        0.0000        0.0000        0.0000        0.0000        0.0000        0.0000        0.0000        0.0000        0.0000        0.0000        0.0000        0.0000        0.0000        0.0000        0.0000        0.0000        0.0000        0.0000        0.0000        0.0000        0.0000        0.0000        0.0000        0.0000        0.0000        0.0000        0.0000        0.0000        0.0000        0.0000
        0.0000        0.0000        0.0000        0.0000        0.0000        0.0000        0.0000        0.0000        0.0000        0.0000        0.0000        0.0000        0.0000        0.0000        0.0000        0.0000        0.0000        0.0000        0.0000       50.8268       27.4687       22.1098       27.8802       17.0813       17.2043       16.7490       14.7124       15.9222        8.2279       14.8409       21.2504        4.7983        7.5279        8.6067       23.5834        9.3559        6.1680        8.4717       15.2331       12.3559        7.8708        5.8667        5.4641        3.7955        3.8476        2.7421        3.0666        3.2794        1.8139        5.1568       10.2189       11.9443       11.9428        8.4293        6.5923        4.7118        6.0465        6.4771        8.5952       22.7285       15.2850       13.1707        8.7225       14.4257        8.8315        7.6278        6.0143        6.8261        4.0160        6.4490        5.8217        4.7878        6.4192        5.8231        4.4764        5.1663        5.3297        6.1440        7.5729        5.0013        5.4640        4.6383        5.2611        6.8417        7.3360        7.9357        8.2501        7.5560        8.4574       10.1429        9.8239       13.8124       14.6191       16.0450       14.9489       14.4722       14.4463       14.4875       14.7398       12.9207       13.4963       13.3322       15.1296       18.4625       19.2823       18.7544       19.6597       18.5921       19.1233       19.9656       21.0133       19.2807       18.1216       19.0701       21.7133       22.8095       22.5133       24.9307       30.4646       30.7415       24.8224       20.5729       19.3582       19.3752       17.3172       15.4425       14.3003       13.5770       12.4465       14.1119       13.5569       14.7256       14.2360       13.8172       14.9021       15.4917       15.9007       17.5061       19.3532       15.8085       22.4906       22.6420       14.7759       12.1164       13.1848       15.9693       21.6556       23.0020       22.6980       22.1774       18.0962       17.2945       16.9937       15.9894       15.1036       15.0515       14.7488       13.2244       14.7399       17.0093       15.9206       13.8769       13.7587       10.2041       10.3782       10.6557       11.5607       14.4860       15.1503       14.8833       13.6790       12.4661       11.6433        9.8962        9.5821       94.5391       51.3058        6.9318        6.9228        7.6695        8.0345        9.4581       10.7787       12.2987        9.0596        8.7336        8.7276       10.2798        0.0000        0.0000        0.0000        0.0000        0.0000        0.0000        0.0000        0.0000        0.0000        0.0000        0.0000        0.0000        0.0000        0.0000        0.0000        0.0000        0.0000        0.0000        0.0000        0.0000        0.0000        0.0000        0.0000        0.0000        0.0000        0.0000        0.0000        0.0000        0.0000        0.0000        0.0000        0.0000        0.0000        0.0000        0.0000        0.0000        0.0000        0.0000        0.0000        0.0000        0.0000        0.0000        0.0000        0.0000        0.0000        0.0000        0.0000        0.0000        0.0000        0.0000        0.0000        0.0000        0.0000        0.0000        0.0000        0.0000        0.0000        0.0000        0.0000        0.0000        0.0000
        0.0000        0.0000        0.0000        0.0000        0.0000        0.0000        0.0000        0.0000        0.0000        0.0000        0.0000        0.0000        0.0000        0.0000        0.0000        0.0000        0.0000        0.0000        0.0000        0.0000       32.2179       28.1972       24.7386       16.7978       11.1274       12.7259       19.3511       13.6657       19.5222       17.8006       14.0406        8.9728        7.8188        7.1142       12.9331        8.2338        7.9837        7.0795       13.5075        6.3947        3.1609        5.0209        6.9066        3.3359        9.2493       10.0055       11.4442       10.3326        9.5274        5.7826        6.3143        6.3269        3.6947        6.1909        4.7206        5.1512        6.0007        5.1876        8.0818       14.7696        7.1531        7.4706        6.5446       10.8134        5.3026        4.8037        2.3756        2.3114        1.9568        3.2105        3.7489        5.2241        5.4509        5.4748        4.1679        4.7069        4.3129        6.7172        7.6758        5.9943        6.2007        6.2217        6.1366        9.3904       15.1970       17.4235       13.9882       12.3714       12.3092       11.1865        9.8172       15.3482       15.2858       16.9464       16.7903       15.6729       18.2783       17.7599       17.3220       15.0659       16.4795       19.8361       18.5318       22.7325       21.6331       20.3507       20.0695       20.2054       21.8737       24.9044       28.2987       22.8514       23.4676       25.4105       25.3679       23.1474       22.4288       25.8702       28.8966       30.1573       26.9152       23.0800       21.2413       20.0690       18.3043       16.4622       15.0760       17.4619       15.6960       18.4462       21.2282       22.1938       18.7690       17.0541       18.6663       15.0326       14.2316       13.2877       18.1416       22.9771       25.7767       30.1232       21.0865       16.2174       18.2674       18.7576       22.3953       25.6096       25.3778       25.0655       22.9275       20.6202       18.3500       18.6163       20.3870       17.7760       15.2942       13.9286       14.4447       18.9948       19.4935       17.4519       17.6130       12.8404       12.0354       11.2270       11.2785       13.7060       12.7726       12.4924       12.1664       10.9967       10.6653        9.5677        9.3215       15.9546       10.9132        7.5688        7.2454        8.1994        9.1257        9.3049        9.9604       10.1424       10.3601        9.1031        8.9757       10.0477        9.9704        0.0000        0.0000        0.0000        0.0000        0.0000        0.0000        0.0000        0.0000        0.0000        0.0000        0.0000        0.0000        0.0000        0.0000        0.0000        0.0000        0.0000        0.0000        0.0000        0.0000        0.0000        0.0000        0.0000        0.0000        0.0000        0.0000        0.0000        0.0000        0.0000        0.0000        0.0000        0.0000        0.0000        0.0000        0.0000        0.0000        0.0000        0.0000        0.0000        0.0000        0.0000        0.0000        0.0000        0.0000        0.0000        0.0000        0.0000        0.0000        0.0000        0.0000        0.0000        0.0000        0.0000        0.0000        0.0000        0.0000        0.0000        0.0000        0.0000        0.0000
        0.0000        0.0000        0.0000        0.0000        0.0000        0.0000        0.0000        0.0000        0.0000        0.0000        0.0000        0.0000        0.0000        0.0000        0.0000        0.0000        0.0000        0.0000        0.0000        0.0000        0.0000       16.3550        7.2622        4.7596        5.1974        8.6079       12.5639       16.2682       13.0265       12.5710       12.5558       14.8051       20.6522       18.4933        9.2269        6.6948        3.6951        6.8886        9.4143        2.6891        1.1112        3.3960        3.2590        6.4573       13.9812       17.9196       15.9994       13.7217       14.0514        6.9419        5.6915        3.5346        6.6079        4.9001        2.9047        1.9122        4.7387        4.7540        4.6303        8.8412        3.2844        4.5762        5.8619        5.2559        4.6573        2.7721        1.4829        2.7298        3.4841        4.1844        1.9535        3.9847        5.9270        5.5087        6.6956        6.2161        5.8917        7.4485        8.1475        9.1822        8.2202        5.5817        5.8726       11.8152       17.7343       17.9105       18.1091       15.4414       16.0076       20.2647       17.1333       16.7292       17.6022       17.9620       17.3275       19.3113       21.7182       24.7220       22.7170       15.8516       17.5279       20.3525       19.4168       24.5926       22.7479       20.9181       21.6128       24.9797       24.5467       25.1326       29.2734       28.7774       29.2620       29.5791       28.5575       29.4123       24.3137       25.7245       26.0240       28.0135       27.1505       25.2263       23.7102       25.2955       19.9981       18.3146       14.0891       16.1033       17.5824       19.5112       23.2834       21.4416       17.1822       15.1262       15.1913       19.3787       30.3101       18.0448       13.6071       15.0552       15.4671       18.7754       23.3420       20.6399       21.9053       20.2569       17.3123       22.3788       24.0314       22.7199       29.8459       24.8844       21.1712       23.9354       23.9152       21.5266       16.8630       15.4974       16.9076       24.5288       20.9697       18.7864       15.4426       11.7192       11.9863       12.6363       13.3498       11.6940       12.1770       11.2157       11.7258       11.5899       11.5244       12.3149       12.3401       12.2829       12.5616       10.8608       10.7738       49.8946       29.0701       11.2027       13.4734       11.5715       11.3208       10.3060       10.1037       11.0595       11.1058       13.1235        0.0000        0.0000        0.0000        0.0000        0.0000        0.0000        0.0000        0.0000        0.0000        0.0000        0.0000        0.0000        0.0000        0.0000        0.0000        0.0000        0.0000        0.0000        0.0000        0.0000        0.0000        0.0000        0.0000        0.0000        0.0000        0.0000        0.0000        0.0000        0.0000        0.0000        0.0000        0.0000        0.0000        0.0000        0.0000        0.0000        0.0000        0.0000        0.0000        0.0000        0.0000        0.0000        0.0000        0.0000        0.0000        0.0000        0.0000        0.0000        0.0000        0.0000        0.0000        0.0000        0.0000        0.0000        0.0000        0.0000        0.0000        0.0000        0.0000
        0.0000        0.0000        0.0000        0.0000        0.0000        0.0000        0.0000        0.0000        0.0000        0.0000        0.0000        0.0000        0.0000        0.0000        0.0000        0.0000        0.0000        0.0000        0.0000        0.0000        0.0000       20.9378       17.2472        9.2169        9.8066       13.0145       14.3704       11.9741       11.6548        9.0595        7.8314       12.6514        9.5589       12.0079        6.9493       14.6326       17.1624        8.6439        7.6759        2.3780        2.0460        2.7370        5.5733        3.4974       11.3331        7.2634       18.0917       10.9711       14.8259        8.0007        6.2993        6.1770        8.4351       12.2071       12.1170       11.0680        9.4988        9.5411       11.2376       20.3073       13.0606        8.3416       12.4076        9.5106        6.1075        3.1435        2.6794        4.9722        5.3773        4.1408        4.1587        6.1528        8.8531        9.9899       12.5187       10.0805        9.4414        7.6849        8.0725        9.0418        7.3921        4.4105        4.7536       12.2019       16.3504       20.8874       19.4240       18.8186       16.7028       17.8185       17.5753       18.1132       18.2501       19.7284       20.0369       22.1342       22.4954       22.1821       21.2457       23.1504       24.5435       25.9007       24.6334       24.7754       22.5500       20.9252       22.5162       27.8918       28.2952       30.3991       36.2604       36.2885       39.7561       35.7833       34.0108       32.4108       29.0175       28.5736       28.9962       28.7479       27.3349       27.1911       25.4610       28.3724       20.2863       18.7583       20.7639       24.5143       22.6703       17.8959       20.6914       29.6527       22.6996       20.4456       17.8514       33.6946       34.2060       26.1235       19.0443       17.1408       17.4186       17.1715       21.8667       21.1461       22.3532       20.8821       17.5416       20.7905       20.9623       20.5036       25.4477       25.8545       25.3106       26.5093       25.3260       23.3415       21.8736       19.7774       20.8047       24.8502       21.3143       17.4551       18.4849       15.6186       11.0352       10.4003       12.4407        9.2314       10.5207       10.6795       12.1179       13.4135       13.1741       12.7151       14.1917       17.2393       14.9013       16.0850       16.3810       14.0626       13.4096       15.3283       16.9290       14.9255       14.0102       13.2400       12.7644       12.7493       13.2694       13.5908        0.0000        0.0000        0.0000        0.0000        0.0000        0.0000        0.0000        0.0000        0.0000        0.0000        0.0000        0.0000        0.0000        0.0000        0.0000        0.0000        0.0000        0.0000        0.0000        0.0000        0.0000        0.0000        0.0000        0.0000        0.0000        0.0000        0.0000        0.0000        0.0000        0.0000        0.0000        0.0000        0.0000        0.0000        0.0000        0.0000        0.0000        0.0000        0.0000        0.0000        0.0000        0.0000        0.0000        0.0000        0.0000        0.0000        0.0000        0.0000        0.0000        0.0000        0.0000        0.0000        0.0000        0.0000        0.0000        0.0000        0.0000        0.0000        0.0000
        0.0000        0.0000        0.0000        0.0000        0.0000        0.0000        0.0000        0.0000        0.0000        0.0000        0.0000        0.0000        0.0000        0.0000        0.0000        0.0000        0.0000        0.0000        0.0000        0.0000        0.0000       18.2252       12.5622        5.9611        3.5749        0.8843        4.1083        8.2933       15.5850       10.3501        9.0373        6.3698        5.9981        9.2616        7.3191       20.4816        7.9863        9.7970        3.2937        3.8070        4.2917        3.3944        3.4333        2.9899        4.7961        4.3938       10.1862        8.0525        9.0331        6.2713        4.8826        5.5438        8.8947        7.2036        9.4593       13.0605       10.4710        9.0489        9.4601       11.9542        6.1183        7.6061        8.3960        4.3938        3.5393        4.8860        3.0029        5.0659        4.1069        3.2026        2.3143        6.7612        6.3954        7.1213       16.2270       11.2890       10.2461        9.2885        9.3949       10.3330        6.4298        6.1592        6.4673       14.5916       21.0999       23.1919       23.0370       19.7544       18.7288       16.7743       15.6669       19.1850       19.4199       23.0912       23.9014       24.0883       24.4261       25.0723       24.0701       24.3512       25.5225       28.2470       26.9207       30.3475       26.8800       22.6267       20.6104       27.1478       32.0154       36.9240       40.7865       35.8883       35.6563       33.5488       34.0608       32.5939       31.7022       31.8644       30.8968       30.7567       29.3459       31.8328       30.6436       24.8363       19.5715       17.2735       18.2409       20.7255       22.5744       18.8235       23.9081       27.9860       18.1097       19.7930       30.0428       35.4266       32.9123       37.8496       29.5145       24.6234       21.2803       18.9118       19.1730       19.4163       22.1401       20.8563       18.7985       19.6005       22.1905       19.4853       19.1561       24.6635       25.4684       27.1853       26.8799       28.6002       26.3294       23.6647       23.2811       22.1098       19.2171       18.1245       15.8166       16.9434       10.7279       10.8523        9.4048       11.4819       11.2374        9.0731       11.3588       13.7070       12.8447       13.5407       10.4432       11.4106       11.4408       21.5473       15.8575       16.2805       15.6528       16.8977       16.2983       14.0682       15.3773       14.9541       15.4683       14.3488       14.0839       13.6626        0.0000        0.0000        0.0000        0.0000        0.0000        0.0000        0.0000        0.0000        0.0000        0.0000        0.0000        0.0000        0.0000        0.0000        0.0000        0.0000        0.0000        0.0000        0.0000        0.0000        0.0000        0.0000        0.0000        0.0000        0.0000        0.0000        0.0000        0.0000        0.0000        0.0000        0.0000        0.0000        0.0000        0.0000        0.0000        0.0000        0.0000        0.0000        0.0000        0.0000        0.0000        0.0000        0.0000        0.0000        0.0000        0.0000        0.0000        0.0000        0.0000        0.0000        0.0000        0.0000        0.0000        0.0000        0.0000        0.0000        0.0000        0.0000        0.0000
        0.0000        0.0000        0.0000        0.0000        0.0000        0.0000        0.0000        0.0000        0.0000        0.0000        0.0000        0.0000        0.0000        0.0000        0.0000        0.0000        0.0000        0.0000        0.0000        0.0000        0.0000       27.0812       15.1292        6.2389        6.8515        3.6261        6.6754        3.4342        3.4329        2.2109        4.4919        5.7983        5.0991        1.1901        2.7734        3.2477       11.4904       12.3543        4.3634        7.1200        4.0208        4.8441        7.0424        6.8767        5.8211        5.3006        5.3806        5.8624        7.3650        6.5826        4.1299        5.2550        8.2290        6.0967        6.6303        6.9998        5.6742        6.1740        4.9813        7.1937       12.0573        8.9384        7.6584        5.9791        5.5703        6.1017        5.7548        5.4223        3.7419        3.3136        3.2038        5.6182        5.0412        6.5461       13.8723       12.0437       12.1737       14.8601       11.4564       10.1855        6.0245        6.1373        6.6298       19.2409       19.4046       21.0737       21.6120       22.3908       23.0070       19.2682       19.1589       21.4780       23.6941       24.4721       25.5092       25.4273       27.4659       30.6526       26.8632       26.8522       26.7271       28.6579       25.8958       26.5768       24.7280       23.4905       23.8294       28.8789       30.3916       32.4258       38.4672       40.2255       37.1650       37.1235       36.8094       35.3136       32.8110       32.4248       32.5789       31.7247       31.9127       30.1686       27.7795       23.3059       23.8992       38.6696       32.3185       23.1533       16.6101       16.5014       26.2504       32.3072       33.4846       26.1919       19.7501       28.7021       52.1164       58.8384       42.7544       47.2165       39.9786       21.4917       19.6731       20.3324       20.7954       19.8717       18.1610       21.0330       26.6265       20.2445       18.6030       23.7859       25.0278       29.0316       28.4298       30.1116       23.8174       20.6662       18.8721       16.9959       15.3875       12.4411       11.3535       14.8725       14.8612       13.6133        9.2064        8.6679       10.4327       11.3310       16.8633       18.6056       13.9079       10.9949       10.2599       13.7244       12.4716       12.8085       13.0471       14.2309       15.0002       32.8609       16.4786       14.4598       14.9312       16.5571       16.2065       15.2213       15.4125       15.4926       17.3840        0.0000        0.0000        0.0000        0.0000        0.0000        0.0000        0.0000        0.0000        0.0000        0.0000        0.0000        0.0000        0.0000        0.0000        0.0000        0.0000        0.0000        0.0000        0.0000        0.0000        0.0000        0.0000        0.0000        0.0000        0.0000        0.0000        0.0000        0.0000        0.0000        0.0000        0.0000        0.0000        0.0000        0.0000        0.0000        0.0000        0.0000        0.0000        0.0000        0.0000        0.0000        0.0000        0.0000        0.0000        0.0000        0.0000        0.0000        0.0000        0.0000        0.0000        0.0000        0.0000        0.0000        0.0000        0.0000        0.0000        0.0000        0.0000
        0.0000        0.0000        0.0000        0.0000        0.0000        0.0000        0.0000        0.0000        0.0000        0.0000        0.0000        0.0000        0.0000        0.0000        0.0000        0.0000        0.0000        0.0000        0.0000        0.0000        0.0000        0.0000       29.8330        6.2797        4.1122        4.4120        4.0067        5.2652        3.5471        1.3889        0.5030        1.6135        0.8962        4.9535        9.6956        4.0002        4.4520        2.1138        5.5966        6.9654        0.7548        6.5161       10.7682       10.4542        1.6721        2.6265        4.1674        4.3610        9.1415        5.0496        4.6637        5.1156        7.5194        5.8309        6.3023        6.5003        4.9215        5.2868        5.1923        6.8046        8.0858       11.2655       12.7549       11.7314        8.6256        4.7982        5.3770        6.8892       10.0851        5.6318        3.3574        6.7024        6.9285        8.9355       11.7523        7.9937       10.0729       12.8334       11.7292       10.0656        9.4447       10.2023       12.6916       17.1274       20.3020       18.2734       21.3388       23.4607       25.7843       19.3058       19.7027       20.3218       25.8128       26.4326       25.5360       27.8610       31.2807       30.2942       27.1248       29.8030       29.7057       29.3736       27.6349       27.1123       26.6451       28.9466       29.0822       35.6819       31.7180       34.3920       36.0293       38.5881       36.5725       40.0014       41.0457       37.4814       37.0915       36.5334       35.5464       37.2647       37.3168       33.7204       33.6722       35.9508       33.8597       34.0175       38.2506       29.4331       19.0946       15.3455       18.8010       30.8850       29.9453       29.6417       32.9365       36.9084       35.4852       42.6581       40.1938       39.2465       40.5317       22.4223       21.1437       22.2409       21.7599       21.1700       19.1437       18.3949       22.8786       23.9713       22.9119       25.8115       27.7588       25.8558       23.4962       23.0080       18.9312       15.7405       15.0577       12.9200       10.8467        9.7854       11.4521       16.9198       17.6341       11.8021       10.0750        9.3324       12.6267       14.4278       14.0611       14.4687       14.0337       12.4677       11.6950       11.6295       11.9254       11.4178       14.6212       15.3376       16.9660       25.3345       18.4273       16.1951       15.9048       16.2326       15.1257       14.6251       15.4159       16.9054       18.8655        0.0000        0.0000        0.0000        0.0000        0.0000        0.0000        0.0000        0.0000        0.0000        0.0000        0.0000        0.0000        0.0000        0.0000        0.0000        0.0000        0.0000        0.0000        0.0000        0.0000        0.0000        0.0000        0.0000        0.0000        0.0000        0.0000        0.0000        0.0000        0.0000        0.0000        0.0000        0.0000        0.0000        0.0000        0.0000        0.0000        0.0000        0.0000        0.0000        0.0000        0.0000        0.0000        0.0000        0.0000        0.0000        0.0000        0.0000        0.0000        0.0000        0.0000        0.0000        0.0000        0.0000        0.0000        0.0000        0.0000        0.0000        0.0000
        0.0000        0.0000        0.0000        0.0000        0.0000        0.0000        0.0000        0.0000        0.0000        0.0000        0.0000        0.0000        0.0000        0.0000        0.0000        0.0000        0.0000        0.0000        0.0000        0.0000        0.0000       24.6068       18.2640       12.7636        9.3865        7.0222        8.9709        8.8489       11.8210        8.4493        8.1279       16.5902        8.9962       15.3087       23.7052       22.6900       16.5732       14.7793       15.2277       19.5060        8.5579       14.9723       21.7329       25.0261       20.3794        7.8735       10.8485        8.5749       18.8133       23.3448       15.0035       11.9555       17.8197       12.5870        8.1146       10.5968        8.3909        7.9036        8.8292       13.5481        7.8391       17.0930       15.6461        8.9953        7.9500        6.8462        7.0917        9.0945        9.9741        9.2714       10.0624       10.3648       10.0437        9.7267        9.7373       10.5114       14.3625       18.9022       17.4496       16.5528       16.5791       17.3998       21.1975       23.5101       23.2734       20.1958       26.5053       29.8080       33.8278       31.5039       31.5145       25.9142       30.6240       28.3503       29.6616       29.8935       30.7517       29.4217       31.4515       33.7960       33.9046       35.1508       35.2904       40.2891       43.9380       41.7837       38.2782       41.2007       40.4083       41.1085       36.6892       39.1285       38.6381       39.6452       38.2097       53.6645       55.9480       55.3037       55.7244       56.1748       54.0731       53.0351       53.0881       46.8559       41.3869       36.2981       31.1871       24.6527       18.4838       18.6845       19.6177       27.5167       30.1424       26.7948       18.6953       37.2997       31.7180       37.7905       37.3703       33.4043       37.7107       35.0083       35.0013       21.0758       18.3310       20.3611       15.9701       14.4839       16.1371       18.4248       17.8809       22.0359       15.1347       14.3027       14.7326       15.2250       14.5166       11.0752        9.6492       15.7214       16.1411       13.9488       13.7626       15.0604       17.7874       16.1912       13.9759       12.4463       14.3209       15.2163       15.7446       14.3099       11.4354       11.4417        8.8839        8.4080        8.9833        9.4795       11.9332       19.5182       15.8278       12.5422       13.7816       22.7191       25.7710       15.0061       15.5223       15.7505       17.0558       19.1014       21.4336       21.7047        0.0000        0.0000        0.0000        0.0000        0.0000        0.0000        0.0000        0.0000        0.0000        0.0000        0.0000        0.0000        0.0000        0.0000        0.0000        0.0000        0.0000        0.0000        0.0000        0.0000        0.0000        0.0000        0.0000        0.0000        0.0000        0.0000        0.0000        0.0000        0.0000        0.0000        0.0000        0.0000        0.0000        0.0000        0.0000        0.0000        0.0000        0.0000        0.0000        0.0000        0.0000        0.0000        0.0000        0.0000        0.0000        0.0000        0.0000        0.0000        0.0000        0.0000        0.0000        0.0000        0.0000        0.0000        0.0000        0.0000        0.0000
        0.0000        0.0000        0.0000        0.0000        0.0000        0.0000        0.0000        0.0000        0.0000        0.0000        0.0000        0.0000        0.0000        0.0000        0.0000        0.0000        0.0000        0.0000        0.0000        0.0000       17.0335       11.6325        7.2021       12.6236       11.9936        8.0906        4.2357        8.8929        7.4971        4.0279        3.4719        2.4273        8.1154        7.5607        9.6608       27.1025       33.9169       33.9891       20.9623       21.1192       20.3432       29.3537       37.8703       40.2849       36.0990       22.6195       12.9704       20.3508       23.2516       15.3675        8.4473       10.7219        9.6393        5.1161        5.4805        5.3532        5.9060        7.0133       11.1366       12.1828       11.2724       19.2424       14.8054        8.2743        8.0244        6.7831        5.7627        6.8619        5.9979        7.9212       10.6142       10.5695       11.3448       10.3053       10.9473       12.9641       14.6804       17.8058       16.3437       18.1370       18.7107       19.7912       20.4969       21.7885       23.4014       24.0398       30.7779       27.7133       28.1023       29.6497       31.7018       28.1890       27.2350       27.9508       30.7165       33.2405       31.5015       31.6004       30.2812       36.2790       39.1926       40.9719       46.6447       53.0097       49.6349       47.6415       39.7273       49.6612       50.0960       44.0656       40.9256       43.1811       43.9751       43.4148       47.0063       62.7281       59.7677       62.3339       65.2485       61.4809       60.4529       60.2705       63.6498       47.0753       43.3309       49.5906       39.6089       35.5510       29.3003       25.8282       22.4150       26.3131       25.3294       24.4834       16.2671       29.2081       33.0146       33.4808       31.6473       20.4096       24.1160       27.2753       38.7745       18.7838       17.8067       17.6562       16.8875       18.5430       17.1808       24.3173       19.7257       24.8161       21.3632       12.5631       10.2000        9.7449        9.8550        9.0749       10.7303       15.7528       13.5552       12.7754       14.6221       16.0294       20.1173       18.0811       15.7252       16.7521       16.3844       16.8060       16.2804       12.4120       10.0780       15.3277        7.8144        9.1787       10.0303        9.7243        8.7458        9.9872       10.5989       11.7509       13.2935       20.9099       18.0118       16.3095       19.4078       32.4744       22.1123       20.8299       29.2076       30.7096       36.7894        0.0000        0.0000        0.0000        0.0000        0.0000        0.0000        0.0000        0.0000        0.0000        0.0000        0.0000        0.0000        0.0000        0.0000        0.0000        0.0000        0.0000        0.0000        0.0000        0.0000        0.0000        0.0000        0.0000        0.0000        0.0000        0.0000        0.0000        0.0000        0.0000        0.0000        0.0000        0.0000        0.0000        0.0000        0.0000        0.0000        0.0000        0.0000        0.0000        0.0000        0.0000        0.0000        0.0000        0.0000        0.0000        0.0000        0.0000        0.0000        0.0000        0.0000        0.0000        0.0000        0.0000        0.0000        0.0000        0.0000
        0.0000        0.0000        0.0000        0.0000        0.0000        0.0000        0.0000        0.0000        0.0000        0.0000        0.0000        0.0000        0.0000        0.0000        0.0000        0.0000        0.0000        0.0000        0.0000        0.0000       23.5051       23.8134       14.3174       17.0962       21.3445       11.9053        6.6945        6.4314        4.4394        4.4532        4.5257        1.4981        4.3730       13.8625       19.0015       19.9665       11.8824       32.7611       36.8356       28.3272       15.9766       29.5697       36.9340       36.5769       25.1467       16.9742       12.0104       15.4780       18.8352       12.7715        6.4554        8.6107        9.5047        5.2392        8.2489        5.6823        7.1343        8.7980       12.5241       11.8017       11.6426       13.3144       10.1861       12.6235       10.5536       11.1669        9.5194        9.2498        9.4604        7.7162       10.4762       10.0166       10.9913       10.8906       12.1156       13.1109       14.6369       17.1265       17.1459       15.5203       16.0068       19.1547       21.2855       24.5491       24.4083       25.8137       32.4735       29.7729       31.2255       35.3156       37.2703       31.6653       28.0877       29.8328       28.7563       34.1346       33.6009       36.7857       35.7965       41.8432       40.3724       41.6520       45.4448       46.1312       43.3490       42.0448       41.9587       47.3696       46.0567       47.5001       43.9103       44.1966       50.8640       47.8660       50.3844       63.8836       64.9073       71.2203       69.5722       61.8648       63.8127       61.2278       56.7044       48.7715       42.5866       38.6271       41.9009       39.9460       39.1693       38.7620       33.0271       32.8301       26.3357       21.7842       17.4424       27.0731       30.3104       31.3477       30.4440       21.9851       19.2189       19.5893       31.3713       20.1903       25.0409       31.3709       18.7744       18.6782       19.9176       21.4771       18.1269       20.7966       18.5949       16.3367       13.1870       13.5925       10.6560        9.5766        8.5045       14.0551       16.0904       15.2677       17.0241       17.2980       17.8550       16.5920       17.0686       18.0619       18.8551       21.8320       19.0706       36.1978       49.1300       19.8986       47.2976       11.2191        9.2955        8.5838        8.8038        9.9196       10.7336       12.7972       15.4969       17.5038       18.8083       26.1751       32.0691       40.8125       38.2767       23.5499       27.3744       28.2242       29.8515       31.7060        0.0000        0.0000        0.0000        0.0000        0.0000        0.0000        0.0000        0.0000        0.0000        0.0000        0.0000        0.0000        0.0000        0.0000        0.0000        0.0000        0.0000        0.0000        0.0000        0.0000        0.0000        0.0000        0.0000        0.0000        0.0000        0.0000        0.0000        0.0000        0.0000        0.0000        0.0000        0.0000        0.0000        0.0000        0.0000        0.0000        0.0000        0.0000        0.0000        0.0000        0.0000        0.0000        0.0000        0.0000        0.0000        0.0000        0.0000        0.0000        0.0000        0.0000        0.0000        0.0000        0.0000        0.0000        0.0000
        0.0000        0.0000        0.0000        0.0000        0.0000        0.0000        0.0000        0.0000        0.0000        0.0000        0.0000        0.0000        0.0000        0.0000        0.0000        0.0000        0.0000        0.0000        0.0000        0.0000       45.1452       35.9640       15.9120       15.1264       14.4218       10.8987       14.7796        4.3613        2.9574        3.8815        9.1159       10.2326       15.2676       15.0744       13.9533       15.9562       16.4034       33.1384       13.0989       11.1198       30.7992       46.8772       41.7171       37.8336       35.9933       17.5240       10.9519       11.0022       11.9839       14.7409       11.4355       18.4516        8.6075        9.0628       15.4273       11.6271       15.7486       14.9894       15.3451       15.2638       12.3586        7.3899        2.7683        9.4693       10.1329        8.6679        9.7335        9.2662       11.0007       11.1714       11.3348        9.5187       11.5131       14.2069       14.7069       13.1331       14.9381       16.1559       16.1078       16.6963       19.4469       20.3971       22.5110       25.1826       27.4125       30.3753       33.7200       34.1244       37.0670       42.8008       42.9278       38.9658       32.5019       31.4760       32.3207       40.3874       36.6268       34.7765       37.3650       38.9899       40.1947       43.6102       47.6064       44.7316       41.2495       41.0318       42.4083       50.1675       46.1325       46.4814       53.9872       55.5814       53.2155       45.9286       49.5093       59.0251       68.3964       67.8821       66.6511       63.0416       65.9688       59.5125       59.2901       50.4245       40.7189       30.9311       27.7989       31.1235       40.1958       30.3001       23.7848       29.4262       29.8473       20.5196       21.1694       20.3006       23.6934       23.8671       24.2859       24.8608       25.6505       25.3181       26.8915       28.7096       35.1026       33.9032       24.7251       22.1205       19.9828       23.3006       20.7463       17.3744       16.3711       17.0779       19.1521       24.4108       18.4950       15.2449       12.3652       18.3711       20.1908       19.7937       34.7588       16.7001       17.3431       19.5505       22.4891       23.7818       25.7252       25.6457       24.4599       28.5607       34.3865       23.1323       22.1278       17.5455       12.9415       10.3483       10.2284       11.7880       13.4419       24.5738       26.9262       17.8441       16.3413       17.8850       24.2375       21.9944       24.0688       27.6657       29.5921       28.7406       30.0973       31.2772       34.4470        0.0000        0.0000        0.0000        0.0000        0.0000        0.0000        0.0000        0.0000        0.0000        0.0000        0.0000        0.0000        0.0000        0.0000        0.0000        0.0000        0.0000        0.0000        0.0000        0.0000        0.0000        0.0000        0.0000        0.0000        0.0000        0.0000        0.0000        0.0000        0.0000        0.0000        0.0000        0.0000        0.0000        0.0000        0.0000        0.0000        0.0000        0.0000        0.0000        0.0000        0.0000        0.0000        0.0000        0.0000        0.0000        0.0000        0.0000        0.0000        0.0000        0.0000        0.0000        0.0000        0.0000        0.0000
        0.0000        0.0000        0.0000        0.0000        0.0000        0.0000        0.0000        0.0000        0.0000        0.0000        0.0000        0.0000        0.0000        0.0000        0.0000        0.0000        0.0000        0.0000        0.0000        0.0000        0.0000       41.3984       33.9317       41.3810       39.7649       30.7245       26.8848       13.2283       15.5891       19.7739       11.2017       33.0143       23.0285       26.2609       17.3541       28.1581       49.1599       45.0204       33.1830       27.1025       61.2144       98.2092       88.4192       69.1220       67.0041       56.2850       25.0846       20.2351       31.7593       32.0984       38.9416       35.3289       20.6193       12.8734       13.7544       13.9292       15.4402       15.6327       16.8229       13.9559       13.2611        9.9193        6.6070        8.2129        8.2732        9.3630        8.8747        7.5171       11.4828        9.6946       13.0370       12.6166       15.0536       17.1152       18.5187       21.7386       21.3420       20.4151       20.1118       21.2196       26.9826       23.6792       30.2154       33.7661       38.1762       42.4037       49.5275       62.9262       69.5687       68.0792       53.5762       43.9227       49.8563       50.0196       50.9501       52.7261       54.4695       46.9068       45.5328       54.2696       48.1133       54.2372       55.1837       53.0470       47.3638       45.7327       49.3600       57.8450       57.0850       54.6876       59.5696       85.1216       81.7436       84.8219       93.1364       80.2881       84.2032       90.9173      101.6986       92.3226       77.9895       71.8810       62.3390       43.9961       32.7986       31.3081       23.8213       30.1003       47.0239       43.7306       33.9948       28.1389       28.3777       27.2522       28.6777       31.0340       35.6010       40.4011       39.6647       37.7357       38.7612       37.2789       38.8597       46.4063       49.3186       53.9508       50.4857       38.6018       33.8260       36.3735       29.6638       23.1168       18.5119       19.4048       20.4507       23.9533       25.8633       24.2097       22.2872       21.1093       22.7136       22.4164       19.9658       18.0547       17.4123       18.4240       32.3369       33.2761       33.7325       31.1894       28.5808       31.9954       17.5281       18.0574       16.8562       16.1825       15.4300       10.7131       11.3214       14.0138       20.3778       21.6751       15.5044       15.3110       17.1314       17.0123       20.1156       28.7530       32.8813       32.7691       48.5363       39.8579       39.9247       38.6251       39.1213       11.5800        0.0000        0.0000        0.0000        0.0000        0.0000        0.0000        0.0000        0.0000        0.0000        0.0000        0.0000        0.0000        0.0000        0.0000        0.0000        0.0000        0.0000        0.0000        0.0000        0.0000        0.0000        0.0000        0.0000        0.0000        0.0000        0.0000        0.0000        0.0000        0.0000        0.0000        0.0000        0.0000        0.0000        0.0000        0.0000        0.0000        0.0000        0.0000        0.0000        0.0000        0.0000        0.0000        0.0000        0.0000        0.0000        0.0000        0.0000        0.0000        0.0000        0.0000        0.0000        0.0000        0.0000
        0.0000        0.0000        0.0000        0.0000        0.0000        0.0000        0.0000        0.0000        0.0000        0.0000        0.0000        0.0000        0.0000        0.0000        0.0000        0.0000        0.0000        0.0000        0.0000        0.0000        0.0000       58.4118       36.6217       46.9359       47.8380       37.8214       32.9241       33.0617       20.5125       24.8517       20.4207        8.6841        7.5081        9.4419       14.6054       22.4091       34.9556       40.3825       52.2978       66.9509       46.4719       74.2066       78.3581       41.5581       52.2376       66.8163       30.4227       18.9131       19.4321       16.7881       29.4191       17.9273       13.9110       16.7579       24.1976       19.9667       20.7105       18.2387       18.0919       12.3620       13.1003       11.2682       10.3289       11.8625        8.1873       10.6166       12.5521        8.8557       12.2821       12.3176       15.2540       14.3161       13.7575       15.5284       18.4894       15.9438       17.6646       20.1236       21.4491       26.7346       30.8163       25.4681       26.0651       30.6293       34.5315       41.6190       49.5621       58.3103       57.9497       61.9186       51.3473       45.0429       48.4352       48.4885       47.7306       44.9121       47.8418       43.6018       35.7288       46.4261       50.1425       48.6716       48.3682       54.7445       53.1180       48.9594       48.4523       55.7443       53.1852       55.8937       55.2156       92.4363       92.9998       95.9991       97.6810       85.5889      104.9191       99.4424       93.2573       94.2025       78.1501       61.6553       62.5921       40.7165       30.5056       26.7021       25.0237       33.5915       44.5027       42.6438       41.0807       34.2554       38.1734       39.8542       40.3609       43.4989       52.6550       53.7864       63.8466       60.6888       58.0973       54.9769       53.3432       61.1109       53.2827       53.9180       55.3986       46.0102       44.5189       53.1540       44.8878       32.5115       25.1058       22.8205       22.2858       20.6280       19.0841       21.4090       26.0774       23.4502       21.8452       24.5576       18.1389       16.1463       19.4120       23.5632       39.3729       40.2991       37.1951       35.1068       30.4829       38.7591       19.9158       29.8444       17.4730       17.3790       46.3389       49.8708       15.2481       16.3849       17.9521       17.1634       24.3491       19.2865       21.5836       25.2241       28.3534       28.2640       30.0552       31.6476       37.3040       46.0030       51.7719       49.4526       40.6889        9.4800        0.0000        0.0000        0.0000        0.0000        0.0000        0.0000        0.0000        0.0000        0.0000        0.0000        0.0000        0.0000        0.0000        0.0000        0.0000        0.0000        0.0000        0.0000        0.0000        0.0000        0.0000        0.0000        0.0000        0.0000        0.0000        0.0000        0.0000        0.0000        0.0000        0.0000        0.0000        0.0000        0.0000        0.0000        0.0000        0.0000        0.0000        0.0000        0.0000        0.0000        0.0000        0.0000        0.0000        0.0000        0.0000        0.0000        0.0000        0.0000        0.0000        0.0000        0.0000        0.0000        0.0000
        0.0000        0.0000        0.0000        0.0000        0.0000        0.0000        0.0000        0.0000        0.0000        0.0000        0.0000        0.0000        0.0000        0.0000        0.0000        0.0000        0.0000        0.0000        0.0000        0.0000        0.0000       72.2575       62.9463       61.2806       50.6601       44.0921       37.3766       38.3120       28.8762       19.9549       22.7356       17.5387       13.6818       10.2685       12.7829       10.9261       12.3111       20.6610       45.0403       36.2084       28.6174       40.2087       43.8060       28.1967       35.3008       34.3181       23.4204       39.4885       17.2361       13.0199       18.6908        9.3164        6.4625        5.7392       12.2607       23.1868       16.1429       13.3674       12.4935       14.2180       15.1452       12.8224       21.1752       21.8714       12.3901        9.8642       10.4812       15.0645       15.6329       15.8379       17.4288       18.6694       19.2769       15.1244       15.8558       16.0158       19.3005       23.1560       23.5511       33.8178       28.8428       29.3815       26.0361       34.0777       38.3039       49.2312       55.3488       61.3252       62.1188       61.8351       56.7482       52.1191       47.0695       45.9720       50.0377       42.2844       45.1312       42.5933       35.3472       52.8331       48.8693       41.8243       43.7158       50.6356       50.2235       50.4696       48.9361       50.9363       58.4996       55.4385       53.7259       81.6399      103.6890      111.6518      101.8099       84.1378      102.0042      104.4315       91.9761       86.2685       64.0163       51.2352       62.5892       34.7291       24.6919       22.6820       22.0512       44.1593       45.8797       40.2294       38.1860       47.7504       41.3129       44.9699       66.0333       62.6229       65.5210       57.8835       67.4508       65.7871       56.0213       61.9333       57.6176       65.1447       77.3294       75.4050       65.5088       52.9929       48.4048       51.5786       46.6856       35.5808       28.7404       26.2410       23.3968       20.6986       21.0167       20.9532       24.3572       24.5297       23.0928       20.8079       19.7098       17.6663       18.6763       19.8205       34.0786       38.3480       31.1709       33.5992       29.8426       27.1728       29.4760       27.8479       21.3453       30.9470       35.8807       32.7702       27.3867       32.4836       36.4634       38.2644       56.4039       29.0918       27.1661       23.0318       29.8427       54.0031       30.1463       39.3139       46.0709       41.5874       47.8728       54.2954       44.7609       16.5000        0.0000        0.0000        0.0000        0.0000        0.0000        0.0000        0.0000        0.0000        0.0000        0.0000        0.0000        0.0000        0.0000        0.0000        0.0000        0.0000        0.0000        0.0000        0.0000        0.0000        0.0000        0.0000        0.0000        0.0000        0.0000        0.0000        0.0000        0.0000        0.0000        0.0000        0.0000        0.0000        0.0000        0.0000        0.0000        0.0000        0.0000        0.0000        0.0000        0.0000        0.0000        0.0000        0.0000        0.0000        0.0000        0.0000        0.0000        0.0000        0.0000        0.0000        0.0000        0.0000        0.0000
        0.0000        0.0000        0.0000        0.0000        0.0000        0.0000        0.0000        0.0000        0.0000        0.0000        0.0000        0.0000        0.0000        0.0000        0.0000        0.0000        0.0000        0.0000        0.0000        0.0000        0.0000       65.1340       59.3443       67.5342       60.9520       52.4275       49.3353       36.7190       38.0186       22.9369       19.2192       17.0528       20.0345       17.7271       15.8943        3.5833        5.3900       22.9673       11.4053       10.6247       18.7766       18.7599       22.2339       27.4161       32.7815       25.9207       18.2024       26.0141       21.4959       10.6552       14.1764       15.8297       15.7945        7.0572        7.1805       10.1514       16.2763       16.4528       11.6091       10.4813       13.4103       13.4919       15.8539       19.8021       15.5806       11.8362       12.9667       20.8955       18.4400       21.4613       18.0057       16.8504       17.0982       17.6865       17.1540       23.2555       28.2496       32.4928       34.9717       36.2365       37.7951       34.2644       36.1254       41.1542       49.3453       52.5538       54.1240       60.6614       69.3127       73.0362       55.4980       48.7795       43.8038       42.1622       43.1622       50.1332       42.9189       33.4034       30.7202       37.5774       34.8001       37.2335       41.9007       49.7343       49.6442       50.8310       47.6837       47.9021       47.3970       50.2450       45.6460       76.0387       99.3021       95.1353       83.5979       78.9298       75.3872       85.7264       85.3618       75.4679       55.7101       41.5849       35.9033       25.2444       20.2450       20.7294       26.8822       34.2652       33.6248       29.6815       32.8529       47.4084       36.7117       36.9617       45.8931       44.2005       45.4398       46.2878       47.7191       50.5473       48.1275       53.2614       68.8268       65.2469       84.1429       78.9411       67.8420       56.6229       53.9061       48.1287       41.9468       38.6015       36.8336       30.6011       30.3358       32.7449       35.5817       28.5337       30.2311       31.4064       28.6439       27.8093       25.6406       23.0302       22.9422       23.6562       30.1888       35.0316       29.1634       28.7462       25.9771       25.1413       33.3370       33.9602       25.4224       26.7614       22.9339       26.7181       37.4808       47.9539       33.4338       31.8145       37.8720       39.2560       39.6284       33.1502       40.3505       55.4257       39.5794       42.0449       62.9928       47.2758       43.9418       46.4118       46.4216        0.0000        0.0000        0.0000        0.0000        0.0000        0.0000        0.0000        0.0000        0.0000        0.0000        0.0000        0.0000        0.0000        0.0000        0.0000        0.0000        0.0000        0.0000        0.0000        0.0000        0.0000        0.0000        0.0000        0.0000        0.0000        0.0000        0.0000        0.0000        0.0000        0.0000        0.0000        0.0000        0.0000        0.0000        0.0000        0.0000        0.0000        0.0000        0.0000        0.0000        0.0000        0.0000        0.0000        0.0000        0.0000        0.0000        0.0000        0.0000        0.0000        0.0000        0.0000        0.0000        0.0000        0.0000
        0.0000        0.0000        0.0000        0.0000        0.0000        0.0000        0.0000        0.0000        0.0000        0.0000        0.0000        0.0000        0.0000        0.0000        0.0000        0.0000        0.0000        0.0000        0.0000        0.0000        0.0000        0.0000       48.2255       54.8195       50.7094       59.9102       47.4580       44.7166       30.3702       28.1853       28.9352       19.8574       26.0836       17.7765       14.5972        9.4572       10.7280       16.4560       22.8788       16.7944       26.6265       13.3142        7.2580       16.5415       12.4750       24.5154       37.2708       24.0095       11.7346       15.9914       15.5188       16.4541       24.9610       21.0638       22.9660       15.6862       21.8087       21.7796       21.7009       20.8277       20.4374       19.5253       18.5382       18.2076       16.5387       17.5914       14.8045       24.9405       25.7188       27.3041       27.2960       23.2468       25.7170       24.6125       26.4840       35.8858       40.4609       39.6026       53.0103       58.0606       49.9188       63.3357       65.7127       78.7244       85.9651       84.7504       69.7685       74.2568       68.8143       72.7438       78.0613       75.5931       64.6317       69.2557       58.4701       44.5921       40.9962       40.3204       45.0749       37.7403       37.1557       39.9706       44.2302       44.0291       43.4191       41.5911       40.1036       45.6883       47.8930       46.5808       49.0712       62.7065       81.7222       72.7161       58.9543       76.3458       89.5707       72.5957       70.6357       51.0282       39.0753       32.7670       24.6246       20.5708       23.6074       18.3083       20.3701       30.4150       27.8347       30.0403       38.0809       52.9756       37.8644       38.6119       37.8477       36.8926       37.3425       40.0061       47.0022       46.9441       48.0115       54.9968       63.9850       70.4042       82.2910       76.0940       80.9247       76.6851       73.0614       63.6619       59.5645       56.3376       60.0126       57.5966       50.4319       59.7438       56.5440       58.4765       49.1398       37.6266       36.4217       34.6886       30.5221       26.8584       28.1706       27.3862       31.4813       36.6113       35.0811       33.7038       30.5618       39.8352       46.3109       46.4743       36.3295       57.5564       54.3600       59.2366       79.2301       79.4190       57.4458       57.3007       58.2594       56.8399       47.5317       45.9118       52.9235       62.2510       50.2868       58.7454       52.6716       42.7701       39.3554       44.7028       41.6569       38.7835       44.2481       43.8649       51.5991        0.0000        0.0000        0.0000        0.0000        0.0000        0.0000        0.0000        0.0000        0.0000        0.0000        0.0000        0.0000        0.0000        0.0000        0.0000        0.0000        0.0000        0.0000        0.0000        0.0000        0.0000        0.0000        0.0000        0.0000        0.0000        0.0000        0.0000        0.0000        0.0000        0.0000        0.0000        0.0000        0.0000        0.0000        0.0000        0.0000        0.0000        0.0000        0.0000        0.0000        0.0000        0.0000        0.0000        0.0000        0.0000        0.0000        0.0000        0.0000        0.0000        0.0000
        0.0000        0.0000        0.0000        0.0000        0.0000        0.0000        0.0000        0.0000        0.0000        0.0000        0.0000        0.0000        0.0000        0.0000        0.0000        0.0000        0.0000        0.0000        0.0000        0.0000        0.0000        0.0000        0.0000        0.0000        0.0000        0.0000       39.7854       33.2589       34.7973       26.2227       21.5072       13.0585       15.8373       26.0517       20.2277       16.3249       16.1685       10.6369        8.0487        2.9659        1.9218        2.0855        7.0495       10.6512       18.4812       30.5979       24.2453       20.0884       15.1783       18.6066       12.5235       27.1938       23.3709       32.9933       26.3192       18.0098       22.1021       19.0361       20.7817       25.9849       29.2522       25.5722       19.7721       15.4887       15.2474       21.3550       22.5542       23.3362       38.2116       33.3030       23.9539       23.5251       29.5638       30.5173       35.4498       42.1102       32.5507       38.1073       48.4617       53.3946       59.3472       70.0829       69.7879       80.9724       81.5949       86.8700       79.6664       92.2120       92.7550       86.4771       72.7283       71.6761       60.5658       57.3392       54.1372       37.5283       32.3853       28.3633       31.5735       23.2201       25.2903       35.7467       36.3630       36.9958       35.4310       31.2457       33.7668       35.6329       36.6388       40.2359       47.3539       66.9550       71.6970       71.1015       71.6864       74.7524       78.9647       53.8142       48.3827       37.6836       32.2500       23.5036       28.6888       19.3018       17.0765       11.9090       17.2583       41.1701       32.6387       29.3527       35.2673       37.3767       36.4737       39.0285       41.5793       44.7111       40.3948       43.9280       52.0535       57.8697       60.8967       62.6433       58.0925       67.2231       77.7135       62.8711       69.0741       86.3270       84.3395       83.4892       79.7370       74.4298       71.5545       71.3092       68.0053       75.0260       87.3519       84.1975       63.8898       51.4550       49.0680       50.9536       39.6998       35.5547       40.4037       48.1102       37.0589       37.5338       41.6453       50.1897       58.4851       70.3565       61.5793       43.9331       54.0219       82.6934       68.0331       69.0273       84.6975       81.2892       77.3941       78.4380       82.9290       67.7537       63.4156       57.7565       55.8831       46.9750       52.8541       65.2678       53.3733       43.6416       42.4303       40.5775       38.8415       42.5774       40.9110       44.5367       53.7923        0.0000        0.0000        0.0000        0.0000        0.0000        0.0000        0.0000        0.0000        0.0000        0.0000        0.0000        0.0000        0.0000        0.0000        0.0000        0.0000        0.0000        0.0000        0.0000        0.0000        0.0000        0.0000        0.0000        0.0000        0.0000        0.0000        0.0000        0.0000        0.0000        0.0000        0.0000        0.0000        0.0000        0.0000        0.0000        0.0000        0.0000        0.0000        0.0000        0.0000        0.0000        0.0000        0.0000        0.0000        0.0000        0.0000        0.0000        0.0000        0.0000        0.0000
        0.0000        0.0000        0.0000        0.0000        0.0000        0.0000        0.0000        0.0000        0.0000        0.0000        0.0000        0.0000        0.0000        0.0000        0.0000        0.0000        0.0000        0.0000        0.0000        0.0000        0.0000        0.0000        0.0000        0.0000        0.0000        0.0000        0.0000       33.4519       37.4702       31.1686       26.0385        7.1326       13.3694       23.9285       20.2726       14.0379       15.4527       15.9748        5.9584        3.8362        5.2041        2.2444        7.4986       11.6570        4.5304       17.9190        9.2319       23.5405       30.8617       29.4135       22.0377       37.4693       19.7038       41.7912       30.7228       16.9731       20.4956       20.5932       22.3663       21.0021       18.4143       14.9926       18.8761       20.4991       19.7317       24.5956       18.7447       22.0689       23.6418       22.6005       18.8364       22.1965       28.7588       35.4293       35.2632       44.2475       40.0393       38.6136       46.5040       59.5950       65.7159       69.1987       67.9663       71.0345       69.8991       68.9467       71.3134       92.5067       83.0826       79.7974       74.4429       75.4732       68.7426       64.8608       71.8575       32.9141       18.4798       25.1132       24.5305       20.8951       21.0295       25.9114       28.9450       29.9985       25.7822       23.9762       25.9679       29.6917       30.8843       44.3812       44.4314       54.6903       56.2067       62.4939       64.3963       63.3564       61.4298       50.7563       43.2481       35.5954       27.6278       23.6504       19.3312       16.1000       16.1478       18.2190       18.5498       33.8728       35.0746       39.7081       36.9590       44.0662       46.7621       56.5172       57.1243       56.0794       54.9066       63.6956       76.6551       74.1428       64.9339       68.9913       68.4793       68.1806       81.1789       66.8282       77.0850       94.0268       96.3191       87.9587       84.2555       79.7644       84.1641       84.2415       88.4129       88.2524      167.1349       93.0294       69.3707       55.7128       49.1013       48.5441       47.3742       54.0998       54.1199       55.3444       53.8316       54.7397       51.2027       55.0543       61.0496       60.5401       63.8306       70.4139       76.2649       84.1121       79.4163       85.3679       86.8104       90.2695       83.0751       80.4533       86.8986       80.3513       77.0360       71.0156       53.8697       44.5314       58.2036       60.9565       70.4176       62.1357       50.8456       40.4819       42.8142       40.7477       38.1875       45.9576       55.6520       84.5700        0.0000        0.0000        0.0000        0.0000        0.0000        0.0000        0.0000        0.0000        0.0000        0.0000        0.0000        0.0000        0.0000        0.0000        0.0000        0.0000        0.0000        0.0000        0.0000        0.0000        0.0000        0.0000        0.0000        0.0000        0.0000        0.0000        0.0000        0.0000        0.0000        0.0000        0.0000        0.0000        0.0000        0.0000        0.0000        0.0000        0.0000        0.0000        0.0000        0.0000        0.0000        0.0000        0.0000        0.0000        0.0000        0.0000        0.0000        0.0000        0.0000
        0.0000        0.0000        0.0000        0.0000        0.0000        0.0000        0.0000        0.0000        0.0000        0.0000        0.0000        0.0000        0.0000        0.0000        0.0000        0.0000        0.0000        0.0000        0.0000        0.0000        0.0000        0.0000        0.0000        0.0000        0.0000        0.0000        0.0000        0.0000        0.0000        0.0000       39.1336       22.4179       19.5886       25.6074       41.8995       38.8010       17.7113       21.9410        5.1965       11.0701       21.2212        7.1655        5.3845        4.4112        4.5927        4.6289        6.2274       15.0286       22.1449       14.5127       27.2081       27.2266       26.4329       33.2263       24.9228       12.7798       12.9896       10.7647       12.6150       12.9205       13.0346        9.4968       18.8133       19.3358       21.0317       27.3084       18.2491       22.1702       15.1037       17.3538       22.1058       19.6841       22.7927       24.6234       27.2602       35.5225       40.0811       36.9659       39.2485       45.2511       56.1099       61.8273       62.3551       63.8577       62.2331       61.8388       61.4558       79.2494       68.2468       65.9272       66.2605       69.2166       73.7053       72.0785       51.1603       29.0538       20.0514       25.5544       16.5044       16.9173       13.7433       17.5392       19.0063       20.2993       17.3508       21.6935       26.3481       22.7274       26.0982       31.9716       37.4700       49.0212       58.6249       63.0989       58.6929       67.1977       57.4871       55.0426       49.3364       38.5930       36.9711       30.1287       24.4752       20.6537       17.7211       16.3724       21.5252       35.6356       35.7594       40.2344       37.9784       44.7798       61.3115       70.6236       81.1909       78.4958       81.9922       95.1746       72.9152       61.6060       59.6202       65.6675       61.9179       63.7159       77.6177       84.0741       77.5383       76.0736       75.5363       74.2723       73.4879       75.8911       75.4668       67.2870       64.7268       80.3817       90.6672       76.0125       72.8097       50.8359       53.3207       48.5633       51.3402       66.0927       58.1110       65.7557       67.0800       73.9172       65.6122       52.3041       62.4251       68.6259      105.8164       72.8265       68.8965       69.9477       78.3030       79.6516      102.4588       95.7223       93.8457       87.8400       97.6073       82.7679       78.0862       66.3178       52.5102       47.2520       57.3975       70.3152       80.7845       56.7630       44.3285       43.8915       46.4800       39.1910       51.0335       43.6931       53.1905       81.8100        0.0000        0.0000        0.0000        0.0000        0.0000        0.0000        0.0000        0.0000        0.0000        0.0000        0.0000        0.0000        0.0000        0.0000        0.0000        0.0000        0.0000        0.0000        0.0000        0.0000        0.0000        0.0000        0.0000        0.0000        0.0000        0.0000        0.0000        0.0000        0.0000        0.0000        0.0000        0.0000        0.0000        0.0000        0.0000        0.0000        0.0000        0.0000        0.0000        0.0000        0.0000        0.0000        0.0000        0.0000        0.0000        0.0000        0.0000        0.0000        0.0000
        0.0000        0.0000        0.0000        0.0000        0.0000        0.0000        0.0000        0.0000        0.0000        0.0000        0.0000        0.0000        0.0000        0.0000        0.0000        0.0000        0.0000        0.0000        0.0000        0.0000        0.0000        0.0000        0.0000        0.0000        0.0000        0.0000        0.0000        0.0000        0.0000        0.0000        0.0000       36.8554       28.9067        0.0000        0.0000       67.5754       54.1178       33.4185       28.1122       12.9996       23.0644       14.4015        4.4637        4.1461        9.2823       12.9506       11.3388       15.2157       20.4517       18.8058       19.4589       20.9232       16.4701       15.8838       14.4249        7.0980        6.2585        4.4717        5.0454        4.3869        7.8249       17.2859       12.4137       18.9017       23.3626       32.3492       20.7815       31.2639       27.4790       27.4510       23.4434       30.0966       33.8444       32.6090       35.6334       50.2901       49.7219       43.2270       38.9014       59.9510       50.1199       56.2833       76.7448       87.0174       74.1859       80.7878       91.2059       84.7070       79.0814       76.9959       83.8431      107.1610      118.6352       99.2985      118.4497       55.9950       31.5683       33.6763       41.1048       15.0223       10.3737        8.0482       18.9353        5.4552        5.9796        7.5863        7.6668       16.4321       18.3516       21.2143       24.6284       38.9695       45.5610       50.5143       62.5637       54.6349       45.8414       55.7172       47.1429       58.1634       56.1769       43.7746       37.5117       32.9230       26.0754       27.2400       30.0112       37.7327       40.5217       45.2095       46.0772       63.1721       77.1823       82.6152       95.0255       83.8296       90.7823       82.1161       82.9061       72.7705       83.8417       65.0511       51.7158       55.3827       79.5145       68.3361       67.5917       59.6054       51.9611       58.6470       54.7013       61.4467       61.1564       61.6769       59.3135       58.5134       63.1132       54.1766       56.3732       67.0648       72.9430       64.4274       56.2043       61.9555       64.2052       65.4663       72.8567       74.6018       86.2059       85.1871       78.5170      128.4637      109.3320       59.1673       71.1850       83.0822       71.8827       74.6925       73.9641       72.6358       83.4133       74.8502       84.1077       78.0996       73.7722       63.4780       57.0108       54.3429       55.5724       81.1899       80.5110       54.2036       48.0695       46.1638       41.7191       45.3943       39.6488       36.8582        0.0000        0.0000        0.0000        0.0000        0.0000        0.0000        0.0000        0.0000        0.0000        0.0000        0.0000        0.0000        0.0000        0.0000        0.0000        0.0000        0.0000        0.0000        0.0000        0.0000        0.0000        0.0000        0.0000        0.0000        0.0000        0.0000        0.0000        0.0000        0.0000        0.0000        0.0000        0.0000        0.0000        0.0000        0.0000        0.0000        0.0000        0.0000        0.0000        0.0000        0.0000        0.0000        0.0000        0.0000        0.0000        0.0000        0.0000        0.0000        0.0000        0.0000        0.0000
        0.0000        0.0000        0.0000        0.0000        0.0000        0.0000        0.0000        0.0000        0.0000        0.0000        0.0000        0.0000        0.0000        0.0000        0.0000        0.0000        0.0000        0.0000        0.0000        0.0000        0.0000        0.0000        0.0000        0.0000        0.0000        0.0000        0.0000        0.0000        0.0000        0.0000        0.0000        0.0000        0.0000        0.0000        0.0000        0.0000        0.0000       33.7215       30.3093       13.3420       15.2444       15.9695        3.7906        5.4910       12.5312       14.2985       10.2235       16.3641       26.8853       20.3951       22.5003       23.7973       19.7465       20.1618        6.3692        5.3038        3.1696        2.1567        2.4846        2.9194        5.0517       12.6464       15.9779       17.8599       18.9711       15.9894       16.2743       24.1910       26.6355       31.8749       19.7185       26.2332       31.8875       39.0954       25.8403       33.5788       29.5908       37.3183       35.9105       48.3135       54.0130       50.5959       55.4338       54.4421       61.0365       73.0641       70.4230       98.3212       78.2262       90.9867       75.4587       83.2050       71.9078       59.4890       70.7041       65.2735       31.7469       32.8590       35.0531       23.0689        9.6542        8.9170       11.7187        3.9232        3.7348        5.3745        5.8645       13.4693       15.7037       18.8382       22.4409       39.5331       44.0841       47.2790       58.7721       44.2053       45.2935       44.4787       44.9898       50.8280       46.5638       44.8525       42.2471       28.3403       24.7419       29.5993       32.1586       38.8565       41.3599       45.8588       52.8386       69.6546       77.0460       78.6631       80.8632       87.9462      107.8930      108.5148      100.7211       75.0487       58.1246       56.9955       52.4573       54.5659       52.4931       52.4641       55.5345       57.7042       52.1026       54.8562       58.4670       72.9760       72.4899       62.0695       63.3062       59.4796       73.5797       54.6990       70.4402       57.3784       57.6035       60.8677       67.6983       62.0521       70.9184       88.0373       84.3381       88.5196       87.5827       86.1123       83.0035       74.5921       73.4855       67.2216       68.8108       82.1192       71.0457       70.1257       70.9360       96.1035       91.6392       83.6285      126.4201      112.7094       67.6859       65.1935       61.6797       64.8307       64.1337       74.3857       68.1845       49.6496       47.2117       57.1365       48.4235       40.7954       37.4455        0.0000        0.0000        0.0000        0.0000        0.0000        0.0000        0.0000        0.0000        0.0000        0.0000        0.0000        0.0000        0.0000        0.0000        0.0000        0.0000        0.0000        0.0000        0.0000        0.0000        0.0000        0.0000        0.0000        0.0000        0.0000        0.0000        0.0000        0.0000        0.0000        0.0000        0.0000        0.0000        0.0000        0.0000        0.0000        0.0000        0.0000        0.0000        0.0000        0.0000        0.0000        0.0000        0.0000        0.0000        0.0000        0.0000        0.0000        0.0000        0.0000        0.0000        0.0000        0.0000
        0.0000        0.0000        0.0000        0.0000        0.0000        0.0000        0.0000        0.0000        0.0000        0.0000        0.0000        0.0000        0.0000        0.0000        0.0000        0.0000        0.0000        0.0000        0.0000        0.0000        0.0000        0.0000        0.0000        0.0000        0.0000        0.0000        0.0000        0.0000        0.0000        0.0000        0.0000        0.0000        0.0000        0.0000        0.0000        0.0000        0.0000        0.0000        0.0000       10.6773       18.3452       18.6885       10.0281       16.3413       20.1826       14.1329       13.9065       14.7328       17.2520       13.4099       15.3138       14.7239       12.3880       14.9336        2.9412        2.8479        2.2680        2.4861        2.5911        2.8261        3.9430       11.3216       14.6175       17.3951       16.5933       15.8927       14.3338       17.3471       18.2875       13.8781       11.2515       24.7775       36.5016       33.3352       17.1594       21.5851       21.5595       26.7163       22.5641       41.4407       40.7729       60.2207       58.2060       52.3019       42.2991       55.5735       64.6565       78.3367       75.0570       83.7112       86.4229       62.7647       63.2217       64.9148       64.8096       60.5113       53.9466       44.5316       37.3358       32.1329       19.5176       12.6621       14.0210        3.4695        2.9112        3.3607        4.6156       11.1869       13.5708       16.4905       19.6476       35.2659       42.3685       47.5790       46.7817       41.1493       40.6604       37.5138       39.4514       44.4097       43.9900       42.0671       42.1052       29.2582       21.4035       28.8870       27.3093       36.0514       33.9339       40.4452       47.5771       60.6615       71.2100       79.3068       85.8938       85.6572       88.6873       85.2841       90.8727       80.0441       70.0619       46.9600       45.7946       46.2562       43.6450       56.7571       67.8110       60.4223       75.6408       66.0176       62.7126       82.2309       66.2146       54.7196       65.4096       67.5740       75.3301       76.8787       79.3548       64.9283       51.9306       64.5209       68.8876       80.4435       87.2069       83.8198       93.3563       94.9239       91.2995       85.3473       84.1511       91.1597       82.6828       69.3514       70.3639       71.6835       71.6774       77.3865       80.6147       81.4744       75.7244       82.5234       87.7481       67.9095       62.6268       66.4790       61.1991       70.6565       67.4082       69.2262       66.2466       44.7627       42.0960       45.9290       39.6111       35.5226       42.3412        0.0000        0.0000        0.0000        0.0000        0.0000        0.0000        0.0000        0.0000        0.0000        0.0000        0.0000        0.0000        0.0000        0.0000        0.0000        0.0000        0.0000        0.0000        0.0000        0.0000        0.0000        0.0000        0.0000        0.0000        0.0000        0.0000        0.0000        0.0000        0.0000        0.0000        0.0000        0.0000        0.0000        0.0000        0.0000        0.0000        0.0000        0.0000        0.0000        0.0000        0.0000        0.0000        0.0000        0.0000        0.0000        0.0000        0.0000        0.0000        0.0000        0.0000        0.0000        0.0000
        0.0000        0.0000        0.0000        0.0000        0.0000        0.0000        0.0000        0.0000        0.0000        0.0000        0.0000        0.0000        0.0000        0.0000        0.0000        0.0000        0.0000        0.0000        0.0000        0.0000        0.0000        0.0000        0.0000        0.0000        0.0000        0.0000        0.0000        0.0000        0.0000        0.0000        0.0000        0.0000        0.0000        0.0000        0.0000        0.0000        0.0000        0.0000        0.0000        0.0000       22.5517       13.3957       17.0724       37.7051       46.6941       35.0302       23.5661       18.9944       17.0595       18.6005       21.1179       15.3107       12.5248       19.4739        7.1197        4.7939        4.2008        4.3855        5.0330       10.1045        8.8834       13.0063       13.4903       13.6229       16.5063       19.1036       18.0004       20.1099       18.2316       13.9002       12.6948       20.3752       30.4530       24.0388       19.0276       14.0950       21.7437       21.3179       23.1368       38.7001       44.4948       56.0215       53.1443       48.1730       47.8535       57.0416       64.7923       99.8809      126.9281      102.0473       79.2900       50.0416       54.1336       59.9938       80.4508       76.2492       61.7173       62.0399       49.2769       23.9788       29.8546       18.9474       17.4596        4.8892        2.8326        2.8737        3.9735        9.3282       11.1803       13.7478       16.8441       29.6473       35.3178       40.7713       40.5584       39.4439       38.8700       40.3080       40.0533       42.8881       45.7977       45.6712       42.5463       31.0518       19.4240       20.6450       21.3001       25.9396       29.2760       33.1367       39.3613       54.7657       63.2562       69.9489       65.5620       68.4082       65.3622       55.7181       54.6445       43.0517       49.8726       50.1022       42.4008       43.3567       47.7965       64.7480       65.8190       52.2519       76.2554       67.6787       70.1897      101.2875       72.7310       65.7033       90.5045       78.8534       93.2765      101.6424       75.4160       61.4834       57.4791       65.1364       73.9315       81.7318       92.1122       89.8079       96.0560       96.1034       92.2780       89.0561       91.7038      105.7408      112.5213       92.4643       77.5874       90.3013       98.8515      101.5572       96.3260       92.5182       89.6141       89.8126       83.8655       70.9989       65.4667       59.3150       66.1582       70.3340       72.6590       86.5412       76.8158       52.2018       44.2475       43.9115       40.8035       43.0016        0.0000        0.0000        0.0000        0.0000        0.0000        0.0000        0.0000        0.0000        0.0000        0.0000        0.0000        0.0000        0.0000        0.0000        0.0000        0.0000        0.0000        0.0000        0.0000        0.0000        0.0000        0.0000        0.0000        0.0000        0.0000        0.0000        0.0000        0.0000        0.0000        0.0000        0.0000        0.0000        0.0000        0.0000        0.0000        0.0000        0.0000        0.0000        0.0000        0.0000        0.0000        0.0000        0.0000        0.0000        0.0000        0.0000        0.0000        0.0000        0.0000        0.0000        0.0000        0.0000        0.0000
        0.0000        0.0000        0.0000        0.0000        0.0000        0.0000        0.0000        0.0000        0.0000        0.0000        0.0000        0.0000        0.0000        0.0000        0.0000        0.0000        0.0000        0.0000        0.0000        0.0000        0.0000        0.0000        0.0000        0.0000        0.0000        0.0000        0.0000        0.0000        0.0000        0.0000        0.0000        0.0000        0.0000        0.0000        0.0000        0.0000        0.0000        0.0000        0.0000        0.0000        0.0000        0.0000        0.0000       57.6607       61.5008       61.8979       64.0083       42.5069       35.1281       39.0296       33.0338       23.1801       19.6271       16.3654       16.2383       18.1657       15.5526       18.7857       17.2370       20.2058       17.6262       19.1440       21.9131       20.2537       23.5749       27.5960       32.4476       40.4319       34.9406       35.8326       31.8552       31.9877       33.5369       29.9939       23.4258       30.1206       32.3359       32.8105       21.0332       59.1479       74.7441       98.3275      101.5432      146.1008      161.4347      170.0522      198.3902      210.2549      206.7068      167.9131      159.6384      166.2967      150.0594      129.3862      134.3698      110.6422       98.5611       96.7493       87.3805       50.2324       51.1721       45.9127       66.5428        2.9547        2.6714        2.4919        2.6822        5.2478        6.4532        7.9718       10.1081       16.9656       20.5398       22.9151       24.2445       33.8305       37.7402       33.2349       35.3415       37.3222       40.3424       36.1438       30.1259       25.7359       21.0929       22.0180       25.5248       28.1394       31.1163       34.7351       38.8199       38.8032       43.5329       44.8968       47.2933       39.7877       42.0712       38.7010       48.0745       45.9408       38.4415       34.4693       37.4507       48.1990       50.0711       57.9822       62.1510       54.1092       68.1023       80.3882       78.9974      107.0512       89.7573       87.1112       91.9677      106.2859       87.3180      108.5752      104.0939       69.6601       72.5345       79.9810       81.3030       89.5788       99.5956      121.3238      101.2220       93.1837       87.5988       82.7870       79.7505      117.2607      147.7395      119.0965       79.5809       88.9511      102.8491      105.1158      107.3128      109.6138      114.7269      113.7458      100.7218       92.1029       88.0303       85.4471       82.6109       91.3709       91.4296       83.3440       75.4062       54.1383       49.8035       42.6225       57.7512       55.4400        0.0000        0.0000        0.0000        0.0000        0.0000        0.0000        0.0000        0.0000        0.0000        0.0000        0.0000        0.0000        0.0000        0.0000        0.0000        0.0000        0.0000        0.0000        0.0000        0.0000        0.0000        0.0000        0.0000        0.0000        0.0000        0.0000        0.0000        0.0000        0.0000        0.0000        0.0000        0.0000        0.0000        0.0000        0.0000        0.0000        0.0000        0.0000        0.0000        0.0000        0.0000        0.0000        0.0000        0.0000        0.0000        0.0000        0.0000        0.0000        0.0000        0.0000        0.0000        0.0000        0.0000
        0.0000        0.0000        0.0000        0.0000        0.0000        0.0000        0.0000        0.0000        0.0000        0.0000        0.0000        0.0000        0.0000        0.0000        0.0000        0.0000        0.0000        0.0000        0.0000        0.0000        0.0000        0.0000        0.0000        0.0000        0.0000        0.0000        0.0000        0.0000        0.0000        0.0000        0.0000        0.0000        0.0000        0.0000        0.0000        0.0000        0.0000        0.0000        0.0000        0.0000        0.0000        0.0000        0.0000        0.0000       72.9565       75.1202       71.3677       54.5616       42.2540       38.3129       36.1021       28.0481       23.9534       20.8028       18.9435       21.7439       23.5492       22.6243       19.8042       20.7690       22.5435       21.0224       20.3046       18.1091       21.5029       19.6578       21.3684       32.4189       34.5858       37.6836       37.0378       39.6592       35.2646       30.2920       24.6953       21.5431       23.6043       24.4087       24.4751       60.0169       60.4096       79.1108      107.3425      170.6324      191.7306      248.7881      280.0334      225.3079      221.7104      198.2863      179.8904      157.1169      157.2864      156.2263      117.6527       95.0019       76.3750       85.4805       84.1791       64.5988       56.4091       55.6302       57.8418        3.7849        1.9989        1.9915        3.2570        4.5312        5.2674        6.7016        9.2704       19.8343       23.4237       24.8833       25.4853       32.9002       31.2820       23.6417       28.0331       27.3783       26.9090       21.2411       20.7986       21.1127       20.6924       22.3801       25.8987       28.3519       33.7165       37.8841       38.7104       38.1754       40.3091       40.7203       40.5139       31.2046       34.1815       30.9817       34.5877       41.7917       39.2231       36.0458       39.5350       41.4233       48.2548       56.2781       72.8884       68.9262       74.8449       87.8576       88.6704      113.7578      100.3359       95.0191       85.1444       71.9440       75.8707      142.7823       93.3238       73.4677       73.6131       89.7327       95.3421       92.7770      104.0440      109.9190      106.3075       92.5888       88.9159       84.6928       79.8083      130.4204      134.3896       84.4992       84.3340       92.1211      106.4332      114.9706      110.2602      128.6293      132.7296      126.7367      120.2209      116.3564      101.2729      102.0259       99.2685       99.3537       92.2306       81.2475       74.3372       57.8861       53.0458       53.4136       55.0471       64.8000        0.0000        0.0000        0.0000        0.0000        0.0000        0.0000        0.0000        0.0000        0.0000        0.0000        0.0000        0.0000        0.0000        0.0000        0.0000        0.0000        0.0000        0.0000        0.0000        0.0000        0.0000        0.0000        0.0000        0.0000        0.0000        0.0000        0.0000        0.0000        0.0000        0.0000        0.0000        0.0000        0.0000        0.0000        0.0000        0.0000        0.0000        0.0000        0.0000        0.0000        0.0000        0.0000        0.0000        0.0000        0.0000        0.0000        0.0000        0.0000        0.0000        0.0000        0.0000        0.0000        0.0000
        0.0000        0.0000        0.0000        0.0000        0.0000        0.0000        0.0000        0.0000        0.0000        0.0000        0.0000        0.0000        0.0000        0.0000        0.0000        0.0000        0.0000        0.0000        0.0000        0.0000        0.0000        0.0000        0.0000        0.0000        0.0000        0.0000        0.0000        0.0000        0.0000        0.0000        0.0000        0.0000        0.0000        0.0000        0.0000        0.0000        0.0000        0.0000        0.0000        0.0000        0.0000        0.0000        0.0000        0.0000        0.0000        0.0000       84.8985       76.3265       63.0620       47.0571       39.0943       34.4905       34.1510       31.8433       24.5047       28.6016       31.4775       29.2380       29.7414       29.7174       28.8811       26.7243       19.6671       21.9196       20.4414       16.6256       20.0545       31.4255       33.4537       36.5062       36.0830       37.3826       31.4985       29.9045       23.2343        8.9735       13.8863       18.0608       27.7485       54.8586       58.5633       83.2062      111.8991      199.3951      237.9507      289.4833      282.8288      198.6161      176.2289      199.9660      191.4232      179.0255      221.6609      200.1304      178.1800       92.5978       94.5238      103.9607       92.2949       68.7206       73.7699      104.5214       76.3978       18.5514        7.0680        5.8741        6.2634        7.2706        9.1415        8.2285        9.5847       14.2012       17.0586       17.4911       18.0435       28.9031       28.4573       25.5431       23.8396       23.7290       21.0957       19.3110       18.1037       19.2094       19.5620       21.4716       24.9015       27.1768       31.5140       36.0703       39.3062       38.6536       42.8028       39.8168       33.4065       28.4488       25.7122       38.8498       46.1238       33.6723       36.6109       35.7673       36.1514       39.1346       43.6742       49.3948       62.8864       63.4652       68.6097       74.6220       75.2555       98.9506       95.4130      102.3021       88.5269       78.2853       64.9732       63.8547       67.6894       66.8905       79.8657       87.7633       94.8377      100.7822      108.6868      121.3279      117.6248      107.5614       93.3606       84.7723       87.4773      111.8308       93.5223       85.6508       85.7408      101.3788      112.0077      119.9224      126.9725      131.0062      131.8457      143.5975      137.2586      114.7188      120.3845      113.7719      106.7706      101.8811       83.5982       76.7970       72.9185       57.4306       53.3422       52.4012       59.9282       78.0000        0.0000        0.0000        0.0000        0.0000        0.0000        0.0000        0.0000        0.0000        0.0000        0.0000        0.0000        0.0000        0.0000        0.0000        0.0000        0.0000        0.0000        0.0000        0.0000        0.0000        0.0000        0.0000        0.0000        0.0000        0.0000        0.0000        0.0000        0.0000        0.0000        0.0000        0.0000        0.0000        0.0000        0.0000        0.0000        0.0000        0.0000        0.0000        0.0000        0.0000        0.0000        0.0000        0.0000        0.0000        0.0000        0.0000        0.0000        0.0000        0.0000        0.0000        0.0000        0.0000        0.0000
        0.0000        0.0000        0.0000        0.0000        0.0000        0.0000        0.0000        0.0000        0.0000        0.0000        0.0000        0.0000        0.0000        0.0000        0.0000        0.0000        0.0000        0.0000        0.0000        0.0000        0.0000        0.0000        0.0000        0.0000        0.0000        0.0000        0.0000        0.0000        0.0000        0.0000        0.0000        0.0000        0.0000        0.0000        0.0000        0.0000        0.0000        0.0000        0.0000        0.0000        0.0000        0.0000        0.0000        0.0000        0.0000        0.0000        0.0000       79.7602       73.0767       68.3614       61.7059       47.7862       47.0661       41.2935       30.3179       35.3881       42.4420       43.8304       42.2518       34.7826       31.5277       30.4815       27.8728       24.8584       21.2264       19.1215       20.7877       33.9865       35.8489       35.4176       35.7875       32.4186       34.2850       31.9961       29.0659       14.1187       15.8269       19.2075       22.2392       55.8232       76.9646      122.6701      135.6082      199.2969      213.0117      229.7700      208.5835      168.0433      161.6487      166.2106      157.1485      173.7833      202.2499      188.0499      191.2802      123.8537      139.9669      116.5963       93.9307       81.5102       84.7356       89.7893       88.1035       21.4784        7.7118        6.7929        8.4186        8.8681        8.0529        7.4889        7.6854       11.6097       16.5176       16.4896       12.9382       22.2998       34.0538       29.9170       24.8879       25.7438       23.4658       23.0660       18.8156       18.1101       17.4480       19.0665       21.8014       23.8755       28.1203       32.0192       34.2895       32.0167       35.9541       38.7352       34.8868       34.7581       38.3963       41.3284       43.4714       26.5794       29.0066       24.8424       29.5399       36.9392       42.0266       54.4235       59.9616       58.1336       66.1220       78.7809       72.8017       95.9138       90.0246       82.5854       87.8665       77.9684       67.0385       78.5352       84.3635       70.4181       78.6037       85.7653       92.2447       99.1689      104.5989      103.3510       97.4622       87.3256       84.0557       96.2664      100.9600      101.1990       88.9641       85.3877      100.0805      111.0572      119.1932      124.5823      123.0127      121.7021      137.0820      134.4382      126.7389      127.2723      135.6958      117.6884      103.5186       97.6545       83.9057       79.3583       76.3048       56.6646       58.0346       55.2546       70.3491        0.0000        0.0000        0.0000        0.0000        0.0000        0.0000        0.0000        0.0000        0.0000        0.0000        0.0000        0.0000        0.0000        0.0000        0.0000        0.0000        0.0000        0.0000        0.0000        0.0000        0.0000        0.0000        0.0000        0.0000        0.0000        0.0000        0.0000        0.0000        0.0000        0.0000        0.0000        0.0000        0.0000        0.0000        0.0000        0.0000        0.0000        0.0000        0.0000        0.0000        0.0000        0.0000        0.0000        0.0000        0.0000        0.0000        0.0000        0.0000        0.0000        0.0000        0.0000        0.0000        0.0000        0.0000
        0.0000        0.0000        0.0000        0.0000        0.0000        0.0000        0.0000        0.0000        0.0000        0.0000        0.0000        0.0000        0.0000        0.0000        0.0000        0.0000        0.0000        0.0000        0.0000        0.0000        0.0000        0.0000        0.0000        0.0000        0.0000        0.0000        0.0000        0.0000        0.0000        0.0000        0.0000        0.0000        0.0000        0.0000        0.0000        0.0000        0.0000        0.0000        0.0000        0.0000        0.0000        0.0000        0.0000        0.0000        0.0000        0.0000        0.0000        0.0000        0.0000        0.0000       91.7201       68.4591       69.7315       56.2070       61.0597       74.6321       82.6813       83.0226       80.6905       78.2416       73.2405       68.3714       64.7111       44.9288       40.0169       37.5342        0.0000        0.0000       39.9960       41.2351       40.6588       43.1718       49.4087       47.8236       41.9023       44.6134       44.0867       48.6811       53.5219       88.8791      119.3351      134.8811      142.3320      126.2926      140.4681      168.2959      156.3655      157.3497      157.1441        0.0000        0.0000        0.0000        0.0000      191.5058      189.4046      112.7188      116.8061      106.3971        0.0000      100.0874       92.6790       82.8524       93.2279       40.3555       23.8752       19.4782       17.7313       12.3024        9.5571        8.6080        7.3105        8.6813        8.6808        9.8066        9.9013       18.7776       23.6222       21.7116       19.2635       19.1836       18.6999       17.2091       15.0230       13.6846       12.7421       13.8735       15.7888       19.4620       22.2442       24.6120       28.5669       29.0387       27.9095       26.1109       33.3975       24.4608       21.2233       27.1814       23.8798       27.5754       27.1156       29.0656       32.6457       39.6897       38.4761       46.4189       51.0620       67.9347       73.7393       82.8184       83.0310       86.8827       91.7580       87.0112       81.3631       79.4678       69.7047       74.5538       72.1544       88.0867      113.2485      100.2821       87.8461      122.5083      125.1973       84.6917       74.5330       67.1239       68.0460       71.9770       72.7116       69.8934       85.7777       79.5891       87.7823      115.0801      114.6673      116.1008      119.1834      117.6607      124.6562      130.5807      127.7013      121.2162      121.7484      115.1565      106.4969       96.3352       88.4563       86.4979       80.1037       65.3498       61.8594        0.0000        0.0000        0.0000        0.0000        0.0000        0.0000        0.0000        0.0000        0.0000        0.0000        0.0000        0.0000        0.0000        0.0000        0.0000        0.0000        0.0000        0.0000        0.0000        0.0000        0.0000        0.0000        0.0000        0.0000        0.0000        0.0000        0.0000        0.0000        0.0000        0.0000        0.0000        0.0000        0.0000        0.0000        0.0000        0.0000        0.0000        0.0000        0.0000        0.0000        0.0000        0.0000        0.0000        0.0000        0.0000        0.0000        0.0000        0.0000        0.0000        0.0000        0.0000        0.0000        0.0000        0.0000        0.0000        0.0000
        0.0000        0.0000        0.0000        0.0000        0.0000        0.0000        0.0000        0.0000        0.0000        0.0000        0.0000        0.0000        0.0000        0.0000        0.0000        0.0000        0.0000        0.0000        0.0000        0.0000        0.0000        0.0000        0.0000        0.0000        0.0000        0.0000        0.0000        0.0000        0.0000        0.0000        0.0000        0.0000        0.0000        0.0000        0.0000        0.0000        0.0000        0.0000        0.0000        0.0000        0.0000        0.0000        0.0000        0.0000        0.0000        0.0000        0.0000        0.0000        0.0000        0.0000        0.0000        0.0000        0.0000        0.0000        0.0000       91.6117      105.0795      116.6158        0.0000        0.0000        0.0000       87.3770       75.0931       51.6021       47.6379        0.0000        0.0000        0.0000        0.0000        0.0000        0.0000        0.0000       54.1350       50.9318       48.9467       58.0928       54.4328       55.4159       63.0997       96.7395      110.7742      112.4380      119.5621      138.5475      164.3970      182.6659      154.6908      161.7859        0.0000        0.0000        0.0000        0.0000        0.0000        0.0000      267.5523      124.5159        0.0000        0.0000        0.0000      110.2278      104.0029       92.3213       67.9725       41.2192       31.5695       26.8917       25.8413       15.1413       13.3758        8.4874        7.8255        7.9098        7.3161        7.7736        8.7634       20.6270       25.5554       23.1769       21.6324       18.2196       15.5058       12.7778       12.5225       10.8675       10.8322       11.4619       13.6501       16.6512       22.8198       24.2669       30.7688       30.0128       31.3655       28.3732       25.2511       19.6474       21.3018       24.5497       26.3243       28.4448       26.2362       31.3485       32.8671       39.1414       42.0177       46.9751       55.6724       70.8594       80.6883       84.4986       89.8058       85.1282       80.6927       93.3255       96.1400       76.4854       80.0068      109.1176       90.7388       90.1186       99.4816       89.7625       93.6819      129.9326      112.0632       93.3482       71.8069       76.8509       74.0521       66.4201       80.3494       95.5690       86.1113       79.4275       73.7158       97.8603      103.8105      104.5843      112.8015      119.5222      110.8910      108.5226      102.7844      101.1442      103.6632       95.7662       85.9688       72.1112       74.0859       82.4767       63.4077       75.7960       89.9735        0.0000        0.0000        0.0000        0.0000        0.0000        0.0000        0.0000        0.0000        0.0000        0.0000        0.0000        0.0000        0.0000        0.0000        0.0000        0.0000        0.0000        0.0000        0.0000        0.0000        0.0000        0.0000        0.0000        0.0000        0.0000        0.0000        0.0000        0.0000        0.0000        0.0000        0.0000        0.0000        0.0000        0.0000        0.0000        0.0000        0.0000        0.0000        0.0000        0.0000        0.0000        0.0000        0.0000        0.0000        0.0000        0.0000        0.0000        0.0000        0.0000        0.0000        0.0000        0.0000        0.0000        0.0000        0.0000        0.0000
        0.0000        0.0000        0.0000        0.0000        0.0000        0.0000        0.0000        0.0000        0.0000        0.0000        0.0000        0.0000        0.0000        0.0000        0.0000        0.0000        0.0000        0.0000        0.0000        0.0000        0.0000        0.0000        0.0000        0.0000        0.0000        0.0000        0.0000        0.0000        0.0000        0.0000        0.0000        0.0000        0.0000        0.0000        0.0000        0.0000        0.0000        0.0000        0.0000        0.0000        0.0000        0.0000        0.0000        0.0000        0.0000        0.0000        0.0000        0.0000        0.0000        0.0000        0.0000        0.0000        0.0000        0.0000        0.0000        0.0000        0.0000        0.0000        0.0000        0.0000        0.0000       89.9220       81.8416       57.7949       55.0410        0.0000        0.0000        0.0000        0.0000        0.0000        0.0000        0.0000        0.0000       49.7112       51.8155       62.2482       64.5038       61.3626       73.9369      105.8934      129.5937      134.1023      124.4874      130.7260      137.0451        0.0000        0.0000        0.0000        0.0000        0.0000        0.0000        0.0000        0.0000        0.0000        0.0000        0.0000        0.0000        0.0000        0.0000        0.0000      128.1585      114.2455       83.8953       45.4547       36.1835       27.0481       26.7829       18.7029       16.6603        9.1749        8.2707        8.1879        7.3590        7.4926        7.9518       15.9388       17.8182       18.1371       16.4865       18.8907       16.3020       11.9025       12.0606       11.2677        9.8399       11.8050       13.8786       18.4879       26.9848       32.5167       34.2596       33.3940       23.9319       24.7915       27.9764       24.8404       28.0607       23.6294       21.9095       25.5902       29.3667       31.5134       35.7954       40.4919       41.4511       46.5136       52.5483       74.8721       84.9130       80.8375       81.4638       80.6471       78.0572       96.8294      113.2028       79.1679       65.8215       61.9425       63.8746       66.8399       97.3503      112.9937      136.0245      135.4165      107.6360       95.0866       84.2253       74.5181       73.9919       77.5069       84.3598       86.4088       75.6222       75.7240       65.9658       84.5610       91.8959       99.7854      102.6646       99.9425      100.8685      105.0478       92.0654       84.5039       87.7028       84.9981       78.6940       72.5885       67.0016       59.0633       57.1770       59.7964        0.0000        0.0000        0.0000        0.0000        0.0000        0.0000        0.0000        0.0000        0.0000        0.0000        0.0000        0.0000        0.0000        0.0000        0.0000        0.0000        0.0000        0.0000        0.0000        0.0000        0.0000        0.0000        0.0000        0.0000        0.0000        0.0000        0.0000        0.0000        0.0000        0.0000        0.0000        0.0000        0.0000        0.0000        0.0000        0.0000        0.0000        0.0000        0.0000        0.0000        0.0000        0.0000        0.0000        0.0000        0.0000        0.0000        0.0000        0.0000        0.0000        0.0000        0.0000        0.0000        0.0000        0.0000        0.0000        0.0000        0.0000
        0.0000        0.0000        0.0000        0.0000        0.0000        0.0000        0.0000        0.0000        0.0000        0.0000        0.0000        0.0000        0.0000        0.0000        0.0000        0.0000        0.0000        0.0000        0.0000        0.0000        0.0000        0.0000        0.0000        0.0000        0.0000        0.0000        0.0000        0.0000        0.0000        0.0000        0.0000        0.0000        0.0000        0.0000        0.0000        0.0000        0.0000        0.0000        0.0000        0.0000        0.0000        0.0000        0.0000        0.0000        0.0000        0.0000        0.0000        0.0000        0.0000        0.0000        0.0000        0.0000        0.0000        0.0000        0.0000        0.0000        0.0000        0.0000        0.0000        0.0000        0.0000        0.0000       95.9666       73.6767        0.0000        0.0000        0.0000        0.0000        0.0000        0.0000        0.0000        0.0000        0.0000        0.0000       55.1396       63.2755       72.1167       66.6009       67.1131      114.8338      134.0394      155.6196      130.3847      121.3888        0.0000        0.0000        0.0000        0.0000        0.0000        0.0000        0.0000        0.0000        0.0000        0.0000        0.0000        0.0000        0.0000        0.0000        0.0000        0.0000        0.0000      119.8703      113.6915       47.1102       36.9087       28.4609       25.1848       24.1292       13.7428        9.2282        8.7873        9.3702        8.0934        7.3985        7.7303       12.5281       14.4295       17.2112       16.0986       15.8084       12.7104       12.3697       14.4985       13.2394        9.1739       10.0963       13.4244       26.0603       34.4648       32.6748       33.6156       34.1212       24.2743       23.6875       25.4649       23.4445       24.4742       25.4004       23.6908       31.3356       27.7719       29.5566       35.3483       41.0846       40.3344       46.6267       57.9658       75.7595       86.5599       87.0839       79.9074       76.2609      104.7732       87.9630       70.7094       91.7609       75.5775       59.0848       91.0750      120.6704      138.7813      138.0203      128.9666       95.7568       85.1930       79.2824       99.3740       71.6573       65.4881       59.7513       69.9044       67.5463       59.8355       58.0324       56.5692       74.3727       81.0923       79.4669       86.3309       86.4925       86.0008       93.8023       86.2341       83.7469       79.2180       71.0488       66.8119       65.1618       66.0625       63.1483       67.0618        0.0000        0.0000        0.0000        0.0000        0.0000        0.0000        0.0000        0.0000        0.0000        0.0000        0.0000        0.0000        0.0000        0.0000        0.0000        0.0000        0.0000        0.0000        0.0000        0.0000        0.0000        0.0000        0.0000        0.0000        0.0000        0.0000        0.0000        0.0000        0.0000        0.0000        0.0000        0.0000        0.0000        0.0000        0.0000        0.0000        0.0000        0.0000        0.0000        0.0000        0.0000        0.0000        0.0000        0.0000        0.0000        0.0000        0.0000        0.0000        0.0000        0.0000        0.0000        0.0000        0.0000        0.0000        0.0000        0.0000        0.0000        0.0000
        0.0000        0.0000        0.0000        0.0000        0.0000        0.0000        0.0000        0.0000        0.0000        0.0000        0.0000        0.0000        0.0000        0.0000        0.0000        0.0000        0.0000        0.0000        0.0000        0.0000        0.0000        0.0000        0.0000        0.0000        0.0000        0.0000        0.0000        0.0000        0.0000        0.0000        0.0000        0.0000        0.0000        0.0000        0.0000        0.0000        0.0000        0.0000        0.0000        0.0000        0.0000        0.0000        0.0000        0.0000        0.0000        0.0000        0.0000        0.0000        0.0000        0.0000        0.0000        0.0000        0.0000        0.0000        0.0000        0.0000        0.0000        0.0000        0.0000        0.0000        0.0000        0.0000        0.0000        0.0000        0.0000        0.0000        0.0000        0.0000        0.0000        0.0000        0.0000        0.0000        0.0000        0.0000       67.6268       63.2276       60.0133       52.5492       61.0904       81.5764       99.9655      114.2028       92.6505        0.0000        0.0000        0.0000        0.0000        0.0000        0.0000        0.0000        0.0000        0.0000        0.0000        0.0000        0.0000        0.0000        0.0000        0.0000        0.0000        0.0000        0.0000      127.9349      117.6088       87.4543       57.6047       47.8579       38.5460       21.9590       17.7400       12.9331       11.3509       13.0983       12.6016       11.3049       11.3590       12.5139       13.5024       12.5885       12.0441       10.6384        9.1957        9.3646        9.6368       13.9567       17.0893       16.7615       22.4964       44.5646       34.8592       45.5547       44.1859       29.2484       26.7433       26.3884       29.8718       35.9166       36.5581       37.4011       38.0671       32.6415       30.1472       31.3055       35.7298       47.3685       59.8475       80.4095       82.5915       82.3442       88.3306       85.4316       70.5564       72.2444       67.6744       62.6023       46.7891       33.1171       30.1673       33.1175       60.6963       98.9029       72.5223      109.9834       98.8844       78.1898       72.6318       64.0276      128.7261       68.3769       87.2607       51.6724       52.9460       51.7222       53.8259       57.7958       60.3312       66.2492       70.0758       71.7518       69.4241       66.9025       67.3587       68.0319       64.8223       74.0271       62.4035       61.7254       59.9366       60.5422       73.3888       84.7189       87.3620        0.0000        0.0000        0.0000        0.0000        0.0000        0.0000        0.0000        0.0000        0.0000        0.0000        0.0000        0.0000        0.0000        0.0000        0.0000        0.0000        0.0000        0.0000        0.0000        0.0000        0.0000        0.0000        0.0000        0.0000        0.0000        0.0000        0.0000        0.0000        0.0000        0.0000        0.0000        0.0000        0.0000        0.0000        0.0000        0.0000        0.0000        0.0000        0.0000        0.0000        0.0000        0.0000        0.0000        0.0000        0.0000        0.0000        0.0000        0.0000        0.0000        0.0000        0.0000        0.0000        0.0000        0.0000        0.0000        0.0000        0.0000        0.0000
        0.0000        0.0000        0.0000        0.0000        0.0000        0.0000        0.0000        0.0000        0.0000        0.0000        0.0000        0.0000        0.0000        0.0000        0.0000        0.0000        0.0000        0.0000        0.0000        0.0000        0.0000        0.0000        0.0000        0.0000        0.0000        0.0000        0.0000        0.0000        0.0000        0.0000        0.0000        0.0000        0.0000        0.0000        0.0000        0.0000        0.0000        0.0000        0.0000        0.0000        0.0000        0.0000        0.0000        0.0000        0.0000        0.0000        0.0000        0.0000        0.0000        0.0000        0.0000        0.0000        0.0000        0.0000        0.0000        0.0000        0.0000        0.0000        0.0000        0.0000        0.0000        0.0000        0.0000        0.0000        0.0000        0.0000        0.0000        0.0000        0.0000        0.0000        0.0000        0.0000        0.0000        0.0000        0.0000        0.0000        0.0000        0.0000        0.0000        0.0000        0.0000        0.0000        0.0000        0.0000        0.0000        0.0000        0.0000        0.0000        0.0000        0.0000        0.0000        0.0000        0.0000        0.0000        0.0000        0.0000        0.0000        0.0000        0.0000        0.0000        0.0000      110.7187      107.2138       75.8267       56.7210       48.6674       38.9135       22.2642       15.7588       11.8753       10.6076       12.9443       12.6709       12.3980       11.8953       14.6323       13.2485       12.0065       11.3496        9.9164        8.6529        8.5210        9.1976       10.0392       11.8416       18.7124       22.3349       39.0305       52.9338       53.9647       47.0119       31.0750       28.9958       31.2275       34.6812       50.0654       47.9735       51.0291       54.6866       42.1709       31.6656       33.2960       36.1958       46.5747       77.4552       93.0485      100.1293      100.1403       80.1562       71.7753       65.7367       60.4918       56.0261       49.1899       40.3270       24.5980       24.3832       31.6544       42.1105       48.8772       40.9211       45.7050       53.1375       49.0225       64.3467       52.3724       40.8472       45.2379       52.1614       56.1156       90.7003       50.6194       51.6940       54.5646       55.3467       61.6090       67.3692       63.6555       59.6965       58.8712       58.6565       66.4451       57.2105       63.6421       53.6740       54.0873       55.6779       53.7355       57.0511       82.6409        0.0000        0.0000        0.0000        0.0000        0.0000        0.0000        0.0000        0.0000        0.0000        0.0000        0.0000        0.0000        0.0000        0.0000        0.0000        0.0000        0.0000        0.0000        0.0000        0.0000        0.0000        0.0000        0.0000        0.0000        0.0000        0.0000        0.0000        0.0000        0.0000        0.0000        0.0000        0.0000        0.0000        0.0000        0.0000        0.0000        0.0000        0.0000        0.0000        0.0000        0.0000        0.0000        0.0000        0.0000        0.0000        0.0000        0.0000        0.0000        0.0000        0.0000        0.0000        0.0000        0.0000        0.0000        0.0000        0.0000        0.0000        0.0000        0.0000
        0.0000        0.0000        0.0000        0.0000        0.0000        0.0000        0.0000        0.0000        0.0000        0.0000        0.0000        0.0000        0.0000        0.0000        0.0000        0.0000        0.0000        0.0000        0.0000        0.0000        0.0000        0.0000        0.0000        0.0000        0.0000        0.0000        0.0000        0.0000        0.0000        0.0000        0.0000        0.0000        0.0000        0.0000        0.0000        0.0000        0.0000        0.0000        0.0000        0.0000        0.0000        0.0000        0.0000        0.0000        0.0000        0.0000        0.0000        0.0000        0.0000        0.0000        0.0000        0.0000        0.0000        0.0000        0.0000        0.0000        0.0000        0.0000        0.0000        0.0000        0.0000        0.0000        0.0000        0.0000        0.0000        0.0000        0.0000        0.0000        0.0000        0.0000        0.0000        0.0000        0.0000        0.0000        0.0000        0.0000        0.0000        0.0000        0.0000        0.0000        0.0000        0.0000        0.0000        0.0000        0.0000        0.0000        0.0000        0.0000        0.0000        0.0000        0.0000        0.0000        0.0000        0.0000        0.0000        0.0000        0.0000        0.0000        0.0000        0.0000        0.0000       80.8200       66.9163       60.9726       53.7570       46.6533       38.2185       21.8119       16.1444       13.5586       12.2543       15.9952       16.9903       16.1374       14.1534       16.8534       13.6795       12.8220       11.8444        9.9667        9.2031        8.6521        9.4780       10.2553       10.1425       10.8147       15.7343       26.1149       48.1293       36.9478       35.6660       31.5002       33.7294       41.1797       42.6387       59.2284       50.4465       48.0432       52.6973       43.2137       36.5375       39.7530       44.6959       54.8983       58.1720       75.8655       98.5481      102.3578       88.0237       74.5077       62.2080       55.3304       56.3141       54.1288       48.3248       30.1545       23.1944       25.2763       27.5478       32.4241       40.2169       53.9479       49.8230       48.0428       50.3648       50.5191       37.2370       39.5470       51.8584       59.8370       55.9383       50.8867       52.6768       53.3296       53.3342       58.3010       63.1155       62.3348       55.4149       50.2827       50.6117       53.3949       55.8389       58.0551       48.4657       48.8454       58.0412       52.9092       97.9950       86.8105        0.0000        0.0000        0.0000        0.0000        0.0000        0.0000        0.0000        0.0000        0.0000        0.0000        0.0000        0.0000        0.0000        0.0000        0.0000        0.0000        0.0000        0.0000        0.0000        0.0000        0.0000        0.0000        0.0000        0.0000        0.0000        0.0000        0.0000        0.0000        0.0000        0.0000        0.0000        0.0000        0.0000        0.0000        0.0000        0.0000        0.0000        0.0000        0.0000        0.0000        0.0000        0.0000        0.0000        0.0000        0.0000        0.0000        0.0000        0.0000        0.0000        0.0000        0.0000        0.0000        0.0000        0.0000        0.0000        0.0000        0.0000        0.0000        0.0000
        0.0000        0.0000        0.0000        0.0000        0.0000        0.0000        0.0000        0.0000        0.0000        0.0000        0.0000        0.0000        0.0000        0.0000        0.0000        0.0000        0.0000        0.0000        0.0000        0.0000        0.0000        0.0000        0.0000        0.0000        0.0000        0.0000        0.0000        0.0000        0.0000        0.0000        0.0000        0.0000        0.0000        0.0000        0.0000        0.0000        0.0000        0.0000        0.0000        0.0000        0.0000        0.0000        0.0000        0.0000        0.0000        0.0000        0.0000        0.0000        0.0000        0.0000        0.0000        0.0000        0.0000        0.0000        0.0000        0.0000        0.0000        0.0000        0.0000        0.0000        0.0000        0.0000        0.0000        0.0000        0.0000        0.0000        0.0000        0.0000        0.0000        0.0000        0.0000        0.0000        0.0000        0.0000        0.0000        0.0000        0.0000        0.0000        0.0000        0.0000        0.0000        0.0000        0.0000        0.0000        0.0000        0.0000        0.0000        0.0000        0.0000        0.0000        0.0000        0.0000        0.0000        0.0000        0.0000        0.0000        0.0000        0.0000        0.0000        0.0000       70.0756       65.9266       51.5498       52.0671       49.7000       43.6862       35.5487       21.0237       16.9450       14.1494       14.1926       18.9683       18.5338       17.6226       16.1234       16.4966       16.3456       15.4980       15.1621       12.0525       11.6564        9.5254       10.8003       12.7081       11.4383       12.2850       14.7594       21.8567       24.6000       27.9913       28.9549       26.1810       43.6527       45.3839       45.3755       48.1960       50.7035       52.7638       51.6087       45.3117       51.8421       56.5104       55.2739       60.9777       67.5164       70.5047       89.5291      102.8847       80.2383       66.2288       77.8573       79.0396       75.8879       69.3445       58.6686       35.5044       33.2880       25.1708       26.3595       36.6484       45.1197       47.9588       44.9839       42.2294       32.7501       35.2925       32.4009       37.4589       36.1708       39.5852       45.2325       46.6981       60.5795       55.6230       61.3544       53.9332       63.7729       59.5992       49.7835       50.1565       45.9114       46.8504       43.5151       51.8184       48.6748       47.3979       51.9941       78.1831        0.0000        0.0000        0.0000        0.0000        0.0000        0.0000        0.0000        0.0000        0.0000        0.0000        0.0000        0.0000        0.0000      167.4600        0.0000        0.0000        0.0000      209.0400        0.0000        0.0000        0.0000        0.0000        0.0000        0.0000        0.0000        0.0000        0.0000        0.0000        0.0000        0.0000        0.0000        0.0000        0.0000        0.0000        0.0000        0.0000        0.0000        0.0000        0.0000        0.0000        0.0000        0.0000        0.0000        0.0000        0.0000        0.0000        0.0000        0.0000        0.0000        0.0000        0.0000        0.0000        0.0000        0.0000        0.0000        0.0000        0.0000        0.0000        0.0000        0.0000        0.0000
        0.0000        0.0000        0.0000        0.0000        0.0000        0.0000        0.0000        0.0000        0.0000        0.0000        0.0000        0.0000        0.0000        0.0000        0.0000        0.0000        0.0000        0.0000        0.0000        0.0000        0.0000        0.0000        0.0000        0.0000        0.0000        0.0000        0.0000        0.0000        0.0000        0.0000        0.0000        0.0000        0.0000        0.0000        0.0000        0.0000        0.0000        0.0000        0.0000        0.0000        0.0000        0.0000        0.0000        0.0000        0.0000        0.0000        0.0000        0.0000        0.0000        0.0000        0.0000        0.0000        0.0000        0.0000        0.0000        0.0000        0.0000        0.0000        0.0000        0.0000        0.0000        0.0000        0.0000        0.0000        0.0000        0.0000        0.0000        0.0000        0.0000        0.0000        0.0000        0.0000        0.0000        0.0000        0.0000        0.0000        0.0000        0.0000        0.0000        0.0000        0.0000        0.0000        0.0000        0.0000        0.0000        0.0000        0.0000        0.0000        0.0000        0.0000        0.0000        0.0000        0.0000        0.0000        0.0000        0.0000        0.0000        0.0000        0.0000        0.0000       58.4556       55.1320       45.9092       44.2986       43.7211       44.4639       37.2087       59.6038       28.4217       25.0277       25.7542       25.7348       24.8163       24.1861       22.8282       20.1852       20.8508       20.1134       18.0045       14.6299       14.2208       11.7659       12.5335       14.6248       13.6959       17.5899       27.2255       30.5951       25.4359       35.1233       43.2072       48.2402       48.8556       48.0083       53.7838       55.0927       57.3041       56.8985       62.2726       71.5437       78.1145       75.6468       82.6629       86.9250       85.6237       86.8706       86.9075       82.5888       78.2927       96.6664      110.5823       75.1711       68.9615       69.8291       63.2120       45.6118       40.0724       36.0311       42.4534       39.4262       35.8185       32.8304       33.9297       31.1986       29.8145       29.8126       29.5534       31.3400       31.5249       32.5397       34.5361       43.2781       48.4401       51.2495       50.3972       53.0812       59.7001       48.8009       46.0612       65.5512       56.6757       65.5001       67.5750       58.2968       55.2597       63.4641       70.0983      239.0237        0.0000        0.0000        0.0000        0.0000        0.0000        0.0000        0.0000        0.0000        0.0000        0.0000        0.0000        0.0000      198.2100      250.6200      261.6600        0.0000      192.5100      161.2200        0.0000        0.0000        0.0000        0.0000        0.0000        0.0000        0.0000        0.0000        0.0000        0.0000        0.0000        0.0000        0.0000        0.0000        0.0000        0.0000        0.0000        0.0000        0.0000        0.0000        0.0000        0.0000        0.0000        0.0000        0.0000        0.0000        0.0000        0.0000        0.0000        0.0000        0.0000        0.0000        0.0000        0.0000        0.0000        0.0000        0.0000        0.0000        0.0000        0.0000        0.0000        0.0000        0.0000
        0.0000        0.0000        0.0000        0.0000        0.0000        0.0000        0.0000        0.0000        0.0000        0.0000        0.0000        0.0000        0.0000        0.0000        0.0000        0.0000        0.0000        0.0000        0.0000        0.0000        0.0000        0.0000        0.0000        0.0000        0.0000        0.0000        0.0000        0.0000        0.0000        0.0000        0.0000        0.0000        0.0000        0.0000        0.0000        0.0000        0.0000        0.0000        0.0000        0.0000        0.0000        0.0000        0.0000        0.0000        0.0000        0.0000        0.0000        0.0000        0.0000        0.0000        0.0000        0.0000        0.0000        0.0000        0.0000        0.0000        0.0000        0.0000        0.0000        0.0000        0.0000        0.0000        0.0000        0.0000        0.0000        0.0000        0.0000        0.0000        0.0000        0.0000        0.0000        0.0000        0.0000        0.0000        0.0000        0.0000        0.0000        0.0000        0.0000        0.0000        0.0000        0.0000        0.0000        0.0000        0.0000        0.0000        0.0000        0.0000        0.0000        0.0000        0.0000        0.0000        0.0000        0.0000        0.0000        0.0000        0.0000        0.0000        0.0000       55.2720       52.0725       48.9340       42.7353       40.4666       46.4347       45.4234       42.3031       58.7575       39.8210       25.2076       25.9719       28.7167       27.3247       27.7014       26.2278       26.1285       29.2561       28.0713       20.5211       15.5405       15.5716       15.1852       14.0755       15.7774       14.5638       16.6756       19.1039       21.8133       23.1217       30.9181       36.4765       33.8190       46.7068       53.5021       63.0744       65.0913       74.7806       79.9657       79.9388      100.4261       90.4241       79.3674       82.8492       96.8793       93.3599       87.8831       89.8524       86.7938       87.3360       98.8673      107.1988       64.0146       89.9408       86.9834       65.2409       50.6758       55.0978       64.6541       64.1946       45.5875       39.0434       38.8031       43.1034       36.7325       32.8180       33.8724       33.6346       31.0008       30.8794       31.2828       32.9555       40.2544       41.3068       43.8436       45.3690       45.2667       44.7900       42.0060       42.3114       56.8317       58.8012       59.9461       59.9610       63.2795       53.2599       86.4697       85.4783      270.6504        0.0000        0.0000        0.0000        0.0000        0.0000        0.0000      120.3317      207.2100        0.0000        0.0000        0.0000        0.0000      166.2000      122.9700        0.0000        0.0000        0.0000        0.0000        0.0000        0.0000        0.0000        0.0000        0.0000        0.0000        0.0000        0.0000        0.0000        0.0000        0.0000        0.0000        0.0000        0.0000        0.0000        0.0000        0.0000        0.0000        0.0000        0.0000        0.0000        0.0000        0.0000        0.0000        0.0000        0.0000        0.0000        0.0000        0.0000        0.0000        0.0000        0.0000        0.0000        0.0000        0.0000        0.0000        0.0000        0.0000        0.0000        0.0000        0.0000        0.0000        0.0000
        0.0000        0.0000        0.0000        0.0000        0.0000        0.0000        0.0000        0.0000        0.0000        0.0000        0.0000        0.0000        0.0000        0.0000        0.0000        0.0000        0.0000        0.0000        0.0000        0.0000        0.0000        0.0000        0.0000        0.0000        0.0000        0.0000        0.0000        0.0000        0.0000        0.0000        0.0000        0.0000        0.0000        0.0000        0.0000        0.0000        0.0000        0.0000        0.0000        0.0000        0.0000        0.0000        0.0000        0.0000        0.0000        0.0000        0.0000        0.0000        0.0000        0.0000        0.0000        0.0000        0.0000        0.0000        0.0000        0.0000        0.0000        0.0000        0.0000        0.0000        0.0000        0.0000        0.0000        0.0000        0.0000        0.0000        0.0000        0.0000        0.0000        0.0000        0.0000        0.0000        0.0000        0.0000        0.0000        0.0000        0.0000        0.0000        0.0000        0.0000        0.0000        0.0000        0.0000        0.0000        0.0000        0.0000        0.0000        0.0000        0.0000        0.0000        0.0000        0.0000        0.0000        0.0000        0.0000        0.0000        0.0000       45.1732       61.7448       59.8047       44.3961       38.8046       49.5601       43.8308       39.6872       41.9247       42.1962       38.0403       32.3623       28.2990       29.1224       32.2114       31.6423       31.0716       33.1943       31.4480       30.9758       25.8114       21.6258       17.0797       15.2685       14.8312       14.9535       21.9102       15.3297       16.3015       18.2024       22.6603       25.2438       31.4392       34.7270       39.6818       51.5407       62.9422       57.0146       63.5482       70.2935       72.2069       70.3468       76.1645       74.9671       90.1398       97.9994      108.6562      103.1950       93.4727       93.5881       78.0363       73.0504       68.3285       69.9100       66.8030       71.7553       64.0767       64.9750       63.5294       73.3341       66.9001       68.0061       52.3403       45.0534       41.1939       59.1253       58.9575       36.5233       32.1300       30.4893       28.8897       27.5275       27.9973       30.8120       36.6818       38.6704       43.5208       41.6690       41.8990       41.8235       42.1100       43.4583       44.2529       46.3151       39.3182       45.5455       49.8661       63.3878       89.9715      104.6584        0.0000        0.0000        0.0000        0.0000        0.0000       63.5560       65.9580       56.4726       31.2300        0.0000        0.0000        0.0000        0.0000        0.0000        0.0000        0.0000        0.0000        0.0000        0.0000        0.0000        0.0000        0.0000        0.0000        0.0000        0.0000        0.0000        0.0000        0.0000        0.0000        0.0000        0.0000        0.0000        0.0000        0.0000        0.0000        0.0000        0.0000        0.0000        0.0000        0.0000        0.0000        0.0000        0.0000        0.0000        0.0000        0.0000        0.0000        0.0000        0.0000        0.0000        0.0000        0.0000        0.0000        0.0000        0.0000        0.0000        0.0000        0.0000        0.0000        0.0000        0.0000        0.0000
        0.0000        0.0000        0.0000        0.0000        0.0000        0.0000        0.0000        0.0000        0.0000        0.0000        0.0000        0.0000        0.0000        0.0000        0.0000        0.0000        0.0000        0.0000        0.0000        0.0000        0.0000        0.0000        0.0000        0.0000        0.0000        0.0000        0.0000        0.0000        0.0000        0.0000        0.0000        0.0000        0.0000        0.0000        0.0000        0.0000        0.0000        0.0000        0.0000        0.0000        0.0000        0.0000        0.0000        0.0000        0.0000        0.0000        0.0000        0.0000        0.0000        0.0000        0.0000        0.0000        0.0000        0.0000        0.0000        0.0000        0.0000        0.0000        0.0000        0.0000        0.0000        0.0000        0.0000        0.0000        0.0000        0.0000        0.0000        0.0000        0.0000        0.0000        0.0000        0.0000        0.0000        0.0000        0.0000        0.0000        0.0000        0.0000        0.0000        0.0000        0.0000        0.0000        0.0000        0.0000        0.0000        0.0000        0.0000        0.0000        0.0000        0.0000        0.0000        0.0000        0.0000        0.0000        0.0000        0.0000        0.0000       68.1964       78.8964       55.8949       40.3987       40.3117       52.2201       44.1618       40.0243       39.4256       37.2361       33.9965       32.1587       33.5046       45.3907       38.8712       35.8949       39.8616       40.4050       36.7898       38.9888       28.3417       24.0702       17.7943       17.1311       14.7450       15.2641       22.2633       20.0655       18.6868       21.6959       24.8874       27.2425       30.8851       29.6368       39.2998       50.4937       51.2974       45.8581       54.0569       70.7059       68.5468       65.6003       67.9285       80.6494       86.8105       96.4079      102.5142       91.6256       87.4456       87.2938       71.0593       66.4194       67.3793       66.7449       64.7303       68.9936       68.0626       66.5250       57.2488       72.3660       62.9844       57.4304       45.2852       42.1668       42.6421       78.3419       41.3889       35.0281       31.4640       29.4148       26.2427       25.7875       25.2104       26.2227       32.7009       34.9725       38.8073       35.5097       36.8343       40.7074       42.4547       37.8933       49.3698       42.2981       41.2144       43.7646       53.1851       64.6630      104.0115      125.9165        0.0000        0.0000        0.0000       32.1600       55.1406       46.8216       39.7028       40.8230       17.6700        0.0000        0.0000        0.0000        0.0000        0.0000        0.0000        0.0000        0.0000        0.0000        0.0000        0.0000        0.0000        0.0000        0.0000        0.0000        0.0000        0.0000        0.0000        0.0000        0.0000        0.0000        0.0000        0.0000        0.0000        0.0000        0.0000        0.0000        0.0000        0.0000        0.0000        0.0000        0.0000        0.0000        0.0000        0.0000        0.0000        0.0000        0.0000        0.0000        0.0000        0.0000        0.0000        0.0000        0.0000        0.0000        0.0000        0.0000        0.0000        0.0000        0.0000        0.0000        0.0000        0.0000
        0.0000        0.0000        0.0000        0.0000        0.0000        0.0000        0.0000        0.0000        0.0000        0.0000        0.0000        0.0000        0.0000        0.0000        0.0000        0.0000        0.0000        0.0000        0.0000        0.0000        0.0000        0.0000        0.0000        0.0000        0.0000        0.0000        0.0000        0.0000        0.0000        0.0000        0.0000        0.0000        0.0000        0.0000        0.0000        0.0000        0.0000        0.0000        0.0000        0.0000        0.0000        0.0000        0.0000        0.0000        0.0000        0.0000        0.0000        0.0000        0.0000        0.0000        0.0000        0.0000        0.0000        0.0000        0.0000        0.0000        0.0000        0.0000        0.0000        0.0000        0.0000        0.0000        0.0000        0.0000        0.0000        0.0000        0.0000        0.0000        0.0000        0.0000        0.0000        0.0000        0.0000        0.0000        0.0000        0.0000        0.0000        0.0000        0.0000        0.0000        0.0000        0.0000        0.0000        0.0000        0.0000        0.0000        0.0000        0.0000        0.0000        0.0000        0.0000        0.0000        0.0000        0.0000        0.0000        0.0000       62.6631       73.7813       71.3459       50.5004       41.5033       44.4501       43.9228       53.0119       49.1274       51.6687       48.3002       41.0370       42.7075       51.7554       55.1100       44.3610       42.4961       49.7830       53.0446       40.8268       35.4512      141.0553       59.5978       21.9623       19.7315       20.3665       18.1134       22.0693       23.6015       27.9594       29.1491       41.0233       35.6568       40.5784       42.7128       63.7194       61.9588       56.1640       59.2732       76.4997       86.2974       88.0443       93.0507       75.8552       86.7798      103.6840       97.2543       80.0413       77.1132       81.6866       89.0096       78.9800       73.3371       68.9127       60.5532       50.5126       51.2305       53.2426       53.3277       43.7242       44.2752       51.6196       60.9612       39.9383       40.9746       39.6012       42.8705       34.8519       41.9260       40.8581       30.4410       23.3741       22.5585       21.8943       23.2978       27.1533       28.0794       30.0555       30.6257       38.3759       44.3435       42.0590       39.4882       40.1800       31.9557       29.4088       31.3314       86.2789      213.6051      245.9111        0.0000        0.0000        0.0000        0.0000       32.1054       23.2904       20.9864       19.2599       23.9366       17.6700        0.0000        0.0000        0.0000        0.0000        0.0000        0.0000        0.0000        0.0000        0.0000        0.0000        0.0000        0.0000        0.0000        0.0000        0.0000        0.0000        0.0000        0.0000        0.0000        0.0000        0.0000        0.0000        0.0000        0.0000        0.0000        0.0000        0.0000        0.0000        0.0000        0.0000        0.0000        0.0000        0.0000        0.0000        0.0000        0.0000        0.0000        0.0000        0.0000        0.0000        0.0000        0.0000        0.0000        0.0000        0.0000        0.0000        0.0000        0.0000        0.0000        0.0000        0.0000        0.0000        0.0000
        0.0000        0.0000        0.0000        0.0000        0.0000        0.0000        0.0000        0.0000        0.0000        0.0000        0.0000        0.0000        0.0000        0.0000        0.0000        0.0000        0.0000        0.0000        0.0000        0.0000        0.0000        0.0000        0.0000        0.0000        0.0000        0.0000        0.0000        0.0000        0.0000        0.0000        0.0000        0.0000        0.0000        0.0000        0.0000        0.0000        0.0000        0.0000        0.0000        0.0000        0.0000        0.0000        0.0000        0.0000        0.0000        0.0000        0.0000        0.0000        0.0000        0.0000        0.0000        0.0000        0.0000        0.0000        0.0000        0.0000        0.0000        0.0000        0.0000        0.0000        0.0000        0.0000        0.0000        0.0000        0.0000        0.0000        0.0000        0.0000        0.0000        0.0000        0.0000        0.0000        0.0000        0.0000        0.0000        0.0000        0.0000        0.0000        0.0000        0.0000        0.0000        0.0000        0.0000        0.0000        0.0000        0.0000        0.0000        0.0000        0.0000        0.0000        0.0000        0.0000        0.0000        0.0000        0.0000        0.0000       68.0277       54.1078       50.3035       42.9194       39.9865       53.1293       46.7175       53.5843       51.8830       47.8515       44.7183       47.1819       45.8262       50.6773       47.1054       43.2872       44.6298       45.8267       46.1194       41.1755       35.5482       75.2040      106.8952       23.3866       22.5326       22.7770       21.9357       31.1795       34.1767       31.6158       29.3241       38.6713       43.8637       43.6981       59.7962       76.9180       79.9947       81.0630       68.9393       75.9196       70.6347       72.4588       86.9704       98.8088      114.3322       90.7903       65.1220       76.5204       77.9853       87.9256       87.1027       83.8755       67.2574       58.7831       58.8466       53.1749       48.0818       42.0505       45.9590       38.6978       38.8432       42.8792       53.5951       35.8337       34.7828       33.5513       31.4690       29.4904       31.7169       29.3520       26.3553       21.2974       20.1688       19.7190       20.8323       24.2882       24.1973       26.0171       35.1857       36.0630       44.5295       41.3394       38.4388       32.8242       34.2468       40.8181       56.4697        0.0000        0.0000        0.0000        0.0000        0.0000        0.0000       30.1008       35.3086       25.9186       16.6929       15.9278       27.6970        0.0000        0.0000        0.0000        0.0000        0.0000        0.0000        0.0000        0.0000        0.0000        0.0000        0.0000        0.0000        0.0000        0.0000        0.0000        0.0000        0.0000        0.0000        0.0000        0.0000        0.0000        0.0000        0.0000        0.0000        0.0000        0.0000        0.0000        0.0000        0.0000        0.0000        0.0000        0.0000        0.0000        0.0000        0.0000        0.0000        0.0000        0.0000        0.0000        0.0000        0.0000        0.0000        0.0000        0.0000        0.0000        0.0000        0.0000        0.0000        0.0000        0.0000        0.0000        0.0000        0.0000        0.0000
        0.0000        0.0000        0.0000        0.0000        0.0000        0.0000        0.0000        0.0000        0.0000        0.0000        0.0000        0.0000        0.0000        0.0000        0.0000        0.0000        0.0000        0.0000        0.0000        0.0000        0.0000        0.0000        0.0000        0.0000        0.0000        0.0000        0.0000        0.0000        0.0000        0.0000        0.0000        0.0000        0.0000        0.0000        0.0000        0.0000        0.0000        0.0000        0.0000        0.0000        0.0000        0.0000        0.0000        0.0000        0.0000        0.0000        0.0000        0.0000        0.0000        0.0000        0.0000        0.0000        0.0000        0.0000        0.0000        0.0000        0.0000        0.0000        0.0000        0.0000        0.0000        0.0000        0.0000        0.0000        0.0000        0.0000        0.0000        0.0000        0.0000        0.0000        0.0000        0.0000        0.0000        0.0000        0.0000        0.0000        0.0000        0.0000        0.0000        0.0000        0.0000        0.0000        0.0000        0.0000        0.0000        0.0000        0.0000        0.0000        0.0000        0.0000        0.0000        0.0000        0.0000        0.0000        0.0000        0.0000       65.9201       70.7972       50.5068       41.0954       39.1789       41.4260       49.5403       46.5275       49.4697       42.5357       53.2970       51.8291       47.6000       49.8782       50.8923       51.4867       50.7138       47.4754       46.5709       38.7789       37.6715       37.9765       62.1503       30.4461       36.7543       33.9104       34.7203       28.9120       27.9599       30.6039       33.8013       66.4276       63.3532       56.3640       52.8433       67.0842       73.2216       60.7503       58.2373       65.6312       62.2161       62.8244       75.0301       81.2903       83.6663       68.2541       67.0029       76.8347       85.2672      113.9559       96.9670       79.4294       81.5563       80.8213       78.8951       56.9694       47.9311       45.2305       45.4657       41.0125       44.2700       46.2437       45.9971       38.9776       34.7501       33.9542       31.3617       28.6518       27.4310       27.0923       26.7475       19.7718       17.8681       18.2218       18.5736       21.2860       21.6213       22.6058       26.7905       34.4924       41.6883       47.2321       39.6265       48.0577       43.0262       44.9363        0.0000        0.0000        0.0000        0.0000        0.0000        0.0000       31.5554       28.9272       30.3930       21.5736       28.1941       25.5524       32.9010        0.0000        0.0000        0.0000        0.0000        0.0000        0.0000        0.0000        0.0000        0.0000        0.0000        0.0000        0.0000        0.0000        0.0000        0.0000        0.0000        0.0000        0.0000        0.0000        0.0000        0.0000        0.0000        0.0000        0.0000        0.0000        0.0000        0.0000        0.0000        0.0000        0.0000        0.0000        0.0000        0.0000        0.0000        0.0000        0.0000        0.0000        0.0000        0.0000        0.0000        0.0000        0.0000        0.0000        0.0000        0.0000        0.0000        0.0000        0.0000        0.0000        0.0000        0.0000        0.0000        0.0000        0.0000
        0.0000        0.0000        0.0000        0.0000        0.0000        0.0000        0.0000        0.0000        0.0000        0.0000        0.0000        0.0000        0.0000        0.0000        0.0000        0.0000        0.0000        0.0000        0.0000        0.0000        0.0000        0.0000        0.0000        0.0000        0.0000        0.0000        0.0000        0.0000        0.0000        0.0000        0.0000        0.0000        0.0000        0.0000        0.0000        0.0000        0.0000        0.0000        0.0000        0.0000        0.0000        0.0000        0.0000        0.0000        0.0000        0.0000        0.0000        0.0000        0.0000        0.0000        0.0000        0.0000        0.0000        0.0000        0.0000        0.0000        0.0000        0.0000        0.0000        0.0000        0.0000        0.0000        0.0000        0.0000        0.0000        0.0000        0.0000        0.0000        0.0000        0.0000        0.0000        0.0000        0.0000        0.0000        0.0000        0.0000        0.0000        0.0000        0.0000        0.0000        0.0000        0.0000        0.0000        0.0000        0.0000        0.0000        0.0000        0.0000        0.0000        0.0000        0.0000        0.0000        0.0000        0.0000        0.0000        0.0000        0.0000       54.2125       61.5950       45.7305       46.1106       42.3179       51.5971       50.5358       51.6789       52.7107       52.1053       49.4956       49.0538       53.2429       55.1588       57.6183       58.7036       52.0008       49.7820       45.0490       40.5113       40.9951       47.9421       34.9959       35.2329       30.2380       32.2317       29.9555       32.3680       30.2772       33.6727       60.9148       48.4592       36.2239       36.5849       41.2269       57.9070       45.8451       51.9538       52.0784       52.9590       57.3471       74.0444       99.3947       90.7845       78.1364       75.5645       71.7412       80.2528       87.9912       64.3009       55.7716       92.3789       76.9009       65.1172       48.7321       48.6357       43.6664       48.9291       43.4010       46.6279       44.6085       42.2268       41.2038       36.7153       34.5562       37.4543       30.6078       30.6746       25.2870       23.0166       20.5321       18.5380       16.9212       17.6732       20.9663       22.6741       24.0853       26.4847       33.3665       32.9325       35.9862       41.4961       52.9290       71.9075        0.0000        0.0000        0.0000        0.0000        0.0000        0.0000        0.0000       35.4656       32.0066       32.6396       37.4319       43.2182       31.7322       44.3198        0.0000        0.0000        0.0000        0.0000        0.0000        0.0000        0.0000        0.0000        0.0000        0.0000        0.0000        0.0000        0.0000        0.0000        0.0000        0.0000        0.0000        0.0000        0.0000        0.0000        0.0000        0.0000        0.0000        0.0000        0.0000        0.0000        0.0000        0.0000        0.0000        0.0000        0.0000        0.0000        0.0000        0.0000        0.0000        0.0000        0.0000        0.0000        0.0000        0.0000        0.0000        0.0000        0.0000        0.0000        0.0000        0.0000        0.0000        0.0000        0.0000        0.0000        0.0000        0.0000        0.0000        0.0000
        0.0000        0.0000        0.0000        0.0000        0.0000        0.0000        0.0000        0.0000        0.0000        0.0000        0.0000        0.0000        0.0000        0.0000        0.0000        0.0000        0.0000        0.0000        0.0000        0.0000        0.0000        0.0000        0.0000        0.0000        0.0000        0.0000        0.0000        0.0000        0.0000        0.0000        0.0000        0.0000        0.0000        0.0000        0.0000        0.0000        0.0000        0.0000        0.0000        0.0000        0.0000        0.0000        0.0000        0.0000        0.0000        0.0000        0.0000        0.0000        0.0000        0.0000        0.0000        0.0000        0.0000        0.0000        0.0000        0.0000        0.0000        0.0000        0.0000        0.0000        0.0000        0.0000        0.0000        0.0000        0.0000        0.0000        0.0000        0.0000        0.0000        0.0000        0.0000        0.0000        0.0000        0.0000        0.0000        0.0000        0.0000        0.0000        0.0000        0.0000        0.0000        0.0000        0.0000        0.0000        0.0000        0.0000        0.0000        0.0000        0.0000        0.0000        0.0000        0.0000        0.0000        0.0000        0.0000        0.0000       58.5300       48.4399       44.7063       55.2794        0.0000       47.1232       64.3175       60.8534       44.7084       42.8436       46.8986       50.7282       51.8977       60.1469       58.9078       59.8072       66.7412       60.0897       61.8219       51.9205       57.4739       49.6279       48.4299       37.2221       31.9670       31.4052       31.5293       27.7113       30.5319       30.7057       32.4638       28.2941       28.1992       28.2373       27.2209       30.2633       31.9947       32.9147       33.5097       43.6142       48.3450       76.9442       89.1339       93.5930       83.4555       76.5092       75.5837       39.1454       38.7491       36.6146       35.2505       57.7127       76.7322       54.3870       54.4291       47.7474       48.7090       52.0506       86.0135       68.6628       69.0491       71.9554       53.9954       44.0349       40.5910       37.1918       37.2814       37.7565       34.1108       34.1661       31.3604       24.8983       23.4633       22.7188       19.7562       22.9582       20.5966       21.1502       22.9833       17.3770       25.7541       23.6925       33.6888        0.0000        0.0000        0.0000        0.0000        0.0000       59.2200       58.7700        0.0000       60.9008       51.0354       49.1039       46.7976       46.2805       50.7678       53.0418        0.0000        0.0000        0.0000        0.0000        0.0000        0.0000        0.0000        0.0000        0.0000        0.0000        0.0000        0.0000        0.0000        0.0000        0.0000        0.0000        0.0000        0.0000        0.0000        0.0000        0.0000        0.0000        0.0000        0.0000        0.0000        0.0000        0.0000        0.0000        0.0000        0.0000        0.0000        0.0000        0.0000        0.0000        0.0000        0.0000        0.0000        0.0000        0.0000        0.0000        0.0000        0.0000        0.0000        0.0000        0.0000        0.0000        0.0000        0.0000        0.0000        0.0000        0.0000        0.0000        0.0000        0.0000        0.0000
        0.0000        0.0000        0.0000        0.0000        0.0000        0.0000        0.0000        0.0000        0.0000        0.0000        0.0000        0.0000        0.0000        0.0000        0.0000        0.0000        0.0000        0.0000        0.0000        0.0000        0.0000        0.0000        0.0000        0.0000        0.0000        0.0000        0.0000        0.0000        0.0000        0.0000        0.0000        0.0000        0.0000        0.0000        0.0000        0.0000        0.0000        0.0000        0.0000        0.0000        0.0000        0.0000        0.0000        0.0000        0.0000        0.0000        0.0000        0.0000        0.0000        0.0000        0.0000        0.0000        0.0000        0.0000        0.0000        0.0000        0.0000        0.0000        0.0000        0.0000        0.0000        0.0000        0.0000        0.0000        0.0000        0.0000        0.0000        0.0000        0.0000        0.0000        0.0000        0.0000        0.0000        0.0000        0.0000        0.0000        0.0000        0.0000        0.0000        0.0000        0.0000        0.0000        0.0000        0.0000        0.0000        0.0000        0.0000        0.0000        0.0000        0.0000        0.0000        0.0000        0.0000        0.0000        0.0000        0.0000        0.0000       34.2063        0.0000        0.0000        0.0000       61.0555       62.4116       47.0208       45.8160       47.8806       46.0517       49.6761       55.8542       59.3196       62.2416       72.6916       77.2596       70.0560       68.7683       63.2685       50.3864       49.6941       56.2673       32.6585       24.4540       27.0076       29.9568       34.7552       32.5579       30.0404       28.9439       29.6597       27.9634       26.3529       27.5855       34.2317       29.5640       31.9551       34.0278       42.3501       55.0665       68.7286       69.4453       73.3514       79.6817       87.8006       56.5604       35.8375       33.9923       33.7712       40.4327       31.9840       32.1431       36.4085       34.5762       42.9453       47.8092       65.0768       69.8974       72.2197       74.7056       64.5085       53.9749       44.6142       40.5718       38.0634       41.0642       39.9626       36.1685       34.1879       32.5878       24.8743       20.7585       21.5257       22.4294       21.9085       16.1031       22.0705       21.0905       24.6698       17.5923       14.3499       26.6190        0.0000        0.0000        0.0000        0.0000        0.0000       54.5100       59.5200       55.0800       57.7974       53.8021       51.3026       52.8689       51.7951       55.8050       53.3244        0.0000        0.0000        0.0000        0.0000        0.0000        0.0000        0.0000        0.0000        0.0000        0.0000        0.0000        0.0000        0.0000        0.0000        0.0000        0.0000        0.0000        0.0000        0.0000        0.0000        0.0000        0.0000        0.0000        0.0000        0.0000        0.0000        0.0000        0.0000        0.0000        0.0000        0.0000        0.0000        0.0000        0.0000        0.0000        0.0000        0.0000        0.0000        0.0000        0.0000        0.0000        0.0000        0.0000        0.0000        0.0000        0.0000        0.0000        0.0000        0.0000        0.0000        0.0000        0.0000        0.0000        0.0000        0.0000
        0.0000        0.0000        0.0000        0.0000        0.0000        0.0000        0.0000        0.0000        0.0000        0.0000        0.0000        0.0000        0.0000        0.0000        0.0000        0.0000        0.0000        0.0000        0.0000        0.0000        0.0000        0.0000        0.0000        0.0000        0.0000        0.0000        0.0000        0.0000        0.0000        0.0000        0.0000        0.0000        0.0000        0.0000        0.0000        0.0000        0.0000        0.0000        0.0000        0.0000        0.0000        0.0000        0.0000        0.0000        0.0000        0.0000        0.0000        0.0000        0.0000        0.0000        0.0000        0.0000        0.0000        0.0000        0.0000        0.0000        0.0000        0.0000        0.0000        0.0000        0.0000        0.0000        0.0000        0.0000        0.0000        0.0000        0.0000        0.0000        0.0000        0.0000        0.0000        0.0000        0.0000        0.0000        0.0000        0.0000        0.0000        0.0000        0.0000        0.0000        0.0000        0.0000        0.0000        0.0000        0.0000        0.0000        0.0000        0.0000        0.0000        0.0000        0.0000        0.0000        0.0000        0.0000        0.0000        0.0000        0.0000        0.0000        0.0000        0.0000        0.0000       65.4679       70.3432       63.5036       53.0947       52.6636       55.3058       59.0471       59.8628       63.4308       65.7259       80.2023       84.5954       76.1029       74.4542       70.1934       63.9340       62.3711       61.2522       50.1875       40.6796       54.9198       42.2519       56.5486       39.8841       40.9751       32.4595       33.7716       33.6133       36.0394       32.0618       41.2184       45.7577       46.1306       40.7499       52.4765       49.9482       73.2700       68.9461       94.2673      122.6830       87.0358       53.7030       39.3321       33.5969       38.8619       33.9398       47.6049       50.6576       40.2646       40.2269       46.6975       47.9957       49.7184       78.7748       81.9605       79.3535       75.5406       70.0576       45.7898       40.5483       38.4414       38.2185       40.7066       36.6557       32.5037       28.5959       26.1568       18.1197       18.9698       18.6485       25.5887       26.6567       30.6697       31.8831       45.0648       15.7204        0.0000        0.0000        0.0000        0.0000        0.0000        0.0000       41.1600       25.9500       32.9100       32.2200       48.8644       49.5437       49.0660       54.5394       52.1632       52.0832       55.0666        0.0000        0.0000        0.0000        0.0000        0.0000        0.0000        0.0000        0.0000        0.0000        0.0000        0.0000        0.0000        0.0000        0.0000        0.0000        0.0000        0.0000        0.0000        0.0000        0.0000        0.0000        0.0000        0.0000        0.0000        0.0000        0.0000        0.0000        0.0000        0.0000        0.0000        0.0000        0.0000        0.0000        0.0000        0.0000        0.0000        0.0000        0.0000        0.0000        0.0000        0.0000        0.0000        0.0000        0.0000        0.0000        0.0000        0.0000        0.0000        0.0000        0.0000        0.0000        0.0000        0.0000        0.0000        0.0000
        0.0000        0.0000        0.0000        0.0000        0.0000        0.0000        0.0000        0.0000        0.0000        0.0000        0.0000        0.0000        0.0000        0.0000        0.0000        0.0000        0.0000        0.0000        0.0000        0.0000        0.0000        0.0000        0.0000        0.0000        0.0000        0.0000        0.0000        0.0000        0.0000        0.0000        0.0000        0.0000        0.0000        0.0000        0.0000        0.0000        0.0000        0.0000        0.0000        0.0000        0.0000        0.0000        0.0000        0.0000        0.0000        0.0000        0.0000        0.0000        0.0000        0.0000        0.0000        0.0000        0.0000        0.0000        0.0000        0.0000        0.0000        0.0000        0.0000        0.0000        0.0000        0.0000        0.0000        0.0000        0.0000        0.0000        0.0000        0.0000        0.0000        0.0000        0.0000        0.0000        0.0000        0.0000        0.0000        0.0000        0.0000        0.0000        0.0000        0.0000        0.0000        0.0000        0.0000        0.0000        0.0000        0.0000        0.0000        0.0000        0.0000        0.0000        0.0000        0.0000        0.0000        0.0000        0.0000        0.0000        0.0000        0.0000        0.0000        0.0000        0.0000        0.0000       98.1574       75.5935       66.8283       55.7590       53.2901       63.3803       59.9084       63.8712       69.2075       91.0999       88.5009       89.1990       93.3137       82.0598       83.8502       74.4631       77.6033       68.1561       58.7239       57.0106       64.2072       67.1074       53.6171       53.4292       44.6635       41.6172       37.9958       33.7213       42.7347       46.6808       48.4443       51.9815       53.8873       63.8196       59.0365       54.8182       55.5832       83.0874       69.1226       70.5367       66.2452       54.9040       46.8746       42.3728       40.3221       40.2230       41.8462       57.0022       44.3837       50.8986       54.2663       50.6409       59.0638       74.9811       65.7479       63.1041       55.5124       44.8645       46.3456       39.1440       41.7289       37.6433       34.5638       29.4288       28.0588       21.3488       16.6621       15.3349       14.3178       18.4634       16.9159       15.2371       23.7675       25.7248       26.3694        0.0000        0.0000        0.0000        0.0000        0.0000        0.0000        0.0000       10.4100        7.8300       12.5700       44.0261       42.6351       43.3744       48.3181       48.9035       52.7429       51.7681        0.0000        0.0000        0.0000        0.0000        0.0000        0.0000        0.0000        0.0000        0.0000        0.0000        0.0000        0.0000        0.0000        0.0000        0.0000        0.0000        0.0000        0.0000        0.0000        0.0000        0.0000        0.0000        0.0000        0.0000        0.0000        0.0000        0.0000        0.0000        0.0000        0.0000        0.0000        0.0000        0.0000        0.0000        0.0000        0.0000        0.0000        0.0000        0.0000        0.0000        0.0000        0.0000        0.0000        0.0000        0.0000        0.0000        0.0000        0.0000        0.0000        0.0000        0.0000        0.0000        0.0000        0.0000        0.0000
        0.0000        0.0000        0.0000        0.0000        0.0000        0.0000        0.0000        0.0000        0.0000        0.0000        0.0000        0.0000        0.0000        0.0000        0.0000        0.0000        0.0000        0.0000        0.0000        0.0000        0.0000        0.0000        0.0000        0.0000        0.0000        0.0000        0.0000        0.0000        0.0000        0.0000        0.0000        0.0000        0.0000        0.0000        0.0000        0.0000        0.0000        0.0000        0.0000        0.0000        0.0000        0.0000        0.0000        0.0000        0.0000        0.0000        0.0000        0.0000        0.0000        0.0000        0.0000        0.0000        0.0000        0.0000        0.0000        0.0000        0.0000        0.0000        0.0000        0.0000        0.0000        0.0000        0.0000        0.0000        0.0000        0.0000        0.0000        0.0000        0.0000        0.0000        0.0000        0.0000        0.0000        0.0000        0.0000        0.0000        0.0000        0.0000        0.0000        0.0000        0.0000        0.0000        0.0000        0.0000        0.0000        0.0000        0.0000        0.0000        0.0000        0.0000        0.0000        0.0000        0.0000        0.0000        0.0000        0.0000        0.0000        0.0000        0.0000        0.0000        0.0000        0.0000        0.0000       76.3509       52.7361       58.7882       66.3720       62.1893       60.4145       64.9951       73.8007       85.0890      102.7797      104.0634      102.0991      115.5992      132.0386      115.4707      119.6165       96.2273      102.4104       91.3905       83.8408       74.0476       66.6803       62.9111       64.0399        0.0000        0.0000       63.4721       66.8664       61.3133       58.6973       63.9531       68.0388       87.3068       88.5929       91.9603       82.5953       83.6552       77.9949       96.2484       97.1721       80.0986       50.8397       48.7213       53.5907       57.8984       77.2666       79.7453       73.4673       53.0338       54.5242       55.0994       54.2860       56.8501       57.3265       54.1477       51.3765       46.6298       39.2402       44.5574       59.4262       33.2703       29.7090       26.3560       25.1620       24.7856       19.7134       18.4184       13.1861       19.7028       18.9635       10.4765        0.0000        0.0000        0.0000        0.0000        0.0000        0.0000        0.0000        0.0000        0.0000        0.0000        0.0000        0.0000        0.0000       29.7033       29.3135       29.2222       30.4727       39.0155       42.0229        0.0000        0.0000        0.0000        0.0000        0.0000        0.0000        0.0000        0.0000        0.0000        0.0000        0.0000        0.0000        0.0000        0.0000        0.0000        0.0000        0.0000        0.0000        0.0000        0.0000        0.0000        0.0000        0.0000        0.0000        0.0000        0.0000        0.0000        0.0000        0.0000        0.0000        0.0000        0.0000        0.0000        0.0000        0.0000        0.0000        0.0000        0.0000        0.0000        0.0000        0.0000        0.0000        0.0000        0.0000        0.0000        0.0000        0.0000        0.0000        0.0000        0.0000        0.0000        0.0000        0.0000        0.0000        0.0000        0.0000
        0.0000        0.0000        0.0000        0.0000        0.0000        0.0000        0.0000        0.0000        0.0000        0.0000        0.0000        0.0000        0.0000        0.0000        0.0000        0.0000        0.0000        0.0000        0.0000        0.0000        0.0000        0.0000        0.0000        0.0000        0.0000        0.0000        0.0000        0.0000        0.0000        0.0000        0.0000        0.0000        0.0000        0.0000        0.0000        0.0000        0.0000        0.0000        0.0000        0.0000        0.0000        0.0000        0.0000        0.0000        0.0000        0.0000        0.0000        0.0000        0.0000        0.0000        0.0000        0.0000        0.0000        0.0000        0.0000        0.0000        0.0000        0.0000        0.0000        0.0000        0.0000        0.0000        0.0000        0.0000        0.0000        0.0000        0.0000        0.0000        0.0000        0.0000        0.0000        0.0000        0.0000        0.0000        0.0000        0.0000        0.0000        0.0000        0.0000        0.0000        0.0000        0.0000        0.0000        0.0000        0.0000        0.0000        0.0000        0.0000        0.0000        0.0000        0.0000        0.0000        0.0000        0.0000        0.0000        0.0000        0.0000        0.0000        0.0000        0.0000        0.0000        0.0000        0.0000       79.5668       71.4751       56.7715       62.3321       66.9501       64.7074       67.1899       72.9934       93.7063      106.1407      108.9204      110.8539      124.6196      139.0482      135.2797      133.1742       99.8697      104.2489       98.7338       95.3444       94.3916       78.4959       80.6971        0.0000        0.0000        0.0000        0.0000        0.0000        0.0000       63.7844       74.0947       76.3432      100.8455       87.7402       77.2690       72.8079       81.8138       75.0737       91.0742       75.3025       65.8065       68.3342       69.5914       86.5770       79.0091       84.3916       86.7877       80.4320       59.6852       59.0172       59.5571       57.8068       59.1459       56.4962       53.1246       49.9557       45.8888       42.3642       44.9175       43.2340       35.7760       30.1011       24.2503       19.0198       29.1639       35.1770       23.4181       23.4014       37.7279        0.0000        0.0000        0.0000        0.0000        0.0000        0.0000        0.0000        0.0000        0.0000        0.0000        0.0000        0.0000        0.0000        0.0000        0.0000       28.0005       25.4579       23.6550       24.6740       31.9625       34.6237       52.3588        0.0000        0.0000        0.0000        0.0000        0.0000        0.0000        0.0000        0.0000        0.0000        0.0000        0.0000        0.0000        0.0000        0.0000        0.0000        0.0000        0.0000        0.0000        0.0000        0.0000        0.0000        0.0000        0.0000        0.0000        0.0000        0.0000        0.0000        0.0000        0.0000        0.0000        0.0000        0.0000        0.0000        0.0000        0.0000        0.0000        0.0000        0.0000        0.0000        0.0000        0.0000        0.0000        0.0000        0.0000        0.0000        0.0000        0.0000        0.0000        0.0000        0.0000        0.0000        0.0000        0.0000        0.0000        0.0000
        0.0000        0.0000        0.0000        0.0000        0.0000        0.0000        0.0000        0.0000        0.0000        0.0000        0.0000        0.0000        0.0000        0.0000        0.0000        0.0000        0.0000        0.0000        0.0000        0.0000        0.0000        0.0000        0.0000        0.0000        0.0000        0.0000        0.0000        0.0000        0.0000        0.0000        0.0000        0.0000        0.0000        0.0000        0.0000        0.0000        0.0000        0.0000        0.0000        0.0000        0.0000        0.0000        0.0000        0.0000        0.0000        0.0000        0.0000        0.0000        0.0000        0.0000        0.0000        0.0000        0.0000        0.0000        0.0000        0.0000        0.0000        0.0000        0.0000        0.0000        0.0000        0.0000        0.0000        0.0000        0.0000        0.0000        0.0000        0.0000        0.0000        0.0000        0.0000        0.0000        0.0000        0.0000        0.0000        0.0000        0.0000        0.0000        0.0000        0.0000        0.0000        0.0000        0.0000        0.0000        0.0000        0.0000        0.0000        0.0000        0.0000        0.0000        0.0000        0.0000        0.0000        0.0000        0.0000        0.0000        0.0000        0.0000        0.0000        0.0000        0.0000        0.0000        0.0000       74.4444       58.0518       55.5253       58.1649       64.8132       70.1631       70.9996       78.4503      100.3346      112.8051      123.2669      127.9624      137.9745      134.0847        0.0000      135.1042      120.4987        0.0000        0.0000      112.3929      106.7962        0.0000        0.0000        0.0000        0.0000        0.0000        0.0000        0.0000        0.0000       69.7099       63.2466       61.5175       76.7941       93.7690       82.2376       80.2636      102.7325       88.8775       89.3289       82.0579       76.9679       77.2537       92.8592      106.2219       65.2071       79.3639       88.5214       82.8651       62.0036       56.9928       59.7462       62.8514       72.2075       64.2356       53.9564       50.0218       47.7367       42.1664       40.3815       36.0023       27.0747       24.5175       24.3806       23.7871        0.0000        0.0000        0.0000        0.0000        0.0000        0.0000        0.0000        0.0000        0.0000        0.0000        0.0000        0.0000        0.0000        0.0000        0.0000        0.0000        0.0000        0.0000        0.0000        0.0000       21.4220       20.7299       21.0235       24.5712       30.0849        0.0000        0.0000        0.0000        0.0000        0.0000        0.0000        0.0000        0.0000        0.0000        0.0000        0.0000        0.0000        0.0000        0.0000        0.0000        0.0000        0.0000        0.0000        0.0000        0.0000        0.0000        0.0000        0.0000        0.0000        0.0000        0.0000        0.0000        0.0000        0.0000        0.0000        0.0000        0.0000        0.0000        0.0000        0.0000        0.0000        0.0000        0.0000        0.0000        0.0000        0.0000        0.0000        0.0000        0.0000        0.0000        0.0000        0.0000        0.0000        0.0000        0.0000        0.0000        0.0000        0.0000        0.0000        0.0000        0.0000        0.0000
        0.0000        0.0000        0.0000        0.0000        0.0000        0.0000        0.0000        0.0000        0.0000        0.0000        0.0000        0.0000        0.0000        0.0000        0.0000        0.0000        0.0000        0.0000        0.0000        0.0000        0.0000        0.0000        0.0000        0.0000        0.0000        0.0000        0.0000        0.0000        0.0000        0.0000        0.0000        0.0000        0.0000        0.0000        0.0000        0.0000        0.0000        0.0000        0.0000        0.0000        0.0000        0.0000        0.0000        0.0000        0.0000        0.0000        0.0000        0.0000        0.0000        0.0000        0.0000        0.0000        0.0000        0.0000        0.0000        0.0000        0.0000        0.0000        0.0000        0.0000        0.0000        0.0000        0.0000        0.0000        0.0000        0.0000        0.0000        0.0000        0.0000        0.0000        0.0000        0.0000        0.0000        0.0000        0.0000        0.0000        0.0000        0.0000        0.0000        0.0000        0.0000        0.0000        0.0000        0.0000        0.0000        0.0000        0.0000        0.0000        0.0000        0.0000        0.0000        0.0000        0.0000        0.0000        0.0000        0.0000        0.0000        0.0000        0.0000        0.0000        0.0000        0.0000        0.0000       67.4521       59.1498       62.8053       55.8037       63.7033       67.4351       81.3303       93.6926      107.7855      116.4906      125.8598        0.0000        0.0000        0.0000        0.0000        0.0000        0.0000        0.0000        0.0000        0.0000        0.0000        0.0000        0.0000        0.0000        0.0000        0.0000        0.0000        0.0000        0.0000        0.0000       66.4470       63.4109       81.2898       84.7415       71.9145       68.9393       71.4944       59.7968       68.4158       56.7757       62.4442       84.8422      105.4503       99.1902       58.0161       63.8722       76.3645       75.4010       57.4619       55.4837       52.0807       53.5434       54.9171       74.3594       65.3681       50.7790       44.5919       40.8239       37.6878       35.6321       30.0941       25.5420       19.2534        0.0000        0.0000        0.0000        0.0000        0.0000        0.0000        0.0000        0.0000        0.0000        0.0000        0.0000        0.0000        0.0000        0.0000        0.0000        0.0000        0.0000        0.0000        0.0000        0.0000        0.0000        0.0000       23.2967       26.5295       26.7401        0.0000       32.6966       37.9628        0.0000        0.0000        0.0000        0.0000        0.0000        0.0000        0.0000        0.0000        0.0000        0.0000        0.0000        0.0000        0.0000        0.0000        0.0000        0.0000        0.0000        0.0000        0.0000        0.0000        0.0000        0.0000        0.0000        0.0000        0.0000        0.0000        0.0000        0.0000        0.0000        0.0000        0.0000        0.0000        0.0000        0.0000        0.0000        0.0000        0.0000        0.0000        0.0000        0.0000        0.0000        0.0000        0.0000        0.0000        0.0000        0.0000        0.0000        0.0000        0.0000        0.0000        0.0000        0.0000        0.0000        0.0000        0.0000
        0.0000        0.0000        0.0000        0.0000        0.0000        0.0000        0.0000        0.0000        0.0000        0.0000        0.0000        0.0000        0.0000        0.0000        0.0000        0.0000        0.0000        0.0000        0.0000        0.0000        0.0000        0.0000        0.0000        0.0000        0.0000        0.0000        0.0000        0.0000        0.0000        0.0000        0.0000        0.0000        0.0000        0.0000        0.0000        0.0000        0.0000        0.0000        0.0000        0.0000        0.0000        0.0000        0.0000        0.0000        0.0000        0.0000        0.0000        0.0000        0.0000        0.0000        0.0000        0.0000        0.0000        0.0000        0.0000        0.0000        0.0000        0.0000        0.0000        0.0000        0.0000        0.0000        0.0000        0.0000        0.0000        0.0000        0.0000        0.0000        0.0000        0.0000        0.0000        0.0000        0.0000        0.0000        0.0000        0.0000        0.0000        0.0000        0.0000        0.0000        0.0000        0.0000        0.0000        0.0000        0.0000        0.0000        0.0000        0.0000        0.0000        0.0000        0.0000        0.0000        0.0000        0.0000        0.0000        0.0000        0.0000        0.0000        0.0000        0.0000        0.0000        0.0000        0.0000        0.0000        0.0000       65.0275       66.2063       65.6264       67.7561       89.5121      100.2007      118.1543      141.3786      141.9106      120.3649        0.0000        0.0000        0.0000        0.0000        0.0000        0.0000        0.0000        0.0000        0.0000        0.0000        0.0000        0.0000        0.0000        0.0000        0.0000        0.0000        0.0000        0.0000       70.4696       64.2990       53.0020       45.9929       39.4058       36.3575       22.0370       21.1025       15.7770       19.3955       42.1048       60.7129       42.0769       47.6946       38.1977       45.6905       46.6082       47.1935       41.5005       37.5521       37.2296       44.9447       61.2416       61.4267       51.9282       42.1566       43.4669       44.3068       41.8646       37.5290       11.4000       22.6800        0.0000        0.0000        0.0000        0.0000        0.0000        0.0000        0.0000        0.0000        0.0000        0.0000        0.0000        0.0000        0.0000        0.0000        0.0000        0.0000        0.0000        0.0000        0.0000        0.0000        0.0000        0.0000        0.0000        0.0000       29.2415       38.5204        0.0000      109.7700       33.6300        0.0000        0.0000        0.0000        0.0000        0.0000        0.0000        0.0000        0.0000        0.0000        0.0000        0.0000        0.0000        0.0000        0.0000        0.0000        0.0000        0.0000        0.0000        0.0000        0.0000        0.0000        0.0000        0.0000        0.0000        0.0000        0.0000        0.0000        0.0000        0.0000        0.0000        0.0000        0.0000        0.0000        0.0000        0.0000        0.0000        0.0000        0.0000        0.0000        0.0000        0.0000        0.0000        0.0000        0.0000        0.0000        0.0000        0.0000        0.0000        0.0000        0.0000        0.0000        0.0000        0.0000        0.0000        0.0000
        0.0000        0.0000        0.0000        0.0000        0.0000        0.0000        0.0000        0.0000        0.0000        0.0000        0.0000        0.0000        0.0000        0.0000        0.0000        0.0000        0.0000        0.0000        0.0000        0.0000        0.0000        0.0000        0.0000        0.0000        0.0000        0.0000        0.0000        0.0000        0.0000        0.0000        0.0000        0.0000        0.0000        0.0000        0.0000        0.0000        0.0000        0.0000        0.0000        0.0000        0.0000        0.0000        0.0000        0.0000        0.0000        0.0000        0.0000        0.0000        0.0000        0.0000        0.0000        0.0000        0.0000        0.0000        0.0000        0.0000        0.0000        0.0000        0.0000        0.0000        0.0000        0.0000        0.0000        0.0000        0.0000        0.0000        0.0000        0.0000        0.0000        0.0000        0.0000        0.0000        0.0000        0.0000        0.0000        0.0000        0.0000        0.0000        0.0000        0.0000        0.0000        0.0000        0.0000        0.0000        0.0000        0.0000        0.0000        0.0000        0.0000        0.0000        0.0000        0.0000        0.0000        0.0000        0.0000        0.0000        0.0000        0.0000        0.0000        0.0000        0.0000        0.0000        0.0000        0.0000        0.0000        0.0000      104.5671       87.0733       85.6481      114.2894      122.5002      133.8865      131.8703      123.3062      109.2623        0.0000        0.0000        0.0000        0.0000        0.0000        0.0000        0.0000        0.0000        0.0000        0.0000        0.0000        0.0000        0.0000        0.0000        0.0000        0.0000        0.0000        0.0000        0.0000        0.0000       49.7528       41.0790       35.0925       41.6728       21.6975       18.1038       17.8023       14.8530       24.4277       25.0970       21.2815       25.0576       31.0729       36.6228       40.1281       44.3636       37.8461       35.3764       35.1237       71.7618       96.4738       42.3476       43.3913       42.1638       47.0255        0.0000        0.0000       45.9414        0.0000        0.0000        0.0000        0.0000        0.0000        0.0000        0.0000        0.0000        0.0000        0.0000        0.0000        0.0000        0.0000        0.0000        0.0000        0.0000        0.0000        0.0000        0.0000        0.0000        0.0000        0.0000        0.0000        0.0000        0.0000        0.0000       35.7114       38.7689        0.0000        0.0000        0.0000        0.0000        0.0000        0.0000        0.0000        0.0000        0.0000        0.0000        0.0000        0.0000        0.0000        0.0000        0.0000        0.0000        0.0000        0.0000        0.0000        0.0000        0.0000        0.0000        0.0000        0.0000        0.0000        0.0000        0.0000        0.0000        0.0000        0.0000        0.0000        0.0000        0.0000        0.0000        0.0000        0.0000        0.0000        0.0000        0.0000        0.0000        0.0000        0.0000        0.0000        0.0000        0.0000        0.0000        0.0000        0.0000        0.0000        0.0000        0.0000        0.0000        0.0000        0.0000        0.0000        0.0000        0.0000        0.0000
[truncated: 212,709 more chars]
