# Supplementary material for: Multidimensional evaluation of the TRMM 3B43V7 satellite-based precipitation product in mainland China from 1998–2016
Source: PeerJ. 2020 Feb 20;8:e8615. doi: 10.7717/peerj.8615 (PMC7036276; doi:10.7717/peerj.8615)
Supplement: Supplemental Information 2 [file peerj-08-8615-s002.zip › TRMM_3B43 data/TRMM 3B43 data-Year-Month/2011-05.txt]

ncols         249
nrows         175
xllcorner     73.250
yllcorner     6.500
cellsize      0.25000
        0.0000        0.0000        0.0000        0.0000        0.0000        0.0000        0.0000        0.0000        0.0000        0.0000        0.0000        0.0000        0.0000        0.0000        0.0000        0.0000        0.0000        0.0000        0.0000        0.0000        0.0000        0.0000        0.0000        0.0000        0.0000        0.0000        0.0000        0.0000        0.0000        0.0000        0.0000        0.0000        0.0000        0.0000        0.0000        0.0000        0.0000        0.0000        0.0000        0.0000        0.0000        0.0000        0.0000        0.0000        0.0000        0.0000        0.0000        0.0000        0.0000        0.0000        0.0000        0.0000        0.0000        0.0000        0.0000        0.0000        0.0000        0.0000        0.0000        0.0000        0.0000        0.0000        0.0000        0.0000        0.0000        0.0000        0.0000        0.0000        0.0000        0.0000        0.0000        0.0000        0.0000        0.0000        0.0000        0.0000        0.0000        0.0000        0.0000        0.0000        0.0000        0.0000        0.0000        0.0000        0.0000        0.0000        0.0000        0.0000        0.0000        0.0000        0.0000        0.0000        0.0000        0.0000        0.0000        0.0000        0.0000        0.0000        0.0000        0.0000        0.0000        0.0000        0.0000        0.0000        0.0000        0.0000        0.0000        0.0000        0.0000        0.0000        0.0000        0.0000        0.0000        0.0000        0.0000        0.0000        0.0000        0.0000        0.0000        0.0000        0.0000        0.0000        0.0000        0.0000        0.0000        0.0000        0.0000        0.0000        0.0000        0.0000        0.0000        0.0000        0.0000        0.0000        0.0000        0.0000        0.0000        0.0000        0.0000        0.0000        0.0000        0.0000        0.0000        0.0000        0.0000        0.0000        0.0000        0.0000        0.0000        0.0000        0.0000        0.0000        0.0000        0.0000        0.0000        0.0000        0.0000        0.0000        0.0000        0.0000        0.0000        0.0000        0.0000        0.0000        0.0000        0.0000        0.0000        0.0000        0.0000        0.0000        0.0000        0.0000        0.0000       11.1779       16.3749       15.5503        0.0000        0.0000        0.0000       19.2518       23.9376       23.4076       24.9883       22.5681       25.5679       27.7971       30.6552       33.5730       35.7819       41.6622       49.9886       79.4249       77.3686       76.0263       82.4208       85.7051      106.7222      116.4657      127.0611      171.5506      190.6678      191.8647      154.6527      106.6201      101.6228      102.6299       83.2172       72.7253       82.1149      101.8301      120.6588      119.0731      133.1935      128.7888      111.3800      102.6127      110.0943      128.2392      131.1752        0.0000        0.0000        0.0000        0.0000        0.0000        0.0000        0.0000        0.0000        0.0000        0.0000        0.0000        0.0000        0.0000        0.0000        0.0000        0.0000        0.0000        0.0000        0.0000        0.0000        0.0000        0.0000        0.0000        0.0000        0.0000        0.0000        0.0000        0.0000        0.0000        0.0000
        0.0000        0.0000        0.0000        0.0000        0.0000        0.0000        0.0000        0.0000        0.0000        0.0000        0.0000        0.0000        0.0000        0.0000        0.0000        0.0000        0.0000        0.0000        0.0000        0.0000        0.0000        0.0000        0.0000        0.0000        0.0000        0.0000        0.0000        0.0000        0.0000        0.0000        0.0000        0.0000        0.0000        0.0000        0.0000        0.0000        0.0000        0.0000        0.0000        0.0000        0.0000        0.0000        0.0000        0.0000        0.0000        0.0000        0.0000        0.0000        0.0000        0.0000        0.0000        0.0000        0.0000        0.0000        0.0000        0.0000        0.0000        0.0000        0.0000        0.0000        0.0000        0.0000        0.0000        0.0000        0.0000        0.0000        0.0000        0.0000        0.0000        0.0000        0.0000        0.0000        0.0000        0.0000        0.0000        0.0000        0.0000        0.0000        0.0000        0.0000        0.0000        0.0000        0.0000        0.0000        0.0000        0.0000        0.0000        0.0000        0.0000        0.0000        0.0000        0.0000        0.0000        0.0000        0.0000        0.0000        0.0000        0.0000        0.0000        0.0000        0.0000        0.0000        0.0000        0.0000        0.0000        0.0000        0.0000        0.0000        0.0000        0.0000        0.0000        0.0000        0.0000        0.0000        0.0000        0.0000        0.0000        0.0000        0.0000        0.0000        0.0000        0.0000        0.0000        0.0000        0.0000        0.0000        0.0000        0.0000        0.0000        0.0000        0.0000        0.0000        0.0000        0.0000        0.0000        0.0000        0.0000        0.0000        0.0000        0.0000        0.0000        0.0000        0.0000        0.0000        0.0000        0.0000        0.0000        0.0000        0.0000        0.0000        0.0000        0.0000        0.0000        0.0000        0.0000        0.0000        0.0000        0.0000        0.0000        0.0000        0.0000        0.0000        0.0000        0.0000        0.0000        0.0000        0.0000        0.0000        0.0000        0.0000        0.0000        0.0000       10.9300       15.6876       21.3673       21.5411       18.6805       17.0352       17.0163       16.6088       23.4405       27.3875       24.9918       19.8477       22.7246       22.1494       28.2527       32.7602       36.8834       45.0347       46.8322       54.3575       75.5173       78.7173       88.2829       87.7228      104.6204      119.4293      111.1236      161.7152      184.4819      154.6077      113.5445      101.9012      103.6463       87.4262       80.0092       78.4885       88.4068      120.7689      130.7285      133.9694      127.4312      128.9906      130.3022      109.7695      103.2330      112.3482      122.1993      129.7966      154.3181      170.5674      143.2369      130.7424      150.9641      150.0882        0.0000        0.0000        0.0000        0.0000        0.0000        0.0000        0.0000        0.0000        0.0000        0.0000        0.0000        0.0000        0.0000        0.0000        0.0000        0.0000        0.0000        0.0000        0.0000        0.0000        0.0000        0.0000        0.0000
        0.0000        0.0000        0.0000        0.0000        0.0000        0.0000        0.0000        0.0000        0.0000        0.0000        0.0000        0.0000        0.0000        0.0000        0.0000        0.0000        0.0000        0.0000        0.0000        0.0000        0.0000        0.0000        0.0000        0.0000        0.0000        0.0000        0.0000        0.0000        0.0000        0.0000        0.0000        0.0000        0.0000        0.0000        0.0000        0.0000        0.0000        0.0000        0.0000        0.0000        0.0000        0.0000        0.0000        0.0000        0.0000        0.0000        0.0000        0.0000        0.0000        0.0000        0.0000        0.0000        0.0000        0.0000        0.0000       28.2892        0.0000       24.7864       22.8936        0.0000        0.0000        0.0000        0.0000        0.0000        0.0000        0.0000        0.0000        0.0000        0.0000        0.0000        0.0000        0.0000        0.0000        0.0000        0.0000        0.0000        0.0000        0.0000        0.0000        0.0000        0.0000        0.0000        0.0000        0.0000        0.0000        0.0000        0.0000        0.0000        0.0000        0.0000        0.0000        0.0000        0.0000        0.0000        0.0000        0.0000        0.0000        0.0000        0.0000        0.0000        0.0000        0.0000        0.0000        0.0000        0.0000        0.0000        0.0000        0.0000        0.0000        0.0000        0.0000        0.0000        0.0000        0.0000        0.0000        0.0000        0.0000        0.0000        0.0000        0.0000        0.0000        0.0000        0.0000        0.0000        0.0000        0.0000        0.0000        0.0000        0.0000        0.0000        0.0000        0.0000        0.0000        0.0000        0.0000        0.0000        0.0000        0.0000        0.0000        0.0000        0.0000        0.0000        0.0000        0.0000        0.0000        0.0000        0.0000        0.0000        0.0000        0.0000        0.0000        0.0000        0.0000        0.0000        0.0000        0.0000        0.0000        0.0000        0.0000        0.0000        0.0000        0.0000        0.0000        0.0000        0.0000        0.0000        0.0000        0.0000        0.0000        0.0000        0.0000       15.7766       19.0897       31.6621       30.4439       28.8927       31.7540       33.9812       27.0214       22.3949       16.8692       18.5479       18.5811       19.5481       21.2385       22.9234       24.4746       36.4361       41.2008       42.1073       41.2564       56.3137       75.9311       91.0991       94.4632       99.8810      100.8126      110.0927      106.2514      132.7311      126.5967      117.3960      126.9512      111.5763      100.8376       93.9558       72.7299       70.4546       66.2878       87.8255      100.3939      100.2911      102.0249      102.0913      116.7396      131.0721      112.3172       98.4201      104.7872      121.6553      138.8533      132.9874      126.7959      117.8893      117.8102      115.1055      121.1628        0.0000        0.0000        0.0000        0.0000        0.0000        0.0000        0.0000        0.0000        0.0000        0.0000        0.0000        0.0000        0.0000        0.0000        0.0000        0.0000        0.0000        0.0000        0.0000        0.0000        0.0000        0.0000
        0.0000        0.0000        0.0000        0.0000        0.0000        0.0000        0.0000        0.0000        0.0000        0.0000        0.0000        0.0000        0.0000        0.0000        0.0000        0.0000        0.0000        0.0000        0.0000        0.0000        0.0000        0.0000        0.0000        0.0000        0.0000        0.0000        0.0000        0.0000        0.0000        0.0000        0.0000        0.0000        0.0000        0.0000        0.0000        0.0000        0.0000        0.0000        0.0000        0.0000        0.0000        0.0000        0.0000        0.0000        0.0000        0.0000        0.0000        0.0000        0.0000        0.0000        0.0000        0.0000        0.0000       56.7183       44.6611       37.6417       33.1937       30.9111       33.3568       13.1434        0.0000        0.0000        0.0000        0.0000        0.0000        0.0000        0.0000        0.0000        0.0000        0.0000        0.0000        0.0000        0.0000        0.0000        0.0000        0.0000        0.0000        0.0000        0.0000        0.0000        0.0000        0.0000        0.0000        0.0000        0.0000        0.0000        0.0000        0.0000        0.0000        0.0000        0.0000        0.0000        0.0000        0.0000        0.0000        0.0000        0.0000        0.0000        0.0000        0.0000        0.0000        0.0000        0.0000        0.0000        0.0000        0.0000        0.0000        0.0000        0.0000        0.0000        0.0000        0.0000        0.0000        0.0000        0.0000        0.0000        0.0000        0.0000        0.0000        0.0000        0.0000        0.0000        0.0000        0.0000        0.0000        0.0000        0.0000        0.0000        0.0000        0.0000        0.0000        0.0000        0.0000        0.0000        0.0000        0.0000        0.0000        0.0000        0.0000        0.0000        0.0000        0.0000        0.0000        0.0000        0.0000        0.0000        0.0000        0.0000        0.0000        0.0000        0.0000        0.0000        0.0000        0.0000        0.0000        0.0000        0.0000        0.0000        0.0000        0.0000        0.0000        0.0000        0.0000        0.0000        0.0000        0.0000        0.0000        0.0000        0.0000        0.0000       13.1409       17.4883       21.1995       34.4977       32.5338       27.5595       44.9963       74.9349       34.1677       27.6895       17.3030       15.4957       18.4686       20.3324       20.3977       21.9597       24.9499       38.1033       36.8698       44.4075       41.5987       55.3594       75.6363       89.9629       99.2175       99.2182       90.3393      107.7864      118.5288      102.8653      103.7510      134.1623      133.3882       94.6753       93.4198       76.2977       69.8866       70.0100       74.0475       75.9091       64.0206       86.1307       88.2456       89.0650      120.9807      145.4507      121.5592       99.6980       89.8076      105.3174      123.6079      131.2944      115.3455       94.0266       93.4930       97.0616      116.9161       90.3640       78.4065        0.0000        0.0000        0.0000        0.0000        0.0000        0.0000        0.0000        0.0000        0.0000        0.0000        0.0000        0.0000        0.0000        0.0000        0.0000        0.0000        0.0000        0.0000        0.0000        0.0000
        0.0000        0.0000        0.0000        0.0000        0.0000        0.0000        0.0000        0.0000        0.0000        0.0000        0.0000        0.0000        0.0000        0.0000        0.0000        0.0000        0.0000        0.0000        0.0000        0.0000        0.0000        0.0000        0.0000        0.0000        0.0000        0.0000        0.0000        0.0000        0.0000        0.0000        0.0000        0.0000        0.0000        0.0000        0.0000        0.0000        0.0000        0.0000        0.0000        0.0000        0.0000        0.0000        0.0000        0.0000        0.0000        0.0000        0.0000        0.0000        0.0000        0.0000        0.0000        0.0000        0.0000       33.8354       34.8160       31.4273       34.0195       32.8686       34.4064       26.2759        0.0000        0.0000        0.0000        0.0000        0.0000        0.0000        0.0000        0.0000        0.0000        0.0000        0.0000        0.0000        0.0000        0.0000        0.0000        0.0000        0.0000        0.0000        0.0000        0.0000        0.0000        0.0000        0.0000        0.0000        0.0000        0.0000        0.0000        0.0000        0.0000        0.0000        0.0000        0.0000        0.0000        0.0000        0.0000        0.0000        0.0000        0.0000        0.0000        0.0000        0.0000        0.0000        0.0000        0.0000        0.0000        0.0000        0.0000        0.0000        0.0000        0.0000        0.0000        0.0000        0.0000        0.0000        0.0000        0.0000        0.0000        0.0000        0.0000        0.0000        0.0000        0.0000        0.0000        0.0000        0.0000        0.0000        0.0000        0.0000        0.0000        0.0000        0.0000        0.0000        0.0000        0.0000        0.0000        0.0000        0.0000        0.0000        0.0000        0.0000        0.0000        0.0000        0.0000        0.0000        0.0000        0.0000        0.0000        0.0000        0.0000        0.0000        0.0000        0.0000        0.0000        0.0000        0.0000        0.0000        0.0000        0.0000        0.0000        0.0000        0.0000        0.0000        0.0000        0.0000        0.0000        0.0000        0.0000        0.0000        0.0000        0.0000       12.5224       11.5596       10.4619       17.3063       22.0882       44.9572       64.0276       38.1703       38.2503       34.8704       26.9871       21.0656       23.8841       25.4567       20.8059       22.9748       28.5185       30.8476       34.2199       41.3450       44.7673       45.2471       61.8127      111.9838      106.1767       98.4989      102.0036       93.0946      135.1638      114.5922      108.1800      109.1375      105.2724       82.9946       87.5333       78.0521       88.9317       77.4247       69.5122       70.2018       67.1837       71.1629       82.3923       96.1797      108.8807      105.8046      111.9720      103.8648      100.7984      119.0256      162.8837      147.3468      102.0567       93.2724       97.8893      100.2297      106.0825       92.7364       91.5635       91.0454       95.9675        0.0000        0.0000        0.0000        0.0000        0.0000        0.0000        0.0000        0.0000        0.0000        0.0000        0.0000        0.0000        0.0000        0.0000        0.0000        0.0000        0.0000        0.0000
        0.0000        0.0000        0.0000        0.0000        0.0000        0.0000        0.0000        0.0000        0.0000        0.0000        0.0000        0.0000        0.0000        0.0000        0.0000        0.0000        0.0000        0.0000        0.0000        0.0000        0.0000        0.0000        0.0000        0.0000        0.0000        0.0000        0.0000        0.0000        0.0000        0.0000        0.0000        0.0000        0.0000        0.0000        0.0000        0.0000        0.0000        0.0000        0.0000        0.0000        0.0000        0.0000        0.0000        0.0000        0.0000        0.0000        0.0000        0.0000        0.0000        0.0000       58.6874       33.9221       34.2890       24.0463       36.0210       28.4056       28.9428       27.7049       34.4097       33.3726       28.8371       36.6717        0.0000        0.0000        0.0000        0.0000        0.0000        0.0000        0.0000        0.0000        0.0000        0.0000        0.0000        0.0000        0.0000        0.0000        0.0000        0.0000        0.0000        0.0000        0.0000        0.0000        0.0000        0.0000        0.0000        0.0000        0.0000        0.0000        0.0000        0.0000        0.0000        0.0000        0.0000        0.0000        0.0000        0.0000        0.0000        0.0000        0.0000        0.0000        0.0000        0.0000        0.0000        0.0000        0.0000        0.0000        0.0000        0.0000        0.0000        0.0000        0.0000        0.0000        0.0000        0.0000        0.0000        0.0000        0.0000        0.0000        0.0000        0.0000        0.0000        0.0000        0.0000        0.0000        0.0000        0.0000        0.0000        0.0000        0.0000        0.0000        0.0000        0.0000        0.0000        0.0000        0.0000        0.0000        0.0000        0.0000        0.0000        0.0000        0.0000        0.0000        0.0000        0.0000        0.0000        0.0000        0.0000        0.0000        0.0000        0.0000        0.0000        0.0000        0.0000        0.0000        0.0000        0.0000        0.0000        0.0000        0.0000        0.0000        0.0000        0.0000        0.0000        0.0000        0.0000        0.0000        0.0000        0.0000        0.0000       28.8983       19.7956       12.9493        9.6116       10.3844       14.4210       40.3285       34.4572       29.3068       31.7941       26.4348       21.6029       27.9609       35.0982       37.2439       40.2926       25.8467       28.8944       43.0946       44.1852       45.7277       44.4394       50.0552       70.3429       76.1777       99.0092      104.1464       85.2498       80.3545      107.6280       86.3216       88.8332       88.1588      102.8550      120.8129       97.8743       78.9226       71.3279       58.6883       62.3743       63.1522       60.8156       62.9886       71.3507       85.8134       95.3061       93.4903      102.0635      108.4657      107.5611      110.2175      129.0701      123.0498      103.1345      114.0512      114.4043      103.9567      110.9312      126.1444      123.9098      112.3773       96.8857        0.0000        0.0000        0.0000        0.0000        0.0000        0.0000        0.0000        0.0000        0.0000        0.0000        0.0000        0.0000        0.0000        0.0000       46.9635       42.5464       96.2238        0.0000
        0.0000        0.0000        0.0000        0.0000        0.0000        0.0000        0.0000        0.0000        0.0000        0.0000        0.0000        0.0000        0.0000        0.0000        0.0000        0.0000        0.0000        0.0000        0.0000        0.0000        0.0000        0.0000        0.0000        0.0000        0.0000        0.0000        0.0000        0.0000        0.0000        0.0000        0.0000        0.0000        0.0000        0.0000        0.0000        0.0000        0.0000        0.0000        0.0000        0.0000        0.0000        0.0000        0.0000        0.0000        0.0000        0.0000        0.0000        0.0000       25.4211       24.9259       25.4731       27.7429       21.7325       23.0493       28.3952       25.2553       25.8441       29.2820       32.2052       35.8851       35.6994       40.7928       41.7302        0.0000        0.0000        0.0000        0.0000        0.0000        0.0000        0.0000        0.0000        0.0000        0.0000        0.0000        0.0000        0.0000        0.0000        0.0000        0.0000        0.0000        0.0000        0.0000        0.0000        0.0000        0.0000        0.0000        0.0000        0.0000        0.0000        0.0000        0.0000        0.0000        0.0000        0.0000        0.0000        0.0000        0.0000        0.0000        0.0000        0.0000        0.0000        0.0000        0.0000        0.0000        0.0000        0.0000        0.0000        0.0000        0.0000        0.0000        0.0000        0.0000        0.0000        0.0000        0.0000        0.0000        0.0000        0.0000        0.0000        0.0000        0.0000        0.0000        0.0000        0.0000        0.0000        0.0000        0.0000        0.0000        0.0000        0.0000        0.0000        0.0000        0.0000        0.0000        0.0000        0.0000        0.0000        0.0000        0.0000        0.0000        0.0000        0.0000        0.0000        0.0000        0.0000        0.0000        0.0000        0.0000        0.0000        0.0000        0.0000        0.0000        0.0000        0.0000        0.0000        0.0000        0.0000        0.0000        0.0000        0.0000        0.0000        0.0000        0.0000        0.0000        0.0000        0.0000        0.0000        0.0000       20.3574       18.5120       15.6492       12.0629       11.2976       14.7363       13.4981       16.9956       20.7237       29.1264       21.6166       13.7215       18.6475       19.4883       21.9041       21.5809       33.9826       32.8117       27.8281       49.2107       50.2982       38.9306       42.5544       56.9163       86.0751       87.2821       92.8931       96.0442       75.4764       93.6202      100.6756       91.9606       97.2557      108.8660       93.6482       90.7327       81.4057       73.9498       72.2742       60.0262       69.2733       64.8419       62.8906       65.4083       63.4222       71.0728       73.9063       76.1054       80.4178       88.7929       96.5463      103.4318       94.2061      106.2988       98.1178      114.8115      117.7347      114.1617      133.4094      133.6142      120.9365      109.1211      101.6073       89.6933        0.0000        0.0000        0.0000        0.0000        0.0000        0.0000        0.0000        0.0000        0.0000       44.6059       45.6480       50.4716       56.1203       50.2905       71.4835       65.3287       51.6347
        0.0000        0.0000        0.0000        0.0000        0.0000        0.0000        0.0000        0.0000        0.0000        0.0000        0.0000        0.0000        0.0000        0.0000        0.0000        0.0000        0.0000        0.0000        0.0000        0.0000        0.0000        0.0000        0.0000        0.0000        0.0000        0.0000        0.0000        0.0000        0.0000        0.0000        0.0000        0.0000        0.0000        0.0000        0.0000        0.0000        0.0000        0.0000        0.0000        0.0000        0.0000        0.0000        0.0000        0.0000        0.0000        0.0000        0.0000        0.0000       21.7624       20.3861       17.9364       16.8734       13.8370       18.7810       22.4875       24.2746       27.8733       30.4957       37.5478       46.6772       44.7092       36.5130       34.7994       16.0961       13.5598       12.5146       12.7740        0.0000        0.0000        0.0000        0.0000        0.0000        0.0000        0.0000        0.0000        0.0000        0.0000        0.0000        0.0000        0.0000        0.0000        0.0000        0.0000        0.0000        0.0000        0.0000        0.0000        0.0000        0.0000        0.0000        0.0000        0.0000        0.0000        0.0000        0.0000        0.0000        0.0000        0.0000        0.0000        0.0000        0.0000        0.0000        0.0000        0.0000        0.0000        0.0000        0.0000        0.0000        0.0000        0.0000        0.0000        0.0000        0.0000        0.0000        0.0000        0.0000        0.0000        0.0000        0.0000        0.0000        0.0000        0.0000        0.0000        0.0000        0.0000        0.0000        0.0000        0.0000        0.0000        0.0000        0.0000        0.0000        0.0000        0.0000        0.0000        0.0000        0.0000        0.0000        0.0000        0.0000        0.0000        0.0000        0.0000        0.0000        0.0000        0.0000        0.0000        0.0000        0.0000        0.0000        0.0000        0.0000        0.0000        0.0000        0.0000        0.0000        0.0000        0.0000        0.0000        0.0000        0.0000        0.0000        0.0000        0.0000        0.0000        0.0000        0.0000        0.0000       20.8521       19.6823       21.3539       20.4529       18.7760       15.7607       12.4130       11.7374       16.2829       20.0560       11.4087       13.9446       15.6390       20.7230       19.7386       21.0843       30.0004       28.5277       29.3263       47.1385       41.5403       36.9697       39.0610       50.1512       83.7256       84.4796       87.7460       89.8362       74.7123       88.5769      102.2837       96.2555      106.1636      101.8209       78.6740       78.8432       76.7972       74.6779       62.7079       57.5605       63.1205       70.0144       63.4421       62.0400       63.1663       68.9555       68.9596       84.3692       64.2784       74.5357       99.6526      101.4199      118.5464      119.3098      121.7576      109.4576      117.0177      110.4064      125.8984      113.5887      114.9440      102.2580       98.2073        0.0000        0.0000        0.0000        0.0000        0.0000        0.0000       65.3680       64.0011       56.5103       48.3122       42.8937       45.3283       41.1905       42.9459       43.8817       46.2638        0.0000        0.0000
        0.0000        0.0000        0.0000        0.0000        0.0000        0.0000        0.0000        0.0000        0.0000        0.0000        0.0000        0.0000        0.0000        0.0000        0.0000        0.0000        0.0000        0.0000        0.0000        0.0000        0.0000        0.0000        0.0000        0.0000        0.0000        0.0000        0.0000        0.0000        0.0000        0.0000        0.0000        0.0000        0.0000        0.0000        0.0000        0.0000        0.0000        0.0000        0.0000        0.0000        0.0000        0.0000        0.0000        0.0000        0.0000        0.0000        0.0000        0.0000       21.7633       17.8608       17.2731       16.6752       16.5067       15.4201       19.0208       17.8024       21.5868       26.9173       25.5382       25.3145       25.3453       23.0201       20.9952       13.3816       17.5773       24.7409       18.0447       14.2468       11.9649        0.0000        0.0000        0.0000        0.0000        0.0000        0.0000        0.0000        0.0000        0.0000        0.0000        0.0000        0.0000        0.0000        0.0000        0.0000        0.0000        0.0000        0.0000        0.0000        0.0000        0.0000        0.0000        0.0000        0.0000        0.0000        0.0000        0.0000        0.0000        0.0000        0.0000        0.0000        0.0000        0.0000        0.0000        0.0000        0.0000        0.0000        0.0000        0.0000        0.0000        0.0000        0.0000        0.0000        0.0000        0.0000        0.0000        0.0000        0.0000        0.0000        0.0000        0.0000        0.0000        0.0000        0.0000        0.0000        0.0000        0.0000        0.0000        0.0000        0.0000        0.0000        0.0000        0.0000        0.0000        0.0000        0.0000        0.0000        0.0000        0.0000        0.0000        0.0000        0.0000        0.0000        0.0000        0.0000        0.0000        0.0000        0.0000        0.0000        0.0000        0.0000        0.0000        0.0000        0.0000        0.0000        0.0000        0.0000        0.0000        0.0000        0.0000        0.0000        0.0000        0.0000        0.0000        0.0000        0.0000        0.0000        0.0000        0.0000       26.5701       26.5616       25.0535       21.5704       22.0681       14.1113       12.9393       10.9817       10.3307      483.9715      346.8170       17.6802       20.2131       23.6688       20.3916       22.9036       35.2069       36.2955       28.6118       53.2542       44.0816       43.7473       48.8338       58.1584       82.7096       82.5651       97.0678       93.7030       99.7060       86.2205       86.6059       84.3754       76.4320       70.1149       72.4938       77.9804       75.8610       73.9416       57.4860       53.4348       56.0952       69.3259       69.0620       57.8257       56.1718       54.0485       51.8935       48.4181       46.5792       57.9883       88.1987      118.7416      127.0728      141.7400      138.6153      139.0140      140.1526      114.8531      118.8091       97.4867      100.3766       87.3815       86.7127       73.5313       68.0252       63.4913       67.7298       61.5521       52.6196       50.5087       42.5450       42.1512       44.3696       40.8434       43.8401       45.0369       40.5180       39.6752       43.5430        0.0000        0.0000
        0.0000        0.0000        0.0000        0.0000        0.0000        0.0000        0.0000        0.0000        0.0000        0.0000        0.0000        0.0000        0.0000        0.0000        0.0000        0.0000        0.0000        0.0000        0.0000        0.0000        0.0000        0.0000        0.0000        0.0000        0.0000        0.0000        0.0000        0.0000        0.0000        0.0000        0.0000        0.0000        0.0000        0.0000        0.0000        0.0000        0.0000        0.0000        0.0000        0.0000        0.0000        0.0000        0.0000        0.0000        0.0000        0.0000        0.0000        0.0000       22.0139       20.3102       18.9244       17.0607       18.0003       19.3473       27.6743       25.9597       23.7788       25.1949       23.4545       21.9709       21.6456       19.4675       18.6895       14.8389       16.4858       20.6888       21.9183       21.0973       17.0228       13.4238        0.0000        0.0000        0.0000        0.0000        0.0000        0.0000        0.0000        0.0000        0.0000        0.0000        0.0000        0.0000        0.0000        0.0000        0.0000        0.0000        0.0000        0.0000        0.0000        0.0000        0.0000        0.0000        0.0000        0.0000        0.0000        0.0000        0.0000        0.0000        0.0000        0.0000        0.0000        0.0000        0.0000        0.0000        0.0000        0.0000        0.0000        0.0000        0.0000        0.0000        0.0000        0.0000        0.0000        0.0000        0.0000        0.0000        0.0000        0.0000        0.0000        0.0000        0.0000        0.0000        0.0000        0.0000        0.0000        0.0000        0.0000        0.0000        0.0000        0.0000        0.0000        0.0000        0.0000        0.0000        0.0000        0.0000        0.0000        0.0000        0.0000        0.0000        0.0000        0.0000        0.0000        0.0000        0.0000        0.0000        0.0000        0.0000        0.0000        0.0000        0.0000        0.0000        0.0000        0.0000        0.0000        0.0000        0.0000        0.0000        0.0000        0.0000        0.0000        0.0000        0.0000        0.0000        0.0000        0.0000        0.0000        0.0000        0.0000       25.8046       24.8046       25.1397       25.7036       19.1330        0.0000       19.2170       15.3415      293.1024        0.0000        0.0000        0.0000       29.8241       29.4137       38.6628       46.4192       41.8462       45.2387       40.3198       41.3949       45.4418       53.4122       71.4078       79.4311       78.0662       86.6059      110.4320      104.4976       69.4591       72.5407       60.3118       62.3385       63.7593       62.8291       73.5039       79.8113       92.2409       69.8958       60.1310       60.5881       92.9315       88.7418       58.2192       52.2329       50.3519       50.5382       43.1077       43.8359       55.1834       81.2182      139.3805      142.0202      134.2915      145.9145      146.1518      158.7138      146.2047      116.9757      118.1989      107.8723       81.9996       73.8946       64.8133       63.2426       55.2698       50.3583       45.6373       47.4906       37.5527       38.1723       38.4447       35.8347       35.6678       42.9459       51.1496       42.6690       36.5037       38.6575        0.0000        0.0000
        0.0000        0.0000        0.0000        0.0000        0.0000        0.0000        0.0000        0.0000        0.0000        0.0000        0.0000        0.0000        0.0000        0.0000        0.0000        0.0000        0.0000        0.0000        0.0000        0.0000        0.0000        0.0000        0.0000        0.0000        0.0000        0.0000        0.0000        0.0000        0.0000        0.0000        0.0000        0.0000        0.0000        0.0000        0.0000        0.0000        0.0000        0.0000       23.7774       24.3027       24.6265        0.0000        0.0000        0.0000        0.0000        0.0000        0.0000        0.0000       21.7229       20.5307       18.0110       18.7703       20.1086       20.0965       25.0064       51.0792       51.3976       38.7935       18.0195       17.7624       16.3182       14.3179       15.3611       15.5338       18.1833       17.3369       16.5448       19.4495       25.5448       19.0401        0.0000        0.0000        0.0000        0.0000        0.0000        0.0000        0.0000        0.0000        0.0000        0.0000        0.0000        0.0000        0.0000        0.0000        0.0000        0.0000        0.0000        0.0000        0.0000        0.0000        0.0000        0.0000        0.0000        0.0000        0.0000        0.0000        0.0000        0.0000        0.0000        0.0000        0.0000        0.0000        0.0000        0.0000        0.0000        0.0000        0.0000        0.0000        0.0000        0.0000        0.0000        0.0000        0.0000        0.0000        0.0000        0.0000        0.0000        0.0000        0.0000        0.0000        0.0000        0.0000        0.0000        0.0000        0.0000        0.0000        0.0000        0.0000        0.0000        0.0000        0.0000        0.0000        0.0000        0.0000        0.0000        0.0000        0.0000        0.0000        0.0000        0.0000        0.0000        0.0000        0.0000        0.0000        0.0000        0.0000        0.0000        0.0000        0.0000        0.0000        0.0000        0.0000        0.0000        0.0000        0.0000        0.0000        0.0000        0.0000        0.0000        0.0000        0.0000        0.0000        0.0000        0.0000        0.0000        0.0000        0.0000        0.0000        0.0000        0.0000        0.0000        0.0000        0.0000        0.0000        0.0000        0.0000        0.0000        0.0000        0.0000        0.0000        0.0000        0.0000        0.0000       30.2853       41.9136       39.5419       45.5189       57.9897       56.1886       57.8899       65.9991       89.0221       80.8579       72.2092       77.2398       96.4536       77.1285       59.5589       51.7267       47.0272       56.5290       67.3504       69.6896       82.0337       90.8562      103.1668       80.3097       71.3824       72.0230      113.8139       85.7134       54.5829       49.8781       49.7217       55.4259       47.1520       55.4092       71.7907       87.3693      105.2467      119.2401      143.2614      146.2525      128.1806      128.7058      132.3931      110.6489       84.2704       78.3422       77.2734       68.7539       58.9580       61.2925       52.2942       47.6425       44.3065       44.3323       36.3209       39.2212       36.8849       36.4663       39.2863       45.1501       46.1709       43.4470       53.0030        0.0000        0.0000        0.0000
        0.0000        0.0000        0.0000        0.0000        0.0000        0.0000        0.0000        0.0000        0.0000        0.0000        0.0000        0.0000        0.0000        0.0000        0.0000        0.0000        0.0000        0.0000        0.0000        0.0000        0.0000        0.0000        0.0000        0.0000        0.0000        0.0000        0.0000        0.0000        0.0000        0.0000        0.0000        0.0000        0.0000        0.0000        0.0000        0.0000        0.0000        0.0000       40.4106       36.8472       59.0557       64.0761       24.8509       27.2274       24.6344       25.3827       38.2491       80.4086       51.6320       38.3871       22.0160       20.7506       16.6694       19.3027       16.4382       40.6186       45.3195       17.8620       17.6490       13.4133       17.3377       16.3329       14.8499       15.5638       20.8698       17.0253       15.7377       17.7852       24.9377       25.7761       13.0761       12.0561        0.0000        0.0000        0.0000        0.0000        0.0000        0.0000        0.0000        0.0000        0.0000        0.0000        0.0000        0.0000        0.0000        0.0000        0.0000        0.0000        0.0000        0.0000        0.0000        0.0000        0.0000        0.0000        0.0000        0.0000        0.0000        0.0000        0.0000        0.0000        0.0000        0.0000        0.0000        0.0000        0.0000        0.0000        0.0000        0.0000        0.0000        0.0000        0.0000        0.0000        0.0000        0.0000        0.0000        0.0000        0.0000        0.0000        0.0000        0.0000        0.0000        0.0000        0.0000        0.0000        0.0000        0.0000        0.0000        0.0000        0.0000        0.0000        0.0000        0.0000        0.0000        0.0000        0.0000        0.0000        0.0000        0.0000        0.0000        0.0000        0.0000        0.0000        0.0000        0.0000        0.0000        0.0000        0.0000        0.0000        0.0000        0.0000        0.0000        0.0000        0.0000        0.0000        0.0000        0.0000        0.0000        0.0000        0.0000        0.0000        0.0000        0.0000        0.0000        0.0000        0.0000        0.0000        0.0000        0.0000        0.0000        0.0000        0.0000        0.0000        0.0000        0.0000        0.0000        0.0000        0.0000        0.0000        0.0000        0.0000        0.0000        0.0000        0.0000        0.0000       27.3051       34.3546       48.2460       46.9421       48.9884       68.1584       79.3709       88.6920       53.7066       48.8783       61.5741       71.5531       76.6253       65.5441       57.3574       48.3804       58.9227       86.7140       95.6274      103.7343      104.8173       93.8247       83.0579       83.3283      108.5372      104.9526       91.3199       60.5643       59.8061       63.8636       53.4056       49.0396       43.6504       54.4968       80.6775      101.2713       96.7022      118.0447      114.2638      131.3370      139.1114      128.1312       94.7211       82.0659       69.3190       85.1351       95.0244       49.1858       51.8346       47.6602       45.7585       44.3125       45.5584       34.8617       35.9590       36.6860       37.9032       39.4989       46.9815       57.1184       59.9653        0.0000        0.0000        0.0000        0.0000
        0.0000        0.0000        0.0000        0.0000        0.0000        0.0000        0.0000        0.0000        0.0000        0.0000        0.0000        0.0000        0.0000        0.0000        0.0000        0.0000        0.0000        0.0000        0.0000        0.0000        0.0000        0.0000        0.0000        0.0000        0.0000        0.0000        0.0000        0.0000        0.0000        0.0000        0.0000        0.0000        0.0000        0.0000        0.0000        0.0000        0.0000       34.5999       30.4489       32.6564       31.8521       38.4243       23.6377       27.5486       27.6751       32.1318       23.3188       23.1128       23.5601       22.1507       15.3388       12.8628       10.3657       10.9305        9.6177        8.7138       45.4358       16.3206       14.4833       11.4902       11.5868       11.6640       11.6052       18.4083       16.2886       17.1750       14.0150       14.6071       13.1356       13.3823       15.0607       10.9343        0.0000        0.0000        0.0000        0.0000        0.0000        0.0000        0.0000        0.0000        0.0000        0.0000        0.0000        0.0000        0.0000        0.0000        0.0000        0.0000        0.0000        0.0000        0.0000        0.0000        0.0000        0.0000        0.0000        0.0000        0.0000        0.0000        0.0000        0.0000        0.0000        0.0000        0.0000        0.0000        0.0000        0.0000        0.0000        0.0000        0.0000        0.0000        0.0000        0.0000        0.0000        0.0000        0.0000        0.0000        0.0000        0.0000        0.0000        0.0000        0.0000        0.0000        0.0000        0.0000        0.0000        0.0000        0.0000        0.0000        0.0000        0.0000        0.0000        0.0000        0.0000        0.0000        0.0000        0.0000        0.0000        0.0000        0.0000        0.0000        0.0000        0.0000        0.0000        0.0000        0.0000        0.0000        0.0000        0.0000        0.0000        0.0000        0.0000        0.0000        0.0000        0.0000        0.0000        0.0000        0.0000        0.0000        0.0000        0.0000        0.0000        0.0000        0.0000        0.0000        0.0000        0.0000        0.0000        0.0000        0.0000        0.0000        0.0000        0.0000        0.0000        0.0000        0.0000        0.0000        0.0000        0.0000        0.0000       43.5770       38.1205       40.8141       33.3937       26.5935        0.0000       36.0368       35.6827       40.8337       46.5714       38.2760       57.9117       47.2980       49.3071       44.9880       45.7670       49.8190       64.8033       70.7375       54.4094       63.1378       72.0623       90.4099      109.4857      145.8822      117.4085      102.4860       95.2301       94.2482       91.8857       94.8988       89.8202       72.0729       62.5058       67.3794       62.1523       65.2013       67.5610       70.8700       77.7439       85.4793       96.7714      100.1147       96.4083      102.4292      104.4841       92.6787       70.1804       58.2675       56.5537       57.1939       62.2640       48.6817       45.9801       48.7337       43.9491       42.6921       32.7017       30.9240       32.1034       36.4160       43.5095       52.6799       50.6714       72.2031       87.5459        0.0000        0.0000        0.0000        0.0000
        0.0000        0.0000        0.0000        0.0000        0.0000        0.0000        0.0000        0.0000        0.0000        0.0000        0.0000        0.0000        0.0000        0.0000        0.0000        0.0000        0.0000        0.0000        0.0000        0.0000        0.0000        0.0000        0.0000        0.0000        0.0000        0.0000        0.0000        0.0000        0.0000        0.0000        0.0000        0.0000        0.0000        0.0000        0.0000        0.0000        0.0000       29.1829       21.7283       21.5372       25.0070       28.6491       28.6443       31.5206       29.4951       25.5416       21.0594       18.5634       17.4255       16.5737        9.8716       10.2622       10.9553       13.8795       16.6153       14.3349       14.3321       13.1963        9.7879       12.8397       11.1033       10.6645       10.3467       12.2742       13.1991       11.9618       14.0688       14.2077       17.0423       14.2916       13.2488       13.9390       10.6895        0.0000        0.0000        0.0000        0.0000        0.0000        0.0000        0.0000        0.0000        0.0000        0.0000        0.0000        0.0000        0.0000        0.0000        0.0000        0.0000        0.0000        0.0000        0.0000        0.0000        0.0000        0.0000        0.0000        0.0000        0.0000        0.0000        0.0000        0.0000        0.0000        0.0000        0.0000        0.0000        0.0000        0.0000        0.0000        0.0000        0.0000        0.0000        0.0000        0.0000        0.0000        0.0000        0.0000        0.0000        0.0000        0.0000        0.0000        0.0000        0.0000        0.0000        0.0000        0.0000        0.0000        0.0000        0.0000        0.0000        0.0000        0.0000        0.0000        0.0000        0.0000        0.0000        0.0000        0.0000        0.0000        0.0000        0.0000        0.0000        0.0000        0.0000        0.0000        0.0000        0.0000        0.0000        0.0000        0.0000        0.0000        0.0000        0.0000        0.0000        0.0000        0.0000        0.0000        0.0000        0.0000        0.0000        0.0000        0.0000        0.0000        0.0000        0.0000        0.0000        0.0000        0.0000        0.0000        0.0000        0.0000        0.0000        0.0000        0.0000        0.0000        0.0000       18.8956       18.6088       18.9027       19.8324       31.0236       33.8695       33.3374       33.4607       30.8242       27.4022       32.8729       41.0408       48.2238       47.1114       50.2344       47.2357       59.1619       40.3641       59.5767       73.2408       64.3997       84.5418       96.1307       71.1114       75.3476       71.7399       87.1191      113.5933      189.1296      137.7354      110.6936      126.0513      147.3178      191.0129       87.9051       88.4637       76.4604       81.3265       72.3969       75.7230       74.5838       79.0113       77.2641       81.9027       87.6024       94.3998      101.3469       98.7769       89.9794       93.7076       85.1470       77.3433       68.5036       65.6885       51.6412       47.3512       38.8115       47.1095       43.8458       38.9203       31.6171       29.4632       29.5485       30.3420       33.3925       45.6642       53.1205       56.8468       84.4124        0.0000        0.0000        0.0000        0.0000        0.0000
        0.0000        0.0000        0.0000        0.0000        0.0000        0.0000        0.0000        0.0000        0.0000        0.0000        0.0000        0.0000        0.0000        0.0000        0.0000        0.0000        0.0000        0.0000        0.0000        0.0000        0.0000        0.0000        0.0000        0.0000        0.0000        0.0000        0.0000        0.0000        0.0000        0.0000        0.0000        0.0000        0.0000        0.0000        0.0000        0.0000       28.5941       27.6611       22.6091       21.9356       23.9719       37.0695       44.8826       40.6959       26.9667       21.6484       19.5662       15.5705       11.7662        9.8300       11.1374       12.9477        9.0475       11.4557       13.2752       13.8967       10.7136        8.9500       10.1144       11.8972       11.5689       11.4485       13.1100       16.5146       14.5968       13.9865       15.2832       15.2464       17.5363       14.3088       15.0189       12.1072        0.0000        0.0000        0.0000        0.0000        0.0000        0.0000        0.0000        0.0000        0.0000        0.0000        0.0000        0.0000        0.0000        0.0000        0.0000        0.0000        0.0000        0.0000        0.0000        0.0000        0.0000        0.0000        0.0000        0.0000        0.0000        0.0000        0.0000        0.0000        0.0000        0.0000        0.0000        0.0000        0.0000        0.0000        0.0000        0.0000        0.0000        0.0000        0.0000        0.0000        0.0000        0.0000        0.0000        0.0000        0.0000        0.0000        0.0000        0.0000        0.0000        0.0000        0.0000        0.0000        0.0000        0.0000        0.0000        0.0000        0.0000        0.0000        0.0000        0.0000        0.0000        0.0000        0.0000        0.0000        0.0000        0.0000        0.0000        0.0000        0.0000        0.0000        0.0000        0.0000        0.0000        0.0000        0.0000        0.0000        0.0000        0.0000        0.0000        0.0000        0.0000        0.0000        0.0000        0.0000        0.0000        0.0000        0.0000        0.0000        0.0000        0.0000        0.0000        0.0000        0.0000        0.0000        0.0000        0.0000        0.0000        0.0000        0.0000        0.0000       35.1184       27.8925       20.5917       21.1859       21.1003       20.0765       26.7562       27.3214       21.8069       19.3195       24.4877       27.9975       28.0494       33.0857       37.0329       30.4545       36.6995       33.5932       39.2571       47.9305       32.8715       50.9913       52.5745       65.2008       75.3645       77.0464       75.5563       86.7392       77.3584       94.9287       98.2294      110.1017      125.0343      118.4300      118.7055      104.2127       90.1153       93.1856       89.2678       82.1202       93.1898       85.0398       73.1323       72.0613       79.8555       80.9510       86.1617      105.0809      102.1289      101.1122       86.5826       64.1931       67.5048       64.9898       62.1713       61.4603       58.9932       50.2672       50.0174       44.9208       37.1520       40.0332       34.5278       29.8443       28.8594       28.6983       29.4090       36.9072       41.4336       48.6101       52.1116       70.1840        0.0000        0.0000        0.0000        0.0000        0.0000
        0.0000        0.0000        0.0000        0.0000        0.0000        0.0000        0.0000        0.0000        0.0000        0.0000        0.0000        0.0000        0.0000        0.0000        0.0000        0.0000        0.0000        0.0000        0.0000        0.0000        0.0000        0.0000        0.0000        0.0000        0.0000        0.0000        0.0000        0.0000        0.0000        0.0000        0.0000        0.0000        0.0000        0.0000        0.0000       30.6294       29.8602       28.6481       26.5977       24.6604       29.6249       39.7359       39.7841       34.0737       23.3202       20.6240       42.4993       18.2701       18.8496       13.8967       14.5644       14.4534       12.8674       11.8779       10.1141       12.2594       12.8485       11.4111       12.3172       13.1700       14.8593       13.6920       12.6906       14.3533       14.7374       14.1909       14.2666       16.3548       15.8146       15.5180       14.1297       10.2966        0.0000        0.0000        0.0000        0.0000        0.0000        0.0000        0.0000        0.0000        0.0000        0.0000        0.0000        0.0000        0.0000        0.0000        0.0000        0.0000        0.0000        0.0000        0.0000        0.0000        0.0000        0.0000        0.0000        0.0000        0.0000        0.0000        0.0000        0.0000        0.0000        0.0000        0.0000        0.0000        0.0000        0.0000        0.0000        0.0000        0.0000        0.0000        0.0000        0.0000        0.0000        0.0000        0.0000        0.0000        0.0000        0.0000        0.0000        0.0000        0.0000        0.0000        0.0000        0.0000        0.0000        0.0000        0.0000        0.0000        0.0000        0.0000        0.0000        0.0000        0.0000        0.0000        0.0000        0.0000        0.0000        0.0000        0.0000        0.0000        0.0000        0.0000        0.0000        0.0000        0.0000        0.0000        0.0000        0.0000        0.0000        0.0000        0.0000        0.0000        0.0000        0.0000        0.0000        0.0000        0.0000        0.0000        0.0000        0.0000        0.0000        0.0000        0.0000        0.0000        0.0000        0.0000        0.0000        0.0000        0.0000        0.0000        0.0000       23.5035       23.1909       27.3876       26.9018       23.7780       20.6042       27.8701       28.7257       28.3164       23.8969       22.3653       31.1466       32.9951       37.1793       41.1254       37.2320       49.6217       57.8428       34.9529       33.1469       32.2606       32.5324       34.6553       72.2615       80.1201       62.7991       71.5493       76.9162       72.9081       89.8518      114.1476      130.3509      143.8624      145.1597      131.4739      118.9900      105.7683       95.9138       88.5396       86.4260       79.4900       95.9500      111.7831       95.1306       74.6997       64.5400       70.8657       77.4503       95.2825       78.0064       59.4418       59.7338       58.7955       54.7764       53.6984       53.5641       53.5369       51.1542       55.6097       64.4875       56.5491       53.3918       39.2403       38.7650       38.2428       36.0841       35.0664       36.0281       38.9490       34.1717       42.7093       52.4488       79.4090        0.0000        0.0000        0.0000        0.0000        0.0000
        0.0000        0.0000        0.0000        0.0000        0.0000        0.0000        0.0000        0.0000        0.0000        0.0000        0.0000        0.0000        0.0000        0.0000        0.0000        0.0000        0.0000        0.0000        0.0000        0.0000        0.0000        0.0000        0.0000        0.0000        0.0000        0.0000        0.0000        0.0000        0.0000        0.0000        0.0000        0.0000        0.0000        0.0000        0.0000       31.3547       30.8440       37.0049       39.6082       40.8927       36.2413       36.9110       37.9319       31.4768       23.4338       27.9867       38.3347       29.8834       16.3194       13.9524       16.6620      162.8530       21.7289       11.9600       10.9285        5.9646        6.2550        7.9156        8.4597       13.5317       13.0591       12.8963       12.4141       13.4954       15.2374       13.4314       12.5272       14.8095       15.3076       13.6676       13.5291       10.0622        0.0000        0.0000        0.0000        0.0000        0.0000        0.0000        0.0000        0.0000        0.0000        0.0000        0.0000        0.0000        0.0000        0.0000        0.0000        0.0000        0.0000        0.0000        0.0000        0.0000        0.0000        0.0000        0.0000        0.0000        0.0000        0.0000        0.0000        0.0000        0.0000        0.0000        0.0000        0.0000        0.0000        0.0000        0.0000        0.0000        0.0000        0.0000        0.0000        0.0000        0.0000        0.0000        0.0000        0.0000        0.0000        0.0000        0.0000        0.0000        0.0000        0.0000        0.0000        0.0000        0.0000        0.0000        0.0000        0.0000        0.0000        0.0000        0.0000        0.0000        0.0000        0.0000        0.0000        0.0000        0.0000        0.0000        0.0000        0.0000        0.0000        0.0000        0.0000        0.0000        0.0000        0.0000        0.0000        0.0000        0.0000        0.0000        0.0000        0.0000        0.0000        0.0000        0.0000        0.0000        0.0000        0.0000        0.0000        0.0000        0.0000        0.0000        0.0000        0.0000        0.0000        0.0000        0.0000        0.0000        0.0000        0.0000       23.8065       17.9053       22.5051       31.8153       20.9602       17.3537       18.9247       24.9416       22.1484       22.1590       35.0792       36.7809       35.0869       40.3578       41.6885       47.7899       33.9764       60.9729       49.0483       29.8091       26.6542       33.0893       42.3540       44.9550       64.6603       59.7045       69.6402       81.9951       79.8065       83.0223       88.9140      108.2909      193.0915      120.2057      113.5189      139.8034       95.3497      144.4213      116.6686       81.6402       77.4527       82.6798       80.3469      167.1095      220.2348       86.2293       84.6014       75.5986       71.2957       63.6432       48.1689       46.1861       61.5926       48.7816       48.4989       60.9118       65.5867       69.4623       63.6178       60.0699       61.6072       56.0772       49.7765       43.6153       43.7467       44.2961       42.6765       39.5991       40.0595       40.0883       40.1512       45.8972       55.4809        0.0000        0.0000        0.0000        0.0000        0.0000        0.0000
        0.0000        0.0000        0.0000        0.0000        0.0000        0.0000        0.0000        0.0000        0.0000        0.0000        0.0000        0.0000        0.0000        0.0000        0.0000        0.0000        0.0000        0.0000        0.0000        0.0000        0.0000        0.0000        0.0000        0.0000        0.0000        0.0000        0.0000        0.0000        0.0000        0.0000        0.0000        0.0000        0.0000        0.0000        0.0000       41.6723       34.7509       40.2050       50.5110       42.8227       36.0498       36.2468       37.1493       28.8307       25.5227       25.7073       20.7033       15.1841       15.6828       14.7329       17.2744       35.1881       15.2188       14.4003       11.4722        6.1717        6.7600        8.4939       11.4033       14.3550       13.5730       13.3401       12.2849       13.1452       13.0251       12.9800       13.4201       14.9069       16.5819       15.0407       14.7270        0.0000        0.0000        0.0000        0.0000        0.0000        0.0000        0.0000        0.0000        0.0000        0.0000        0.0000        0.0000        0.0000        0.0000        0.0000        0.0000        0.0000        0.0000        0.0000        0.0000        0.0000        0.0000        0.0000        0.0000        0.0000        0.0000        0.0000        0.0000        0.0000        0.0000        0.0000        0.0000        0.0000        0.0000        0.0000        0.0000        0.0000        0.0000        0.0000        0.0000        0.0000        0.0000        0.0000        0.0000        0.0000        0.0000        0.0000        0.0000        0.0000        0.0000        0.0000        0.0000        0.0000        0.0000        0.0000        0.0000        0.0000        0.0000        0.0000        0.0000        0.0000        0.0000        0.0000        0.0000        0.0000        0.0000        0.0000        0.0000        0.0000        0.0000        0.0000        0.0000        0.0000        0.0000        0.0000        0.0000        0.0000        0.0000        0.0000        0.0000        0.0000        0.0000        0.0000        0.0000        0.0000        0.0000        0.0000        0.0000        0.0000        0.0000        0.0000        0.0000        0.0000        0.0000       45.0546       44.0751        0.0000       23.8665       23.7131       19.6333       16.2397       15.7322       19.3050       19.0880       16.1934       16.5682       14.0223       20.2772       23.8802       22.8699       28.2475       23.1022       19.0233       20.4238       21.9725       40.4068       54.2312       21.2142       18.3599       17.8824       25.2288       47.0629       42.7260       35.8724       55.0066       72.0573       81.1839       72.6846       83.1390       87.1930       93.8426      162.4918      105.1349      101.8569       96.6417       90.3840      115.8377      124.2929       78.7012      108.9149       80.0581       74.4662       88.6631      107.9131      105.1686       94.2711       75.6629       54.5254       51.3184       49.1878       49.4248       49.9131       56.6857       60.4928       59.7553       58.4919       78.1269       77.6247       66.8623       76.9579       55.2673       48.6692       43.5735       39.0916       41.8524       40.4644       39.5632       40.3916       45.5181       46.1942       47.4072        0.0000        0.0000        0.0000        0.0000        0.0000        0.0000        0.0000
        0.0000        0.0000        0.0000        0.0000        0.0000        0.0000        0.0000        0.0000        0.0000        0.0000        0.0000        0.0000        0.0000        0.0000        0.0000        0.0000        0.0000        0.0000        0.0000        0.0000        0.0000        0.0000        0.0000        0.0000        0.0000        0.0000        0.0000        0.0000        0.0000      115.6102      110.4085       99.6065       82.6988       64.4948       44.6377       40.2790       37.7452       34.7912       32.0510       38.3801       41.8100       41.6727       30.7768       28.6244       25.4206       25.8786       20.9675       18.9451       19.9118       23.0279       21.0679       21.4834       16.7946       12.4167        9.3938        3.9087        4.1565        3.2079        6.7726       14.2923       19.3155       21.0011       16.2305       17.7305       17.0495       13.8231       13.6207       15.0645       15.8817       15.1360       15.1226       10.6859       10.6667        0.0000        0.0000        0.0000        0.0000        0.0000        0.0000        0.0000        0.0000        0.0000        0.0000        0.0000        0.0000        0.0000        0.0000        0.0000        0.0000        0.0000        0.0000        0.0000        0.0000        0.0000        0.0000        0.0000        0.0000        0.0000        0.0000        0.0000        0.0000        0.0000        0.0000        0.0000        0.0000        0.0000        0.0000        0.0000        0.0000        0.0000        0.0000        0.0000        0.0000        0.0000        0.0000        0.0000        0.0000        0.0000        0.0000        0.0000        0.0000        0.0000        0.0000        0.0000        0.0000        0.0000        0.0000        0.0000        0.0000        0.0000        0.0000        0.0000        0.0000        0.0000        0.0000        0.0000        0.0000        0.0000        0.0000        0.0000        0.0000        0.0000        0.0000        0.0000        0.0000        0.0000        0.0000        0.0000        0.0000        0.0000        0.0000        0.0000        0.0000        0.0000        0.0000        0.0000        0.0000        0.0000        0.0000        0.0000        0.0000        0.0000        0.0000        0.0000       52.8367       49.1036       43.2975       33.5085       27.0351       19.0498       17.1313       15.7307       15.0763       17.7008       15.9292       13.3581       88.2607       65.1154       15.1436       24.5055       33.5437       21.0193       16.3834       25.9931       26.7021       41.9782       47.3539       49.2504       32.4166       26.4631       23.5150       24.1402       57.9058       49.9912       50.5472       55.0422       89.6755       59.1771       69.8354       74.7091       79.6166       91.2073      114.2702      157.4698      157.9393      100.4577       87.8791      128.5214       77.7562       70.7063       71.3696       56.5318       51.7679       67.2246       97.8264      122.5541      109.3699       84.1607       66.9999       53.5077       50.1456       47.6718       50.7577       68.1272       70.7268       68.9434       63.5829       72.0606       68.1467       65.7478       69.8305       58.8520       52.7101       46.5587       41.6176       45.2334       50.3264       49.3462       42.9222       41.8437       45.9212        0.0000        0.0000        0.0000        0.0000        0.0000        0.0000        0.0000        0.0000
        0.0000        0.0000        0.0000        0.0000        0.0000        0.0000        0.0000        0.0000        0.0000        0.0000        0.0000        0.0000        0.0000        0.0000        0.0000        0.0000        0.0000        0.0000        0.0000        0.0000        0.0000        0.0000        0.0000        0.0000        0.0000        0.0000      117.7468      124.3431      118.9527      120.4221      117.3830       76.6094       56.3422       50.6265       38.3109       39.5066       31.0400       61.1749       65.0615       33.6069       32.1626       34.7689       30.1238       26.8875       28.0447       25.6634       22.5589       20.9014       22.8366       22.2767       20.1512       12.8142       14.7179       16.3817       12.7382        8.4468        9.2187        9.6899        7.8737       17.8800       16.2280       15.0588       16.2065       16.6880       13.4079       12.2850       12.1624       15.1262       14.9396       15.2612       18.0261       11.5780       11.7457       12.0664       10.4942        8.6324        8.4403        7.5068        6.3872        2.6380        2.3720        2.6041        0.0000        0.0000        0.0000        0.0000        0.0000        0.0000        0.0000        0.0000        0.0000        0.0000        0.0000        0.0000        0.0000        0.0000        0.0000        0.0000        0.0000        0.0000        0.0000        0.0000        0.0000        0.0000        0.0000        0.0000        0.0000        0.0000        0.0000        0.0000        0.0000        0.0000        0.0000        0.0000        0.0000        0.0000        0.0000        0.0000        0.0000        0.0000        0.0000        0.0000        0.0000        0.0000        0.0000        0.0000        0.0000        0.0000        0.0000        0.0000        0.0000        0.0000        0.0000        0.0000        0.0000        0.0000        0.0000        0.0000        0.0000        0.0000        0.0000        0.0000        0.0000        0.0000        0.0000        0.0000        0.0000        0.0000        0.0000        0.0000        0.0000        0.0000        0.0000       14.5397       14.4774       12.1425       11.6261       15.7650        0.0000        0.0000        0.0000        0.0000       21.5629       26.2684       31.5044       30.5793       30.5090       22.0627       18.6128       18.2778       16.5116       14.8583       15.9267       19.6722       25.7835       16.5453       14.2605       14.4596       18.3947       21.2810       22.6497       20.4954       38.7105       62.5248       64.1062       53.7413       34.1452       47.6964       47.9417       34.6517       27.0681       24.6319       32.5044       44.7132       58.4170       49.9861       77.2675       61.7222       81.7874       73.0970       60.0815       78.4403       91.9178      115.9497      158.9003       88.7209       85.4225       71.0932       73.0578       59.7137       56.9743       49.7462       47.1873       62.5883       82.8577       95.9770       85.2745       72.3997       55.9550       58.0675       56.0715       57.1563       62.9167       64.5765       58.8806       71.1719       64.8126       64.7611       61.1170       69.5280       67.5929       66.9457       72.1674       66.9125       53.1921       51.8092       53.0166       62.9349       52.4405       51.0703       55.6669        0.0000        0.0000        0.0000        0.0000        0.0000        0.0000        0.0000        0.0000
        0.0000        0.0000        0.0000        0.0000        0.0000        0.0000        0.0000        0.0000        0.0000        0.0000        0.0000        0.0000        0.0000        0.0000        0.0000        0.0000        0.0000        0.0000        0.0000        0.0000        0.0000        0.0000        0.0000        0.0000        0.0000      112.4080      127.8980       94.4580       67.3301       58.6450       57.5230       54.2443       52.1510       47.0771       38.7804       38.9375       28.0915       65.6201      148.3415      135.6028       44.5415       32.1316       30.8003       27.5727       28.3520       27.9789       23.6735       21.4110       20.9872       21.7710       23.2263       24.7718       24.7842       25.1958       19.5586       20.7873       23.0271       16.6036       15.6590       16.9070       18.5022       16.5416       11.8890       12.8303       12.7517       11.9041       11.2543       15.8081       16.9008       14.8851       12.9860       10.5511        9.4950       10.4572        9.3971        7.4999        6.6360        6.3037        6.9523        5.8224        6.6027        7.3825        7.4357        5.4578        0.0000        0.0000        0.0000        0.0000        0.0000        0.0000        0.0000        0.0000        0.0000        0.0000        0.0000        0.0000        0.0000        0.0000        0.0000        0.0000        0.0000        0.0000        0.0000        0.0000        0.0000        0.0000        0.0000        0.0000        0.0000        0.0000        0.0000        0.0000        0.0000        0.0000        0.0000        0.0000        0.0000        0.0000        0.0000        0.0000        0.0000        0.0000        0.0000        0.0000        0.0000        0.0000        0.0000        0.0000        0.0000        0.0000        0.0000        0.0000        0.0000        0.0000        0.0000        0.0000        0.0000        0.0000        0.0000        0.0000        0.0000        0.0000        0.0000        0.0000        0.0000        0.0000        0.0000        0.0000        0.0000        0.0000        0.0000        0.0000        9.5363       12.4123       15.5514       15.3417       15.1766       14.8169       14.0786       19.1476       21.5996       26.1801       28.5339       30.1998       28.9972       21.7363       18.9340       19.9959       19.6347       19.3021       18.9633       17.1769       18.2330       23.9260       32.6534       29.0618       22.0048       26.8965       30.7687       37.3010       34.7037       29.2587       47.7806       52.4439       59.6017       34.5475       43.0259       52.7004       44.1586       34.7379       35.0263       31.5448       35.3301       32.6668       49.2100       38.5047       51.6007       71.4073       88.7229       64.0724       60.2605       91.9760       91.8991       62.6513       58.9938       84.0018       86.4822       72.6385       68.2915       61.5491       58.3293       56.0472       68.4453       73.1745       67.0299       64.0873       63.4420       68.4959       82.1322       82.1202       75.2567       62.1133       74.1656       64.5923       54.8068       55.6224       55.2636       64.6187       71.4041       75.4266       71.0737       80.9724       90.5873       83.2889        0.0000        0.0000       69.3835       67.6975       69.6474       57.2616        0.0000        0.0000        0.0000        0.0000        0.0000        0.0000        0.0000        0.0000        0.0000
        0.0000        0.0000        0.0000        0.0000        0.0000        0.0000        0.0000        0.0000        0.0000        0.0000        0.0000        0.0000        0.0000        0.0000        0.0000        0.0000        0.0000        0.0000        0.0000        0.0000        0.0000        0.0000        0.0000        0.0000        0.0000        0.0000       89.0380       98.3558       73.8011       77.2207       52.7354      114.2996       89.9253       47.0874       40.7241       37.0622       32.5776       36.3937       58.3359       58.6510       43.6944       38.6683       39.1026       33.9760       27.2498       24.4625       21.0363       31.7362       24.4304       28.3223       31.6385       34.7437       35.1080       31.5803       29.5996       35.1756       37.2236       22.2857       15.1340       19.0606       14.3454       13.5617       13.2740       15.1513       16.6277       16.6236       15.5935       18.0960       18.8542       14.4726       12.9112        9.7239        9.4994        8.1529        8.3493        6.4840        7.2292        7.5589        9.0481        6.5655        7.7164       10.3880       10.2068        6.0816        4.0606        2.5073        0.0000        0.0000        0.0000        0.0000        0.0000        0.0000        0.0000        0.0000        0.0000        0.0000        0.0000        0.0000        0.0000        0.0000        0.0000        0.0000        0.0000        0.0000        0.0000        0.0000        0.0000        0.0000        0.0000        0.0000        0.0000        0.0000        0.0000        0.0000        0.0000        0.0000        0.0000        0.0000        0.0000        0.0000        0.0000        0.0000        0.0000        0.0000        0.0000        0.0000        0.0000        0.0000        0.0000        0.0000        0.0000        0.0000        0.0000        0.0000        0.0000        0.0000        0.0000        0.0000        0.0000        0.0000        0.0000        0.0000        0.0000        0.0000        0.0000        0.0000        0.0000        0.0000        0.0000        0.0000        0.0000        0.0000        8.1982        9.0614       11.7042       13.3589       16.2336       20.5639       24.7690       21.8164       30.1497       31.8451       29.5528       22.7041       20.3250       19.2991       17.9824       21.1953       22.7799       22.8067       21.7688       20.6188       20.3379       23.6806       33.2267       29.3608       27.0578       26.6855       23.1706       26.1631       28.4209       47.5295       43.9926       37.9344       25.4849       23.3772       39.5858       52.1349       53.6012       55.5731       42.2609       32.9916       35.0154       58.9022       59.4000       68.2765       67.7955       74.8189      102.0422       80.3351       55.6230       65.9100       53.5259       54.8289       64.7962       68.8299       79.6683       78.9853       75.7171       68.8362       62.1799       54.0130       50.8379       52.1975       55.0060       59.5464       67.8163       70.3343       78.1373       78.9001       70.8086       69.8616       74.0983       72.5847       60.3383       55.4778       57.1716       71.1981       79.2380       83.5582       87.6207       90.9368       88.2206        0.0000        0.0000        0.0000        0.0000        0.0000        0.0000        0.0000        0.0000        0.0000        0.0000        0.0000        0.0000        0.0000        0.0000        0.0000        0.0000
        0.0000        0.0000        0.0000        0.0000        0.0000        0.0000        0.0000        0.0000        0.0000        0.0000        0.0000        0.0000        0.0000        0.0000        0.0000        0.0000        0.0000        0.0000        0.0000        0.0000        0.0000        0.0000        0.0000        0.0000        0.0000        0.0000        0.0000       61.2231       64.8604       53.7126       44.4008       46.7549       63.0259       53.2047       51.0575       43.5234       41.6390       42.0351       38.8179       49.6867       46.5494       38.2415       41.5176       49.1446       43.2464       31.5521       33.9005       32.1013       35.6202       31.8541       35.2042       38.5865       35.5470       32.3211       27.7399       27.3965       25.4096       17.7431       12.1392       17.6528       15.9589       15.8350       17.7711       20.4906       22.3786       19.7801       17.8385       17.5235       16.0586       13.8761       11.9034        8.6816        7.8993        7.8112        8.6927        7.0458        7.2298        7.7222        8.8710        7.2742        8.9684       11.3615       11.3717        7.1070        5.8216        2.9570        2.2758        0.7790        1.0642        1.7705        0.0000        0.0000        0.0000        0.0000        0.0000        0.0000        0.0000        0.0000        0.0000        0.0000        0.0000        0.0000        0.0000        0.0000        0.0000        0.0000        0.0000        0.0000        0.0000        0.0000        0.0000        0.0000        0.0000        0.0000        0.0000        0.0000        0.0000        0.0000        0.0000        0.0000        0.0000        0.0000        0.0000        0.0000        0.0000        0.0000        0.0000        0.0000        0.0000        0.0000        0.0000        0.0000        0.0000        0.0000        0.0000        0.0000        0.0000        0.0000        0.0000        0.0000        0.0000        0.0000        0.0000        0.0000        0.0000        0.0000        0.0000        0.0000        0.0000        0.0000        0.0000        6.7023        7.4883       10.3094        9.1869       14.2567       15.9243       26.5166       32.9673       21.9780       23.8852       26.7096       23.8716       18.2484       19.0621       22.7525       24.0786       22.7373       24.0993       23.7552       23.9608       24.7837       21.1893       19.2346       29.1448       21.5687       22.9879       27.2204       28.1808       21.8581       24.0442       36.0555       29.5375       30.2506       27.3685       32.4693       23.6960       25.7889       28.5501       20.4063       28.0031       32.6112       49.2123       53.7328       57.4502       66.5343       68.8862       50.5790       56.6294       71.0667       40.0676       54.2160       62.5264       46.0825       59.2724       68.0020       74.5673       72.4299       75.7852       85.8875       74.3653       57.4059       63.8232       64.1441       55.7322       64.7603       63.8439       78.4420       77.7836       68.9127       75.2971       77.9684       82.4299       73.9734       59.9559       53.9006       63.4730       75.8613       76.0335       84.8249       85.4268       83.4324       89.4081        0.0000        0.0000        0.0000        0.0000        0.0000        0.0000        0.0000        0.0000        0.0000        0.0000        0.0000        0.0000        0.0000        0.0000        0.0000        0.0000
        0.0000        0.0000        0.0000        0.0000        0.0000        0.0000        0.0000        0.0000        0.0000        0.0000        0.0000        0.0000        0.0000        0.0000        0.0000        0.0000        0.0000        0.0000        0.0000        0.0000        0.0000        0.0000        0.0000        0.0000        0.0000        0.0000        0.0000       53.5001       41.6363       40.1975       42.4853       48.1112       55.0455       51.2903       47.2432       45.8346       51.7740       64.4323       57.5507       79.1255      122.8574       84.4858       73.4594       54.7277       43.1038       38.5581       36.6840       35.8006       37.4547       33.5961       33.1003       28.8664       20.3337       19.1755       20.0363       19.8484       20.4425       19.3624       22.0844       29.3676       29.4509       33.3000       35.3010       20.8434       23.5121       24.7161       25.3104       18.0415       15.7631       12.6777       10.1827        7.2797        7.4758        7.3395        8.1014        6.9352        6.6825        7.7075        9.5460       10.0690       11.4332       12.4854       14.7677        9.6196        8.2711        4.8417        4.8847        2.8940        1.1735        1.1271        0.0000        0.0000        0.0000        0.0000        0.0000        0.0000        0.0000        0.0000        0.0000        0.0000        0.0000        0.0000        0.0000        0.0000        0.0000        0.0000        0.0000        0.0000        0.0000        0.0000        0.0000        0.0000        0.0000        0.0000        0.0000        0.0000        0.0000        0.0000        0.0000        0.0000        0.0000        0.0000        0.0000        0.0000        0.0000        0.0000        0.0000        0.0000        0.0000        0.0000        0.0000        0.0000        0.0000        0.0000        0.0000        0.0000        0.0000        0.0000        0.0000        0.0000        0.0000        0.0000        0.0000        0.0000        0.0000        0.0000        0.0000        0.0000        0.0000        0.0000        0.0000        0.0000        7.4673       11.7895       12.5884       12.6017       19.8932       18.1813       18.5040       22.8962       26.2063       24.6777       22.9872       20.8617       19.5081       16.9355       16.4083       22.7206       24.4271       26.1943       24.4184       30.1400       20.1578       20.8176       27.9555       29.9574       32.1382       32.4505       33.1350       24.7630       27.3413       25.8535       32.5501       25.9440       39.4609       33.5255       33.0984       25.8283       19.0470       25.5378       26.5602       49.6645       53.1519       48.5705       77.2953       78.2146       79.9512       75.1061       56.8940       58.9063       57.8688       78.6928       56.8077       47.7827       56.5708       53.5747       83.0193       71.5893       74.0877       77.4734       66.5213       63.2758       70.6544       69.8484       66.1956       69.4427       83.5327      105.7999       93.5608       78.0454       66.2590       67.0348       71.2745       66.5518       62.7889       59.4431       64.9048       77.0902       82.8685       82.6233       83.3847       85.4581       88.2413        0.0000        0.0000        0.0000        0.0000        0.0000        0.0000        0.0000        0.0000        0.0000        0.0000        0.0000        0.0000        0.0000        0.0000        0.0000        0.0000
        0.0000        0.0000        0.0000        0.0000        0.0000        0.0000        0.0000        0.0000        0.0000        0.0000        0.0000        0.0000        0.0000        0.0000        0.0000        0.0000        0.0000        0.0000        0.0000        0.0000        0.0000        0.0000        0.0000        0.0000        0.0000        0.0000        0.0000        0.0000       31.7069       32.1530       52.4755       63.1812       58.9008       53.8198       54.3729       62.1235       50.9116       45.6320       39.6082       68.3564       92.6856      152.1406      132.9657       95.9720       62.2375       55.0732       48.7731       34.3352       27.4792       32.4313       29.6251       27.6562       24.8151       21.3325       22.6633       23.4031       22.5248       25.2667       26.9611       72.0311      123.8314       39.9806       21.6307       17.0767       15.6360       14.2501       16.4124       17.2637       14.4584       11.7376        8.8981        3.1944        2.9881        3.8937        5.2623        8.5279        9.1997       29.7165       38.5213       17.0285       14.3081       14.1773       14.9053       10.0195        9.0627        6.1569        5.5398        3.7246        2.5069        1.8573        0.8358        0.0000        0.0000        0.0000        0.0000        0.0000        0.0000        0.0000        0.0000        0.0000        0.0000        0.0000        0.0000        0.0000        0.0000        0.0000        0.0000        0.0000        0.0000        0.0000        0.0000        0.0000        0.0000        0.0000        0.0000        0.0000        0.0000        0.0000        0.0000        0.0000        0.0000        0.0000        0.0000        0.0000        0.0000        0.0000        0.0000        0.0000        0.0000        0.0000        0.0000        0.0000        0.0000        0.0000        0.0000        0.0000        0.0000        0.0000        0.0000        0.0000        0.0000        0.0000        0.0000        0.0000        0.0000        0.0000        0.0000        0.0000        0.0000        0.0000        0.0000        0.0000        0.0000        9.1947       10.0732       12.4699       18.0896       22.1784       23.0823       22.1079       22.6586       22.1050       22.3370       19.5897       17.1199       14.0492       15.4972       23.5662       25.3734       25.3416       26.7132       26.1956       17.7074       17.8100       24.1428       28.7761       30.5148       23.0088       16.5769       17.1257       15.9842       26.1057       26.1048       24.1923       27.0542       27.9181       27.8619       23.7074       25.6908       28.5037       34.7399       38.2545       38.4670       40.2477       62.4912       68.9756       80.5918       88.5867       80.6781       68.0661       85.9060       74.4305       71.7259       65.1483       59.7763       64.8784       82.4640       83.7409       87.5622       79.6203       68.4069       62.1474      102.1918       95.1906       93.4848       83.7992       92.6950      143.8015      147.5677      108.6800       86.2964       83.5128       97.2347       61.3049       76.2251       73.9214       92.9419       89.5160       83.7430       80.9063       85.8071       96.6343      101.7871        0.0000        0.0000        0.0000        0.0000        0.0000        0.0000        0.0000        0.0000        0.0000        0.0000        0.0000        0.0000        0.0000        0.0000        0.0000        0.0000
        0.0000        0.0000        0.0000        0.0000        0.0000        0.0000        0.0000        0.0000        0.0000        0.0000        0.0000        0.0000        0.0000        0.0000        0.0000        0.0000        0.0000        0.0000        0.0000        0.0000        0.0000        0.0000        0.0000        0.0000        0.0000        0.0000        0.0000        0.0000       44.0445       51.4239       54.9476       63.2264       61.0992       62.7351       59.9604       52.3867       51.4739       43.3695       48.6851       43.7236       51.7507       59.2438       56.7653       70.9239       60.7364       56.1056       59.7410       48.5946       42.2572       26.2827       28.8704       32.5113       23.3615       21.9198       21.1041       20.5289       23.0805       22.0494       48.5866       31.9011       41.3139       23.5648       30.9498       48.1838       37.0859       17.4083       18.6751       29.7200       17.6458       12.6565        8.8931        2.5080        3.1947        5.4844        7.5199        8.9307       12.0690       47.6994       61.0210       23.4507       19.2363       17.1254       16.7920        7.9195        7.1683        5.9932        4.4710        2.9098        2.4345        2.0331        1.8849        0.0000        0.0000        0.0000        0.0000        0.0000        0.0000        0.0000        0.0000        0.0000        0.0000        0.0000        0.0000        0.0000        0.0000        0.0000        0.0000        0.0000        0.0000        0.0000        0.0000        0.0000        0.0000        0.0000        0.0000        0.0000        0.0000        0.0000        0.0000        0.0000        0.0000        0.0000        0.0000        0.0000        0.0000        0.0000        0.0000        0.0000        0.0000        0.0000        0.0000        0.0000        0.0000        0.0000        0.0000        0.0000        0.0000        0.0000        0.0000        0.0000        0.0000        0.0000        0.0000        0.0000        0.0000        0.0000        0.0000        0.0000        0.0000        0.0000        0.0000        7.3392        8.2462        8.9347        9.6788        8.9427       12.8052       16.5664       19.7219       18.4876       17.5984       17.6756       17.6037       13.5908       12.5509       12.1008       14.8053       19.3327       22.4564       23.5424       29.5299       28.0310       20.8052       18.3418       19.9493       19.0618       15.5475       15.5374       22.8017       17.0279       13.9039       21.1882       26.8561       19.1665       20.6074       23.9851       27.5622       24.4495       43.2059       57.1636       42.2828       40.0234       48.4498       68.4181       96.7506       91.6839      106.7696       81.6828       74.8927       72.5017       75.4550       64.0331       64.8158       64.7081       71.5407       71.8565       82.0398      106.1168      134.5369       99.1759       96.9076       96.4520       86.3709      115.6154      185.7715      108.1058      102.2989      119.4263      136.5894      127.7821      112.4997      111.6695      109.4689       88.2546       82.2821       81.2002       84.9586       81.1009       85.3918       93.4148       84.5721       92.3033       97.5388        0.0000        0.0000        0.0000        0.0000        0.0000        0.0000        0.0000        0.0000        0.0000        0.0000        0.0000        0.0000        0.0000        0.0000        0.0000        0.0000
        0.0000        0.0000        0.0000        0.0000        0.0000        0.0000        0.0000        0.0000        0.0000        0.0000        0.0000        0.0000        0.0000        0.0000        0.0000        0.0000        0.0000        0.0000        0.0000        0.0000        0.0000        0.0000        0.0000        0.0000        0.0000        0.0000        0.0000        0.0000       96.9742       95.4853       79.4567       81.6812       86.8816       80.7538       71.7658       66.7469       53.9211       44.4382       46.1157       42.8599       46.2258       46.5163       46.6032       41.6611       41.8244       47.9837       54.3537       43.0304       44.1461       29.9988       27.3332       38.0447       20.3291       21.4235       23.0447       27.1456       24.7586       24.8853       24.9562       15.5657        9.8266        7.7004        8.7563       18.2214       33.2530       40.4570       17.2230       25.3642       10.1820        7.6854        4.5067        1.5848        2.7242        5.9997        7.1458        9.2330       10.1793       12.1978       21.4281       60.0941       46.0517       23.5014       18.2616       52.3359       35.1467        7.2845        4.7572        4.5937        4.3262        3.9537        2.2116        0.5811        0.0000        0.0000        0.0000        0.0000        0.0000        0.0000        0.0000        0.0000        0.0000        0.0000        0.0000        0.0000        0.0000        0.0000        0.0000        0.0000        0.0000        0.0000        0.0000        0.0000        0.0000        0.0000        0.0000        0.0000        0.0000        0.0000        0.0000        0.0000        0.0000        0.0000        0.0000        0.0000        0.0000        0.0000        0.0000        0.0000        0.0000        0.0000        0.0000        0.0000        0.0000        0.0000        0.0000        0.0000        0.0000        0.0000        0.0000        0.0000        0.0000        0.0000        0.0000        0.0000        0.0000        0.0000        0.0000        0.0000        0.0000        0.0000        5.7955        7.3706        8.2366        8.9945        9.6412        8.2409        9.9056       11.4806       15.3605       17.9032       17.6151       16.0380       15.1231       56.5626       12.5481       47.0459      203.2115       17.5749       19.3185       19.7581       22.9082       21.6738       16.3906      144.7524       17.7758       15.2569       13.6394       15.0368       13.7669       15.0141       13.8734       16.0990       38.6250       27.4226       30.0785       43.7773       29.4351       31.7827       52.7733       69.7427       83.8375       34.7659       41.5605       48.2256       66.2663       85.7518       83.1272       76.2916       76.4450       76.7937       65.8567       61.4516       70.0140       57.0748       68.4604       69.8255       90.5211       82.9299       93.5450       96.7765       97.5840       75.6712       68.3706       70.7624       84.4877      102.5617       86.3376      100.2002      113.7864      131.3629      137.7174      133.9043      119.1560      105.9481       95.3745       92.4705       87.3071       78.1644       78.3915       88.4367       76.7749       84.1462       81.1608       83.9469        0.0000        0.0000        0.0000        0.0000        0.0000        0.0000        0.0000        0.0000        0.0000        0.0000        0.0000        0.0000        0.0000        0.0000        0.0000
        0.0000        0.0000        0.0000        0.0000        0.0000        0.0000        0.0000        0.0000        0.0000        0.0000        0.0000        0.0000        0.0000        0.0000        0.0000        0.0000        0.0000        0.0000        0.0000        0.0000        0.0000        0.0000        0.0000        0.0000        0.0000        0.0000        0.0000       69.0343       95.6011       88.2909       88.2674       76.6755       78.1628       75.1163       72.5961       79.4112       78.2310       72.2431       69.1885       59.6015       74.5359       86.0182       71.5023       49.3088       37.3557       36.4523       40.5101       38.6371       40.4182       27.7013       21.2227       23.2235       30.5143       33.8126       59.1719       53.3730       38.2075       23.6214       19.4215       15.6128       13.0018        8.7531        7.6916        6.0346        5.3605        3.9260        4.2779        4.7133        4.6860        4.6158        3.7200        2.0079        3.0570        5.7140        6.8053        9.0258        8.0741        8.3396        7.7019       10.3602        9.9208       10.6017       20.0542       57.8147      108.7837       15.9328        4.4329        6.9079        4.9874        2.6462        3.0937        0.5367        0.5362        0.0000        0.0000        0.0000        0.0000        0.0000        0.0000        0.0000        0.0000        0.0000        0.0000        0.0000        0.0000        0.0000        0.0000        0.0000        0.0000        0.0000        0.0000        0.0000        0.0000        0.0000        0.0000        0.0000        0.0000        0.0000        0.0000        0.0000        0.0000        0.0000        0.0000        0.0000        0.0000        0.0000        0.0000        0.0000        0.0000        0.0000        0.0000        0.0000        0.0000        0.0000        0.0000        0.0000        0.0000        0.0000        0.0000        0.0000        0.0000        0.0000        0.0000        0.0000        0.0000        0.0000        0.0000        0.0000        0.0000        5.4935        5.9284        8.3053        8.6433        9.3522       10.2102        9.2399       10.4587       11.4417       15.6120       18.5098       19.3235       20.4626       21.3972       58.2612       21.4875       20.4138       13.1837       20.7688       22.6769       22.1219       20.4309       22.0293       17.2506      131.4634       16.5958       22.6418       21.4755       24.7040       24.9186       20.9266       22.0323       25.6727       45.0646       30.2645       40.1216       40.5709       38.2640       38.6207       46.2327       59.7208       48.7801       42.2640       48.2134       46.4705       73.1725       84.6389       70.5677       73.9620       89.9914       82.4877       69.2685       63.8578       57.4763       60.3281       78.9606       83.5575      139.7057       74.0530       75.1013       74.8467       71.8552       56.7547       53.5980       59.6572       75.2053       88.0216       73.8692       90.2975       97.0368      114.0817      143.5249      143.5836      144.9338      117.0487      107.2677       98.8076       94.5385       85.9446       85.1588       76.8847       75.2657       76.9606       77.7737        0.0000        0.0000        0.0000        0.0000        0.0000        0.0000        0.0000        0.0000        0.0000        0.0000        0.0000        0.0000        0.0000        0.0000        0.0000        0.0000
        0.0000        0.0000        0.0000        0.0000        0.0000        0.0000        0.0000        0.0000        0.0000        0.0000        0.0000        0.0000        0.0000        0.0000        0.0000        0.0000        0.0000        0.0000        0.0000        0.0000        0.0000        0.0000        0.0000        0.0000        0.0000        0.0000        0.0000       75.6976       65.7608       58.4788       54.1082       66.3958       69.7878       68.4048       58.9565       77.8837      125.5517       85.8174       59.0696       58.4894       50.6451       41.7125       41.9371       39.6245       32.4263       37.3245       42.7808       32.5957       25.5899       25.8862       26.5306       24.0575       23.2912       25.6318       33.1823       39.5464       24.6583       17.8263       14.6922        9.9463        9.2042        7.6635        8.6699        4.6004        1.3644        0.5902        0.8582        1.2518        1.7739        2.0585        0.8524        1.7204        2.7639        2.4621        3.1394        4.8833        5.2901        5.4499        6.2448        7.8881        8.0806        8.4022       15.1453       12.1713       23.7061       17.5924        4.8147        2.4577        1.8003        2.2987        1.4579        0.6893        0.7088        0.8352        1.0689        0.9975        1.2631        1.6343        2.2094        3.1620        3.5329        0.0000        0.0000        0.0000        0.0000        0.0000        0.0000        1.8580        1.7302        3.4503        1.3646        0.0000        0.0000        0.0000        0.0000        0.0000        0.0000        0.0000        0.0000        0.0000        0.0000        0.0000        0.0000        0.0000        0.0000        0.0000        0.0000        0.0000        0.0000        0.0000        0.0000        0.0000        0.0000        0.0000        0.0000        0.0000        0.0000        0.0000        0.0000        0.0000        0.0000        0.0000        0.0000        0.0000        0.0000        0.0000        0.0000        4.3492        4.5590        5.0321        5.9126        8.6942        9.6899       10.5548       11.4116       12.2226       13.2805       13.8792       16.3310       18.5317       17.1986       16.7670       17.7302       23.2092       24.1336       20.3025       14.7104       21.7304       23.1384       23.7188       22.2336       21.9557       21.2977       18.7715       19.7950       26.4903       29.6495       28.2730       23.5856       19.1302       21.4263       29.8114       21.6007       21.9619       28.4856       36.8349       41.7058       39.4043       51.6333       50.4090       47.5202       50.3383       52.8915       63.0676       83.8913       99.4269       87.1500       54.9725       52.4688       64.0487       68.1116       73.3565       56.1698       69.7687       79.1470       71.7553       72.2356       64.3265       66.9548       63.8189       68.8691       70.6701       79.1581       98.6546       87.5937       93.4334      101.6062      101.2018      110.1360      116.8530      125.3225      124.7578      138.7650      108.1217      108.8331      112.4586      102.6395       95.0873       87.6907       80.3309       76.4953       64.4431       71.4389        0.0000        0.0000        0.0000        0.0000        0.0000        0.0000        0.0000        0.0000        0.0000        0.0000        0.0000        0.0000        0.0000        0.0000        0.0000        0.0000
        0.0000        0.0000        0.0000        0.0000        0.0000        0.0000        0.0000        0.0000        0.0000        0.0000        0.0000        0.0000        0.0000        0.0000        0.0000        0.0000        0.0000        0.0000        0.0000        0.0000        0.0000        0.0000        0.0000        0.0000        0.0000        0.0000       75.2998       68.0955       58.7591       60.0643       54.5741       64.6394       67.6044       83.1517       73.1670       65.4522       63.1769       66.2144       84.8014       81.0780       66.7437       62.4592       48.8792       55.0481       45.4907       40.1893       41.0108       50.4286       46.2313       30.7741       25.1311       20.7953       21.2943       24.3116       27.1042       27.4658       19.4819       10.4854        9.1270        9.3077       11.8238        6.3218        3.4932        1.6130        0.5432        0.6119        0.3710        0.3718        0.9281        1.5562        1.2356        1.2872        1.6748        2.0747        2.6989        3.8904        4.3871        4.8848        5.1857        6.7008        6.5288        6.6807        6.3620        5.0902        4.8289        3.6234        3.9393        2.3476        2.4004        1.9048        0.8451        0.6210        0.6579        0.7664        0.9448        0.8627        0.9939        1.2257        1.3262        1.5122        2.7929        2.8542        1.7685        0.7407        0.4766        0.4227        0.2633        1.4107        1.3362        1.2588        1.1817        1.6385        2.3170        2.5600        1.8117        0.0000        0.0000        0.0000        0.0000        0.0000        0.0000        0.0000        0.0000        0.0000        0.0000        0.0000        0.0000        0.0000        0.0000        0.0000        0.0000        0.0000        0.0000        0.0000        0.0000        0.0000        1.7010        2.1121        2.4998        2.8446        3.3456        3.5323        3.7296        4.0740        4.3220        4.5338        4.7099        4.3082        4.8760        5.3416        6.5927        9.0316       10.0443       10.9341       11.8040       12.6986       13.5726       13.7242       14.8010       17.7135       22.8621       19.4389       25.0429       28.1304       26.4146       16.9880       16.0944       19.3133       70.4694       21.4389       22.0088       25.3746       25.2586       23.1838       32.1912       36.3990       35.2652       29.2258       30.3985       21.6063       20.4655       27.6227       19.8395       19.8761       22.9402       34.8940       41.7922       39.7152       63.5931       53.1319       57.8364       54.7568       45.0275       45.2581       73.8255       78.0847       63.8289       45.7291       47.8593       83.8725       80.7232       51.5760       52.2277       61.9447       64.1263       55.9399       56.6409       59.8472       56.4017       62.9330       64.5163       65.7495       77.8633       99.5995      103.7670       96.0121      103.6522      118.3982      121.8697      131.1731      134.1824      122.3289      130.2751      118.6343      112.3213      103.1003      101.6631       88.0222       93.3063       84.9490       77.7424        0.0000        0.0000        0.0000        0.0000        0.0000        0.0000        0.0000        0.0000        0.0000        0.0000        0.0000        0.0000        0.0000        0.0000        0.0000        0.0000        0.0000        0.0000
        0.0000        0.0000        0.0000        0.0000        0.0000        0.0000        0.0000        0.0000        0.0000        0.0000        0.0000        0.0000        0.0000        0.0000        0.0000        0.0000        0.0000        0.0000        0.0000        0.0000        0.0000        0.0000        0.0000        0.0000        0.0000        0.0000       65.8964       69.6402       64.3720       58.9639       59.8405       73.4477       76.4445       87.5720       75.6295       78.4589       50.4450       39.4356       41.9715       44.6003       49.5008       60.5475       57.8534       98.3865       75.0661       53.5801       38.8626       28.4599       22.2010       21.9854       19.3074       15.9461       15.4323       17.6039       16.6716       11.5418        9.4710        9.6268        7.9480        7.3487        4.7437        3.7754        1.4760        0.4714        0.1930        0.3744        1.1080        0.6295        1.7472        1.1313        0.5586        0.2014        0.3770        0.7372        1.1358        3.5402        4.1023        4.0445        4.2739        5.0455        5.5023        5.3965        5.9375        3.8586        3.8528        5.3275        5.1733        4.7123        5.3887        3.4491        1.3709        0.5898        0.6300        0.7192        0.8565        0.7670        0.8697        1.0223        0.9338        0.8337        0.9521        1.3794        0.8102        0.2285        0.2214        0.2856        1.7371        1.4221        1.2917        1.1317        1.0122        1.1620        1.0908        1.0121        0.9889        0.8159        0.9293        1.2560        0.0000        0.0000        0.0000        0.0000        0.0000        0.0000        0.0000        0.0000        0.0000        0.0000        0.0000        0.0000        2.1892        3.3037        7.6826        8.0146        3.7693        2.8134        4.9404        4.5116        2.4196        3.8334        7.6343        9.1538        6.5467        4.2285        4.5008        4.8380        4.9221        4.5598        5.6867        7.4862       11.6976       11.5433       10.1109       10.8291       11.6526       14.1829       20.4897       14.9374       13.9953       14.7266       20.6722       19.7561       24.3635       26.5403       19.7262       19.6229       20.4406       21.8777       22.9865       20.9780       22.5446       32.1097       28.1380       26.0827       38.8444       43.2933       46.8361       44.2620       36.3988       28.9687       24.5072       21.3974       21.6615       21.4859       23.0430       28.1941       35.0770       55.1514       59.1516       71.8810       49.3750       36.6931       40.7195       57.5006       42.3925       63.0145       59.6286       54.3117       55.7572       44.9261       52.9417       46.0555       46.2059       52.5195       50.0310       66.3988       69.4467       67.3474       59.1262       64.7776       65.1546       69.1004       71.0422       75.1400       91.7790      110.6342      111.5818      119.6028      123.6643      120.3146      126.7976      144.5190      142.7859      115.8085      103.7782      103.3461       95.9736        0.0000       99.8228       91.5728       98.8485        0.0000        0.0000        0.0000        0.0000        0.0000        0.0000        0.0000        0.0000        0.0000        0.0000        0.0000        0.0000        0.0000        0.0000        0.0000        0.0000        0.0000        0.0000
        0.0000        0.0000        0.0000        0.0000        0.0000        0.0000        0.0000        0.0000        0.0000        0.0000        0.0000        0.0000        0.0000        0.0000        0.0000        0.0000        0.0000        0.0000        0.0000        0.0000        0.0000        0.0000        0.0000        0.0000        0.0000       53.5460       54.8045       63.1552       57.0198       42.5304       49.2987       60.6712       52.4514       48.7504       49.7631       53.8364       41.6621       40.2218       39.3238       49.1039       51.8544       48.5737       45.3303       49.5834       41.6112       34.6524       32.1343       27.6435       25.9418       22.6685       18.1628        9.7371        7.0244        9.4559       48.0470       35.0628       16.7546       10.1704        7.1695        5.0084        4.5261        4.9850        3.5132        2.4199        1.2168        0.9267        3.1351        2.2440        2.5435        2.0222        1.4537        0.2258        0.2226        0.2500        0.5900        1.6741        3.3488        3.5144        2.4972        4.1886        4.0835        3.5571        4.5225        3.7695        4.2719        6.4491        6.8191        7.4069        6.7047        6.7567        4.5013        0.5917        0.6207        0.6937        0.8081        0.8542        1.1008        1.0578        0.8423        0.7522        0.7623        0.7498        0.8453        0.1991        0.1896        0.5770        1.3321        1.9360        4.1319        3.4607        2.4278        1.3001        0.9747        0.9550        2.3837        3.6583        2.9584        2.4889        1.9613        2.3507        2.6547        0.0000        0.0000        0.0000        0.0000        0.0000        0.0000        0.0000        0.0000        2.5029        2.0941        1.6303        2.0256        2.3805        1.4920        1.4532        1.3912        1.4836        1.8976        4.6016        8.1779       11.8405       11.2147        5.6212        4.9266        5.3543        5.6742        5.2661        5.6978        6.4725        8.7384        9.7606        9.8967       10.7875       11.4913       10.8626       13.6374       13.5606       14.2510       15.8555       20.0738       21.4849       26.9116       25.0042       23.1830       19.5297       18.5970       24.3971       27.5059       26.5914       34.1432       33.4163       28.9078       25.6608       32.2377       41.9889       45.7217       44.7355       36.9379       33.1507       32.2039       36.7740       28.1217       21.6244       30.9235       50.4375       48.6820       68.2376       57.1857       49.7780       48.2135       51.8502       44.7724       49.7917       39.4237       41.8067       44.2978       44.6302       46.8681       38.9151       45.1557       58.9654       62.9387       46.7148       47.2009       59.7412       67.1039       77.5573       65.8282       67.0406       69.6471       75.9457       75.5600       87.9137       91.1244       87.5758      104.6469      116.9326      128.7518      160.5840      109.1905      119.8180      119.3004      113.9992       97.1499        0.0000        0.0000        0.0000        0.0000        0.0000        0.0000        0.0000        0.0000        0.0000        0.0000        0.0000        0.0000        0.0000        0.0000        0.0000        0.0000        0.0000        0.0000        0.0000        0.0000        0.0000        0.0000        0.0000        0.0000
        0.0000        0.0000        0.0000        0.0000        0.0000        0.0000        0.0000        0.0000        0.0000        0.0000        0.0000        0.0000        0.0000        0.0000        0.0000        0.0000        0.0000        0.0000        0.0000        0.0000        0.0000        0.0000       38.8203       39.3024       41.3827       43.1018       45.7447       38.0162       27.6776       24.6717       33.0092       35.3560       43.4599       42.7774       35.2288       31.9387       28.3172       26.8964       28.4850       43.9737       40.7815       32.1134       25.3445       27.4501       20.3274       16.8800       13.9408       10.3783        7.3863        5.7151        5.4733        6.6881        4.8241       17.5132       52.5232       58.5589       31.6965        7.3417        5.2483        4.8980        3.4408        3.6115        3.5621        2.7317        3.4890        3.4368        1.9066        1.3974        1.5115        0.9974        0.6113        0.0868        0.0819        0.0873        0.3516        1.0216        0.9063        1.9059        4.2698        3.7816        3.1848        2.8352        3.2250        2.8550        2.5278        2.8359        4.5824        3.5203        3.0999        0.9669        3.0737        0.6393        0.6613        0.8130        0.9558        1.0461        1.2736        1.2924        1.1152        1.1734        1.1836        1.1534        1.6664        3.3726        1.3294        0.2973        2.8804        2.7255        4.7480        4.1917        4.6840        3.4816        1.2598        0.8178        0.6383        1.8924        2.8287        3.7427        3.7919        2.7257        2.0094        1.9729        2.1953        1.9300        1.6266        1.9283        2.3222        3.6864        4.0610        5.3473        5.4943        4.1439        3.7596        3.8304        2.6389        2.2743        2.0339        1.8384        1.6989        1.3805        1.9608        1.9309        2.0951        3.6541        4.1814        4.4420        5.3142        5.6985        5.9345        6.3730        7.0352        7.3080        7.9775        7.6993        8.2743        8.4321        8.8657        9.6153       10.9088       15.5775       19.5935       23.1753       24.2869       32.0518       32.2223       28.2077       28.5733       35.8786       34.8110       38.0089       38.3821       33.3766       31.7806       33.9598       36.3266       43.6746       42.0618       42.7669       39.0182       44.8862       44.6780       56.0502       48.0765       33.0843       34.7176       36.6691       50.2506       43.9589       31.2728       36.6762       47.0860       45.0865       37.1055       43.3088       37.6715       38.4216       38.6137       45.9472       36.8474       37.7538       43.2167       49.4809       66.3570       61.5770       61.7693       64.1059       71.4993       77.8221       73.8593       77.9586       93.4264       92.3332       84.9705       84.4633       78.9696       83.8025       96.6515      101.0871      125.8761      194.1279      101.4094       92.9571       95.1356       84.8134        0.0000        0.0000        0.0000        0.0000        0.0000        0.0000        0.0000        0.0000        0.0000        0.0000        0.0000        0.0000        0.0000        0.0000        0.0000        0.0000        0.0000        0.0000        0.0000        0.0000        0.0000        0.0000        0.0000        0.0000        0.0000
        0.0000        0.0000        0.0000        0.0000        0.0000        0.0000        0.0000        0.0000        0.0000        0.0000        0.0000        0.0000        0.0000        0.0000        0.0000        0.0000        0.0000        0.0000       44.2536       37.5646       35.3071       34.7619       37.0431       38.5888       39.0853       32.0518       24.9499       16.3834       22.5257       29.0935       27.8584       16.8211       28.9961       31.9909       22.0197       17.6138       14.2150       22.5318       18.1183       23.4083       13.4341        9.9183       10.9114        9.2499       10.1141        7.6843        8.7705        5.4126        5.0118        4.2779        3.3563        3.2107        2.1604        3.2803        6.9010        8.6705        6.4787        4.9557        6.4129        5.3930        3.7729        4.4767        3.4879        2.2856        2.0974        1.9283        1.7795        1.3526        1.4903        0.7383        0.6645        0.7223        0.0865        0.2531        0.7222        1.0824        1.3279        2.5640        4.5302        3.9465        3.4365        2.7757        1.7178        1.7917        1.8354        2.1629        2.3779        1.0637        0.9979        0.6864        0.7016        0.6399        2.2847        2.1053        0.8487        0.8800        0.9901        1.1114        1.4475        1.8336        1.8878        1.1828        0.9484        1.5172        4.9218        2.0987        1.7351        1.5692        1.5158        1.5573        1.4733        3.7939        3.5705        3.8105        4.4357        3.7885        5.1051        6.2046        5.1885        3.6852        2.7735        2.0646        1.6151        1.4754        2.2152        2.8272        2.9676        3.3160        3.3236        5.6250        6.6401        6.2202        4.8841        4.2855        3.9379        3.6747        3.0641        2.4154        3.0220        1.8252        3.2019        1.4452        1.9350        3.4653        4.1376        4.7966        5.3778        5.8190        6.2865        6.3273        6.4067        6.9935        7.8818        7.5782        8.4173        8.7276        8.2921        9.7937       10.8103       15.3154       21.0060       22.0457       24.1449       28.9471       29.1773       34.1050       34.6013       39.0055       40.9901       42.5530       40.0939       40.0425       34.7470       37.9278       38.9418       47.3959       40.0455       49.7109       45.7896       62.6100       56.3703       54.9955       48.7018       44.2062       29.5330       21.8261       22.8612       23.4123       29.1838       39.4624       40.9482       51.7971       53.7734       47.4090       47.9658       57.1371       55.4744       50.4983       34.8877       33.2027       32.4397       37.7165       46.5262       54.3859       58.6083       63.4085       71.3216       80.6547       87.5917       93.6244      105.7675       97.6793       73.2918       77.6949       87.4622       90.7835       91.6269       96.1960       97.3204       97.3721       97.6514        0.0000        0.0000        0.0000        0.0000        0.0000        0.0000        0.0000        0.0000        0.0000        0.0000        0.0000        0.0000        0.0000        0.0000        0.0000        0.0000        0.0000        0.0000        0.0000        0.0000        0.0000        0.0000        0.0000        0.0000        0.0000        0.0000        0.0000        0.0000
        0.0000        0.0000        0.0000        0.0000        0.0000        0.0000        0.0000        0.0000        0.0000        0.0000        0.0000        0.0000        0.0000        0.0000        0.0000       47.3789       42.1358       40.0354       38.7813       32.1837       32.7398       30.5566       28.2590       26.7960       23.1801       19.0799       18.1937       16.9901       19.0543       19.9754       20.1498       18.3197       13.0029       11.3674       10.6075        9.7123       10.0039       14.6439       17.5147       24.2747       12.2411        9.5324        8.2291        5.9104        5.5364        7.4220        8.4615        6.6673        6.4693        8.1306        6.0201        3.4202        2.6196        3.7369        6.8327        8.1162        4.8226        4.5483        5.3725        5.1475        5.4964        4.7529        3.0759        2.1874        2.1089        1.9565        1.9408        1.9242        1.8962        0.9024        0.6937        0.3120        0.3863        1.4427        1.1376        0.8786        1.7463        2.2459        3.0846        3.5917        3.3378        2.2933        1.4203        1.2989        1.3294        1.4869        1.5703        0.5592        0.5299        0.5393        0.4157        0.7691        2.0479        2.6863        0.9119        0.7982        0.8505        0.9165        0.8916        0.8745        0.8634        0.8193        0.7361        0.1048        0.2610        0.5823        1.3080        0.4929        0.3355        0.4619        2.3171        5.4097        6.0495        5.8939        5.4958        5.8426        7.3596        7.0927        4.8644        2.0058        1.7167        1.0243        0.5658        0.6558        1.1851        1.6038        1.9493        2.9147        3.9696        4.5106        5.8221        6.3604        5.7067        4.3655        3.4257        3.1752        2.1341        2.2370        1.6562        1.1565        1.1544        1.4310        1.9158        3.5508        4.2858        4.7360        4.9969        5.4120        6.2609        7.9372        6.8114        8.9472        8.9846       10.3988        9.9162        9.4627       10.0117       12.0677       11.5337       15.6950       20.4207       23.4258       24.7009       30.9364       36.3813       35.4124       40.1411       45.8493       47.0971       41.5492       42.1428       40.0253       38.0492       38.1720       50.3031       48.0547       48.5790       49.6792       48.5904       60.4238       53.5785       44.9355       41.5125       32.2225       25.1965       26.4726       29.1761       28.7180       33.6753       45.5818       46.2922       56.4128       52.8251       44.6066       48.7512       52.0246       50.6265       39.8270       30.3514       33.9984       35.9578       42.7964       53.0936       59.3200       60.2816       62.6883       78.0444       97.3579      112.1547      103.3636       90.7196       83.5851       82.5434       71.5927        0.0000       80.2721       79.7204       79.9358       83.7903       83.6110       88.9160        0.0000        0.0000        0.0000        0.0000        0.0000        0.0000        0.0000        0.0000        0.0000        0.0000        0.0000        0.0000        0.0000        0.0000        0.0000        0.0000        0.0000        0.0000        0.0000        0.0000        0.0000        0.0000        0.0000        0.0000        0.0000        0.0000        0.0000        0.0000
        0.0000        0.0000        0.0000        0.0000        0.0000        0.0000        0.0000        0.0000        0.0000        0.0000        0.0000        0.0000        0.0000       50.8049       49.7071       46.9078       47.1784       41.9738       38.9672       38.5048       33.0457       29.5668       30.9821       26.9358       28.8731       24.7511       18.6196       14.1453       14.3052       12.1284       13.9118       20.4864       20.1939       15.4391       12.3293       10.1547        9.1476       11.7494       13.5357       13.5414        9.6655       10.0486       10.5036        3.2401        3.1386        4.5628       10.7759        9.4004        9.8695        8.6369        6.8848        4.9221        5.6865        3.8799        3.0272        2.9301        3.0993        3.8874        4.9035        5.3223        4.4388        3.1998        4.1763        4.1350        3.3207        4.3849        3.5962        2.0476        1.3924        0.9005        0.6512        0.9118        1.7277        1.0022        0.6838        1.4106        0.9869        1.4408        2.0846        2.2315        2.0800        1.9807        1.7300        1.4033        1.5716        1.5311        1.3980        0.6458        0.5656        0.5034        0.4619        0.6794        0.6083        1.1533        1.5057        0.7177        0.7607        0.7600        0.7199        0.7139        0.6759        0.6233        0.5542        0.0777        0.0669        0.2373        1.5443        3.6790        4.1971        5.2363        4.4725        7.1389        5.2566        4.6968        4.9611        4.4366        4.3580        5.8527        2.1344        2.0038        1.2226        0.6880        0.8507        2.3173        4.0988        6.5956        5.6327        4.9313        5.9451        7.3277       10.0339        9.8952        5.8770        4.6570        4.5529        2.6709        1.0268        1.2340        1.4026        1.1239        1.2898        1.6022        2.1552        3.9104        4.5448        5.0642        9.4178        7.6784        9.9259        6.9184        6.5357        7.2206       10.3154       13.0804       11.0422       12.5751       13.4537       11.4765       13.7169       17.4105       21.6605       24.3763       24.9918       34.4818       37.7957       34.9069       36.2381       55.0062       48.1028       48.7874       49.9071       42.3571       56.0076       50.9931       47.2904       52.1592       49.9513       43.3002       52.3297       57.1812       47.7666       42.4213       32.4467       29.6275       30.0225       30.5468       25.7327       25.9918       30.0691       33.0541       43.4026       55.8981       43.8362       39.9307       39.6380       31.8445       32.0389       35.3033       43.1054       44.6762       42.0213       50.8467       54.9222       58.9564       66.8792       78.5865       85.9634       92.5802       92.3033       85.0803       91.5048       84.9144       78.3814        0.0000        0.0000        0.0000        0.0000        0.0000        0.0000        0.0000        0.0000        0.0000        0.0000        0.0000        0.0000        0.0000        0.0000        0.0000        0.0000        0.0000        0.0000        0.0000        0.0000        0.0000        0.0000        0.0000        0.0000        0.0000        0.0000        0.0000        0.0000        0.0000        0.0000        0.0000        0.0000        0.0000        0.0000        0.0000        0.0000
        0.0000        0.0000        0.0000        0.0000        0.0000        0.0000        0.0000        0.0000        0.0000       57.8668        0.0000        0.0000       42.9102       44.6784       37.8877       39.1626       40.0480       36.1707       35.4938       29.9082       32.1797       33.2966       28.8113       34.4569       45.5233       31.7893       15.7464        7.2803        5.8605        5.5727        8.0172       15.4048       18.3314       14.7066       11.6834        8.0438        8.7865       11.3012       13.8220        9.0153       10.7229       11.2715        8.9549        5.2222        4.5584        4.5554        7.9324       11.0170       12.6463        6.9723        2.7781        5.4958        6.1716        3.1944        2.3243        3.3001        3.4097        3.9160        5.0134        4.4173        4.8722        4.5669        4.8635        4.9960        6.2932        6.7601        5.3763        5.6960        2.1348        1.7472        1.2366        1.9135        1.9413        1.9260        0.4877        1.0337        2.1122        2.0927        1.4783        1.5596        1.1844        1.1941        1.1804        1.2347        1.2904        1.2690        1.2083        1.0523        1.2270        1.8935        2.2290        1.0832        0.7199        1.1480        2.3146        1.9050        1.3709        1.3520        0.4510        0.1887        0.3748        0.5652        1.3496        1.6150        1.3773        0.5853        1.5426        2.2606        2.1501        2.4569        2.9702        5.4730        4.0184        2.2519        2.5367        1.8082        1.2529        3.3506        2.3519        2.0104        2.2354        1.1327        1.5085        2.1974        3.0389        3.3540        3.2063        1.7333        3.4288        4.2062        4.2804        5.1983        1.9911        1.5047        1.6767        1.8920        0.9955        1.3121        0.8716        1.7480        2.0909        2.6625        3.4756        4.0885        5.2737       11.2977       16.3537       13.8335       12.9012        7.8807        7.3527        7.0490        8.6787       12.3148       11.9829       15.2736       16.1702       15.5462       15.7646       33.0100       35.5374       21.9138       22.6678       30.0316       31.8888       32.7567       39.1305       53.1698       48.9900       48.3776       42.1797       39.6999       43.2958       39.2489       39.7585       38.8906       41.2269       51.7782       44.5294       58.5912       45.8682       36.7547       35.3448       38.9783       33.7068       32.7847       31.8350       31.1805       42.0188       27.8861       25.5845       32.0046       39.7984       39.8186       38.1344       38.4216       38.2938       38.5482       43.9073       53.3065       54.1435       61.0588       65.0687       70.8903       75.7307       80.8965       81.2255       89.7885       88.9371       84.8008       89.7892       86.4462        0.0000        0.0000        0.0000        0.0000        0.0000        0.0000        0.0000        0.0000        0.0000        0.0000        0.0000        0.0000        0.0000        0.0000        0.0000        0.0000        0.0000        0.0000        0.0000        0.0000        0.0000        0.0000        0.0000        0.0000        0.0000        0.0000        0.0000        0.0000        0.0000        0.0000        0.0000        0.0000        0.0000        0.0000        0.0000        0.0000        0.0000
        0.0000        0.0000        0.0000        0.0000        0.0000      110.0637       91.9203       60.9738       58.0097       42.9051       38.5147       38.9148       41.2997       39.5141       38.1961       44.9835       46.7905       42.4962       41.5584       43.9100       40.0104       44.1691       30.8776       28.5119       28.4210       26.7964       12.3844       10.0412        7.2512        8.1380       13.1679       14.6259       11.6111        8.5545        7.8024        7.9898       10.1628       12.1400       17.0596       13.4514       11.7836        7.9531        6.5019        3.8297        2.7468        4.8796        6.6208        6.2491        3.0204        3.1028        2.6985        4.0319        3.1790        2.9612        2.5248        4.1673        4.9659        4.9054        5.1395        5.3139        6.6167        6.8938        7.9794        7.6079        8.1777        4.5546        4.2434        6.0642        2.9128        2.7660        2.7301        1.6749        0.8434        0.8430        2.0124        2.3245        2.5398        2.4009        2.5050        2.3443        2.3700        2.2558        2.2911        1.9332        1.6607        2.3721        1.6258        2.1660        2.0594        2.0013        2.0810        1.1773        0.5846        0.8960        1.2897        1.2877        1.1671        1.8893        1.5609        1.2455        1.2079        1.2301        1.3600        1.7202        1.4348        0.5424        0.1191        1.8912        1.1013        1.1658        5.5429        5.5318        3.6121        3.9061        5.1210        2.0077        1.4805        2.1480        3.1300        3.5877        3.9734        3.1999        1.6056        1.2272        1.7848        1.4761        1.7074        1.9623        1.7041        2.3551        3.5991        2.4463        1.7254        1.4842        1.7625        1.5511        1.1854        1.5096        4.3482        5.1377        4.0550        3.0497        3.5504        4.6122        6.3400       10.8806        9.9056       50.2693       18.7757       19.6184       24.4024       23.7558       19.6310       18.9967       11.8298       14.8316       16.4990       16.4402       15.9127       19.2658       21.7057       20.3251       22.1076       26.7755       29.9060       33.1663       37.8299       48.2890       49.1288       47.3508       43.5968       47.9265       41.1486       48.8274       42.5974       38.7868       37.5293       38.8752       36.7363       54.2414       45.2560       39.8981       41.0450       42.3134       35.6194       37.8605       40.3484       39.4733       44.0185       25.1450       25.8813       29.0652        0.0000        0.0000       50.0078       40.6666       41.9777       43.4508       43.2044       57.1076       61.8989       65.0656       69.8455       78.2703       84.2413       91.3642       91.5283       89.3860       89.4279       86.5742       90.7015        0.0000        0.0000        0.0000        0.0000        0.0000        0.0000        0.0000        0.0000        0.0000        0.0000        0.0000        0.0000        0.0000        0.0000        0.0000        0.0000        0.0000        0.0000        0.0000        0.0000        0.0000        0.0000        0.0000        0.0000        0.0000        0.0000        0.0000        0.0000        0.0000        0.0000        0.0000        0.0000        0.0000        0.0000        0.0000        0.0000        0.0000        0.0000
        0.0000        0.0000        0.0000        0.0000       77.6137       79.1604       81.0249       56.4299       45.2747       41.8917       47.7410       44.3006       50.8935       48.6318       49.8393       53.7077       64.9313       56.2747       46.2214       34.4123       35.9967       34.2079       27.0596       26.4528       23.7801       23.6084       10.8211       11.4172       10.8383       11.3047       12.6428       15.4683       10.6370        9.1398       11.7858       10.5787        9.3052        9.4817       10.9724        8.9139        9.8845        7.6726        6.5642        1.5714        1.8560        4.7093        4.4743        4.4734        4.3654        3.3062        3.2280        4.9887        5.1742        6.4050        5.2242        5.6870        8.2857        7.0684        6.3425        6.0295        6.8309        9.7226       10.3069       10.3933       10.0874        7.3921        6.1134        2.7543        0.6995        0.4282        0.3711        0.4764        0.1902        0.1651        0.3994        0.2492        0.2313        0.4819        1.7302        2.1787        2.0502        1.6029        1.4961        1.4509        1.6108        2.3731        2.8214        2.0009        1.9297        2.9635        3.8172        1.2062        0.9189        0.8162        1.2346        0.9308        0.9519        0.6301        0.7012        0.3105        0.2250        0.2082        0.1238        0.0000        0.1634        1.4083        3.3755        4.8234        4.1761        1.4207        1.5937        4.0722        4.4776        8.1541        5.7913        3.0512        2.2841        1.5321        1.5031        1.7476        1.8169        1.9083        2.5802        2.7766        1.7533        2.0860        2.4981        2.1955        2.2646        4.2563        5.1026        2.8819        2.2304        2.3011        1.7671        1.5577        1.8583        1.4741        3.3076        6.5960        9.3999        7.7725        4.9698        4.9891        6.2518        9.3879       22.6583       58.3559       42.7948       29.1555       20.6054       19.1683       15.2997       14.0871       14.4612       17.9236       18.5679       21.3658       21.1980       25.0574       22.9104       23.2396       28.5895       36.7073       34.5727       40.1908       38.0196       43.4591       48.3389       48.2556       42.6047       39.7528       45.1670       45.6446       43.7415       32.3184       29.6285       32.0823       37.0089       46.7322       32.7579       39.1780       46.2795       47.4897       33.9863       36.1535       35.4157       30.3859       30.3214       27.1974       29.4324        0.0000        0.0000        0.0000       55.9507       46.0231       45.7984       43.6040       47.4561       61.5656       65.7408       71.7941       76.4165       83.6832       88.7559       88.9705       91.4836       93.5166        0.0000        0.0000        0.0000        0.0000        0.0000        0.0000        0.0000        0.0000        0.0000        0.0000        0.0000        0.0000        0.0000        0.0000        0.0000        0.0000        0.0000        0.0000        0.0000        0.0000        0.0000        0.0000        0.0000        0.0000        0.0000        0.0000        0.0000        0.0000        0.0000        0.0000        0.0000        0.0000        0.0000        0.0000        0.0000        0.0000        0.0000        0.0000        0.0000        0.0000        0.0000
        0.0000        0.0000       96.1046       94.0496       82.0916       72.0011       64.0353       40.6161       39.0797       42.8317       44.9534       31.2234       29.6827       34.9514       44.3725       41.9086       49.1195       54.9149       39.8162       36.3506       24.1244       23.8014       21.1512       25.7375       24.0318       19.4371       10.4762        9.4843        9.5788        7.0856        9.0783       15.7189       12.5232       13.4352       12.2743       14.1564       10.5705        9.2047        9.0990        7.7160        7.4111        7.4281        7.7816        4.1353        4.1073        7.0225        5.8187        6.3474        7.6094        7.0095        4.0395        4.5157        3.6261        3.5931        3.9614        5.7576        8.7154        9.1542        7.3159        5.9554        5.8387        6.3937        6.7205        5.2974        4.2244        5.8172        6.3934        0.5449        0.3717        0.3309        0.2823        0.1614        0.2821        0.4249        0.3957        0.2161        0.4094        0.3645        0.4863        1.2172        1.0174        0.9893        0.9468        1.6595        1.1372        1.1444        1.0767        0.9532        0.9446        1.9213        1.3253        1.2464        2.1029        2.2465        1.7295        1.1350        1.1861        1.2635        1.3419        0.6346        0.6782        0.3754        0.3309        0.0000        0.4128        0.8903        0.3071        1.4497        2.6454        3.2971        5.2342        7.4002        8.7420        9.7206        4.9517        3.9457        3.5576        3.5349        2.6819        2.1661        1.9678        2.0646        2.6810        2.5543        2.3340        3.2026        2.6432        2.7866        3.0215        5.1563        5.9028        6.4865        5.8885        5.5488        4.3549        3.6309        5.0578        4.8246        3.5674        3.4876        4.4907        5.5184        6.4797        8.4274       13.8064       18.2878       19.9524       23.3126       25.7916       23.5080       19.4633       13.7371       11.7428       15.0834       24.6071       29.6899       24.9814       24.3906       25.8672       35.1735       36.2323       30.5350       31.4925       34.7378       34.1284       37.0336       37.9834       43.4652       44.0854       48.2502       41.6315       39.2132       42.1598       47.7414       45.6618       30.5580       26.8874       28.9007       39.3978       33.7541       30.9485       32.2419       30.8375       32.7481       31.0160       36.1650       32.2226       23.8002       24.7818       26.2731        0.0000        0.0000        0.0000       58.6996       58.5995       47.2252       47.0325       45.1621       51.5354       67.3645       74.6277       79.7629       83.2835       87.2115       92.8219       91.0870       93.5304        0.0000        0.0000        0.0000        0.0000        0.0000        0.0000        0.0000        0.0000        0.0000        0.0000        0.0000        0.0000        0.0000        0.0000        0.0000        0.0000        0.0000        0.0000        0.0000        0.0000        0.0000        0.0000        0.0000        0.0000        0.0000        0.0000        0.0000        0.0000        0.0000        0.0000        0.0000        0.0000        0.0000        0.0000        0.0000        0.0000        0.0000        0.0000        0.0000        0.0000        0.0000        0.0000
        0.0000       55.4353       55.1009       38.8118       43.7187       33.6479       26.7976       18.1556       25.7824       46.4261       26.1408       29.1785       30.4283       27.9571       44.9159       51.1706       38.3135       33.5458       27.9547       21.2523       19.3409       19.5577       18.3820       18.8329       16.6603       20.8117       13.6484       11.4578        7.4208        6.1335        7.0285       13.1266       12.4238       13.2785       12.2341       12.1960       12.2562       11.6514       10.9175        6.6812        6.9651        7.0826        7.8672        9.8916        9.8774       10.3036        9.1743        8.1484        5.1668        6.0267        2.5936       10.3967       11.8656        6.0062        3.6687        3.5443        5.8059        7.2621        5.6332        4.4831        6.6708        4.8456        2.9635        3.2612        3.3953        3.5967        3.6756        1.4268        1.4972        1.3583        1.0308        0.7470        0.5936        0.5774        0.6244        0.4861        0.4466        0.2718        0.9513        0.9580        0.6805        0.7289        0.7731        0.9515        1.0374        1.0986        1.0452        0.7881        1.6681        1.0252        1.6164        4.5210        4.1184        3.0281        3.0426        5.6432        3.9573        4.0482        3.9768        3.2523        3.1508        2.7128        2.5474        1.9119        1.5775        1.5127        2.1490        4.3436        6.6149       13.7911       22.9409       19.2282       16.9659       12.6632        9.4360        4.9504        4.5361        3.0956        2.4757        3.2690        3.3810        3.3064        3.7034        4.4329        5.0634        4.4995        4.7930        5.6643        7.4001       24.3703       21.9207       14.6772       10.0197       34.9565       44.6556        7.5899        5.0599        4.7275        4.7290        4.4844        4.5386        4.9182        7.9733        8.6696       14.8689       21.6089       18.6283       17.0140       19.4290       23.0115       22.1245       20.5766       29.9080       33.5577       33.2706       37.2664       39.0450       36.4269       35.8499       43.9072       43.2193       38.7639       37.7895       35.4231       33.8481       34.0976       34.7572       35.4357       37.6468       47.7603       48.3160       49.3695       46.0903       46.3884       40.4457       32.0972       31.1249       30.1444       30.7403       22.2755       22.3608       22.8546       28.2984       31.1499       24.6324       25.3194       24.2172       13.5457        0.0000        0.0000        0.0000        0.0000       42.7554       48.6233       55.4575       54.1444       47.7832       53.4482       67.6545       80.7374       84.4345       88.8478       88.3564       99.2649      104.2688      102.1669        0.0000        0.0000        0.0000        0.0000        0.0000        0.0000        0.0000        0.0000        0.0000        0.0000        0.0000        0.0000        0.0000        0.0000        0.0000        0.0000        0.0000        0.0000        0.0000        0.0000        0.0000        0.0000        0.0000        0.0000        0.0000        0.0000        0.0000        0.0000        0.0000        0.0000        0.0000        0.0000        0.0000        0.0000        0.0000        0.0000        0.0000        0.0000        0.0000        0.0000        0.0000        0.0000        0.0000
        0.0000       43.9900       44.9569       32.6771       31.6569       30.2025       25.0523       29.6254       25.9671       26.1010       28.6874       27.4908       22.6432       18.1402       20.3740       31.7324       18.5780       19.7518       20.6346       20.3607       19.9101       18.4383       14.8820       12.0836       13.5718       17.5118       18.9975       14.8260        9.3458        6.5996        9.0537       12.2384       10.5067        6.4841        6.1449        9.3194       10.3604        8.9221       10.1966        7.3697        6.5660        6.9961        8.1710        9.0268       13.5938       19.6488       13.0890        8.9171        7.2522        4.7381        7.4862       10.4029       10.1844        7.1169        6.3335        4.2433        3.3951        3.8490        3.4821        3.6406        3.6458        3.1287        2.9591        2.6966        2.3153        2.3463        1.8610        1.1994        1.1112        0.9989        0.8630        0.7052        0.5752        0.4736        0.7448        0.3383        0.2190        0.1633        0.1929        0.4057        0.5127        1.1466        1.5997        1.5940        1.1366        1.2772        1.3703        3.1963        2.2231        1.0205        1.6081        3.6910       17.2332       22.2215        7.0968        7.1872        8.1035       11.2275       10.0389        6.3808        6.4941        7.2084        7.0791        7.3386        2.0086        2.2838        4.4890        7.4950        8.5219       10.5206       11.6322       10.7385        9.5123       11.9428       11.3340        5.8059        5.9524        3.5846        3.2137        4.3665        5.1269        5.1516        5.0735       20.9485       20.2128      145.8914       56.0474        9.1631        8.6336       32.4998       30.0882       17.0513       10.5455       45.2049       35.7919        6.3158        5.6665        6.7069        6.3601        6.9807        8.3121       13.3141       19.2859       32.4640       36.2670       32.3333       31.2407       33.4677       31.8207       28.7438       26.8521       31.3573       35.6588       38.8894       35.3384       40.5945       40.9845       40.9159       40.2816       43.4637       45.4449       40.3624       36.8070       38.1804       36.1406       33.7626       33.8388       45.6062       58.7131       60.0906       50.6808       45.6301       38.0339       30.2484       28.7332       26.5483       29.3540       27.4642       24.8620       21.6028       21.7388       22.5536       27.1161       24.6307       26.4386       28.5392        0.0000        0.0000        0.0000        0.0000        0.0000       67.3891       43.7439       47.8857       59.1586       53.6472       53.9711       64.0118       58.7197       83.4971       92.0440       97.2465      101.8351      112.7819        0.0000        0.0000        0.0000        0.0000        0.0000        0.0000        0.0000        0.0000        0.0000        0.0000        0.0000        0.0000        0.0000        0.0000        0.0000        0.0000        0.0000        0.0000        0.0000        0.0000        0.0000        0.0000        0.0000        0.0000        0.0000        0.0000        0.0000        0.0000        0.0000        0.0000        0.0000        0.0000        0.0000        0.0000        0.0000        0.0000        0.0000        0.0000        0.0000        0.0000        0.0000        0.0000        0.0000        0.0000        0.0000
       35.2845       31.1702       29.9382       26.4471       30.0257       27.9999       28.0912       28.9286       32.1394       22.4357       33.1299       21.2066       21.4308       28.4535       18.7886       29.4529       23.6967       18.6979       26.7655       27.5812       23.4735       22.5010       15.7549       13.4993       13.9273       17.3581       17.3038       13.3543        8.6423       13.8542       16.5535       10.0784       12.4017        9.9052        5.8641        7.5926        8.1700        8.8067        9.3646        8.8169        8.2628        9.3875       11.4261       12.2039       19.9679       27.7611       22.8080       19.3215       14.5821       12.4248        6.2435        5.0782        4.1873        2.6781        2.3101        3.0746        5.2720        5.9666        4.5279       45.1456      110.6800        2.3400        2.1671        2.0323        1.9535        2.0810        1.7438        1.1410        1.1204        1.1474        0.8520        0.7954        0.8806        0.9020        0.8146        0.2734        0.1468        0.2172        0.1907        0.4603        1.1943        1.0002        1.0697        1.5895        1.5021        2.9117        4.3190        9.4081        4.3426        1.2429        3.6576        5.2235       17.2815       46.7651        6.0601       11.5219       21.1223       13.2865       11.2882       40.3151       14.6350       16.9680        9.6013       10.3084        8.9159       12.4737       10.8241       15.2466       73.3115       16.2437       12.2569        7.4579        8.2540        6.8665        7.8726        5.5678        4.5344        5.5921        4.4368        6.0246        6.2839        5.7709        6.9011       14.5305       19.9488       23.3467       19.3931       36.3365       30.0974       15.7558       22.2005       20.0446       10.6680       33.1088       34.7443        7.8692        6.4433        5.4886        6.3132        7.2702       62.0609       10.0103       14.5620       18.1163       26.5189       36.5293       44.9105       42.1281       32.2946       34.7886       35.1860       37.9479       41.9602       41.4675       39.5213       41.4166       39.6190       42.1363       43.5255       44.5940       46.4735       42.3338       36.5052       35.1596       31.5922       35.8625       47.0953       54.2648       51.0943       46.3958       41.6410       38.7590       31.4534       25.4405       26.1970       27.9882       29.3833       27.3260       25.3033       25.6658       29.4353       26.4486       23.2933       26.5022       28.2560        0.0000        0.0000        0.0000        0.0000        0.0000        0.0000       56.5099       49.8966       49.3192       47.6531       45.5722       54.5741       62.5160       75.4326       87.5278       96.1965        0.0000        0.0000        0.0000        0.0000        0.0000        0.0000        0.0000        0.0000        0.0000        0.0000        0.0000        0.0000        0.0000        0.0000        0.0000        0.0000        0.0000        0.0000        0.0000        0.0000        0.0000        0.0000        0.0000        0.0000        0.0000        0.0000        0.0000        0.0000        0.0000        0.0000        0.0000        0.0000        0.0000        0.0000        0.0000        0.0000        0.0000        0.0000        0.0000        0.0000        0.0000        0.0000        0.0000        0.0000        0.0000        0.0000        0.0000        0.0000
       17.5642       21.7440       15.8459       12.6526       15.8566       20.9800       20.9873       16.1068       19.8387       24.0250       26.8374       16.7135       37.3562       21.3716       18.9447       20.1771       16.0761       30.5947       40.7850       28.5091       27.0620       24.8184       17.5165       13.3864       12.4432       14.2950       18.9693       21.1458       16.7997       14.5842       14.1371       16.2104       16.5517       14.0944       13.2815       14.1202       15.3860       10.6310       10.7553       15.2554       13.8010       15.1542       18.1454       15.8122       15.3751       20.1501       24.4867       22.7254       16.0454        9.0927        6.0679        5.9438        4.8686        4.4697        4.6746        6.1133        5.3961        4.7447        3.6445        2.4991        2.5419        3.2893        2.4000        1.9668        1.9200        1.8300        1.9754        2.0425        2.7572        2.2136        2.1220        1.3950        1.3512        2.2389        1.9430        1.4299        2.0854        1.5558        2.1091        1.3988        0.5111        1.8500        0.3763        0.5514        0.9103        0.8133        0.9613       11.3291       24.1003        2.8739        3.4630        5.6084        7.1893        7.9446       10.1763       16.3074       15.1212       17.2399       18.4199       25.8429       28.1331       44.9847       30.9539       23.3717       16.6104       19.5735       26.0549       29.7707       65.6242       48.6875       15.6216       16.1182       11.1834        9.9381       10.4079        9.0390        6.2514        7.1830        5.7273        6.7456        7.2491      131.7713       63.4384       24.2247       34.7267       41.4863       39.6061       80.5929       84.8081       23.0513       24.4293       24.2782       23.2107       23.7281       22.6499       11.1324        8.5910        7.1619        6.6027        8.1445       23.0476        9.9026       14.8959       21.0443       25.3354       34.5812       37.2211       43.6677       43.3144       40.6176       37.5758       40.3861       40.5973       40.4043       41.7949       40.3767       40.4645       39.9908       40.8118       41.5316       39.9784       39.0588       36.3503       45.1866       42.0511       36.8893       43.5449       40.1566       39.3474       39.5951       36.2024       32.3587       28.7628       31.2974       33.0846       28.7278       28.4510       29.6928       28.7976       25.3495       25.6992       26.1674       23.5346       24.8802        0.0000        0.0000        0.0000        0.0000        0.0000        0.0000      101.0100       55.2300       91.3384       67.2396       55.8655       41.2094       65.8936       93.3691       83.2832       93.1899       92.4207        0.0000        0.0000        0.0000        0.0000        0.0000        0.0000        0.0000        0.0000        0.0000        0.0000        0.0000        0.0000        0.0000        0.0000        0.0000        0.0000        0.0000        0.0000        0.0000        0.0000        0.0000        0.0000        0.0000        0.0000        0.0000        0.0000        0.0000        0.0000        0.0000        0.0000        0.0000        0.0000        0.0000        0.0000        0.0000        0.0000        0.0000        0.0000        0.0000        0.0000        0.0000        0.0000        0.0000        0.0000        0.0000        0.0000        0.0000        0.0000
        8.6080       19.5605       15.3566        6.6555       12.1381       14.7505       15.9526       15.9609       12.4374       12.3778       34.4810       15.9065       17.7048       15.9045       22.1031       23.2595       17.0229       24.4742       23.0231       27.7419       29.8834       21.6955       22.8443       19.7610       16.0909       17.6142       20.8161       19.8143       17.1537       18.3959       12.3143       12.2473       10.4445       25.1578       27.3325       21.7915       20.1481       14.3154       15.2471       17.7184       17.1229       19.5494       18.5571       16.5994       15.6435       24.1411       17.7940       16.4509        7.7558        2.3104        2.7632        5.0889        4.7302        1.3709        3.0891        5.4892        5.4099        3.5702        2.8832        1.8637        1.9727        2.1791        2.7966        4.5025        3.6191        2.6362        2.5575        1.6154        1.7464        1.1453        0.9939        0.8497        0.9618        1.3062        1.4778        0.4058        0.6163        0.0302        0.0940        0.0000        0.0000        0.0728        1.1502        1.0417        0.8501        2.1522        2.2798        2.0439        3.5089        3.4609        6.6453       11.6987       13.0623       15.7311       22.2702       21.2872       27.2588       27.4537       31.1770       29.5592       27.4103       27.2036       26.3982       31.4733       34.1742       27.3105       35.8591       27.6847       31.7938       26.0044       30.4971       28.7313       31.1447       22.0129       14.9320       13.4560       12.4473       10.9100       11.9613       12.7392       16.1544       29.3385       33.9145       35.9298       40.5361       45.4612       49.7505       47.1866       38.9145       34.7481       30.0707       18.4802       20.7859       60.0949       36.0067       16.4126       18.1774       15.9665       15.5935       14.0227       14.8326       16.5578       19.1199       22.3229       23.1426       31.9238       35.3761       46.7251       49.4611       42.9323       41.2149       45.1081       43.1201       45.5282       46.8006       44.0502       41.8181       42.2623       42.2203       43.3002       44.5432       45.4892       44.4807       45.2231       43.8236       41.5047       39.8354       35.6490       34.0382       35.3456       32.8909       31.4781       32.7105       33.9710       30.7753       32.5270       36.3869       39.6396       41.2135       59.1737       26.0885       30.7215        0.0000        0.0000        0.0000        0.0000        0.0000        0.0000        0.0000        0.0000      126.2400       54.8082       47.9045       50.9736       74.9350       90.4500        0.0000      104.3400       93.7800       89.7600       98.4300        0.0000        0.0000        0.0000        0.0000        0.0000        0.0000        0.0000        0.0000        0.0000        0.0000        0.0000        0.0000        0.0000        0.0000        0.0000        0.0000        0.0000        0.0000        0.0000        0.0000        0.0000        0.0000        0.0000        0.0000        0.0000        0.0000        0.0000        0.0000        0.0000        0.0000        0.0000        0.0000        0.0000        0.0000        0.0000        0.0000        0.0000        0.0000        0.0000        0.0000        0.0000        0.0000        0.0000        0.0000        0.0000        0.0000        0.0000        0.0000
        9.6356       12.3935       11.5236        5.0313       10.7930       10.4465       12.7715       12.3201       16.9963       20.4572       28.1642       18.7161       26.6532       20.7997       21.5455       18.6043       14.3291       14.8361       28.7352       32.7606       31.0918       26.7843       21.5415       15.3280       14.1440       18.2078       20.4346       24.0763       22.9347       18.9294       15.2437       15.5155       11.2767       12.5686       27.3052       31.4790       28.7904       27.8370       24.6076       23.2120       15.6488       13.8914       11.1661       10.9272        8.2324        8.4343       19.0366       21.9242        6.4784        3.3391        1.4669        1.2267        0.5447        0.4913        1.6303        3.7438        3.8583        2.9733        3.7457        2.5974        2.9421        3.6701        6.1786        7.6171        3.3659        2.8688        2.4368        0.9879        1.7449        1.8300        0.9659        0.8351        0.7522        1.3484        1.9693        1.2013        0.0392        0.0894        0.2213        0.1902        0.2590        1.3284        2.2454        1.8209        1.6525        2.0698        3.1636        8.5526        6.7289        6.3543        8.9970       10.4791       13.4745       28.2264       27.2836       23.5365       25.2734       27.7848       27.8400       27.9450       30.4164       29.9922       31.9564       33.3903       33.2545       44.3837       35.2853       51.5393       42.5443       42.5656       35.8424       36.5558       38.0369       34.4155       26.4771       15.5742       14.5560       20.3124       28.4028       32.5578       34.3454       39.1658       46.9265       46.8838       41.7579       34.3115       30.4139       29.0755       29.7946       34.5409       32.4346       27.1918       23.4471       60.7039       18.1179       18.2198       19.2582       20.6571       19.2456       20.9900       23.4381       23.8582       28.7008       27.1832       22.9430       27.4360       30.3607       32.8310       40.5698       44.1419       45.7928       47.2005       45.2069       45.7001       45.8029       45.1709       42.2621       46.0171       44.7314       45.5006       47.5498       44.2363       42.0164       42.3111       42.1016       36.8454       36.3992       35.2886       33.2937       32.2645       34.6830       34.8398       34.0430       36.4548       37.0634       38.5775       44.4826       44.2814       43.1225        0.0000        0.0000        0.0000        0.0000        0.0000        0.0000        0.0000        0.0000        0.0000        0.0000        0.0000      129.2700       64.2365       63.4124       76.2538        0.0000        0.0000        0.0000        0.0000        0.0000        0.0000        0.0000        0.0000        0.0000        0.0000        0.0000        0.0000        0.0000        0.0000        0.0000        0.0000        0.0000        0.0000        0.0000        0.0000        0.0000        0.0000        0.0000        0.0000        0.0000        0.0000        0.0000        0.0000        0.0000        0.0000        0.0000        0.0000        0.0000        0.0000        0.0000        0.0000        0.0000        0.0000        0.0000        0.0000        0.0000        0.0000        0.0000        0.0000        0.0000        0.0000        0.0000        0.0000        0.0000        0.0000        0.0000        0.0000        0.0000        0.0000        0.0000
        0.0000        0.0000        5.0449        3.6436        0.0000        9.0762       14.1607       12.0682       18.8183       17.1739       29.3879       19.3720       19.3709       21.8256       22.3616       20.5992       13.9358       13.4635       16.2393       21.4235       21.5975       19.1044       18.7746       16.7638       16.5628       17.7303       16.9641       18.5499       14.3750       14.3102       15.0109       26.8921       27.4586       17.6982       15.1531       20.1073       24.1141       32.0197       27.1591       20.8899       20.4746       13.3281        7.5664        7.4259        7.5881        6.8066        8.8178        8.9721        4.8467        1.6568        1.1288        3.2397        1.4671        0.9352        0.8295        4.1237        3.6635        3.9184        4.3468        4.9349        6.4983        8.8817       22.0126       10.8097       10.5337        4.6915        1.9048        1.1387        2.3827        2.4645        1.3328        1.4462        0.7434        0.6513        1.3551        0.8313        0.1456        0.0314        0.1960        1.1262        0.9858        1.2774        1.0728        0.7994        1.1620        2.2323        3.7895        3.7273        3.5689        7.5472        9.8658       13.5414       11.0916       16.2772       18.9083       21.7432       25.8504       31.9181       41.8774       37.6234       36.0730       55.1131       53.2158       43.9814       39.3712       33.5787       36.0298       45.7125      100.0831       57.2200       31.9545       27.0692       28.3084       28.4284       26.0109       17.4413       17.4295       16.8275       24.2322       38.7034       37.9735       38.9308       44.8479       45.7191       54.6509       38.2914       33.3617       28.1663       29.4521       31.2111       35.9600       32.5498       74.0892       22.9152       18.6090       19.5692       21.5329       20.7083       21.8783       24.7099       26.7071       26.1088       29.3552       33.2131       24.2176       19.3213       19.3684       27.0289       36.3101       41.2875       40.9167       44.9501       47.6599       47.2374       45.8419       46.8129       46.9588       48.6039       42.5638       42.3127       42.6942       47.4080       43.7267       38.0730       39.2392       36.9897       35.6334       35.7483       33.1490       37.6888       37.4553       35.6305       35.2490       45.0058       43.1623       39.9938       48.2100       46.6721       47.0768       45.3216        0.0000        0.0000       67.5818        0.0000        0.0000        0.0000        0.0000        0.0000        0.0000      128.7600      123.2100       61.9471        0.0000        0.0000        0.0000        0.0000        0.0000        0.0000        0.0000        0.0000        0.0000        0.0000        0.0000        0.0000        0.0000        0.0000        0.0000        0.0000        0.0000        0.0000        0.0000        0.0000        0.0000        0.0000        0.0000        0.0000        0.0000        0.0000        0.0000        0.0000        0.0000        0.0000        0.0000        0.0000        0.0000        0.0000        0.0000        0.0000        0.0000        0.0000        0.0000        0.0000        0.0000        0.0000        0.0000        0.0000        0.0000        0.0000        0.0000        0.0000        0.0000        0.0000        0.0000        0.0000        0.0000        0.0000        0.0000        0.0000        0.0000
        0.0000        0.0000        0.0000        0.0000        0.0000       12.7665       15.0638       14.9563       18.2420       20.7601       24.6995       21.4848       16.7072       16.1083       14.9752       14.1946       13.1485       13.8294       15.6234       19.9043       21.0414       17.6756       18.0618       14.1548       12.1804       12.1384       13.1168        9.3125        8.9902        9.3635       12.0494       15.9431       13.2123        5.1466        5.3795        9.4746       11.1198       13.5500       11.6616       10.6501       12.3581        6.4282        6.1635        6.1114        6.2252        5.9015        5.7382        1.7484        2.1709        1.6226        0.8480        3.5104        4.2652        1.4198        1.6038        7.7131       18.6119       10.1898       14.5086       16.6572        9.7413        7.3718       15.3357        8.7593        6.9481        9.9089        6.8903        3.9174        3.0163       50.0297       11.2160        2.5938        3.1555        1.4786        1.3724        0.2283        0.0900        0.0663        0.2349        0.4905        2.1319        2.1337        3.0142        2.0306        3.4540        2.8997        1.8040        3.2990        5.2070        7.4942        7.6372       22.2627       24.0802       22.7657       28.6794       30.3199       34.2963       36.3957       47.6940       42.6247       45.0642       61.4458       60.3327       56.2061       40.3170       40.5941       43.9266       50.1580       71.1500       75.8528       49.2750       46.2466       46.2847       52.4143       59.3158       62.0784       51.2406       38.9714       35.9344       38.3395       38.5530       40.8599       53.0907       53.0219       50.2134       36.2921       38.5204       25.8139       24.9556       27.1521       32.8719       33.9495       28.9709       24.8836       22.5441       21.6075       22.9709       24.4110       24.1742       32.5675       35.8077       27.2212       26.8312       25.5179       20.1860       21.4047       17.9040       29.4571       31.9988       35.0700       39.2907       44.0815       44.6957       47.3401       46.7474       47.7193       50.0595       44.0774       39.4111       43.3080       43.1964       44.0549       42.3762       40.6141       38.4242       40.5163       35.7749       35.0145       37.4323       34.9940       36.8490       36.0531       41.7118       45.3605       42.5018       48.3152       47.2410       42.5628       41.3798       25.6659       36.0490       47.2200       95.7561       98.9835        0.0000        0.0000        0.0000        0.0000      121.8600       91.2000      119.7900       75.8673        0.0000        0.0000        0.0000        0.0000        0.0000        0.0000        0.0000        0.0000        0.0000        0.0000        0.0000        0.0000        0.0000        0.0000        0.0000        0.0000        0.0000        0.0000        0.0000        0.0000        0.0000        0.0000        0.0000        0.0000        0.0000        0.0000        0.0000        0.0000        0.0000        0.0000        0.0000        0.0000        0.0000        0.0000        0.0000        0.0000        0.0000        0.0000        0.0000        0.0000        0.0000        0.0000        0.0000        0.0000        0.0000        0.0000        0.0000        0.0000        0.0000        0.0000        0.0000        0.0000        0.0000        0.0000        0.0000        0.0000        0.0000
        0.0000        0.0000        0.0000        0.0000        0.0000       16.8096       21.1242       18.8495       27.1241       24.8361       25.9442       11.7501       14.0057       17.0908       18.5624       18.9741       17.9881       18.2140       13.9674       16.2007       16.4696       15.9356       14.6832       11.8929       13.3946       13.0098       13.2826        7.6679        4.2492        6.3432        4.9916        6.5916        8.6270        5.0588        3.3301        6.1142        6.8501       10.0545        9.6297       10.7188        8.5804        5.6670        5.6526        6.2539        6.5977        7.6130        7.1265        0.7314        0.6779        0.4165        3.5700        1.5301        6.9098       17.1522       26.8285       19.3264       77.9557       33.4066       23.3428       18.8678       15.1846       18.3597       20.3933       20.5449       17.5420       15.7141       15.1166       17.9774       15.9953       14.7340        9.7983       10.4796        3.8450        1.9553        1.4158        1.7378        0.4818        0.7208        1.4399        2.3148        2.0453        4.0982        2.6394        3.9375        6.4407        6.2904        7.3742        7.1518        7.4478       12.5898       11.4860       14.0185       14.4927       19.1714       28.2423       22.8533       28.1118       31.6721       31.4851       28.0700       31.9051       36.7765       40.2228       46.5463       34.8470       34.7879       36.6956       49.2385       48.1542       55.5756       59.6748       92.9290      109.2439       77.3171       67.7147       64.1474       60.9278       46.4951       39.0757       35.2663       31.0488       40.7310       42.2337       38.6255       36.2912       35.0391       37.5019       31.9960       21.0557       27.1661       38.7360       35.0826       33.5308       24.1548       23.7049       28.0727       28.9969       31.5564       34.8764       47.6412       41.7170       31.0023       27.4618       20.5398       20.1809       20.2101       22.4372       30.8175       36.1893       43.9188       47.5606       47.3622       48.0869       49.2664       44.1350       44.3848       41.7013       37.4098       37.0250       42.3493       42.3697       44.1568       44.8385       44.0244       37.0811       34.5232       32.7396       38.2611       48.0525       42.9370       43.0346       46.0098       54.7665       50.9859       47.8119       49.3657       44.7162       36.0069       33.0495       48.8323       54.9286       59.7077       59.0043       56.2065        0.0000        0.0000        0.0000       72.4161       65.1629       56.9918       50.9368       68.8774       76.4468        0.0000        0.0000        0.0000        0.0000        0.0000        0.0000        0.0000        0.0000        0.0000        0.0000        0.0000        0.0000        0.0000        0.0000        0.0000        0.0000        0.0000        0.0000        0.0000        0.0000        0.0000        0.0000        0.0000        0.0000        0.0000        0.0000        0.0000        0.0000        0.0000        0.0000        0.0000        0.0000        0.0000        0.0000        0.0000        0.0000        0.0000        0.0000        0.0000        0.0000        0.0000        0.0000        0.0000        0.0000        0.0000        0.0000        0.0000        0.0000        0.0000        0.0000        0.0000        0.0000        0.0000        0.0000        0.0000        0.0000
        0.0000        0.0000        0.0000        0.0000        0.0000        9.3446       23.3071       16.4757       17.8863       22.9682       17.9183       12.4045       27.8312       22.9108       16.6546       24.6033       17.5532       19.3117       14.7629       16.2019       16.3946       16.4561       16.6557       12.6147       14.2387       12.4096        8.6301        4.0211        2.7952        3.1577        4.1463        4.0949        1.1854        2.5130        2.9499        4.8039        5.2045        6.5260        8.7672        7.0564        5.6036        5.7187        5.6618        5.9597        6.6010        6.4710        5.3956        0.4795        1.8787        2.5917       11.1842       11.2382       13.7343       20.1044        5.9923       11.1573       30.1380       32.5873       17.4321       12.4630       12.2387       13.8066        8.0341       24.6503        8.2989        8.6920       11.4521       13.7502       17.2263       17.5871       14.2509       11.1039        9.0728        2.8462        0.9712        0.3852        0.3315        0.7280        2.3343        1.4806        3.5352        3.3878        4.6381        5.0427        6.7286        9.7599        8.5661       11.8528       13.4020       19.0717       21.6534       21.3786       22.3645       19.3000       22.6505       21.5893       25.4754       28.7857       37.9165       29.8516       29.8173       34.3313       38.9189       44.8258       40.9728       39.0768       39.7087       47.3040       45.1900       57.9002       61.4541       61.1763      102.8964      153.3182      129.2433      126.8954       73.0929       60.0572       48.6731       29.6903       34.2659       26.7803       26.2958       22.5243       22.9602       29.4645       24.3283       27.5791       29.4903       35.8627       43.4048       37.1642       29.9058       28.7052       27.3431       35.0713       34.7409       29.1197       30.4829       32.1989       29.6738       29.1194       28.9720       26.0235       33.3819       30.0644       32.0405       44.1174       50.2054       62.0385       63.4968       60.0621       57.2428       54.9297       52.6419       47.6224       36.6292       35.9540       39.7469       43.1432       46.9281       43.4860       51.4644       54.7675       41.1814       40.3584       40.3226       41.9907       45.4163       51.5967       51.4561       52.0572       52.7843       52.7597       52.1492       46.5957       44.3798       39.3420       38.6526       42.1409       54.0649       59.4368       44.6922       58.7837        0.0000        0.0000       64.4313       63.7807       49.9405       50.2637       41.9121       41.3513       42.6460       39.7145       38.0692       51.4326       58.1535       45.1668        0.0000        0.0000        0.0000        0.0000        0.0000        0.0000        0.0000        0.0000        0.0000        0.0000        0.0000        0.0000        0.0000        0.0000        0.0000        0.0000        0.0000        0.0000        0.0000        0.0000        0.0000        0.0000        0.0000        0.0000        0.0000        0.0000        0.0000        0.0000        0.0000        0.0000        0.0000        0.0000        0.0000        0.0000        0.0000        0.0000        0.0000        0.0000        0.0000        0.0000        0.0000        0.0000        0.0000        0.0000        0.0000        0.0000        0.0000        0.0000        0.0000        0.0000        0.0000
        0.0000        0.0000        0.0000        0.0000       14.2010       22.1249       34.1114       20.9266       12.8635       12.4652       18.6734        9.3730       13.1792       21.1729       14.5641       17.1177       18.6271       19.0758       19.0042       20.2280       19.4986       17.9966       15.4384       10.7323       11.5006        8.3753        5.8685        3.3840        3.9662        3.6349        3.4724        0.9788        1.2106        2.4793        4.5059        6.4437        4.8761        6.6064        7.2731        6.1620        5.7888        5.4968        5.4268        5.7387        6.5704        7.8995        9.3823        5.8940        4.9777       18.9655       36.3997       34.8758       24.1603       14.5957       12.3467       19.4896       16.5933       17.2683        8.5021       14.1675       22.7424       29.5787       13.1129        9.3106        4.0681        5.8414        6.2374        3.9206        9.8246        9.9072       13.4179       21.8469       17.6911       10.2145        2.4150        3.2784        4.3691        4.2606        3.8561        1.8687       40.8570       34.6272        7.8569        8.6979        8.1368       11.8011       16.0045       19.5893       16.0447       13.3158       26.1508       21.9980       20.4060       11.8690       22.1302       15.1172       19.7199       21.7510       29.7398       32.3384       35.9412       36.6623       36.2458       44.6868       38.0631       38.4524       39.9426       46.3588       49.0369       58.2966       69.4440       64.1812       67.5678       75.6714       87.2518       70.3769       56.6247       45.3565       35.8960       26.2631       42.4355       32.8107       24.1883       25.7816       29.1580       46.2035       46.9947       48.2651       40.5731       33.3241       19.0598       31.4335       27.1468       27.6545       29.2799       26.9592       32.5371       31.6214       44.1812       45.3267       37.6769       35.0399       37.4813       39.8200       40.4005       39.6456       37.8886       57.0367       62.1675       74.2397       77.8763       66.6474       61.7378       57.9617       56.3725       49.8875       47.1135       47.6760       49.0461       54.0790       55.3350       53.6332       55.7642       62.2256       51.7856       44.7490       42.4865       49.7787       57.5482       58.7444       57.4785       54.8997       60.0793       58.3053       57.8314       52.0852       56.3278       51.5506       45.5469       54.9986       55.6928       52.3785       46.1146       50.9318        0.0000       56.3661       43.2478       56.4555       59.6612       54.0120       48.4424       39.7866       38.9388       41.2144       43.9013       41.5554       36.7965       42.6825       52.4744        0.0000        0.0000        0.0000        0.0000        0.0000        0.0000        0.0000        0.0000        0.0000        0.0000        0.0000        0.0000        0.0000        0.0000        0.0000        0.0000        0.0000        0.0000        0.0000        0.0000        0.0000        0.0000        0.0000        0.0000        0.0000        0.0000        0.0000        0.0000        0.0000        0.0000        0.0000        0.0000        0.0000        0.0000        0.0000        0.0000        0.0000        0.0000        0.0000        0.0000        0.0000        0.0000        0.0000        0.0000        0.0000        0.0000        0.0000        0.0000        0.0000        0.0000
        0.0000        0.0000        0.0000        0.0000       20.7859       21.0821       17.9192       13.7075        9.7189       13.4479       16.1369       11.1438       14.1716       17.6137       20.2627       20.1641       23.4810       21.0680       18.9602       18.9332       18.3816       18.1604       15.4604       10.4553        8.7108        7.0130        4.6687        2.4631        2.4572        2.4423        3.0238        1.0490        1.2027        1.3545        0.9402        4.0551        4.3177        5.7738        6.0549        4.9992        5.3622        5.3007        5.4930        5.9867        7.2659        8.6697       13.5220       24.5797       27.6961       21.8039       14.2530        9.8361       11.7352        4.6377        5.8769       17.0160       17.6202        9.8721        5.0842       14.2045       19.4552       13.9823       15.0129       10.1177       11.0962       10.6059       10.1057        4.1512       10.6628       16.8348       19.3578       21.9834       23.0097       18.5714       12.4680        8.6710        3.9030        3.3452        3.7736        6.7811       81.9003       37.3351        2.9915        3.0443        4.8710        8.1606       12.7487       13.0775        8.8321       10.3411       11.5372       13.4618       14.2124        9.2519      245.1639       11.3379       13.5041       16.8320       22.2062       22.4234       26.7704       31.7828       25.6836       30.1648       31.0444       35.5480       37.6659       37.2252       50.3236       53.9424       60.3374       65.6606       66.3416       67.7586       55.8426       48.6798       42.4512       43.9681       35.9716       29.4366       33.0886       24.5460       26.7048       30.6153       36.0644       34.3019       31.0631       19.1499       27.2488       32.6244       33.1008       25.3336       33.3163       27.9244       28.6837       28.1040       29.4656       31.6610       37.5488       52.3745       44.3741       37.3082       36.5035       44.5645       50.7716       70.7771       66.7613       72.9323       74.6659       79.1797       74.4218       68.8214       63.1984       58.7774       55.4511       56.7907       52.2621       55.2563       57.7243       60.8475       56.3583       61.9479       59.3512       58.7269       47.9730       53.5904       47.9372       49.7431       54.8336       53.9676       52.7199       55.0739       55.6242       58.3099       58.4428       58.4977       63.2825       67.9295       59.1796       56.9665       60.0305       64.2274       63.1413       57.5214       53.2436       53.0930       46.5575       47.4902       45.4962       51.1513       57.4364       51.9045       54.3455       48.4114       47.3492       44.4416       47.1939       45.8031       51.6216        0.0000        0.0000        0.0000        0.0000        0.0000        0.0000        0.0000        0.0000        0.0000        0.0000        0.0000        0.0000        0.0000        0.0000        0.0000        0.0000        0.0000        0.0000        0.0000        0.0000        0.0000        0.0000        0.0000        0.0000        0.0000        0.0000        0.0000        0.0000        0.0000        0.0000        0.0000        0.0000        0.0000        0.0000        0.0000        0.0000        0.0000        0.0000        0.0000        0.0000        0.0000        0.0000        0.0000        0.0000        0.0000        0.0000        0.0000        0.0000        0.0000        0.0000
        0.0000        0.0000        0.0000        0.0000       12.5019       10.7585       14.0511       15.6662       15.5650       13.1007       17.0116       25.5971       16.1779       31.6815       36.9231       29.7127       27.2826       17.7623       26.3850       25.0018       29.6603       28.8443       30.5681       15.5764       11.3599        9.1420        7.7814        2.7551        2.3904        1.8698        2.1228        0.2963        0.3399        1.0399        1.0233        0.7949        0.6699        0.8979        0.4688        0.1788        0.2105        0.4369        1.6778        0.8607        2.6552       14.3214       22.2825       49.8640       32.0419       19.6264       11.7612       12.8789       12.7971       11.4571       21.4924       29.2443       35.7642       28.8522       27.7160       19.5656       22.2803       25.9711       18.1788       18.6215       16.4252       13.2088       16.7747       18.4410       24.9697       25.2246       29.1779       28.0981       29.7341       22.4788       19.1575       23.9494       18.1611       24.0134       16.7942       13.5309       11.1864        8.3692        4.4991        4.4505        6.0837        7.6708        6.1899        6.2668       16.2111       31.6581       63.6595       20.6844       25.3428        7.4826       35.1620       10.4599       11.0285       12.4538       15.4503       16.4425       16.9588       17.4216       18.1969       26.1475       28.4909       28.0074       27.8816       31.1524       34.3932       40.0675       45.8632       60.8765       56.3737       45.7224       47.6390       44.5058       34.1088       30.6240       30.4644       22.5401       27.5921       29.4768       23.7721       23.6606       25.9899       23.8911       23.1526       22.1586       26.6279       30.1964       29.9885       29.1576       29.1617       28.7696       31.0687       32.4513       28.1528       29.6691       37.1257       53.3150       60.1209       60.3592       62.2602       65.6681      105.0076       93.9952       71.2345       67.2085       59.4579       73.5180       77.9723       67.8251       62.9401       55.1076       54.1549       55.7397       55.1877       53.1821       49.5109       54.5112       56.9741       53.9545       48.2136       41.7924       49.3586       60.0983       52.7386       50.5373       49.6548       50.2790       43.3551       58.6434       75.0141       67.5143       71.3028       77.2920       86.1376      102.0489       88.0391       75.3078       73.6151       78.2537       68.3145       55.2580       53.0080       54.2639       56.4567       45.7126       51.9118       51.6108       48.8995       73.9937       61.8778       56.7492       65.2923       53.9922       45.8574       47.8370       51.9251        0.0000        0.0000        0.0000        0.0000        0.0000        0.0000        0.0000        0.0000        0.0000        0.0000        0.0000        0.0000        0.0000        0.0000        0.0000        0.0000        0.0000        0.0000        0.0000        0.0000        0.0000        0.0000        0.0000        0.0000        0.0000        0.0000        0.0000        0.0000        0.0000        0.0000        0.0000        0.0000        0.0000        0.0000        0.0000        0.0000        0.0000        0.0000        0.0000        0.0000        0.0000        0.0000        0.0000        0.0000        0.0000        0.0000        0.0000        0.0000        0.0000        0.0000
        0.0000        0.0000        0.0000        0.0000        0.0000        0.0000        0.0000        0.0000       12.5830       11.6284        7.7260        8.2675       11.5486       16.4255       17.4045       17.3234       23.2342       30.9313       33.3836       25.6437       30.3408       31.8023       33.4825       13.9345       10.5078        9.1685        9.1212       12.3435       26.0995        3.5288        1.7801        0.3057        0.5318        2.3451        0.9177        0.6876        3.1033        7.0900        5.1653        4.1390        8.4818        9.0926       14.8706        2.1973        2.3544        3.2467        0.8059       14.2020       21.2118       20.4679       19.9314       14.6248       14.5970       14.7795       21.0293       33.1630       27.4161       34.8761       36.7299       31.4660       38.9936       37.6798       31.8733       25.6655       22.8492       32.6063       27.5387       41.2452       31.5485       39.4660       42.3491       40.9663       53.1268       25.1933       14.4849       31.8230       25.9503       33.6204       36.6007       24.2570        9.2659        7.0222        6.5726       10.0915        8.8193       14.7021       12.6085       11.6979       14.4342        9.3830       16.7891       19.4998       39.5002       19.8806       18.3847       11.1774       11.7229       12.2398       13.8272       15.4851       17.1943       19.0489       18.9920       22.6609       24.6146       26.5844       29.3648       36.5512       35.8588       36.6842       49.0326       57.9684       45.3424       38.5117       38.3717       31.1659       31.4511       35.3703       29.8783       23.7949       22.8360       29.7367       25.5812       21.1316       19.7566       20.0015       22.4064       26.7163       32.5393       33.2358       30.4948       30.0860       31.8810       32.7243       32.2527       27.8968       27.4172       32.6562       32.3479       38.9931       56.0716       64.8910       52.3546       56.9314       73.3477       68.7387       73.9854       69.7352       71.9222       68.3669       66.9477       60.4993       58.1806       56.3664       54.9236       57.6840       54.7317       55.7350       50.7086       52.8514       49.3616       46.4982       41.0811       45.8908       56.2739       64.3972       61.0387       59.6884       51.5942       49.3558       53.5044       56.4537       65.0058       70.5279       78.1744       87.3554      106.9887      123.7733      107.4153       88.1023       86.4328       80.3128       76.3955       60.9506       52.3372       53.9032       60.5987       47.8858       51.4448       54.5262       45.7675       68.2964       59.6838       67.6225       70.6694       46.2313       44.0045        0.0000        0.0000        0.0000        0.0000        0.0000        0.0000        0.0000        0.0000        0.0000        0.0000        0.0000        0.0000        0.0000        0.0000        0.0000        0.0000        0.0000        0.0000        0.0000        0.0000        0.0000        0.0000        0.0000        0.0000        0.0000        0.0000        0.0000        0.0000        0.0000        0.0000        0.0000        0.0000        0.0000        0.0000        0.0000        0.0000        0.0000        0.0000        0.0000        0.0000        0.0000        0.0000        0.0000        0.0000        0.0000        0.0000        0.0000        0.0000        0.0000        0.0000        0.0000        0.0000
        0.0000        0.0000        0.0000        0.0000        0.0000        0.0000        0.0000        0.0000        0.0000        0.0000        6.3041        6.2480        8.0410        7.4516       11.3110       13.1691       15.4779       19.4803       26.2042       21.8768       23.6994       35.2483       29.1778       13.0951       10.7564        9.5626        7.3377        6.5057        9.9883        7.4075        4.2385        4.0819        3.0707        4.0714        4.1066       11.8202       14.3680       21.4999       21.1066       15.7952       12.4462       11.1073        9.1005        1.6327        1.9770        0.8250        1.5888       30.8156       24.0197       21.2556       21.5319       17.0798       24.3580       17.9635       22.5122       24.9567       36.1892       27.0395       41.7762       30.9466       19.5663       32.3051       36.8583       31.2216       37.3526       37.3754       26.2507       25.7102       23.7293       43.2858       44.7431       33.5012       45.7538       36.8789       55.0112       51.0678       47.4114       48.8645       56.6674       46.3135       28.4062       14.3827       18.7857       12.3007        9.8189        5.1596       17.7279       14.5704        9.5400       13.9245       17.9692       15.6619       18.0390       25.6707       30.7754       12.9101       14.0431       14.2835       14.2411       15.8474       17.5044       19.5096       20.8028       24.2791       24.4841       27.2110       29.9463       43.4562       41.3873       40.4498       42.6614       47.0027       47.6125       40.5839       37.3595       34.5310       36.8312       34.3741       26.8788       29.7079       24.2150       43.1293       33.4423       19.6254       18.4904       19.4546       25.9164       32.3106       28.2473       28.8987       25.5323       27.4257       29.7525       33.9684       33.9648       41.3020       34.7118       29.2831       39.3108       50.3175       50.0283       56.8221       48.8187       60.1920       61.1309       63.5568       78.5549       70.7271       78.2299       78.8878       70.3757       54.6723       49.8953       51.4704       50.7128       53.1615       54.7052       48.7790       42.9122       50.2694       47.7226       49.5271       56.8163       75.8443       66.5263       67.1637       70.1762       76.9353       67.9373       60.5682       54.4853       68.3074       79.8813       88.5917       95.7712      110.4424      125.8444      126.3067      112.5538       95.4230       90.5020       91.1289       75.5088       66.6806       90.6991       57.6870       54.4440       52.2964       49.6376       41.7574       39.8786       60.6474       70.6654       77.6823        0.0000        0.0000        0.0000        0.0000        0.0000        0.0000        0.0000        0.0000        0.0000        0.0000        0.0000        0.0000        0.0000        0.0000        0.0000        0.0000        0.0000        0.0000        0.0000        0.0000        0.0000        0.0000        0.0000        0.0000        0.0000        0.0000        0.0000        0.0000        0.0000        0.0000        0.0000        0.0000        0.0000        0.0000        0.0000        0.0000        0.0000        0.0000        0.0000        0.0000        0.0000        0.0000        0.0000        0.0000        0.0000        0.0000        0.0000        0.0000        0.0000        0.0000        0.0000        0.0000        0.0000        0.0000        0.0000
        0.0000        0.0000        0.0000        0.0000        0.0000        0.0000        0.0000        0.0000        0.0000        0.0000        9.6580       11.2228        9.1460        5.3707        5.6610       10.3720       11.1903       12.8921       11.8183       13.6538       14.1379       16.9968       12.8246        8.9549       15.2713       13.7837       10.0176       18.8759       13.9859        9.5256       10.6213       13.3126       12.2770       11.1774        4.2817        8.4968       11.0460        8.1373        7.5983       12.9564        4.7092        6.0568       55.7179        0.3951        1.6223        1.0662        2.3216       14.6180       15.0422       16.2099       17.7603       20.7164       25.4809       24.4519       25.8178       27.6010       32.0574       25.6240       32.1972       20.6438       16.0501       34.2784       36.4221       36.7261       26.7355       26.1680       27.7091       34.7624       50.7363       34.2682       31.4693       38.7463       36.1449       43.2971       48.7417       63.3616       71.5697       87.4543       75.4416       55.0900       73.1577       52.1518       53.3955       48.3914       56.9550       54.2251       30.9526       49.2524       39.7205       52.0192       46.9975       26.7131       30.1389       34.1532       32.9159       15.8545       14.3149       15.3228       15.7767       17.1460       19.2396       21.3810       22.6435       26.3394       30.2997       34.1912       34.9200       45.0825       37.1434       35.5674       36.9413       38.4672       43.6197       38.5943       35.0863       31.0464       38.8579       39.1878       26.7293       21.2328       23.2969       37.8002       34.1825       23.3969       25.4801       22.9846       22.7929       25.7493       25.5330       25.4786       25.0751       28.5824       32.2094       35.6126       34.0738       31.6777       32.5272       39.4252       44.0999       41.7115       37.8378       38.3886       39.1436       49.2149       52.9211       61.3949       92.6491       75.9752       67.8635       62.6523       58.8375       52.2573       50.0439       45.2795       50.9090       51.9072       53.8478       52.6063       48.5813       52.8860       54.6201       65.3579       68.4083       86.0160       90.1087       88.1889       86.6152       91.6075       80.3546       95.7013       69.1386       93.2786       86.0013       91.0556      106.6537      119.5945      115.1801      120.5359      113.3540      105.1541       95.0770       82.4167       71.7480       63.9097       65.0714       57.8005       54.8653       52.3104       44.7476       41.2276       36.1902       65.2462       67.7584        0.0000        0.0000        0.0000        0.0000        0.0000        0.0000        0.0000        0.0000        0.0000        0.0000        0.0000        0.0000        0.0000        0.0000        0.0000        0.0000        0.0000        0.0000        0.0000        0.0000        0.0000        0.0000        0.0000        0.0000        0.0000        0.0000        0.0000        0.0000        0.0000        0.0000        0.0000        0.0000        0.0000        0.0000        0.0000        0.0000        0.0000        0.0000        0.0000        0.0000        0.0000        0.0000        0.0000        0.0000        0.0000        0.0000        0.0000        0.0000        0.0000        0.0000        0.0000        0.0000        0.0000        0.0000        0.0000        0.0000
        0.0000        0.0000        0.0000        0.0000        0.0000        0.0000        0.0000        0.0000        0.0000        0.0000        7.8079       14.6075       13.3249       11.5903        4.2558        4.3973        9.7538       12.7444       13.0033       13.1810       21.9245       10.5155        9.9463       12.5236       21.1421       21.4171       32.9943       38.3954       36.1113       30.9049       44.0920       36.4694       21.0988       19.1200       20.1350       24.3838       21.6819       16.2561       23.0072       20.7326       16.9181       12.1165       19.7310       15.6912        8.6430       10.2613       10.0779       13.9810        9.8625       22.8727       21.0738       37.9408       34.7859       31.3530       69.5984       18.9446       26.7109       50.2110       25.5960       16.6633       19.3144       26.1086       24.2428       69.8664       47.2626       34.5625       31.1112       35.3854       39.0128       27.3163       21.7932       45.7663       38.1770       44.7556       43.1185       57.6875       46.4093       48.8846       54.4198       50.6897       57.1985       45.9798       48.5420       60.4964       69.9491       79.7226       68.9978       36.6547       31.4087       15.2984       19.9632       21.6801       29.5843       34.1301       48.4112       23.6840       24.5752       24.0221       21.6414       24.5927       27.4908       25.2057       26.6496       31.6805       35.6949       39.6175       42.0645       38.3735       44.8130       37.4418       41.9998       42.6699       45.2737       40.1013       38.2333       33.3386       32.7235       28.9891       28.6842       30.9867       25.9921       24.1553       21.6047       22.4667       22.5948       23.4820       24.4731       28.0057       27.7250       27.8127       28.0332       34.9043       33.6973       36.3700       39.3277       43.3987       37.7996       41.7309       55.4889       41.3190       46.1503       50.6428       44.3885       49.5157       52.3504       56.8390       65.6440       59.5733       62.6273       61.4135       65.5289       53.2747       51.9035       42.0377       51.7845       67.0941       56.0545       48.4064       49.0635       46.7152       41.2856       48.7757       63.0638       67.2702       78.5235       80.2827       70.5460       90.6258       90.1823       70.7825       79.1703       77.4145       69.3165       74.3573       89.9062       99.5665      101.7037      106.8998      112.5551      108.6810       93.3986       79.6246       56.0202       63.4397       62.0305       68.0072       62.1328       45.5483       48.6220       36.1303        0.0000        0.0000        0.0000        0.0000        0.0000        0.0000        0.0000        0.0000        0.0000        0.0000        0.0000        0.0000        0.0000        0.0000        0.0000        0.0000        0.0000        0.0000        0.0000        0.0000        0.0000        0.0000        0.0000        0.0000        0.0000        0.0000        0.0000        0.0000        0.0000        0.0000        0.0000        0.0000        0.0000        0.0000        0.0000        0.0000        0.0000        0.0000        0.0000        0.0000        0.0000        0.0000        0.0000        0.0000        0.0000        0.0000        0.0000        0.0000        0.0000        0.0000        0.0000        0.0000        0.0000        0.0000        0.0000        0.0000        0.0000        0.0000        0.0000
        0.0000        0.0000        0.0000        0.0000        0.0000        0.0000        0.0000        0.0000        0.0000        0.0000        0.0000       16.8044       15.1518       11.8031        4.8117        3.8371        7.2283       10.0688       12.4343        5.0992        7.5900       11.7059       11.0359       10.0254        9.5523       17.8047       31.7024       18.1121       23.8239       28.7853       28.0349       38.7311       25.3928       18.1859       15.2971       12.7399        9.4280       19.4544       18.6161       27.6875       24.9616       33.8762       25.1533       32.8047       23.3646       21.9727       21.1908       13.2055        7.7934       14.0995        6.3072       17.1828       21.8060       27.6220       20.7586       14.1464       17.1280       22.4909       15.4796        6.6165       10.2372       16.5367       37.8240       29.6212       20.6153       24.9912       31.3900       46.9818       42.9335       45.2487       46.7028       67.0873       44.1607       30.9238       49.5417       52.8195       51.4644       45.7537       44.9642       28.6685       27.7783       23.6547       24.0718       27.2924       49.8739       74.6295       56.7466       20.1492       19.0213       20.1215       35.2584       21.6991       25.9864       20.3128       30.9900       24.3803       28.2335       28.9767       28.4831       25.9315       23.9914       25.4437       29.0164       36.5180       40.4157       37.5062       36.4353       39.6997       51.4087       46.3881       40.6915       42.9743       46.7430       61.7965       45.0038       39.1262       37.7528       37.1631       31.4453       30.5893       30.2338       29.5594       27.8960       27.5496       22.8222       25.4997       27.3182       30.4004       31.4947       32.4695       34.8852       35.9082       42.8925       44.6179       57.5393       68.6569       60.3308       48.2831       45.8470       48.4922       56.1878       63.8536       52.7306       51.3712       56.4469       63.4803       69.5692       57.3584       56.6508       54.0105       56.1464       42.0355       44.2890       43.3188       55.9685       62.1086       54.8653       46.9441       49.0864       45.5621       53.1269       52.9429       54.3811       60.5339       73.0426       71.4306       74.0702       98.8234       99.4599       76.5629       90.0944       75.5743       77.1782       78.7980       75.5638       77.2966       95.8566      103.2460       90.8665       81.8259       74.2479       59.6195       52.9935       42.2686       40.5274       68.9702       47.3186       45.2609       30.0803        0.0000        0.0000        0.0000        0.0000        0.0000        0.0000        0.0000        0.0000        0.0000        0.0000        0.0000        0.0000        0.0000        0.0000        0.0000        0.0000        0.0000        0.0000        0.0000        0.0000        0.0000        0.0000        0.0000        0.0000        0.0000        0.0000        0.0000        0.0000        0.0000        0.0000        0.0000        0.0000        0.0000        0.0000        0.0000        0.0000        0.0000        0.0000        0.0000        0.0000        0.0000        0.0000        0.0000        0.0000        0.0000        0.0000        0.0000        0.0000        0.0000        0.0000        0.0000        0.0000        0.0000        0.0000        0.0000        0.0000        0.0000        0.0000        0.0000        0.0000
        0.0000        0.0000        0.0000        0.0000        0.0000        0.0000        0.0000        0.0000        0.0000        0.0000        0.0000        0.0000        0.0000        0.0000       10.6449        5.9987        2.7832        3.8662        4.1699        7.0744        7.0100       11.6995        4.4506        7.8931        5.2876        5.1809        8.0851       19.9123       15.3126       30.2488       35.4022       41.2454       39.4582       25.9564       14.9565       36.6873       44.6686       22.6919       18.4264       42.3729       30.0632       27.6618       19.2057       28.9120       36.6179       39.8463       31.1405       19.2894       16.7525       37.4523       24.0929       18.5988       10.0133       21.2890       26.1192       39.3976       35.0581       16.6249       22.4655       13.4347       21.8885       23.5498       30.2654       41.7289       48.0197       31.4004       19.2943       33.7837       29.8108       29.2512       42.2580       36.8869       38.3375       39.1276       37.0306       57.4977       55.7703       39.9418       36.8903       38.8785       40.7237       33.6340       20.6615       22.3539       44.0714       44.2192       31.1036       20.5707       20.6358       22.5906       39.7076       32.0890       32.8807       33.6128       42.9982       29.7549       31.0896       33.4264       38.4171       29.9526       26.7767       35.3885       27.0740       40.1774       41.7724       44.7529       46.2742       49.4827       65.6619       53.0240       47.1351       48.6012       53.7308       61.9985       47.6949       44.6148       42.7973       46.2018       38.8984       32.3145       35.5653       31.4472       26.8788       32.4621       32.4178       33.9147       33.8417       37.3781       46.2894       44.8921       67.2554       61.7154       43.2332       51.0439       46.7072       65.1115       56.0432       50.9690       47.6673       60.3386       73.0809       69.4683       72.3334       72.5257       77.4750       70.6341       75.7596       64.7687       60.5161       50.2844       49.4161       56.9520       59.6047       61.4296       66.3070       59.3192       54.8710       60.6155       55.6901       63.6869       55.1484       60.5682       52.1147       63.2736       69.3794       71.2635       76.2860       88.9750       87.0243       82.4254       94.3576       65.7418       67.6761       63.7565       57.9871       63.0390       63.1537       66.2103       56.6873       58.7223       54.6897       48.1150       41.2288       43.1902       34.8800       56.2300        0.0000        0.0000        0.0000        0.0000        0.0000        0.0000        0.0000        0.0000        0.0000        0.0000        0.0000        0.0000        0.0000        0.0000        0.0000        0.0000        0.0000        0.0000        0.0000        0.0000        0.0000        0.0000        0.0000        0.0000        0.0000        0.0000        0.0000        0.0000        0.0000        0.0000        0.0000        0.0000        0.0000        0.0000        0.0000        0.0000        0.0000        0.0000        0.0000        0.0000        0.0000        0.0000        0.0000        0.0000        0.0000        0.0000        0.0000        0.0000        0.0000        0.0000        0.0000        0.0000        0.0000        0.0000        0.0000        0.0000        0.0000        0.0000        0.0000        0.0000        0.0000        0.0000        0.0000
        0.0000        0.0000        0.0000        0.0000        0.0000        0.0000        0.0000        0.0000        0.0000        0.0000        0.0000        0.0000        0.0000        0.0000        0.0000        0.0000        0.0000        0.0000        5.9571        7.4977        6.3186        7.2607        5.9177        6.4753        1.6879        2.3159        3.5470       10.3155        3.6047       17.3660       24.4917       42.2894       41.4284       33.8363       31.2461       44.3926       44.1458       29.2896       23.7044       36.6416       15.8570        6.5457       14.5020       21.4372       27.7526       49.0301       54.4166       37.3104       34.2919       31.1126       37.9376       35.3804       25.8488       21.7192       64.6549       18.0506       27.1117       27.4072       25.5251       14.7059       28.8351       39.4797       51.1584       62.7440       42.7832       33.4758       22.8622       22.7527       13.6267       23.2486       48.5304       40.3527       34.6484       38.5751       29.3781       52.3376       55.1942       27.0131       32.9062       42.9958       45.7399       39.8235       44.9020       29.9664       31.4073       33.0483       34.4186       38.5772       47.2485       46.0712       57.1938       33.0848       26.1385       25.9007       31.0956       29.9288       29.9969       29.0351       28.6692       30.2914       32.9330       36.8475       38.2682       50.8078       52.1332       49.7650       50.9751       54.6886       53.4227       54.4076       56.6734       50.6571       50.9654       55.1027       56.3339       54.2339       45.7936       46.8585       45.9418       35.4436       39.6371       39.8739       36.6076       39.0001       43.2036       35.4155       36.0191       56.2433       61.5283       59.4896       46.2639       46.6960       50.0869       49.7738       52.0029       60.1502       62.1271       68.5885       71.5818       73.5885       69.0649       63.8244       68.3284       83.4751       88.1970       81.0591       83.2799       90.8582       74.9743       75.0408       66.0497       60.7847       61.4320       56.6450       51.9764       49.0535       54.3485       55.5802       57.5485       65.9843       52.5073       48.8082       62.8211       70.8395       71.8584       63.0737       66.7343       73.6486       84.7561       77.0241       87.3562       57.4504       56.9383       59.2469       60.8980       50.8520       52.5698       53.1001       49.5556       46.6985       48.6614       44.6527       40.3753       37.7376       56.8448       63.3343        0.0000        0.0000        0.0000        0.0000        0.0000        0.0000        0.0000        0.0000        0.0000        0.0000        0.0000        0.0000        0.0000        0.0000        0.0000        0.0000        0.0000        0.0000        0.0000        0.0000        0.0000        0.0000        0.0000        0.0000        0.0000        0.0000        0.0000        0.0000        0.0000        0.0000        0.0000        0.0000        0.0000        0.0000        0.0000        0.0000        0.0000        0.0000        0.0000        0.0000        0.0000        0.0000        0.0000        0.0000        0.0000        0.0000        0.0000        0.0000        0.0000        0.0000        0.0000        0.0000        0.0000        0.0000        0.0000        0.0000        0.0000        0.0000        0.0000        0.0000        0.0000        0.0000        0.0000
        0.0000        0.0000        0.0000        0.0000        0.0000        0.0000        0.0000        0.0000        0.0000        0.0000        0.0000        0.0000        0.0000        0.0000        0.0000        0.0000        0.0000        0.0000        0.0000       18.6206       18.2309       10.9820        5.7635       14.5672       13.0980       24.5769       17.3591       17.9294       17.2230       15.3502       25.6709       25.6473       49.4125       41.8709       50.3176       55.8608       58.6983       60.2755       43.8188       38.0209       14.7467       15.2689       25.4626       23.2730       23.0882       24.3526       40.2212       44.1235       47.6186       44.9686       63.3579       40.6133       36.5627       36.1028       50.1596       55.2345       55.9443       41.2318       37.0552       36.6801       47.4745       52.7821       42.4350       49.1658       38.0894       37.0884       27.1423       28.9650       32.1066       43.4147       41.9473       59.9791       57.4867       35.6602       45.5271       50.3204       42.3737       36.6076       38.1070       25.4465       24.8342       30.9464       45.4319       42.6022       28.1379       31.4829       40.1070       46.4795       49.7521       27.2476       39.4961       32.9079       37.9708       38.4630       34.0820       28.7449       27.9441       33.1719       31.6476       36.8757       42.5819       43.3344       41.8380       48.0366       61.6356       69.0945       58.8462       65.6191       57.9137       59.9229       56.7360       62.4356       62.2439       70.5084       83.7016       82.1376       68.6424       60.1274       48.8506       51.4919       50.5078       50.7668       45.8330       63.8429       59.7865       56.2446       61.7802       76.0238       66.1112       76.1946       59.6007       55.5433       62.6224       63.4835       65.9056       73.4600       75.0449       80.9704       82.0947       84.4649       75.9467       76.4331       78.0964       94.4748      100.9018       96.1529       99.1394      108.8454      107.7854       87.9649       86.1518       72.3251       70.3516       67.5927       69.0751       58.9951       46.6568       48.9760       47.7384       58.6516       54.8188       52.4419       60.5107       62.6829       62.0756       63.0994       72.2187       66.2038       65.7721       57.9617       55.9029       50.2725       48.5385       49.4174       64.2366       43.6418       43.1792       44.3748       42.0429       42.8092       43.7752       35.2797       46.5591       63.3240       82.7777       57.2668        0.0000        0.0000        0.0000        0.0000        0.0000        0.0000        0.0000        0.0000        0.0000        0.0000        0.0000        0.0000        0.0000        0.0000        0.0000        0.0000        0.0000        0.0000        0.0000        0.0000        0.0000        0.0000        0.0000        0.0000        0.0000        0.0000        0.0000        0.0000        0.0000        0.0000        0.0000        0.0000        0.0000        0.0000        0.0000        0.0000        0.0000        0.0000        0.0000        0.0000        0.0000        0.0000        0.0000        0.0000        0.0000        0.0000        0.0000        0.0000        0.0000        0.0000        0.0000        0.0000        0.0000        0.0000        0.0000        0.0000        0.0000        0.0000        0.0000        0.0000        0.0000        0.0000        0.0000
        0.0000        0.0000        0.0000        0.0000        0.0000        0.0000        0.0000        0.0000        0.0000        0.0000        0.0000        0.0000        0.0000        0.0000        0.0000        0.0000        0.0000        0.0000        0.0000        5.4115        5.3273        9.7647       30.4120       16.8681       19.7146       19.6296       10.9364        8.0073        8.8448       10.1803       19.4757       20.9807       32.9735       30.6873       28.5633       25.4994       23.7387       30.7786       30.5417       25.3822       14.3644       17.6320       33.0788       24.7122       22.3283       17.7966       20.0889       33.4383       51.3242       61.1468       48.5709       31.1034       50.1439       67.2168       73.4591       39.7087       32.4581       28.1186       23.0674       16.5408       21.6426       20.4607       36.1387       39.6356       36.6317       37.6852       20.5243       26.0158       27.3849       34.1609       41.2350       54.1501       31.8404       28.7786       42.4972       47.4056       30.1922       41.8793       33.7839       40.2662       34.0559       39.5087       34.2672       30.6326       31.9448       39.5619       48.3201       56.7252       49.9392       30.4025       36.4078       34.8076       36.6115       41.0116       43.9836       39.1497       36.7439       43.5634       45.0870       40.2331       39.1706       35.9038       37.1276       45.5916       58.8423       67.3054       50.5256       60.2150       65.4337       66.1189       73.5257       74.5262       74.9013       80.4471       91.0827       72.8346       58.6837       52.3370       57.8865       62.1972       66.3808       56.9917       54.9465       69.1907       67.8862       65.4964       66.3595       72.0713       67.9390       67.5892       72.8666       71.2709       91.8102       78.7218       82.7992       84.8283       87.0516       82.7927       82.5325       87.5286       78.8191       82.1879       89.5095      101.3317      101.5077       91.4425       91.4683       91.6074       91.6756       85.4128       87.3355       80.3704       80.7076       78.6178       88.2864       71.8669       58.9743       61.9256       54.7893       49.8825       48.1624       45.6042       51.8258       59.4254       62.6065       71.5590       71.4206       67.1734       61.4403       55.6438       52.1707       51.4036       52.5520       52.4269       49.8504       96.4924       65.6872       45.6637       44.5230       49.2272       49.0727       67.3803       79.6496       77.3427       83.0643       60.9406       52.7161       65.4619        0.0000        0.0000        0.0000        0.0000        0.0000        0.0000        0.0000        0.0000        0.0000        0.0000        0.0000        0.0000        0.0000        0.0000        0.0000        0.0000        0.0000        0.0000        0.0000        0.0000        0.0000        0.0000        0.0000        0.0000        0.0000        0.0000        0.0000        0.0000        0.0000        0.0000        0.0000        0.0000        0.0000        0.0000        0.0000        0.0000        0.0000        0.0000        0.0000        0.0000        0.0000        0.0000        0.0000        0.0000        0.0000        0.0000        0.0000        0.0000        0.0000        0.0000        0.0000        0.0000        0.0000        0.0000        0.0000        0.0000        0.0000        0.0000        0.0000        0.0000        0.0000
        0.0000        0.0000        0.0000        0.0000        0.0000        0.0000        0.0000        0.0000        0.0000        0.0000        0.0000        0.0000        0.0000        0.0000        0.0000        0.0000        0.0000        0.0000        0.0000        0.0000       16.1684       26.4328       31.6276       13.6950       12.7245       12.5725       13.0477       25.8410       29.5976       26.7976       25.9578       44.7378       27.4507       34.3402       36.0705       47.2372       22.3433        7.9028       20.0835       26.4763       26.4260       72.3285       60.2950       28.3384       25.2483       17.8385       26.1193       36.9648       40.3938       51.7137       39.2717       18.5670       29.9651       37.1605       42.7995       28.7957       29.5137       26.8457       16.3532       21.7036       36.7246       33.0485       32.0890       37.7493       32.6912       35.9996       21.3568       35.3196       49.9716       44.9273       51.7816       64.0764       51.1905       49.0965       57.2751       41.9518       45.9309       42.5997       41.2312       27.2581       35.5669       35.5925       42.9814       46.7881       51.8639       46.5035       42.5340       37.2836       54.9580       49.1324       54.2188       38.2307       39.9713       41.8638       47.0317       44.5358       43.7845       38.5657       38.1120       44.7355       47.0665       52.4394       39.9528       54.8094       54.6582       62.4037       59.6162       58.5612       62.9012       74.5262       74.4270       75.5569       83.9779       78.1550       73.1923       64.2098       56.7969       57.5981       55.5645       59.1847       59.8216       58.9051       59.5313       71.0559       67.7041       66.1278       72.3461       86.3571       82.1731       76.1892       89.2798       84.7152       87.0517       85.1358       83.9310       91.5376       94.9334       92.2060       84.3313       84.0462       78.6564       74.8168       77.3491       88.4300       84.8189       74.9100       84.7824       87.4971       88.5199       79.2457       73.8141       82.8308       73.8453       74.3166       68.6218       67.5862       70.5481       67.9221       59.4186       53.1383       46.7796       45.9663       50.8081       57.2335       62.4739       69.8815       74.9015       69.0499       62.8371       64.8596       60.2516       59.1003       55.3380       53.6090       53.0923       60.2812       60.1066       48.3647       59.8127       76.8540       89.7347       82.1853       74.0725       72.9506       76.6230       48.5603       54.9335       55.7605       52.7135        0.0000        0.0000        0.0000        0.0000        0.0000        0.0000        0.0000        0.0000        0.0000        0.0000        0.0000        0.0000        0.0000        0.0000        0.0000        0.0000        0.0000        0.0000        0.0000        0.0000        0.0000        0.0000        0.0000        0.0000        0.0000        0.0000        0.0000        0.0000        0.0000        0.0000        0.0000        0.0000        0.0000        0.0000        0.0000        0.0000        0.0000        0.0000        0.0000        0.0000        0.0000        0.0000        0.0000        0.0000        0.0000        0.0000        0.0000        0.0000        0.0000        0.0000        0.0000        0.0000        0.0000        0.0000        0.0000        0.0000        0.0000        0.0000        0.0000        0.0000
        0.0000        0.0000        0.0000        0.0000        0.0000        0.0000        0.0000        0.0000        0.0000        0.0000        0.0000        0.0000        0.0000        0.0000        0.0000        0.0000        0.0000        0.0000        0.0000        0.0000        0.0000        6.6278        9.9326       21.7784       11.3689       14.9912       14.9825       11.8580        5.3646        6.4306        5.1945       20.6732       14.5008       19.4129       30.0547       35.7109       32.5257       20.8087       19.7455       43.8194       35.6726       23.7037       47.6218       13.6756       18.9318       21.8172       22.1777       26.1518       25.0775       16.4744       11.5766       25.5891       45.6821       46.9817       50.0683       38.8467       39.0441       36.3757       38.4974       32.4164       30.3199       31.3710       27.2668       25.9688       37.8989       25.4792       19.2412       57.8565       52.9646       60.8628       28.9324       58.7428       60.9616       57.9524       50.6096       37.2202       35.3693       30.8940       30.8208       31.7445       33.8884       34.5237       64.1148       58.6166       64.8657       65.3600       45.1340       39.7117       54.5520       76.3373       70.6802       47.5958       43.0708       45.6809       48.4094       52.1236       54.4134       44.7164       42.6136       44.7968       48.7684       43.7458       48.2787       54.3713       51.6306       55.2174       57.6143       61.6367       67.3963       90.9491       86.6676       80.4561       85.8621       74.8762       72.4177       63.6896       60.7213       57.6426       55.6203       61.0571       64.8869       66.8549       72.0144       75.6675       82.8345       81.2930       99.4828      104.8496       95.1191       95.9694      110.2248       92.2393       93.4506       92.8992       92.6240      106.5407      111.8091      102.9156       97.1584       99.2014       97.0156       90.0116       88.7239       88.5402       80.6625       76.1139       78.2558       87.3702       81.0207       78.2967       70.1742       69.6020       66.2939       69.1021       63.2031       59.7757       55.0645       55.2224       46.8175       50.8312       46.5693       45.9246       50.6179       53.3122       61.2162       67.5553       68.6514       57.9807       56.1950       71.7405       73.3048       57.6594       54.3340       54.2399       55.0559       50.3927       48.3023       51.6945       50.9455       77.9017       72.7140       50.0039       63.3452       77.2022       51.1752       49.2734       60.3432       66.1091       56.6039       65.4619        0.0000        0.0000        0.0000        0.0000        0.0000        0.0000        0.0000        0.0000        0.0000        0.0000        0.0000        0.0000        0.0000        0.0000        0.0000        0.0000        0.0000        0.0000        0.0000        0.0000        0.0000        0.0000        0.0000        0.0000        0.0000        0.0000        0.0000        0.0000        0.0000        0.0000        0.0000        0.0000        0.0000        0.0000        0.0000        0.0000        0.0000        0.0000        0.0000        0.0000        0.0000        0.0000        0.0000        0.0000        0.0000        0.0000        0.0000        0.0000        0.0000        0.0000        0.0000        0.0000        0.0000        0.0000        0.0000        0.0000        0.0000        0.0000        0.0000
        0.0000        0.0000        0.0000        0.0000        0.0000        0.0000        0.0000        0.0000        0.0000        0.0000        0.0000        0.0000        0.0000        0.0000        0.0000        0.0000        0.0000        0.0000        0.0000        0.0000        0.0000        7.7781        9.6476       16.1738        7.4106       16.9535       11.6413       15.9270       14.8781        7.1925        7.8621       16.0366       31.0889       28.4069       26.4542       34.8018       27.9188       38.0737       34.6388       26.9945        8.8034       34.8929       29.9943       23.0218       22.9387       27.2279       31.6430       29.4063       50.6853       18.2607       17.1070       27.2319       46.1098       39.3640       66.4007       56.1341       31.6916       30.3405       54.3683       28.0346       24.3964       40.0558       39.7591       19.7722       19.1146       40.9078       42.1795       30.1502       24.3335       25.4947       38.2035       36.2972       27.9716       29.8166       24.6069       30.9170       32.7426       27.3473       33.8923       55.5110       46.0488       42.2943       88.4197       80.8789       71.6347       63.7451       58.8374       52.9915       53.5391       62.1275       73.7881       53.4691       61.1712       57.8509       56.7142       55.5930       53.4673       50.8530       50.4434       60.6517       64.5459       66.1636       61.5726       60.1520       61.8837       60.9675       70.9043       78.6961       85.7159       74.6309       72.3932       67.2718       79.0215       78.4445       72.8007       64.6228       64.8732       67.4543       65.7997       69.3645       72.6529       72.4929       81.2467       97.7311      113.9475      109.7462      140.0773      138.1632      106.2157      124.1208      100.1141      103.6100      106.5471      105.7575      110.1402      126.2285      127.5773      115.1174      114.2951      121.9055      116.3696      110.1679      102.0600      101.8445       96.7283       88.1782       80.0315       82.4010       88.5848       99.4217      103.4601       86.2392       72.7887       74.4063       69.3838       65.9386       55.8072       52.5163       42.3548       43.3284       43.8975       46.5275       52.1057       55.4427       61.5062       64.0483       64.2323       61.3667       63.0094       71.3205       68.4914       56.6309       56.1053       56.7277       57.7555       47.4555       43.3268       47.1732       58.1693       63.6060       75.1810       57.3457       74.5203       66.9929       63.3472       59.1221       59.9236       68.6036       61.3256       69.7584        0.0000        0.0000        0.0000        0.0000        0.0000        0.0000        0.0000        0.0000        0.0000        0.0000        0.0000        0.0000        0.0000        0.0000        0.0000        0.0000        0.0000        0.0000        0.0000        0.0000        0.0000        0.0000        0.0000        0.0000        0.0000        0.0000        0.0000        0.0000        0.0000        0.0000        0.0000        0.0000        0.0000        0.0000        0.0000        0.0000        0.0000        0.0000        0.0000        0.0000        0.0000        0.0000        0.0000        0.0000        0.0000        0.0000        0.0000        0.0000        0.0000        0.0000        0.0000        0.0000        0.0000        0.0000        0.0000        0.0000        0.0000        0.0000        0.0000
        0.0000        0.0000        0.0000        0.0000        0.0000        0.0000        0.0000        0.0000        0.0000        0.0000        0.0000        0.0000        0.0000        0.0000        0.0000        0.0000        0.0000        0.0000        0.0000        0.0000        0.0000        9.2466        6.6321       14.1345        4.1197        9.9433        9.4535        2.2273        3.5628        7.2875        6.5410       14.6127       13.3249       17.7123       24.0708       32.7809       40.0510       22.5475       13.8173       15.3860       18.3782       15.3043       14.8024       20.6416       14.4957       11.3638       13.6186       16.6881       76.8997       28.1649       31.8365       48.8775       34.3117       46.8790       40.7227       42.6370       28.1425       31.1250       44.5405       41.7301       43.3211       49.0846       37.4145       23.9787       34.9477       19.2100       20.0833       23.5302       31.2494       37.8372       35.2534       38.7921       27.5666       23.9454       22.0279       46.2070       65.3599       40.5529       32.9135       40.5990       42.5881       48.5484       68.8431       72.2036       66.1107       81.1263      123.6832       69.7802       65.0214       69.7667       71.1373       61.2862       64.7985       68.0006       73.9554       59.6184       53.2188       52.0944       59.3809       66.8654       72.0322       69.9093       75.0693       73.0201       68.0356       62.5089       73.1578       75.9177       77.2850       71.9886       83.0686       78.5344       77.4338       90.6210       71.3765       65.5771       62.9883       67.9144       70.4968       78.7843       84.6381       91.1100       91.3875      101.2327      117.9561      118.0494      149.5638      133.8395      111.6101      119.2224       97.6406      117.6787      116.7474      118.6417      111.4647      124.9467      128.7133      120.8333      124.2025      137.5512      124.5276      112.0295      103.8863       93.8760       89.1791       85.8922       84.2609       82.5450       84.1405      107.6117       87.6057       71.4391       66.1893       65.6589       60.1859       53.9191       43.8634       38.5022       38.1184       45.7380       48.9882       52.3662       53.5785       60.8020       61.2426       63.7782       64.2690       64.4727       67.1144       66.5095       66.5965       59.6550       58.8065       59.8565       62.4982       67.6856       45.2343       42.4057       44.4307       61.3479       62.9455       57.4286       66.0094       76.7403       74.4989       64.2914       65.1505       51.6805       51.4125       56.0479        0.0000        0.0000        0.0000        0.0000        0.0000        0.0000        0.0000        0.0000        0.0000        0.0000        0.0000        0.0000        0.0000        0.0000        0.0000        0.0000        0.0000        0.0000        0.0000        0.0000        0.0000        0.0000        0.0000        0.0000        0.0000        0.0000        0.0000        0.0000        0.0000        0.0000        0.0000        0.0000        0.0000        0.0000        0.0000        0.0000        0.0000        0.0000        0.0000        0.0000        0.0000        0.0000        0.0000        0.0000        0.0000        0.0000        0.0000        0.0000        0.0000        0.0000        0.0000        0.0000        0.0000        0.0000        0.0000        0.0000        0.0000        0.0000        0.0000
        0.0000        0.0000        0.0000        0.0000        0.0000        0.0000        0.0000        0.0000        0.0000        0.0000        0.0000        0.0000        0.0000        0.0000        0.0000        0.0000        0.0000        0.0000        0.0000        0.0000        0.0000       29.5745       24.4698       13.3607        9.6671       11.6985        6.5493        3.7888        4.4709        3.9339        4.4028        5.3565       10.5344       18.4814       10.4905       19.2025       23.1653       12.5516        6.1570        1.5636        9.0223        4.7980       12.2165       11.8305       10.4007        5.9653        7.7136       10.8054       17.0723       17.3530       25.1445       22.8043       21.4750       28.9080       42.7694       29.7918       29.5869       36.6898       59.2552       43.1495       39.6461       30.7237       46.4111       34.3625       16.9092       15.3118       15.6128       23.8784       27.0077       24.0203       26.1236       33.2381       22.0488       28.1489       28.4344       45.7199       51.1489       44.5042       52.9135       40.6242       50.8258       57.2537       56.0769       69.5254       83.9156       78.4488      102.6390       64.0001       63.7255       64.5903       65.0452       57.4298       61.3705       57.6405       69.8377       53.3902       53.1540       60.9331       52.4101       65.8926       58.9241       67.0603       73.5199       71.7326       65.9101       69.2367       75.3213       81.4907       75.3345       79.0396       85.2251       87.6607       86.2941       79.4822       78.1403       72.3244       79.2988       84.1284       88.2371       90.2392       95.5467       97.2051      103.8630      115.9867      128.0316      114.1420      104.4904      121.1998      140.7530      156.1809      136.8864      134.8064      138.9630      133.9370      129.1721      133.8144      134.2178      130.2149      123.7408      132.0065      119.7151      129.6985      110.9715      102.8482       93.2763       90.3451       90.2070       86.6320       89.2669       89.0569       73.4674       68.5162       63.9585       61.1478       57.2358       47.0662       37.0665       34.6718       44.8595       52.0676       51.3398       52.2348       55.8264       59.8989       59.8282       61.5906       67.0694       69.3152       71.0846       70.0088       67.4551       59.8157       58.6619       60.7849       59.8540       47.9571       47.4947       41.3271       46.5682       60.7999       64.1633      115.2553       71.8696       65.6538       58.5851       62.4232       52.7851       59.7811       57.2770       57.1891       56.3473        0.0000        0.0000        0.0000        0.0000        0.0000        0.0000        0.0000        0.0000        0.0000        0.0000        0.0000        0.0000        0.0000        0.0000        0.0000        0.0000        0.0000        0.0000        0.0000        0.0000        0.0000        0.0000        0.0000        0.0000        0.0000        0.0000        0.0000        0.0000        0.0000        0.0000        0.0000        0.0000        0.0000        0.0000        0.0000        0.0000        0.0000        0.0000        0.0000        0.0000        0.0000        0.0000        0.0000        0.0000        0.0000        0.0000        0.0000        0.0000        0.0000        0.0000        0.0000        0.0000        0.0000        0.0000        0.0000        0.0000        0.0000        0.0000
        0.0000        0.0000        0.0000        0.0000        0.0000        0.0000        0.0000        0.0000        0.0000        0.0000        0.0000        0.0000        0.0000        0.0000        0.0000        0.0000        0.0000        0.0000        0.0000        0.0000        0.0000        0.0000       18.5588       17.5418       12.0954       13.4142       12.4319        7.9052        7.2581        8.9140        1.3952        2.0532        4.4758        2.3754        6.2985       11.6344        2.6794        1.7583        0.8823        2.6861        5.0887        9.1311       14.0000        4.9336        1.6034        0.7150        1.6645        1.0245        5.5148        7.8504        5.0918        9.7954       75.2275       23.2858       31.3648       26.5818       18.9950       22.1191       28.7652       26.8323       36.7001       33.0137       34.2430       32.1432       25.0908       18.5302       12.0194       18.7353       25.8982       24.1372       15.2495       28.0880       34.8011       37.6302       32.7732       67.7156       58.7639       62.7129       65.7063       43.8338       53.5674       80.9693       81.8526       60.6909       69.0262       68.6898       71.2916       57.9998       67.0442       67.0071       70.1649       60.5504       60.9467       61.4342       62.9114       66.4776       64.6127       59.1833       49.5763       60.6303       60.7907       71.6168       68.7782       61.6203       59.7231       61.8847       84.2787       80.6611       76.9995       77.5417       75.4039       92.1481       89.2903       96.5059       84.7597       79.0638       77.0912       90.4539       93.6439      105.7182      110.6523      107.7991      117.4749      138.4338      130.6766      126.6604      115.5352      129.7560      139.3822      143.0441      116.6138      131.2163      142.8995      150.0233      161.3035      161.6862      150.2643      139.8674      132.6269      126.0068      119.3621      142.3642      137.7003      115.9720      102.9936      103.9432      111.9846       87.0400       78.8068       90.0178       78.0377       68.5586       63.3145       56.8111       54.7980       44.3273       37.4333       36.7693       47.6901       49.2768       50.6491       50.8278       49.3743       55.3971       55.9624       60.1633       68.0677       71.2500       73.7749       72.8772       69.4415       59.5333       57.9879       56.7433       54.6965       52.2468       39.5739       37.4938       48.6674       51.1214       54.0950       61.4141       69.7626       82.7727       75.0536       69.8842       53.4629       57.1647       48.3528       50.7145       53.3512        0.0000        0.0000        0.0000        0.0000        0.0000        0.0000        0.0000        0.0000        0.0000        0.0000        0.0000        0.0000        0.0000        0.0000        0.0000        0.0000        0.0000        0.0000        0.0000        0.0000        0.0000        0.0000        0.0000        0.0000        0.0000        0.0000        0.0000        0.0000        0.0000        0.0000        0.0000        0.0000        0.0000        0.0000        0.0000        0.0000        0.0000        0.0000        0.0000        0.0000        0.0000        0.0000        0.0000        0.0000        0.0000        0.0000        0.0000        0.0000        0.0000        0.0000        0.0000        0.0000        0.0000        0.0000        0.0000        0.0000        0.0000        0.0000
        0.0000        0.0000        0.0000        0.0000        0.0000        0.0000        0.0000        0.0000        0.0000        0.0000        0.0000        0.0000        0.0000        0.0000        0.0000        0.0000        0.0000        0.0000        0.0000        0.0000        0.0000       14.8796       13.9566       17.6138       11.0292        6.0853        8.9675       19.5601       22.9025       20.5495       27.9201       37.0750        8.9817        3.1585        8.9157       17.2379       17.8520       20.8013       25.3924       21.1016        9.2058        5.2668        6.5330       17.6516       11.0802       11.4689       31.4441       16.6177       18.8554       21.4659       39.8353       14.8395       22.3192       29.2877       45.7221       35.1782       23.3833       13.0587       10.4239       16.1349       33.9178       49.2095       39.4758       45.7718       46.7780       43.4961       44.3718       49.1730       51.1882       61.5651       51.5447       40.4131       44.8141       41.6552       46.3784       61.0069       67.2617       64.1698       55.9049       60.2876       70.2478       69.9889       71.4600       56.9104       68.9241       64.0809       58.3113       57.9189       56.8500       63.9962       75.8625       63.0610       66.1234       70.0452       69.4738       63.9954       67.9331       74.5397       78.6532       71.3894       58.1294       71.1067       83.9126       85.2771       68.4211       76.4081       86.7371       77.5310       86.4514       81.9183       82.9635       97.9610      102.2971       96.3010       88.5701      103.0131      105.4367      109.4582      107.1488      149.8690      157.7251      175.1062      177.7673      202.9877      178.6865      196.1967      181.2687      192.5110      222.2599      187.0711      158.8939      151.9810      182.1485      188.2196      207.0777      184.2466      172.3167      150.8349      127.1162      121.3693      121.4798      122.0197      124.2461      118.4688      102.8612       86.6666       84.2626       71.6983       72.3387       84.0094       80.1013       58.1199       51.0967       51.8888       52.4460       40.4552       43.0791       34.3064       38.7057       38.1334       40.2938       42.7226       42.3552       47.8415       49.1508       52.2702       59.9220       70.5591       76.6151       76.6796       73.1090       66.8162       60.4335       59.9465       56.3600       48.3531       45.6646       46.3328       61.3329       55.4917       65.4814       57.3047       74.7568       94.9322      117.4844       94.5877       54.5357       53.7165       50.8818       48.6031       49.1518       43.9137        0.0000        0.0000        0.0000        0.0000        0.0000        0.0000        0.0000        0.0000        0.0000        0.0000        0.0000        0.0000        0.0000        0.0000        0.0000        0.0000        0.0000        0.0000        0.0000        0.0000        0.0000        0.0000        0.0000        0.0000        0.0000        0.0000        0.0000        0.0000        0.0000        0.0000        0.0000        0.0000        0.0000        0.0000        0.0000        0.0000        0.0000        0.0000        0.0000        0.0000        0.0000        0.0000        0.0000        0.0000        0.0000        0.0000        0.0000        0.0000        0.0000        0.0000        0.0000        0.0000        0.0000        0.0000        0.0000        0.0000        0.0000
        0.0000        0.0000        0.0000        0.0000        0.0000        0.0000        0.0000        0.0000        0.0000        0.0000        0.0000        0.0000        0.0000        0.0000        0.0000        0.0000        0.0000        0.0000        0.0000        0.0000       26.8958       21.7168       17.9912       25.5699       18.1185       12.4309       13.4471       15.4012        9.8686        6.0006        8.9710       23.4526       11.2144        5.0672        5.9713       20.7411       41.1600       25.8392       21.6076       27.3992       45.5983       37.6368       19.5074       38.3389       18.4997       22.1908       32.2039       12.6795       14.0818       26.5832       66.3748       21.1987       15.3216       28.7117       58.0677       52.3553       46.7558       33.7879       23.2970       13.2707       37.7131       46.6571       43.6005       46.6682       45.7973       37.0195       33.2400       44.1898       55.8885       51.0481       55.3545       56.5221       57.7329       61.3489       63.4821       58.1443       66.7127       67.3466       53.7560       61.3698       73.2152       76.7571       78.1777       61.7496       60.9914       68.1992       59.5576       52.0828       55.7849       71.1451       73.3346       60.3869       64.3962       71.8674       85.7110       80.2225       74.1653       65.1297       70.0064       59.8025       59.7440       69.5572       68.7606       68.1796       70.0129       82.3647       94.6702       89.3687       82.9311       86.1523       89.1782       99.1043      110.0927      108.6065      106.8286      110.0435      119.5326      138.4800      133.6512      162.8729      170.9466      164.4742      202.4383      179.1860      177.9185      174.5696      182.6304      184.7257      201.3845      199.3590      197.4634      200.7473      199.1484      204.4726      207.7770      194.1333      170.6224      153.8882      148.0798      132.7335      138.1255      124.6632      122.8051      126.9248      108.8669      101.3745       81.8536       69.8885       71.5353       74.4387       71.5317       50.6661       47.6110       43.0073       52.7203       41.6428       34.0416       35.4364       46.3235       37.8459       40.6010       39.1338       42.6828       47.1240       50.7866       52.8019       57.6306       70.9595       77.0097       74.2443       70.4625       61.2087       59.2963       59.6571       51.2333       54.4959       55.6276       59.8335       59.5222       66.7007       62.6236       54.5831       60.6612       76.9193       92.7642       70.6686       72.9955       66.5709       60.5739       54.6638       54.9200       46.4555       43.7785        0.0000        0.0000        0.0000        0.0000        0.0000        0.0000        0.0000        0.0000        0.0000        0.0000        0.0000        0.0000        0.0000        0.0000        0.0000        0.0000        0.0000        0.0000        0.0000        0.0000        0.0000        0.0000        0.0000        0.0000        0.0000        0.0000        0.0000        0.0000        0.0000        0.0000        0.0000        0.0000        0.0000        0.0000        0.0000        0.0000        0.0000        0.0000        0.0000        0.0000        0.0000        0.0000        0.0000        0.0000        0.0000        0.0000        0.0000        0.0000        0.0000        0.0000        0.0000        0.0000        0.0000        0.0000        0.0000        0.0000
        0.0000        0.0000        0.0000        0.0000        0.0000        0.0000        0.0000        0.0000        0.0000        0.0000        0.0000        0.0000        0.0000        0.0000        0.0000        0.0000        0.0000        0.0000        0.0000        0.0000       32.2061       28.9828       22.7935       30.9321       29.6378       24.2595       16.6470       14.1501        7.9683       15.7240       17.9308       13.6152        5.3793        9.0321       13.7297       32.0377       42.1091       17.0008       19.9392       23.8673       15.6087       14.2706       19.3427       36.3189       36.3332       26.2196       21.4222        6.6309       18.2113       25.7467       43.7689        8.0461       16.5237       33.7459       48.4996       40.4532       39.8714       41.9477       29.4282       18.3479       40.5361       41.4442       37.0273       38.8612       39.5147       44.7793       53.2287       41.1396       47.0238       56.6266       51.7133       53.2881       59.7523       52.7213       54.1460       61.3164       68.7449       53.3161       46.3698       50.2845       68.4160       67.8700       65.5334       62.7491       70.6029       59.7216       55.8091       48.6553       51.7848       64.7716       59.0132       59.7272       69.0912       69.1111       66.0581       62.8083       63.0796       59.6147       60.4553       64.7373       58.2324       59.8817       54.5502       62.6707       67.9823       70.9919       76.2845       70.3223       84.3156       85.8577       79.0282       93.7362      100.7129      113.5214      108.8259       90.6319      100.0666      137.2286      139.6788      147.2639      155.5020      161.3999      184.7366      194.6323      164.8021      155.3033      161.4259      181.0364      215.0654      239.1317      214.6312      197.5648      224.6642      227.6030      230.5000      192.6046      172.8922      171.8156      159.4228      153.2267      147.1426      136.4305      127.0235      116.9504       99.5014       97.9971       92.1764       89.4712       93.6014       76.5733       73.6089       59.4503       51.8996       46.8390       52.6946       41.6297       35.2333       39.7193       38.1982       41.4871       41.8252       40.7675       42.0532       47.8410       51.1919       56.4240       58.5649       72.1945       71.9118       73.2473       69.3825       66.9190       69.6107       58.7581       68.9939       68.9674       58.0013       61.9300       65.4611       52.1327       50.0269       54.7445       53.6346       54.7668       68.9411       62.9350       65.0124       51.8644       54.7125       42.9409       51.4084       44.4450       37.7865       40.8616        0.0000        0.0000        0.0000        0.0000        0.0000        0.0000        0.0000        0.0000        0.0000        0.0000        0.0000        0.0000        0.0000        0.0000        0.0000        0.0000        0.0000        0.0000        0.0000        0.0000        0.0000        0.0000        0.0000        0.0000        0.0000        0.0000        0.0000        0.0000        0.0000        0.0000        0.0000        0.0000        0.0000        0.0000        0.0000        0.0000        0.0000        0.0000        0.0000        0.0000        0.0000        0.0000        0.0000        0.0000        0.0000        0.0000        0.0000        0.0000        0.0000        0.0000        0.0000        0.0000        0.0000        0.0000        0.0000
        0.0000        0.0000        0.0000        0.0000        0.0000        0.0000        0.0000        0.0000        0.0000        0.0000        0.0000        0.0000        0.0000        0.0000        0.0000        0.0000        0.0000        0.0000        0.0000        0.0000       28.7732       26.5716       25.4174       29.3043       23.3455       21.4516       37.7683       13.3943       18.1992       17.7139       22.8413       20.0527       16.5701       20.9254       30.0769       21.5219       22.3628       30.4077       29.8044       24.8855       16.0341       15.3127       20.0324        8.8878       15.9703       59.4410       51.8224       14.6827       31.9425       33.9753       20.2637       15.0981       10.3015       12.2919       34.4253       33.6296       33.5824       34.5046       40.7452       21.8802       44.3540       30.5029       32.0701       39.6715       32.3503       33.5982       32.1723       43.1353       49.3365       52.4464       69.6833       51.6419       70.5938       55.4219       50.3985       74.9281       72.2693       53.6481       62.9552       75.1912       86.3796       78.8119       77.7271       64.8588       75.0569       71.8249       66.9486       61.5687       51.8241       53.0378       73.1294       68.0863       61.7707       58.0774       58.5045       54.5110       56.8498       58.9145       59.8868       57.6028       51.3536       53.2170       75.9842       58.2559       68.7822       66.9506       71.0551       79.7894       73.9612       77.7275       86.4808       92.0162      109.6701      116.9789      114.0824      118.0973      113.2576      117.7813      123.9823      139.5360      147.2873      142.5226      139.3395      131.8416      121.4618      129.9107      198.3835      198.9671      227.8101      245.6498      204.7581      215.8796      232.1345      234.1665      243.7138      195.8319      176.3089      176.9920      162.0844      150.2902      151.6397      142.1062      134.1598      119.6987      107.1508      104.4295      117.4866      101.3282       77.0851       80.7817       69.9472       63.3794       51.3008       49.0816       47.5911       42.4369       40.7996       45.4542       43.0206       46.1729       44.2426       46.2655       49.0863       49.1123       53.6735       60.3150       60.5200       68.6414       70.2717       70.4093       68.8313       64.5140       66.8449       59.5967       56.1481       60.6339       56.2078       53.5454       44.7312       46.4547       46.3020       44.4440       60.9631       58.3455       53.6995       53.6348       68.0043       40.0780       37.2914       42.4375       40.0297       35.1251       35.1487       36.2071       37.8590        0.0000        0.0000        0.0000        0.0000        0.0000        0.0000        0.0000        0.0000        0.0000        0.0000        0.0000        0.0000        0.0000        0.0000        0.0000        0.0000        0.0000        0.0000        0.0000        0.0000        0.0000        0.0000        0.0000        0.0000        0.0000        0.0000        0.0000        0.0000        0.0000        0.0000        0.0000        0.0000        0.0000        0.0000        0.0000        0.0000        0.0000        0.0000        0.0000        0.0000        0.0000        0.0000        0.0000        0.0000        0.0000        0.0000        0.0000        0.0000        0.0000        0.0000        0.0000        0.0000        0.0000        0.0000
        0.0000        0.0000        0.0000        0.0000        0.0000        0.0000        0.0000        0.0000        0.0000        0.0000        0.0000        0.0000        0.0000        0.0000        0.0000        0.0000        0.0000        0.0000        0.0000        0.0000        0.0000       58.6036       46.4125       47.6877       39.8990       33.0880       35.6091       25.0083       28.3808       19.1860       19.4332       42.9859       27.3648       30.6441       24.7289       44.5831       32.4478       40.1102       62.4629       54.4793       51.3591       33.4974       26.8377       25.2492       10.1318       18.0082       19.4676       23.5685       24.2622       23.1670       20.1583        8.9130       11.8310       24.2769       35.8755       34.3577       56.9253       62.3088       39.2704       27.8896       26.2311       29.0853       25.8549       32.1018       33.4855       36.7182       38.1937       33.5478       38.6615       38.8307       36.7453       48.0748       47.3259       43.9917       45.6712       66.1103       45.3819       48.9115       59.2338       75.5694       73.4340       67.5606       73.1592       85.2592       94.6335      103.7176       87.9810       77.7188       86.1167       86.4758       90.9284       76.2654       74.6179       71.3148       68.3038       57.6713       68.8133       48.2725       44.3404       44.9734       45.9252       45.4051       93.7984      101.6614       73.8519       70.7328       68.9896       61.9728       59.9139       58.3444       72.0265       67.7478       91.1549      112.3911      115.1101      124.5295      118.2578      135.1689      164.5514      188.6058      167.7509      135.1355      120.7384      128.8241      133.7393      168.1804      182.5771      200.8618      199.0597      246.8068      250.4311      280.4114      315.4820      292.2587      276.6237      226.4226      203.9079      192.5831      180.5591      176.4525      171.6462      169.0275      168.2579      152.8131      141.7026      132.1369      118.7585      103.2207       95.0913       89.8419       81.9775       75.6480       70.5630       67.5132       57.8147       55.4755       57.3395       58.0803       61.8967       57.8209       53.8754       54.7898       57.7464       59.8103       63.2184       71.5948       77.7928       81.9774       81.0490       81.9224       80.8158       73.9983       74.3659       78.0328       59.2997       64.7373       53.7844       42.2213       41.5912       38.6686       36.9375       35.2004       31.7667       32.8739       30.6381       28.3355       28.0412       36.7710       39.0447       38.5257       55.8845       39.4250       40.5869       40.9702       42.8506       16.4700        0.0000        0.0000        0.0000        0.0000        0.0000        0.0000        0.0000        0.0000        0.0000        0.0000        0.0000        0.0000        0.0000        0.0000        0.0000        0.0000        0.0000        0.0000        0.0000        0.0000        0.0000        0.0000        0.0000        0.0000        0.0000        0.0000        0.0000        0.0000        0.0000        0.0000        0.0000        0.0000        0.0000        0.0000        0.0000        0.0000        0.0000        0.0000        0.0000        0.0000        0.0000        0.0000        0.0000        0.0000        0.0000        0.0000        0.0000        0.0000        0.0000        0.0000        0.0000        0.0000        0.0000
        0.0000        0.0000        0.0000        0.0000        0.0000        0.0000        0.0000        0.0000        0.0000        0.0000        0.0000        0.0000        0.0000        0.0000        0.0000        0.0000        0.0000        0.0000        0.0000        0.0000        0.0000       67.7031       51.2044       54.8769       49.4378       43.0521       34.2320       32.6878       23.2254       24.7331       24.4474       23.8365       29.5983       37.7899       30.0525       34.7941       35.5402       24.6748       55.1999       37.8226       46.6892       43.6163       27.4094       24.3223       20.6806       21.6688       31.0707       32.3743       40.1126       51.8275       49.7943       24.4029       48.4248       19.4174       20.3211       32.6883       29.4105       31.5913       29.4817       26.4592       22.8248       29.7247       25.2471       36.9057       35.5762       38.8748       37.9627       33.8123       32.9136       36.5388       32.8949       37.9384       36.2122       41.8087       36.7370       45.6328       48.1704       54.4238       64.4714       59.1595       60.6536       70.4722       82.6814       81.7090       94.8657       98.6050      100.6124       69.7279       82.9666       89.1128       79.0812       74.5119       70.3219       64.0851       51.0162       42.8311       48.6081       62.4382       40.3667       45.9545       42.1523       40.3606       55.2771       76.3015       88.3869       91.7056       83.4961       67.5990       68.5380       56.9116       67.6897       75.2009       81.5552       89.9471       90.9629      109.8533      133.7319      164.9326      136.7625      160.5314      162.1823      149.5233      144.4021      118.4684      121.6974      135.2066      160.2904      210.5808      255.4713      244.3474      253.5260      291.8587      327.7658      303.6452      280.1990      259.1096      234.6435      199.8850      194.8507      188.9138      179.1633      161.8170      153.4126      153.1095      157.4586      147.1160      135.4230      112.2910      111.8116      106.3767      100.2812      103.9872       74.5282       71.4874       69.3470       69.0864       71.4393       65.7732       69.2637       66.3843       61.2793       63.1608       62.4892       71.1745       73.1611       78.8125       77.4184       83.3344       87.3799       85.2611       78.9101       80.9747       68.9473       68.3982       65.0740       53.8273       90.4515       85.7739       58.1438       36.8853       37.7935       32.6081       37.9212       30.4407       22.6868       26.8109       28.9698       27.7589       28.8221       31.2103       33.0685       52.8358       61.8604       41.3200       36.0336       14.1900        0.0000        0.0000        0.0000        0.0000        0.0000        0.0000        0.0000        0.0000        0.0000        0.0000        0.0000        0.0000        0.0000        0.0000        0.0000        0.0000        0.0000        0.0000        0.0000        0.0000        0.0000        0.0000        0.0000        0.0000        0.0000        0.0000        0.0000        0.0000        0.0000        0.0000        0.0000        0.0000        0.0000        0.0000        0.0000        0.0000        0.0000        0.0000        0.0000        0.0000        0.0000        0.0000        0.0000        0.0000        0.0000        0.0000        0.0000        0.0000        0.0000        0.0000        0.0000        0.0000        0.0000
        0.0000        0.0000        0.0000        0.0000        0.0000        0.0000        0.0000        0.0000        0.0000        0.0000        0.0000        0.0000        0.0000        0.0000        0.0000        0.0000        0.0000        0.0000        0.0000        0.0000        0.0000       81.2717       63.7703       62.7508       57.6590       50.9621       38.9061       33.7973       30.6091       25.4349       38.5720       25.8282       21.9874       25.1074       20.3209       45.6116       28.6828       21.9183       24.7525       28.8255       46.6201       61.3750       32.7132       42.4183       39.3074       40.9679       62.1717       46.8110       47.5299       33.4478       51.3489       60.3879       69.3706       50.6128       36.5575       28.7649       27.3164       32.4067       44.6865       27.3340       25.1047       28.9974       37.2483       42.3541       45.6598       45.2794       40.1400       31.5625       28.9946       37.5773       32.0118       41.6154       44.2249       34.7155       35.2257       37.5513       40.5627       51.3927       53.5524       57.9392       62.4765       77.7264       93.1078       95.2689       98.0896      101.3158       90.0815       75.5491       86.2667       79.7624       64.1545       52.5485       53.2223       60.8870       50.4546       38.7125       36.6828       52.7861       38.9685       46.3371       59.5769       52.7770       54.5869       53.8918       69.7789       80.1044       80.5189       66.4345       68.3260       63.7133       70.3345       65.3332       77.5561       95.2475       90.5836      111.6727      119.3282      153.2157      140.2958      165.2844      140.0314      140.3268      147.2126      132.4091      127.8422      136.9538      156.9676      223.1923      273.1537      251.8743      232.0416      316.1648      349.0846      327.7935      281.6669      227.1280      197.0957      185.9402      203.8943      191.7226      183.8120      168.6719      158.1164      153.0211      158.4680      159.8426      145.2439      127.0632      127.1034      120.2192      108.7307       95.5131       89.9949       81.2638       74.8739       79.9495       83.9853       77.5116       72.1312       71.9407       67.5667       66.0913       64.4148       75.2618       83.8133       82.7777       75.6303       85.6277       99.6370       96.5182       89.2919       88.3448       79.3289       76.3253       63.5471       69.2677       77.1574       78.4632       47.6172       42.9575       40.7649       43.9323       56.3039       28.5044       26.1194       30.2616       29.0467       36.7829       31.2555       34.0806       46.0654       30.9009       38.3317       53.5427       38.2850       14.1000        0.0000        0.0000        0.0000        0.0000        0.0000        0.0000        0.0000        0.0000        0.0000        0.0000        0.0000        0.0000        0.0000        0.0000        0.0000        0.0000        0.0000        0.0000        0.0000        0.0000        0.0000        0.0000        0.0000        0.0000        0.0000        0.0000        0.0000        0.0000        0.0000        0.0000        0.0000        0.0000        0.0000        0.0000        0.0000        0.0000        0.0000        0.0000        0.0000        0.0000        0.0000        0.0000        0.0000        0.0000        0.0000        0.0000        0.0000        0.0000        0.0000        0.0000        0.0000        0.0000        0.0000
        0.0000        0.0000        0.0000        0.0000        0.0000        0.0000        0.0000        0.0000        0.0000        0.0000        0.0000        0.0000        0.0000        0.0000        0.0000        0.0000        0.0000        0.0000        0.0000        0.0000        0.0000       98.5711       67.7373       73.0599       70.8471       58.6503       49.1781       50.8064       41.8383       32.6311       32.0551       40.5815       42.6069       24.4462       24.8572       32.6839       36.5764       65.0191       75.7724       84.9148       62.3175       47.8995       39.8426       51.4900       56.1303       84.4001       74.5021       44.6544       32.0502       30.4270       40.3739       51.2331       43.8245       42.7713       24.6094       39.1111       30.9020       37.3713       42.6231       26.0960       27.2431       24.9014       30.0811       51.1297       36.6488       36.8689       37.5317       34.4100       33.5972       33.0397       29.1878       44.5294       45.6802       39.0982       43.9403       43.4774       49.4872       44.4790       55.8595       62.8008       71.0188      105.9716      107.8343       98.6631       92.5889       81.8279       70.5624       67.2090       62.2935       65.2561       54.3030       53.2166       51.5593       56.4870       53.7645       38.3908       42.5464       39.6675       40.1067       49.1455       41.1621       44.4145       48.6508       52.2841       68.6615       59.4192       65.8842       59.7416       54.7633       57.6405       64.9002       70.4540       76.8889       75.9800       80.2922      101.3123      113.3776      131.1605      168.0687      175.6272      153.4137      157.3147      156.1177      146.1588      146.5455      165.7272      179.0813      215.4306      245.0078      261.5505      247.6626      305.0716      337.1451      299.5469      250.5669      200.0500      172.3883      173.6696      202.0195      190.1254      184.0483      163.3159      151.9211      152.9318      144.3533      149.8879      158.4069      154.3067      146.7760      135.1540      117.4903      107.7273      100.9860       78.8147       75.3239       73.3795       80.1830       81.4449       77.6045       82.1429       72.6442       64.1846       66.1092       69.2263       69.4947       71.9864       72.6311       83.7689       89.9711       84.9948       86.3440       90.6480       85.6026       79.1073       72.2935       67.9667       86.3093       74.6358       68.6172       53.8693       57.2567       45.5461       50.5555       35.1923       37.2411       53.4467       50.3829       46.3997       46.4932       43.7348       45.2056       32.1562       33.7844       34.9118       35.2137        0.0000        0.0000        0.0000        0.0000        0.0000        0.0000        0.0000        0.0000        0.0000        0.0000        0.0000        0.0000        0.0000        0.0000        0.0000        0.0000        0.0000        0.0000        0.0000        0.0000        0.0000        0.0000        0.0000        0.0000        0.0000        0.0000        0.0000        0.0000        0.0000        0.0000        0.0000        0.0000        0.0000        0.0000        0.0000        0.0000        0.0000        0.0000        0.0000        0.0000        0.0000        0.0000        0.0000        0.0000        0.0000        0.0000        0.0000        0.0000        0.0000        0.0000        0.0000        0.0000        0.0000        0.0000
        0.0000        0.0000        0.0000        0.0000        0.0000        0.0000        0.0000        0.0000        0.0000        0.0000        0.0000        0.0000        0.0000        0.0000        0.0000        0.0000        0.0000        0.0000        0.0000        0.0000        0.0000        0.0000      114.6947       90.4375       86.4316       74.9767       60.5127       50.8301       40.7196       39.2908       35.5723       34.5313       32.5449       26.4778       12.6686       17.6054       20.0313       46.2751       43.2557       67.1668       67.6663       55.9839       59.1630       74.4808       72.7723       99.9402       96.4748        6.6327        8.2931        5.7449       12.8612       10.4577       16.3667       10.4753        9.4233       33.1735       29.4343       28.7378       27.9426       34.3120       34.6878       30.9246       37.2245       54.2837       51.8998       46.4934       42.9274       41.6963       39.8122       42.8568       50.4348       54.0173       62.0775       55.1676       57.0726       60.2506       62.4135       69.4879       83.6340       92.1045      110.5387      116.3364      129.9888      116.9201      107.8892       95.0029       86.3150      107.4996       84.9662       80.9241       93.1803       95.8416       83.6900       91.0022       90.7615       39.6942       32.0874       32.8078       35.3444       40.1044       39.0554       41.4412       41.3895       59.7268       60.1329       52.9957       53.4503       58.6155       64.2285       65.9342       78.6070       80.8019       97.4271       97.3956      103.7459      151.0460      152.7230      138.5826      144.1879      164.1541      176.1754      169.4066      173.0038      202.1497      212.1216      225.5017      223.0908      230.7663      230.0026      232.5830      241.2948      245.5490      290.0733      251.4364      234.0464      215.4038      217.9991      203.9627      212.7468      201.1309      190.1105      190.1353      152.6167      152.3591      150.6428      145.0356      156.5739      163.7186      154.4678      139.9243      111.2782       92.8639       83.4181       70.5658       70.5777       75.0323       87.8448       66.7191       70.3633       78.0377       79.2283       72.8443       65.1291       64.8542       74.1433       74.4591       75.2960       89.9619      103.2090      114.5779      126.3101      104.2375      100.5519      102.8205      105.2424       99.9818      109.7733      108.9410       88.0406       82.4071       88.8004       74.0934       74.3290       75.6440       64.4013       67.7095       58.3554       52.7958       54.3075       45.4287       40.4052       36.2265       35.9049       28.0603       31.3381       33.4510       40.9449       49.2522       54.3653        0.0000        0.0000        0.0000        0.0000        0.0000        0.0000        0.0000        0.0000        0.0000        0.0000        0.0000        0.0000        0.0000        0.0000        0.0000        0.0000        0.0000        0.0000        0.0000        0.0000        0.0000        0.0000        0.0000        0.0000        0.0000        0.0000        0.0000        0.0000        0.0000        0.0000        0.0000        0.0000        0.0000        0.0000        0.0000        0.0000        0.0000        0.0000        0.0000        0.0000        0.0000        0.0000        0.0000        0.0000        0.0000        0.0000        0.0000        0.0000        0.0000        0.0000
        0.0000        0.0000        0.0000        0.0000        0.0000        0.0000        0.0000        0.0000        0.0000        0.0000        0.0000        0.0000        0.0000        0.0000        0.0000        0.0000        0.0000        0.0000        0.0000        0.0000        0.0000        0.0000        0.0000        0.0000        0.0000        0.0000       66.4390       60.8873       48.5799       46.4967       32.1179       24.3726       18.1974       13.0274       12.8111       18.9920       17.1684       31.6579       24.4731       28.4631       40.8261       56.0560       58.6784       79.1396       77.6524       79.9178       67.8045        6.5925        5.8652        5.8328        9.9234       12.2038       14.0640        8.5494        7.7849       25.0487       25.2959       26.7970       29.8571       36.1624       40.3203       35.3389       41.6818       46.8948       49.4454       47.8683       48.2567       40.7283       35.9376       42.3563       40.1967       40.9016       49.7469       62.0646       62.2779       84.9347       73.1523       74.2138       76.4343       82.8523       92.1225      106.8216       99.6906       86.7772       83.1124       76.7734       86.5032       96.0961       91.7952       95.1633       81.6168       87.7187       74.4261       76.6665       82.7641       39.8518       40.7973       28.8080       28.0920       36.9902       33.9220       43.0773       45.6666       50.3010       68.6060       64.9669       54.4816       56.0322       61.5098       69.3767       81.2930       83.5875       89.5483       96.8845      122.4177      122.7735      146.7386      128.6238      130.9127      154.5649      162.8382      167.2432      184.5972      214.9159      239.1549      229.9306      216.1667      224.4491      241.9502      233.8328      200.1954      201.7760      255.3089      228.9141      221.9583      231.0803      221.9350      208.3058      193.8985      208.6611      195.9185      179.5438      160.1342      129.9161      116.9356      123.3302      130.9876      152.5171      135.9398      127.6404      108.0368       96.0327       90.8001       87.7915       80.6790       78.4048       65.4779       63.8224       63.7921       73.3136       76.7906       77.7427       71.4651       69.2999       86.4400       81.6163       83.5307       95.8474      105.9556      117.7375      142.0382      103.9286      107.1578      103.8566      106.1785      111.6864      125.0499      122.8675      114.5376      101.9228      108.4607      102.0588       98.0523       81.5282       67.5214       74.2014       64.0184       53.2025       57.6181       58.2942       42.4355       45.7087       31.8966       28.8381       35.1371       43.5128       39.5701       46.8948       51.2207        0.0000        0.0000        0.0000        0.0000        0.0000        0.0000        0.0000        0.0000        0.0000        0.0000        0.0000        0.0000        0.0000        0.0000        0.0000        0.0000        0.0000        0.0000        0.0000        0.0000        0.0000        0.0000        0.0000        0.0000        0.0000        0.0000        0.0000        0.0000        0.0000        0.0000        0.0000        0.0000        0.0000        0.0000        0.0000        0.0000        0.0000        0.0000        0.0000        0.0000        0.0000        0.0000        0.0000        0.0000        0.0000        0.0000        0.0000        0.0000        0.0000        0.0000
        0.0000        0.0000        0.0000        0.0000        0.0000        0.0000        0.0000        0.0000        0.0000        0.0000        0.0000        0.0000        0.0000        0.0000        0.0000        0.0000        0.0000        0.0000        0.0000        0.0000        0.0000        0.0000        0.0000        0.0000        0.0000        0.0000        0.0000       82.7477       75.2060       68.0059       48.5078       48.6344       52.0074       37.0084       39.0230       37.8703       34.7416       24.9958       23.2162       41.6366       41.6688       44.2802       39.3313       62.4668       59.1573       78.3013       84.2628        6.6519        8.4938        9.2280       13.3346       12.9349       15.1181        6.9417       10.7187       22.0535       24.3679       27.6252       25.3011       33.1468       34.0347       34.6071       33.2247       38.0945       36.7005       39.0818       39.0879       35.9130       42.4289       44.3842       38.1931       45.1052       41.1797       42.1686       39.8551       60.3237       64.9170       70.9987       73.2287       86.9748       87.5855       85.2315       89.3058       73.5990       78.9298       80.0479       74.0871       87.5439       85.5764       89.0412       96.5376       80.5702       88.7833       88.2341       90.8088       40.6020       32.8871       34.4103       29.4483       33.1259       35.0897       39.4847       46.5587       53.8861       58.8055       69.4440       59.8477       59.0223       61.3071       69.1155       84.4397       88.1368       96.4266      107.3155      117.0676      131.2123      123.5018      119.3059      123.8342      153.2391      169.9017      176.4355      191.7318      198.9854      198.9453      205.6482      196.0965      188.8093      185.2378      199.5646      187.9665      193.7709      191.4133      179.0816      187.3110      179.2660      185.3967      180.2208      170.2516      164.3497      143.3224      135.8726      119.5466      104.5986      101.8709       95.8487      104.0597      115.5126      114.0413      126.6319      127.5060      101.4356       89.5983       92.2859       78.9972       73.5486       89.2558       66.0521       67.8683       75.4617       74.7111       77.3218       78.4285       95.8896       97.9390       94.9797       88.1538      104.6403      108.9542      113.0046      116.5702       83.9146       94.9467      124.4261      131.8840      112.0987      114.1601      113.6194      110.8518      108.7966      118.0022      107.6586       90.9801       87.1071       92.2358       89.4533       72.8204       65.4857       62.9576       61.8956       52.4481       54.5968       47.7725       42.1934       48.6882       34.6654       35.0431       44.2972       51.3348       63.1500        0.0000        0.0000        0.0000        0.0000        0.0000        0.0000        0.0000        0.0000        0.0000        0.0000        0.0000        0.0000        0.0000        0.0000        0.0000        0.0000        0.0000        0.0000        0.0000        0.0000        0.0000        0.0000        0.0000        0.0000        0.0000        0.0000        0.0000        0.0000        0.0000        0.0000        0.0000        0.0000        0.0000        0.0000        0.0000        0.0000        0.0000        0.0000        0.0000        0.0000        0.0000        0.0000        0.0000        0.0000        0.0000        0.0000        0.0000        0.0000        0.0000
        0.0000        0.0000        0.0000        0.0000        0.0000        0.0000        0.0000        0.0000        0.0000        0.0000        0.0000        0.0000        0.0000        0.0000        0.0000        0.0000        0.0000        0.0000        0.0000        0.0000        0.0000        0.0000        0.0000        0.0000        0.0000        0.0000        0.0000        0.0000        0.0000        0.0000       78.7667       72.3588       65.4114       68.4934       73.5761       78.4822       49.2975       40.9443       26.5884       37.2431       36.6080       29.3907       25.3178       50.4084       60.5124       61.7633       68.7731        9.3142        5.6685        6.7372        8.3103       16.2370       11.5419       12.9208       16.2307       22.5945       25.7425       25.9804       26.7668       31.9852       37.4397       31.0838       28.9889       35.0705       38.6468       35.5611       35.5874       47.9161       40.0937       41.8883       49.4061       46.3069       39.1682       40.7769       45.3991       65.2852       70.0518       53.8722       63.4909       68.4274       81.8316       77.5590       77.2396       68.9225       66.2003       68.9947       81.0028       80.6816       94.4871       87.0009       82.0109       75.1230       73.2094       82.4577       69.2859       34.1427       31.8031       31.8453       35.0628       35.6499       38.2419       42.4567       41.8535       48.4784       63.1117       73.9934       59.2179       60.5427       63.1343       67.4701       74.0249       87.7875      108.1223      104.4055      114.2690      117.2491      121.4624      122.6601      130.0228      153.4796      137.3871      133.4516      160.2655      163.9707      164.2654      175.6159      154.4814      140.9986      167.7846      170.0775      144.5613      151.6320      155.7046      164.3837      160.1109      153.1884      170.0943      175.1489      146.5404      123.7999      109.5251      116.6476      112.7075       95.4078       87.6390       93.6444       97.9952      110.1885      136.0801      153.4219      145.5191      112.4125       86.8304       82.2124       90.2868       75.6059       71.6682       71.0243       66.3315       82.5078       84.4708       83.2566       93.1464      124.3692      118.2804      105.0674      116.1819      132.5230      104.0554       89.6513       88.7586      102.1031      124.2006      139.3233      121.0016      109.2987      112.3416      138.0399      120.1258      115.4508      112.7281      104.6752      105.8381       94.5919       93.6014       91.0191       78.8692       67.4811       77.5981       75.6036       57.4773       48.7135       45.7358       62.9809       62.2934       39.1764       37.1552       34.7990       47.7565       71.6700        0.0000        0.0000        0.0000        0.0000        0.0000        0.0000        0.0000        0.0000        0.0000        0.0000        0.0000        0.0000        0.0000        0.0000        0.0000        0.0000        0.0000        0.0000        0.0000        0.0000        0.0000        0.0000        0.0000        0.0000        0.0000        0.0000        0.0000        0.0000        0.0000        0.0000        0.0000        0.0000        0.0000        0.0000        0.0000        0.0000        0.0000        0.0000        0.0000        0.0000        0.0000        0.0000        0.0000        0.0000        0.0000        0.0000        0.0000        0.0000        0.0000
        0.0000        0.0000        0.0000        0.0000        0.0000        0.0000        0.0000        0.0000        0.0000        0.0000        0.0000        0.0000        0.0000        0.0000        0.0000        0.0000        0.0000        0.0000        0.0000        0.0000        0.0000        0.0000        0.0000        0.0000        0.0000        0.0000        0.0000        0.0000        0.0000        0.0000        0.0000      100.9289      100.5985        0.0000        0.0000      105.7660       98.2741       80.2197       56.4584       62.6114       52.9499       47.0828       38.0200       58.2642       69.3800       88.8714       46.2300       36.2495       46.2537       47.8168       62.8345       47.5542       37.4602       44.9217       44.5436       33.1577       34.3494       32.4455       32.8717       41.2066       44.2212       34.5284       34.0406       35.5792       51.9255       54.3403       45.5210       62.5533       40.2076       38.8649       35.2048       40.5943       35.2572       41.4312       57.0814      113.7985      107.2459       99.8068      108.0169       92.8909       86.2492      110.3936      105.2522      118.3938      110.1468      108.8243      147.0026      113.7398      112.6627      123.6597      132.6451      165.9336      168.3154      180.7065      211.5253       88.9436       93.0411      105.8980      122.6142       58.0810       43.7436       39.5801       48.6150       42.8253       46.3794       60.1890       49.0252       52.0416       53.1894       58.9488       85.6987       94.2764      105.2391      119.9329      145.8522      114.2100      108.2971      109.5201      107.4078      127.4715      102.6751      104.0808      118.6813      105.2430       94.1900      112.9010      117.2734      128.8779      121.2266      120.3375      115.3398      122.5827      127.4581      126.5103      122.5351      131.4474      143.8804      136.5439      113.7539       90.8421       88.9205      100.3169       97.6947       93.3651       85.5648       84.5546       92.4680      106.5173      118.6171      125.2003      116.4630      111.8222       96.5842       95.0921       93.0790       81.0233       89.7365       87.7872       85.3203      126.5046      194.0137      134.7275      121.0024      114.9479      123.1429      111.1064      120.8925      120.1646      109.7712       98.3605      106.2408      118.2376      101.3174      114.2542      105.8558      110.4114      123.3540      106.2808      114.7588       96.3281      102.3420      116.3412      117.2768      100.8261       83.6704       75.3795       75.5003       81.5742       72.4091       66.3500       68.2251       50.8822       45.5403       47.0500       47.8605       43.3660       43.6312       42.2927        0.0000        0.0000        0.0000        0.0000        0.0000        0.0000        0.0000        0.0000        0.0000        0.0000        0.0000        0.0000        0.0000        0.0000        0.0000        0.0000        0.0000        0.0000        0.0000        0.0000        0.0000        0.0000        0.0000        0.0000        0.0000        0.0000        0.0000        0.0000        0.0000        0.0000        0.0000        0.0000        0.0000        0.0000        0.0000        0.0000        0.0000        0.0000        0.0000        0.0000        0.0000        0.0000        0.0000        0.0000        0.0000        0.0000        0.0000        0.0000        0.0000        0.0000        0.0000
        0.0000        0.0000        0.0000        0.0000        0.0000        0.0000        0.0000        0.0000        0.0000        0.0000        0.0000        0.0000        0.0000        0.0000        0.0000        0.0000        0.0000        0.0000        0.0000        0.0000        0.0000        0.0000        0.0000        0.0000        0.0000        0.0000        0.0000        0.0000        0.0000        0.0000        0.0000        0.0000        0.0000        0.0000        0.0000        0.0000        0.0000       98.5178       78.1378       64.2098       47.7066       36.4612       60.7923       63.0475       43.4271       50.5169       49.3884       33.8812       50.0679       57.4349       56.5458       41.4108       48.2272       29.2092       27.6799       25.9962       27.0195       23.5952       29.1197       44.7200       35.2532       35.3026       37.5627       43.0604       41.2118       42.6442       43.7325       34.5232       35.8495       47.5187       27.3215       37.7083       32.2809       38.7053       44.6181       80.6120       87.5850      116.2232      117.2952      142.8773      120.0951      126.9385      126.2275      116.3766       92.1297       88.6217       90.9205      215.9989       93.2529      111.0706      127.2733      155.2170      138.4723      146.4915      151.6908       92.0513      107.4071      119.1640      113.7067       57.4492       39.3590       38.5045       38.1057       35.9590       35.6642       35.9094       40.9089       48.0454       50.4028       56.0178       69.1271       86.6164       95.9459      110.6020      172.7502       97.3881       95.3068       98.2503       99.8675      110.8065      103.8577       97.2358       93.0972       78.3166       70.7964       87.0000      101.6214       97.3550       94.1881       97.1763       96.9514       87.2348       87.4251      110.9879      110.9368      109.2195      110.6963      103.0008      100.6913       92.8472      102.0838       95.8944      100.0869       92.5299       83.5941       86.2519       91.3704      110.3953      104.8465      105.9519      121.6773      101.7803       91.5577       98.8563      105.1763       91.1397      100.5318      113.1247      114.4311      124.2527      130.6307      115.7087      124.7948      116.4521      114.7680      117.5008      122.0481      127.9939      103.7855       94.2189      112.1692       78.5520       80.2593       92.3872       90.0776      103.2014      124.1134      122.5801      119.5689       96.0542       91.6973       90.1363      105.1958      102.6503       77.5722       74.1826       83.3851       90.6311       74.2825       64.8440       69.3358       43.7794       40.7913       45.5873       45.0105       41.3545       45.2911        0.0000        0.0000        0.0000        0.0000        0.0000        0.0000        0.0000        0.0000        0.0000        0.0000        0.0000        0.0000        0.0000        0.0000        0.0000        0.0000        0.0000        0.0000        0.0000        0.0000        0.0000        0.0000        0.0000        0.0000        0.0000        0.0000        0.0000        0.0000        0.0000        0.0000        0.0000        0.0000        0.0000        0.0000        0.0000        0.0000        0.0000        0.0000        0.0000        0.0000        0.0000        0.0000        0.0000        0.0000        0.0000        0.0000        0.0000        0.0000        0.0000        0.0000        0.0000        0.0000
        0.0000        0.0000        0.0000        0.0000        0.0000        0.0000        0.0000        0.0000        0.0000        0.0000        0.0000        0.0000        0.0000        0.0000        0.0000        0.0000        0.0000        0.0000        0.0000        0.0000        0.0000        0.0000        0.0000        0.0000        0.0000        0.0000        0.0000        0.0000        0.0000        0.0000        0.0000        0.0000        0.0000        0.0000        0.0000        0.0000        0.0000        0.0000        0.0000       68.5932       58.5481       65.3039       86.2002       58.0215       44.4494       63.2179       78.3386       29.4442       46.0634       60.6157       55.3083       35.7212       31.4551       26.6969       24.1270       27.0980       31.9052       36.7264       36.3242       37.6672       33.6482       30.0524       41.6103       35.0953       31.4567       31.3661       39.2207       29.6302       33.6197       28.4124       24.0747       33.1967       38.4501       35.8827       37.3471       60.2039       84.1453       91.6045       92.3578       97.8783       93.5126      113.2571      119.4728       99.9097       74.3174       68.7794      108.4580       96.9229       93.6095       93.5089      105.5866      146.8314      149.3306      142.2428      132.1758       89.4976       97.4349      103.7788       90.8124       57.3740       58.4788       53.3791       55.2223       34.8065       36.3976       37.6019       37.6067       42.8979       46.0063       50.7583       59.7046       76.6303       89.5936      104.0372      112.2795      100.9514       96.5359       91.0689       87.1955      110.5668      106.1278       92.4664       75.8110       64.8056       59.4917       59.3121       68.8840       69.7614       61.1778       57.3162       63.0605       71.0593       78.3103       89.7922       87.2525       91.1614       95.6781       95.2640      100.2782       88.7332      101.2789       94.1118       94.6599      100.0910       94.3648      108.7366      129.7807      141.5063      115.8932       99.7483       90.3602       86.7705       83.4791       88.5401       97.5943       99.4026      113.7580      135.3189      133.4542      125.7655      107.3431      114.8818      117.9721      126.1702      143.1562      123.0406      116.0523      115.8829      104.6693       97.2501       85.8714       75.7345       79.6147       72.8652       73.3015      100.5715      126.9245      142.7644      124.7197      103.3703      113.3626      120.6325      107.9807       93.3676       79.8521       77.8365       88.8092       83.3307       82.3805       83.6995       82.3155       57.7969       54.8336       51.2196       44.9435       46.8566       48.8759        0.0000        0.0000        0.0000        0.0000        0.0000        0.0000        0.0000        0.0000        0.0000        0.0000        0.0000        0.0000        0.0000        0.0000        0.0000        0.0000        0.0000        0.0000        0.0000        0.0000        0.0000        0.0000        0.0000        0.0000        0.0000        0.0000        0.0000        0.0000        0.0000        0.0000        0.0000        0.0000        0.0000        0.0000        0.0000        0.0000        0.0000        0.0000        0.0000        0.0000        0.0000        0.0000        0.0000        0.0000        0.0000        0.0000        0.0000        0.0000        0.0000        0.0000        0.0000        0.0000
        0.0000        0.0000        0.0000        0.0000        0.0000        0.0000        0.0000        0.0000        0.0000        0.0000        0.0000        0.0000        0.0000        0.0000        0.0000        0.0000        0.0000        0.0000        0.0000        0.0000        0.0000        0.0000        0.0000        0.0000        0.0000        0.0000        0.0000        0.0000        0.0000        0.0000        0.0000        0.0000        0.0000        0.0000        0.0000        0.0000        0.0000        0.0000        0.0000        0.0000       75.0674       82.4869       88.0398       61.9280       67.2139       88.2857       93.6670       50.1097       56.3816       61.3129       37.7235       25.1185       25.5090       21.9754       24.4577       31.6857       35.6217       37.5119       43.9710       36.3714       29.2148       29.6141       30.1062       29.0364       28.8566       30.5686       40.5539       39.9715       35.2039       33.0492       26.6208       33.9931       35.1704       30.8806       25.0899       43.9837       52.4198       58.4461       56.9118       49.7523       63.3898       79.5444       89.0206       84.8713       84.4288       95.5554       88.2513      110.7335       95.4573      112.9087      103.2193      135.1012      132.7856      142.6544      129.6768       85.4142       74.2704       84.2113       85.1328       45.2131       57.6403       46.4652       51.3238       35.9580       36.0575       37.4208       39.1672       41.8194       43.2947       49.3324       56.1714       72.3266       80.4788       88.1140       88.0373       84.7133       89.0133       90.4785       88.3814      109.3723       87.3190       84.9112       75.5738       64.6750       55.1217       53.1908       53.9885       53.4272       54.2245       50.4504       55.0374       68.3389       73.4060       79.1226       80.4919       86.5775       91.4315       94.7823       96.4878       84.7579       85.3017       85.7846       87.7222       96.0404      112.3765      126.8256      151.8473      144.8089      124.4611      127.3390      113.2221      110.9979       94.6092       98.4772       98.6805       95.6928      116.6329      115.1226      109.7726      104.5345      115.6031      115.7721      112.2769      134.9612      130.8765      119.8302      115.3186      111.0448       94.8541       78.4786       78.1555       78.3753       93.6689       82.4022       73.0679      103.9768      133.4138      123.7426      123.1726      107.7514      118.9072      111.1856      104.4355       93.5930       82.8878       87.0453       95.1820       99.9254       98.8374       94.4230       82.6137       68.3833       65.4182       61.1873       57.2625       48.4066        0.0000        0.0000        0.0000        0.0000        0.0000        0.0000        0.0000        0.0000        0.0000        0.0000        0.0000        0.0000        0.0000        0.0000        0.0000        0.0000        0.0000        0.0000        0.0000        0.0000        0.0000        0.0000        0.0000        0.0000        0.0000        0.0000        0.0000        0.0000        0.0000        0.0000        0.0000        0.0000        0.0000        0.0000        0.0000        0.0000        0.0000        0.0000        0.0000        0.0000        0.0000        0.0000        0.0000        0.0000        0.0000        0.0000        0.0000        0.0000        0.0000        0.0000        0.0000        0.0000        0.0000
        0.0000        0.0000        0.0000        0.0000        0.0000        0.0000        0.0000        0.0000        0.0000        0.0000        0.0000        0.0000        0.0000        0.0000        0.0000        0.0000        0.0000        0.0000        0.0000        0.0000        0.0000        0.0000        0.0000        0.0000        0.0000        0.0000        0.0000        0.0000        0.0000        0.0000        0.0000        0.0000        0.0000        0.0000        0.0000        0.0000        0.0000        0.0000        0.0000        0.0000        0.0000        0.0000        0.0000       94.3657      118.1087      114.1157       99.1686       75.0557       69.7374       75.9006       64.7245       48.6833       38.1600       41.7431       49.4220       60.2185       66.4546       65.6348       46.8120       39.9538       37.4775       37.7159       44.1187       40.2660       36.5903       41.0631       37.9976       69.0619       66.6039       62.2093       55.6795       48.2840       42.6490       37.5131       48.9708       32.3673       41.9065       60.3855       49.9127      103.9496      103.3019      124.1242      127.6814      172.8674      188.5571      190.5912      198.7601      207.1930      237.2263      179.8705      163.5774      148.1875      147.8794      140.9030      122.7415       94.1435       86.9825      108.6803      144.0190       82.5455       69.1992       58.9272       75.2846       34.3957       33.0561       34.1846       36.9256       45.5854       41.2930       46.5588       59.0961       74.1400       77.2498       84.1201       90.0748      105.8099       96.6767       91.1927       90.9725       83.1828       70.1356       63.3394       66.7265       63.1739       47.0305       44.1508       44.8765       51.8353       53.6063       58.2753       78.2009       95.8631       66.3888       65.6612       67.6466       73.6956       76.3660       81.8208       84.7541       83.6948       91.7092      104.5222       98.4013      106.9021      135.3597      163.1504      160.2079      142.3216      128.9529      118.1444      130.5354      152.6636      139.0165      120.1912      114.2825      105.7372      115.1884      110.1042      107.0707      107.4498      133.2250      128.2099      136.3944      128.4891      148.0611      152.0580      144.1576       88.3560       77.0940       69.8636       63.7694       65.1377       81.3768       76.0185       77.1100      109.6308      128.9152      129.9098      134.5063      122.1816      122.1004      114.1165      105.0249      105.8236       98.6038      108.3468      107.0704       99.6559       96.9379       97.4796       93.4134       76.8082       70.4577       67.7984       66.7778       76.6800        0.0000        0.0000        0.0000        0.0000        0.0000        0.0000        0.0000        0.0000        0.0000        0.0000        0.0000        0.0000        0.0000        0.0000        0.0000        0.0000        0.0000        0.0000        0.0000        0.0000        0.0000        0.0000        0.0000        0.0000        0.0000        0.0000        0.0000        0.0000        0.0000        0.0000        0.0000        0.0000        0.0000        0.0000        0.0000        0.0000        0.0000        0.0000        0.0000        0.0000        0.0000        0.0000        0.0000        0.0000        0.0000        0.0000        0.0000        0.0000        0.0000        0.0000        0.0000        0.0000        0.0000
        0.0000        0.0000        0.0000        0.0000        0.0000        0.0000        0.0000        0.0000        0.0000        0.0000        0.0000        0.0000        0.0000        0.0000        0.0000        0.0000        0.0000        0.0000        0.0000        0.0000        0.0000        0.0000        0.0000        0.0000        0.0000        0.0000        0.0000        0.0000        0.0000        0.0000        0.0000        0.0000        0.0000        0.0000        0.0000        0.0000        0.0000        0.0000        0.0000        0.0000        0.0000        0.0000        0.0000        0.0000      142.5134      143.3422      127.2046       93.3275       98.3059       73.6449       66.0418       52.9898       47.0080       50.9082       51.9234       61.1222       59.8626       53.6313       47.0873       35.7505       36.9370       30.1056       36.4278       30.4540       22.6345       24.5759       35.0465       58.9589       62.4467       60.7260       58.3413       56.7243       53.2411       54.8288       45.3431       45.8116       53.4781       50.3110       55.3915       80.9305      105.0028      130.6935      149.7788      206.2969      222.6451      253.5841      253.9868      230.0799      241.8786      210.8145      195.8660      174.2832      188.4075      166.2976      138.4906       92.8735       94.3084      124.8848      122.9902       78.7338       58.7531       72.8741       65.3568       33.2422       32.0261       33.5681       38.2241       36.9018       36.0533       45.0015       54.8016       68.0495       71.3930       83.4336       90.4168      109.1501       97.7080       90.2761       87.1152       70.4733       63.0947       67.2426       57.8498       53.5215       42.5127       37.7589       53.9916       52.3863       63.8033       77.9072       82.4752       88.9228       74.4216       69.4797       66.6071       69.8506       90.6597       84.6040       87.2151      101.6085      100.6386      106.3801      101.5194      126.5379      139.2548      139.2484      132.4289      112.3839      106.0352      118.8657      124.8711      176.4598      180.9919      162.3870      108.1791      105.7397       83.9957       92.0524      119.8501      131.3064      150.0935      141.6756      133.8335      132.3200      139.7739      135.6330      143.2019       95.0644       78.5790       66.7929       61.6113       67.4417       85.3713       67.8899       89.4318      121.7510      139.4393      141.7584      134.7781      130.4905      134.6526      126.8335      123.1185      121.3412      110.1041      113.5670      112.1868      100.2786       96.5067       91.8393       91.2354       77.3189       80.0561       75.8169       70.7192       92.8800        0.0000        0.0000        0.0000        0.0000        0.0000        0.0000        0.0000        0.0000        0.0000        0.0000        0.0000        0.0000        0.0000        0.0000        0.0000        0.0000        0.0000        0.0000        0.0000        0.0000        0.0000        0.0000        0.0000        0.0000        0.0000        0.0000        0.0000        0.0000        0.0000        0.0000        0.0000        0.0000        0.0000        0.0000        0.0000        0.0000        0.0000        0.0000        0.0000        0.0000        0.0000        0.0000        0.0000        0.0000        0.0000        0.0000        0.0000        0.0000        0.0000        0.0000        0.0000        0.0000        0.0000
        0.0000        0.0000        0.0000        0.0000        0.0000        0.0000        0.0000        0.0000        0.0000        0.0000        0.0000        0.0000        0.0000        0.0000        0.0000        0.0000        0.0000        0.0000        0.0000        0.0000        0.0000        0.0000        0.0000        0.0000        0.0000        0.0000        0.0000        0.0000        0.0000        0.0000        0.0000        0.0000        0.0000        0.0000        0.0000        0.0000        0.0000        0.0000        0.0000        0.0000        0.0000        0.0000        0.0000        0.0000        0.0000        0.0000      150.7078      145.5708      116.1153      109.9582       80.9036       64.2331       59.3848       53.2387       52.7862       65.7520       64.7068       58.5255       53.1759       53.9081       52.5274       41.9196       38.9925       32.5218       29.9586       32.5654       33.0633       66.9897       68.4258       72.0274       66.4397       87.5869       67.4063       62.9232       58.7236       45.9941       54.9689       62.4909       66.1310       98.5044      125.5699      156.5741      189.1446      229.9100      262.7446      255.9122      240.1903      216.4988      241.2828      257.6788      249.8453      212.0500      226.0252      184.3366      223.2971      102.8869      152.5993      126.1668       90.2988       64.3824       64.7473      131.9899       69.1071       39.5318       30.6203       30.8927       34.7631       38.6356       54.4738       44.4020       45.5420       62.7291       68.3889       85.2816      101.1401      109.0844       96.9924       83.1877       81.2952       60.0413       54.8445       52.1362       48.3737       42.7787       37.8140       36.9568       42.9761       88.9401      102.8251      103.7101       97.5994       80.1247       74.2421       73.2219       72.3488       65.7440       80.4809       93.9439      102.6624       95.7780       96.9506      112.4704      115.7888      149.6905      144.3962      138.7490      117.3184      122.4950      118.0517      113.2155      132.6138      143.5604      142.8689      134.6508      121.6812       91.7582       68.6061       80.9757       87.9172       98.1989      112.9873      115.1628      123.8402      127.0714      116.5771      120.7782      124.3361       84.9130       91.1460       69.1192       65.0781       70.8915       70.9675       85.0754       92.8123      128.6718      147.4789      163.9875      164.5302      157.5289      160.2669      154.6506      144.5353      125.2400      122.9465      120.9496      133.3388      116.7312      104.9280      102.0363      107.1115       78.3791       81.2069       77.8401       83.7607       99.1800        0.0000        0.0000        0.0000        0.0000        0.0000        0.0000        0.0000        0.0000        0.0000        0.0000        0.0000        0.0000        0.0000        0.0000        0.0000        0.0000        0.0000        0.0000        0.0000        0.0000        0.0000        0.0000        0.0000        0.0000        0.0000        0.0000        0.0000        0.0000        0.0000        0.0000        0.0000        0.0000        0.0000        0.0000        0.0000        0.0000        0.0000        0.0000        0.0000        0.0000        0.0000        0.0000        0.0000        0.0000        0.0000        0.0000        0.0000        0.0000        0.0000        0.0000        0.0000        0.0000        0.0000
        0.0000        0.0000        0.0000        0.0000        0.0000        0.0000        0.0000        0.0000        0.0000        0.0000        0.0000        0.0000        0.0000        0.0000        0.0000        0.0000        0.0000        0.0000        0.0000        0.0000        0.0000        0.0000        0.0000        0.0000        0.0000        0.0000        0.0000        0.0000        0.0000        0.0000        0.0000        0.0000        0.0000        0.0000        0.0000        0.0000        0.0000        0.0000        0.0000        0.0000        0.0000        0.0000        0.0000        0.0000        0.0000        0.0000        0.0000      159.8864      144.1311      136.3410      114.5237       83.6869       80.1702       78.2648       85.8252       78.9048       79.4879       77.1689       67.0329       60.0127       57.4737       55.5227       52.4984       37.0997       42.1599       41.1526       45.3534       72.0629       76.7497       73.6825       69.5650       85.7401       93.4841       86.9787       85.2193       67.7978       67.6090      106.4830       78.1889      116.6695      138.8506      143.4783      164.2204      226.0906      247.9633      239.7135      232.3027      223.9564      255.9264      248.8613      249.3196      214.6212      208.3865      176.7510      216.8786      153.1224      166.7632       98.6881      106.7485       64.0282       67.3451       75.4724       68.5738       43.5454       31.9308       35.0320       42.1594       42.4090       50.2040       46.3688       52.4767       66.1019       95.4460       97.7048      100.6645       97.1957       91.0881       87.7529       78.7143       61.0188       52.5242       47.7618       40.5859       36.3365       33.1509       34.0689       40.7997       71.6943       78.0179       86.8643       89.5683       79.3338       85.4178       78.8498      107.9630       75.2554       89.2810      102.1335       96.7392      106.0264      138.2606      111.7625      129.4171      154.9809      144.4324      154.8337      129.1244      131.9158      118.7729      143.6248      136.4974      135.8607      132.3734      123.8304      104.9110       85.9413       89.2442       86.7467       77.7319       94.7832      108.2184      123.0294      114.5178      109.8230      102.7306       95.0182       94.6686       83.3977       93.1956       96.4486      104.4796       90.6298       91.2956       97.3835      109.0642      157.5202      181.9685      192.6829      187.6096      190.3806      181.1504      159.5063      144.7754      139.0218      134.6242      121.6750      127.7450      117.4567      112.9380      108.0733       97.7187       81.7562       86.3334       83.9520      112.3981        0.0000        0.0000        0.0000        0.0000        0.0000        0.0000        0.0000        0.0000        0.0000        0.0000        0.0000        0.0000        0.0000        0.0000        0.0000        0.0000        0.0000        0.0000        0.0000        0.0000        0.0000        0.0000        0.0000        0.0000        0.0000        0.0000        0.0000        0.0000        0.0000        0.0000        0.0000        0.0000        0.0000        0.0000        0.0000        0.0000        0.0000        0.0000        0.0000        0.0000        0.0000        0.0000        0.0000        0.0000        0.0000        0.0000        0.0000        0.0000        0.0000        0.0000        0.0000        0.0000        0.0000        0.0000
        0.0000        0.0000        0.0000        0.0000        0.0000        0.0000        0.0000        0.0000        0.0000        0.0000        0.0000        0.0000        0.0000        0.0000        0.0000        0.0000        0.0000        0.0000        0.0000        0.0000        0.0000        0.0000        0.0000        0.0000        0.0000        0.0000        0.0000        0.0000        0.0000        0.0000        0.0000        0.0000        0.0000        0.0000        0.0000        0.0000        0.0000        0.0000        0.0000        0.0000        0.0000        0.0000        0.0000        0.0000        0.0000        0.0000        0.0000        0.0000        0.0000        0.0000      158.7279      151.5988      134.4431      125.0908      129.7952      136.3764      138.8162      133.2138      130.3567      112.7131       95.8853       89.3922      113.9047       57.7492       63.7773       52.7425        0.0000        0.0000       78.0248       76.4164       78.1599       81.2877       82.9583       84.4598       69.3155       94.4374      115.2373      118.0058      126.1955      166.4297      185.0907      201.0738      208.8655      201.0335      220.6334      254.9514      212.5320      181.5310      173.2186        0.0000        0.0000        0.0000        0.0000      196.9640      194.5494      186.2059      187.6701      182.2413        0.0000      108.6640      100.9123       85.5059      103.9974       53.3041       48.3446       54.3823       79.2600       68.8653       55.7530       57.0469       67.9165       79.2642      112.7278      107.0449       98.4051       86.8847       80.5786       79.2220       83.1449       76.1866       64.8769       54.0850       51.2370       55.5987       44.9330       41.0937       48.0969       47.8995       54.4317       65.4694       71.0026       70.6350       77.6738       53.7119       85.9347       87.1547       98.2519       90.4740       94.6197      106.8814      133.1102      143.3796      130.8131      158.1146      127.2604      124.7057      125.6424      135.6849      130.5316      130.7714      127.4146      123.2258      116.9864      108.5151      102.6052      103.3539       97.5541       79.5659       68.6089       61.7336       68.0657       81.0461       97.7347      124.1257      111.8012       80.2396       78.7932       84.9396       85.3146       97.2463      103.5738      107.0325       96.3748      100.0908      133.9395      185.0841      183.2333      187.4534      195.4013      199.1264      179.7317      170.0182      158.9677      163.4349      146.8254      127.7321      130.9818      118.0166      120.9324      131.3524      107.4466       96.9966       95.0161        0.0000        0.0000        0.0000        0.0000        0.0000        0.0000        0.0000        0.0000        0.0000        0.0000        0.0000        0.0000        0.0000        0.0000        0.0000        0.0000        0.0000        0.0000        0.0000        0.0000        0.0000        0.0000        0.0000        0.0000        0.0000        0.0000        0.0000        0.0000        0.0000        0.0000        0.0000        0.0000        0.0000        0.0000        0.0000        0.0000        0.0000        0.0000        0.0000        0.0000        0.0000        0.0000        0.0000        0.0000        0.0000        0.0000        0.0000        0.0000        0.0000        0.0000        0.0000        0.0000        0.0000        0.0000        0.0000        0.0000
        0.0000        0.0000        0.0000        0.0000        0.0000        0.0000        0.0000        0.0000        0.0000        0.0000        0.0000        0.0000        0.0000        0.0000        0.0000        0.0000        0.0000        0.0000        0.0000        0.0000        0.0000        0.0000        0.0000        0.0000        0.0000        0.0000        0.0000        0.0000        0.0000        0.0000        0.0000        0.0000        0.0000        0.0000        0.0000        0.0000        0.0000        0.0000        0.0000        0.0000        0.0000        0.0000        0.0000        0.0000        0.0000        0.0000        0.0000        0.0000        0.0000        0.0000        0.0000        0.0000        0.0000        0.0000        0.0000      167.5083      188.8892      172.3801        0.0000        0.0000        0.0000      110.1377      100.8928       65.4548       71.9092        0.0000        0.0000        0.0000        0.0000        0.0000        0.0000        0.0000      101.0091       99.8326       98.8009      110.7073      114.3751      120.9200      143.9240      210.3800      248.8662      223.0118      235.8692      205.9376      249.7357      250.7664      212.6243      161.0486        0.0000        0.0000        0.0000        0.0000        0.0000        0.0000      371.5388      178.0206        0.0000        0.0000        0.0000      154.8609      143.0595      108.9770       97.1360       75.9981       66.3553       71.4806       67.9449       62.6122       63.6217       60.9574       89.4788       87.0330       78.7288       97.4696       78.0130       85.1353       88.3394       88.3266       82.4392       78.0673       59.4750       59.5110       55.0035       51.9009       48.3499       64.1234       61.1862       43.3329       38.9093       45.1493       60.3337       44.7719       38.7034       53.5407       74.4628       80.0129       91.1375       70.4209       75.5464      100.4469      131.5548      127.1997      127.4401      125.2953      120.0906      120.9650      129.9708      144.3859      144.7671      136.5123      124.6264      123.5258      114.7918      106.5885      105.1397      127.0436      103.5507       71.1622       59.0138       54.3582       67.7455       95.5878      109.8613      111.7622      109.5061       89.6286       72.2481       75.4201       91.0097      101.2065      102.9897      108.2609      118.9518      128.4057      139.2060      177.0557      182.7666      194.7039      194.0901      200.2424      192.0866      182.7989      172.2402      172.0962      152.8989      150.9493      149.0454      134.5823      123.4529      129.4862      139.4215      150.5856      134.2059        0.0000        0.0000        0.0000        0.0000        0.0000        0.0000        0.0000        0.0000        0.0000        0.0000        0.0000        0.0000        0.0000        0.0000        0.0000        0.0000        0.0000        0.0000        0.0000        0.0000        0.0000        0.0000        0.0000        0.0000        0.0000        0.0000        0.0000        0.0000        0.0000        0.0000        0.0000        0.0000        0.0000        0.0000        0.0000        0.0000        0.0000        0.0000        0.0000        0.0000        0.0000        0.0000        0.0000        0.0000        0.0000        0.0000        0.0000        0.0000        0.0000        0.0000        0.0000        0.0000        0.0000        0.0000        0.0000        0.0000
        0.0000        0.0000        0.0000        0.0000        0.0000        0.0000        0.0000        0.0000        0.0000        0.0000        0.0000        0.0000        0.0000        0.0000        0.0000        0.0000        0.0000        0.0000        0.0000        0.0000        0.0000        0.0000        0.0000        0.0000        0.0000        0.0000        0.0000        0.0000        0.0000        0.0000        0.0000        0.0000        0.0000        0.0000        0.0000        0.0000        0.0000        0.0000        0.0000        0.0000        0.0000        0.0000        0.0000        0.0000        0.0000        0.0000        0.0000        0.0000        0.0000        0.0000        0.0000        0.0000        0.0000        0.0000        0.0000        0.0000        0.0000        0.0000        0.0000        0.0000        0.0000      139.6038      130.3268       97.9676       92.0349        0.0000        0.0000        0.0000        0.0000        0.0000        0.0000        0.0000        0.0000      106.3085      116.8539      118.1437      114.5880      116.7401      148.0823      195.1182      244.7285      232.0764      264.4228      253.4556      258.0614        0.0000        0.0000        0.0000        0.0000        0.0000        0.0000        0.0000        0.0000        0.0000        0.0000        0.0000        0.0000        0.0000        0.0000        0.0000      158.3512      125.1994      113.9562       77.0504       75.6634       87.0633       69.6207       77.6311       76.7584       87.1253       87.2503       80.5353       84.0467       81.7522       74.2146       84.7979      105.4247       81.1854       68.6768       66.8855       61.4838       50.4648       45.0990       41.6595       44.1113       57.5344       46.5687       47.2509       42.9842       37.8408       44.2211       43.6632       44.5263       49.0975       49.7738       61.5257       73.3439       85.9160      126.5932      155.3648      147.3436      132.1244      130.4246      124.7830      127.9449      136.8057      143.5647      174.9239      166.6090      146.2982      140.8401      129.2179      113.2846      109.0433       97.8274      130.0220       95.6173       83.8796       68.1452       61.5586       73.6204       77.3334       84.4671       78.3574       89.9657       95.2878      114.5332       94.9241      102.7853      102.4768      117.8792      133.4828      142.1333      146.8158      149.3654      180.7081      189.8385      200.5089      205.2668      223.0750      203.3777      198.5107      186.2354      171.1091      170.9839      167.4130      155.1254      141.6474      133.4702      130.4998      146.5202      149.3382        0.0000        0.0000        0.0000        0.0000        0.0000        0.0000        0.0000        0.0000        0.0000        0.0000        0.0000        0.0000        0.0000        0.0000        0.0000        0.0000        0.0000        0.0000        0.0000        0.0000        0.0000        0.0000        0.0000        0.0000        0.0000        0.0000        0.0000        0.0000        0.0000        0.0000        0.0000        0.0000        0.0000        0.0000        0.0000        0.0000        0.0000        0.0000        0.0000        0.0000        0.0000        0.0000        0.0000        0.0000        0.0000        0.0000        0.0000        0.0000        0.0000        0.0000        0.0000        0.0000        0.0000        0.0000        0.0000        0.0000        0.0000
        0.0000        0.0000        0.0000        0.0000        0.0000        0.0000        0.0000        0.0000        0.0000        0.0000        0.0000        0.0000        0.0000        0.0000        0.0000        0.0000        0.0000        0.0000        0.0000        0.0000        0.0000        0.0000        0.0000        0.0000        0.0000        0.0000        0.0000        0.0000        0.0000        0.0000        0.0000        0.0000        0.0000        0.0000        0.0000        0.0000        0.0000        0.0000        0.0000        0.0000        0.0000        0.0000        0.0000        0.0000        0.0000        0.0000        0.0000        0.0000        0.0000        0.0000        0.0000        0.0000        0.0000        0.0000        0.0000        0.0000        0.0000        0.0000        0.0000        0.0000        0.0000        0.0000      207.4276      190.4247        0.0000        0.0000        0.0000        0.0000        0.0000        0.0000        0.0000        0.0000        0.0000        0.0000      131.1486      147.4183      146.7856      136.7876      166.1307      207.0341      217.9570      256.8302      302.5845      314.5697        0.0000        0.0000        0.0000        0.0000        0.0000        0.0000        0.0000        0.0000        0.0000        0.0000        0.0000        0.0000        0.0000        0.0000        0.0000        0.0000        0.0000      159.0832      110.1173       72.4196       64.8642       63.2729       69.6961       97.1870       74.2856       65.5311       66.4761       73.7983       74.2821       72.4812       75.3844       87.6233       91.5288       86.4548       67.8616       68.6783       60.7381       48.0925       43.9585       43.2200       41.1896       42.4000       50.3991       42.5444       43.7149       39.2197       43.9715       66.3876       66.9892       67.9719       60.6040       81.8743       97.1239      126.9981      123.5254      135.5536      138.8674      149.9195      143.5674      141.0718      167.4656      179.3571      189.4751      193.2265      177.1143      162.6527      151.7203      135.1281      120.8686      114.1990      105.4936      112.0273      104.7962       75.5839       78.8953       82.1406       70.4948       79.9119       99.3627       98.9862      128.2800      136.1067      154.6302      121.1171      129.4599      130.4949      147.1097      157.4101      169.8128      179.5870      186.2877      204.9540      211.4345      218.8154      222.7199      222.4240      214.8658      208.7707      199.9500      194.6244      186.1927      184.6868      179.6672      155.7060      151.3722      183.6378      178.6371        0.0000        0.0000        0.0000        0.0000        0.0000        0.0000        0.0000        0.0000        0.0000        0.0000        0.0000        0.0000        0.0000        0.0000        0.0000        0.0000        0.0000        0.0000        0.0000        0.0000        0.0000        0.0000        0.0000        0.0000        0.0000        0.0000        0.0000        0.0000        0.0000        0.0000        0.0000        0.0000        0.0000        0.0000        0.0000        0.0000        0.0000        0.0000        0.0000        0.0000        0.0000        0.0000        0.0000        0.0000        0.0000        0.0000        0.0000        0.0000        0.0000        0.0000        0.0000        0.0000        0.0000        0.0000        0.0000        0.0000        0.0000        0.0000
        0.0000        0.0000        0.0000        0.0000        0.0000        0.0000        0.0000        0.0000        0.0000        0.0000        0.0000        0.0000        0.0000        0.0000        0.0000        0.0000        0.0000        0.0000        0.0000        0.0000        0.0000        0.0000        0.0000        0.0000        0.0000        0.0000        0.0000        0.0000        0.0000        0.0000        0.0000        0.0000        0.0000        0.0000        0.0000        0.0000        0.0000        0.0000        0.0000        0.0000        0.0000        0.0000        0.0000        0.0000        0.0000        0.0000        0.0000        0.0000        0.0000        0.0000        0.0000        0.0000        0.0000        0.0000        0.0000        0.0000        0.0000        0.0000        0.0000        0.0000        0.0000        0.0000        0.0000        0.0000        0.0000        0.0000        0.0000        0.0000        0.0000        0.0000        0.0000        0.0000        0.0000        0.0000      163.3631      167.5128      178.5325      182.0945      159.8150      203.2961      209.1585      235.3438      328.6124        0.0000        0.0000        0.0000        0.0000        0.0000        0.0000        0.0000        0.0000        0.0000        0.0000        0.0000        0.0000        0.0000        0.0000        0.0000        0.0000        0.0000        0.0000      155.3696      106.9472       88.3756       82.2024       90.6525       89.4635       89.7628       92.3993       83.6236       76.6296       68.6560       64.5390       64.2655       66.8946       82.5362       72.6351       72.8373       75.2124       79.3933       64.1533       60.0539       52.7433       56.4361       42.9468       39.2503       46.8878       54.2479       69.5855       73.5166       76.2847       82.9818       97.8723       89.3006       96.4757      139.7324      150.9029      219.4732      186.5509      181.7048      189.2958      202.7926      181.3497      193.3796      201.4376      203.9150      225.4816      200.4809      189.7285      165.8323      154.6879      123.5075      110.6422      106.0358      107.8648       90.0317       80.5391       72.7536       78.8076       84.8236       83.2585       87.4930      107.5279      105.4464      116.2908      145.6186      146.3411      133.5004      144.2302      166.7742      176.3317      197.3203      213.4983      214.4567      211.6070      218.6881      231.4045      239.5417      223.0099      232.2233      239.4650      254.0761      229.6176      235.4362      232.5917      227.7841      215.1417      176.8319      193.4670      250.4092      217.5460        0.0000        0.0000        0.0000        0.0000        0.0000        0.0000        0.0000        0.0000        0.0000        0.0000        0.0000        0.0000        0.0000        0.0000        0.0000        0.0000        0.0000        0.0000        0.0000        0.0000        0.0000        0.0000        0.0000        0.0000        0.0000        0.0000        0.0000        0.0000        0.0000        0.0000        0.0000        0.0000        0.0000        0.0000        0.0000        0.0000        0.0000        0.0000        0.0000        0.0000        0.0000        0.0000        0.0000        0.0000        0.0000        0.0000        0.0000        0.0000        0.0000        0.0000        0.0000        0.0000        0.0000        0.0000        0.0000        0.0000        0.0000        0.0000
        0.0000        0.0000        0.0000        0.0000        0.0000        0.0000        0.0000        0.0000        0.0000        0.0000        0.0000        0.0000        0.0000        0.0000        0.0000        0.0000        0.0000        0.0000        0.0000        0.0000        0.0000        0.0000        0.0000        0.0000        0.0000        0.0000        0.0000        0.0000        0.0000        0.0000        0.0000        0.0000        0.0000        0.0000        0.0000        0.0000        0.0000        0.0000        0.0000        0.0000        0.0000        0.0000        0.0000        0.0000        0.0000        0.0000        0.0000        0.0000        0.0000        0.0000        0.0000        0.0000        0.0000        0.0000        0.0000        0.0000        0.0000        0.0000        0.0000        0.0000        0.0000        0.0000        0.0000        0.0000        0.0000        0.0000        0.0000        0.0000        0.0000        0.0000        0.0000        0.0000        0.0000        0.0000        0.0000        0.0000        0.0000        0.0000        0.0000        0.0000        0.0000        0.0000        0.0000        0.0000        0.0000        0.0000        0.0000        0.0000        0.0000        0.0000        0.0000        0.0000        0.0000        0.0000        0.0000        0.0000        0.0000        0.0000        0.0000        0.0000        0.0000      158.8662      105.4760       90.4359       86.5541       92.8870       91.3540       81.9041       84.1826       87.9680       70.4621       57.9129       56.0377       51.4003       55.2261       60.0276       67.3663       65.2019       66.7184       68.8411       60.9718       58.6519       50.8867       43.9565       40.6761       42.1610       45.0966       59.9945       98.3661      122.2066      112.8158      103.9380      135.5654      108.0659      124.9622      159.9310      172.8203      193.8452      216.2879      223.0231      226.4009      209.6688      208.9463      205.8705      202.5515      219.9643      210.4645      182.7790      168.4216      155.8410      140.2697      115.6942      116.8397      107.3002      106.1926      100.7318       89.2296       91.6059       91.9543       92.3614      100.9038      116.5753      124.8457      131.0608      161.7328      191.0954      157.9960      150.4228      194.5490      207.5440      209.6773      216.3972      228.9480      230.9362      224.3735      237.8904      251.9121      263.4213      259.2227      263.0804      263.6756      263.1229      254.7590      256.7810      253.9223      239.4081      227.8291      184.4396      187.2139      213.3384        0.0000        0.0000        0.0000        0.0000        0.0000        0.0000        0.0000        0.0000        0.0000        0.0000        0.0000        0.0000        0.0000        0.0000        0.0000        0.0000        0.0000        0.0000        0.0000        0.0000        0.0000        0.0000        0.0000        0.0000        0.0000        0.0000        0.0000        0.0000        0.0000        0.0000        0.0000        0.0000        0.0000        0.0000        0.0000        0.0000        0.0000        0.0000        0.0000        0.0000        0.0000        0.0000        0.0000        0.0000        0.0000        0.0000        0.0000        0.0000        0.0000        0.0000        0.0000        0.0000        0.0000        0.0000        0.0000        0.0000        0.0000        0.0000        0.0000
        0.0000        0.0000        0.0000        0.0000        0.0000        0.0000        0.0000        0.0000        0.0000        0.0000        0.0000        0.0000        0.0000        0.0000        0.0000        0.0000        0.0000        0.0000        0.0000        0.0000        0.0000        0.0000        0.0000        0.0000        0.0000        0.0000        0.0000        0.0000        0.0000        0.0000        0.0000        0.0000        0.0000        0.0000        0.0000        0.0000        0.0000        0.0000        0.0000        0.0000        0.0000        0.0000        0.0000        0.0000        0.0000        0.0000        0.0000        0.0000        0.0000        0.0000        0.0000        0.0000        0.0000        0.0000        0.0000        0.0000        0.0000        0.0000        0.0000        0.0000        0.0000        0.0000        0.0000        0.0000        0.0000        0.0000        0.0000        0.0000        0.0000        0.0000        0.0000        0.0000        0.0000        0.0000        0.0000        0.0000        0.0000        0.0000        0.0000        0.0000        0.0000        0.0000        0.0000        0.0000        0.0000        0.0000        0.0000        0.0000        0.0000        0.0000        0.0000        0.0000        0.0000        0.0000        0.0000        0.0000        0.0000        0.0000        0.0000        0.0000        0.0000      139.5918      100.9501       87.1821       81.9497       81.1749       79.2577       76.1248       73.2676       67.7928       57.4931       48.1202       44.4406       45.8515       46.5159       50.4939       54.0191       55.8758       52.2313       57.7160       59.3870       55.5797       47.8743       42.7102       39.3548       43.5448       57.4128       72.3559       82.9613      100.3176      103.8433      103.6887      107.1633      121.1830      123.5967      173.7614      195.9157      218.8924      214.7609      232.4361      227.4364      215.8276      227.8609      233.2714      231.4968      222.4968      217.3535      189.1436      180.7624      166.5064      167.0552      151.4082      159.0265      145.2655      140.2417      135.6280      133.5502      140.2457      124.3622      132.3978      138.6594      136.3014      153.6863      171.7320      170.2060      161.0920      161.4654      179.4439      230.5373      254.7535      248.4754      245.0173      259.0877      262.7097      252.5426      255.6956      259.8257      266.0283      272.5389      276.3677      268.1283      277.4916      269.9297      278.6945      250.6086      239.6876      239.1699      212.0045      267.3027      219.1861        0.0000        0.0000        0.0000        0.0000        0.0000        0.0000        0.0000        0.0000        0.0000        0.0000        0.0000        0.0000        0.0000        0.0000        0.0000        0.0000        0.0000        0.0000        0.0000        0.0000        0.0000        0.0000        0.0000        0.0000        0.0000        0.0000        0.0000        0.0000        0.0000        0.0000        0.0000        0.0000        0.0000        0.0000        0.0000        0.0000        0.0000        0.0000        0.0000        0.0000        0.0000        0.0000        0.0000        0.0000        0.0000        0.0000        0.0000        0.0000        0.0000        0.0000        0.0000        0.0000        0.0000        0.0000        0.0000        0.0000        0.0000        0.0000        0.0000
        0.0000        0.0000        0.0000        0.0000        0.0000        0.0000        0.0000        0.0000        0.0000        0.0000        0.0000        0.0000        0.0000        0.0000        0.0000        0.0000        0.0000        0.0000        0.0000        0.0000        0.0000        0.0000        0.0000        0.0000        0.0000        0.0000        0.0000        0.0000        0.0000        0.0000        0.0000        0.0000        0.0000        0.0000        0.0000        0.0000        0.0000        0.0000        0.0000        0.0000        0.0000        0.0000        0.0000        0.0000        0.0000        0.0000        0.0000        0.0000        0.0000        0.0000        0.0000        0.0000        0.0000        0.0000        0.0000        0.0000        0.0000        0.0000        0.0000        0.0000        0.0000        0.0000        0.0000        0.0000        0.0000        0.0000        0.0000        0.0000        0.0000        0.0000        0.0000        0.0000        0.0000        0.0000        0.0000        0.0000        0.0000        0.0000        0.0000        0.0000        0.0000        0.0000        0.0000        0.0000        0.0000        0.0000        0.0000        0.0000        0.0000        0.0000        0.0000        0.0000        0.0000        0.0000        0.0000        0.0000        0.0000        0.0000        0.0000        0.0000      168.2163      116.8585       97.2833       84.2280       75.2421       73.1975       68.5278       66.2253       64.5109       62.3449       55.4917       50.2305       52.8120       50.4863       44.4775       49.6713       49.8604       50.2944       52.3980       53.6390       47.3334       46.5405       45.1146       41.3577       38.6423       41.5243       55.3778       64.9730       76.1913       95.6587      110.6648      123.0070      124.0855      141.6213      143.9349      200.9128      230.9070      217.1730      223.8966      215.6233      236.2505      238.3537      232.0748      241.7188      246.0587      245.0128      256.4771      224.5726      221.2850      212.4649      207.6955      201.5388      197.6966      190.3242      177.3344      165.5838      189.9843      173.3899      167.0361      168.6842      170.2319      164.4715      160.3593      179.5132      221.0694      208.9794      192.6704      213.7876      250.1251      264.9854      294.7069      305.1463      304.3376      284.2021      288.4298      280.3218      280.4541      278.9364      279.9827      287.9911      273.6932      273.1556      270.4510      279.5034      252.0287      233.5774      248.5991      250.6054        0.0000        0.0000        0.0000        0.0000        0.0000        0.0000        0.0000        0.0000        0.0000        0.0000        0.0000        0.0000        0.0000      324.5699        0.0000        0.0000        0.0000      448.1700        0.0000        0.0000        0.0000        0.0000        0.0000        0.0000        0.0000        0.0000        0.0000        0.0000        0.0000        0.0000        0.0000        0.0000        0.0000        0.0000        0.0000        0.0000        0.0000        0.0000        0.0000        0.0000        0.0000        0.0000        0.0000        0.0000        0.0000        0.0000        0.0000        0.0000        0.0000        0.0000        0.0000        0.0000        0.0000        0.0000        0.0000        0.0000        0.0000        0.0000        0.0000        0.0000        0.0000
        0.0000        0.0000        0.0000        0.0000        0.0000        0.0000        0.0000        0.0000        0.0000        0.0000        0.0000        0.0000        0.0000        0.0000        0.0000        0.0000        0.0000        0.0000        0.0000        0.0000        0.0000        0.0000        0.0000        0.0000        0.0000        0.0000        0.0000        0.0000        0.0000        0.0000        0.0000        0.0000        0.0000        0.0000        0.0000        0.0000        0.0000        0.0000        0.0000        0.0000        0.0000        0.0000        0.0000        0.0000        0.0000        0.0000        0.0000        0.0000        0.0000        0.0000        0.0000        0.0000        0.0000        0.0000        0.0000        0.0000        0.0000        0.0000        0.0000        0.0000        0.0000        0.0000        0.0000        0.0000        0.0000        0.0000        0.0000        0.0000        0.0000        0.0000        0.0000        0.0000        0.0000        0.0000        0.0000        0.0000        0.0000        0.0000        0.0000        0.0000        0.0000        0.0000        0.0000        0.0000        0.0000        0.0000        0.0000        0.0000        0.0000        0.0000        0.0000        0.0000        0.0000        0.0000        0.0000        0.0000        0.0000        0.0000        0.0000        0.0000      162.0956      119.2511       93.7899       84.4266       75.9487       72.8752       59.2453       92.9783       65.8458       61.4154       56.1346       60.2146       70.0525       55.7500       46.2097       46.4743       51.6115       54.7271       49.9726       49.7685       36.8463       35.7854       36.3811       37.6275       38.9902       43.2180       48.8950       66.7311       86.6373      104.7848      130.3350      180.7003      193.7680      196.9401      223.9638      260.8957      258.3223      245.9782      267.1099      243.5686      238.7178      237.9848      255.6438      267.1913      266.8101      278.2224      286.8299      264.4093      303.0194      306.9959      281.9139      231.7557      189.1285      191.0090      192.3302      183.6163      188.4909      187.7040      195.0735      196.7680      199.5260      186.4693      198.2086      221.5699      238.3981      245.2848      254.2427      287.7575      303.5946      326.4762      340.7844      316.8525      305.0210      308.5347      326.8590      310.7171      303.6406      311.7535      312.3884      294.1223      287.1201      273.9531      272.6697      260.7166      247.9934      226.3136      260.3932      501.0030        0.0000        0.0000        0.0000        0.0000        0.0000        0.0000        0.0000        0.0000        0.0000        0.0000        0.0000        0.0000      363.8101      351.4500      367.6200        0.0000      456.0299      490.1099        0.0000        0.0000        0.0000        0.0000        0.0000        0.0000        0.0000        0.0000        0.0000        0.0000        0.0000        0.0000        0.0000        0.0000        0.0000        0.0000        0.0000        0.0000        0.0000        0.0000        0.0000        0.0000        0.0000        0.0000        0.0000        0.0000        0.0000        0.0000        0.0000        0.0000        0.0000        0.0000        0.0000        0.0000        0.0000        0.0000        0.0000        0.0000        0.0000        0.0000        0.0000        0.0000        0.0000
        0.0000        0.0000        0.0000        0.0000        0.0000        0.0000        0.0000        0.0000        0.0000        0.0000        0.0000        0.0000        0.0000        0.0000        0.0000        0.0000        0.0000        0.0000        0.0000        0.0000        0.0000        0.0000        0.0000        0.0000        0.0000        0.0000        0.0000        0.0000        0.0000        0.0000        0.0000        0.0000        0.0000        0.0000        0.0000        0.0000        0.0000        0.0000        0.0000        0.0000        0.0000        0.0000        0.0000        0.0000        0.0000        0.0000        0.0000        0.0000        0.0000        0.0000        0.0000        0.0000        0.0000        0.0000        0.0000        0.0000        0.0000        0.0000        0.0000        0.0000        0.0000        0.0000        0.0000        0.0000        0.0000        0.0000        0.0000        0.0000        0.0000        0.0000        0.0000        0.0000        0.0000        0.0000        0.0000        0.0000        0.0000        0.0000        0.0000        0.0000        0.0000        0.0000        0.0000        0.0000        0.0000        0.0000        0.0000        0.0000        0.0000        0.0000        0.0000        0.0000        0.0000        0.0000        0.0000        0.0000        0.0000        0.0000        0.0000      190.4830      151.2460      118.1860      110.4059       96.7819       77.6549       72.5892       69.8242       88.9710       70.9272       57.3329       51.2252       53.2741       52.2169       42.7607       43.6367       45.2892       43.8836       47.9074       40.3514       37.5890       34.2922       31.9692       29.5250       35.4232       37.1110       40.8803       50.0488       66.5799       91.5364      107.1041      119.3743      233.2615      244.5594      228.5275      255.9073      272.7234      266.4405      251.0162      302.1113      286.3417      259.8873      256.4746      254.1548      275.7355      286.0171      308.7195      325.9342      307.4328      320.4386      301.8965      265.8027      225.4734      214.7446      209.3909      219.2708      214.0500      207.7593      209.5968      225.3749      230.4180      233.0224      217.5432      254.2212      271.7530      287.0357      312.8811      325.1950      327.6895      362.2881      356.2417      347.5157      330.0311      330.0736      335.8318      335.9387      318.2717      322.6185      343.7474      330.5353      312.0066      302.7138      300.2381      279.3598      261.6676      254.6613      230.3068      264.8676      513.9343        0.0000        0.0000        0.0000        0.0000        0.0000        0.0000      283.6534      251.8500        0.0000        0.0000        0.0000        0.0000      334.8300      338.0100        0.0000        0.0000        0.0000        0.0000        0.0000        0.0000        0.0000        0.0000        0.0000        0.0000        0.0000        0.0000        0.0000        0.0000        0.0000        0.0000        0.0000        0.0000        0.0000        0.0000        0.0000        0.0000        0.0000        0.0000        0.0000        0.0000        0.0000        0.0000        0.0000        0.0000        0.0000        0.0000        0.0000        0.0000        0.0000        0.0000        0.0000        0.0000        0.0000        0.0000        0.0000        0.0000        0.0000        0.0000        0.0000        0.0000        0.0000
        0.0000        0.0000        0.0000        0.0000        0.0000        0.0000        0.0000        0.0000        0.0000        0.0000        0.0000        0.0000        0.0000        0.0000        0.0000        0.0000        0.0000        0.0000        0.0000        0.0000        0.0000        0.0000        0.0000        0.0000        0.0000        0.0000        0.0000        0.0000        0.0000        0.0000        0.0000        0.0000        0.0000        0.0000        0.0000        0.0000        0.0000        0.0000        0.0000        0.0000        0.0000        0.0000        0.0000        0.0000        0.0000        0.0000        0.0000        0.0000        0.0000        0.0000        0.0000        0.0000        0.0000        0.0000        0.0000        0.0000        0.0000        0.0000        0.0000        0.0000        0.0000        0.0000        0.0000        0.0000        0.0000        0.0000        0.0000        0.0000        0.0000        0.0000        0.0000        0.0000        0.0000        0.0000        0.0000        0.0000        0.0000        0.0000        0.0000        0.0000        0.0000        0.0000        0.0000        0.0000        0.0000        0.0000        0.0000        0.0000        0.0000        0.0000        0.0000        0.0000        0.0000        0.0000        0.0000        0.0000        0.0000      223.7922      236.0403      171.7714      119.9791      112.6141       93.4081       85.5506       82.2240       78.0160       77.8439       75.3157       66.9059       57.8000       52.0281       44.0450       49.3283       46.4522       42.1044       46.5958       39.1897       33.4678       35.1921       34.3430       35.8329       33.1763       31.9850       35.1539       38.3476       39.0219       45.6241       57.2085       66.7072       85.6430      112.2569      158.9878      200.3670      211.6381      236.4566      262.5194      250.8883      257.9225      278.7499      293.3954      287.7399      297.8118      275.2932      291.8671      305.1888      305.2404      315.9890      288.7190      278.4878      276.9464      272.0259      244.0036      243.2082      236.6653      231.9853      251.5039      264.4268      268.9295      290.2726      281.0173      286.4105      285.4246      297.7864      340.4309      364.1438      359.4965      361.5918      375.0280      356.7412      361.9057      351.1688      350.8076      358.7495      380.3994      393.8899      345.3986      350.2887      357.0604      341.9258      332.5994      295.7086      283.7546      255.9621      262.7299      269.1207      279.5303      297.5133        0.0000        0.0000        0.0000        0.0000        0.0000      200.1762      205.4833      187.6978      201.8100        0.0000        0.0000        0.0000        0.0000        0.0000        0.0000        0.0000        0.0000        0.0000        0.0000        0.0000        0.0000        0.0000        0.0000        0.0000        0.0000        0.0000        0.0000        0.0000        0.0000        0.0000        0.0000        0.0000        0.0000        0.0000        0.0000        0.0000        0.0000        0.0000        0.0000        0.0000        0.0000        0.0000        0.0000        0.0000        0.0000        0.0000        0.0000        0.0000        0.0000        0.0000        0.0000        0.0000        0.0000        0.0000        0.0000        0.0000        0.0000        0.0000        0.0000        0.0000        0.0000        0.0000
        0.0000        0.0000        0.0000        0.0000        0.0000        0.0000        0.0000        0.0000        0.0000        0.0000        0.0000        0.0000        0.0000        0.0000        0.0000        0.0000        0.0000        0.0000        0.0000        0.0000        0.0000        0.0000        0.0000        0.0000        0.0000        0.0000        0.0000        0.0000        0.0000        0.0000        0.0000        0.0000        0.0000        0.0000        0.0000        0.0000        0.0000        0.0000        0.0000        0.0000        0.0000        0.0000        0.0000        0.0000        0.0000        0.0000        0.0000        0.0000        0.0000        0.0000        0.0000        0.0000        0.0000        0.0000        0.0000        0.0000        0.0000        0.0000        0.0000        0.0000        0.0000        0.0000        0.0000        0.0000        0.0000        0.0000        0.0000        0.0000        0.0000        0.0000        0.0000        0.0000        0.0000        0.0000        0.0000        0.0000        0.0000        0.0000        0.0000        0.0000        0.0000        0.0000        0.0000        0.0000        0.0000        0.0000        0.0000        0.0000        0.0000        0.0000        0.0000        0.0000        0.0000        0.0000        0.0000        0.0000        0.0000      223.8268      213.8182      146.6917      110.3094       96.2479       78.8301       82.5554       86.4156       79.8881       96.6074       82.7392       70.7177       67.3034       58.7489       50.4688       44.4171       43.5926       45.4310       42.0297       36.4528       34.8409       37.9907       35.2199       39.6324       34.4808       39.5546       41.9483       41.8107       41.8003       51.0239       55.8186       63.6461       77.7552       95.0232      148.7001      182.5954      196.1160      224.2436      247.9105      239.9808      256.9422      267.2745      273.4206      288.2953      292.3862      274.1776      266.8241      249.0785      269.1935      293.4646      290.4457      284.9614      303.8503      312.9015      297.0146      252.9397      251.0958      279.2381      289.6195      316.7056      323.3631      346.6161      344.3509      381.4399      406.2634      389.5869      378.4026      380.3542      384.2509      369.5411      361.0362      385.8833      402.1157      384.6432      371.9100      378.0107      414.6717      395.2097      366.9200      344.6061      324.4512      308.5409      291.8320      267.8081      240.9675      231.8719      238.9282      257.1321      247.8930      274.7545        0.0000        0.0000        0.0000      129.9900      165.9898      180.0800      194.0855      188.6361      147.3900        0.0000        0.0000        0.0000        0.0000        0.0000        0.0000        0.0000        0.0000        0.0000        0.0000        0.0000        0.0000        0.0000        0.0000        0.0000        0.0000        0.0000        0.0000        0.0000        0.0000        0.0000        0.0000        0.0000        0.0000        0.0000        0.0000        0.0000        0.0000        0.0000        0.0000        0.0000        0.0000        0.0000        0.0000        0.0000        0.0000        0.0000        0.0000        0.0000        0.0000        0.0000        0.0000        0.0000        0.0000        0.0000        0.0000        0.0000        0.0000        0.0000        0.0000        0.0000        0.0000        0.0000
        0.0000        0.0000        0.0000        0.0000        0.0000        0.0000        0.0000        0.0000        0.0000        0.0000        0.0000        0.0000        0.0000        0.0000        0.0000        0.0000        0.0000        0.0000        0.0000        0.0000        0.0000        0.0000        0.0000        0.0000        0.0000        0.0000        0.0000        0.0000        0.0000        0.0000        0.0000        0.0000        0.0000        0.0000        0.0000        0.0000        0.0000        0.0000        0.0000        0.0000        0.0000        0.0000        0.0000        0.0000        0.0000        0.0000        0.0000        0.0000        0.0000        0.0000        0.0000        0.0000        0.0000        0.0000        0.0000        0.0000        0.0000        0.0000        0.0000        0.0000        0.0000        0.0000        0.0000        0.0000        0.0000        0.0000        0.0000        0.0000        0.0000        0.0000        0.0000        0.0000        0.0000        0.0000        0.0000        0.0000        0.0000        0.0000        0.0000        0.0000        0.0000        0.0000        0.0000        0.0000        0.0000        0.0000        0.0000        0.0000        0.0000        0.0000        0.0000        0.0000        0.0000        0.0000        0.0000        0.0000      206.7454      211.2733      169.4861      138.0111      124.6837      124.1771      109.1842      100.9020       92.7048       98.5712      101.3785       95.1971       85.7852       85.4361       78.9920       59.6309       52.1035       56.7478       53.3706       45.8835       41.4350      143.4461       67.9202       40.0925       56.1459       51.8321       56.3049       50.6026       44.6129       51.9579       53.0389       52.6665       59.7993       68.1940       83.4401      128.0688      160.8013      179.6209      208.4236      236.3948      230.0977      224.8918      244.0871      270.0103      228.9589      217.9982      218.9131      237.0265      223.1892      233.5336      259.0322      251.7588      256.9558      287.3944      308.2245      272.9965      274.7532      290.2146      312.3984      325.1218      338.0613      365.2686      398.7917      415.3279      429.5967      452.5796      448.5744      432.2523      417.5939      386.6209      389.9722      394.4063      413.9491      423.7375      403.4460      393.9675      408.2650      399.3995      377.2166      330.4084      306.6766      288.8976      262.0373      238.1785      205.1556      190.4692      192.2955      236.9341      285.5228      318.1239        0.0000        0.0000        0.0000        0.0000      143.7215      139.0247      157.2593      163.2463      174.2747      149.5200        0.0000        0.0000        0.0000        0.0000        0.0000        0.0000        0.0000        0.0000        0.0000        0.0000        0.0000        0.0000        0.0000        0.0000        0.0000        0.0000        0.0000        0.0000        0.0000        0.0000        0.0000        0.0000        0.0000        0.0000        0.0000        0.0000        0.0000        0.0000        0.0000        0.0000        0.0000        0.0000        0.0000        0.0000        0.0000        0.0000        0.0000        0.0000        0.0000        0.0000        0.0000        0.0000        0.0000        0.0000        0.0000        0.0000        0.0000        0.0000        0.0000        0.0000        0.0000        0.0000        0.0000
        0.0000        0.0000        0.0000        0.0000        0.0000        0.0000        0.0000        0.0000        0.0000        0.0000        0.0000        0.0000        0.0000        0.0000        0.0000        0.0000        0.0000        0.0000        0.0000        0.0000        0.0000        0.0000        0.0000        0.0000        0.0000        0.0000        0.0000        0.0000        0.0000        0.0000        0.0000        0.0000        0.0000        0.0000        0.0000        0.0000        0.0000        0.0000        0.0000        0.0000        0.0000        0.0000        0.0000        0.0000        0.0000        0.0000        0.0000        0.0000        0.0000        0.0000        0.0000        0.0000        0.0000        0.0000        0.0000        0.0000        0.0000        0.0000        0.0000        0.0000        0.0000        0.0000        0.0000        0.0000        0.0000        0.0000        0.0000        0.0000        0.0000        0.0000        0.0000        0.0000        0.0000        0.0000        0.0000        0.0000        0.0000        0.0000        0.0000        0.0000        0.0000        0.0000        0.0000        0.0000        0.0000        0.0000        0.0000        0.0000        0.0000        0.0000        0.0000        0.0000        0.0000        0.0000        0.0000        0.0000      222.1317      231.9335      186.4447      155.5589      133.0711      141.0984      129.9233      117.2345      104.2302      110.9246      109.1171      101.1545       93.3236       84.9824       80.7838       66.1726       62.3108       59.9234       53.9951       46.2944       42.0317       83.8421       79.1892       40.4879       57.1782       45.1140       50.4913       53.2132       51.9010       51.0173       53.4709       56.6324       74.2444       71.8850       84.5485      116.1455      134.3445      147.2950      155.1242      185.0427      201.7615      200.8682      244.5287      256.5251      209.7010      214.0863      226.4017      238.6893      214.5341      260.2193      244.3784      242.1117      261.3793      270.7786      277.2622      280.8587      346.8361      347.9042      348.8920      345.5519      367.3192      400.4194      427.3618      443.4940      439.7190      467.7870      466.5154      454.1105      455.7220      453.2023      451.4388      455.7480      446.9430      418.8745      413.8744      402.6541      398.5487      366.9557      354.0163      317.3268      292.7684      265.7819      243.2515      232.8890      191.3517      164.0972      185.6218        0.0000        0.0000        0.0000        0.0000        0.0000        0.0000      117.4006      123.6752      129.6712      133.4519      148.3282      155.7519        0.0000        0.0000        0.0000        0.0000        0.0000        0.0000        0.0000        0.0000        0.0000        0.0000        0.0000        0.0000        0.0000        0.0000        0.0000        0.0000        0.0000        0.0000        0.0000        0.0000        0.0000        0.0000        0.0000        0.0000        0.0000        0.0000        0.0000        0.0000        0.0000        0.0000        0.0000        0.0000        0.0000        0.0000        0.0000        0.0000        0.0000        0.0000        0.0000        0.0000        0.0000        0.0000        0.0000        0.0000        0.0000        0.0000        0.0000        0.0000        0.0000        0.0000        0.0000        0.0000        0.0000        0.0000
        0.0000        0.0000        0.0000        0.0000        0.0000        0.0000        0.0000        0.0000        0.0000        0.0000        0.0000        0.0000        0.0000        0.0000        0.0000        0.0000        0.0000        0.0000        0.0000        0.0000        0.0000        0.0000        0.0000        0.0000        0.0000        0.0000        0.0000        0.0000        0.0000        0.0000        0.0000        0.0000        0.0000        0.0000        0.0000        0.0000        0.0000        0.0000        0.0000        0.0000        0.0000        0.0000        0.0000        0.0000        0.0000        0.0000        0.0000        0.0000        0.0000        0.0000        0.0000        0.0000        0.0000        0.0000        0.0000        0.0000        0.0000        0.0000        0.0000        0.0000        0.0000        0.0000        0.0000        0.0000        0.0000        0.0000        0.0000        0.0000        0.0000        0.0000        0.0000        0.0000        0.0000        0.0000        0.0000        0.0000        0.0000        0.0000        0.0000        0.0000        0.0000        0.0000        0.0000        0.0000        0.0000        0.0000        0.0000        0.0000        0.0000        0.0000        0.0000        0.0000        0.0000        0.0000        0.0000        0.0000      227.4248      249.4195      202.5819      164.4159      144.1784      135.6520      132.9111      118.1746      105.2027      108.4446      107.3030      106.4588      102.7960      103.9936      105.3662       92.0534       76.3910       63.7601       60.7760       53.3911       47.3831       51.9674       66.3274       53.1466       61.9332       50.1752       63.1860       59.2312       58.8222       64.2313       68.0357       70.2726      105.9579       83.1176       81.4665      105.0884      113.5035      129.1805      138.8358      153.5234      156.7000      207.2399      240.8481      229.6661      200.1724      205.8952      222.6308      220.3987      216.4889      227.2344      239.6001      239.8304      254.7305      279.3440      282.1732      306.8510      321.8668      330.8957      341.4615      372.9536      400.0492      418.1047      425.9259      430.4348      449.1245      477.0801      463.1497      496.8535      491.6817      496.3062      458.3078      438.9355      445.5139      400.3325      408.4077      375.0212      348.7219      313.3898      300.3826      304.3016      290.6522      266.4002      238.8371      232.4595      192.8324      166.8603        0.0000        0.0000        0.0000        0.0000        0.0000        0.0000      101.2540      100.6790      120.7839      138.1478      139.8720      142.6149      153.8748        0.0000        0.0000        0.0000        0.0000        0.0000        0.0000        0.0000        0.0000        0.0000        0.0000        0.0000        0.0000        0.0000        0.0000        0.0000        0.0000        0.0000        0.0000        0.0000        0.0000        0.0000        0.0000        0.0000        0.0000        0.0000        0.0000        0.0000        0.0000        0.0000        0.0000        0.0000        0.0000        0.0000        0.0000        0.0000        0.0000        0.0000        0.0000        0.0000        0.0000        0.0000        0.0000        0.0000        0.0000        0.0000        0.0000        0.0000        0.0000        0.0000        0.0000        0.0000        0.0000        0.0000        0.0000
        0.0000        0.0000        0.0000        0.0000        0.0000        0.0000        0.0000        0.0000        0.0000        0.0000        0.0000        0.0000        0.0000        0.0000        0.0000        0.0000        0.0000        0.0000        0.0000        0.0000        0.0000        0.0000        0.0000        0.0000        0.0000        0.0000        0.0000        0.0000        0.0000        0.0000        0.0000        0.0000        0.0000        0.0000        0.0000        0.0000        0.0000        0.0000        0.0000        0.0000        0.0000        0.0000        0.0000        0.0000        0.0000        0.0000        0.0000        0.0000        0.0000        0.0000        0.0000        0.0000        0.0000        0.0000        0.0000        0.0000        0.0000        0.0000        0.0000        0.0000        0.0000        0.0000        0.0000        0.0000        0.0000        0.0000        0.0000        0.0000        0.0000        0.0000        0.0000        0.0000        0.0000        0.0000        0.0000        0.0000        0.0000        0.0000        0.0000        0.0000        0.0000        0.0000        0.0000        0.0000        0.0000        0.0000        0.0000        0.0000        0.0000        0.0000        0.0000        0.0000        0.0000        0.0000        0.0000        0.0000        0.0000      227.9156      173.5863      180.8269      154.2793      147.0911      142.2090      131.3102      123.5674      108.6552       99.5099      105.7542      109.7498      110.9436      104.9229       89.6083       85.5646       76.4887       75.2941       58.6943       58.1437       59.2574       64.4423       56.3107       53.7169       60.9032       71.4658       76.8401       92.8018       93.0457       78.2018       74.6217      104.2849       91.8170       83.2117      105.7517      107.6717      120.8381      137.6393      175.5280      180.7247      186.8208      194.6615      214.1560      212.5146      218.9101      208.7249      218.2608      226.5082      219.9624      225.8355      242.1884      261.1061      299.3472      306.6437      316.6621      306.2793      297.8755      320.4736      335.6565      386.0994      379.9192      365.1076      371.4474      397.2916      442.2577      462.6693      472.3895      461.7643      447.8116      433.2901      423.9347      420.4112      386.0002      363.0946      327.1767      300.5508      260.5766      248.9473      240.9784      226.7583      221.8789      209.4057      200.0266      199.8632        0.0000        0.0000        0.0000        0.0000        0.0000        0.0000        0.0000      100.9538      102.6994      122.9323      152.6461      151.1774      142.6042      162.5797        0.0000        0.0000        0.0000        0.0000        0.0000        0.0000        0.0000        0.0000        0.0000        0.0000        0.0000        0.0000        0.0000        0.0000        0.0000        0.0000        0.0000        0.0000        0.0000        0.0000        0.0000        0.0000        0.0000        0.0000        0.0000        0.0000        0.0000        0.0000        0.0000        0.0000        0.0000        0.0000        0.0000        0.0000        0.0000        0.0000        0.0000        0.0000        0.0000        0.0000        0.0000        0.0000        0.0000        0.0000        0.0000        0.0000        0.0000        0.0000        0.0000        0.0000        0.0000        0.0000        0.0000        0.0000
        0.0000        0.0000        0.0000        0.0000        0.0000        0.0000        0.0000        0.0000        0.0000        0.0000        0.0000        0.0000        0.0000        0.0000        0.0000        0.0000        0.0000        0.0000        0.0000        0.0000        0.0000        0.0000        0.0000        0.0000        0.0000        0.0000        0.0000        0.0000        0.0000        0.0000        0.0000        0.0000        0.0000        0.0000        0.0000        0.0000        0.0000        0.0000        0.0000        0.0000        0.0000        0.0000        0.0000        0.0000        0.0000        0.0000        0.0000        0.0000        0.0000        0.0000        0.0000        0.0000        0.0000        0.0000        0.0000        0.0000        0.0000        0.0000        0.0000        0.0000        0.0000        0.0000        0.0000        0.0000        0.0000        0.0000        0.0000        0.0000        0.0000        0.0000        0.0000        0.0000        0.0000        0.0000        0.0000        0.0000        0.0000        0.0000        0.0000        0.0000        0.0000        0.0000        0.0000        0.0000        0.0000        0.0000        0.0000        0.0000        0.0000        0.0000        0.0000        0.0000        0.0000        0.0000        0.0000        0.0000      340.1315      208.3402      196.2678      203.5515        0.0000      160.9978      158.9285      186.9771      169.0110      147.1427      137.9681      105.0570      104.8145      124.3291      102.0478       82.3850       83.3224       82.1936       69.3655       73.3223       73.4157       66.9159       65.3388       49.9386       57.5793       58.9548       68.6411       81.6880      115.3475       86.4740       76.6140       77.1592       77.8647       82.4814       91.7728       96.9975       98.1567      103.1444      117.7090      152.2788      176.2370      153.1079      186.4334      213.4818      196.2263      209.3308      220.6582      213.0726      196.5372      196.0938      197.0136      219.0050      229.4758      263.0142      280.1752      252.8484      247.0533      221.9156      253.3220      291.0528      309.5476      307.1510      291.5717      348.1014      366.7740      379.3192      368.4818      397.2735      381.0787      375.1243      372.1047      356.6704      344.5531      324.6465      275.8391      253.3124      200.2935      173.0163      161.8064      139.8468      160.1344      173.3983      168.6653        0.0000        0.0000        0.0000        0.0000        0.0000      112.8900       87.1800        0.0000      134.5527      136.1020      145.8157      184.8899      196.6888      187.8765      183.2356        0.0000        0.0000        0.0000        0.0000        0.0000        0.0000        0.0000        0.0000        0.0000        0.0000        0.0000        0.0000        0.0000        0.0000        0.0000        0.0000        0.0000        0.0000        0.0000        0.0000        0.0000        0.0000        0.0000        0.0000        0.0000        0.0000        0.0000        0.0000        0.0000        0.0000        0.0000        0.0000        0.0000        0.0000        0.0000        0.0000        0.0000        0.0000        0.0000        0.0000        0.0000        0.0000        0.0000        0.0000        0.0000        0.0000        0.0000        0.0000        0.0000        0.0000        0.0000        0.0000        0.0000        0.0000        0.0000
        0.0000        0.0000        0.0000        0.0000        0.0000        0.0000        0.0000        0.0000        0.0000        0.0000        0.0000        0.0000        0.0000        0.0000        0.0000        0.0000        0.0000        0.0000        0.0000        0.0000        0.0000        0.0000        0.0000        0.0000        0.0000        0.0000        0.0000        0.0000        0.0000        0.0000        0.0000        0.0000        0.0000        0.0000        0.0000        0.0000        0.0000        0.0000        0.0000        0.0000        0.0000        0.0000        0.0000        0.0000        0.0000        0.0000        0.0000        0.0000        0.0000        0.0000        0.0000        0.0000        0.0000        0.0000        0.0000        0.0000        0.0000        0.0000        0.0000        0.0000        0.0000        0.0000        0.0000        0.0000        0.0000        0.0000        0.0000        0.0000        0.0000        0.0000        0.0000        0.0000        0.0000        0.0000        0.0000        0.0000        0.0000        0.0000        0.0000        0.0000        0.0000        0.0000        0.0000        0.0000        0.0000        0.0000        0.0000        0.0000        0.0000        0.0000        0.0000        0.0000        0.0000        0.0000        0.0000        0.0000        0.0000      206.2108        0.0000        0.0000        0.0000      174.9292      162.2426      170.8362      173.8150      170.4677      149.9064      111.6834      120.2081      129.5625      121.4141       97.2475       96.2171      101.4253       98.7664       81.2361       77.5532       74.1246       73.0776       63.6082       66.7439       68.1953       73.5715       88.5428       89.3147       82.2929       84.3858       87.8746       85.1973       80.5014       78.4910       87.0196       91.7451       98.2821      109.4870      114.9439      139.9456      158.3127      161.2580      143.6528      118.7841      119.3184      151.3296      169.6965      172.0555      178.2364      187.7950      202.0376      227.7703      240.4418      239.2406      246.8937      229.6141      236.7334      232.7580      254.5623      301.7325      266.0421      272.8069      319.1205      329.2818      321.8426      324.5659      329.3999      314.6817      306.6642      295.4052      278.2973      286.5912      283.2423      235.1948      177.1796      145.5091      140.9710      142.3158      116.0461      120.3374      165.9372      139.1152        0.0000        0.0000        0.0000        0.0000        0.0000       78.1800       76.3800       84.4500      141.3973      144.8104      181.6930      190.5443      188.4841      200.3163      220.2868        0.0000        0.0000        0.0000        0.0000        0.0000        0.0000        0.0000        0.0000        0.0000        0.0000        0.0000        0.0000        0.0000        0.0000        0.0000        0.0000        0.0000        0.0000        0.0000        0.0000        0.0000        0.0000        0.0000        0.0000        0.0000        0.0000        0.0000        0.0000        0.0000        0.0000        0.0000        0.0000        0.0000        0.0000        0.0000        0.0000        0.0000        0.0000        0.0000        0.0000        0.0000        0.0000        0.0000        0.0000        0.0000        0.0000        0.0000        0.0000        0.0000        0.0000        0.0000        0.0000        0.0000        0.0000        0.0000
        0.0000        0.0000        0.0000        0.0000        0.0000        0.0000        0.0000        0.0000        0.0000        0.0000        0.0000        0.0000        0.0000        0.0000        0.0000        0.0000        0.0000        0.0000        0.0000        0.0000        0.0000        0.0000        0.0000        0.0000        0.0000        0.0000        0.0000        0.0000        0.0000        0.0000        0.0000        0.0000        0.0000        0.0000        0.0000        0.0000        0.0000        0.0000        0.0000        0.0000        0.0000        0.0000        0.0000        0.0000        0.0000        0.0000        0.0000        0.0000        0.0000        0.0000        0.0000        0.0000        0.0000        0.0000        0.0000        0.0000        0.0000        0.0000        0.0000        0.0000        0.0000        0.0000        0.0000        0.0000        0.0000        0.0000        0.0000        0.0000        0.0000        0.0000        0.0000        0.0000        0.0000        0.0000        0.0000        0.0000        0.0000        0.0000        0.0000        0.0000        0.0000        0.0000        0.0000        0.0000        0.0000        0.0000        0.0000        0.0000        0.0000        0.0000        0.0000        0.0000        0.0000        0.0000        0.0000        0.0000        0.0000        0.0000        0.0000        0.0000        0.0000      173.9432      165.8159      189.3855      170.2891      155.7028      143.3376      119.5837      111.5268      110.9033      110.2751      109.0928      101.6226      100.5960      101.0724      100.9153       97.7792      100.2047       92.6892       75.2207       80.6119       84.5296       88.8245      103.7368      104.7774      102.3476      105.8477      102.3977      100.9945      112.0960       93.2620       95.3123      102.8256      109.9588      128.1745      142.0779      132.3036      144.3059      129.5063      115.1220      127.8602      124.5838      115.2896      154.0654      148.9174      172.6549      178.3772      197.4190      203.9988      227.3839      215.5660      215.4441      218.7662      235.6810      239.1381      258.1087      275.6810      248.8140      258.2824      316.8018      296.3945      284.4814      281.3727      285.1004      271.1829      272.0300      250.1850      233.8439      232.3545      201.5850      186.8836      152.2067      132.6570      138.1182      129.6561      131.4278      147.8378        0.0000        0.0000        0.0000        0.0000        0.0000        0.0000      132.5700      145.4700       68.0700       72.5700      143.2809      140.3371      174.9634      183.7284      175.2243      194.1819      226.7609        0.0000        0.0000        0.0000        0.0000        0.0000        0.0000        0.0000        0.0000        0.0000        0.0000        0.0000        0.0000        0.0000        0.0000        0.0000        0.0000        0.0000        0.0000        0.0000        0.0000        0.0000        0.0000        0.0000        0.0000        0.0000        0.0000        0.0000        0.0000        0.0000        0.0000        0.0000        0.0000        0.0000        0.0000        0.0000        0.0000        0.0000        0.0000        0.0000        0.0000        0.0000        0.0000        0.0000        0.0000        0.0000        0.0000        0.0000        0.0000        0.0000        0.0000        0.0000        0.0000        0.0000        0.0000        0.0000
        0.0000        0.0000        0.0000        0.0000        0.0000        0.0000        0.0000        0.0000        0.0000        0.0000        0.0000        0.0000        0.0000        0.0000        0.0000        0.0000        0.0000        0.0000        0.0000        0.0000        0.0000        0.0000        0.0000        0.0000        0.0000        0.0000        0.0000        0.0000        0.0000        0.0000        0.0000        0.0000        0.0000        0.0000        0.0000        0.0000        0.0000        0.0000        0.0000        0.0000        0.0000        0.0000        0.0000        0.0000        0.0000        0.0000        0.0000        0.0000        0.0000        0.0000        0.0000        0.0000        0.0000        0.0000        0.0000        0.0000        0.0000        0.0000        0.0000        0.0000        0.0000        0.0000        0.0000        0.0000        0.0000        0.0000        0.0000        0.0000        0.0000        0.0000        0.0000        0.0000        0.0000        0.0000        0.0000        0.0000        0.0000        0.0000        0.0000        0.0000        0.0000        0.0000        0.0000        0.0000        0.0000        0.0000        0.0000        0.0000        0.0000        0.0000        0.0000        0.0000        0.0000        0.0000        0.0000        0.0000        0.0000        0.0000        0.0000        0.0000        0.0000        0.0000      173.9366      167.2310      157.7895      149.7629      122.8801      109.1020      105.1164      103.6446      113.8793      107.0260      125.9307      129.2028      140.6527      152.8678      158.9039      149.8314      139.6270      118.2527      124.4035      131.1285      142.6929      141.3949      149.6637      154.8328      158.4737      146.4227      129.9497      122.5284      135.4776      162.8947      140.6769      146.9113      156.2713      175.4752      155.6661      137.1696      109.8840       89.4817      104.5919      111.1055      102.2854      126.7972      141.7666      158.7326      176.5546      183.6546      195.3710      214.8491      208.2280      194.6466      224.3571      262.6391      234.7809      224.9792      236.4570      241.4434      241.6854      284.7871      266.9846      250.5569      244.6538      239.3898      249.0223      243.1870      226.2076      197.8097      197.2384      169.2138      162.1805      166.0146      158.8650      123.7941      125.9501      134.4807      138.1110        0.0000        0.0000        0.0000        0.0000        0.0000        0.0000        0.0000      122.4900      127.9800       53.6700      133.6257      146.5172      188.6133      191.4911      175.3712      193.0031      229.1125        0.0000        0.0000        0.0000        0.0000        0.0000        0.0000        0.0000        0.0000        0.0000        0.0000        0.0000        0.0000        0.0000        0.0000        0.0000        0.0000        0.0000        0.0000        0.0000        0.0000        0.0000        0.0000        0.0000        0.0000        0.0000        0.0000        0.0000        0.0000        0.0000        0.0000        0.0000        0.0000        0.0000        0.0000        0.0000        0.0000        0.0000        0.0000        0.0000        0.0000        0.0000        0.0000        0.0000        0.0000        0.0000        0.0000        0.0000        0.0000        0.0000        0.0000        0.0000        0.0000        0.0000        0.0000        0.0000
        0.0000        0.0000        0.0000        0.0000        0.0000        0.0000        0.0000        0.0000        0.0000        0.0000        0.0000        0.0000        0.0000        0.0000        0.0000        0.0000        0.0000        0.0000        0.0000        0.0000        0.0000        0.0000        0.0000        0.0000        0.0000        0.0000        0.0000        0.0000        0.0000        0.0000        0.0000        0.0000        0.0000        0.0000        0.0000        0.0000        0.0000        0.0000        0.0000        0.0000        0.0000        0.0000        0.0000        0.0000        0.0000        0.0000        0.0000        0.0000        0.0000        0.0000        0.0000        0.0000        0.0000        0.0000        0.0000        0.0000        0.0000        0.0000        0.0000        0.0000        0.0000        0.0000        0.0000        0.0000        0.0000        0.0000        0.0000        0.0000        0.0000        0.0000        0.0000        0.0000        0.0000        0.0000        0.0000        0.0000        0.0000        0.0000        0.0000        0.0000        0.0000        0.0000        0.0000        0.0000        0.0000        0.0000        0.0000        0.0000        0.0000        0.0000        0.0000        0.0000        0.0000        0.0000        0.0000        0.0000        0.0000        0.0000        0.0000        0.0000        0.0000        0.0000        0.0000      137.8353      126.6546       94.0176       90.1245       89.4998       83.7614       93.3756      109.0793      135.9245      151.4934      158.0620      180.8485      221.5683      230.4457      231.0078      219.6477      204.4619      220.5047      190.9280      200.0010      209.8020      201.0874      204.2934      217.4871        0.0000        0.0000      171.1637      167.8636      163.7040      142.9784      128.6873      132.8862      147.2781      132.3305      105.3370      100.7072      106.8676      104.7099      106.9144      114.6774      129.5300      137.3513      163.0156      172.9844      184.6350      228.7834      217.4492      182.7561      188.9934      220.9096      218.5837      216.4561      227.2182      222.8138      218.1453      229.0533      215.3349      203.7400      189.3191      185.8749      178.3317      177.9874      184.8336      166.4554      147.4300      135.0176      128.8765      132.9889      130.7445      170.9784      136.1060        0.0000        0.0000        0.0000        0.0000        0.0000        0.0000        0.0000        0.0000        0.0000        0.0000        0.0000        0.0000        0.0000      147.3865      153.1533      157.6381      173.3907      171.8607      192.6042        0.0000        0.0000        0.0000        0.0000        0.0000        0.0000        0.0000        0.0000        0.0000        0.0000        0.0000        0.0000        0.0000        0.0000        0.0000        0.0000        0.0000        0.0000        0.0000        0.0000        0.0000        0.0000        0.0000        0.0000        0.0000        0.0000        0.0000        0.0000        0.0000        0.0000        0.0000        0.0000        0.0000        0.0000        0.0000        0.0000        0.0000        0.0000        0.0000        0.0000        0.0000        0.0000        0.0000        0.0000        0.0000        0.0000        0.0000        0.0000        0.0000        0.0000        0.0000        0.0000        0.0000        0.0000        0.0000        0.0000
        0.0000        0.0000        0.0000        0.0000        0.0000        0.0000        0.0000        0.0000        0.0000        0.0000        0.0000        0.0000        0.0000        0.0000        0.0000        0.0000        0.0000        0.0000        0.0000        0.0000        0.0000        0.0000        0.0000        0.0000        0.0000        0.0000        0.0000        0.0000        0.0000        0.0000        0.0000        0.0000        0.0000        0.0000        0.0000        0.0000        0.0000        0.0000        0.0000        0.0000        0.0000        0.0000        0.0000        0.0000        0.0000        0.0000        0.0000        0.0000        0.0000        0.0000        0.0000        0.0000        0.0000        0.0000        0.0000        0.0000        0.0000        0.0000        0.0000        0.0000        0.0000        0.0000        0.0000        0.0000        0.0000        0.0000        0.0000        0.0000        0.0000        0.0000        0.0000        0.0000        0.0000        0.0000        0.0000        0.0000        0.0000        0.0000        0.0000        0.0000        0.0000        0.0000        0.0000        0.0000        0.0000        0.0000        0.0000        0.0000        0.0000        0.0000        0.0000        0.0000        0.0000        0.0000        0.0000        0.0000        0.0000        0.0000        0.0000        0.0000        0.0000        0.0000        0.0000      114.3420      108.7890      102.0450      111.5395       85.3439       85.6486       93.3621      118.1767      158.0616      167.1953      178.6332      202.9698      244.3034      282.2000      269.2675      279.3387      240.2971      231.4247      212.0790      250.9701      255.0885      233.8745      241.1240        0.0000        0.0000        0.0000        0.0000        0.0000        0.0000      137.2168      123.5876      111.2832      103.1395      100.0643      109.4069      116.3184       96.3810       96.0193      110.0964      157.5933      152.8754      167.9295      176.2002      196.0413      203.2563      230.0356      229.4087      201.9028      198.3527      228.8892      213.2521      198.2966      205.8331      203.9916      212.0589      233.4835      208.2216      194.3709      183.7390      164.9114      164.0026      161.8307      158.4755      142.9946      150.7385      129.1596      135.2807      129.4332      132.7780        0.0000        0.0000        0.0000        0.0000        0.0000        0.0000        0.0000        0.0000        0.0000        0.0000        0.0000        0.0000        0.0000        0.0000        0.0000      162.0141      148.7504      144.5418      148.6724      153.9813      190.9176      286.6089        0.0000        0.0000        0.0000        0.0000        0.0000        0.0000        0.0000        0.0000        0.0000        0.0000        0.0000        0.0000        0.0000        0.0000        0.0000        0.0000        0.0000        0.0000        0.0000        0.0000        0.0000        0.0000        0.0000        0.0000        0.0000        0.0000        0.0000        0.0000        0.0000        0.0000        0.0000        0.0000        0.0000        0.0000        0.0000        0.0000        0.0000        0.0000        0.0000        0.0000        0.0000        0.0000        0.0000        0.0000        0.0000        0.0000        0.0000        0.0000        0.0000        0.0000        0.0000        0.0000        0.0000        0.0000        0.0000
        0.0000        0.0000        0.0000        0.0000        0.0000        0.0000        0.0000        0.0000        0.0000        0.0000        0.0000        0.0000        0.0000        0.0000        0.0000        0.0000        0.0000        0.0000        0.0000        0.0000        0.0000        0.0000        0.0000        0.0000        0.0000        0.0000        0.0000        0.0000        0.0000        0.0000        0.0000        0.0000        0.0000        0.0000        0.0000        0.0000        0.0000        0.0000        0.0000        0.0000        0.0000        0.0000        0.0000        0.0000        0.0000        0.0000        0.0000        0.0000        0.0000        0.0000        0.0000        0.0000        0.0000        0.0000        0.0000        0.0000        0.0000        0.0000        0.0000        0.0000        0.0000        0.0000        0.0000        0.0000        0.0000        0.0000        0.0000        0.0000        0.0000        0.0000        0.0000        0.0000        0.0000        0.0000        0.0000        0.0000        0.0000        0.0000        0.0000        0.0000        0.0000        0.0000        0.0000        0.0000        0.0000        0.0000        0.0000        0.0000        0.0000        0.0000        0.0000        0.0000        0.0000        0.0000        0.0000        0.0000        0.0000        0.0000        0.0000        0.0000        0.0000        0.0000        0.0000      145.0807      113.6859      101.9995      119.4369       93.0778       85.3447      100.8953      136.9468      169.5706      176.1943      186.7672      192.6290      225.3614      254.9435        0.0000      290.3610      282.4687        0.0000        0.0000      251.9944      260.6317        0.0000        0.0000        0.0000        0.0000        0.0000        0.0000        0.0000        0.0000      148.1364      124.2481      110.0424      107.6888      100.9871      116.6455      123.6950      115.7147      121.8670      172.8618      200.1012      178.6976      189.3304      187.4094      202.9897      217.0317      247.0820      236.7929      222.9066      203.3627      207.0684      205.0844      196.9740      206.7323      215.5719      227.4122      213.0184      189.2993      178.9113      187.6735      168.4987      162.9713      164.3604      161.0157      137.5148        0.0000        0.0000        0.0000        0.0000        0.0000        0.0000        0.0000        0.0000        0.0000        0.0000        0.0000        0.0000        0.0000        0.0000        0.0000        0.0000        0.0000        0.0000        0.0000        0.0000      150.6575      184.2047      131.8732      146.9147      164.6766        0.0000        0.0000        0.0000        0.0000        0.0000        0.0000        0.0000        0.0000        0.0000        0.0000        0.0000        0.0000        0.0000        0.0000        0.0000        0.0000        0.0000        0.0000        0.0000        0.0000        0.0000        0.0000        0.0000        0.0000        0.0000        0.0000        0.0000        0.0000        0.0000        0.0000        0.0000        0.0000        0.0000        0.0000        0.0000        0.0000        0.0000        0.0000        0.0000        0.0000        0.0000        0.0000        0.0000        0.0000        0.0000        0.0000        0.0000        0.0000        0.0000        0.0000        0.0000        0.0000        0.0000        0.0000        0.0000        0.0000        0.0000
        0.0000        0.0000        0.0000        0.0000        0.0000        0.0000        0.0000        0.0000        0.0000        0.0000        0.0000        0.0000        0.0000        0.0000        0.0000        0.0000        0.0000        0.0000        0.0000        0.0000        0.0000        0.0000        0.0000        0.0000        0.0000        0.0000        0.0000        0.0000        0.0000        0.0000        0.0000        0.0000        0.0000        0.0000        0.0000        0.0000        0.0000        0.0000        0.0000        0.0000        0.0000        0.0000        0.0000        0.0000        0.0000        0.0000        0.0000        0.0000        0.0000        0.0000        0.0000        0.0000        0.0000        0.0000        0.0000        0.0000        0.0000        0.0000        0.0000        0.0000        0.0000        0.0000        0.0000        0.0000        0.0000        0.0000        0.0000        0.0000        0.0000        0.0000        0.0000        0.0000        0.0000        0.0000        0.0000        0.0000        0.0000        0.0000        0.0000        0.0000        0.0000        0.0000        0.0000        0.0000        0.0000        0.0000        0.0000        0.0000        0.0000        0.0000        0.0000        0.0000        0.0000        0.0000        0.0000        0.0000        0.0000        0.0000        0.0000        0.0000        0.0000        0.0000        0.0000      161.1464      139.4617      140.7273      129.8020       97.6928       95.3741      110.0946      134.0533      160.8405      174.8372      170.9993        0.0000        0.0000        0.0000        0.0000        0.0000        0.0000        0.0000        0.0000        0.0000        0.0000        0.0000        0.0000        0.0000        0.0000        0.0000        0.0000        0.0000        0.0000        0.0000      126.6550      108.8961      110.0765      112.7673      117.5650      131.8667      134.1681      142.9606      155.0061      157.5628      174.8927      183.8533      176.6465      201.5941      195.8869      249.6294      218.5782      206.3251      195.7357      199.4645      206.8758      231.0975      248.0922      233.3611      226.8772      221.7363      217.4108      205.4122      231.4268      175.2396      173.2596      172.4337      137.5383        0.0000        0.0000        0.0000        0.0000        0.0000        0.0000        0.0000        0.0000        0.0000        0.0000        0.0000        0.0000        0.0000        0.0000        0.0000        0.0000        0.0000        0.0000        0.0000        0.0000        0.0000        0.0000      141.9667      126.2789      138.1569        0.0000      185.2911      240.6981        0.0000        0.0000        0.0000        0.0000        0.0000        0.0000        0.0000        0.0000        0.0000        0.0000        0.0000        0.0000        0.0000        0.0000        0.0000        0.0000        0.0000        0.0000        0.0000        0.0000        0.0000        0.0000        0.0000        0.0000        0.0000        0.0000        0.0000        0.0000        0.0000        0.0000        0.0000        0.0000        0.0000        0.0000        0.0000        0.0000        0.0000        0.0000        0.0000        0.0000        0.0000        0.0000        0.0000        0.0000        0.0000        0.0000        0.0000        0.0000        0.0000        0.0000        0.0000        0.0000        0.0000        0.0000        0.0000
        0.0000        0.0000        0.0000        0.0000        0.0000        0.0000        0.0000        0.0000        0.0000        0.0000        0.0000        0.0000        0.0000        0.0000        0.0000        0.0000        0.0000        0.0000        0.0000        0.0000        0.0000        0.0000        0.0000        0.0000        0.0000        0.0000        0.0000        0.0000        0.0000        0.0000        0.0000        0.0000        0.0000        0.0000        0.0000        0.0000        0.0000        0.0000        0.0000        0.0000        0.0000        0.0000        0.0000        0.0000        0.0000        0.0000        0.0000        0.0000        0.0000        0.0000        0.0000        0.0000        0.0000        0.0000        0.0000        0.0000        0.0000        0.0000        0.0000        0.0000        0.0000        0.0000        0.0000        0.0000        0.0000        0.0000        0.0000        0.0000        0.0000        0.0000        0.0000        0.0000        0.0000        0.0000        0.0000        0.0000        0.0000        0.0000        0.0000        0.0000        0.0000        0.0000        0.0000        0.0000        0.0000        0.0000        0.0000        0.0000        0.0000        0.0000        0.0000        0.0000        0.0000        0.0000        0.0000        0.0000        0.0000        0.0000        0.0000        0.0000        0.0000        0.0000        0.0000        0.0000        0.0000      114.6727      112.9792      106.8513      109.0122      109.9105      145.9533      165.3172      142.3147      151.4742      160.6954        0.0000        0.0000        0.0000        0.0000        0.0000        0.0000        0.0000        0.0000        0.0000        0.0000        0.0000        0.0000        0.0000        0.0000        0.0000        0.0000        0.0000        0.0000      133.3763      116.4593      114.8605      115.1133      125.6480      126.6676      145.6890      167.8231      193.9375      200.0148      172.5900      195.2929      217.0988      188.5520      195.5314      242.0699      192.1521      215.1848      238.8442      231.2449      229.8920      256.5213      239.2529      231.9120      288.3383      301.8778      345.6101      259.2578      219.9219      201.5735      171.7200      186.1200        0.0000        0.0000        0.0000        0.0000        0.0000        0.0000        0.0000        0.0000        0.0000        0.0000        0.0000        0.0000        0.0000        0.0000        0.0000        0.0000        0.0000        0.0000        0.0000        0.0000        0.0000        0.0000        0.0000        0.0000      158.0508      177.5781        0.0000      223.3200      275.5800        0.0000        0.0000        0.0000        0.0000        0.0000        0.0000        0.0000        0.0000        0.0000        0.0000        0.0000        0.0000        0.0000        0.0000        0.0000        0.0000        0.0000        0.0000        0.0000        0.0000        0.0000        0.0000        0.0000        0.0000        0.0000        0.0000        0.0000        0.0000        0.0000        0.0000        0.0000        0.0000        0.0000        0.0000        0.0000        0.0000        0.0000        0.0000        0.0000        0.0000        0.0000        0.0000        0.0000        0.0000        0.0000        0.0000        0.0000        0.0000        0.0000        0.0000        0.0000        0.0000        0.0000        0.0000        0.0000
        0.0000        0.0000        0.0000        0.0000        0.0000        0.0000        0.0000        0.0000        0.0000        0.0000        0.0000        0.0000        0.0000        0.0000        0.0000        0.0000        0.0000        0.0000        0.0000        0.0000        0.0000        0.0000        0.0000        0.0000        0.0000        0.0000        0.0000        0.0000        0.0000        0.0000        0.0000        0.0000        0.0000        0.0000        0.0000        0.0000        0.0000        0.0000        0.0000        0.0000        0.0000        0.0000        0.0000        0.0000        0.0000        0.0000        0.0000        0.0000        0.0000        0.0000        0.0000        0.0000        0.0000        0.0000        0.0000        0.0000        0.0000        0.0000        0.0000        0.0000        0.0000        0.0000        0.0000        0.0000        0.0000        0.0000        0.0000        0.0000        0.0000        0.0000        0.0000        0.0000        0.0000        0.0000        0.0000        0.0000        0.0000        0.0000        0.0000        0.0000        0.0000        0.0000        0.0000        0.0000        0.0000        0.0000        0.0000        0.0000        0.0000        0.0000        0.0000        0.0000        0.0000        0.0000        0.0000        0.0000        0.0000        0.0000        0.0000        0.0000        0.0000        0.0000        0.0000        0.0000        0.0000        0.0000      125.7716      122.0687      112.1007      123.8688      151.1725      157.1455      144.9705      150.1040      149.2952        0.0000        0.0000        0.0000        0.0000        0.0000        0.0000        0.0000        0.0000        0.0000        0.0000        0.0000        0.0000        0.0000        0.0000        0.0000        0.0000        0.0000        0.0000        0.0000        0.0000      148.0323      161.4633      138.6103      121.0651      171.4226      197.9227      247.5544      218.0355      190.8229      205.6331      195.8644      183.0589      195.9882      228.5528      184.9538      224.6025      236.8571      227.5127      216.3650      237.5089      341.6147      365.4709      309.9807      345.8666      248.7331        0.0000        0.0000      251.8922        0.0000        0.0000        0.0000        0.0000        0.0000        0.0000        0.0000        0.0000        0.0000        0.0000        0.0000        0.0000        0.0000        0.0000        0.0000        0.0000        0.0000        0.0000        0.0000        0.0000        0.0000        0.0000        0.0000        0.0000        0.0000        0.0000      204.5691      193.8953        0.0000        0.0000        0.0000        0.0000        0.0000        0.0000        0.0000        0.0000        0.0000        0.0000        0.0000        0.0000        0.0000        0.0000        0.0000        0.0000        0.0000        0.0000        0.0000        0.0000        0.0000        0.0000        0.0000        0.0000        0.0000        0.0000        0.0000        0.0000        0.0000        0.0000        0.0000        0.0000        0.0000        0.0000        0.0000        0.0000        0.0000        0.0000        0.0000        0.0000        0.0000        0.0000        0.0000        0.0000        0.0000        0.0000        0.0000        0.0000        0.0000        0.0000        0.0000        0.0000        0.0000        0.0000        0.0000        0.0000        0.0000        0.0000
[truncated: 212,709 more chars]
