# Supplementary material for: Multidimensional evaluation of the TRMM 3B43V7 satellite-based precipitation product in mainland China from 1998–2016
Source: PeerJ. 2020 Feb 20;8:e8615. doi: 10.7717/peerj.8615 (PMC7036276; doi:10.7717/peerj.8615)
Supplement: Supplemental Information 2 [file peerj-08-8615-s002.zip › TRMM_3B43 data/TRMM 3B43 data-Year-Month/2011-06.txt]

ncols         249
nrows         175
xllcorner     73.250
yllcorner     6.500
cellsize      0.25000
        0.0000        0.0000        0.0000        0.0000        0.0000        0.0000        0.0000        0.0000        0.0000        0.0000        0.0000        0.0000        0.0000        0.0000        0.0000        0.0000        0.0000        0.0000        0.0000        0.0000        0.0000        0.0000        0.0000        0.0000        0.0000        0.0000        0.0000        0.0000        0.0000        0.0000        0.0000        0.0000        0.0000        0.0000        0.0000        0.0000        0.0000        0.0000        0.0000        0.0000        0.0000        0.0000        0.0000        0.0000        0.0000        0.0000        0.0000        0.0000        0.0000        0.0000        0.0000        0.0000        0.0000        0.0000        0.0000        0.0000        0.0000        0.0000        0.0000        0.0000        0.0000        0.0000        0.0000        0.0000        0.0000        0.0000        0.0000        0.0000        0.0000        0.0000        0.0000        0.0000        0.0000        0.0000        0.0000        0.0000        0.0000        0.0000        0.0000        0.0000        0.0000        0.0000        0.0000        0.0000        0.0000        0.0000        0.0000        0.0000        0.0000        0.0000        0.0000        0.0000        0.0000        0.0000        0.0000        0.0000        0.0000        0.0000        0.0000        0.0000        0.0000        0.0000        0.0000        0.0000        0.0000        0.0000        0.0000        0.0000        0.0000        0.0000        0.0000        0.0000        0.0000        0.0000        0.0000        0.0000        0.0000        0.0000        0.0000        0.0000        0.0000        0.0000        0.0000        0.0000        0.0000        0.0000        0.0000        0.0000        0.0000        0.0000        0.0000        0.0000        0.0000        0.0000        0.0000        0.0000        0.0000        0.0000        0.0000        0.0000        0.0000        0.0000        0.0000        0.0000        0.0000        0.0000        0.0000        0.0000        0.0000        0.0000        0.0000        0.0000        0.0000        0.0000        0.0000        0.0000        0.0000        0.0000        0.0000        0.0000        0.0000        0.0000        0.0000        0.0000        0.0000        0.0000        0.0000        0.0000        0.0000        0.0000        0.0000        0.0000        0.0000       15.3220       15.9285       19.6246        0.0000        0.0000        0.0000       22.4213       21.5950       24.8140       21.1561       21.0426       20.2642       23.4946       26.3808       26.5348       30.0832       36.0713       37.6142       51.1231       62.3849       68.7553       92.9199      102.8840       92.4000       95.7188      107.3801      134.0809      111.1171      116.6316      127.6079       81.0815       88.8714       98.8562       84.8055       85.1273       97.6602       98.6987       95.5650       90.0266      100.1596      138.4040      115.2490      100.9129       89.9615       95.7672      116.0134        0.0000        0.0000        0.0000        0.0000        0.0000        0.0000        0.0000        0.0000        0.0000        0.0000        0.0000        0.0000        0.0000        0.0000        0.0000        0.0000        0.0000        0.0000        0.0000        0.0000        0.0000        0.0000        0.0000        0.0000        0.0000        0.0000        0.0000        0.0000        0.0000        0.0000
        0.0000        0.0000        0.0000        0.0000        0.0000        0.0000        0.0000        0.0000        0.0000        0.0000        0.0000        0.0000        0.0000        0.0000        0.0000        0.0000        0.0000        0.0000        0.0000        0.0000        0.0000        0.0000        0.0000        0.0000        0.0000        0.0000        0.0000        0.0000        0.0000        0.0000        0.0000        0.0000        0.0000        0.0000        0.0000        0.0000        0.0000        0.0000        0.0000        0.0000        0.0000        0.0000        0.0000        0.0000        0.0000        0.0000        0.0000        0.0000        0.0000        0.0000        0.0000        0.0000        0.0000        0.0000        0.0000        0.0000        0.0000        0.0000        0.0000        0.0000        0.0000        0.0000        0.0000        0.0000        0.0000        0.0000        0.0000        0.0000        0.0000        0.0000        0.0000        0.0000        0.0000        0.0000        0.0000        0.0000        0.0000        0.0000        0.0000        0.0000        0.0000        0.0000        0.0000        0.0000        0.0000        0.0000        0.0000        0.0000        0.0000        0.0000        0.0000        0.0000        0.0000        0.0000        0.0000        0.0000        0.0000        0.0000        0.0000        0.0000        0.0000        0.0000        0.0000        0.0000        0.0000        0.0000        0.0000        0.0000        0.0000        0.0000        0.0000        0.0000        0.0000        0.0000        0.0000        0.0000        0.0000        0.0000        0.0000        0.0000        0.0000        0.0000        0.0000        0.0000        0.0000        0.0000        0.0000        0.0000        0.0000        0.0000        0.0000        0.0000        0.0000        0.0000        0.0000        0.0000        0.0000        0.0000        0.0000        0.0000        0.0000        0.0000        0.0000        0.0000        0.0000        0.0000        0.0000        0.0000        0.0000        0.0000        0.0000        0.0000        0.0000        0.0000        0.0000        0.0000        0.0000        0.0000        0.0000        0.0000        0.0000        0.0000        0.0000        0.0000        0.0000        0.0000        0.0000        0.0000        0.0000        0.0000        0.0000        0.0000       11.5612       12.6308       14.8938       15.6227       16.5301       23.2655       24.2413       27.0661       26.4482       24.6112       25.2082       26.2024       25.6977       27.7287       28.0016       29.3283       32.8156       33.9323       35.2745       44.4585       56.6888       71.3957       73.8949       87.1581      102.8573      104.2893      123.7645      152.0238      142.1594       95.6273       87.8347       92.1821       87.8723       80.0806       72.0525       71.3798       71.9593       81.6837       74.8441       90.4389      102.7673      143.2439      156.6379      132.7282      124.2605      114.5910       99.1908      100.7149      101.5901      116.9947      111.5680      122.8720      127.3662      125.6364        0.0000        0.0000        0.0000        0.0000        0.0000        0.0000        0.0000        0.0000        0.0000        0.0000        0.0000        0.0000        0.0000        0.0000        0.0000        0.0000        0.0000        0.0000        0.0000        0.0000        0.0000        0.0000        0.0000
        0.0000        0.0000        0.0000        0.0000        0.0000        0.0000        0.0000        0.0000        0.0000        0.0000        0.0000        0.0000        0.0000        0.0000        0.0000        0.0000        0.0000        0.0000        0.0000        0.0000        0.0000        0.0000        0.0000        0.0000        0.0000        0.0000        0.0000        0.0000        0.0000        0.0000        0.0000        0.0000        0.0000        0.0000        0.0000        0.0000        0.0000        0.0000        0.0000        0.0000        0.0000        0.0000        0.0000        0.0000        0.0000        0.0000        0.0000        0.0000        0.0000        0.0000        0.0000        0.0000        0.0000        0.0000        0.0000       62.8671        0.0000       58.1627       49.3586        0.0000        0.0000        0.0000        0.0000        0.0000        0.0000        0.0000        0.0000        0.0000        0.0000        0.0000        0.0000        0.0000        0.0000        0.0000        0.0000        0.0000        0.0000        0.0000        0.0000        0.0000        0.0000        0.0000        0.0000        0.0000        0.0000        0.0000        0.0000        0.0000        0.0000        0.0000        0.0000        0.0000        0.0000        0.0000        0.0000        0.0000        0.0000        0.0000        0.0000        0.0000        0.0000        0.0000        0.0000        0.0000        0.0000        0.0000        0.0000        0.0000        0.0000        0.0000        0.0000        0.0000        0.0000        0.0000        0.0000        0.0000        0.0000        0.0000        0.0000        0.0000        0.0000        0.0000        0.0000        0.0000        0.0000        0.0000        0.0000        0.0000        0.0000        0.0000        0.0000        0.0000        0.0000        0.0000        0.0000        0.0000        0.0000        0.0000        0.0000        0.0000        0.0000        0.0000        0.0000        0.0000        0.0000        0.0000        0.0000        0.0000        0.0000        0.0000        0.0000        0.0000        0.0000        0.0000        0.0000        0.0000        0.0000        0.0000        0.0000        0.0000        0.0000        0.0000        0.0000        0.0000        0.0000        0.0000        0.0000        0.0000        0.0000        0.0000        0.0000       14.8763       14.3350       17.4707       17.1670       15.6330       15.6699       25.9264       18.4271       22.9603       24.7339       23.6744       28.8211       29.4089       25.3883       24.6724       27.1173       30.7168       33.6068       32.9907       34.0388       45.8525       56.0896       64.1259       65.5558       74.4311       99.2461      117.9670      135.6196      124.3046      129.0609       86.9210       98.3627      112.4480       90.9669       70.6141       77.0676       73.1147       59.9512       68.4660       70.2753       78.7789      108.0441      132.1012      148.5603      112.4287      134.1548      142.6489      107.7649       93.2362       98.9854      114.9716      119.4419      147.9712      129.1462      128.6641      137.1935        0.0000        0.0000        0.0000        0.0000        0.0000        0.0000        0.0000        0.0000        0.0000        0.0000        0.0000        0.0000        0.0000        0.0000        0.0000        0.0000        0.0000        0.0000        0.0000        0.0000        0.0000        0.0000
        0.0000        0.0000        0.0000        0.0000        0.0000        0.0000        0.0000        0.0000        0.0000        0.0000        0.0000        0.0000        0.0000        0.0000        0.0000        0.0000        0.0000        0.0000        0.0000        0.0000        0.0000        0.0000        0.0000        0.0000        0.0000        0.0000        0.0000        0.0000        0.0000        0.0000        0.0000        0.0000        0.0000        0.0000        0.0000        0.0000        0.0000        0.0000        0.0000        0.0000        0.0000        0.0000        0.0000        0.0000        0.0000        0.0000        0.0000        0.0000        0.0000        0.0000        0.0000        0.0000        0.0000       82.5105       79.8263       64.2126       56.1701       64.3577       90.0513       42.0143        0.0000        0.0000        0.0000        0.0000        0.0000        0.0000        0.0000        0.0000        0.0000        0.0000        0.0000        0.0000        0.0000        0.0000        0.0000        0.0000        0.0000        0.0000        0.0000        0.0000        0.0000        0.0000        0.0000        0.0000        0.0000        0.0000        0.0000        0.0000        0.0000        0.0000        0.0000        0.0000        0.0000        0.0000        0.0000        0.0000        0.0000        0.0000        0.0000        0.0000        0.0000        0.0000        0.0000        0.0000        0.0000        0.0000        0.0000        0.0000        0.0000        0.0000        0.0000        0.0000        0.0000        0.0000        0.0000        0.0000        0.0000        0.0000        0.0000        0.0000        0.0000        0.0000        0.0000        0.0000        0.0000        0.0000        0.0000        0.0000        0.0000        0.0000        0.0000        0.0000        0.0000        0.0000        0.0000        0.0000        0.0000        0.0000        0.0000        0.0000        0.0000        0.0000        0.0000        0.0000        0.0000        0.0000        0.0000        0.0000        0.0000        0.0000        0.0000        0.0000        0.0000        0.0000        0.0000        0.0000        0.0000        0.0000        0.0000        0.0000        0.0000        0.0000        0.0000        0.0000        0.0000        0.0000        0.0000        0.0000        0.0000        0.0000       16.0095       17.7789       16.9290       20.4066       19.1785       20.9490       77.1797      205.3777       34.1938       24.3977       25.9052       21.3517       26.9010       22.5649       21.6746       29.4236       27.5350       28.1243       29.5608       29.1934       30.9006       37.7473       47.8059       57.5234       66.6744       59.2342       81.5111       98.1611      113.0061      122.0852      103.7330       83.6734      121.5193      106.4619       72.6878       63.3618       69.4669       65.9001       56.3108       43.6963       51.7591       65.6321       80.7094      122.3608      118.6964      102.5112      101.8861      135.5470      134.2671      115.6402      112.7218      120.0171      150.6466      187.7337      164.5578      151.9836      157.4838      156.9560      167.3788        0.0000        0.0000        0.0000        0.0000        0.0000        0.0000        0.0000        0.0000        0.0000        0.0000        0.0000        0.0000        0.0000        0.0000        0.0000        0.0000        0.0000        0.0000        0.0000        0.0000
        0.0000        0.0000        0.0000        0.0000        0.0000        0.0000        0.0000        0.0000        0.0000        0.0000        0.0000        0.0000        0.0000        0.0000        0.0000        0.0000        0.0000        0.0000        0.0000        0.0000        0.0000        0.0000        0.0000        0.0000        0.0000        0.0000        0.0000        0.0000        0.0000        0.0000        0.0000        0.0000        0.0000        0.0000        0.0000        0.0000        0.0000        0.0000        0.0000        0.0000        0.0000        0.0000        0.0000        0.0000        0.0000        0.0000        0.0000        0.0000        0.0000        0.0000        0.0000        0.0000        0.0000       66.8923       75.4791       53.8613       47.5717       47.7293       46.8156       44.3303        0.0000        0.0000        0.0000        0.0000        0.0000        0.0000        0.0000        0.0000        0.0000        0.0000        0.0000        0.0000        0.0000        0.0000        0.0000        0.0000        0.0000        0.0000        0.0000        0.0000        0.0000        0.0000        0.0000        0.0000        0.0000        0.0000        0.0000        0.0000        0.0000        0.0000        0.0000        0.0000        0.0000        0.0000        0.0000        0.0000        0.0000        0.0000        0.0000        0.0000        0.0000        0.0000        0.0000        0.0000        0.0000        0.0000        0.0000        0.0000        0.0000        0.0000        0.0000        0.0000        0.0000        0.0000        0.0000        0.0000        0.0000        0.0000        0.0000        0.0000        0.0000        0.0000        0.0000        0.0000        0.0000        0.0000        0.0000        0.0000        0.0000        0.0000        0.0000        0.0000        0.0000        0.0000        0.0000        0.0000        0.0000        0.0000        0.0000        0.0000        0.0000        0.0000        0.0000        0.0000        0.0000        0.0000        0.0000        0.0000        0.0000        0.0000        0.0000        0.0000        0.0000        0.0000        0.0000        0.0000        0.0000        0.0000        0.0000        0.0000        0.0000        0.0000        0.0000        0.0000        0.0000        0.0000        0.0000        0.0000        0.0000        0.0000       14.7565       14.8598       15.2603       17.2431       17.8165      110.4600      246.0352       71.9018       18.1481       23.3861       23.1740       20.7647       25.2547       22.5914       22.7587       24.9057       27.2387       32.1034       31.9533       30.5437       31.8300       32.6144       41.8838       52.1769       53.3571       49.7341       61.6972       83.6420       88.9894      117.2720       85.7679       71.9151       69.1641       59.9492       64.4472       70.1138       65.9248       56.2743       54.4127       50.6903       74.0727       72.0688       80.7121       75.5554       77.1476       92.7512      116.3431      125.1209      134.1295      138.3017      160.7967      165.0526      186.9896      196.5356      201.9521      187.2376      174.6833      174.2352      182.4238      172.2427      185.1198        0.0000        0.0000        0.0000        0.0000        0.0000        0.0000        0.0000        0.0000        0.0000        0.0000        0.0000        0.0000        0.0000        0.0000        0.0000        0.0000        0.0000        0.0000
        0.0000        0.0000        0.0000        0.0000        0.0000        0.0000        0.0000        0.0000        0.0000        0.0000        0.0000        0.0000        0.0000        0.0000        0.0000        0.0000        0.0000        0.0000        0.0000        0.0000        0.0000        0.0000        0.0000        0.0000        0.0000        0.0000        0.0000        0.0000        0.0000        0.0000        0.0000        0.0000        0.0000        0.0000        0.0000        0.0000        0.0000        0.0000        0.0000        0.0000        0.0000        0.0000        0.0000        0.0000        0.0000        0.0000        0.0000        0.0000        0.0000        0.0000      158.7850       46.0390       63.0045       69.6753       65.4964       51.6013       57.0185       55.2535       54.9100       45.4038       50.1666       99.2254        0.0000        0.0000        0.0000        0.0000        0.0000        0.0000        0.0000        0.0000        0.0000        0.0000        0.0000        0.0000        0.0000        0.0000        0.0000        0.0000        0.0000        0.0000        0.0000        0.0000        0.0000        0.0000        0.0000        0.0000        0.0000        0.0000        0.0000        0.0000        0.0000        0.0000        0.0000        0.0000        0.0000        0.0000        0.0000        0.0000        0.0000        0.0000        0.0000        0.0000        0.0000        0.0000        0.0000        0.0000        0.0000        0.0000        0.0000        0.0000        0.0000        0.0000        0.0000        0.0000        0.0000        0.0000        0.0000        0.0000        0.0000        0.0000        0.0000        0.0000        0.0000        0.0000        0.0000        0.0000        0.0000        0.0000        0.0000        0.0000        0.0000        0.0000        0.0000        0.0000        0.0000        0.0000        0.0000        0.0000        0.0000        0.0000        0.0000        0.0000        0.0000        0.0000        0.0000        0.0000        0.0000        0.0000        0.0000        0.0000        0.0000        0.0000        0.0000        0.0000        0.0000        0.0000        0.0000        0.0000        0.0000        0.0000        0.0000        0.0000        0.0000        0.0000        0.0000        0.0000        0.0000        0.0000        0.0000       15.1891       14.7944       18.2839       17.1202       13.1150       16.5058       58.7331       39.0802       16.6364       16.6434       21.5421       26.3386       25.1061       23.8759       21.8841       20.7930       26.7509       29.7034       32.5084       31.3044       32.6176       32.4996       31.6315       39.1224       38.3247       36.0086       53.4855       66.3606       73.4093       83.0953       86.5939       72.1323       55.4530       48.4721       50.7523       56.8668       58.1188       56.9328       37.6845       45.0411       62.1941       64.4623       65.1681       77.4787       75.1371       68.6567       74.9952      100.2482      113.5654      114.5480      136.5485      159.3314      149.2233      174.7478      199.4881      194.6229      209.4089      205.1686      195.6450      206.8391      192.6192      196.8845        0.0000        0.0000        0.0000        0.0000        0.0000        0.0000        0.0000        0.0000        0.0000        0.0000        0.0000        0.0000        0.0000        0.0000       94.2204       82.9790       93.3961        0.0000
        0.0000        0.0000        0.0000        0.0000        0.0000        0.0000        0.0000        0.0000        0.0000        0.0000        0.0000        0.0000        0.0000        0.0000        0.0000        0.0000        0.0000        0.0000        0.0000        0.0000        0.0000        0.0000        0.0000        0.0000        0.0000        0.0000        0.0000        0.0000        0.0000        0.0000        0.0000        0.0000        0.0000        0.0000        0.0000        0.0000        0.0000        0.0000        0.0000        0.0000        0.0000        0.0000        0.0000        0.0000        0.0000        0.0000        0.0000        0.0000       28.1140       23.9409       31.4487       39.5782       42.6575       44.5830       60.8315       55.4033       61.2564       60.2443       50.8735       44.2251       38.5048       57.6227      103.0877        0.0000        0.0000        0.0000        0.0000        0.0000        0.0000        0.0000        0.0000        0.0000        0.0000        0.0000        0.0000        0.0000        0.0000        0.0000        0.0000        0.0000        0.0000        0.0000        0.0000        0.0000        0.0000        0.0000        0.0000        0.0000        0.0000        0.0000        0.0000        0.0000        0.0000        0.0000        0.0000        0.0000        0.0000        0.0000        0.0000        0.0000        0.0000        0.0000        0.0000        0.0000        0.0000        0.0000        0.0000        0.0000        0.0000        0.0000        0.0000        0.0000        0.0000        0.0000        0.0000        0.0000        0.0000        0.0000        0.0000        0.0000        0.0000        0.0000        0.0000        0.0000        0.0000        0.0000        0.0000        0.0000        0.0000        0.0000        0.0000        0.0000        0.0000        0.0000        0.0000        0.0000        0.0000        0.0000        0.0000        0.0000        0.0000        0.0000        0.0000        0.0000        0.0000        0.0000        0.0000        0.0000        0.0000        0.0000        0.0000        0.0000        0.0000        0.0000        0.0000        0.0000        0.0000        0.0000        0.0000        0.0000        0.0000        0.0000        0.0000        0.0000        0.0000        0.0000        0.0000        0.0000       21.8842       20.7925       19.1712       25.0931       20.6052       20.0867       19.1996       16.4218       17.3930       22.3484       23.2274       26.0775       27.3418       21.2845       20.1040       21.8869       28.0661       31.4001       29.6358       34.5085       34.5363       36.4362       33.5784       34.6272       42.7570       55.1956       51.1314       48.6027       70.3609       76.8699       62.5651       63.6565       57.6337       57.8302       55.8022       51.2459       51.3319       42.7631       40.6960       33.2849       33.1360       55.4090       62.8200       57.6279       67.4136       63.3780       68.0341       81.3363      102.1528      133.4573      157.0666      182.2195      141.3440      151.0714      167.9713      180.4853      182.5858      186.2708      199.0177      185.9310      170.1820      178.7079      185.7348      191.7272        0.0000        0.0000        0.0000        0.0000        0.0000        0.0000        0.0000        0.0000        0.0000      108.5550      100.0204      114.9961      117.9094      104.0288       87.5995       86.1261      100.7100
        0.0000        0.0000        0.0000        0.0000        0.0000        0.0000        0.0000        0.0000        0.0000        0.0000        0.0000        0.0000        0.0000        0.0000        0.0000        0.0000        0.0000        0.0000        0.0000        0.0000        0.0000        0.0000        0.0000        0.0000        0.0000        0.0000        0.0000        0.0000        0.0000        0.0000        0.0000        0.0000        0.0000        0.0000        0.0000        0.0000        0.0000        0.0000        0.0000        0.0000        0.0000        0.0000        0.0000        0.0000        0.0000        0.0000        0.0000        0.0000       21.6151       22.7315       26.4533       34.7239       31.0253       31.0000       32.4301       33.3777       41.2588       42.7358       50.4012       44.6925       39.5474       43.1130       51.2989       46.8233       37.1213       30.7091       36.7834        0.0000        0.0000        0.0000        0.0000        0.0000        0.0000        0.0000        0.0000        0.0000        0.0000        0.0000        0.0000        0.0000        0.0000        0.0000        0.0000        0.0000        0.0000        0.0000        0.0000        0.0000        0.0000        0.0000        0.0000        0.0000        0.0000        0.0000        0.0000        0.0000        0.0000        0.0000        0.0000        0.0000        0.0000        0.0000        0.0000        0.0000        0.0000        0.0000        0.0000        0.0000        0.0000        0.0000        0.0000        0.0000        0.0000        0.0000        0.0000        0.0000        0.0000        0.0000        0.0000        0.0000        0.0000        0.0000        0.0000        0.0000        0.0000        0.0000        0.0000        0.0000        0.0000        0.0000        0.0000        0.0000        0.0000        0.0000        0.0000        0.0000        0.0000        0.0000        0.0000        0.0000        0.0000        0.0000        0.0000        0.0000        0.0000        0.0000        0.0000        0.0000        0.0000        0.0000        0.0000        0.0000        0.0000        0.0000        0.0000        0.0000        0.0000        0.0000        0.0000        0.0000        0.0000        0.0000        0.0000        0.0000        0.0000        0.0000        0.0000        0.0000       27.8649       34.1047       33.7709       32.5410       22.4195       16.8158       16.6757       19.0066       19.1635       22.1686       27.2049       28.7883       23.6884       23.1224       24.0400       26.6824       38.2762       37.3102       35.6342       34.4304       36.6461       37.9103       41.0081       33.6535       47.9434       53.0353       50.2217       53.3496       63.9797       57.1641       49.1889       50.8164       49.1349       48.9830       47.6027       47.6475       45.3794       38.0644       37.1807       37.8400       43.2299       54.6628       64.4892       59.0711       57.5145       63.5829       65.7901       86.4645      129.4172      151.5256      147.7012      183.9745      147.1492      184.5138      196.7157      182.1807      201.4672      186.6912      193.9207      161.6750      163.2912      201.3462      187.7103        0.0000        0.0000        0.0000        0.0000        0.0000        0.0000       96.5872       96.2246       78.7169       78.2529       88.0127       84.1122       80.8327       86.9762       97.8401       97.6856        0.0000        0.0000
        0.0000        0.0000        0.0000        0.0000        0.0000        0.0000        0.0000        0.0000        0.0000        0.0000        0.0000        0.0000        0.0000        0.0000        0.0000        0.0000        0.0000        0.0000        0.0000        0.0000        0.0000        0.0000        0.0000        0.0000        0.0000        0.0000        0.0000        0.0000        0.0000        0.0000        0.0000        0.0000        0.0000        0.0000        0.0000        0.0000        0.0000        0.0000        0.0000        0.0000        0.0000        0.0000        0.0000        0.0000        0.0000        0.0000        0.0000        0.0000       19.0385       23.1106       31.3778       32.6743       27.4848       24.0998       25.3818       23.5765       30.2244       27.0448       23.6121       25.8207       31.3813       30.4327       52.5808       47.4352       33.9270       34.3315       25.4908       28.3890       32.8753        0.0000        0.0000        0.0000        0.0000        0.0000        0.0000        0.0000        0.0000        0.0000        0.0000        0.0000        0.0000        0.0000        0.0000        0.0000        0.0000        0.0000        0.0000        0.0000        0.0000        0.0000        0.0000        0.0000        0.0000        0.0000        0.0000        0.0000        0.0000        0.0000        0.0000        0.0000        0.0000        0.0000        0.0000        0.0000        0.0000        0.0000        0.0000        0.0000        0.0000        0.0000        0.0000        0.0000        0.0000        0.0000        0.0000        0.0000        0.0000        0.0000        0.0000        0.0000        0.0000        0.0000        0.0000        0.0000        0.0000        0.0000        0.0000        0.0000        0.0000        0.0000        0.0000        0.0000        0.0000        0.0000        0.0000        0.0000        0.0000        0.0000        0.0000        0.0000        0.0000        0.0000        0.0000        0.0000        0.0000        0.0000        0.0000        0.0000        0.0000        0.0000        0.0000        0.0000        0.0000        0.0000        0.0000        0.0000        0.0000        0.0000        0.0000        0.0000        0.0000        0.0000        0.0000        0.0000        0.0000        0.0000        0.0000        0.0000       43.0690       45.5040       46.0341       40.3043       30.8334       31.3444       35.7159       26.9318       25.0750      260.2269      199.0042       25.1573       24.1369       27.2428       31.1665       33.8633       35.8419       38.2755       40.1010       39.6495       36.8460       39.6543       46.4437       41.6212       47.4252       48.7700       41.6354       47.4883       58.0892       50.6591       51.0280       38.4698       39.3008       32.1369       33.0313       41.0396       38.2314       33.3911       36.1984       37.9810       44.6667       65.2922       71.6876       80.3826       69.9021       72.4218       71.0185       73.2521      116.0889      132.0835      154.6107      189.3403      181.0816      204.0293      191.1781      179.5874      161.1862      181.4798      190.5569      163.3117      153.2890      171.0114      135.9713      134.7545      109.4818      102.7055       92.4684       74.8408       73.8101       84.3300       72.5748       52.7948       47.6562       53.2081       52.6242       53.1294       60.3885       74.2464       83.3411        0.0000        0.0000
        0.0000        0.0000        0.0000        0.0000        0.0000        0.0000        0.0000        0.0000        0.0000        0.0000        0.0000        0.0000        0.0000        0.0000        0.0000        0.0000        0.0000        0.0000        0.0000        0.0000        0.0000        0.0000        0.0000        0.0000        0.0000        0.0000        0.0000        0.0000        0.0000        0.0000        0.0000        0.0000        0.0000        0.0000        0.0000        0.0000        0.0000        0.0000        0.0000        0.0000        0.0000        0.0000        0.0000        0.0000        0.0000        0.0000        0.0000        0.0000       25.3740       27.1417       23.3659       28.5016       18.5209       23.9930       31.1875       26.2489       23.5511       20.8457       22.0199       21.3080       25.0915       20.7528       25.8724       32.2317       30.3668       28.8216       25.7850       29.4965       28.2750       31.9715        0.0000        0.0000        0.0000        0.0000        0.0000        0.0000        0.0000        0.0000        0.0000        0.0000        0.0000        0.0000        0.0000        0.0000        0.0000        0.0000        0.0000        0.0000        0.0000        0.0000        0.0000        0.0000        0.0000        0.0000        0.0000        0.0000        0.0000        0.0000        0.0000        0.0000        0.0000        0.0000        0.0000        0.0000        0.0000        0.0000        0.0000        0.0000        0.0000        0.0000        0.0000        0.0000        0.0000        0.0000        0.0000        0.0000        0.0000        0.0000        0.0000        0.0000        0.0000        0.0000        0.0000        0.0000        0.0000        0.0000        0.0000        0.0000        0.0000        0.0000        0.0000        0.0000        0.0000        0.0000        0.0000        0.0000        0.0000        0.0000        0.0000        0.0000        0.0000        0.0000        0.0000        0.0000        0.0000        0.0000        0.0000        0.0000        0.0000        0.0000        0.0000        0.0000        0.0000        0.0000        0.0000        0.0000        0.0000        0.0000        0.0000        0.0000        0.0000        0.0000        0.0000        0.0000        0.0000        0.0000        0.0000        0.0000        0.0000       44.5913       43.0704       37.9334       37.0953       39.5658        0.0000       36.5925       27.0167      180.1782        0.0000        0.0000        0.0000       25.1468       30.2203       45.5019       42.0709       34.5911       44.0458       45.0143       45.1770       43.2073       41.2931       53.1332       50.8203       72.8864       67.8397       56.2192       73.2178       73.6971       52.7915       43.8836       38.5255       32.5222       31.5025       32.5464       32.0619       32.3361       30.8742       32.0176       34.7783       41.1629       57.9088       60.4449       60.1292       67.0858       90.4330      111.5846       90.1058      116.4442      191.0791      183.8922      251.9978      249.5455      189.5833      160.3856      200.0077      187.3805      181.2592      153.0976      147.1733      124.1972       98.6270      101.9337       89.0040       77.8284       67.8202       61.0011       59.0240       57.0948       53.6515       45.9651       43.9623       46.9896       49.7613       61.1573       60.6679       79.1691       80.6835        0.0000        0.0000
        0.0000        0.0000        0.0000        0.0000        0.0000        0.0000        0.0000        0.0000        0.0000        0.0000        0.0000        0.0000        0.0000        0.0000        0.0000        0.0000        0.0000        0.0000        0.0000        0.0000        0.0000        0.0000        0.0000        0.0000        0.0000        0.0000        0.0000        0.0000        0.0000        0.0000        0.0000        0.0000        0.0000        0.0000        0.0000        0.0000        0.0000        0.0000       58.9871       48.3367       39.0480        0.0000        0.0000        0.0000        0.0000        0.0000        0.0000        0.0000       35.5448       31.5889       26.9485       29.8327       29.7506       34.9268       35.0120      104.8827      158.8254       51.5891       13.9264       17.1984       13.9227       11.1116       14.0893       18.6399       23.0963       25.9245       24.0061       23.6322       28.1259       25.4768        0.0000        0.0000        0.0000        0.0000        0.0000        0.0000        0.0000        0.0000        0.0000        0.0000        0.0000        0.0000        0.0000        0.0000        0.0000        0.0000        0.0000        0.0000        0.0000        0.0000        0.0000        0.0000        0.0000        0.0000        0.0000        0.0000        0.0000        0.0000        0.0000        0.0000        0.0000        0.0000        0.0000        0.0000        0.0000        0.0000        0.0000        0.0000        0.0000        0.0000        0.0000        0.0000        0.0000        0.0000        0.0000        0.0000        0.0000        0.0000        0.0000        0.0000        0.0000        0.0000        0.0000        0.0000        0.0000        0.0000        0.0000        0.0000        0.0000        0.0000        0.0000        0.0000        0.0000        0.0000        0.0000        0.0000        0.0000        0.0000        0.0000        0.0000        0.0000        0.0000        0.0000        0.0000        0.0000        0.0000        0.0000        0.0000        0.0000        0.0000        0.0000        0.0000        0.0000        0.0000        0.0000        0.0000        0.0000        0.0000        0.0000        0.0000        0.0000        0.0000        0.0000        0.0000        0.0000        0.0000        0.0000        0.0000        0.0000        0.0000        0.0000        0.0000        0.0000        0.0000        0.0000        0.0000        0.0000        0.0000        0.0000        0.0000        0.0000        0.0000        0.0000       53.6100       48.6328       44.9774       44.3836       56.0631       60.0763       57.6253       57.7917       52.8166       49.5152       83.7584      102.8485       70.2570       67.6118       66.4840       52.4599       43.2524       57.3039       62.3310       33.0373       30.1132       27.9712       27.8848       30.0796       38.9824       64.1407       58.1517       80.6373       72.2437       74.5134       80.7239      120.0884      103.0712       80.8414      100.2386      121.3110      130.7484      161.0152      165.7763      137.7792      133.8563      158.5813      177.0373      160.0122      137.5722      109.1022       96.4609       90.1200       82.2844       69.3572       68.1445       60.5767       54.3116       52.0571       51.8443       49.3192       44.5026       43.9541       48.3098       50.4025       53.4459       65.1788       77.2895        0.0000        0.0000        0.0000
        0.0000        0.0000        0.0000        0.0000        0.0000        0.0000        0.0000        0.0000        0.0000        0.0000        0.0000        0.0000        0.0000        0.0000        0.0000        0.0000        0.0000        0.0000        0.0000        0.0000        0.0000        0.0000        0.0000        0.0000        0.0000        0.0000        0.0000        0.0000        0.0000        0.0000        0.0000        0.0000        0.0000        0.0000        0.0000        0.0000        0.0000        0.0000       48.4438       41.1212       36.8310       46.2859       40.0613       44.3761       49.5017       31.3768       31.2292       45.0444       49.1945       38.6924       36.1058       42.7732       52.2347       41.6480       34.1321      144.2025      126.7849       20.2414       15.5964       14.5537       11.6118        8.9787       12.2958       14.8575       14.3945       13.1522       15.3431       22.5900       31.1439       29.4997       30.3077       32.9854        0.0000        0.0000        0.0000        0.0000        0.0000        0.0000        0.0000        0.0000        0.0000        0.0000        0.0000        0.0000        0.0000        0.0000        0.0000        0.0000        0.0000        0.0000        0.0000        0.0000        0.0000        0.0000        0.0000        0.0000        0.0000        0.0000        0.0000        0.0000        0.0000        0.0000        0.0000        0.0000        0.0000        0.0000        0.0000        0.0000        0.0000        0.0000        0.0000        0.0000        0.0000        0.0000        0.0000        0.0000        0.0000        0.0000        0.0000        0.0000        0.0000        0.0000        0.0000        0.0000        0.0000        0.0000        0.0000        0.0000        0.0000        0.0000        0.0000        0.0000        0.0000        0.0000        0.0000        0.0000        0.0000        0.0000        0.0000        0.0000        0.0000        0.0000        0.0000        0.0000        0.0000        0.0000        0.0000        0.0000        0.0000        0.0000        0.0000        0.0000        0.0000        0.0000        0.0000        0.0000        0.0000        0.0000        0.0000        0.0000        0.0000        0.0000        0.0000        0.0000        0.0000        0.0000        0.0000        0.0000        0.0000        0.0000        0.0000        0.0000        0.0000        0.0000        0.0000        0.0000        0.0000        0.0000        0.0000        0.0000        0.0000        0.0000        0.0000        0.0000       50.9954       58.5275       64.1695       69.2891       64.2947       52.6081       50.0279       50.7071       53.0189       69.3995       76.8934       69.4825       53.0237       58.3259       48.8641       31.8436       55.3858       35.8485       29.2830       29.8636       36.6278       33.8487       36.3335       39.7100       50.1650       52.8709       58.3694       67.9409       72.7645       76.8296       77.3989       73.6925       77.4212       91.1751       95.1739       95.8080      129.8717      183.1492      165.9561      175.4310      145.5390      148.8075      155.8683      131.6069      108.2755      106.6189      106.3233       80.2761       75.1518       68.9745       65.0437       54.9706       52.3958       49.0055       45.3759       50.8285       52.1723       56.8223       70.4043       57.0688       63.3665        0.0000        0.0000        0.0000        0.0000
        0.0000        0.0000        0.0000        0.0000        0.0000        0.0000        0.0000        0.0000        0.0000        0.0000        0.0000        0.0000        0.0000        0.0000        0.0000        0.0000        0.0000        0.0000        0.0000        0.0000        0.0000        0.0000        0.0000        0.0000        0.0000        0.0000        0.0000        0.0000        0.0000        0.0000        0.0000        0.0000        0.0000        0.0000        0.0000        0.0000        0.0000       34.4283       33.1739       30.7621       28.7115       29.3827       37.1448       43.2723       34.9557       34.5619       36.9832       38.0853       38.5042       31.7488       33.8064       40.7886       32.8640       42.2836       51.1811       34.0493       64.5224       12.8159       13.7629       10.7966        9.5865        8.4040        9.6771       14.1886       11.6836       10.5093       14.2304       20.1491       23.7370       26.0623       28.4373       27.0587        0.0000        0.0000        0.0000        0.0000        0.0000        0.0000        0.0000        0.0000        0.0000        0.0000        0.0000        0.0000        0.0000        0.0000        0.0000        0.0000        0.0000        0.0000        0.0000        0.0000        0.0000        0.0000        0.0000        0.0000        0.0000        0.0000        0.0000        0.0000        0.0000        0.0000        0.0000        0.0000        0.0000        0.0000        0.0000        0.0000        0.0000        0.0000        0.0000        0.0000        0.0000        0.0000        0.0000        0.0000        0.0000        0.0000        0.0000        0.0000        0.0000        0.0000        0.0000        0.0000        0.0000        0.0000        0.0000        0.0000        0.0000        0.0000        0.0000        0.0000        0.0000        0.0000        0.0000        0.0000        0.0000        0.0000        0.0000        0.0000        0.0000        0.0000        0.0000        0.0000        0.0000        0.0000        0.0000        0.0000        0.0000        0.0000        0.0000        0.0000        0.0000        0.0000        0.0000        0.0000        0.0000        0.0000        0.0000        0.0000        0.0000        0.0000        0.0000        0.0000        0.0000        0.0000        0.0000        0.0000        0.0000        0.0000        0.0000        0.0000        0.0000        0.0000        0.0000        0.0000        0.0000        0.0000        0.0000       48.9584       49.5451       51.6375       51.3595       50.5455        0.0000       71.8894       80.7680       75.5737       66.8875       58.0934       52.6774       46.6696       47.3407       66.8976       63.0862       49.3503       38.3462       44.4509       41.3182       28.8074       18.7783       20.8599       28.0626       75.5929       65.9565       52.0886       39.5584       41.1409       55.9805       48.6905       48.8245       51.2140       57.1156       66.9982       69.4758       74.0569       78.6154       89.3052       93.2391       92.6666      125.5411      154.1418      170.8528      143.5099      126.3032      121.2162      131.4134      124.8824      120.8918      102.7456       87.8471       84.0464       75.3603       64.3161       55.3972       51.7616       52.7230       61.4324       52.7038       80.5601       90.9571       80.1603       78.8451       67.9026       70.5737        0.0000        0.0000        0.0000        0.0000
        0.0000        0.0000        0.0000        0.0000        0.0000        0.0000        0.0000        0.0000        0.0000        0.0000        0.0000        0.0000        0.0000        0.0000        0.0000        0.0000        0.0000        0.0000        0.0000        0.0000        0.0000        0.0000        0.0000        0.0000        0.0000        0.0000        0.0000        0.0000        0.0000        0.0000        0.0000        0.0000        0.0000        0.0000        0.0000        0.0000        0.0000       23.1769       22.6691       21.5219       24.8585       21.8414       23.6805       29.3883       32.0004       37.3682       34.6647       33.5129       30.1920       37.1949       51.4257       59.0080       46.3794       34.0477       26.0572       17.7815       13.2181       10.5703        9.8617        8.7374        7.1018        7.3723        8.9299       10.5495       10.0379       11.2077       15.5195       20.0756       20.1107       21.9056       22.9105       20.3413       21.0930        0.0000        0.0000        0.0000        0.0000        0.0000        0.0000        0.0000        0.0000        0.0000        0.0000        0.0000        0.0000        0.0000        0.0000        0.0000        0.0000        0.0000        0.0000        0.0000        0.0000        0.0000        0.0000        0.0000        0.0000        0.0000        0.0000        0.0000        0.0000        0.0000        0.0000        0.0000        0.0000        0.0000        0.0000        0.0000        0.0000        0.0000        0.0000        0.0000        0.0000        0.0000        0.0000        0.0000        0.0000        0.0000        0.0000        0.0000        0.0000        0.0000        0.0000        0.0000        0.0000        0.0000        0.0000        0.0000        0.0000        0.0000        0.0000        0.0000        0.0000        0.0000        0.0000        0.0000        0.0000        0.0000        0.0000        0.0000        0.0000        0.0000        0.0000        0.0000        0.0000        0.0000        0.0000        0.0000        0.0000        0.0000        0.0000        0.0000        0.0000        0.0000        0.0000        0.0000        0.0000        0.0000        0.0000        0.0000        0.0000        0.0000        0.0000        0.0000        0.0000        0.0000        0.0000        0.0000        0.0000        0.0000        0.0000        0.0000        0.0000        0.0000        0.0000       45.3396       44.0227       38.4472       35.9340       44.0455       49.0293       41.3366       49.9081       56.6764       60.0708       88.8179      107.6260      100.4290       64.0995       61.9665       60.0645       56.4094       54.1330       59.4598       62.2822       43.4663       34.2305       32.7950       32.0510       27.2624       22.7601       29.5231       25.6423      149.6642       57.6321       53.3400       44.1164       56.0936       62.0637       50.7738       56.7325       69.9914       68.4689       66.8032       77.5729       75.7156       80.2696       82.2717       83.4395       88.3458      102.2464      128.7056      172.4603      138.0989      108.0951       92.5634       99.3251      116.9781       96.3756      104.9481      103.6437       94.4384       74.8509       67.4944       56.2658       46.9419       52.9982       49.8158       49.4842       58.2975       88.1019       82.3999      108.4250      130.2947        0.0000        0.0000        0.0000        0.0000        0.0000
        0.0000        0.0000        0.0000        0.0000        0.0000        0.0000        0.0000        0.0000        0.0000        0.0000        0.0000        0.0000        0.0000        0.0000        0.0000        0.0000        0.0000        0.0000        0.0000        0.0000        0.0000        0.0000        0.0000        0.0000        0.0000        0.0000        0.0000        0.0000        0.0000        0.0000        0.0000        0.0000        0.0000        0.0000        0.0000        0.0000       24.8129       25.9344       22.3912       21.0424       22.9060       20.4962       23.3092       30.8943       34.1833       33.1796       37.4284       34.1664       32.7842       46.2582       42.8995       35.3976       28.0767       24.4259       21.5432       16.2730       11.9607        9.7385        8.1642        9.3428       10.6724       10.1925       10.0473        7.7090        8.6401        9.7375       13.9483       15.8545       15.7031       18.9442       17.7158       17.4400        0.0000        0.0000        0.0000        0.0000        0.0000        0.0000        0.0000        0.0000        0.0000        0.0000        0.0000        0.0000        0.0000        0.0000        0.0000        0.0000        0.0000        0.0000        0.0000        0.0000        0.0000        0.0000        0.0000        0.0000        0.0000        0.0000        0.0000        0.0000        0.0000        0.0000        0.0000        0.0000        0.0000        0.0000        0.0000        0.0000        0.0000        0.0000        0.0000        0.0000        0.0000        0.0000        0.0000        0.0000        0.0000        0.0000        0.0000        0.0000        0.0000        0.0000        0.0000        0.0000        0.0000        0.0000        0.0000        0.0000        0.0000        0.0000        0.0000        0.0000        0.0000        0.0000        0.0000        0.0000        0.0000        0.0000        0.0000        0.0000        0.0000        0.0000        0.0000        0.0000        0.0000        0.0000        0.0000        0.0000        0.0000        0.0000        0.0000        0.0000        0.0000        0.0000        0.0000        0.0000        0.0000        0.0000        0.0000        0.0000        0.0000        0.0000        0.0000        0.0000        0.0000        0.0000        0.0000        0.0000        0.0000        0.0000        0.0000        0.0000       50.0801       50.0915       56.7344       46.8427       47.7454       48.7212       39.7331       45.1554       47.6922       45.9571       54.8737       61.1961       66.4958       72.2675       76.1050       74.1986       71.8641       80.6815       82.2319       62.2105       61.9823       50.8320       56.8118       47.1360       42.9234       39.1633       38.2134       33.2536       23.7179       27.1774       33.6352       33.2182       41.8985       43.7894       45.1228       54.3134       54.4815       57.2779       79.3409       82.8045       71.6968       66.0369       77.0678       76.8400       81.3335       81.0644       79.5396       89.8373       96.5186      114.0653      137.7959      111.5197       89.4742       82.2633       82.0451       81.8155       75.0109       84.6293       95.9117       96.9798       95.0736       66.9460       50.3666       49.8044       41.1389       44.4091       58.0396       64.1914       73.2202       98.7383       92.2242      106.5890        0.0000        0.0000        0.0000        0.0000        0.0000
        0.0000        0.0000        0.0000        0.0000        0.0000        0.0000        0.0000        0.0000        0.0000        0.0000        0.0000        0.0000        0.0000        0.0000        0.0000        0.0000        0.0000        0.0000        0.0000        0.0000        0.0000        0.0000        0.0000        0.0000        0.0000        0.0000        0.0000        0.0000        0.0000        0.0000        0.0000        0.0000        0.0000        0.0000        0.0000       19.7893       20.5543       25.1676       29.7428       32.1126       48.6688       52.2762       39.9433       34.4990       32.5417       34.0489       48.6571       45.0909       47.8947       34.2836       35.5210       29.0034       32.3284       24.0889       20.5270       14.6979       13.0132        9.4151       10.5505       10.8922       11.0822        9.8144        9.4156       10.4344       11.1624       11.7740       12.0049       15.3047       15.9932       16.8836       17.3298       16.3018        0.0000        0.0000        0.0000        0.0000        0.0000        0.0000        0.0000        0.0000        0.0000        0.0000        0.0000        0.0000        0.0000        0.0000        0.0000        0.0000        0.0000        0.0000        0.0000        0.0000        0.0000        0.0000        0.0000        0.0000        0.0000        0.0000        0.0000        0.0000        0.0000        0.0000        0.0000        0.0000        0.0000        0.0000        0.0000        0.0000        0.0000        0.0000        0.0000        0.0000        0.0000        0.0000        0.0000        0.0000        0.0000        0.0000        0.0000        0.0000        0.0000        0.0000        0.0000        0.0000        0.0000        0.0000        0.0000        0.0000        0.0000        0.0000        0.0000        0.0000        0.0000        0.0000        0.0000        0.0000        0.0000        0.0000        0.0000        0.0000        0.0000        0.0000        0.0000        0.0000        0.0000        0.0000        0.0000        0.0000        0.0000        0.0000        0.0000        0.0000        0.0000        0.0000        0.0000        0.0000        0.0000        0.0000        0.0000        0.0000        0.0000        0.0000        0.0000        0.0000        0.0000        0.0000        0.0000        0.0000        0.0000        0.0000        0.0000       51.0246       58.8800       52.0683       56.3765       47.0533       41.2041       40.0229       35.9718       37.5127       53.0330       48.8885       52.6496       65.8119       62.1345       58.3225       56.4109       54.8456       52.9820       48.0355       55.3395       50.9566       46.6219       48.0632       55.1892       53.4406       58.1660       56.7258       51.5898       48.4380       30.2343       32.0698       39.9899       53.6499       43.8681       41.2599       40.3545       44.9451       55.8721       63.9316       68.6846       63.3055       57.9726       59.8640       65.4337       70.8507       69.3502       68.8227       78.6251       81.5061       96.2680       87.0058       99.8699       92.4861       84.8620       78.4558       76.6875       72.5300       77.2765      103.9211      127.8559      106.9000       92.0653       74.4495       57.7793       52.4244       42.9996       51.0849       64.8646       73.2453       69.7337       66.3514       76.8056       77.4688        0.0000        0.0000        0.0000        0.0000        0.0000
        0.0000        0.0000        0.0000        0.0000        0.0000        0.0000        0.0000        0.0000        0.0000        0.0000        0.0000        0.0000        0.0000        0.0000        0.0000        0.0000        0.0000        0.0000        0.0000        0.0000        0.0000        0.0000        0.0000        0.0000        0.0000        0.0000        0.0000        0.0000        0.0000        0.0000        0.0000        0.0000        0.0000        0.0000        0.0000       24.8008       18.5017       29.0931       37.9265       43.0252       54.9432       67.2970       47.3119       35.7849       31.3038       34.6778       40.2558       46.0635       34.9503       27.6857       25.6683       65.4994       29.8571       27.3619       27.7211       20.7359       14.3856       15.6667       11.7486       12.4090       12.6491       11.3162       12.9125       16.3791       12.1225       12.5017       13.2647       17.2135       17.9518       18.7304       18.6522       16.8892        0.0000        0.0000        0.0000        0.0000        0.0000        0.0000        0.0000        0.0000        0.0000        0.0000        0.0000        0.0000        0.0000        0.0000        0.0000        0.0000        0.0000        0.0000        0.0000        0.0000        0.0000        0.0000        0.0000        0.0000        0.0000        0.0000        0.0000        0.0000        0.0000        0.0000        0.0000        0.0000        0.0000        0.0000        0.0000        0.0000        0.0000        0.0000        0.0000        0.0000        0.0000        0.0000        0.0000        0.0000        0.0000        0.0000        0.0000        0.0000        0.0000        0.0000        0.0000        0.0000        0.0000        0.0000        0.0000        0.0000        0.0000        0.0000        0.0000        0.0000        0.0000        0.0000        0.0000        0.0000        0.0000        0.0000        0.0000        0.0000        0.0000        0.0000        0.0000        0.0000        0.0000        0.0000        0.0000        0.0000        0.0000        0.0000        0.0000        0.0000        0.0000        0.0000        0.0000        0.0000        0.0000        0.0000        0.0000        0.0000        0.0000        0.0000        0.0000        0.0000        0.0000        0.0000        0.0000        0.0000        0.0000        0.0000       51.3228       40.6594       38.9485       41.7357       42.9762       49.1885       32.6178       36.6459       38.9202       28.0482       39.4275       49.7976       55.8830       56.7833       42.0608       46.0041       56.0829       56.9173       57.3240       38.4358       40.6087       52.0961       42.5446       41.3332       54.7860       48.3947       61.2168       57.9243       63.4628       45.4249       44.7780       35.9149      108.4913       35.8069       34.0322       58.7784       35.7887       47.6329       54.9671       57.9188       53.7573       42.5396       39.7792       84.0757      117.2139       55.9965       61.0724       61.4811       66.6675       70.2069       86.2518       84.2174       78.9090       96.2587      108.1103      108.6516      114.5326      123.0191      116.9241      104.3486       94.7107       83.1601       76.4453       66.5360       62.7442       57.3668       52.8343       45.1046       48.2509       58.4376       57.7026       61.7628       58.1257        0.0000        0.0000        0.0000        0.0000        0.0000        0.0000
        0.0000        0.0000        0.0000        0.0000        0.0000        0.0000        0.0000        0.0000        0.0000        0.0000        0.0000        0.0000        0.0000        0.0000        0.0000        0.0000        0.0000        0.0000        0.0000        0.0000        0.0000        0.0000        0.0000        0.0000        0.0000        0.0000        0.0000        0.0000        0.0000        0.0000        0.0000        0.0000        0.0000        0.0000        0.0000       28.7260       15.4327       18.6311       28.7233       35.2839       47.0979       45.9072       46.5746       40.6545       36.8475       38.2771       39.7107       28.9593       22.7543       21.7609       21.9780       29.2954       24.8692       27.5712       33.1447       35.4875       23.8222       21.0611       14.0209       11.0235        7.9748        7.2149        8.6407       11.1634       11.8390       12.3776       13.2233       16.7292       17.9251       17.8528       18.5463        0.0000        0.0000        0.0000        0.0000        0.0000        0.0000        0.0000        0.0000        0.0000        0.0000        0.0000        0.0000        0.0000        0.0000        0.0000        0.0000        0.0000        0.0000        0.0000        0.0000        0.0000        0.0000        0.0000        0.0000        0.0000        0.0000        0.0000        0.0000        0.0000        0.0000        0.0000        0.0000        0.0000        0.0000        0.0000        0.0000        0.0000        0.0000        0.0000        0.0000        0.0000        0.0000        0.0000        0.0000        0.0000        0.0000        0.0000        0.0000        0.0000        0.0000        0.0000        0.0000        0.0000        0.0000        0.0000        0.0000        0.0000        0.0000        0.0000        0.0000        0.0000        0.0000        0.0000        0.0000        0.0000        0.0000        0.0000        0.0000        0.0000        0.0000        0.0000        0.0000        0.0000        0.0000        0.0000        0.0000        0.0000        0.0000        0.0000        0.0000        0.0000        0.0000        0.0000        0.0000        0.0000        0.0000        0.0000        0.0000        0.0000        0.0000        0.0000        0.0000        0.0000        0.0000       49.8541       53.7407        0.0000       56.8422       59.3472       48.3758       41.9378       29.3856       28.4864       26.0358       26.6032       26.3071       27.5116       22.7391       23.6241       28.3909       37.7931       42.9894       36.6436       35.5582       36.2750       51.6761       63.3738       54.6937       45.4831       33.5411       45.0775       43.8893       40.4954       44.0169       45.6786       52.9973       68.4459       62.3430       37.3083       29.6592       31.7373       76.4537       33.5567       33.0399       32.1233       45.2412       57.3174       70.6202       72.2106       69.6867       42.3371       37.6261       44.1366       51.7267       54.5080       62.8936       65.6910       75.4913       90.9128       98.5359       98.7194       99.0015      124.3870      150.1528      159.5080      128.5237      123.2037      114.6033       95.6137       89.9163       85.1319       73.0420       62.1965       55.8750       55.6491       50.5395       49.5041       48.1693       52.1540       60.7138       65.9198        0.0000        0.0000        0.0000        0.0000        0.0000        0.0000        0.0000
        0.0000        0.0000        0.0000        0.0000        0.0000        0.0000        0.0000        0.0000        0.0000        0.0000        0.0000        0.0000        0.0000        0.0000        0.0000        0.0000        0.0000        0.0000        0.0000        0.0000        0.0000        0.0000        0.0000        0.0000        0.0000        0.0000        0.0000        0.0000        0.0000       70.3578       65.0853       53.6937       55.7246       79.5692       61.3659       42.5504       23.2802       13.5115       19.3710       28.9105       37.6165       40.4592       42.0134       40.6725       36.5182       29.0729       25.9229       21.9522       20.8226       19.0478       18.8210       16.0154       24.0063       29.0049       32.1061       28.5541       18.4645       24.3719       12.4590        8.7265        8.1131        9.5732       10.1071       11.5902       12.1971       12.7740       13.5359       16.3271       16.7648       17.5303       20.1218       22.2490       23.2342        0.0000        0.0000        0.0000        0.0000        0.0000        0.0000        0.0000        0.0000        0.0000        0.0000        0.0000        0.0000        0.0000        0.0000        0.0000        0.0000        0.0000        0.0000        0.0000        0.0000        0.0000        0.0000        0.0000        0.0000        0.0000        0.0000        0.0000        0.0000        0.0000        0.0000        0.0000        0.0000        0.0000        0.0000        0.0000        0.0000        0.0000        0.0000        0.0000        0.0000        0.0000        0.0000        0.0000        0.0000        0.0000        0.0000        0.0000        0.0000        0.0000        0.0000        0.0000        0.0000        0.0000        0.0000        0.0000        0.0000        0.0000        0.0000        0.0000        0.0000        0.0000        0.0000        0.0000        0.0000        0.0000        0.0000        0.0000        0.0000        0.0000        0.0000        0.0000        0.0000        0.0000        0.0000        0.0000        0.0000        0.0000        0.0000        0.0000        0.0000        0.0000        0.0000        0.0000        0.0000        0.0000        0.0000        0.0000        0.0000        0.0000        0.0000        0.0000       55.1851       60.1660       56.4850       63.0156       64.7854       62.2637       48.2549       45.0672       37.3101       24.5398       25.9718       27.2183       29.5569       36.4062       20.3164       19.2942       29.1488       30.2349       36.8084       41.0107       33.1232       32.5068       43.1958       62.6533       44.6553       34.7088       36.3965       42.0645       43.6384       32.9886       35.0588       41.7001       47.0903       42.3720       39.2641       35.4877       33.0365       27.4785       33.4249       82.2851       96.4584       50.5292       46.7151       70.0655       53.8904       62.0918       62.5901       51.4139       53.0506       56.2339       63.9627       57.4873       62.9973       62.8123       82.8291       91.4620      107.3138      112.1426      138.9493      128.5016      134.4180      147.5288      132.3309      121.4336      116.4963       96.8366       96.9344       88.9978       78.6709       67.9635       65.3765       65.7817       62.3679       55.4180       50.0338       54.8475       55.3297        0.0000        0.0000        0.0000        0.0000        0.0000        0.0000        0.0000        0.0000
        0.0000        0.0000        0.0000        0.0000        0.0000        0.0000        0.0000        0.0000        0.0000        0.0000        0.0000        0.0000        0.0000        0.0000        0.0000        0.0000        0.0000        0.0000        0.0000        0.0000        0.0000        0.0000        0.0000        0.0000        0.0000        0.0000       64.8367       80.7799       92.6314       85.1116       80.5088       52.1700       41.4806       41.9721       27.4570       20.6449       17.3065       26.5151       28.4293       20.9630       23.9426       27.6811       27.4657       24.6352       26.8764       23.3444       22.4815       20.1975       20.6999       21.7660       19.4908       16.2778       24.6579       20.2117       15.4819        8.1793       10.1163        6.5865        4.1615        9.0436       11.6828       11.1814        9.2990       11.4620       11.9492       13.1173       13.2147       16.2968       16.2656       16.4045       22.0522       31.2431       31.7102       26.5888       25.3579       28.2024       30.5387       21.7112       23.0652       14.7038       17.0282       14.1691        0.0000        0.0000        0.0000        0.0000        0.0000        0.0000        0.0000        0.0000        0.0000        0.0000        0.0000        0.0000        0.0000        0.0000        0.0000        0.0000        0.0000        0.0000        0.0000        0.0000        0.0000        0.0000        0.0000        0.0000        0.0000        0.0000        0.0000        0.0000        0.0000        0.0000        0.0000        0.0000        0.0000        0.0000        0.0000        0.0000        0.0000        0.0000        0.0000        0.0000        0.0000        0.0000        0.0000        0.0000        0.0000        0.0000        0.0000        0.0000        0.0000        0.0000        0.0000        0.0000        0.0000        0.0000        0.0000        0.0000        0.0000        0.0000        0.0000        0.0000        0.0000        0.0000        0.0000        0.0000        0.0000        0.0000        0.0000        0.0000        0.0000        0.0000        0.0000       48.9896       46.0707       46.6070       46.0460       46.5680        0.0000        0.0000        0.0000        0.0000       49.8590       61.6918       55.0455       49.5271       40.8034       44.7001       50.9265       48.9176       59.6168       37.8902       27.5000       30.2844       40.2593       47.7651       42.1937       28.7842       21.0328       26.4209       27.5372       34.8718       29.0335       37.7913       36.4286       49.4943       53.2209       55.7844       49.8460       54.0405       38.3602       52.1540       46.9291       34.0991       29.4659       29.3028       28.0629       29.9198       32.4842       32.6428       34.2583       30.3187       37.8274       71.5432      127.7903       47.0962       40.6096       51.2944       62.7559       63.3001       54.4590       48.3105       46.5805       48.9275       79.2265       75.7908       66.4523       76.5158       85.3538       99.3904      106.7718      120.7171      139.7920      138.7004      154.6020      136.8320      127.1926      118.3762      103.1611       88.9436      100.4723      105.1475      118.0313      100.4238       87.0316       71.1927       63.4262       63.0494       52.6493       57.2734       64.3518        0.0000        0.0000        0.0000        0.0000        0.0000        0.0000        0.0000        0.0000
        0.0000        0.0000        0.0000        0.0000        0.0000        0.0000        0.0000        0.0000        0.0000        0.0000        0.0000        0.0000        0.0000        0.0000        0.0000        0.0000        0.0000        0.0000        0.0000        0.0000        0.0000        0.0000        0.0000        0.0000        0.0000       93.5633       88.0841       58.4619       37.0147       33.0001       32.7921       30.6046       31.9294       34.2370       22.4496       15.5865       17.6663       39.2162      104.3644       69.5837       18.1401       20.7218       20.7172       20.5895       23.6645       24.2338       21.0833       23.7368       22.7998       21.9687       18.8679       15.6059       16.5582       13.8385       14.0780       14.0197       12.5760       11.0395       11.0373       11.7833       13.3156       10.0212        9.1844        9.9460       12.7916       15.6897       14.2545       13.0266       12.8339       14.6569       16.3910       21.5340       26.4630       24.3122       21.6571       15.2134       14.9923       11.6037       11.2171        3.9986        9.5575       11.0759        7.1940       11.7987        0.0000        0.0000        0.0000        0.0000        0.0000        0.0000        0.0000        0.0000        0.0000        0.0000        0.0000        0.0000        0.0000        0.0000        0.0000        0.0000        0.0000        0.0000        0.0000        0.0000        0.0000        0.0000        0.0000        0.0000        0.0000        0.0000        0.0000        0.0000        0.0000        0.0000        0.0000        0.0000        0.0000        0.0000        0.0000        0.0000        0.0000        0.0000        0.0000        0.0000        0.0000        0.0000        0.0000        0.0000        0.0000        0.0000        0.0000        0.0000        0.0000        0.0000        0.0000        0.0000        0.0000        0.0000        0.0000        0.0000        0.0000        0.0000        0.0000        0.0000        0.0000        0.0000        0.0000        0.0000        0.0000        0.0000        0.0000        0.0000       43.5256       50.9189       44.6480       42.1377       35.0202       35.6605       48.1431       47.1452       43.9916       45.1962       51.8221       68.6652       40.9916       30.8206       31.4628       41.5399       44.5847       44.2854       39.4633       34.0999       30.7092       31.2532       51.8300       46.2823       39.3515       37.5225       35.6929       40.7270       38.9490       36.1491       43.1307       52.7217       51.4836       36.3639       46.0856       40.5729       37.4634       48.6789       54.1632       53.4252       55.1037       38.7013       26.0665       23.2819       21.9947       22.1390       29.2299       31.7624       32.9921       34.6774       46.2173       51.3980       65.7252       68.8313      110.5193       71.2584       68.2548       57.8542       53.7826       46.4739       56.6594       59.7436       51.2110       69.8821       90.7051       86.3251       85.6857      104.6086      115.2452      113.6429      108.2874      120.0078      157.1114      105.4419      106.1394      113.3006      110.0686      104.2442      110.0283      116.7085      113.7912      119.0044        0.0000        0.0000       79.7562       74.6002       70.8018       64.3881        0.0000        0.0000        0.0000        0.0000        0.0000        0.0000        0.0000        0.0000        0.0000
        0.0000        0.0000        0.0000        0.0000        0.0000        0.0000        0.0000        0.0000        0.0000        0.0000        0.0000        0.0000        0.0000        0.0000        0.0000        0.0000        0.0000        0.0000        0.0000        0.0000        0.0000        0.0000        0.0000        0.0000        0.0000        0.0000       87.9152       92.2336       65.8851       56.2892       38.1533      129.1672       77.7679       30.2783       26.6093       16.3925       19.0290       17.7277       22.9312       24.5392       18.0084       19.5496       19.8921       20.7613       26.3759       25.6198       21.7923       22.7118       20.5986       18.0509       16.2070       14.1919       12.9429       12.4704       11.2842       11.4815       13.4260       11.4851       13.6927       16.5439       15.3548       12.9993        9.6811       11.5198       17.7362       19.8149       18.7816       16.1711       12.9926       13.3068       15.1733       17.2301       20.1897       19.4812       22.7351       17.2072       19.1700       16.2064       11.9921        6.9666        5.7230       15.3909        5.5033       11.3955       10.6924       10.1420        0.0000        0.0000        0.0000        0.0000        0.0000        0.0000        0.0000        0.0000        0.0000        0.0000        0.0000        0.0000        0.0000        0.0000        0.0000        0.0000        0.0000        0.0000        0.0000        0.0000        0.0000        0.0000        0.0000        0.0000        0.0000        0.0000        0.0000        0.0000        0.0000        0.0000        0.0000        0.0000        0.0000        0.0000        0.0000        0.0000        0.0000        0.0000        0.0000        0.0000        0.0000        0.0000        0.0000        0.0000        0.0000        0.0000        0.0000        0.0000        0.0000        0.0000        0.0000        0.0000        0.0000        0.0000        0.0000        0.0000        0.0000        0.0000        0.0000        0.0000        0.0000        0.0000        0.0000        0.0000        0.0000        0.0000       35.0935       37.6855       38.6505       43.5415       35.4023       36.7775       45.9284       41.4852       36.9096       42.4798       44.7931       54.3398       34.0058       29.1901       32.1699       39.3344       41.6461       52.2689       41.6920       36.9202       40.7666       37.6729       58.0414       66.5981       62.4235       46.8937       42.0823       49.5467       44.9840       57.6362       61.3845       55.3636       43.1353       32.0481       26.3928       31.5861       42.4259       57.7203       56.5094       52.3889       47.3329       37.0032       34.3179       30.1870       29.5374       30.1669       30.9617       35.4892       36.1226       46.6946       50.2443       52.6151       59.6649       52.9514       83.7854      107.3404       88.9617       70.1687       52.7002       57.1441       60.2878       70.2631       74.2637       84.7062       89.1475       86.5739       88.4674      103.4907      111.6707      109.7532      116.2116      105.3398      106.8341      113.0560      101.0582      109.8275      117.2490      120.1960      126.1710      151.0288      147.2600        0.0000        0.0000        0.0000        0.0000        0.0000        0.0000        0.0000        0.0000        0.0000        0.0000        0.0000        0.0000        0.0000        0.0000        0.0000        0.0000
        0.0000        0.0000        0.0000        0.0000        0.0000        0.0000        0.0000        0.0000        0.0000        0.0000        0.0000        0.0000        0.0000        0.0000        0.0000        0.0000        0.0000        0.0000        0.0000        0.0000        0.0000        0.0000        0.0000        0.0000        0.0000        0.0000        0.0000       51.0474       46.2176       39.5363       32.8505       37.9484       35.1308       34.5711       37.5098       28.8291       22.2669       20.9152       26.3271       24.0776       36.1416       33.4048       28.8141       35.1919       35.5605       34.0288       29.3462       26.3698       22.2635       22.6293       23.0797       16.7174       17.8911       20.5124       18.8506       17.1031       14.7181       11.6936       16.5925       16.2631       13.6939       12.0304       10.1965       10.5752       11.2438       11.7363       16.5997       15.9530       15.1323       13.8933       16.0186       15.9693       20.8405       25.4842       16.4663       17.3673       35.9926       36.2226       19.8208        5.3327        7.7038       13.1206        6.7207        9.6681       13.6684        7.8029        6.9087        5.4002       12.6168       19.0296        0.0000        0.0000        0.0000        0.0000        0.0000        0.0000        0.0000        0.0000        0.0000        0.0000        0.0000        0.0000        0.0000        0.0000        0.0000        0.0000        0.0000        0.0000        0.0000        0.0000        0.0000        0.0000        0.0000        0.0000        0.0000        0.0000        0.0000        0.0000        0.0000        0.0000        0.0000        0.0000        0.0000        0.0000        0.0000        0.0000        0.0000        0.0000        0.0000        0.0000        0.0000        0.0000        0.0000        0.0000        0.0000        0.0000        0.0000        0.0000        0.0000        0.0000        0.0000        0.0000        0.0000        0.0000        0.0000        0.0000        0.0000        0.0000        0.0000        0.0000        0.0000       36.2938       34.8699       31.3573       29.0816       32.6365       28.0478       36.9944       41.7861       36.5051       34.4646       48.8899       50.9937       41.5889       31.0336       28.3957       35.7308       40.9605       42.1479       48.3755       43.6273       39.8697       48.3439       46.1408       52.9360       49.4541       56.6688       56.2656       59.0540       55.1356       49.8010       50.3849       51.4825       53.6885       34.9844       35.9924       28.8763       41.4542       59.3541       61.5541       61.0509       36.2540       35.0082       35.2838       37.4523       40.3028       34.2730       34.7301       30.9866       37.4606       50.0993       67.5320       59.4253       56.9617       53.7156       54.4076       67.3243       55.0803       60.9890       63.4109       65.1285       62.2740       58.0374       64.6839       93.9268      106.9538      114.8033       89.8189      102.1321      118.9505      114.4308      109.7046      106.0560      103.1644       82.4171       92.1711      124.4620      119.5043      121.7151      121.6500      125.4970      144.8414      132.8108        0.0000        0.0000        0.0000        0.0000        0.0000        0.0000        0.0000        0.0000        0.0000        0.0000        0.0000        0.0000        0.0000        0.0000        0.0000        0.0000
        0.0000        0.0000        0.0000        0.0000        0.0000        0.0000        0.0000        0.0000        0.0000        0.0000        0.0000        0.0000        0.0000        0.0000        0.0000        0.0000        0.0000        0.0000        0.0000        0.0000        0.0000        0.0000        0.0000        0.0000        0.0000        0.0000        0.0000       37.4547       35.2274       31.4843       29.9191       41.2178       36.8046       41.3237       40.7031       32.0319       36.3667       44.5724       44.1453       60.8182      100.1400       72.3000       71.2392       59.8771       44.9945       43.0241       36.5899       33.6400       39.6150       45.5989       42.4745       34.8992       29.0193       28.9629       27.4731       22.0348       13.9054       13.5185       17.6670       18.9007       18.2589       13.7029       10.1958       10.3255       10.9577       12.7030       14.8486       14.5014       15.0726       13.6567       12.9406       12.4045       14.3241       25.2436       18.8003       26.8261       34.8099       33.4886       26.0839       20.2718       17.2478        7.7001        7.9395       13.2644       11.7178        9.1955        9.4246       18.4553       23.1460       18.7432        0.0000        0.0000        0.0000        0.0000        0.0000        0.0000        0.0000        0.0000        0.0000        0.0000        0.0000        0.0000        0.0000        0.0000        0.0000        0.0000        0.0000        0.0000        0.0000        0.0000        0.0000        0.0000        0.0000        0.0000        0.0000        0.0000        0.0000        0.0000        0.0000        0.0000        0.0000        0.0000        0.0000        0.0000        0.0000        0.0000        0.0000        0.0000        0.0000        0.0000        0.0000        0.0000        0.0000        0.0000        0.0000        0.0000        0.0000        0.0000        0.0000        0.0000        0.0000        0.0000        0.0000        0.0000        0.0000        0.0000        0.0000        0.0000        0.0000        0.0000        0.0000        0.0000       39.5076       34.6291       31.5944       33.2558       26.1084       24.9061       35.6623       31.7119       29.3058       37.3997       50.3457       30.7201       26.6627       26.7539       35.9903       43.1848       46.0702       47.6582       47.7367       44.2326       47.9841       50.8845       58.3962       69.5698       59.2893       61.2228       68.9648       49.5819       41.1850       41.2350       58.0990       69.5374       54.5232       36.9270       32.1399       33.1902       51.2000       61.0405       64.5217       41.9619       32.3774       32.6405       33.4058       33.1840       35.3805       29.4836       35.2185       44.8623       45.6330       54.7469       69.5067       60.6787       55.3063       60.0323       83.0772       46.4695       47.9846       50.0888       53.6962       52.7951       51.6933       60.2486       72.8727       84.9996       82.9575      105.9454      103.3658      110.2833      122.6767      124.2582      114.3548      114.8287      103.3527      118.0838      142.0253      117.0702      116.8500      125.5437      128.1727      150.0503      144.8908        0.0000        0.0000        0.0000        0.0000        0.0000        0.0000        0.0000        0.0000        0.0000        0.0000        0.0000        0.0000        0.0000        0.0000        0.0000        0.0000
        0.0000        0.0000        0.0000        0.0000        0.0000        0.0000        0.0000        0.0000        0.0000        0.0000        0.0000        0.0000        0.0000        0.0000        0.0000        0.0000        0.0000        0.0000        0.0000        0.0000        0.0000        0.0000        0.0000        0.0000        0.0000        0.0000        0.0000        0.0000       35.8917       29.9557       34.3618       46.9415       44.5800       39.2385       37.9776       34.6476       40.0735       45.9157       52.2910       70.5521       86.8706      141.0727      120.2088       78.9688       63.6774       58.0084       49.9469       44.9610       43.5096       45.9827       44.0949       47.8567       46.7758       40.6860       39.7004       30.5759       23.7197       22.3026       25.2726       30.1111       49.2043       31.4689       23.9772       24.5264       15.7561       13.6866       14.0895       16.2176       16.3800       14.9768       14.7289       18.6058       21.7941       22.2425       30.0529       20.8242       27.9187       36.2431       38.2539       31.0321       24.6974       21.3814       16.6548       11.8696        9.8522       12.0266       18.1369       25.7184       34.4819       38.3162       37.3128        0.0000        0.0000        0.0000        0.0000        0.0000        0.0000        0.0000        0.0000        0.0000        0.0000        0.0000        0.0000        0.0000        0.0000        0.0000        0.0000        0.0000        0.0000        0.0000        0.0000        0.0000        0.0000        0.0000        0.0000        0.0000        0.0000        0.0000        0.0000        0.0000        0.0000        0.0000        0.0000        0.0000        0.0000        0.0000        0.0000        0.0000        0.0000        0.0000        0.0000        0.0000        0.0000        0.0000        0.0000        0.0000        0.0000        0.0000        0.0000        0.0000        0.0000        0.0000        0.0000        0.0000        0.0000        0.0000        0.0000        0.0000        0.0000        0.0000        0.0000        0.0000        0.0000       26.8005       27.9245       24.4219       34.0231       21.2088       29.0645       31.0525       27.3161       24.1036       28.1291       22.6118       22.3585       22.9073       31.3052       42.9347       45.9256       50.6747       57.8124       52.7889       55.6842       59.4702       60.5280       62.1761       59.9004       60.9062       57.5913       44.3220       51.9912       54.5423       59.6664       41.4199       38.7149       40.6188       34.8603       27.6218       47.0531       53.5597       49.2490       47.4280       32.8997       27.6219       29.8620       37.2535       31.4780       29.2146       33.2297       41.6656       58.8907       56.0143       50.0027       46.2082       51.5893       52.2936       53.1959       50.7698       54.1076       54.4157       59.7790       47.2628       63.8497       74.3863       96.6916       98.5847       93.1188       77.2557       82.3874       91.0160      106.2593      100.5873       95.2772      111.3354      126.5840      129.2254      124.3116      110.1808      121.1108      122.9692      118.0791      127.2435      139.2967        0.0000        0.0000        0.0000        0.0000        0.0000        0.0000        0.0000        0.0000        0.0000        0.0000        0.0000        0.0000        0.0000        0.0000        0.0000        0.0000
        0.0000        0.0000        0.0000        0.0000        0.0000        0.0000        0.0000        0.0000        0.0000        0.0000        0.0000        0.0000        0.0000        0.0000        0.0000        0.0000        0.0000        0.0000        0.0000        0.0000        0.0000        0.0000        0.0000        0.0000        0.0000        0.0000        0.0000        0.0000       48.1101       46.8650       61.3372       58.1325       63.7233       61.8771       53.6754       43.3899       44.5234       49.2734       57.1757       60.6477       69.8132       65.3530       60.5705       62.0112       67.5731       70.8400       83.6503       89.6115       67.0870       43.0032       55.0233       52.8639       51.5588       68.8710       53.9124       40.8247       29.4924       25.3226       31.8691       25.2101       27.3249       25.1213       31.9032       42.2208       43.0371       40.9497       35.5772       31.3156       29.5116       36.3608       27.4341       17.8787       18.3349       14.7018       31.4464       25.9262       31.2865       37.4447       61.9353       24.4237       24.9410       23.8575       34.8909       19.9620       15.3452       17.7214       29.0838       48.2533       41.5519       37.4991       27.1435        0.0000        0.0000        0.0000        0.0000        0.0000        0.0000        0.0000        0.0000        0.0000        0.0000        0.0000        0.0000        0.0000        0.0000        0.0000        0.0000        0.0000        0.0000        0.0000        0.0000        0.0000        0.0000        0.0000        0.0000        0.0000        0.0000        0.0000        0.0000        0.0000        0.0000        0.0000        0.0000        0.0000        0.0000        0.0000        0.0000        0.0000        0.0000        0.0000        0.0000        0.0000        0.0000        0.0000        0.0000        0.0000        0.0000        0.0000        0.0000        0.0000        0.0000        0.0000        0.0000        0.0000        0.0000        0.0000        0.0000        0.0000        0.0000        0.0000        0.0000       29.0999       27.0137       34.7314       30.6795       22.0029       25.1582       19.8184       25.4065       27.6035       23.6138       27.8591       27.4991       22.4321       25.0371       28.9636       28.7596       36.0726       37.9379       40.1174       46.3084       53.3278       52.2787       47.9949       56.6717       60.9457       70.4891       61.9584       60.3902       61.0149       63.9484       63.8358       48.7897       35.1157       44.1552       43.7234       33.4882       30.7155       33.0382       49.0115       50.9191       58.1257       37.5075       29.0099       32.1873       48.5901       31.3431       27.1767       32.5300       46.1007       53.2810       63.0161       57.0068       51.2754       48.8908       47.0892       50.5239       49.4813       62.1153       57.7880       56.7350       60.7151       91.4512      127.0589      131.8208      107.0396       94.4589       78.0722       95.7397      108.7792      122.5743      127.6416      122.4744      115.7879      109.2310      109.6442      103.7214      112.8418      120.5753      113.6411      107.2775      111.9340      122.1975        0.0000        0.0000        0.0000        0.0000        0.0000        0.0000        0.0000        0.0000        0.0000        0.0000        0.0000        0.0000        0.0000        0.0000        0.0000        0.0000
        0.0000        0.0000        0.0000        0.0000        0.0000        0.0000        0.0000        0.0000        0.0000        0.0000        0.0000        0.0000        0.0000        0.0000        0.0000        0.0000        0.0000        0.0000        0.0000        0.0000        0.0000        0.0000        0.0000        0.0000        0.0000        0.0000        0.0000        0.0000       72.9712       73.3914       79.7489       73.2523       86.4257       80.7286       70.8366       67.4046       65.5509       65.4497       69.2435       66.6883       67.3782       66.9527       60.9429       60.9944       62.9916       64.5352       69.2629       65.1682       57.7880       43.4751       41.0837       48.3492       34.8917       47.7522       45.1567       45.5531       54.1750       45.9326       33.9571       16.9085       14.7299       18.6091       23.7095       27.4536       39.0108       32.8846       33.9830       21.9998       20.8866       21.6316       14.4360        9.2777        4.2470       10.0337       25.5661       25.3996       39.7253       31.7682       34.6372       36.9280       55.0251       34.3135       25.5130       60.8931       48.0840       35.4275       23.9476       27.6064       21.7491       22.3150       21.6738       19.9067        0.0000        0.0000        0.0000        0.0000        0.0000        0.0000        0.0000        0.0000        0.0000        0.0000        0.0000        0.0000        0.0000        0.0000        0.0000        0.0000        0.0000        0.0000        0.0000        0.0000        0.0000        0.0000        0.0000        0.0000        0.0000        0.0000        0.0000        0.0000        0.0000        0.0000        0.0000        0.0000        0.0000        0.0000        0.0000        0.0000        0.0000        0.0000        0.0000        0.0000        0.0000        0.0000        0.0000        0.0000        0.0000        0.0000        0.0000        0.0000        0.0000        0.0000        0.0000        0.0000        0.0000        0.0000        0.0000        0.0000        0.0000        0.0000       30.5997       31.0635       25.6706       22.1252       20.3170       20.3142       19.8914       16.9955       16.6345       24.7416       22.9662       18.7836       20.8355       24.1014       30.6694       38.0777       56.8340       38.5606       40.0240       41.0910       44.8740       56.1528       71.6370      121.1144       56.3573       61.8673       63.8886       60.4779       57.9441       53.0891       59.3144       52.5612       43.9826       48.1159       47.1346       40.5045       32.7660       26.6981       30.3207       36.6358       38.6025       46.5745       49.8486       47.1592       35.3956       48.5580       51.1671       34.4295       36.7428       39.3426       40.1947       46.9691       53.5182       42.8613       55.5098       60.8050       57.9045       50.1116       51.2115       54.9390       56.4192       54.0310       73.7357       78.9665       84.4852       90.3625       73.5106       81.0208       90.4826      110.4647      105.8155       97.5906       91.3460       88.0207       76.4097       83.8383       96.0487      100.5714      103.6512      108.4866      108.7894      114.4733      119.6576      120.6700        0.0000        0.0000        0.0000        0.0000        0.0000        0.0000        0.0000        0.0000        0.0000        0.0000        0.0000        0.0000        0.0000        0.0000        0.0000
        0.0000        0.0000        0.0000        0.0000        0.0000        0.0000        0.0000        0.0000        0.0000        0.0000        0.0000        0.0000        0.0000        0.0000        0.0000        0.0000        0.0000        0.0000        0.0000        0.0000        0.0000        0.0000        0.0000        0.0000        0.0000        0.0000        0.0000       56.2917       78.4780       91.1801       74.2138       64.2786       66.5329       78.2216       71.4126       71.0264       83.7295       86.5695       81.2393       74.8663       76.1071       82.6995       74.6933       54.0443       49.3489       47.6844       48.7386       42.6573       42.6973       36.5191       29.6408       34.9711       36.4745       33.5340       47.4647       43.9130       46.3711       37.9641       21.4442        9.6722       14.6306       19.0725       14.3588        8.8118        9.4110       13.7749       15.8665       12.8912        8.0991        7.9147        6.0241        6.8005        4.5085        9.2045       12.9117       12.9921       10.4254       16.7294       12.6164        8.7888       11.2203       13.7988       20.3851       59.7120      112.2943       40.4533       34.9303       25.3071       23.2040       19.8981       21.8737       24.2767       15.4539        0.0000        0.0000        0.0000        0.0000        0.0000        0.0000        0.0000        0.0000        0.0000        0.0000        0.0000        0.0000        0.0000        0.0000        0.0000        0.0000        0.0000        0.0000        0.0000        0.0000        0.0000        0.0000        0.0000        0.0000        0.0000        0.0000        0.0000        0.0000        0.0000        0.0000        0.0000        0.0000        0.0000        0.0000        0.0000        0.0000        0.0000        0.0000        0.0000        0.0000        0.0000        0.0000        0.0000        0.0000        0.0000        0.0000        0.0000        0.0000        0.0000        0.0000        0.0000        0.0000        0.0000        0.0000        0.0000        0.0000       28.5485       25.0367       26.8147       27.0242       23.4992       20.6119       18.7568       18.9480       15.4921       14.8319       19.5689       27.8138       26.1105       21.9668       26.1140       27.6314       29.0970       32.6754       43.1125       50.8641       40.4698       45.1106       42.0661       50.2517       91.8134       69.1696       64.2289       60.9129       58.9793       65.5177       63.5396       51.6275       48.4113       46.8982       44.3561       53.8918       44.0507       37.3267       31.2726       36.7359       33.6850       33.5855       41.7539       45.1064       40.7725       47.0334       48.3720       49.6378       51.2402       47.8884       47.0676       43.2345       49.8868       51.7368       46.7561       52.7832       54.0135       62.8591       61.4474       63.6062       64.9616       65.7165       59.0442       58.1974       64.9071       75.8039       64.7464       85.1482       93.8252      103.4194      124.6403      111.0896       94.1338       91.7667       76.1916       68.8226       71.7134       85.0616      103.2169      108.1220      105.6881      105.4156      110.0057      112.1669        0.0000        0.0000        0.0000        0.0000        0.0000        0.0000        0.0000        0.0000        0.0000        0.0000        0.0000        0.0000        0.0000        0.0000        0.0000        0.0000
        0.0000        0.0000        0.0000        0.0000        0.0000        0.0000        0.0000        0.0000        0.0000        0.0000        0.0000        0.0000        0.0000        0.0000        0.0000        0.0000        0.0000        0.0000        0.0000        0.0000        0.0000        0.0000        0.0000        0.0000        0.0000        0.0000        0.0000       54.2673       55.7895       67.1392       56.5247       55.5355       70.7348       82.8218       80.0724       84.9193      119.8169       95.6724       80.5589       75.8586       61.6968       61.4004       53.9776       47.8647       50.5431       45.7171       55.3662       48.5655       41.3777       37.8595       32.5792       32.6134       25.5026       24.6749       30.0239       29.7374       26.1197       23.2679       15.4435       13.3956        9.6887       12.8870       13.3163        6.8808       13.8093       20.1127       14.5668       13.1942        6.2015        4.4629        4.4756        5.9856        5.2664        6.9828        7.3944        8.4136        8.2281        7.4761        5.4258        4.5379        5.5780        9.6018       26.0984       38.1462       76.7846       43.1459       28.5299       22.2326       39.5478       30.7938       28.0026       21.8299       19.8328       30.0068       24.9072       17.5198       23.2295       33.1174       30.3711       31.5767       30.2012        0.0000        0.0000        0.0000        0.0000        0.0000        0.0000       14.0473       16.6106       30.8189       36.1968        0.0000        0.0000        0.0000        0.0000        0.0000        0.0000        0.0000        0.0000        0.0000        0.0000        0.0000        0.0000        0.0000        0.0000        0.0000        0.0000        0.0000        0.0000        0.0000        0.0000        0.0000        0.0000        0.0000        0.0000        0.0000        0.0000        0.0000        0.0000        0.0000        0.0000        0.0000        0.0000        0.0000        0.0000        0.0000        0.0000       30.9984       31.4518       30.2784       30.4179       31.6475       32.0782       30.3699       28.3437       19.8081       14.4284       12.2005       12.7557       14.0021       15.0984       18.3196       19.2248       25.3515       29.0399       33.5234       34.9044       44.3562       54.0638       48.4525       52.5774       48.7745       57.9559       73.4315       83.6272       76.6327       78.0517       70.7500       65.3631       57.0252       46.5514       45.0365       42.9988       41.9770       45.6422       46.9342       46.9534       44.0752       41.3621       43.1171       50.7954       54.0588       48.6318       48.6897       53.7894       53.0864       52.4423       54.3661       58.6366       61.9570       54.3776       51.6249       54.3640       58.8666       55.9903       59.8431       70.2765       71.5708       78.8318       82.2445       72.8125       70.0739       68.7494       71.2326       83.9704      104.7051      100.6523       97.8682      108.3183      101.9015      105.3768      107.3606      103.7434       86.1120       72.6852       75.9694       80.2804       91.6535       99.3365       95.3770       93.6660      103.3383       91.0837        0.0000        0.0000        0.0000        0.0000        0.0000        0.0000        0.0000        0.0000        0.0000        0.0000        0.0000        0.0000        0.0000        0.0000        0.0000        0.0000
        0.0000        0.0000        0.0000        0.0000        0.0000        0.0000        0.0000        0.0000        0.0000        0.0000        0.0000        0.0000        0.0000        0.0000        0.0000        0.0000        0.0000        0.0000        0.0000        0.0000        0.0000        0.0000        0.0000        0.0000        0.0000        0.0000       81.4487       67.6741       61.8748       57.9208       55.8844       62.2333       69.9938       77.5604       85.9215       84.5711      100.6969      105.6266      125.6428      108.6197       73.7028       66.0706       62.1488       54.8073       62.6753       61.3015       57.7570       63.1231       61.3172       46.1948       33.2856       27.2657       23.8411       29.3320       25.5356       22.7940       25.3476       23.4841       15.0788       14.3974       11.3175        9.1949        7.3980       11.7345       11.0514       10.6039       10.7516        6.8130        5.2442        4.6874        4.6376        5.2141        4.5693        3.7859        4.8203        6.7416        7.8159        9.3293        7.4735        6.3735        6.6469       11.7721       13.3514       15.3785       23.1714       17.9548       17.5576       17.4080       18.6877       24.2707       23.9719       24.2177       27.9461       23.5348       14.8054       11.3616       14.1045       17.7527       27.0697       15.3630       13.8931       23.2769       32.2323       39.2239       41.4840       62.2724       66.3241       19.9188       11.7907       26.3988       40.6845       29.2485       19.8038       13.7023       10.5218        0.0000        0.0000        0.0000        0.0000        0.0000        0.0000        0.0000        0.0000        0.0000        0.0000        0.0000        0.0000        0.0000        0.0000        0.0000        0.0000        0.0000        0.0000        0.0000        0.0000        0.0000       27.8299       39.4731       41.4726       44.9580       31.8085       31.7480       29.3608       31.8668       40.2864       46.0859       38.9436       44.6740       39.6717       39.1311       37.0556       35.7083       41.0568       28.9180       22.7996       14.3397       12.6292        9.8705       12.6312       13.7823       13.4228       15.7367       18.5695       21.3573       30.5954       34.5444       33.9794       45.7871       56.3903       52.1101       58.8014       75.1659       83.3884       90.0787      106.1752       98.6533       88.4578       83.6718       69.8399       54.2104       47.7417       52.1455       47.8547       45.1674       53.4207       49.7045       49.7307       53.0539       57.6140       61.1736       72.8119       68.0098       62.0999       65.8474       62.8472       67.0839       75.8493       72.0069       66.4427       64.1429       65.5503       61.3412       68.9078       61.2983       66.3701       69.4902       97.6670       91.6654       81.2703       76.3546       77.5301       78.0890       85.8383       90.5300       92.5855      100.3308       99.5618      113.1746      103.9224       95.8665      100.5558      103.4293       95.4235       81.9004       73.7475       73.0619       82.0582       89.2513       92.9122       91.8878       84.2221        0.0000        0.0000        0.0000        0.0000        0.0000        0.0000        0.0000        0.0000        0.0000        0.0000        0.0000        0.0000        0.0000        0.0000        0.0000        0.0000        0.0000        0.0000
        0.0000        0.0000        0.0000        0.0000        0.0000        0.0000        0.0000        0.0000        0.0000        0.0000        0.0000        0.0000        0.0000        0.0000        0.0000        0.0000        0.0000        0.0000        0.0000        0.0000        0.0000        0.0000        0.0000        0.0000        0.0000        0.0000       74.9112       60.5993       58.2370       56.5878       59.5511       62.1007       70.1644       89.2810       91.8933       92.1605       71.7437       57.9511       54.8516       57.1421       57.8237       68.7450       65.7847       83.5986       65.6320       51.9299       45.9942       42.6843       37.8661       34.6655       31.5440       27.1295       24.5132       18.8794       20.0511       20.9284       23.7818       18.8796       15.2152       20.5820       18.1086       14.4117       10.8933       15.8971       11.4055       12.8305        8.4484        6.6800        3.4230        3.7673        5.5314        9.1357       10.5133       15.3952        8.0397        5.1174        7.4919       14.7946       10.2695        9.1883       13.1109       16.2298       21.6254       20.0606       13.1035       13.0421       17.5928       21.1471       22.4055       17.4627        9.9470       12.8576       13.2933       15.9826       20.4939       32.2362       43.6658       17.5774       21.2023       16.1687       16.2776       15.9535       18.0649       13.7464       27.7890       80.1866       64.3708       20.7233       16.9205       19.3974       33.7573       33.4362       17.2049       10.2894        9.3348       10.0128       10.3414       12.1234        0.0000        0.0000        0.0000        0.0000        0.0000        0.0000        0.0000        0.0000        0.0000        0.0000        0.0000        0.0000       61.9663       24.6572       17.2415       25.0136       27.5373       20.9264       24.8146       37.5498       41.3254       40.4978       36.4450       34.4776       31.3411       36.6152       39.7634       42.1337       45.5822       40.7733       42.2278       45.8998       44.9473       44.4346       36.8711       27.1595       21.3203       12.3689       10.6896        9.4988        9.9651       12.5444       14.0020       16.3912       19.8716       23.8685       28.1084       29.7572       38.5906       49.1585       49.7960       51.5050       55.8011       56.7722       53.5127       68.7019       93.4036       92.4220       88.6000       82.6013       66.8474       55.3907       63.6467       65.7015       63.3100       52.9841       58.0265       54.8136       62.1740       83.2754       81.9442       79.1943       71.8637       69.7207       66.1071       64.6556       64.1308       67.0103       74.9735       83.3018       79.2923       68.2502       66.8454       66.3382       78.6663       78.3275       74.4344       83.0927       88.9936       85.2129       83.1410       78.6333       80.4606       82.1295       87.3108       93.5215       91.1842       95.8904       97.7668      101.7534      101.0673       95.9242      101.2086       99.4996       92.1722       78.9204       76.2825       76.9313       87.2611        0.0000       88.2807       82.5360       83.6047        0.0000        0.0000        0.0000        0.0000        0.0000        0.0000        0.0000        0.0000        0.0000        0.0000        0.0000        0.0000        0.0000        0.0000        0.0000        0.0000        0.0000        0.0000
        0.0000        0.0000        0.0000        0.0000        0.0000        0.0000        0.0000        0.0000        0.0000        0.0000        0.0000        0.0000        0.0000        0.0000        0.0000        0.0000        0.0000        0.0000        0.0000        0.0000        0.0000        0.0000        0.0000        0.0000        0.0000       70.7197       74.8737       77.0406       67.5477       51.0009       40.1450       47.3836       53.1458       54.5072       54.4808       51.5367       48.4355       39.6396       39.0159       40.5418       53.3704       51.2452       48.7813       42.6900       41.3557       35.1417       31.1215       32.1175       33.6777       28.1316       21.9730       20.2278       18.2119       15.7712       62.5967       59.4172       23.0533       15.8513       22.5739       23.0402       18.8648       16.5082       11.6904       14.6162        9.4075        8.3078        8.4115        2.9290        2.4455        2.1908        3.7155        6.5759        8.1082       22.9204       13.0962        7.2980        6.3395       10.6341       18.0298       16.6134       17.2366       30.0588       32.9306       17.4045       13.9512       17.8917       16.8211       18.4904       21.5061       25.3718       15.0861       16.3649       22.8653       23.4769       23.9157       11.6618       21.9068       18.6729       23.7271       26.0260       33.8492       27.5866       21.2915       12.5126        9.7453       19.5348       28.1567       20.9073        9.4549       14.9045       16.7471       17.3599       15.1642        9.8804        9.0620        9.2004        8.9689       13.4941       18.6307       24.6613       19.6435        0.0000        0.0000        0.0000        0.0000        0.0000        0.0000        0.0000        0.0000       77.0568       49.4993       23.2422       19.1421       20.1760       24.0671       24.8801       22.0145       27.4697       33.0988       31.7325       31.9200       32.6453       33.8481       39.6945       42.1067       41.7253       45.6818       54.1419       53.9016       46.7622       45.5752       44.0146       35.2907       26.3868       20.8708       13.1963       12.2961       11.8557       11.7763       15.0781       16.3441       18.4101       24.5354       30.6169       26.9938       27.7070       42.5944       48.1209       46.8014       50.8633       58.3200       58.8911       70.4709       80.7309       95.3893       81.2313       88.2602       83.4932       85.3763       70.8230       70.8875       67.0367       72.9332       59.1351       62.6343       83.9061       88.8059       91.6263       94.2518       87.5523       91.6832       79.6130       78.4227       79.1279       78.1794       75.5078       74.5726       82.7181       82.1838       74.4559       71.8292       74.3825       91.7530      100.9007       95.1540      102.7597       96.2574       91.5643       93.0590       93.1902       87.5509       97.7101       95.2634       93.9430       89.7387       96.7120      104.4180      105.6998      110.9664      110.0278      104.9557      107.7912       98.3950       84.5460       78.0415        0.0000        0.0000        0.0000        0.0000        0.0000        0.0000        0.0000        0.0000        0.0000        0.0000        0.0000        0.0000        0.0000        0.0000        0.0000        0.0000        0.0000        0.0000        0.0000        0.0000        0.0000        0.0000        0.0000        0.0000
        0.0000        0.0000        0.0000        0.0000        0.0000        0.0000        0.0000        0.0000        0.0000        0.0000        0.0000        0.0000        0.0000        0.0000        0.0000        0.0000        0.0000        0.0000        0.0000        0.0000        0.0000        0.0000       47.7051       49.6918       53.4543       55.9317       61.9440       61.1686       47.8020       46.3232       47.9123       46.2738       50.3786       46.8834       38.0427       39.3752       38.6196       33.5847       28.8587       28.8563       27.5412       26.0393       21.8367       23.6750       15.0578       12.4315       12.3118       14.9010       17.0431       14.2962       12.9362        9.7686        7.7393       18.3864       93.6660       83.9628       37.3242       12.2570       17.1457       19.0540       15.9749       13.9193       13.0889       11.9046       13.9734        7.9433        6.4642        4.2182        3.7852        4.6011        9.4518        8.2971        7.2991       16.6292       16.6086       10.8861       10.3244       14.5121       21.3250       22.4724       28.7093       21.9716       17.8433       19.0627       17.6715       17.3441       15.6124       20.4347       37.5356       33.6238       32.8333       30.3970       30.1063       42.6949       36.8308       18.2747       18.3626       23.3134       33.8735       33.2294       29.3890       24.1082       14.8893       13.9752        9.1062       21.7508       50.1535        9.2638        7.6534        8.8674       21.1035       20.4511       11.6556        6.3752        5.0819        5.9581        9.9947       14.6770       16.6410       17.2906       16.0324       17.4937       21.2097       24.4740       29.9801       23.2864       25.9197       25.4558       25.6493       49.1545       35.5105       29.3243       22.9680       18.3602       22.3358       22.0574       18.9341       21.4900       43.6048       32.0069       31.0830       25.2450       28.9159       46.2676       50.8792       50.4002       48.9776       45.4197       46.4485       63.4418       59.5129       50.6816       36.0459       27.3535       20.6997       18.5045       21.5994       18.8847       16.3236       23.3950       23.0198       26.8306       30.8134       35.8622       36.6421       40.2152       43.6852       49.6072       55.0185       66.2312       73.7739       84.0137       81.3448       81.7160      112.9064       85.2049       91.5369       85.5305       77.2760       70.6279       86.4565       80.8113       88.9104       80.2690       70.4805       77.7010       90.7407      106.5034      104.0024      119.3578      111.7275      101.9016       98.8078      103.0321      103.7710       92.0815       81.3224       73.0175       74.5799       73.7458       72.7424       76.4732       86.2780      106.3260      109.0538      123.0087      121.3144      106.6760      104.7167      105.1073      103.0307      106.0795       96.6924       92.8679       98.5278      100.3126      112.0646      116.4473      112.6690      118.0881      109.1677      106.9212      100.0985       80.0670        0.0000        0.0000        0.0000        0.0000        0.0000        0.0000        0.0000        0.0000        0.0000        0.0000        0.0000        0.0000        0.0000        0.0000        0.0000        0.0000        0.0000        0.0000        0.0000        0.0000        0.0000        0.0000        0.0000        0.0000        0.0000
        0.0000        0.0000        0.0000        0.0000        0.0000        0.0000        0.0000        0.0000        0.0000        0.0000        0.0000        0.0000        0.0000        0.0000        0.0000        0.0000        0.0000        0.0000       43.1894       44.6590       45.5384       46.2406       48.6889       51.4862       51.5831       47.8248       48.6046       50.9861       52.6770       46.9643       43.3942       40.2511       46.4647       53.4515       34.5354       27.0400       29.2855       22.8820       20.3989       15.5182       12.8961       12.4330       13.4026       10.9567       11.4754       12.7898       13.1264       10.5772       12.7581       14.7068       13.8211        9.6298        6.6456        8.4150       10.5097       13.8774       14.7382       15.3218       17.0300       15.4861       12.6357        9.8893        8.6607       13.6106       11.8467        7.4511        3.4290        3.1718        5.2328        7.8422       11.1926        8.0747        7.3960        8.9837       11.1743       10.7177       14.3650       24.7585       30.3151       31.1971       36.1391       35.4471       27.6113       19.8302       26.3592       20.1075       23.4982       36.4680       39.0048       22.2535       23.9163       28.7540       24.4457       25.5360       17.7123       19.6379       23.0743       18.5835       18.6479       26.5723       23.3565       23.3204       19.7677       17.1025       34.2471       48.0503       30.7891       13.0716        4.7993        5.2746       20.8154       23.9485       10.5950        5.4857        4.8365        8.2585       18.1453       20.9214       14.7176       13.9721       14.1254       19.1745       22.5133       28.8562       31.6767       32.0186       31.3303       29.2291       27.3153       23.6898       18.5540       20.4036       15.9662       16.6986       17.5772       22.0229       24.5252       21.1140       30.2978       26.0300       26.3913       29.0054       40.1763       50.2037       51.2831       57.1061       49.0064       46.5903       46.7068       62.0001       65.4395       59.5261       43.2873       33.6352       29.7297       29.1559       18.8641       35.4748       39.0944       28.6907       29.1177       29.2353       32.3147       43.1445       39.9022       46.1322       50.2660       64.6918       80.9430       85.9838       79.0816       86.3255       90.6244      103.1071       95.7367       94.3942       97.3786       97.5161       84.7379       86.4476      101.6870      105.0721      103.7851      104.9630       98.2191       89.5812       96.3463      117.8107      140.1348      156.6003      139.3650      121.3962      110.2388      116.0504      118.0519      100.7087       88.7933       77.1180       78.5161       77.7119       74.9998       81.2894       94.2036      115.5077      123.7125      125.9370      128.2310      124.7677      126.1323      126.5430      116.7931      117.2668      107.0461      103.6222      109.4570      106.6352      106.5421      115.6782      116.7099      126.0217      117.9702        0.0000        0.0000        0.0000        0.0000        0.0000        0.0000        0.0000        0.0000        0.0000        0.0000        0.0000        0.0000        0.0000        0.0000        0.0000        0.0000        0.0000        0.0000        0.0000        0.0000        0.0000        0.0000        0.0000        0.0000        0.0000        0.0000        0.0000        0.0000
        0.0000        0.0000        0.0000        0.0000        0.0000        0.0000        0.0000        0.0000        0.0000        0.0000        0.0000        0.0000        0.0000        0.0000        0.0000       45.3683       46.3454       47.4693       45.1367       44.5503       47.8372       48.4520       43.9439       45.3079       40.9352       42.6815       43.1706       43.9536       41.2149       42.3347       38.9602       31.0556       22.7373       27.4139       22.8240       17.1135       14.4765       21.8221       18.7558       15.0412       12.4947       11.7966       13.0634        8.8071        8.8675        8.0630        8.6722        8.9008        8.5336       12.7100       15.3837        6.8664        6.0466       10.1633       10.4000       12.3639       16.5437       12.8037       11.6122       13.1933       14.7926       10.0566       10.3559       12.2381       12.9275       11.6873        6.8805        4.2016        7.6359       10.8544        6.5646        4.9529        4.7365        8.0885       13.0070       10.4421       13.0368       12.5759       12.0623       16.6402       23.7017       24.6600       19.4451       15.6515       13.4504       16.3809       24.4674       32.4789       30.3627       12.4199       13.7202       19.2323       14.9508       23.0379       20.8882       17.8684       21.2997       18.9095       18.4380       24.8318       25.4367       23.0410       20.2494       15.1917       16.6330       36.8339       13.1514        7.8221        3.3059        4.7451       18.0610       18.6334        9.0016        5.6350        7.2312       10.4575       18.6885       19.3780       20.1112       18.0720       13.1605       15.9577       27.1160       28.1079       24.9473       25.8667       29.5327       25.9052       20.1537       17.8029       14.9020       18.7795       27.8622       28.6876       25.3612       25.3408       26.7097       24.8843       22.4645       25.7113       24.2182       25.3638       28.6988       35.2673       45.5202       55.6168       50.2967       48.0949       51.8713       50.3739       56.5799       58.0880       46.8754       53.4072       60.9531       60.7711       38.8511       30.5682       35.6518       40.0508       33.6674       34.2923       35.6095       49.3649       52.3445       60.1882       66.7587       81.2367       84.6280       94.1387       99.5997       99.0657      103.4556      120.1160      102.2144       94.7010       97.9058      103.4629       99.9541       95.4480      104.9951      120.2692      108.4413      108.3210      101.7198      110.6088      115.7221      132.4735      153.3392      154.0200      155.9128      130.6724      128.5383      122.2376      112.5925       97.6229       91.3980       87.3125       88.9012       92.5479      107.4234       96.6689       99.1464      118.1669      133.0984      137.7375      134.1058      130.8019      129.3300      116.4253      119.2604      130.0729      122.6512      120.3628        0.0000      108.2711      113.7026      117.2543      119.3968      133.0683      134.8869        0.0000        0.0000        0.0000        0.0000        0.0000        0.0000        0.0000        0.0000        0.0000        0.0000        0.0000        0.0000        0.0000        0.0000        0.0000        0.0000        0.0000        0.0000        0.0000        0.0000        0.0000        0.0000        0.0000        0.0000        0.0000        0.0000        0.0000        0.0000
        0.0000        0.0000        0.0000        0.0000        0.0000        0.0000        0.0000        0.0000        0.0000        0.0000        0.0000        0.0000        0.0000       48.9120       43.0070       44.3457       48.3369       52.2084       47.2608       47.1964       41.0207       38.6765       37.6085       37.6882       44.3585       38.2108       32.1393       23.6478       19.6207       20.2066       20.1411       22.7287       21.1637       16.0211       15.2177       12.5983       11.4031       12.1824       20.8114       20.1967       15.9413       19.2198       11.4705       10.1217       12.8558       12.3424       10.7585        7.8942        6.2097        7.9192        5.6617        7.4229        6.5467       11.2383        7.8969        8.8018        9.7966        8.9845       10.5653        8.1650        8.2943        7.6071       10.6697       11.4579       11.0095       10.2587        6.3113        5.7053        6.2686        8.5784        6.9510        2.4824        1.6025        2.8297        8.8049       15.6101       31.0429       28.6718       16.2138       14.4639       15.2722       15.3313       15.9920       16.4402       18.0156       20.2077       23.0396       22.1821       20.1148       15.3551       14.9013       18.9311       14.0018       15.2944       20.9703       19.9595       19.1922       22.3217       20.6623       16.7401       22.6783       17.0116       15.4724       10.1416       25.3353       18.5046        6.0913        4.6677        4.0867        4.1815        5.1256        5.3240        4.9518        6.0043        5.9418        8.6345       10.7233       10.9298       13.5317       18.6037       19.2185       22.7706       29.6297       31.0103       23.9068       19.6371       19.6184       20.3007       18.9690       19.0786       19.5563       26.0175       23.2246       25.7305       33.7847       33.9772       20.4018       21.3269       24.9535       27.1158       31.6258       27.0223       38.5038       45.2771       61.1435       47.5750       49.9271       52.0112       65.6411       69.6409       49.9721       40.0344       37.4733       49.3578       71.1383       70.2751       50.1815       36.4711       37.2914       37.7027       40.4594       41.0676       48.1821       59.7883       70.3976       69.7340       69.8935       90.3092       93.9652      102.1564      100.3776      101.6986      108.9461      117.6497      105.2509      103.0567       99.7893       98.5397       95.0993      113.0375      112.2480      107.6632      113.2817      109.0620      107.9255      126.7286      153.4954      192.8097      185.5482      133.0636      126.7323      140.6899      140.0443      128.4146      127.2746       94.5529       93.5913      103.2874      104.8055      105.7050      112.1015      119.7322      115.2759      130.2105      141.7015      145.2070      145.3580      137.0694      135.2280      129.6910      132.7939      140.5565      135.7214        0.0000        0.0000        0.0000        0.0000        0.0000        0.0000        0.0000        0.0000        0.0000        0.0000        0.0000        0.0000        0.0000        0.0000        0.0000        0.0000        0.0000        0.0000        0.0000        0.0000        0.0000        0.0000        0.0000        0.0000        0.0000        0.0000        0.0000        0.0000        0.0000        0.0000        0.0000        0.0000        0.0000        0.0000        0.0000        0.0000
        0.0000        0.0000        0.0000        0.0000        0.0000        0.0000        0.0000        0.0000        0.0000       44.8256        0.0000        0.0000       39.4329       42.6843       41.1949       39.5555       41.7240       39.5223       36.1799       35.3492       35.1588       37.5076       39.0579       42.0781       56.2054       45.2294       25.6034       13.6659       11.4017       11.0819       13.8204       18.6492       19.5844       14.8956       11.1442       11.3526       11.9550       11.7514       21.7447       18.7170       13.9653       11.2246       12.5564       17.8471       15.9874       12.4601        7.3796        8.1526        6.0979        5.4975        4.9916        6.3897        7.2301        8.7071        9.0500        9.3336        9.7586       11.7924       13.1275        9.7755       10.7671       10.9130        9.4480        7.8420        9.6824        7.7203        5.6864        3.3226        2.9704        6.1098        4.9492        2.9215        5.8383        6.3558       19.7059       30.2304       50.3872       41.0663       25.2811       19.0367       16.3941       16.8908       17.6057       14.3721       16.1902       13.1373       14.8171       14.9772       11.1935        8.7872        9.0825       12.1298       14.2029       14.7444       14.4229       16.8843       18.7522       18.2403       14.1086       10.4967       10.0716       12.7523       14.6810       17.4817       10.7601        9.6454       10.9230        7.8465       10.7737        7.2169        8.0803        8.3475        7.8251        5.6289        8.6139       16.9331       16.8210       17.0561       19.0849       23.4054       22.6661       20.0459       20.3334       21.8428       20.1894       16.8083       15.8366       18.6454       18.2199       24.0126       27.8144       26.9984       25.2083       25.3576       21.5664       32.7338       20.8868       14.6132       16.0701       19.7267       22.2286       21.6706       29.1577       46.0142       42.1202       31.7696       29.6125       32.8778       46.1153       37.8865       33.4008       34.4858       26.2744       39.2340       59.7314       54.8133       55.6493       40.6082       39.7712       39.4487       43.9440       47.7645       56.3268       58.5751       72.3640       82.7074       83.0969       96.1715       98.6880       91.1559       92.7214       97.3790      107.3998      120.3548      126.3103      123.2032      129.0664      124.2279      115.9679      106.8305      102.3577      114.8452      123.2808      116.3892      130.9329      141.9572      158.4774      202.8038      153.6338      151.7268      166.1456      165.4498      160.1749      153.0243      153.7442      158.9130      137.4618      115.9771      116.6856      119.0381      124.5641      123.0566      123.9782      138.0847      133.3315      146.9522      145.1858      148.1450      146.9606      145.8707      146.0214      132.3853        0.0000        0.0000        0.0000        0.0000        0.0000        0.0000        0.0000        0.0000        0.0000        0.0000        0.0000        0.0000        0.0000        0.0000        0.0000        0.0000        0.0000        0.0000        0.0000        0.0000        0.0000        0.0000        0.0000        0.0000        0.0000        0.0000        0.0000        0.0000        0.0000        0.0000        0.0000        0.0000        0.0000        0.0000        0.0000        0.0000        0.0000
        0.0000        0.0000        0.0000        0.0000        0.0000       62.1362       35.5004       47.8769       59.4081       31.1710       30.8337       31.4404       35.5886       41.9937       42.9654       37.6294       33.2957       29.5545       28.7295       26.5730       29.7557       28.7961       24.0205       28.9217       29.1775       20.0481       16.3039       12.2572       17.7281       17.4088       13.4878       16.0081       18.1160       13.3629       10.2407       12.4151       10.0610       10.0983       17.7583       12.6799       10.3395        9.0239       12.8424       19.2074       15.8280       11.0640        8.6708        9.4336        6.3833        5.7683        5.3042        7.1232        7.1506        7.4849        7.4880       10.1830       12.6404       14.3111       16.2721       14.8184       14.1451       12.9170       10.3328        6.3205        7.5197        5.0235        4.6406        2.5476        3.3851        3.5678        3.1097        2.9454        2.9656        3.0404        4.2668        8.5356       17.0125       17.5708       13.8063       13.8807       14.5232       15.7358       16.6638       12.7435       11.5465       11.1734       13.8273       17.0749       12.2151       14.7038       20.5663       22.1269       17.5308       15.9387       13.9255       14.0162       13.1108       12.7644       14.0874       13.5398        9.2821        8.4214        9.7935       23.0818       14.3586        9.8495       12.7618       24.5735       22.6566       13.2149        9.1583        8.0118       18.7934       21.7084       26.9343       37.9485       36.9416       32.1959       20.4226       11.8235       12.9586       17.4921       22.9807       23.5583       23.5161       23.1235       23.8639       24.3685       17.6947       18.2852       26.0185       25.8030       24.6423       19.3487       16.3649       17.5311       14.5469       11.0077       10.6261       13.4469       15.0072       15.7564       16.7685       24.6081       20.0226       19.8623       17.4343       24.9992       24.8052       21.0492       29.6730       29.3854       21.7477       22.2101       43.8622       51.1662       47.7727       59.3173       65.3052       54.8228       50.8660       61.8104       69.0467       72.6243       82.3604       87.9483       80.1436       89.0346       90.8968       89.2230       97.1463      106.6645      124.2558      136.5613      131.5860      130.9441      130.0666      130.2713      118.9073      112.7958      119.4020      123.3962      119.9395      107.0492      121.4315      128.8426      139.4763      132.8228      137.5846      155.0112      138.6127      168.2122        0.0000        0.0000      162.7647      135.4996      129.9014      114.3260      117.5750      124.9406      124.9377      121.7221      128.2834      136.2305      138.6876      148.9386      153.8812      157.8837      155.7372      149.6522      142.6829        0.0000        0.0000        0.0000        0.0000        0.0000        0.0000        0.0000        0.0000        0.0000        0.0000        0.0000        0.0000        0.0000        0.0000        0.0000        0.0000        0.0000        0.0000        0.0000        0.0000        0.0000        0.0000        0.0000        0.0000        0.0000        0.0000        0.0000        0.0000        0.0000        0.0000        0.0000        0.0000        0.0000        0.0000        0.0000        0.0000        0.0000        0.0000
        0.0000        0.0000        0.0000        0.0000       44.2925       54.1099       44.6371       30.6800       30.8089       34.1161       31.8508       29.1864       34.4709       37.1585       32.8209       28.4686       25.8845       25.1380       26.2421       20.2087       15.9490       19.9928       14.7841       15.1902       14.6623       16.1166       13.4184       12.7991       16.2504       16.8572       13.5336       11.5952       11.7664       10.4473        9.2000       11.6221       10.2671       10.9152       10.6874       11.7144        9.8778        8.5940        9.6559       12.2252       12.0023        7.2205        6.5949        8.1169        6.9766        5.0607        4.7264        6.6822        6.7398        7.8996        8.1580        8.9585        9.6438        9.9257       11.2191       11.5773       10.8771        9.1217        7.5963        4.9220        4.8544        4.5319        5.0721        3.8306        3.6099        4.1255        4.7306        3.9317        4.3200        4.5990        5.9192        7.0497        7.5636       10.1998       11.2950       15.6072       16.6854       17.6908       13.3186       11.2740       10.2070        9.7655       15.9802       20.7509       25.2120       25.6384       24.2171       20.5471       17.9929       16.8044       20.1539       19.3923       16.1956       14.9095       17.5132       11.1961       10.5828       10.4589       11.0366       13.1177       14.2295       14.3577       10.7764       13.2315       15.9964       16.3888       13.6232       15.7614       19.1199       40.4987       46.3745       44.1609       32.1989       21.8983       19.0487       16.1486       16.3778       15.9862       19.8134       21.0381       19.2713       21.5539       20.0183       21.9735       20.9742       17.8887       20.3352       20.2893       15.4179       12.7855       11.6194       12.6259       13.7351       11.4870        9.2743       11.3560       12.2405       13.2770       14.2480       24.2061       27.7968       29.4465       42.4584       28.1833       19.7844       20.4919       25.5829       17.6036       17.0468       21.5128       39.6751       46.4684       50.8734       60.1050       60.5790       62.3969       64.2218       63.3751       65.2164       60.3142       67.4831       72.4216       76.9186       80.9647       84.9540       86.8846       98.5603      122.7313      131.7528      118.1421      119.8721      126.2360      119.3980      131.4752      121.4506      114.8636      115.7595      119.5120      121.9560      105.2351      117.3621      109.5633       95.3769      115.1432      121.6677      125.0780      147.4364        0.0000        0.0000        0.0000      154.8199      122.2180      141.3622      120.4534      120.0338      134.3730      127.8826      132.5166      141.6468      148.1088      160.8897      154.5965      150.2539      168.5244        0.0000        0.0000        0.0000        0.0000        0.0000        0.0000        0.0000        0.0000        0.0000        0.0000        0.0000        0.0000        0.0000        0.0000        0.0000        0.0000        0.0000        0.0000        0.0000        0.0000        0.0000        0.0000        0.0000        0.0000        0.0000        0.0000        0.0000        0.0000        0.0000        0.0000        0.0000        0.0000        0.0000        0.0000        0.0000        0.0000        0.0000        0.0000        0.0000        0.0000        0.0000
        0.0000        0.0000       68.4770       43.2461       26.5918       23.8485       37.2981       27.8286       26.4405       27.8948       24.5834       22.7085       25.3345       24.3321       21.2994       18.9302       18.5719       16.6205       14.3806       11.5928       10.0115       10.3528        8.8115        8.9861       12.4293       15.1046       14.3416       10.1385       11.7645       12.6897       12.0235        9.1834        9.4563        9.5395        8.6700        8.7340       12.0669       15.4687       12.5141        9.9625       10.9335       15.1029       13.1620        8.5718        7.0481        8.5818        6.7801        5.5807        5.5485        4.9422        4.6425        6.4122        9.3881        8.8416        8.0824        9.5176        8.3767        8.3069        9.3474        8.2747        8.5385        6.2324        6.2583        4.2052        4.1663        4.3984        5.2210        3.8166        3.5474        3.8172        3.9013        5.5163        3.9897        4.0715        4.5503        6.7668        8.8878       15.3318       16.7663       19.2742       23.2562       14.7739       13.1754       13.8509       14.1271       10.0924       10.9290       11.0110       11.9601       12.3072       15.0671       15.5935       12.2047       15.2140       17.2778       22.4240       23.8750       19.0952       16.1202       16.2753       13.7885       12.5370       12.3042       11.3041       13.6567       18.0776       11.1432        9.8605       11.8635       16.4080       11.4971       11.6533       17.9048       25.5531       27.6347       29.6550       19.0999       21.4891       20.7716       13.0215       11.4253       11.0211       12.4029       15.3336       14.0989       17.0284       17.1706       19.7063       18.4486       20.9116       24.5886       19.7099       18.1637       14.2771       11.7722       10.7620       11.5238        8.3435        8.3629       10.2529       10.8492       16.2407       26.1892       20.6470       20.4581       17.8379       17.1140       21.3034       16.4259       20.5785       26.5514       24.9388       19.3269       28.5157       39.4587       50.3461       43.1953       55.2057       53.2935       67.5211       63.3872       59.9260       58.2213       59.0837       71.2978       74.9800       76.1140       78.1791       82.3768       86.8315      104.3133      112.9588      113.3144      108.0202      120.3989      120.3595      113.7211      114.5701      109.3288      111.6336      102.0447      100.9292      104.2999       97.6451      100.7112      106.7873       96.4927      103.1506      113.4343      139.9597        0.0000        0.0000        0.0000      143.0642      131.7234      128.3206      123.5479      135.4375      130.1759      132.4075      124.0450      143.6392      152.0280      156.4495      159.0119      163.1153      175.2739        0.0000        0.0000        0.0000        0.0000        0.0000        0.0000        0.0000        0.0000        0.0000        0.0000        0.0000        0.0000        0.0000        0.0000        0.0000        0.0000        0.0000        0.0000        0.0000        0.0000        0.0000        0.0000        0.0000        0.0000        0.0000        0.0000        0.0000        0.0000        0.0000        0.0000        0.0000        0.0000        0.0000        0.0000        0.0000        0.0000        0.0000        0.0000        0.0000        0.0000        0.0000        0.0000
        0.0000       36.1065       32.9939       28.5003       22.5861       17.4691       19.4512       17.2881       16.5580       17.4205       12.1031        9.1502       12.6774       11.5780       17.9797       11.7587       11.8407        9.4514        6.8813        5.8520        5.2180        5.9695        6.6416        9.2712       11.8693       13.0985       12.0668        9.5331        8.8309        9.0336       10.3361       10.1427        7.9652       10.1735        8.4946        8.3041       11.1615       13.9218       12.5832       11.5823       14.1979       15.8736       12.8057        8.7140        8.6751        8.6694        6.1928        2.6289        2.3232        1.6248        2.1747        6.4903        7.3615        6.9938        5.1758        6.3806        6.2486        5.9121        7.0195        8.6425        8.0103        5.9048        4.2283        5.0183        5.1262        5.6933        6.3747        6.5514        5.9760        5.9141        4.9755        6.5811        6.6942        7.4905        8.1421        9.8176       15.1238       17.7378       17.7698       18.5210       24.3598       25.2008       28.7672       25.1726       28.1969       28.4218       27.3260       16.7289       13.9004       11.2045       12.5816       14.5330       18.6955       28.4717       39.5309       35.8812       23.3025       58.3808       31.3842       40.9256       24.6296       19.8073       23.6407       20.4912       23.8378       17.2520       12.0716       13.6706       12.6244       17.7155       30.6156       26.2590       20.5676       21.2049       14.6555       15.8500       19.0184       28.2733       25.0114       14.2381       17.4222       16.4164       17.6888       18.6016       14.2358       12.9890       12.0937       12.5887       20.1855       23.0288       15.9602       17.9654       18.8344       18.4324       16.4746       10.9884       10.9675       10.2791       12.3359        9.0038        8.2340        9.6542       19.0570       15.3699       15.3821       22.3570       28.9892       26.5875       23.0327       36.0236       42.0920       39.4555       32.9756       43.9333       44.7210       50.1336       48.3876       56.5850       58.1062       71.5495       78.1615       73.7289       72.0589       67.7979       76.5613       78.0126       77.2137       89.7047       94.8629       94.7938      105.2070      108.9936      105.7234      104.6185      115.2714      113.1094      115.2271       97.1173       95.6098       86.1735       84.5571       83.6198       71.9857       83.0095      103.1603      102.0210      104.1170      171.3101        0.0000        0.0000        0.0000        0.0000      147.7890      142.8604      144.2480      134.1858      147.4874      141.0368      157.8237      133.5703      134.0639      150.2566      155.4123      154.2258      156.3114      166.8259        0.0000        0.0000        0.0000        0.0000        0.0000        0.0000        0.0000        0.0000        0.0000        0.0000        0.0000        0.0000        0.0000        0.0000        0.0000        0.0000        0.0000        0.0000        0.0000        0.0000        0.0000        0.0000        0.0000        0.0000        0.0000        0.0000        0.0000        0.0000        0.0000        0.0000        0.0000        0.0000        0.0000        0.0000        0.0000        0.0000        0.0000        0.0000        0.0000        0.0000        0.0000        0.0000        0.0000
        0.0000       27.1124       28.9568       30.2697       24.9447       21.2315       17.7504       11.6649       10.8152        8.9984        7.2192        3.8158        4.4624        6.4631       12.4513        3.6530        5.1718        5.0940        3.7523        4.0360        4.2299        4.4616        4.3707        7.7221       11.1786       12.2936       12.2175       10.9109        9.1136        8.4160        9.3370       15.9123       11.3389        8.2019        8.8726       12.8830       11.8470       11.6451       11.2734       12.1556       11.6658       12.2729        9.1759        7.5515        8.3765        8.1839        6.4990        3.2655        1.3549        0.9706        4.0744        6.5743        6.9249        8.1758        8.1336        8.0729        8.9077        8.1912        8.6714        7.7093        6.9646        7.0463        8.0002        8.8612        5.9996        6.3907        8.5300        9.3021        7.9314        6.6449        5.5767        6.7449        8.6791        8.4793        9.6190        9.4981       13.9219       19.3941       20.9591       27.5336       34.5313       61.5646       42.5632       37.1297       33.4385       36.7918       35.4916       34.3640       25.8246       20.3785       16.5498       19.0291       36.8183       33.5898       32.2820       41.7174       38.7274       52.8553       57.0375       49.8753       40.0742       37.3571       29.9930       24.3296       31.3213       29.9264       25.7643       26.4729       16.8734       22.0754       29.9951       38.7518       42.9967       29.0671        9.0474       14.9104       14.7795       16.2347       13.7973       12.0880       11.4640       11.9185       13.8336       16.2788       15.8759       27.7902       19.5643       14.9586       18.8472       17.0445       26.9744       25.2494       22.8227       21.1855       17.7125       17.2402       15.8043        8.7341       10.6019        8.1868        7.0126       13.7461       16.6850       21.0883       22.1775       23.7242       28.0985       25.9405       32.2086       55.1001       59.1833       63.3005       44.9965       51.8579       49.0083       55.0223       62.3134       63.6328       65.4897       83.0266       85.4115       80.1820       75.6492       76.6144       80.3446       79.2023       84.9261       90.2711       85.8682       87.9557       99.8248      110.7950      102.0724      108.4458      118.6845      108.0447      106.3235       87.7658       77.4357       70.5243       70.7647       78.9625       67.5822       67.4293       75.2220       79.4147        0.0000        0.0000        0.0000        0.0000        0.0000      169.0296      161.8941      159.1754      137.8897      123.8438      132.9744      135.0177      141.1776      131.3941      150.9715      159.8651      174.7968      163.3242        0.0000        0.0000        0.0000        0.0000        0.0000        0.0000        0.0000        0.0000        0.0000        0.0000        0.0000        0.0000        0.0000        0.0000        0.0000        0.0000        0.0000        0.0000        0.0000        0.0000        0.0000        0.0000        0.0000        0.0000        0.0000        0.0000        0.0000        0.0000        0.0000        0.0000        0.0000        0.0000        0.0000        0.0000        0.0000        0.0000        0.0000        0.0000        0.0000        0.0000        0.0000        0.0000        0.0000        0.0000        0.0000
       19.8670       22.5778       20.8534       19.6398       17.9607       18.9587       22.4233       14.5950        9.3918        6.5303        5.2178        3.3592        5.1260        5.3277        6.0269        4.1398        2.7960        3.2976        5.0306        4.8126        4.1343        3.8387        4.0339        7.3905        7.8603        8.7950        8.7557        7.8606        7.2652        7.9536        8.6085       13.3078       10.7814       10.4010       10.0260       11.2656       12.0941       10.5509       11.7052       11.1437        7.9038       10.8394       10.0659        7.6959        6.8298        7.3238        6.5573        4.4326        2.0147        3.9276        6.5787        8.3183        7.5709        9.0346       10.1151        7.4812        5.7145        6.3818        9.2040       22.1243       35.2757        6.8648        8.4554       14.9712       10.0983       10.1148       13.7960        9.9421        9.5878       11.9428        7.6715        6.8230        8.6004       13.0450       15.3228       16.3413       18.1052       20.2862       22.9618       28.6494       29.9978       49.8420       36.0922       30.6301       28.4507       32.1536       36.0159       41.6211       34.2492       32.2515       24.5428       25.6665       74.3354      173.9206       53.0332       54.3504       60.9743       46.6693       45.4746       74.2493       55.4591       75.2962       46.0926       60.7523       52.1234       32.8430       33.7832       42.9569       46.8920       29.5199       26.2751       23.0319       18.3365       16.2412       18.1101       13.8291       15.0610       19.5059       17.8581       14.0536       12.2210       11.3200       15.1833       22.3340       28.3244       36.1101       30.1063       24.5288       33.6649       38.1414       25.2815       26.2917       22.6120       24.4066       16.6838        9.6085        8.9037        5.2983        6.0382        7.1241       11.7723       18.5825       19.8569       34.2892       38.3791       22.8394       17.6044       23.2548       39.5864       44.7735       43.0238       51.7804       53.4101       62.8758       63.0800       67.9969       73.5782       69.7563       71.3087       86.3528       88.4421       91.2062       94.3923       93.6696       90.5896       90.0082       95.2597      103.1203      103.3335       87.1986       90.6672       99.6629       97.8235       99.3596       97.2236       79.8702       73.3387       61.8777       60.4760       61.4568       64.2323       68.7420       69.2949       60.0211       64.0318        0.0000        0.0000        0.0000        0.0000        0.0000        0.0000      184.7823      166.3815      161.3229      145.7024      125.0344      126.1031      135.2980      138.6899      138.4030      163.6716        0.0000        0.0000        0.0000        0.0000        0.0000        0.0000        0.0000        0.0000        0.0000        0.0000        0.0000        0.0000        0.0000        0.0000        0.0000        0.0000        0.0000        0.0000        0.0000        0.0000        0.0000        0.0000        0.0000        0.0000        0.0000        0.0000        0.0000        0.0000        0.0000        0.0000        0.0000        0.0000        0.0000        0.0000        0.0000        0.0000        0.0000        0.0000        0.0000        0.0000        0.0000        0.0000        0.0000        0.0000        0.0000        0.0000        0.0000        0.0000
       12.1762       14.6143       12.6206        9.5862       12.1128       18.6742       20.5397       12.8060        9.9107       11.0790       10.1204        9.2383        7.7690        7.6194        7.7236        7.0598        6.5342        5.2061        4.3988        3.5781        3.0808        3.4864        4.8324        6.9932        6.0244        6.2159        6.1040        4.9118        4.7783        4.6408        7.5142       11.5348       10.2186        8.2841        7.5138        9.3242        9.4440        9.4564       10.7728       10.0036        5.9251        7.9503        7.7136        7.1622        7.1528        5.0900        5.5368        6.3870        6.0795        8.2981        7.1265        4.9030        4.3611        5.2361        6.6398        6.1659        4.1520        4.7124        8.6071        4.8287        5.2874        4.6255        4.7903        4.6995        6.0049        9.2759       15.0717       12.9418       11.4359        8.7032        9.6954        8.5381        9.4798       10.7673       10.9005       16.8811       23.3451       23.8506       19.1192       24.5174       26.9265       46.7768       36.8185       26.3900       26.6668       20.9081       23.8505       42.5801       59.3466       32.1460       28.8592       35.5985       45.2220       52.5609       56.4364       64.3197       66.6276       55.7499       51.2882       86.2503       89.1766      111.5455       86.9266       69.8500       47.6732       47.8377       44.1743       49.2010       48.7602       43.4731       26.6771       23.0217       20.7232       16.9065       15.3532       12.3214       15.1879       20.8980       18.7746       17.0412       19.2243       34.5283       35.5299       38.6441       44.4579       41.3189       32.2320       25.9772       28.2100       42.6470       34.5197       23.6584       20.0102       15.4460        8.1613        7.3761        5.0834        4.9992        5.6892        6.8702        8.7919       18.1117       28.4421       35.4121       26.7369       18.8825       20.8803       23.1923       23.9391       38.1083       45.7224       42.6546       44.6934       52.6819       54.7625       61.7324       70.3168       76.2915       75.2508       81.2878       94.9194      109.0002      107.1584       99.8139       95.3098       99.9543      104.1091      113.5783      102.4930       99.1684       92.1712       81.9284       72.1517       72.5509       67.7932       61.3514       53.2282       57.2134       55.8928       56.1222       65.6868       75.1013       81.0434       75.0997        0.0000        0.0000        0.0000        0.0000        0.0000        0.0000      155.7900      157.1202      179.2237      170.1674      137.5947      122.2743      160.2343      142.5939      129.7940      143.1679      147.1943        0.0000        0.0000        0.0000        0.0000        0.0000        0.0000        0.0000        0.0000        0.0000        0.0000        0.0000        0.0000        0.0000        0.0000        0.0000        0.0000        0.0000        0.0000        0.0000        0.0000        0.0000        0.0000        0.0000        0.0000        0.0000        0.0000        0.0000        0.0000        0.0000        0.0000        0.0000        0.0000        0.0000        0.0000        0.0000        0.0000        0.0000        0.0000        0.0000        0.0000        0.0000        0.0000        0.0000        0.0000        0.0000        0.0000        0.0000        0.0000
        7.0977        8.9007        7.3665        5.2605        7.6714        9.5064       15.1329       17.4517       10.2252       14.2706       14.3966        8.5348        8.4167        9.0926        9.1619        7.9096        6.2946        2.8713        1.9772        1.7354        1.6739        1.8716        3.2407        4.4763        3.7329        3.6450        3.8992        4.3091        4.7335        4.3181        4.0962        5.5194        7.5987        7.0185        4.6869        5.7987        6.1888        7.7150        9.1734       10.2789        6.7010        5.9006        8.0070        6.1159        5.9578        4.5191        6.0023        3.8616        6.0302        7.3318        4.9116        2.1441        2.1899        1.1715        3.9534        4.7328        7.7306        9.7796       11.0149       10.4978        9.2595       11.5039        8.8812       10.8645       16.8692       14.8350       11.2273       10.2836        7.8185        8.4275        8.1458        7.0691        8.1738       12.5782       12.0932       13.8301       16.9523       19.6579       20.7664       23.0576       26.5720       25.2782       25.5602       29.2771       28.7895       28.6743       30.2268       30.1337       32.3003       31.0616       37.6667       40.8363       43.1057       41.3917       50.4492       60.1030       63.1262       72.0219       74.2633       78.4734       74.3089       71.1367       86.6740       94.0576      101.3088       70.3974       67.6940       56.7194       60.9053       41.0217       32.6275       25.2344       24.0236       21.6725       20.7248       14.4345       13.6350       14.9175       15.4052       20.1401       20.5648       19.5267       31.9092       23.1962       17.5130       25.7153       23.2003       16.6033       15.4525       14.4241       22.4503        9.7155       10.3852       15.4107        7.8746        9.4095        8.9007        7.4013        5.7320        8.4283       19.2469       18.7426       19.0418       18.2607       20.8172       25.6505       21.0300       29.2711       30.0170       37.3895       35.2089       39.6528       48.7281       49.7506       52.6434       60.4994       64.3826       76.1043       79.0240       84.9221      105.4379      124.2636      120.1288      119.9783      104.3320      105.7615      109.1419      100.8722       88.1807       82.2646       71.1409       58.8146       54.8242       46.6470       53.8840       43.5948       45.4262       46.2705       52.3558       55.2282       71.9777       77.7890        0.0000        0.0000        0.0000        0.0000        0.0000        0.0000        0.0000        0.0000      141.1500      150.5002      156.4390      170.1724      199.6628      127.1100        0.0000       94.9200       91.6800      113.7000      138.7200        0.0000        0.0000        0.0000        0.0000        0.0000        0.0000        0.0000        0.0000        0.0000        0.0000        0.0000        0.0000        0.0000        0.0000        0.0000        0.0000        0.0000        0.0000        0.0000        0.0000        0.0000        0.0000        0.0000        0.0000        0.0000        0.0000        0.0000        0.0000        0.0000        0.0000        0.0000        0.0000        0.0000        0.0000        0.0000        0.0000        0.0000        0.0000        0.0000        0.0000        0.0000        0.0000        0.0000        0.0000        0.0000        0.0000        0.0000        0.0000
        8.9967        7.2306        6.7765        5.1303        7.6406        8.9542       11.3556       16.1193       15.1877       16.1358       24.0266       12.4836        9.4312        7.9143       12.3606        9.6505        5.7758        2.2356        1.6421        1.5066        1.3854        1.6233        2.4643        2.8645        2.6834        2.3551        3.2771        3.4631        2.9799        2.8645        3.7255        2.3688        3.4802        3.8898        4.6863        8.4662       12.6827        8.4752        8.8643        8.8470        5.7588        5.8616        5.2894        5.4739        5.1189        5.3871        6.8735        1.9213        0.7395        1.8283        3.1132        4.6407        3.2054        2.1829        6.9041        8.3862        9.0871        7.8326       10.6457       11.9863       13.9844       17.5757       16.2524       17.1930       12.8915       13.3040        9.9548       12.0619       10.5111       10.6343       12.9504        7.7940        6.7373        8.8590       11.6841       17.6604       20.5993       20.9675       18.3205       19.7845       22.6129       23.5099       22.9510       25.6521       22.1990       25.2732       29.4547       39.2790       42.7005       51.3975       47.3223       46.1989       51.4231       59.1452       60.8717       67.1845       69.1703       75.9848       77.9155       69.4610       65.4625       61.2610       59.4822       69.4365       85.6532       97.8084       86.5885       66.8939       79.4596       39.8495       37.1768       30.4427       30.0074       27.4645       33.3232       21.9568       18.9336       17.1102       21.5108       24.0980       24.2273       17.3286       13.0978       12.1807       15.0084       24.6111       25.3088       18.2296       16.5017       16.8191       12.2624        7.2802        4.3524       19.7647       11.7712       17.8916       14.4198        5.0876        5.5588        8.6329       14.0407       17.5850       27.8598       22.5213       16.2760       20.2775       28.8168       38.5434       38.6231       30.6976       31.9318       43.6665       45.6860       49.9226       53.8817       62.8480       66.3880       68.5721       72.9317       88.1261       96.1587      106.5840      111.1193      107.9740       99.8376      100.4672      101.0998       89.7006       80.0631       64.9645       60.0287       48.5443       44.8682       41.2971       38.1117       36.5460       42.1043       41.9568       49.2122        0.0000        0.0000        0.0000        0.0000        0.0000        0.0000        0.0000        0.0000        0.0000        0.0000        0.0000      171.9000      167.6307      173.8537      192.4167        0.0000        0.0000        0.0000        0.0000        0.0000        0.0000        0.0000        0.0000        0.0000        0.0000        0.0000        0.0000        0.0000        0.0000        0.0000        0.0000        0.0000        0.0000        0.0000        0.0000        0.0000        0.0000        0.0000        0.0000        0.0000        0.0000        0.0000        0.0000        0.0000        0.0000        0.0000        0.0000        0.0000        0.0000        0.0000        0.0000        0.0000        0.0000        0.0000        0.0000        0.0000        0.0000        0.0000        0.0000        0.0000        0.0000        0.0000        0.0000        0.0000        0.0000        0.0000        0.0000        0.0000        0.0000        0.0000
        0.0000        0.0000        5.6973        7.0211        0.0000        8.1830        7.9917       14.4854       13.0196       20.4845       25.4728       20.6241       21.5149        8.3745        6.4966        5.4382        3.0298        1.6895        1.5547        1.3884        1.2824        2.3127        2.3739        2.1205        1.8977        1.9899        1.6379        1.4445        3.2585        4.3056        3.2580        3.7305        2.8280        3.5948        5.4344       12.8538       17.5102       13.2336        8.5384        7.0270        5.3811        4.6586        4.6629        4.6176        4.3567        3.9083        4.0618        1.4898        1.2858        0.9887        0.7111        6.2668        2.6882        2.2515        6.8727       11.0896       11.0798       12.4339       15.1808       10.3574       16.6998       22.1437       33.4364       32.1017       24.6312       13.4039        9.4578        9.0419        5.9599       14.4597       16.3048       12.7945       12.4410       10.0195       10.1000       10.1779       14.7904       12.9903       10.8437       13.4643       18.2095       18.8613       16.0561       22.4078       22.7673       27.3364       33.9729       39.8859       44.3534       51.1627       52.9085       61.3939       67.8987       73.2275       67.3815       69.6567       56.9423       57.8094       65.2683       69.0006       61.1277       65.5191       65.4929       66.6908       75.1496       89.3869       96.0823       90.5655      193.6911      134.7512       82.3547       68.3598       45.7634       33.3730       40.8559       31.6714       29.7352       36.6800       36.7282       23.5641       21.4928       22.8148       18.7263       22.4837       31.1928       34.4537       30.2083       23.6242       17.2155       13.5101       11.0043        4.0421       17.4933        5.9146        8.7677        8.5786        9.7444        6.3780        5.9302        9.6547       17.0505       22.3889       28.4286       21.3031       19.8251       23.8370       30.7796       31.4189       27.8479       27.7000       39.2851       43.0108       45.4912       50.1194       51.2840       59.8864       61.1385       72.2755       66.9758       77.3246       81.6475       88.3518       84.7980       81.5407       85.3135       90.7695       97.8842       72.0945       59.1177       57.9157       52.3166       48.0006       40.0756       36.1598       35.0451       35.8103       38.6734       35.4277       32.0747        7.2306        0.0000        0.0000       53.0943        0.0000        0.0000        0.0000        0.0000        0.0000        0.0000      192.0600      175.3200      175.2231        0.0000        0.0000        0.0000        0.0000        0.0000        0.0000        0.0000        0.0000        0.0000        0.0000        0.0000        0.0000        0.0000        0.0000        0.0000        0.0000        0.0000        0.0000        0.0000        0.0000        0.0000        0.0000        0.0000        0.0000        0.0000        0.0000        0.0000        0.0000        0.0000        0.0000        0.0000        0.0000        0.0000        0.0000        0.0000        0.0000        0.0000        0.0000        0.0000        0.0000        0.0000        0.0000        0.0000        0.0000        0.0000        0.0000        0.0000        0.0000        0.0000        0.0000        0.0000        0.0000        0.0000        0.0000        0.0000        0.0000        0.0000
        0.0000        0.0000        0.0000        0.0000        0.0000        5.6089        7.6225       14.4059       12.6787       15.4208       22.5646       18.3772       17.7647       11.5355        6.3363        6.0090        3.1241        1.6283        1.4190        1.2474        1.0366        2.0870        2.0707        1.5014        1.3941        1.1712        1.2097        1.1709        1.5580        2.4479        3.1500        3.4155        5.0107        9.3617        3.7058        9.4447       13.8651        8.4330        5.6772        3.8887        4.1236        4.2195        4.6614        4.7671        5.1405        4.6154        4.6348        1.1233        0.7719        1.6180        1.5347        3.2209        3.6343        6.3977        8.6456       18.5473       31.8831       24.5377       21.9636       24.8891       26.4151       26.3380       29.8873       18.7075       22.2512       17.2135       15.7071       16.2665       15.0916      200.0419       19.2600       13.9325       11.4913       11.5234       13.5982       16.7802       11.8233        9.2967        7.5837        8.7726       11.0534       14.9238       22.4210       23.9552       22.4730       25.9107       27.0755       31.2867       38.1705       37.6170       39.6469       77.0630       97.8808       65.4704       69.6252       71.6712       68.5242       60.4127       58.2127       63.3694       70.6267      104.6995       82.0401       69.3217       71.7169       91.4110       90.5743      104.4525      131.8820      116.1863       85.5501       75.7494       55.3050       53.5229       51.5539       58.8157       58.4905       35.6365       26.1489       18.0289       22.1588       27.2343       25.5812       26.0153       26.2634       28.3548       24.9066       25.6770       22.7594       15.2789        8.9605        4.6897        5.0192        7.4813        9.2580       13.4472       11.5958       11.4847        9.9631       10.3489       14.9930       18.5022       22.6750       24.1495       24.0082       20.2851       17.9568       27.1840       32.6069       35.4098       40.8068       53.3155       44.5658       47.2124       46.1674       47.0902       50.4063       54.5356       61.3129       72.6389       85.0056       81.1608       75.8074       75.6178       76.4373       83.0899       71.3610       62.0803       59.2011       54.7400       53.3598       47.5482       43.8492       39.9435       35.9057       34.8205       31.4401       29.8720       29.1997        8.1258       24.5140       17.6251       25.7809       55.6162        0.0000        0.0000        0.0000        0.0000      180.5100      139.1100      135.6300      144.3796        0.0000        0.0000        0.0000        0.0000        0.0000        0.0000        0.0000        0.0000        0.0000        0.0000        0.0000        0.0000        0.0000        0.0000        0.0000        0.0000        0.0000        0.0000        0.0000        0.0000        0.0000        0.0000        0.0000        0.0000        0.0000        0.0000        0.0000        0.0000        0.0000        0.0000        0.0000        0.0000        0.0000        0.0000        0.0000        0.0000        0.0000        0.0000        0.0000        0.0000        0.0000        0.0000        0.0000        0.0000        0.0000        0.0000        0.0000        0.0000        0.0000        0.0000        0.0000        0.0000        0.0000        0.0000        0.0000        0.0000        0.0000
        0.0000        0.0000        0.0000        0.0000        0.0000       15.3419       23.0824       13.0265       13.1915       22.1099       34.5864       24.3068       17.1896       15.6356        8.0610        2.6149        1.9066        1.1723        0.9747        0.8593        1.7981        1.5448        1.1944        0.7525        0.7018        1.0036        1.0254        1.4238        1.4149        2.4509        3.4444        4.1314        2.7944        3.6379        3.3844        5.0635        5.4081        4.6671        4.5189        3.7524        3.8690        4.2511        4.4340        4.9570        4.7775        4.5086        5.2395        1.8027        0.3170        1.7194        5.2453        9.5515       18.0819       21.6774       40.5118       24.8755      125.4416       43.3342       46.0453       50.9481       45.0883       39.0095       45.2789       35.5028       43.4623       44.2914       45.2510       37.7842       45.0538       59.6611       26.8321       28.7085       17.9329       16.0014       20.2124       25.9216       20.4700       17.3574       12.3012       13.0018       16.0366       21.4943       22.5877       28.4817       25.0185       31.3291       28.4767       41.4861       46.8302       61.5885       62.7474       54.7972       54.2261       65.1631       73.1391       75.1248       82.0126       68.0190       77.9558       69.5178       61.3987       71.1761       76.9951       76.2769       79.9540       87.8644       82.7858       92.6675       76.7080       76.3557       86.7555       75.5410       93.6037       92.5841       86.3708       73.0752       74.3073       61.6465       54.0899       32.5889       33.8457       32.8575       34.4785       41.1340       30.0328       24.1184       24.3719       22.4054       22.2360       18.5071       11.0392        8.5550        6.6627        9.0491       10.5485       11.5671       11.7444       12.6462       11.0469       11.5009       12.4086       16.7515       20.2559       18.5276       17.8323       17.6011       21.5597       31.3362       60.2074       55.1744       46.3744       36.0436       35.1636       38.5704       38.7740       35.1349       33.1070       38.2911       44.1770       56.2523       63.8367       67.4685       62.1883       65.5962       80.5773       70.5134       66.1928       74.0879       67.8501       65.5907       65.2772       71.5688       64.6538       58.9081       52.6631       39.2179       32.9810       31.4740       29.9052       28.1945       26.1824       30.3501       42.2617       52.2542        0.0000        0.0000        0.0000      120.4303      109.8223      116.3763      131.7867      116.2044      125.6846        0.0000        0.0000        0.0000        0.0000        0.0000        0.0000        0.0000        0.0000        0.0000        0.0000        0.0000        0.0000        0.0000        0.0000        0.0000        0.0000        0.0000        0.0000        0.0000        0.0000        0.0000        0.0000        0.0000        0.0000        0.0000        0.0000        0.0000        0.0000        0.0000        0.0000        0.0000        0.0000        0.0000        0.0000        0.0000        0.0000        0.0000        0.0000        0.0000        0.0000        0.0000        0.0000        0.0000        0.0000        0.0000        0.0000        0.0000        0.0000        0.0000        0.0000        0.0000        0.0000        0.0000        0.0000        0.0000        0.0000
        0.0000        0.0000        0.0000        0.0000        0.0000       13.4488       18.1957       14.0535       12.5897       13.2141       19.0673       17.3578       20.1036       13.5389        5.4554        2.0443        1.2332        0.8176        0.8019        1.0433        0.8707        0.6639        0.6862        0.6394        0.6982        1.2636        1.1793        0.9996        1.5920        2.4847        5.2890        6.2176        4.0197        1.6294        2.1129        3.0780        3.2824        3.3466        3.9414        3.6292        3.8445        5.0771        6.4184        5.5197        5.4637        5.3400        7.4095        5.1983        6.2247        6.6944        9.7900       23.7339       27.0504       19.5493       18.3013       20.8722       35.3359       59.8456       49.4815       42.7974       48.2053       34.7034       26.2165       30.8839       22.8524       31.8646       48.6656       49.5620       52.5971       49.1975       44.1054       43.9044       36.2399       22.5619       21.3095       16.9224       14.6814       18.5522       18.9176       16.1855       13.8742       17.3268       19.8935       22.4069       29.4660       32.4613       28.0844       26.2935       26.6695       43.1603       46.3233       43.0698       50.6798       55.0771       60.4368       54.8579       58.3778       60.4513       68.1220       67.2454       67.5058       69.6154       82.9530       82.1459       87.5678       97.8488       94.9916       91.1638       80.1486       72.4983       60.3658       81.6177      145.6907      159.9619      116.0201      147.5565       84.6082       57.5902       52.4726       52.6256       52.4941       43.8434       41.4036       33.3444       27.1916       25.9113       23.4934       24.0140       22.5667       18.6457        9.1343       10.6760       10.6348       13.6622       12.5742       10.4557        9.8595       11.9132       13.6173       15.5061       17.5062       22.8402       18.6203       16.2062       21.1939       23.4300       24.3200       33.0803       40.5779       47.4659       46.4442       35.6767       32.6707       32.5810       33.2028       34.7446       35.9015       34.5293       36.8923       47.5206       49.3267       57.5884       54.2737       66.1161       74.9693       66.4027       68.8029       69.6705       68.4319       64.2993       60.6818       69.1147       70.3230       67.8847       60.7361       46.3156       39.8193       33.1980       32.7907       31.4149       31.1543       30.0885       38.3534       53.9730        0.0000        0.0000       80.0273       90.1675      103.0601      112.5744      133.0329      113.7817      112.5468      111.5557      114.6330      106.0874      109.2973      117.5508        0.0000        0.0000        0.0000        0.0000        0.0000        0.0000        0.0000        0.0000        0.0000        0.0000        0.0000        0.0000        0.0000        0.0000        0.0000        0.0000        0.0000        0.0000        0.0000        0.0000        0.0000        0.0000        0.0000        0.0000        0.0000        0.0000        0.0000        0.0000        0.0000        0.0000        0.0000        0.0000        0.0000        0.0000        0.0000        0.0000        0.0000        0.0000        0.0000        0.0000        0.0000        0.0000        0.0000        0.0000        0.0000        0.0000        0.0000        0.0000        0.0000        0.0000        0.0000
        0.0000        0.0000        0.0000        0.0000       14.8164       20.1784       25.5862       13.1045       12.0284       13.8670       13.3885       13.9081       18.4437       16.8119        7.9815        2.1921        1.3890        1.5179        1.8872        1.9287        1.5831        0.6650        1.0127        0.8621        1.1163        0.7655        0.5772        0.7446        1.3789        2.8207        3.3938        3.8142        1.5195        1.2251        1.4247        2.7470        2.8546        3.7648        5.4063        4.1562        3.6674        4.5978        6.8117        7.2930        8.6189       10.5977       11.5785       17.7294       25.6142       34.4121       48.2661       48.0963       44.9955       44.3168       42.5489       34.4439       43.6911       56.3146       40.9515       50.9487       50.9187       38.6448       37.0393       35.2020       33.5148       30.9163       38.9612       28.2679       31.3848       39.6885       48.4939       61.3036       60.7017       45.6850       26.1489       16.3045       11.9582       10.4344       10.2884       12.4121       85.6287      201.0788       28.6526       25.8694       29.2470       29.4014       25.2861       25.3654       30.0160       38.6480       43.8589       36.9655       42.1438       41.8769       42.5262       35.1233       41.1557       49.2328       44.7526       45.3147       48.5216       64.4356       69.1274       65.2628       65.8569       72.1598       58.2787       58.5705       71.8998       74.1690       88.5526       77.4316       86.2996       98.2188       95.4549      109.3635       85.6491       73.7137       55.4698       64.8480       45.7914       36.2571       31.4147       28.4199       23.0763       25.7034       19.0909       20.5113       21.5211       18.2362       13.2746       15.0088       22.4402       15.8011       14.9430       15.5939       20.3928       20.2783       16.6229       17.2592       26.4692       28.1363       27.7753       28.4161       33.3890       27.9673       30.8256       33.1566       33.9488       32.8606       33.4125       33.3621       31.8046       29.8812       27.8639       30.2520       27.8700       26.9648       28.7374       43.2992       45.9734       47.2836       48.5455       56.7646       58.1421       53.9700       58.9094       64.3275       78.1652       63.9123       54.1321       66.8115       66.9469       61.0271       55.2543       46.1127       43.3976       37.7045       36.3672       33.1999       29.6362       30.8409       35.3552       50.5206        0.0000       70.0280       75.7048       84.6858       91.8821      101.4857      119.4397      113.7019      109.7312      109.8664      118.0595      104.0677      104.8892       99.9226      126.6732        0.0000        0.0000        0.0000        0.0000        0.0000        0.0000        0.0000        0.0000        0.0000        0.0000        0.0000        0.0000        0.0000        0.0000        0.0000        0.0000        0.0000        0.0000        0.0000        0.0000        0.0000        0.0000        0.0000        0.0000        0.0000        0.0000        0.0000        0.0000        0.0000        0.0000        0.0000        0.0000        0.0000        0.0000        0.0000        0.0000        0.0000        0.0000        0.0000        0.0000        0.0000        0.0000        0.0000        0.0000        0.0000        0.0000        0.0000        0.0000        0.0000        0.0000
        0.0000        0.0000        0.0000        0.0000       29.3994       31.8554       25.8746       13.5210       11.9425       12.3207       12.3222       11.0014       14.2992       13.7244       11.5087        6.3100        4.8013        4.9193        4.9875        4.0416        2.8018        1.7567        2.7428        2.1736        1.3156        0.4869        0.7664        0.9536        1.7231        3.4594        2.9559        3.4719        2.9611        1.3734        1.1297        2.1946        2.7956        5.2741        5.6604        4.5669        3.7526        5.6642        8.1809       11.8785       15.9207       17.3595       19.3832       28.2567       33.2295       31.6777       41.0778       42.3945       33.3053       35.6529       44.0000       52.5908       46.7446       38.0337       27.4116       63.5138       32.5805       26.3032       37.6611       34.7518       28.6755       58.2088       53.7808       29.2558       21.7498       40.2122       45.3198       57.7695       66.0920       51.7670       27.5210       21.2770       19.2761       11.1813        6.9341       16.9436      161.8605       71.3334       21.8282       27.3274       31.6441       25.2949       27.9172       42.0968       39.3127       39.0905       43.6585       37.1211       36.7866       34.7365      328.2533       40.0269       43.2769       49.6894       50.6857       48.4321       47.7998       52.1104       62.4342       88.7755       75.1051       55.6009       52.9505       43.7579       47.0159       68.7068       76.8098       72.0876      106.0111       87.6845       97.8650       79.3668       70.3997       75.9626       84.8712       78.2108       50.2371       31.6519       33.6022       26.7372       29.8255       27.4515       18.2441       19.6535       27.1638       28.5364       29.3529       30.0598       29.9948       19.2575       21.1896       24.8532       28.7973       23.1463       22.5699       17.1799       18.3015       22.7640       28.6557       40.7592       34.4554       31.2679       32.1101       34.3514       32.5393       29.0386       27.6024       27.7189       27.8997       22.8256       21.3830       22.8990       23.3450       24.5254       26.8826       35.6817       48.7733       51.5563       46.5927       50.6216       42.8932       42.9600       51.1546       50.0869       60.8736       56.0090       57.1281       61.0508       58.9295       64.1190       58.2965       43.0392       40.1727       36.2017       41.8554       35.7929       34.4648       34.9076       39.1000       51.3747       73.3381       68.3255       75.0685       82.4600       79.6645       83.2922      101.7664      105.7443      101.1038      114.3901      122.9103      104.4139       96.9837      100.2966      123.2780        0.0000        0.0000        0.0000        0.0000        0.0000        0.0000        0.0000        0.0000        0.0000        0.0000        0.0000        0.0000        0.0000        0.0000        0.0000        0.0000        0.0000        0.0000        0.0000        0.0000        0.0000        0.0000        0.0000        0.0000        0.0000        0.0000        0.0000        0.0000        0.0000        0.0000        0.0000        0.0000        0.0000        0.0000        0.0000        0.0000        0.0000        0.0000        0.0000        0.0000        0.0000        0.0000        0.0000        0.0000        0.0000        0.0000        0.0000        0.0000        0.0000        0.0000
        0.0000        0.0000        0.0000        0.0000       21.6524       19.0163       22.4486       18.5367       21.9426       20.1220       20.0339       13.4061       19.6347       21.4089       19.8738        5.1923        5.6084        6.6415        8.6419        6.1890        6.0179        6.5368        4.9683        3.2756        3.6587        3.5850        4.2704        4.1575        4.3478        2.9778        2.1013        1.3705        1.7024        1.6329        4.5389        8.5121       13.1579       13.4099       17.2551       13.4048       13.5476       18.3802       14.6713       20.2445       30.6608      124.5330      122.9955       87.5400       31.4886       23.5897       31.0041       29.8881       26.3113       33.0340       41.1540       59.5449       58.1854       49.0165       43.3204       52.9887       43.4475       59.2758       68.9843       53.1759       59.5391       71.0745       62.5476       73.1834       89.9057       76.2553       63.5087       76.4644       69.9815       70.0145       50.6107       29.6645       19.1858       23.3817       20.4099       26.2900       29.0995       23.7538       24.8877       23.9006       18.1533       17.9832       22.6191      218.6862      242.8281      180.9118      302.0066       46.6716       49.2454       22.3381       62.3967       44.8067       40.6627       40.3116       44.1252       39.4443       41.5680       43.3079       41.8237       55.9264       54.4291       53.2953       49.6339       47.1438       47.5910       47.5473       50.2995       55.9373       75.8473       72.4642       65.8072       74.4134       75.9287       53.2888       58.0927       63.3085       40.6243       30.5396       35.8284       44.6282       34.3583       32.0106       33.1029       33.9611       36.4185       39.9901       38.8582       23.7362       22.3044       20.0844       19.9836       21.5935       30.3960       30.0878       25.4818       20.0076       23.2446       26.3486       29.6477       26.3764       26.8281       24.4547       28.8935       29.9486       27.4339       25.2374       23.0097       17.3865       16.2556       15.3282       16.2690       22.7554       24.9495       26.4240       28.0346       34.1017       35.0967       43.4684       35.7273       46.9168       36.6459       37.1082       38.4355       44.9571       45.3014       45.9639       71.5499       53.7915       49.9431       50.1531       48.9891       42.3228       42.2993       39.4050       42.6025       55.3080       55.8821       55.3017       64.9002       66.2166       70.5568       68.1170       71.6954       69.2213       67.1361       71.6352       84.0126       96.3342      101.0009       99.2126      102.6817       85.0776       83.0011       98.4776      108.8233        0.0000        0.0000        0.0000        0.0000        0.0000        0.0000        0.0000        0.0000        0.0000        0.0000        0.0000        0.0000        0.0000        0.0000        0.0000        0.0000        0.0000        0.0000        0.0000        0.0000        0.0000        0.0000        0.0000        0.0000        0.0000        0.0000        0.0000        0.0000        0.0000        0.0000        0.0000        0.0000        0.0000        0.0000        0.0000        0.0000        0.0000        0.0000        0.0000        0.0000        0.0000        0.0000        0.0000        0.0000        0.0000        0.0000        0.0000        0.0000        0.0000        0.0000
        0.0000        0.0000        0.0000        0.0000        0.0000        0.0000        0.0000        0.0000       16.2096       20.1058       19.1889       12.7830       14.4047       14.4005       11.3779        4.1349        5.8756        7.0748        5.7935        4.9555        6.9332        5.5669        3.3177        5.1526        5.6403        5.8131        5.3472       12.8626       18.3550        4.8444        2.5746        2.5311        5.1453        7.6045       11.3414       12.8149       17.9053       24.0916       21.2827       24.3120       21.7150       17.8571       21.1481       27.2438       27.5752       37.6172       19.6189       17.1014       23.5175       26.3723       22.0425       29.4403       45.4327       52.9105       48.2638       62.1284      107.2477       44.7068       53.1748       72.2260       75.1930       81.9422       73.0225       64.5145       69.0860       70.7798       71.9936       64.7143       84.6990       91.4944       85.4322      101.6503       96.6003       89.6643       71.5070       54.3065       53.3039       42.5881       46.7047       44.0476       34.0468       24.8627       27.2573       21.9410       13.9185       16.3763       23.4607       78.0490       98.2264      103.6896      184.5710       62.0805       75.6250       30.8220       32.8761       36.1774       36.9055       36.8475       41.7611       40.4342       40.6464       41.7901       40.4427       45.3761       50.7970       58.1048       47.6274       45.9079       52.5985       49.1012       49.5133       59.3474       88.9742       76.2827       71.1122       50.9670       62.0032       48.8355       42.7158       43.4249       38.5354       38.8691       38.5209       39.7171       43.0882       43.7145       35.6972       32.4559       27.4536       32.8056       34.5656       24.6970       23.3951       20.0670       23.6204       23.2125       38.2328       23.2587       20.2924       20.4970       21.1430       26.7622       22.5773       19.3147       27.3861       27.4736       27.6623       27.1895       24.2085       22.1684       18.8169       15.2680       16.8595       17.6220       22.7798       27.5827       25.1701       25.7784       24.7697       31.6370       31.1452       32.7698       30.0910       35.0151       39.7748       43.5242       49.5802       46.8139       45.0714       38.5936       57.6544       49.9260       42.1799       43.6177       44.6183       40.8245       40.9767       46.0641       47.5331       61.6927       66.4969       65.8388       63.0108       84.7499       71.0403       73.8881       73.0082       65.2523       64.2429       72.7330       91.0180       85.8652       95.1063       94.6802       97.7441       82.3147       98.5205        0.0000        0.0000        0.0000        0.0000        0.0000        0.0000        0.0000        0.0000        0.0000        0.0000        0.0000        0.0000        0.0000        0.0000        0.0000        0.0000        0.0000        0.0000        0.0000        0.0000        0.0000        0.0000        0.0000        0.0000        0.0000        0.0000        0.0000        0.0000        0.0000        0.0000        0.0000        0.0000        0.0000        0.0000        0.0000        0.0000        0.0000        0.0000        0.0000        0.0000        0.0000        0.0000        0.0000        0.0000        0.0000        0.0000        0.0000        0.0000        0.0000        0.0000        0.0000        0.0000
        0.0000        0.0000        0.0000        0.0000        0.0000        0.0000        0.0000        0.0000        0.0000        0.0000       12.8633       10.6943       18.1023       14.7654       13.6612        2.1610        2.0666        2.5748        1.9276        4.4315        4.2004        4.5180        4.0465        8.7869        9.5247        6.5568        5.1198        8.8558        7.0069        5.7872        3.0842        4.8476        8.0430       13.0753       19.2362       30.4518       31.0163       28.0601       29.3199       23.8529       21.8543       20.4354       22.0467       17.7054       18.2506       15.8874       16.2539       21.7797       30.5338       38.3785       37.1192       42.8819       50.6598       54.1869       47.7831       51.6339       88.2178       27.7458       23.2131       36.5475       57.4782       66.7048       75.5939       39.6230       16.6273       27.3734       50.2188       75.4193       81.4947       86.0526       85.6064       95.8012       91.9250       86.6308       96.6598       76.2341       68.5011       50.0098       56.4958       61.0984       43.5663       29.5509       37.3239       27.6466       24.2649       27.1051       47.3499       44.1040       32.7463       36.2553       35.2465       38.1212       39.8864       27.3076       34.1202       35.4200       38.2564       40.7041       48.1180       48.4593       47.1675       45.4807       43.2410       52.3028       50.6278       50.8060       53.5541       47.9813       49.9390       51.9870       59.2882       81.0441       92.7853       69.3390       54.2308       52.7375       49.9152       36.5223       34.1404       35.3468       31.0248       39.4241       36.5663       35.8941       40.0449       32.6033       21.0434       26.0966       27.7746       28.7412       31.2983       21.6286       20.8387       21.0081       24.7768       39.1124       37.1576       28.6452       22.7561       22.0327       23.6784       27.7684       27.5776       36.4560       32.8430       29.5011       28.0423       23.1450       24.1646       22.4763       19.6621       22.3718       16.0931       12.9856       17.0968       17.7025       20.0061       19.2164       23.4879       27.5586       28.2713       31.8375       31.8525       35.4048       43.1690       54.3118       60.8004       55.4486       53.3323       52.5315       42.0305       43.1599       37.1641       41.9236       48.1015       41.6031       49.1148       48.0906       55.1429       68.0780       77.4110       67.4408       73.6058       76.6185       79.3619       67.2721       70.4278       69.9445       67.5829       75.9482      114.3232       95.8581       95.4923      106.8007        0.0000        0.0000        0.0000        0.0000        0.0000        0.0000        0.0000        0.0000        0.0000        0.0000        0.0000        0.0000        0.0000        0.0000        0.0000        0.0000        0.0000        0.0000        0.0000        0.0000        0.0000        0.0000        0.0000        0.0000        0.0000        0.0000        0.0000        0.0000        0.0000        0.0000        0.0000        0.0000        0.0000        0.0000        0.0000        0.0000        0.0000        0.0000        0.0000        0.0000        0.0000        0.0000        0.0000        0.0000        0.0000        0.0000        0.0000        0.0000        0.0000        0.0000        0.0000        0.0000        0.0000        0.0000        0.0000
        0.0000        0.0000        0.0000        0.0000        0.0000        0.0000        0.0000        0.0000        0.0000        0.0000       19.9770       17.2625       13.1958       17.5386       17.0544        1.5061        1.3317        0.9955        1.5362        2.1218        2.3125        1.2452        1.8722        6.6906       13.0131       10.6691        9.6629       12.8291       11.6373        7.6030        6.5235       16.1410       20.5439       21.8107       16.4222       14.1949       17.6106       20.8897       24.0596       23.4647       19.6964       23.8106       86.3899       11.9278       13.2448       11.7265       16.9062       20.8488       27.4615       21.1807       12.4349       17.2749       28.9632       32.8793       34.2553       38.3525       25.8121       30.9973       32.8124       30.1617       42.0443       46.0737       54.0454       42.3739       21.3032       48.3520       56.0284       61.2623       81.2595       78.6194       95.9280       63.2674       73.7501       88.1627      119.2829       92.6192       72.5108       65.1092       59.7338       82.3381       84.4332       63.3384       58.7261       63.1745       52.0150       31.8240       43.9037       46.3567       45.9663       44.3821       39.7560       32.3797       29.7055       32.7238       36.9742       43.3297       49.5780       53.6843       45.0105       44.6648       48.0476       51.4125       47.9745       57.6619       58.1744       59.4874       65.0959       62.5081       60.3696       62.0504       59.5761       76.9915       79.7250       67.2712       59.5266       64.4853       64.7726       50.3631       38.2945       58.7969       60.4659       38.2129       30.9092       34.8912       35.5765       27.2185       23.8871       33.5426       33.9986       34.7758       31.5872       22.7405       20.6125       20.9554       26.2862       24.0062       27.4823       26.6541       21.5875       20.0185       24.7838       23.3911       24.9155       30.9904       27.1997       29.9759       27.8357       23.8741       24.3135       23.6431       22.0576       24.0138       14.1731       12.6221       13.0877       15.8873       20.3117       22.1061       20.0897       22.9023       28.4875       33.8059       26.7694       48.3737       70.4346       72.1471       61.3962       60.7670       63.8703       54.8716       39.9820       38.6329       37.3401       49.3367       56.5612       47.5633       48.1094       50.1990       53.1403       74.3551       80.2623       78.8830       83.6926       63.2565       50.2535       56.5703       70.1486       75.4118       68.5775       87.0231      137.3929       93.2575       97.6147        0.0000        0.0000        0.0000        0.0000        0.0000        0.0000        0.0000        0.0000        0.0000        0.0000        0.0000        0.0000        0.0000        0.0000        0.0000        0.0000        0.0000        0.0000        0.0000        0.0000        0.0000        0.0000        0.0000        0.0000        0.0000        0.0000        0.0000        0.0000        0.0000        0.0000        0.0000        0.0000        0.0000        0.0000        0.0000        0.0000        0.0000        0.0000        0.0000        0.0000        0.0000        0.0000        0.0000        0.0000        0.0000        0.0000        0.0000        0.0000        0.0000        0.0000        0.0000        0.0000        0.0000        0.0000        0.0000        0.0000
        0.0000        0.0000        0.0000        0.0000        0.0000        0.0000        0.0000        0.0000        0.0000        0.0000       17.7382       20.6399       23.2435       31.4718       23.6796       20.8069       19.4464       20.8626       18.5982       13.9441       15.1428       16.8687       18.7407       13.9245       17.6506       20.8000       17.8747       16.6086       17.9914       16.2884       25.8421       30.4517       26.7968       21.8052       23.0243       20.2402       24.3306       32.0210       29.4593       26.8977       32.3450       35.0567       26.1853        7.6763        6.6749       15.4176       23.4516       20.8724       33.1531       39.7206       24.3705       30.6047       32.2356       31.0791       44.2868       29.8363       34.1865       71.8072       30.5228       28.8267       28.9419       26.9909       23.2597       77.1283       27.7508       66.5126       63.8919       46.6222       41.5815       32.9069       36.1461       39.4248       47.4990       60.2043       67.2981       71.2824       57.3050       73.3294       56.6046       32.0571       40.8473       50.5906       54.9938       63.7639       54.8971       49.8589       49.7659       62.6350       82.6034       69.1639       68.6875       33.3373       41.6526       54.5541       82.5152       69.1390       69.4598       85.7841       71.0384       58.9188       50.1739       62.6101       63.0946       66.2432       61.3750       70.5599       84.4817       89.4611       87.3447       82.1155       88.4393       77.6591       90.6651       81.3400       81.0714       66.8105       60.6133       59.9023       47.5667       51.7653       55.8673       46.9461       44.1873       40.5815       59.5228       32.7077       35.0178       42.9894       42.6258       39.9730       34.1095       33.8700       26.8708       41.4605       30.0203       21.4706       21.4236       29.2840       26.0831       24.6822       37.2816       37.0883       27.1780       27.6179       27.9176       31.9218       26.4166       25.5148       28.1455       37.0816       28.1427       17.8562       17.1971       14.9441       23.8530       30.3009       39.9025       41.9913       34.3791       22.7306       30.1428       24.1004       21.8041       31.3401       57.6037       50.0870       46.6410       70.4035       77.1586       43.1712       34.2101       37.0431       30.8647       33.3520       44.4975       47.4238       42.9026       49.1436       49.0760       74.3077       76.1457       80.2615       76.2164       54.9648       53.9142       56.9265       63.4940       60.0249       79.0667       79.8246        0.0000        0.0000        0.0000        0.0000        0.0000        0.0000        0.0000        0.0000        0.0000        0.0000        0.0000        0.0000        0.0000        0.0000        0.0000        0.0000        0.0000        0.0000        0.0000        0.0000        0.0000        0.0000        0.0000        0.0000        0.0000        0.0000        0.0000        0.0000        0.0000        0.0000        0.0000        0.0000        0.0000        0.0000        0.0000        0.0000        0.0000        0.0000        0.0000        0.0000        0.0000        0.0000        0.0000        0.0000        0.0000        0.0000        0.0000        0.0000        0.0000        0.0000        0.0000        0.0000        0.0000        0.0000        0.0000        0.0000        0.0000        0.0000        0.0000
        0.0000        0.0000        0.0000        0.0000        0.0000        0.0000        0.0000        0.0000        0.0000        0.0000        0.0000       21.6280       22.1631       28.3287       24.7403       20.6216       21.6466       17.3700       17.8399       10.5273        9.4918       14.1764       18.2763       17.3260       16.1110       10.9601       12.6084       17.8744       26.3790       20.8708       22.7483       22.1575       23.3629       25.6919       27.8707       32.3194       31.0396       20.0302       22.7306       25.6599       25.0299       29.3324       18.5300       14.6597       14.5513       21.8074       25.6390       29.4799       34.8256       42.0527       29.8301       29.5875       29.7526       33.0701       35.5847       33.8744       33.8478       28.4546       17.8723       25.5009       24.8661       23.9425       74.0922       52.5983       38.0904       42.1171       69.7821       65.6852       43.3509       48.4340       39.9855       53.2388       35.5865       47.1617       46.7952       52.2134       52.4505       53.2097       53.8082       42.1898       47.4167       61.5766       52.1494       60.6074       75.5090       93.1061       92.7116       63.5983       66.7395       66.4064       44.5063       31.7516       29.2405       58.3879       54.3674       77.7405       58.4941       84.0980       75.9254       59.7551       62.9027       64.2777       65.2491       60.4764       66.6261       77.1247      115.0997      116.4757      118.6791       94.4952       90.6331       80.1717       97.1080      108.2768       97.9362       68.6861       68.8495       76.3130       62.4042       51.3917       46.8772       53.8443       46.5375       44.2706       42.4300       34.7888       44.4839       52.7032       54.0674       42.6041       35.0676       32.4744       26.2928       27.0213       22.8156       23.2965       41.0542       37.0804       25.5495       24.9005       27.9764       41.3237       27.8552       28.7637       27.9370       31.4768       28.9921       27.6217       29.4531       29.4770       20.1326       20.5598       22.1263       29.2522       26.1700       27.7453       27.6230       34.8920       27.5120       19.7598       20.3454       19.9963       21.9301       54.5576       58.5003       51.5784       50.4005       45.4095       39.5561       32.3124       38.0453       32.7898       30.1732       30.4538       35.2645       45.9372       47.6312       47.7159       53.4485       69.0254       71.1557       73.6221       70.3877       55.8090       57.0094       55.5879       61.9813       83.6113       90.7188        0.0000        0.0000        0.0000        0.0000        0.0000        0.0000        0.0000        0.0000        0.0000        0.0000        0.0000        0.0000        0.0000        0.0000        0.0000        0.0000        0.0000        0.0000        0.0000        0.0000        0.0000        0.0000        0.0000        0.0000        0.0000        0.0000        0.0000        0.0000        0.0000        0.0000        0.0000        0.0000        0.0000        0.0000        0.0000        0.0000        0.0000        0.0000        0.0000        0.0000        0.0000        0.0000        0.0000        0.0000        0.0000        0.0000        0.0000        0.0000        0.0000        0.0000        0.0000        0.0000        0.0000        0.0000        0.0000        0.0000        0.0000        0.0000        0.0000        0.0000
        0.0000        0.0000        0.0000        0.0000        0.0000        0.0000        0.0000        0.0000        0.0000        0.0000        0.0000        0.0000        0.0000        0.0000       23.4761       24.3785       27.5658       18.6865       16.9362        8.7326       13.0552       10.0476       17.6465       16.8596       14.6039       17.8358       13.7813        8.6641       22.5986       32.3744       38.9384       29.7824       24.4721       22.7316       20.3096       23.9009       22.0771       16.4919       21.1403       30.5656       16.1734       13.8992       15.2558       14.6500       16.3017       15.3621       27.7914       25.3713       27.3226       31.3857       30.3152       27.1087       29.2385       29.3113       25.1432       54.8057       63.1952       24.3366       23.9025       23.3750       21.3793       42.5590       38.1969       30.3515       35.9109       46.4680       23.9466       37.7002       50.7579       39.8576       42.5118       39.8647       49.3475       34.2297       40.2722       51.1836       43.8239       41.7897       39.3389       47.9348       49.4545       60.9392       62.2907       56.9673       66.3891       52.2339       55.6646       54.2328       58.0487       72.2309       65.7464       36.7404       27.8921       29.1955       52.5824       84.7052       90.5722       93.8594       90.2033       77.9234       83.9296      136.1896       77.7278       68.3752       70.3186       83.1539      134.7949      133.6265      115.2150       92.6516       99.2906      101.6669      105.2014      116.4443       86.1589       75.5662       62.4006       66.6054       62.4673       47.2435       59.1009       47.5507       44.5944       62.8922       58.5750       35.8614       40.5057       50.3144       40.9716       36.5323       32.8749       41.3370       32.5554       26.9930       26.4143       24.2033       42.3189       29.3051       24.9706       25.5002       26.0187       27.3259       29.9970       30.0406       32.0206       30.4587       28.8589       28.5021       25.4362       25.5762       21.9439       18.9045       25.1748       31.6235       26.7734       27.3840       34.0258       31.2250       24.0778       27.5381       33.9336       23.9722       22.6989       41.1200       42.8009       45.2654       36.3811       36.8200       30.8229       27.7576       47.2451       30.7945       29.2538       29.8804       34.8899       42.3674       44.7848       50.8757       57.0775       69.7022       80.5605       78.1969       69.1169       57.0975       57.1032       55.7028        0.0000        0.0000        0.0000        0.0000        0.0000        0.0000        0.0000        0.0000        0.0000        0.0000        0.0000        0.0000        0.0000        0.0000        0.0000        0.0000        0.0000        0.0000        0.0000        0.0000        0.0000        0.0000        0.0000        0.0000        0.0000        0.0000        0.0000        0.0000        0.0000        0.0000        0.0000        0.0000        0.0000        0.0000        0.0000        0.0000        0.0000        0.0000        0.0000        0.0000        0.0000        0.0000        0.0000        0.0000        0.0000        0.0000        0.0000        0.0000        0.0000        0.0000        0.0000        0.0000        0.0000        0.0000        0.0000        0.0000        0.0000        0.0000        0.0000        0.0000        0.0000        0.0000        0.0000
        0.0000        0.0000        0.0000        0.0000        0.0000        0.0000        0.0000        0.0000        0.0000        0.0000        0.0000        0.0000        0.0000        0.0000        0.0000        0.0000        0.0000        0.0000       19.1715       17.3129       16.6916        9.5037       19.7204       25.0844       31.7334       19.6098        8.1380       13.0747       17.4165       17.7998       21.2109       29.9617       24.1419       29.3150       32.6493       15.9225        9.0451       18.3638       16.1201       19.8367       10.8087        8.3404       16.6803       15.3588       31.3893       51.3950       54.7162       28.9149       36.4305       35.4315       51.5674       44.3743       43.1032       32.8098       21.2061       27.4200       51.0444       55.7907       48.0337       35.2839       34.6896       44.0151       51.6715       57.1337       73.7623       35.1892       29.4692       29.8961       15.8667       25.6981       35.5030       51.0669       32.5051       30.3209       31.3917       44.4357       54.1247       49.2948       45.8041       52.9108       46.3848       63.2225       91.7086       77.2034       76.1306       60.7593       71.0079       64.5976       73.0251       93.7057       92.4831       68.0463       48.1327       51.2931       76.9710       95.8712      100.6507      110.5229      102.9963       77.4348       78.2399       94.1576      105.0786       83.3213       78.8715       90.5418      130.2065      130.1798      132.7592      134.7619      121.0696      105.1585      110.2097      107.2572       94.6113       83.1380       70.8031       81.0640       68.7154       53.1038       45.9493       47.4289       45.0989       50.4827       59.1565       43.7055       41.9779       49.4378       41.6592       42.9000       48.3012       39.1730       41.5398       26.9700       24.6225       26.0598       27.0353       28.9395       27.6118       30.0595       30.5683       30.6936       32.1929       36.1270       34.9531       36.6182       32.5977       28.5168       26.5094       24.7293       26.7158       21.1373       21.5516       30.9356       24.9484       28.9782       38.7325       37.0101       43.0847       33.0032       30.9449       20.4576       26.1046       37.5360       24.7207       23.3076       24.5409       30.1983       30.5034       29.8517       26.3323       36.4653       33.8819       41.1152       49.9867       42.2567       49.3669       56.0203       60.4350       80.8485       92.0365       94.0569       96.8400       76.5803       79.0731       97.4552        0.0000        0.0000        0.0000        0.0000        0.0000        0.0000        0.0000        0.0000        0.0000        0.0000        0.0000        0.0000        0.0000        0.0000        0.0000        0.0000        0.0000        0.0000        0.0000        0.0000        0.0000        0.0000        0.0000        0.0000        0.0000        0.0000        0.0000        0.0000        0.0000        0.0000        0.0000        0.0000        0.0000        0.0000        0.0000        0.0000        0.0000        0.0000        0.0000        0.0000        0.0000        0.0000        0.0000        0.0000        0.0000        0.0000        0.0000        0.0000        0.0000        0.0000        0.0000        0.0000        0.0000        0.0000        0.0000        0.0000        0.0000        0.0000        0.0000        0.0000        0.0000        0.0000        0.0000
        0.0000        0.0000        0.0000        0.0000        0.0000        0.0000        0.0000        0.0000        0.0000        0.0000        0.0000        0.0000        0.0000        0.0000        0.0000        0.0000        0.0000        0.0000        0.0000       42.1768       40.8046       30.6977       56.3591       43.3247       25.3649       17.2674       21.0501       16.2312       23.1667       19.9980       19.0109       20.1406       11.9657       13.8394       11.1703       14.1662       16.7459       13.6562        9.7223       11.6196       13.2618       11.0829        6.2685       17.0464       29.4215       36.2001       36.5591       32.2322       37.7681       37.8827       42.0436       32.3035       25.8112       19.5123       27.7344       73.3009       89.2177       49.6093       50.1971       45.5323       34.9140       66.8438       89.5973       62.1742       44.6820       26.1617       29.0583       40.0479       21.5837       45.5798       31.7045       56.1960       54.5648       37.4043       32.8640       44.4058       56.9823       57.6854       42.8594       58.4685       50.2288       52.6222       63.0814       66.8388       76.4685       89.4771       88.0743       59.0424       75.7540       83.6150       81.4847       73.1752       65.4020       52.0298       80.7094       85.3029       80.9573      101.6597      100.5791       74.4560       75.0108       96.5059      108.9806       91.0326      115.6483      114.7226       97.0369      124.5431      124.9973      116.5637      115.6079      130.4884      133.0949      105.9080      107.4768       92.1768       91.6810       89.4910       81.1902       69.9434       64.0480       61.6581       56.5381       58.5226       56.0628       54.8043       52.0111       47.4882       45.1635       42.8244       46.1430       36.4423       35.8652       35.6840       33.1519       33.8028       36.1972       33.6740       34.2212       35.6926       39.8845       30.7812       33.1201       34.3408       37.0443       43.5330       42.9662       33.9178       33.3944       31.1080       29.3021       27.3891       34.0624       35.9548       28.9419       32.3503       45.2740       26.0430       26.2087       28.0039       21.4207       21.0215       22.2699       33.7299       38.9989       40.8063       34.2172       32.2710       30.7249       34.9018       32.8589       40.4124       43.5166       47.6322       60.2641       45.0434       50.9170       58.1694       65.2564       70.1619       84.4469       90.1576       91.5406      108.1591      124.7766      121.8239        0.0000        0.0000        0.0000        0.0000        0.0000        0.0000        0.0000        0.0000        0.0000        0.0000        0.0000        0.0000        0.0000        0.0000        0.0000        0.0000        0.0000        0.0000        0.0000        0.0000        0.0000        0.0000        0.0000        0.0000        0.0000        0.0000        0.0000        0.0000        0.0000        0.0000        0.0000        0.0000        0.0000        0.0000        0.0000        0.0000        0.0000        0.0000        0.0000        0.0000        0.0000        0.0000        0.0000        0.0000        0.0000        0.0000        0.0000        0.0000        0.0000        0.0000        0.0000        0.0000        0.0000        0.0000        0.0000        0.0000        0.0000        0.0000        0.0000        0.0000        0.0000        0.0000        0.0000
        0.0000        0.0000        0.0000        0.0000        0.0000        0.0000        0.0000        0.0000        0.0000        0.0000        0.0000        0.0000        0.0000        0.0000        0.0000        0.0000        0.0000        0.0000        0.0000       39.0199       50.2157       49.4702       65.9034       24.4444       21.0870       18.9159       21.8667       17.1625       17.5817       13.0637       24.8788       18.4239       20.5170       17.2963       13.4211       16.6887       25.2204       23.7822       24.4404       19.1314       16.5844        7.2472        6.8097       10.6982       17.4884       28.0057       30.9810       21.5279       22.9100       19.3703       33.3424       29.7902       22.0907       19.6547       36.9384       54.7752       55.2403       46.1736       48.9749       39.1454       39.2947       20.1382       14.3200       19.4177       41.6170       52.3347       53.9971       40.3733       28.2028       31.9332       50.8218       56.6725       45.7591       52.8214       52.6504       56.7243       50.7348       56.9609       54.4425       55.3272       54.9750       54.9018       52.9230       88.5015      116.2986       75.3755       85.7887       90.2453       94.6119       99.1384      104.9605       82.8350       77.9272       80.1937       74.9358       83.1253       82.2073       94.0650      114.6462       68.4740       62.9990       62.9500      110.5506      103.5450      111.4120      119.6777      119.0198      121.3725      108.0386      117.3702      117.0108      154.9427      121.9773      121.2270      112.7514      102.0576      100.7050       86.4765       77.5446       81.8711       74.2136       71.0560       67.5849       66.7161       70.8158       69.2962       76.0838       60.8697       52.6645       46.9645       38.5972       38.3107       37.8160       39.6787       39.5229       37.9755       37.4110       37.0363       40.4402       35.2426       35.3865       36.5670       36.7952       45.2700       45.8008       38.6274       38.6527       36.1832       32.8203       31.6752       34.6965       32.2651       34.5619       29.8873       29.5992       27.4692       27.9731       15.3878       14.5422       18.5821       18.3297       19.9197       23.6204       39.4071       47.1704       50.9566       45.5081       37.5871       35.5586       39.1663       38.5653       51.6187       51.2003       55.2554       48.7319       95.0754       70.1674       63.5865       74.0743       81.4181       83.4388       90.2244       99.7828      108.8474      104.1266      114.3528       96.3770      108.9088        0.0000        0.0000        0.0000        0.0000        0.0000        0.0000        0.0000        0.0000        0.0000        0.0000        0.0000        0.0000        0.0000        0.0000        0.0000        0.0000        0.0000        0.0000        0.0000        0.0000        0.0000        0.0000        0.0000        0.0000        0.0000        0.0000        0.0000        0.0000        0.0000        0.0000        0.0000        0.0000        0.0000        0.0000        0.0000        0.0000        0.0000        0.0000        0.0000        0.0000        0.0000        0.0000        0.0000        0.0000        0.0000        0.0000        0.0000        0.0000        0.0000        0.0000        0.0000        0.0000        0.0000        0.0000        0.0000        0.0000        0.0000        0.0000        0.0000        0.0000        0.0000
        0.0000        0.0000        0.0000        0.0000        0.0000        0.0000        0.0000        0.0000        0.0000        0.0000        0.0000        0.0000        0.0000        0.0000        0.0000        0.0000        0.0000        0.0000        0.0000        0.0000       46.8939       46.5793       32.5164       24.8773       21.2746       18.4113       24.4665       27.7925       23.1868       24.0809       44.0263       35.0355       27.5543       21.9597       15.8800       21.2438       30.3808       31.7073       20.3314       18.6748       14.1977       47.1791       37.3978       12.2954       15.9064       21.2325       19.8370       19.0410       18.7189       19.2297       36.5915       40.8245       26.8860       19.7312       18.7398       24.5949       88.3190       45.3512       36.1248       28.4440       31.5334       51.0613       51.6619       34.6591       67.0787       33.8598       20.1909       27.3341       33.0329       44.4146       69.8183       86.5246       69.9314       61.9206       55.9847       60.8497       56.8786       60.0641       64.4696       48.0500       60.4938       91.0437       83.7433      121.8452      120.4613       93.9603      128.3181      130.6370      160.6344      119.3100       93.5225      102.7944       99.5836       91.2875       80.7124       66.9174       93.5124      116.5613      103.1113       74.5127       73.1156      121.3913      100.6728       99.8794      108.9505      103.6519      128.5948      119.1551      119.0165      131.7565      145.1812      139.8195      124.7816      116.0988      112.4986      115.6735      104.8363       90.4783       81.8825       86.5237       85.4140       79.6540       74.1294       76.2144       66.6685       59.3080       56.8123       57.8860       56.5327       46.6362       43.0145       44.6065       45.5599       45.9605       48.8124       49.9930       49.9951       50.7121       57.1591       57.0327       44.1216       40.4089       43.5169       47.2985       44.7053       44.4135       55.7038       44.9925       38.6985       37.6120       35.9510       34.4967       31.6873       30.6559       29.4594       41.7322       28.8159       16.0717       23.3012       25.1416       22.2762       23.8548       31.4320       52.4696       53.4375       50.9243       50.5711       43.5452       43.4939       49.3925       59.6543       58.6647       62.0357       59.5891       62.7132       61.7962       65.7932       68.4162       78.3639       85.6159       93.0830      100.0611      107.4600       94.4702      101.9334      110.7421      116.0606      124.3753      131.5046        0.0000        0.0000        0.0000        0.0000        0.0000        0.0000        0.0000        0.0000        0.0000        0.0000        0.0000        0.0000        0.0000        0.0000        0.0000        0.0000        0.0000        0.0000        0.0000        0.0000        0.0000        0.0000        0.0000        0.0000        0.0000        0.0000        0.0000        0.0000        0.0000        0.0000        0.0000        0.0000        0.0000        0.0000        0.0000        0.0000        0.0000        0.0000        0.0000        0.0000        0.0000        0.0000        0.0000        0.0000        0.0000        0.0000        0.0000        0.0000        0.0000        0.0000        0.0000        0.0000        0.0000        0.0000        0.0000        0.0000        0.0000        0.0000        0.0000        0.0000
        0.0000        0.0000        0.0000        0.0000        0.0000        0.0000        0.0000        0.0000        0.0000        0.0000        0.0000        0.0000        0.0000        0.0000        0.0000        0.0000        0.0000        0.0000        0.0000        0.0000        0.0000       32.8127       36.9114       16.9435       17.8618       13.4885       16.6411       14.9775       16.9113       17.4897       30.3436       20.2552       17.6820       17.9657       28.1138       27.2288       23.5496       32.6594       14.2066       26.9181       13.9739       24.5652       32.0898       14.6753       20.1227       35.0684       34.5220       29.8402       31.5705       34.5400       34.5607       28.7042       16.8869       26.9248       21.8792       19.9778       65.7318       59.0305       46.0309       25.8634       24.5463       51.1544       51.8044       54.7513       30.2183       44.8003       55.5610       62.0985       56.1558       42.7356       60.6857       94.0258       82.7242       99.0778       82.4720       68.6951       72.7438       55.2294       51.7622       57.9060       70.2932      116.5947      152.2519      145.6037      136.9973      126.0287      146.1513      146.6026      147.9348      118.5461      113.3325       96.0924      102.5309      113.3749       85.0910       74.8861       79.5799      102.3060       96.2773       80.0628       83.6367       81.4227       93.9548      124.8313      124.9262      110.7641      133.1795      129.9525      148.3907      154.8641      161.8734      153.6656      141.6176      124.2669      116.5595      116.6279      110.8553      110.5700      113.6911      100.3824       93.1102       84.5407       80.7618       84.8109       68.7654       60.9968       54.7223       52.6954       50.6490       46.9762       52.4091       54.2115       56.5930       58.7735       57.9822       70.8347       75.2256       69.1272       68.9659       51.8220       52.7838       49.5455       53.5622       52.0099       51.4509       54.4643       56.0052       60.1682       54.4526       46.7983       43.9480       40.1760       36.3978       32.6490       31.2903       29.5055       23.0919       24.6697       25.4722       34.2136       32.7463       34.3052       42.7166       57.4271       52.9234       50.3893       55.0252       46.4668       53.1677       58.8434       72.8146       71.1357       55.2226       60.2174       75.0718       71.5686       73.1461       94.2002      108.9617      132.5597      113.0435      106.1875      101.0552       97.6481       93.7261      106.9367      133.4302      141.3154      147.6456      149.1988        0.0000        0.0000        0.0000        0.0000        0.0000        0.0000        0.0000        0.0000        0.0000        0.0000        0.0000        0.0000        0.0000        0.0000        0.0000        0.0000        0.0000        0.0000        0.0000        0.0000        0.0000        0.0000        0.0000        0.0000        0.0000        0.0000        0.0000        0.0000        0.0000        0.0000        0.0000        0.0000        0.0000        0.0000        0.0000        0.0000        0.0000        0.0000        0.0000        0.0000        0.0000        0.0000        0.0000        0.0000        0.0000        0.0000        0.0000        0.0000        0.0000        0.0000        0.0000        0.0000        0.0000        0.0000        0.0000        0.0000        0.0000        0.0000        0.0000
        0.0000        0.0000        0.0000        0.0000        0.0000        0.0000        0.0000        0.0000        0.0000        0.0000        0.0000        0.0000        0.0000        0.0000        0.0000        0.0000        0.0000        0.0000        0.0000        0.0000        0.0000       51.6969       39.8591       16.4338       15.4724       26.6925       35.4425        8.5510       14.8790       12.1415       15.1924       14.5553       16.9295       14.4996       14.9000       36.8234       31.8387       18.2161       11.2414       17.1808       26.9253       21.5509       16.0840       29.8916       26.6938       21.3925       27.1160       43.9586      106.4490       41.3371       41.1165       23.4799       23.7573       38.4826       59.2366       30.1704       33.2859       23.0814       26.8952       13.8132       18.0363       16.6635       21.9942       25.1952       11.8187       18.2228       28.5159       72.6747       76.0825       55.5858       47.6771       62.9032       67.5174      107.5701       86.2604       81.2059       79.1327       61.9362       55.2043       55.7922       87.1777      105.6873      138.2501      127.5122      134.7439      158.9461      174.3374      111.4541       89.7990       88.7466       95.0935       77.1165       82.1791       87.7652       80.0193       68.8534       82.6322       88.4111       67.3554       70.2495       67.7067       76.8213       86.8701       94.5401       92.5559       94.0861       96.6981      125.4311      137.8444      149.2594      160.0953      150.7847      157.5564      156.5133      137.0977      123.5088      137.3583      131.2744      104.1971      101.8658      105.0130       95.9066       92.8237       90.4478       62.7380       58.6663       57.1086       74.9624       70.0050       50.1949       51.3749       61.6347       66.1774       77.5831       74.9832       93.1332      102.2253       95.8780       92.4086       72.7334       84.5572       82.4695       78.4168       77.0720       74.9005       80.0571       77.8822       69.0389       62.4133       59.3044       58.0391       56.8300       54.1316       51.5617       57.7474       51.7771       47.5115       45.3378       42.2944       48.5533       51.5490       55.6869       58.0099       62.8586       68.3395       73.1539       69.3253       53.4829       65.8318       60.3696       58.6089       60.8226       54.6659       51.1035       69.4927      100.7133       83.2960      136.6885      157.1998      114.3247      105.5696      109.6290      112.2290      101.5617       90.1624       95.2645      117.7562      135.5586      131.0686      134.1335        0.0000        0.0000        0.0000        0.0000        0.0000        0.0000        0.0000        0.0000        0.0000        0.0000        0.0000        0.0000        0.0000        0.0000        0.0000        0.0000        0.0000        0.0000        0.0000        0.0000        0.0000        0.0000        0.0000        0.0000        0.0000        0.0000        0.0000        0.0000        0.0000        0.0000        0.0000        0.0000        0.0000        0.0000        0.0000        0.0000        0.0000        0.0000        0.0000        0.0000        0.0000        0.0000        0.0000        0.0000        0.0000        0.0000        0.0000        0.0000        0.0000        0.0000        0.0000        0.0000        0.0000        0.0000        0.0000        0.0000        0.0000        0.0000        0.0000
        0.0000        0.0000        0.0000        0.0000        0.0000        0.0000        0.0000        0.0000        0.0000        0.0000        0.0000        0.0000        0.0000        0.0000        0.0000        0.0000        0.0000        0.0000        0.0000        0.0000        0.0000       62.6443       44.1846       26.5977       21.9165       23.5438       19.1553        9.0649       13.6685       17.1967       21.5809       14.3080       18.9701       19.5034       19.6677       22.4187       17.4410       10.4604       12.7641       13.5527       23.1075       30.5550       31.7817       46.2396       47.4221       35.6859       58.8081       43.3828      178.5927       49.7105       37.0202       30.6611       32.4330       28.3222       26.1243       28.7991       25.0372       29.5304       23.3265       17.3412       29.5213       29.6707       12.4853       49.9371       50.7453       27.6196       16.2925       56.0437       72.9157       70.3799       73.6451       77.8671       69.8398       98.6798      108.8898       90.4833       53.2312       49.6319       53.9402       64.8941       76.7245       98.5546      135.0016      148.7428      138.8986      139.5702      175.1789      107.7606       95.8008       94.9833       95.2559       79.8756       79.5535       78.7640       79.0213       75.4354       96.4384      106.6478       73.2720       68.4603       76.8099       77.5680       85.4712       77.6897       85.3752      108.8780      110.9850      120.2645      144.1726      162.0162      156.6613      169.3846      153.0022      165.2978      147.1115      130.2250      147.7987      123.0999      116.5622      129.7257      123.6290      109.7250      106.3248       91.3362       73.3299       60.4269       63.8091       73.9206       73.5134       58.4479       63.0827       68.4699       74.6130       85.1503       88.0769       91.3497       90.9534       95.4336       98.9349       84.5208      100.5138      101.9697      105.9385      104.7701       98.5635       90.4172       97.1684       93.4500       89.1928       75.6672       65.5319       63.1787       62.1212       66.5718       63.8720       58.0766       55.9126       68.1257       59.2637       58.6950       64.4672       66.3594       66.4917       81.3295       97.4107       97.3353      101.1966       79.0365       62.6284       66.3284       66.0409       76.6731       69.4006       78.3591       72.8466      116.2282      113.2887      104.1007      148.2085      158.9206      155.3799      130.1439      143.9032      103.3173       94.6828       91.8221      106.1873      124.1558      130.7877      141.2978        0.0000        0.0000        0.0000        0.0000        0.0000        0.0000        0.0000        0.0000        0.0000        0.0000        0.0000        0.0000        0.0000        0.0000        0.0000        0.0000        0.0000        0.0000        0.0000        0.0000        0.0000        0.0000        0.0000        0.0000        0.0000        0.0000        0.0000        0.0000        0.0000        0.0000        0.0000        0.0000        0.0000        0.0000        0.0000        0.0000        0.0000        0.0000        0.0000        0.0000        0.0000        0.0000        0.0000        0.0000        0.0000        0.0000        0.0000        0.0000        0.0000        0.0000        0.0000        0.0000        0.0000        0.0000        0.0000        0.0000        0.0000        0.0000        0.0000
        0.0000        0.0000        0.0000        0.0000        0.0000        0.0000        0.0000        0.0000        0.0000        0.0000        0.0000        0.0000        0.0000        0.0000        0.0000        0.0000        0.0000        0.0000        0.0000        0.0000        0.0000       41.4466       61.5425       40.1403       31.5913       25.0124       32.6376       13.8382       15.6703       14.6027       17.4763       20.2485       19.6368       15.2086       17.0818       23.6958       13.0534        9.0513        9.5977        8.1185       25.2773       29.5503       31.9378       33.5552       36.8599       32.3595       27.1000       28.8813       39.0909       51.9846       44.5155       39.3299       37.2828       41.8663       37.6962       29.5179       18.4936       16.1122       50.9309       34.2526       49.3078       36.2015       40.5480       74.2741       59.9983       42.2436       19.3091       47.5361       56.9730       83.0223       81.2307       88.6883       69.1018       71.4972       82.3838       69.1834       73.3399       73.6068       84.2403       89.6640       97.1774       85.4987      116.0346      121.1734      158.9638      156.4524      147.2430       96.3437      103.2125       86.4871      105.1468       87.8576       83.6189       82.2909       94.5721       73.5978       72.5716       70.2529       68.1677       70.2353       68.0490       75.0121       85.4078       85.2568       97.7130      114.0533      108.2938      123.7836      138.9647      140.3091      160.8402      169.0515      153.2838      152.6663      151.6898      138.6603      144.8751      120.6420      100.9106      113.8450      115.3880      117.0826      110.6842       97.5851       74.8156       62.6457       60.5563       74.0820       70.4281       74.4368       80.8104       84.2133       94.0987       97.9198      101.1007       97.7102       93.8593       93.1556       99.2317       96.5241      104.5509      106.4716      105.6628      114.7751      110.6962       99.5426       97.9301      108.0522      112.1612       97.7466       77.8136       75.5885       72.5321       70.6909       65.1769       60.6701       53.8194       57.0931       59.4353       70.2525       83.6239       89.5451       82.5337       90.0331       98.2673       91.9404       92.8612       68.5533       65.1667       69.3556       77.7483       81.7081       75.5835       81.8448       79.7766      135.2464      133.6213       95.8278      166.2370      152.9444      157.9782      159.7617      177.1105      123.1558      101.8030      119.8826      115.3292      126.3899      133.1465      156.2935      204.8970        0.0000        0.0000        0.0000        0.0000        0.0000        0.0000        0.0000        0.0000        0.0000        0.0000        0.0000        0.0000        0.0000        0.0000        0.0000        0.0000        0.0000        0.0000        0.0000        0.0000        0.0000        0.0000        0.0000        0.0000        0.0000        0.0000        0.0000        0.0000        0.0000        0.0000        0.0000        0.0000        0.0000        0.0000        0.0000        0.0000        0.0000        0.0000        0.0000        0.0000        0.0000        0.0000        0.0000        0.0000        0.0000        0.0000        0.0000        0.0000        0.0000        0.0000        0.0000        0.0000        0.0000        0.0000        0.0000        0.0000        0.0000        0.0000
        0.0000        0.0000        0.0000        0.0000        0.0000        0.0000        0.0000        0.0000        0.0000        0.0000        0.0000        0.0000        0.0000        0.0000        0.0000        0.0000        0.0000        0.0000        0.0000        0.0000        0.0000        0.0000       35.7018       28.9648       33.2289       30.9113       34.4870       31.0661       18.8424       15.9465       17.9829       18.2054       16.1416       18.2715       23.7499       18.5301       14.2568       14.9449       16.7089       11.1931       20.6192       25.4383       23.9736       33.3392       52.0769       44.3453       32.6527       24.6778       27.7221       29.9798       45.1321       39.1407      158.0087       42.1050       40.6543       33.8678       20.5590       17.6932       30.6216       30.2548       50.4449       30.4231       53.9933       54.5877       60.8912       58.3600       38.2745       56.1865       66.8061       77.2695       99.4948       95.1592       75.2022       95.2551       93.4686      109.1636       87.3494       89.6790       87.0785       92.5049       94.0924      100.5876      122.4103      133.1522      142.7854      121.1434      114.4872       86.3668       92.7168       90.3890      110.6206       91.3600       93.7022      100.7756      107.0999       68.7708       75.8692       84.0517       84.0557       82.1438       79.0278       80.1702       90.1261       82.8910       85.7438       97.7260      110.0671      122.2590      145.5860      153.9163      158.8996      165.4427      160.7905      145.9753      164.2539      162.0896      151.2822      146.9520      113.9383      121.3101      113.5237      110.2937      104.2634       73.1320       66.3461       82.7333       71.6910       73.5941       75.6590       87.1722       91.1138      104.6171      118.3644      114.6182      100.2570      109.0726      113.0599      112.1490      118.0939      120.7390      128.5701      131.1210      132.2558      122.6745      124.4820      114.2573      104.2297      107.8931      105.9115       91.0960       87.8977       76.0668       65.0513       69.8962       73.7943       57.2191       54.4109       52.2454       58.6707       78.0505       81.8768      105.3714       94.6248       93.6491       94.6089       94.8383       86.1631       67.2738       65.7791       70.3200       70.6207       94.5676      102.4612      109.0997       77.8015       78.1098      115.8180      127.1465      166.3082      172.2254      168.2017      246.8042      221.3405      173.5830      128.0332      152.9888      138.3116      156.3970      173.3494      198.3427      211.9630        0.0000        0.0000        0.0000        0.0000        0.0000        0.0000        0.0000        0.0000        0.0000        0.0000        0.0000        0.0000        0.0000        0.0000        0.0000        0.0000        0.0000        0.0000        0.0000        0.0000        0.0000        0.0000        0.0000        0.0000        0.0000        0.0000        0.0000        0.0000        0.0000        0.0000        0.0000        0.0000        0.0000        0.0000        0.0000        0.0000        0.0000        0.0000        0.0000        0.0000        0.0000        0.0000        0.0000        0.0000        0.0000        0.0000        0.0000        0.0000        0.0000        0.0000        0.0000        0.0000        0.0000        0.0000        0.0000        0.0000        0.0000        0.0000
        0.0000        0.0000        0.0000        0.0000        0.0000        0.0000        0.0000        0.0000        0.0000        0.0000        0.0000        0.0000        0.0000        0.0000        0.0000        0.0000        0.0000        0.0000        0.0000        0.0000        0.0000       52.6642       68.2666       49.4207       35.7217       45.8875       58.5701       82.0368       53.0096       35.3853      153.5359      117.6355       24.7954       28.8147       36.0361       35.1828       23.0294       24.5336       24.9638       25.8793       66.6115       21.8012       32.5075       19.5704       22.4259       30.0931       33.3269       16.1117       23.5831       26.9473      135.7412       27.5462       34.0386       29.7223       21.8079       27.5489       31.0030       37.0380       26.3589      130.3003       64.3265       74.2236       62.9084       69.6923      118.3465      116.2741       80.0833       60.7498       76.9488       71.2153      115.0547      143.2834      130.8773      120.7823      118.2995      109.2633      116.0488      106.5582      108.5152      126.4687      128.9227      128.3142      114.6501      111.5054      118.0838      119.0900      104.6008       90.0000       83.4918      121.7708      115.8039       93.1566       88.5222       85.9033      106.4292       87.3448       80.2331       81.5197       80.8564       83.0723       76.1892       82.1471       93.1907      103.0591      102.3414      108.7404      117.3062      134.0992      137.1625      167.8581      164.9779      151.3342      165.6824      158.4928      171.7124      143.1124      163.2132      142.1819      118.0226      143.0697      125.3917      122.3183      104.3707      106.5837       88.8201       88.9386       98.4746       97.2353      103.0542      122.4650      114.6906      130.0541      150.3433      149.8427      151.7545      156.5045      159.2459      166.0943      145.5529      143.7767      145.7789      148.7913      156.8276      157.6407      150.1519      139.3932      115.8987      131.7676      131.7963      109.0154      115.0704       83.7000       72.4406       79.1338       73.6836       62.2974       59.6968       61.3543       55.8477       76.9428       84.8579       95.8258       96.8481       98.2145       94.4189       88.8537       75.4314       70.6521       76.5740       79.1033       91.1730      105.7979      104.3004      110.5783      123.8412      116.1649      122.9461      132.0441      140.9835      184.3016      225.5374      226.9275      227.4499      206.0047      219.3903      176.3831      180.7009      191.9903      203.1779      212.1935      201.5359      161.2871        0.0000        0.0000        0.0000        0.0000        0.0000        0.0000        0.0000        0.0000        0.0000        0.0000        0.0000        0.0000        0.0000        0.0000        0.0000        0.0000        0.0000        0.0000        0.0000        0.0000        0.0000        0.0000        0.0000        0.0000        0.0000        0.0000        0.0000        0.0000        0.0000        0.0000        0.0000        0.0000        0.0000        0.0000        0.0000        0.0000        0.0000        0.0000        0.0000        0.0000        0.0000        0.0000        0.0000        0.0000        0.0000        0.0000        0.0000        0.0000        0.0000        0.0000        0.0000        0.0000        0.0000        0.0000        0.0000        0.0000        0.0000
        0.0000        0.0000        0.0000        0.0000        0.0000        0.0000        0.0000        0.0000        0.0000        0.0000        0.0000        0.0000        0.0000        0.0000        0.0000        0.0000        0.0000        0.0000        0.0000        0.0000       78.4578       69.7137       86.6813       66.4110       58.3126       34.5114       47.4949       26.6225       26.9590       26.4398       49.2533       50.9768       19.8876       40.6427       42.8685       40.4779       24.8636       31.5315       43.9013       70.1036       71.1214       45.0698       47.9688       29.2784       29.9603       66.0232       25.5848       14.8117       14.2017       22.6756      153.5929       32.9421       31.1349       30.6793       39.5082       66.2879       60.9696       37.9227       57.0293      107.8556       78.2669       72.1691       61.1501       61.7260       77.4921       78.3435       75.9752       74.7843       86.8165       69.1737      154.1529      179.8858      184.1495      115.2082      108.2144      116.7195      139.9648      139.9075      149.0770      164.5657      165.6707      168.0309      159.6080      147.1577      130.1274      119.6878      120.3989       88.7780       86.0209      101.9735      111.0506       94.3801       75.8286       80.9875       89.1128       85.6207       85.6686       82.8704       83.5625       82.4344       80.5321       88.7795      100.0009      111.2980      112.5781      115.8707      130.8445      131.3825      157.4096      175.2591      158.6157      173.9812      189.2124      177.5560      179.5659      162.8517      157.7376      149.7881      115.3547      119.3301      123.2711      126.8387      138.9828      109.0670      102.2468       86.0423      104.2580      116.9258      115.4387      141.4649      160.1880      158.8381      156.9427      162.2316      203.0524      193.8310      175.6945      196.1319      166.4729      156.0113      161.6101      165.5030      163.1973      175.1088      156.4673      135.0882      125.5344      142.9435      118.9143      108.6885      107.7030       85.1300       74.1041       85.9476       70.9589       59.1103       50.4168       62.5646       71.5959       72.9832       86.6633       89.6344      102.5267       99.5890      101.6083       97.8309       95.0840       89.7129       88.2290       85.1698       95.4239       97.3277      103.2734      117.1415      123.2249      135.3873      149.6451      152.8795      157.3487      204.1191      204.8963      190.0488      188.7893      203.4958      225.5368      201.0344      218.7616      203.2896      213.8767      217.4776      218.5553      188.7713      190.0290        0.0000        0.0000        0.0000        0.0000        0.0000        0.0000        0.0000        0.0000        0.0000        0.0000        0.0000        0.0000        0.0000        0.0000        0.0000        0.0000        0.0000        0.0000        0.0000        0.0000        0.0000        0.0000        0.0000        0.0000        0.0000        0.0000        0.0000        0.0000        0.0000        0.0000        0.0000        0.0000        0.0000        0.0000        0.0000        0.0000        0.0000        0.0000        0.0000        0.0000        0.0000        0.0000        0.0000        0.0000        0.0000        0.0000        0.0000        0.0000        0.0000        0.0000        0.0000        0.0000        0.0000        0.0000        0.0000        0.0000
        0.0000        0.0000        0.0000        0.0000        0.0000        0.0000        0.0000        0.0000        0.0000        0.0000        0.0000        0.0000        0.0000        0.0000        0.0000        0.0000        0.0000        0.0000        0.0000        0.0000       97.2924       83.4920       79.1545       62.2895       61.7610       54.1770       52.4145       16.1865       21.7071       28.5924       28.0866       19.9222       23.4370       23.2022       29.9839       21.3513       31.9375       42.0238       39.9134       75.7628       99.5106       87.8788       82.5474       61.0635       60.4922       44.0677       42.9667       28.9496       58.1836       41.5697       33.1451       24.9658       22.4328       58.5928       73.3991       60.4626       61.4562       34.2406       75.6240       82.5698       48.7180       60.1678       43.4105       64.5084       79.0349      201.8788      157.9129       90.5508       95.1613      110.5536      192.2807      208.7608      213.3614      145.6019      127.5878      146.8331      151.7573      148.9127      159.0835      189.5353      231.8975      234.1584      223.1279      189.1677      172.2515      140.3232      141.7171       96.0370       92.5340       85.0136       81.4855       84.7311       80.8949       81.6957       90.1608       85.9983       85.3590       78.9627       77.6594       82.9053       82.7121       85.1879       90.9303      104.3176      114.8453      112.3895      131.1465      146.0117      163.5783      185.0033      177.6928      177.5459      177.9431      177.2975      165.0772      173.5248      163.1778      131.2794      106.4370      119.1988      133.4148      129.6994      119.5601      107.6818       94.5240      100.1537      102.1956      112.0722      122.9010      144.8201      190.5212      179.0223      171.3639      186.4895      229.5045      217.1806      201.0427      191.0295      185.5348      168.4847      173.2517      176.0215      169.6516      173.5592      169.3953      161.2197      145.3903      151.5440      137.5968      130.7004      151.0045      127.6733      111.4280       91.4585       61.4438       57.0994       59.9995       59.9397       78.8032       81.6944       89.1836       93.5963       96.1888      107.5250      117.0058      112.7025      122.9590      121.6794      121.5364      122.4491      115.8000      132.7136      146.1235      139.7153      183.1328      159.5710      175.6329      174.4744      220.6464      230.6654      194.9736      214.7188      230.5495      228.6593      247.7988      249.8085      249.6386      236.6948      231.3547      232.9877      247.4469      214.1573      217.9942      195.1255        0.0000        0.0000        0.0000        0.0000        0.0000        0.0000        0.0000        0.0000        0.0000        0.0000        0.0000        0.0000        0.0000        0.0000        0.0000        0.0000        0.0000        0.0000        0.0000        0.0000        0.0000        0.0000        0.0000        0.0000        0.0000        0.0000        0.0000        0.0000        0.0000        0.0000        0.0000        0.0000        0.0000        0.0000        0.0000        0.0000        0.0000        0.0000        0.0000        0.0000        0.0000        0.0000        0.0000        0.0000        0.0000        0.0000        0.0000        0.0000        0.0000        0.0000        0.0000        0.0000        0.0000        0.0000        0.0000
        0.0000        0.0000        0.0000        0.0000        0.0000        0.0000        0.0000        0.0000        0.0000        0.0000        0.0000        0.0000        0.0000        0.0000        0.0000        0.0000        0.0000        0.0000        0.0000        0.0000       85.9852       83.8080      125.1611       41.7768       31.4767       54.8094      192.7654       33.6566       40.4927       30.5060       24.8810       15.7553       18.4276       23.5338       31.5878       37.1294       33.0770       56.3446       52.5698       91.9009      135.1190      128.0488       80.6007       58.7591       82.1627      252.1113      240.0973       44.7971       26.8243       32.1497       38.9500       28.1046       34.0439       42.0077       48.7329       39.6364       41.0407       87.4658       50.6319       61.8609       61.2724       36.8585       31.9112       50.3031       78.0638       56.3699      105.6708      116.7779      150.0109      177.5527      166.5359      130.8663      136.6166      141.1004      135.2760      144.9521      166.3434      204.6418      211.1276      245.3958      296.5495      283.6408      246.2028      220.5424      203.8339      190.2601      189.6514      124.3590      107.1784      101.5586       82.9899       86.0399       80.7823       73.5191       88.8809       82.5052       73.8037       77.5851       77.9927       81.8216       86.7264       85.8701       93.1384      103.9719      108.4073      122.4144      144.8958      153.8846      162.6626      158.7399      156.8810      169.6475      145.6789      158.0327      181.6799      193.2713      148.6623      127.1667      113.1747      117.4846      112.3046      118.9167      114.4371      118.7888       95.5178      111.6916      106.3638      128.3100      157.8377      153.4775      212.5502      199.4960      214.2919      226.5024      247.8818      211.0291      192.5231      194.5991      210.0044      206.0347      196.2944      184.5154      179.1581      171.5373      172.3697      153.8999      153.7853      151.7701      136.3831      168.0237      196.1746      146.8331      119.5618      101.7509       86.3417       68.9099       66.3241       59.6568       71.8802       95.8680       98.4983      114.5131      126.2687      137.0076      142.1799      139.8832      140.2210      148.2716      157.9752      166.6370      174.9526      199.7783      207.2725      195.6553      181.1941      201.3998      211.9861      189.5197      242.0227      252.5194      239.4568      252.3735      273.0150      270.2092      269.7097      266.6677      306.4921      265.4359      291.9595      274.5534      290.8747      239.9971      238.4737      207.3656      227.9610        0.0000        0.0000        0.0000        0.0000        0.0000        0.0000        0.0000        0.0000        0.0000        0.0000        0.0000        0.0000        0.0000        0.0000        0.0000        0.0000        0.0000        0.0000        0.0000        0.0000        0.0000        0.0000        0.0000        0.0000        0.0000        0.0000        0.0000        0.0000        0.0000        0.0000        0.0000        0.0000        0.0000        0.0000        0.0000        0.0000        0.0000        0.0000        0.0000        0.0000        0.0000        0.0000        0.0000        0.0000        0.0000        0.0000        0.0000        0.0000        0.0000        0.0000        0.0000        0.0000        0.0000        0.0000
        0.0000        0.0000        0.0000        0.0000        0.0000        0.0000        0.0000        0.0000        0.0000        0.0000        0.0000        0.0000        0.0000        0.0000        0.0000        0.0000        0.0000        0.0000        0.0000        0.0000        0.0000      116.1830      133.1075       71.3351       68.4547       66.0813      112.6778       54.1778       80.7634       80.1092       48.6740       39.0111       44.4327       38.0555       64.8503       62.8903       71.4226       77.3136       90.6254       82.8829       76.7411      116.5186      105.5794       85.7854      109.0432       93.9922       56.0125       35.9625       46.9941       40.8717       41.6771       45.5164       32.0096       33.7156       50.8680       62.6828       63.7522       91.0574       83.9414       56.1058       67.4620       59.2682       68.4296       99.9917       83.7170       98.6290      137.2338      137.3684      166.0385      132.6700      145.4917      135.7369      144.5655      135.3766      139.4512      149.0293      174.5621      178.5892      216.2027      256.4866      285.9344      254.8954      216.7327      226.5906      230.8960      299.3545      266.6783      176.7026      186.1519      162.3428      132.8524       94.1711       91.9557      101.9441       95.2123       76.1602       60.3832       52.0993       63.9215       73.4552       79.1965       75.5914       84.7644      103.6016      105.7328      117.1626      120.2336      129.1291      145.7280      138.9927      139.3030      130.2019      138.3266      155.1020      164.0133      172.6728      161.7712      146.9901      129.4609      141.8105      146.8855      162.4601      141.7138      146.7371      123.2791      119.6332      128.0802      161.3910      176.2049      234.8873      219.2277      208.4759      234.4057      235.6552      225.0278      171.1424      155.5784      152.7515      174.2075      192.9337      196.6006      191.4192      173.2368      176.0390      174.9089      167.4498      161.4791      163.9676      177.3235      158.9704      164.5099      147.7579      135.1833      124.7009      113.6452      106.9493      110.8881      104.9174      109.4621      122.6001      124.7258      146.3030      171.9927      211.6475      210.2998      197.9638      203.1582      222.2154      237.1993      253.4143      265.9731      270.6172      272.5840      286.0216      241.8009      255.8660      235.8276      240.3526      251.9906      264.7126      281.9250      274.3270      275.7769      264.9322      271.8788      304.9013      313.1413      307.7370      321.1393      356.8945      369.7827      293.8877      280.8330      246.7853      252.9219      361.1700        0.0000        0.0000        0.0000        0.0000        0.0000        0.0000        0.0000        0.0000        0.0000        0.0000        0.0000        0.0000        0.0000        0.0000        0.0000        0.0000        0.0000        0.0000        0.0000        0.0000        0.0000        0.0000        0.0000        0.0000        0.0000        0.0000        0.0000        0.0000        0.0000        0.0000        0.0000        0.0000        0.0000        0.0000        0.0000        0.0000        0.0000        0.0000        0.0000        0.0000        0.0000        0.0000        0.0000        0.0000        0.0000        0.0000        0.0000        0.0000        0.0000        0.0000        0.0000        0.0000        0.0000
        0.0000        0.0000        0.0000        0.0000        0.0000        0.0000        0.0000        0.0000        0.0000        0.0000        0.0000        0.0000        0.0000        0.0000        0.0000        0.0000        0.0000        0.0000        0.0000        0.0000        0.0000      120.3262      111.3027       77.7716       84.2162       76.1081       81.0207       50.2360       28.2598       47.3251       59.3499       34.6141       50.1920       51.5992       56.6571       37.6647       55.8953       66.5813      104.8879       81.2616       66.9205       64.7030      123.7835       97.8474      153.0529      141.6232       83.7738       56.6700       44.6870       53.1604       68.9657       32.4529       29.6206       41.1439       94.4394       78.8715       46.5390       65.7812       74.7078       72.1219       80.4220       78.3141       86.3914      133.6420      111.2574      120.4462      122.4013      115.5282      115.7671      149.0135      191.2325      168.4899      150.5020      114.2152      116.0512      136.4641      176.4864      219.1194      227.3978      260.4671      261.6172      248.7983      238.8922      243.1939      226.4636      241.6062      241.2342      191.4528      200.1387      175.5403      139.0085       87.7893       74.6024       74.4212       77.2884       54.3779       49.0719       44.4950       45.7698       65.5260       69.8359       69.2477       73.4427       95.7717       94.4679      108.7695      118.8709      117.2876      142.4539      137.1998      113.7388      126.3122      148.0844      144.8308      156.1447      169.2417      141.9062      136.5679      130.6074      164.6385      161.9056      159.7694      131.6338      145.0064      131.0888      133.4130      148.0350      169.1360      180.6617      213.0792      227.3300      237.5665      238.8072      224.6781      211.5578      179.8339      143.2321      138.3435      157.1182      180.7469      190.8189      198.3820      184.5898      208.9972      195.2485      188.8450      183.4602      183.5262      196.4919      180.3005      184.0535      169.9822      155.4971      153.4373      147.9074      133.4117      109.7482      111.6501      117.5951      136.1710      149.8531      153.0602      175.3190      223.5302      237.1035      235.1185      250.7230      271.6530      299.1299      348.3545      353.9640      353.1907      326.5402      310.5695      304.0935      280.4651      278.7927      300.6422      288.6270      277.0049      338.0231      301.9251      341.2807      311.1270      308.5545      355.4595      400.7719      374.7506      323.7275      326.6082      311.7013      306.2824      319.2791      278.0182      253.7717      328.3500        0.0000        0.0000        0.0000        0.0000        0.0000        0.0000        0.0000        0.0000        0.0000        0.0000        0.0000        0.0000        0.0000        0.0000        0.0000        0.0000        0.0000        0.0000        0.0000        0.0000        0.0000        0.0000        0.0000        0.0000        0.0000        0.0000        0.0000        0.0000        0.0000        0.0000        0.0000        0.0000        0.0000        0.0000        0.0000        0.0000        0.0000        0.0000        0.0000        0.0000        0.0000        0.0000        0.0000        0.0000        0.0000        0.0000        0.0000        0.0000        0.0000        0.0000        0.0000        0.0000        0.0000
        0.0000        0.0000        0.0000        0.0000        0.0000        0.0000        0.0000        0.0000        0.0000        0.0000        0.0000        0.0000        0.0000        0.0000        0.0000        0.0000        0.0000        0.0000        0.0000        0.0000        0.0000      160.8325      147.0333      102.2880       92.2341       86.7066       77.7802       58.0622       53.1778       56.3825       79.7870       66.3875       50.7133       54.4464       60.5169       36.8921       64.7995       60.5133       83.3310       59.8139       43.2143       36.2303       53.3453       73.4071       60.8269       95.0610      106.3881       65.5609       76.8821       61.9610       66.5497       49.9655       40.5405       32.1075       38.2100       57.0802       80.8514      119.3859      132.6964      123.3837      108.3316       88.7405      100.4123      140.1376      137.5814      112.7424      106.9612      127.9417      140.9984      152.3625      171.4637      172.4922      161.3105      133.6456      137.6985      161.2471      144.4388      218.5924      252.0047      279.2119      249.0351      276.3371      276.7602      267.8878      250.4363      238.4944      226.4886      175.3683      169.1504      156.9742      121.9011       72.2844       61.3254       57.1038       59.2138       41.5011       35.6388       41.8435       38.7275       54.1800       63.3145       70.9552       73.7451       86.2641       84.9223      105.2534      106.0797      122.8439      116.5207      126.4357      121.1078      128.0344      135.1013      129.0408      141.2597      144.6765      132.3905      129.4337      128.0739      158.3266      148.7166      121.9971      110.7658      106.8657       97.4810      116.7986      127.4943      145.5069      176.0230      199.2867      258.0038      245.3617      232.2242      217.0418      193.0698      160.1160      146.1713      139.7218      141.8826      171.5450      179.6442      202.1371      216.8303      238.7888      205.7927      205.8685      202.6926      213.2013      216.2302      214.0155      201.8209      187.3120      176.0676      169.0462      149.3266      136.0415      165.0924      122.3824      130.5685      148.9823      175.7183      178.1561      187.0564      235.9079      275.4992      288.8119      297.1563      319.4375      349.6125      385.4604      409.4690      382.0732      362.0704      371.3574      359.6885      346.5505      347.8546      337.6931      313.6696      330.7046      325.7018      382.2800      391.7953      354.0665      364.2780      373.8842      432.0158      464.6063      341.1519      347.1534      315.4188      297.7122      318.7696      298.9990      311.7767      300.2400        0.0000        0.0000        0.0000        0.0000        0.0000        0.0000        0.0000        0.0000        0.0000        0.0000        0.0000        0.0000        0.0000        0.0000        0.0000        0.0000        0.0000        0.0000        0.0000        0.0000        0.0000        0.0000        0.0000        0.0000        0.0000        0.0000        0.0000        0.0000        0.0000        0.0000        0.0000        0.0000        0.0000        0.0000        0.0000        0.0000        0.0000        0.0000        0.0000        0.0000        0.0000        0.0000        0.0000        0.0000        0.0000        0.0000        0.0000        0.0000        0.0000        0.0000        0.0000        0.0000        0.0000
        0.0000        0.0000        0.0000        0.0000        0.0000        0.0000        0.0000        0.0000        0.0000        0.0000        0.0000        0.0000        0.0000        0.0000        0.0000        0.0000        0.0000        0.0000        0.0000        0.0000        0.0000      222.1774      163.1024      146.3811      158.1136      153.1790      111.0980       66.3014       64.4228       69.7117       74.6995       85.1053       78.9118       75.7028       87.4367       47.1600       51.7177       36.7392       70.4597       57.2637       66.6410       39.3372       52.1491       70.5875       66.0328      147.0003       90.0581       50.6558       59.2012       66.2464       97.3390       55.1741       51.4949       49.0950       49.9129       93.2719      132.0950      149.1552      110.5071      113.6224      155.0522      166.7019      158.5344      117.5984      106.1267      109.2660      111.3115      151.5930      121.0272       98.1502       77.4551      110.0953      125.6526      122.9026      138.0646      152.7448      137.6314      183.5982      176.9841      257.5483      253.0465      242.4556      240.4807      213.6225      188.8797      177.4180      158.0757      132.8808      123.5377       96.3635       69.5852       56.1881       50.9316       45.0349       42.3242       37.2813       31.9781       35.1790       41.8492       51.8707       61.6917       66.2419       65.6474       84.8426       92.4235       87.5974       87.7935      103.4922      103.4302      125.7995      126.8088      137.2408      131.7188      132.1940      122.5959      120.9962      124.3626      117.7371      123.9055      149.3893      123.9311       99.2937       96.5734      118.6457      113.1203      118.8175      128.1015      160.5000      207.6166      199.7493      211.9327      190.5709      189.5802      179.6250      169.4412      135.5469      129.1419      123.1146      132.3554      149.3727      167.3615      187.9953      210.8159      211.6031      191.3866      203.5475      199.5703      203.4838      199.7836      214.4036      217.3628      196.4188      184.7760      162.4614      157.0965      144.9750      139.3409      133.1037      158.6742      187.5961      201.7248      230.6155      246.7447      286.9839      327.2885      408.9103      421.2001      417.4843      413.1896      393.0069      383.3932      415.7830      406.8512      430.4717      367.7015      341.4718      365.1166      365.1240      393.4605      393.8611      395.1715      413.3734      472.9758      421.6103      419.1602      396.7266      424.0272      449.8153      371.7531      340.4576      315.0950      313.5454      316.1546      312.7613      318.0814        0.0000        0.0000        0.0000        0.0000        0.0000        0.0000        0.0000        0.0000        0.0000        0.0000        0.0000        0.0000        0.0000        0.0000        0.0000        0.0000        0.0000        0.0000        0.0000        0.0000        0.0000        0.0000        0.0000        0.0000        0.0000        0.0000        0.0000        0.0000        0.0000        0.0000        0.0000        0.0000        0.0000        0.0000        0.0000        0.0000        0.0000        0.0000        0.0000        0.0000        0.0000        0.0000        0.0000        0.0000        0.0000        0.0000        0.0000        0.0000        0.0000        0.0000        0.0000        0.0000        0.0000        0.0000
        0.0000        0.0000        0.0000        0.0000        0.0000        0.0000        0.0000        0.0000        0.0000        0.0000        0.0000        0.0000        0.0000        0.0000        0.0000        0.0000        0.0000        0.0000        0.0000        0.0000        0.0000        0.0000      259.8022      209.5615      181.2552      184.3425      144.2922       94.1490       86.6095       96.7924      112.2361       65.5484       87.1132      107.8550      117.6666      105.3553      116.8724       79.7690       98.1872       60.0749       59.2234       45.4476       71.4783       46.5570       60.2961       33.8717       54.1219       57.1374       85.4308       46.7317       73.5739       62.9659       56.6900       55.8247       68.3975       96.8302      118.8404      111.6772       92.4520      117.4847      138.4885      178.4896      134.3160      123.4582      104.8957      102.2372       91.0058       89.3872       88.3904       88.3161       87.2288       95.5375      123.6217      146.6465      146.0787      166.6026      153.7247      163.0599      204.2023      239.2362      194.9937      194.6379      223.7651      206.8078      180.2412      157.7194      131.9856      115.0134      102.3209       86.9137       71.4269       60.3317       52.3914       53.3977       55.1552       46.4589       42.0063       37.2033       45.1048       47.8671       49.6726       59.1571       66.4605       66.1043       72.2442       80.9432       78.0031       90.2164       97.6554      119.8893      124.7780      196.6569      182.7824      177.5027      135.4446      139.3076      116.1633      114.9787      103.5584      110.4388      104.7414       88.7343       93.9674       93.7397      116.7281      130.7093      151.5740      160.7688      179.5618      156.9011      160.4601      145.6000      142.8139      140.7437      150.4380      124.6239      115.9827      121.6091      120.8345      121.3428      141.1057      154.1244      167.0417      180.5612      185.9392      190.8749      190.2635      211.3218      209.2757      211.5663      223.8130      223.7108      210.8778      193.9511      193.4631      180.2575      171.6010      180.4302      195.4434      220.4616      269.3685      309.0019      329.5566      373.0874      404.7332      403.2183      451.9770      472.0293      466.4063      453.6584      441.5670      421.7099      421.0591      385.5262      376.0408      413.6680      448.7060      468.8391      483.5411      495.9745      521.5842      521.2520      528.1104      442.5814      442.9439      442.8720      459.9914      420.8219      394.7258      380.2402      344.8629      353.9102      373.1819      371.9987      374.8921      372.5799      365.5954      414.5500      438.4738        0.0000        0.0000        0.0000        0.0000        0.0000        0.0000        0.0000        0.0000        0.0000        0.0000        0.0000        0.0000        0.0000        0.0000        0.0000        0.0000        0.0000        0.0000        0.0000        0.0000        0.0000        0.0000        0.0000        0.0000        0.0000        0.0000        0.0000        0.0000        0.0000        0.0000        0.0000        0.0000        0.0000        0.0000        0.0000        0.0000        0.0000        0.0000        0.0000        0.0000        0.0000        0.0000        0.0000        0.0000        0.0000        0.0000        0.0000        0.0000        0.0000        0.0000
        0.0000        0.0000        0.0000        0.0000        0.0000        0.0000        0.0000        0.0000        0.0000        0.0000        0.0000        0.0000        0.0000        0.0000        0.0000        0.0000        0.0000        0.0000        0.0000        0.0000        0.0000        0.0000        0.0000        0.0000        0.0000        0.0000      182.6732      131.4173      108.6479      114.3700      122.0772       76.5092       69.7756       69.7911       95.1266       53.7687       58.5264       71.7087       98.4781       60.1022       48.4603       60.7192       60.4949       44.4505       76.0132       63.3550       78.7600       89.0730       98.1804       69.1239       99.4988       51.4612       46.0419       49.4281       47.3397       65.9383       90.2261       74.3726       85.9261       96.6176       93.0984      129.7592      131.5430      118.4365      115.6195      102.1186       90.2157       78.2727       83.2253       61.7878       71.8918      111.9083      112.2590      110.1652      119.0852      140.0290      143.1993      161.1055      195.8116      207.5536      188.9199      209.2830      233.4908      193.0583      176.8733      168.5122      144.2466      143.9922      111.0600       95.4382       71.7239       52.1367       49.9678       49.5714       39.9876       32.3277       48.5496       30.2766       28.2766       45.9125       56.5107       47.9950       60.0257       68.6637       66.2504       66.5622       71.4076       81.2613       99.4021      107.1152      116.8421      177.7222      181.1199      166.0893      151.3302      151.0700      127.9314      103.5105       93.6783      120.4429      123.4164      117.5713       88.6779      107.3558      131.2348      120.6798      147.8054      116.7486      151.6060      194.6204      197.9694      170.8712      160.7710      149.8793      143.6422      135.1999      127.3204      118.9018      114.8968      129.9975      144.6590      160.5975      163.9174      207.3662      186.9793      182.3339      197.2303      226.7983      246.4297      250.8160      238.7774      224.4142      197.1157      201.0812      197.0372      203.9266      200.0947      209.8192      242.6777      280.0587      326.8927      365.3295      384.8803      451.2676      443.8774      467.4035      520.1574      477.2657      459.2618      446.9237      444.2740      410.4749      404.1027      360.2998      419.8139      485.2195      511.5162      573.7164      586.9676      579.4990      624.2791      640.2379      604.9346      511.6033      479.7859      480.1819      469.9091      407.3123      395.5331      401.5007      416.3903      399.6622      438.0025      435.9655      460.7074      450.3722      424.4283      402.5555      381.9411        0.0000        0.0000        0.0000        0.0000        0.0000        0.0000        0.0000        0.0000        0.0000        0.0000        0.0000        0.0000        0.0000        0.0000        0.0000        0.0000        0.0000        0.0000        0.0000        0.0000        0.0000        0.0000        0.0000        0.0000        0.0000        0.0000        0.0000        0.0000        0.0000        0.0000        0.0000        0.0000        0.0000        0.0000        0.0000        0.0000        0.0000        0.0000        0.0000        0.0000        0.0000        0.0000        0.0000        0.0000        0.0000        0.0000        0.0000        0.0000        0.0000        0.0000
        0.0000        0.0000        0.0000        0.0000        0.0000        0.0000        0.0000        0.0000        0.0000        0.0000        0.0000        0.0000        0.0000        0.0000        0.0000        0.0000        0.0000        0.0000        0.0000        0.0000        0.0000        0.0000        0.0000        0.0000        0.0000        0.0000        0.0000      167.4641      184.0222      156.3312      173.6039       94.8080       97.7757       81.0205       84.0563       44.4458       30.6260       42.0046       58.4119       32.0637       32.0850       56.3900       71.9968       71.5332       37.5273       46.5903       80.0670       60.1177       69.4081       65.2695       76.0432       29.2474       43.4667       54.4017       47.5307       63.2402       71.1632       64.4146       68.0673       82.5678       98.2798      114.2547      107.2119      123.6946      120.5332       93.5029       77.0334       73.7931       76.6236       94.4234       82.1792      131.6390      131.3741      131.8085      152.1968      149.0165      141.6060      157.4840      199.0099      221.8706      242.3610      240.3157      205.9131      150.1124      136.2174      108.6626      105.7860      127.4736       93.8968       91.8680       74.0127       59.0844       53.4951       48.8839       49.5716       29.6510       29.7969       33.9721       27.9900       29.6347       49.3342       52.4387       59.1464       57.3857       44.5349       51.8063       56.3557       72.5919       91.0746       93.6627      107.0302      144.1343      146.3234      149.8813      149.4925      161.7026      136.9391      122.3276      105.4892      108.6620      127.6308      116.7853      107.7699      130.5759      147.1508      135.0872      145.2920      117.0732      149.5093      200.8629      223.7281      193.6428      175.0467      155.7921      154.1707      133.2920      127.7384      121.6207      129.2641      142.3546      157.2488      151.7743      167.9979      185.5771      185.8205      182.6267      196.9544      258.4019      268.0246      256.5880      258.6964      247.7366      226.2730      239.4672      219.9480      221.1488      222.2857      240.5643      276.0322      321.5453      360.4739      399.4888      441.9183      496.7028      489.3435      525.8866      564.3250      523.6105      508.6693      541.7814      502.4593      417.0298      381.6845      418.5728      466.5184      514.3635      577.1497      629.2360      631.2751      650.5488      698.3120      690.8030      659.0118      592.6760      530.8777      495.8265      477.8537      429.3267      442.9688      463.5812      438.2745      459.3084      432.2903      467.0207      461.8497      395.7805      436.3925      411.0458      370.5596      262.3799        0.0000        0.0000        0.0000        0.0000        0.0000        0.0000        0.0000        0.0000        0.0000        0.0000        0.0000        0.0000        0.0000        0.0000        0.0000        0.0000        0.0000        0.0000        0.0000        0.0000        0.0000        0.0000        0.0000        0.0000        0.0000        0.0000        0.0000        0.0000        0.0000        0.0000        0.0000        0.0000        0.0000        0.0000        0.0000        0.0000        0.0000        0.0000        0.0000        0.0000        0.0000        0.0000        0.0000        0.0000        0.0000        0.0000        0.0000        0.0000        0.0000
        0.0000        0.0000        0.0000        0.0000        0.0000        0.0000        0.0000        0.0000        0.0000        0.0000        0.0000        0.0000        0.0000        0.0000        0.0000        0.0000        0.0000        0.0000        0.0000        0.0000        0.0000        0.0000        0.0000        0.0000        0.0000        0.0000        0.0000        0.0000        0.0000        0.0000      241.1550      111.9012       78.4349       88.8427       72.6932       78.3282       47.0802       35.1621       43.5021       39.6710       42.4552       54.8169       40.8704       39.7579       60.7718       57.0382       80.5186       17.9332       21.9891       40.2641       53.6760       45.0973       57.5124       40.5359       43.0524       66.0365       61.4951       64.6352       60.8322       69.8988       75.5983      108.0763      111.0327      107.6913      115.7647      103.5705       92.0392      104.9407       91.3563       84.2575      117.2589      112.2803      127.0825      118.5090      151.2451      174.5264      162.5820      168.4758      162.8355      187.6748      228.3945      212.0730      207.3838      148.5724      127.7282      120.1057      120.8286       99.8346       95.1391       80.8775       68.6079       55.8926       55.1979       54.4755       45.6131       21.2951       27.3341       26.2400       32.7028       31.8556       39.1578       40.4443       45.4893       47.3708       43.5080       47.4474       52.9049       70.5379       82.2126       89.0289      102.1217      139.8367      151.3068      147.7911      162.7700      138.6320      128.3161       98.3801      106.5783      137.8844      149.6548      136.2144      122.5108      118.3041      134.5052      144.7758      135.3837      160.1899      184.5227      194.3499      217.5247      201.6385      192.6161      176.1290      149.8853      146.0898      124.6493      120.6167      121.8441      147.8633      154.5659      150.7651      171.4984      213.1185      214.6185      219.8064      219.9640      256.2057      291.0804      298.2963      292.0273      297.3587      288.1067      248.6246      262.7236      254.1900      278.3542      267.1000      274.0961      312.2984      329.4663      392.2952      465.3644      567.6052      608.7340      618.0944      604.1153      565.7906      604.9642      578.2820      499.6763      504.6610      437.0652      476.0996      480.9126      546.8114      593.6094      652.9973      701.3427      715.6570      747.3074      755.1703      736.8741      606.9359      573.8989      547.2258      528.7611      475.8350      442.4437      495.5379      494.0988      455.9695      415.2228      480.9493      438.7506      365.4665      478.3292      450.0141      415.9848      277.9800        0.0000        0.0000        0.0000        0.0000        0.0000        0.0000        0.0000        0.0000        0.0000        0.0000        0.0000        0.0000        0.0000        0.0000        0.0000        0.0000        0.0000        0.0000        0.0000        0.0000        0.0000        0.0000        0.0000        0.0000        0.0000        0.0000        0.0000        0.0000        0.0000        0.0000        0.0000        0.0000        0.0000        0.0000        0.0000        0.0000        0.0000        0.0000        0.0000        0.0000        0.0000        0.0000        0.0000        0.0000        0.0000        0.0000        0.0000        0.0000        0.0000
        0.0000        0.0000        0.0000        0.0000        0.0000        0.0000        0.0000        0.0000        0.0000        0.0000        0.0000        0.0000        0.0000        0.0000        0.0000        0.0000        0.0000        0.0000        0.0000        0.0000        0.0000        0.0000        0.0000        0.0000        0.0000        0.0000        0.0000        0.0000        0.0000        0.0000        0.0000      220.6270      139.7114        0.0000        0.0000      109.3121       90.6442      105.3019      105.1773       72.3221       53.3125       59.3649       70.2752       61.5101      103.5996       84.9106       55.4902       54.7110       57.2595      185.6246      129.6417       48.6063       50.9060       64.6609       77.9509       52.6178       59.3101       64.5663       66.6075       65.5537       90.7790       85.3277      103.8895      115.5599       91.3894       99.1740      107.3538      104.6932      119.0702       94.1427       83.9296       93.4489      116.1092      117.0756      127.5555      157.0246      175.1327      140.5260      132.9791      164.5883      173.0370      165.4650      188.6084      157.0101      152.6342      211.3974      223.3532      115.5126      101.0981       82.0539       77.7104       47.9288       80.0936       82.0590      135.0577       37.7989       38.0835       29.3450       57.0783       22.8033       25.9159       21.7323       28.9420       30.4535       34.5364       55.7364       53.8243       68.3875       75.9683       84.8016      101.2823      140.3125      179.2826      163.4984      174.0209      131.5025      105.4681      100.5118      101.9594      127.4599      131.7157      116.2033      115.4236      123.1116      126.2048      122.9757      142.1290      165.7088      179.3770      195.1828      187.6204      206.2009      216.1183      189.1813      190.6957      171.5337      149.9859      155.0311      169.9318      171.9930      189.2699      188.0581      195.1802      226.3139      222.3989      227.1011      261.3889      285.6603      319.4685      353.3631      309.6518      302.5916      292.9338      285.8498      259.0097      304.4478      312.1258      292.7834      318.1823      353.6887      370.2272      406.5502      498.3844      584.7827      598.5110      584.4857      547.6369      493.8244      516.9396      488.5376      492.4566      527.3804      485.5028      510.6759      523.6024      568.4427      637.3104      698.7667      792.9775      782.1821      801.6329      798.3889      762.1158      657.0301      626.0388      587.0684      577.7238      513.2048      468.1129      496.3395      474.1796      453.0728      425.5648      413.3958      399.4065      342.2777      396.1865      376.9101        0.0000        0.0000        0.0000        0.0000        0.0000        0.0000        0.0000        0.0000        0.0000        0.0000        0.0000        0.0000        0.0000        0.0000        0.0000        0.0000        0.0000        0.0000        0.0000        0.0000        0.0000        0.0000        0.0000        0.0000        0.0000        0.0000        0.0000        0.0000        0.0000        0.0000        0.0000        0.0000        0.0000        0.0000        0.0000        0.0000        0.0000        0.0000        0.0000        0.0000        0.0000        0.0000        0.0000        0.0000        0.0000        0.0000        0.0000        0.0000        0.0000        0.0000        0.0000
        0.0000        0.0000        0.0000        0.0000        0.0000        0.0000        0.0000        0.0000        0.0000        0.0000        0.0000        0.0000        0.0000        0.0000        0.0000        0.0000        0.0000        0.0000        0.0000        0.0000        0.0000        0.0000        0.0000        0.0000        0.0000        0.0000        0.0000        0.0000        0.0000        0.0000        0.0000        0.0000        0.0000        0.0000        0.0000        0.0000        0.0000       93.1434      106.6057       46.7174       51.9788       57.9858       75.8810       54.4118       58.4195       69.1173       63.3797       73.2940       55.5167      116.2202      112.1176       38.9080       62.5498       88.2532      121.2565       88.2488       90.2403       80.0980       79.3454       82.3544       98.5761       93.9638      102.8248      114.5834      120.6255      133.8865      140.9648      147.8312      130.7953      123.1938       96.9247       91.1976       91.5450       93.4159       85.2359      105.0479      107.4244      106.0473      126.4666      145.8169      167.9247      129.8770      119.8979      130.1854      112.5314      108.5231      109.6721      356.4005      117.2966      104.4722      113.7314       86.1772       80.8621       80.0881       87.6173       58.2479       29.2840       23.7426       29.2573       14.7091       16.7710       16.9272       19.0743       25.4968       26.7136       37.9303       57.2452       65.2773       76.2951       91.9909      101.5918      136.6908      174.9449      193.0014      268.8030      144.9429      118.4247      111.1157      112.1064      122.6016      124.9549      125.8952      124.1058      112.5321      116.6579      114.1009      138.2237      164.2017      186.0657      188.1229      207.2597      200.3035      192.2465      185.6991      177.6423      158.5124      149.7652      144.9605      163.3256      196.3300      216.1492      194.0856      170.9570      181.9525      199.5629      210.1210      234.7493      290.4216      319.2550      356.6717      346.2436      338.4262      321.2387      268.5926      282.9645      295.3179      317.1751      303.2276      360.6939      412.0536      438.7379      429.9638      481.0193      521.0075      543.6723      565.9101      534.8588      478.2449      469.8712      486.7470      443.9101      490.6298      489.5049      546.9512      587.1411      621.7615      724.7394      772.8822      765.5595      775.7441      811.3860      821.9496      784.5720      651.8734      617.3373      590.5380      580.3808      528.7291      495.5710      477.5345      479.4435      437.0145      413.6423      401.3030      355.2365      355.1185      363.5465        0.0000        0.0000        0.0000        0.0000        0.0000        0.0000        0.0000        0.0000        0.0000        0.0000        0.0000        0.0000        0.0000        0.0000        0.0000        0.0000        0.0000        0.0000        0.0000        0.0000        0.0000        0.0000        0.0000        0.0000        0.0000        0.0000        0.0000        0.0000        0.0000        0.0000        0.0000        0.0000        0.0000        0.0000        0.0000        0.0000        0.0000        0.0000        0.0000        0.0000        0.0000        0.0000        0.0000        0.0000        0.0000        0.0000        0.0000        0.0000        0.0000        0.0000        0.0000        0.0000
        0.0000        0.0000        0.0000        0.0000        0.0000        0.0000        0.0000        0.0000        0.0000        0.0000        0.0000        0.0000        0.0000        0.0000        0.0000        0.0000        0.0000        0.0000        0.0000        0.0000        0.0000        0.0000        0.0000        0.0000        0.0000        0.0000        0.0000        0.0000        0.0000        0.0000        0.0000        0.0000        0.0000        0.0000        0.0000        0.0000        0.0000        0.0000        0.0000       27.8763       34.3148       75.9147       84.8516       62.9508       52.0549       69.1380       81.9966       76.7261       63.6597       49.8880       65.1483       46.0406       77.2318       80.9030       97.0535       91.4788       82.8940      114.5922      128.2012      130.5239      134.4374      133.3101      109.0645       88.3709       89.5065      125.0480      144.7056      154.3991      133.4704      110.4450       81.0784       73.8614       84.8912       87.0854       75.6864       94.2423       77.7660       86.9389      108.7361      118.6563      121.2324      132.8928      140.2887      145.1406       92.6537       79.7298      106.1477      143.4078      174.7446      136.2940      137.9662      117.9221       88.8555      143.8246       74.4302       41.7957       37.6998       34.0697       38.2928       16.6710       16.0088       14.3323       19.4480       23.2472       25.4023       32.1007       48.7231       61.6968       78.0887       89.1703       99.9997      137.4772      168.3754      176.8426      164.3196      155.1541      143.6857      151.8394      133.7216      138.3922      129.2380      131.9847      120.0649      115.6078      115.3867      111.4635      135.6615      165.1961      192.5161      210.1717      195.8617      192.3087      200.7415      170.6821      181.1717      152.8594      153.4459      143.5409      163.9301      188.9807      163.6508      155.4879      145.7166      179.1885      208.7338      247.2685      276.2074      322.0901      358.1661      375.8624      367.1355      325.1820      293.1378      257.8169      269.6093      284.4592      308.4343      326.1472      328.7370      401.1535      422.7700      475.5465      519.0028      542.0598      546.8329      529.4247      523.1456      483.0116      473.3405      446.6269      438.2996      443.7824      456.5853      474.5755      581.7061      616.6942      686.9443      686.1016      715.8816      785.1652      772.1411      780.4244      757.2706      687.3756      623.1510      579.8966      561.7198      546.2413      501.3451      459.4331      454.5437      441.9940      397.3885      370.1116      348.1585      331.6004      334.3624        0.0000        0.0000        0.0000        0.0000        0.0000        0.0000        0.0000        0.0000        0.0000        0.0000        0.0000        0.0000        0.0000        0.0000        0.0000        0.0000        0.0000        0.0000        0.0000        0.0000        0.0000        0.0000        0.0000        0.0000        0.0000        0.0000        0.0000        0.0000        0.0000        0.0000        0.0000        0.0000        0.0000        0.0000        0.0000        0.0000        0.0000        0.0000        0.0000        0.0000        0.0000        0.0000        0.0000        0.0000        0.0000        0.0000        0.0000        0.0000        0.0000        0.0000        0.0000        0.0000
        0.0000        0.0000        0.0000        0.0000        0.0000        0.0000        0.0000        0.0000        0.0000        0.0000        0.0000        0.0000        0.0000        0.0000        0.0000        0.0000        0.0000        0.0000        0.0000        0.0000        0.0000        0.0000        0.0000        0.0000        0.0000        0.0000        0.0000        0.0000        0.0000        0.0000        0.0000        0.0000        0.0000        0.0000        0.0000        0.0000        0.0000        0.0000        0.0000        0.0000       41.8782       93.1657       78.4624       66.1690       76.0772       73.7671       74.6379       66.9837       41.6201       41.0247       59.0195       55.3615       63.9467       69.7925       97.0278       97.0144       95.7074      119.9220      106.4350      128.1181      129.9567      159.1218      141.8520      118.4982      107.0551      108.4734      130.1658      135.7083      138.4955       92.3781       70.1767       78.2647       88.5392       73.9003       68.5497       88.4353       95.5844      110.4299      139.1418      137.1276      117.6602      116.7880      131.6150      109.3100       93.8505      154.8687      273.6270      247.7434      209.1872      228.5731      187.9808      139.2447      138.4130      117.0897       78.9710       26.0103       28.7940       31.8726       33.8505       18.7019       21.4333       21.9684       26.3351       27.4423       27.3815       33.2931       43.4906       61.5168       71.7969       83.6080      100.2838      138.4155      169.6117      168.5976      166.3359      175.1853      169.6946      156.3170      138.5777      153.7440      136.6095      120.7816      116.6522      118.9546      131.1943      150.8363      153.0723      170.4685      203.2409      191.4666      168.1120      182.1252      187.3401      180.1959      177.3376      155.3172      166.5571      163.3498      176.2837      177.9857      150.2952      142.3386      152.0378      213.0787      231.5419      264.3452      298.8208      335.8438      370.9674      347.3212      327.2239      308.1718      286.8313      270.8010      278.8503      317.3511      315.1620      290.6601      300.3094      370.2591      409.0909      453.9246      475.9970      493.3523      518.0235      539.1829      517.7651      476.3379      437.6095      408.8442      436.6301      464.2447      446.4236      491.6048      558.2283      598.9448      646.3093      666.0914      709.3181      711.4668      712.5699      709.3480      699.2920      604.0090      547.3735      543.2017      517.2552      497.4986      456.2058      416.7608      384.5144      359.4453      340.0280      325.5692      297.6918      265.3559        0.0000        0.0000        0.0000        0.0000        0.0000        0.0000        0.0000        0.0000        0.0000        0.0000        0.0000        0.0000        0.0000        0.0000        0.0000        0.0000        0.0000        0.0000        0.0000        0.0000        0.0000        0.0000        0.0000        0.0000        0.0000        0.0000        0.0000        0.0000        0.0000        0.0000        0.0000        0.0000        0.0000        0.0000        0.0000        0.0000        0.0000        0.0000        0.0000        0.0000        0.0000        0.0000        0.0000        0.0000        0.0000        0.0000        0.0000        0.0000        0.0000        0.0000        0.0000        0.0000        0.0000
        0.0000        0.0000        0.0000        0.0000        0.0000        0.0000        0.0000        0.0000        0.0000        0.0000        0.0000        0.0000        0.0000        0.0000        0.0000        0.0000        0.0000        0.0000        0.0000        0.0000        0.0000        0.0000        0.0000        0.0000        0.0000        0.0000        0.0000        0.0000        0.0000        0.0000        0.0000        0.0000        0.0000        0.0000        0.0000        0.0000        0.0000        0.0000        0.0000        0.0000        0.0000        0.0000        0.0000      150.8170      189.7440      160.9033      152.3415      136.0081      113.8295      165.4538       93.8702       84.5683       71.0769       73.6782      103.6728       92.0282       84.8786      106.8192       92.3799       91.2231       98.7991      114.4204      145.0114      157.6066      129.9791       89.5213       98.7814      144.8329      138.9361      113.3518       98.6832       91.0294      100.1791       87.2659       83.3356       76.0006      119.4681      156.9786      137.5123      193.8107      144.1538      169.1906      162.5604      251.3356      302.3574      385.5197      447.7491      429.5696      389.3448      361.7454      316.3920      175.2928      148.9980      103.3960       75.7920       46.3265       35.4644       37.4667       34.5049       64.7324       53.5720       57.6453       67.1353       33.4921       33.6391       47.0800       63.8422       79.7624       91.3627      102.2180      136.8108      175.6038      173.4267      178.5866      184.6235      187.3142      197.6742      178.6620      156.0959      146.6049      140.1324      115.7072      109.1750      117.8649      124.0530      128.0147      134.2143      137.9380      156.4543      172.3836      158.4760      158.7965      164.8284      165.3147      145.4387      147.0769      152.3787      152.1868      202.0054      195.1464      170.8436      161.1060      178.8455      217.2151      233.4144      272.1517      292.5776      311.3006      348.8243      355.0874      350.4071      350.2510      297.6208      280.7189      278.6940      297.6620      289.7516      264.9273      292.8760      325.2340      361.5314      384.3828      415.8647      415.5638      468.4805      527.0220      465.4813      421.7113      432.9026      404.8794      416.7023      438.4785      464.9311      482.3285      498.5402      504.8581      526.0980      562.7689      585.1763      607.4747      617.3229      610.1765      615.0920      539.5974      488.8331      494.5347      459.2640      402.1248      351.2251      334.8059      305.9995      295.5789      284.1423      245.1314      247.5377      205.6200        0.0000        0.0000        0.0000        0.0000        0.0000        0.0000        0.0000        0.0000        0.0000        0.0000        0.0000        0.0000        0.0000        0.0000        0.0000        0.0000        0.0000        0.0000        0.0000        0.0000        0.0000        0.0000        0.0000        0.0000        0.0000        0.0000        0.0000        0.0000        0.0000        0.0000        0.0000        0.0000        0.0000        0.0000        0.0000        0.0000        0.0000        0.0000        0.0000        0.0000        0.0000        0.0000        0.0000        0.0000        0.0000        0.0000        0.0000        0.0000        0.0000        0.0000        0.0000        0.0000        0.0000
        0.0000        0.0000        0.0000        0.0000        0.0000        0.0000        0.0000        0.0000        0.0000        0.0000        0.0000        0.0000        0.0000        0.0000        0.0000        0.0000        0.0000        0.0000        0.0000        0.0000        0.0000        0.0000        0.0000        0.0000        0.0000        0.0000        0.0000        0.0000        0.0000        0.0000        0.0000        0.0000        0.0000        0.0000        0.0000        0.0000        0.0000        0.0000        0.0000        0.0000        0.0000        0.0000        0.0000        0.0000      248.5560      236.3923      164.2854      117.6748      110.9469      125.3529       75.3702       66.4080       60.9948       81.0114       92.7149       95.1752       99.6268       93.5818       64.5983       70.8282       94.6883       90.4860       90.4757       96.5289       90.1735       80.1672       87.5913      107.6310      119.8363      118.5506      103.6318      113.1345       91.8194       67.7630       62.2447       44.4143       69.5629      101.0513       77.1324      105.9519      104.2629      134.1682      202.8292      366.6099      431.6946      474.8094      479.7245      439.8561      432.5778      395.4686      382.8649      185.2401      141.2148      103.3556       79.9835       51.0432       41.1406       31.7830       45.6028       65.7726       60.9520       69.3005       43.3863       31.8641       39.0667       58.3154       71.3845       82.9608       92.4538      125.1798      151.6625      177.7145      181.7355      182.3833      181.9226      186.7577      205.0835      223.5611      237.3321      199.1190      157.8936      121.4535       97.0382      111.4893      110.2497      119.9030      121.4192      136.9579      165.1760      172.4319      173.3262      168.9372      157.1748      161.5855      162.1646      164.0235      193.4222      216.0257      250.4135      257.0913      223.5257      201.0077      230.6319      248.0535      261.7277      291.8486      297.2558      368.0060      377.8369      374.3011      366.6892      347.8526      319.9911      281.7422      284.2291      277.8325      277.3452      282.8151      284.5822      291.8108      320.6017      353.9650      391.0077      416.0376      443.4249      466.4167      452.5632      423.2969      461.6878      428.5989      442.9052      460.0948      468.1501      443.3704      451.0203      473.4907      483.8153      521.2569      548.3683      551.7969      554.4139      584.1960      552.8412      504.8492      441.3270      418.6914      387.4596      330.5030      307.8979      263.2144      248.1728      276.9760      266.3675      215.0788      254.9018      208.6200        0.0000        0.0000        0.0000        0.0000        0.0000        0.0000        0.0000        0.0000        0.0000        0.0000        0.0000        0.0000        0.0000        0.0000        0.0000        0.0000        0.0000        0.0000        0.0000        0.0000        0.0000        0.0000        0.0000        0.0000        0.0000        0.0000        0.0000        0.0000        0.0000        0.0000        0.0000        0.0000        0.0000        0.0000        0.0000        0.0000        0.0000        0.0000        0.0000        0.0000        0.0000        0.0000        0.0000        0.0000        0.0000        0.0000        0.0000        0.0000        0.0000        0.0000        0.0000        0.0000        0.0000
        0.0000        0.0000        0.0000        0.0000        0.0000        0.0000        0.0000        0.0000        0.0000        0.0000        0.0000        0.0000        0.0000        0.0000        0.0000        0.0000        0.0000        0.0000        0.0000        0.0000        0.0000        0.0000        0.0000        0.0000        0.0000        0.0000        0.0000        0.0000        0.0000        0.0000        0.0000        0.0000        0.0000        0.0000        0.0000        0.0000        0.0000        0.0000        0.0000        0.0000        0.0000        0.0000        0.0000        0.0000        0.0000        0.0000      344.7018      272.5151      145.2433      185.7202      129.0420      108.8723       84.0013       73.7661       80.3048       93.6284      106.0778      106.4410       96.4193      127.3112      146.1562      112.3309       91.4904       57.7818       56.2828       65.1417       71.8958       94.0324      102.3675      114.9736      120.2009      106.5211       81.9789       78.8386      117.7113       37.3959       65.2574       56.8672       75.1350      115.0172      123.1158      171.6342      271.5138      418.1989      450.7410      469.0358      480.8814      446.7078      463.6663      524.8729      456.1285      209.2728      144.5451      110.7862      116.3202       65.8670       70.7870       64.3251       45.7123       46.7952       55.8957      163.7948       51.4490       34.1315       43.4741       47.8789       56.7544       81.9731      109.0663      107.0264      130.5312      159.9968      160.5648      182.8811      158.6295      164.7102      197.1466      196.4626      229.6714      178.3652      140.4150      113.6333       97.6072      109.1847      116.4754      120.0951      124.4528      143.3753      160.9079      171.0157      164.3244      165.5035      180.0388      181.1160      159.0487      186.6867      238.9299      241.5757      270.8546      262.6062      255.6104      282.5381      297.0662      331.5596      334.0724      339.2541      341.1142      373.6820      415.3246      394.7467      356.0547      345.8964      325.5543      302.6766      330.2072      299.2800      288.9267      285.9900      294.2190      312.6314      332.9341      374.6713      472.3143      466.8261      441.3693      425.3372      426.7255      403.8205      467.2210      425.7163      410.5624      432.7836      459.6725      411.4082      410.2636      397.8842      431.5151      440.0436      490.8425      500.9925      483.0048      481.8773      460.9619      418.8323      377.4131      341.8453      372.4237      295.5013      260.3147      224.4240      199.7873      209.5107      207.9141      182.3080      186.7895      195.5400        0.0000        0.0000        0.0000        0.0000        0.0000        0.0000        0.0000        0.0000        0.0000        0.0000        0.0000        0.0000        0.0000        0.0000        0.0000        0.0000        0.0000        0.0000        0.0000        0.0000        0.0000        0.0000        0.0000        0.0000        0.0000        0.0000        0.0000        0.0000        0.0000        0.0000        0.0000        0.0000        0.0000        0.0000        0.0000        0.0000        0.0000        0.0000        0.0000        0.0000        0.0000        0.0000        0.0000        0.0000        0.0000        0.0000        0.0000        0.0000        0.0000        0.0000        0.0000        0.0000        0.0000
        0.0000        0.0000        0.0000        0.0000        0.0000        0.0000        0.0000        0.0000        0.0000        0.0000        0.0000        0.0000        0.0000        0.0000        0.0000        0.0000        0.0000        0.0000        0.0000        0.0000        0.0000        0.0000        0.0000        0.0000        0.0000        0.0000        0.0000        0.0000        0.0000        0.0000        0.0000        0.0000        0.0000        0.0000        0.0000        0.0000        0.0000        0.0000        0.0000        0.0000        0.0000        0.0000        0.0000        0.0000        0.0000        0.0000        0.0000      465.5035      335.7115      279.8307      212.5481      143.9830      130.2367      120.5563      123.2625      112.4317      112.4451      127.6053      119.5471      118.0753      108.0555      115.0079      108.2944       70.6370      143.4118       57.5058       58.2811       92.5126       99.9190       88.8065       85.7524       78.6090      107.5322       82.0082      112.0141       44.4017       70.8477      199.3763      131.1221      161.2664      184.3638      258.5384      285.7354      386.2517      417.4714      445.1105      426.1133      432.8252      435.5509      465.7616      478.0329      293.5235      249.5680      173.7631      151.2146       88.7500      113.3874      101.9679       89.0004       88.8158       78.5783       71.1211       57.4258       38.4715       35.7015       44.4870       51.0437       77.1182      108.5612      124.7496      128.4961      166.5333      176.8173      169.4019      200.2971      193.1888      194.8814      171.6539      178.0362      153.3087      140.3147      122.4248      124.4674      126.9107      135.0949      136.0235      150.8027      155.8379      147.8995      151.9206      148.2144      161.6827      182.9183      203.0606      198.9592      207.5720      255.7690      259.2346      288.3492      262.3780      260.9335      302.9760      297.1960      331.7421      324.1083      344.1990      356.6080      361.5579      359.2043      410.0727      413.6582      391.6810      405.3077      309.0903      312.3001      318.6860      331.3387      296.4344      330.3317      324.0830      361.2595      352.2316      399.0277      383.9787      421.2589      422.9179      380.3260      398.9222      458.0285      446.8173      444.9615      416.8552      420.1504      420.0085      446.7627      421.8334      398.1917      407.6900      435.0695      482.3758      442.9945      427.7679      406.8936      356.2527      325.5627      292.9178      294.8951      237.6579      216.3452      201.6797      168.4914      177.7395      182.5913      185.2941      197.8086        0.0000        0.0000        0.0000        0.0000        0.0000        0.0000        0.0000        0.0000        0.0000        0.0000        0.0000        0.0000        0.0000        0.0000        0.0000        0.0000        0.0000        0.0000        0.0000        0.0000        0.0000        0.0000        0.0000        0.0000        0.0000        0.0000        0.0000        0.0000        0.0000        0.0000        0.0000        0.0000        0.0000        0.0000        0.0000        0.0000        0.0000        0.0000        0.0000        0.0000        0.0000        0.0000        0.0000        0.0000        0.0000        0.0000        0.0000        0.0000        0.0000        0.0000        0.0000        0.0000        0.0000        0.0000
        0.0000        0.0000        0.0000        0.0000        0.0000        0.0000        0.0000        0.0000        0.0000        0.0000        0.0000        0.0000        0.0000        0.0000        0.0000        0.0000        0.0000        0.0000        0.0000        0.0000        0.0000        0.0000        0.0000        0.0000        0.0000        0.0000        0.0000        0.0000        0.0000        0.0000        0.0000        0.0000        0.0000        0.0000        0.0000        0.0000        0.0000        0.0000        0.0000        0.0000        0.0000        0.0000        0.0000        0.0000        0.0000        0.0000        0.0000        0.0000        0.0000        0.0000      449.7379      296.0761      248.0364      211.1562      227.3547      212.4900      192.0551      191.1519      203.0287      227.5188      209.8990      196.3370      208.7075       92.2950       92.3625       82.8437        0.0000        0.0000       89.8112       84.7872       87.9621      108.1587      126.9257      109.9431       88.7843      109.1737      162.4900      212.8169      160.7030      211.2938      254.4154      295.9853      309.8636      301.8773      377.6056      392.4800      360.5725      298.4519      259.0685        0.0000        0.0000        0.0000        0.0000      280.9891      185.2640      218.0687      234.0426      274.9101        0.0000      211.7167      198.7021      153.0258      114.6091       63.1022       49.0361       42.9094       50.2401       80.5687      123.4788      135.5423      151.2258      179.9916      189.2839      213.2931      215.3755      201.8217      199.4443      175.4664      172.7574      154.0221      139.9900      137.8141      139.3903      143.0348      146.7875      156.9967      188.2293      176.5884      158.1401      141.7668      140.3045      139.6483      152.0623      196.9352      201.5774      213.5584      203.6391      211.3790      214.8880      226.9539      233.9559      237.0055      248.6086      279.3195      304.5588      327.7431      350.1690      368.0211      370.1960      385.8417      407.1582      413.7543      353.2400      315.6867      327.1161      363.8206      350.8294      348.0551      345.8452      311.2963      309.0111      315.8947      348.4337      313.1573      323.8979      329.5504      315.9935      374.9927      357.0383      356.2733      400.0731      379.8128      379.7306      415.9285      418.6389      399.9186      423.0393      441.5626      410.0422      379.4737      342.0632      321.2394      299.5253      281.2224      278.2271      262.8023      240.2825      216.5192      198.8796      172.2502      165.4489      170.2132      185.1657        0.0000        0.0000        0.0000        0.0000        0.0000        0.0000        0.0000        0.0000        0.0000        0.0000        0.0000        0.0000        0.0000        0.0000        0.0000        0.0000        0.0000        0.0000        0.0000        0.0000        0.0000        0.0000        0.0000        0.0000        0.0000        0.0000        0.0000        0.0000        0.0000        0.0000        0.0000        0.0000        0.0000        0.0000        0.0000        0.0000        0.0000        0.0000        0.0000        0.0000        0.0000        0.0000        0.0000        0.0000        0.0000        0.0000        0.0000        0.0000        0.0000        0.0000        0.0000        0.0000        0.0000        0.0000        0.0000        0.0000
        0.0000        0.0000        0.0000        0.0000        0.0000        0.0000        0.0000        0.0000        0.0000        0.0000        0.0000        0.0000        0.0000        0.0000        0.0000        0.0000        0.0000        0.0000        0.0000        0.0000        0.0000        0.0000        0.0000        0.0000        0.0000        0.0000        0.0000        0.0000        0.0000        0.0000        0.0000        0.0000        0.0000        0.0000        0.0000        0.0000        0.0000        0.0000        0.0000        0.0000        0.0000        0.0000        0.0000        0.0000        0.0000        0.0000        0.0000        0.0000        0.0000        0.0000        0.0000        0.0000        0.0000        0.0000        0.0000      273.7432      286.9888      267.9225        0.0000        0.0000        0.0000      266.9807      204.6898      108.2766      102.3640        0.0000        0.0000        0.0000        0.0000        0.0000        0.0000        0.0000      127.3267      123.8254      126.7539      147.1436      169.3809      175.3623      210.3065      254.5441      300.6965      313.0013      358.8589      410.4805      526.5389      500.1018      406.0855      289.2871        0.0000        0.0000        0.0000        0.0000        0.0000        0.0000      351.4172      332.7381        0.0000        0.0000        0.0000      338.7496      244.7647      168.5662      111.4196       65.1405       52.9022       42.4731       44.6374       67.6969       76.2600      122.1071      135.8566      183.7458      231.4363      212.8205      198.2031      211.7908      192.2496      173.8056      167.8797      153.8994      144.6782      146.3227      143.7128      139.1227      143.7744      161.3879      171.4481      194.1485      180.4851      160.0995      152.7947      148.5556      148.5139      178.9783      201.9742      209.7979      214.8028      203.1908      200.9416      214.5955      215.8815      221.9954      257.5472      288.2671      303.3950      312.7892      310.0248      325.4265      311.8515      328.6619      318.4949      289.6444      288.2255      324.9003      352.0539      403.0909      361.0343      402.6411      339.6182      294.7317      319.6571      334.1184      313.6071      263.4352      279.4987      264.2595      255.6095      283.3035      290.6249      283.5619      325.2763      345.0968      379.0886      412.9938      350.0139      366.4271      372.9913      387.5369      368.4378      307.5566      315.2731      275.4991      256.0406      255.9859      247.4412      264.9922      254.2775      207.2935      181.1936      153.4992      137.5455      204.2323      165.5139        0.0000        0.0000        0.0000        0.0000        0.0000        0.0000        0.0000        0.0000        0.0000        0.0000        0.0000        0.0000        0.0000        0.0000        0.0000        0.0000        0.0000        0.0000        0.0000        0.0000        0.0000        0.0000        0.0000        0.0000        0.0000        0.0000        0.0000        0.0000        0.0000        0.0000        0.0000        0.0000        0.0000        0.0000        0.0000        0.0000        0.0000        0.0000        0.0000        0.0000        0.0000        0.0000        0.0000        0.0000        0.0000        0.0000        0.0000        0.0000        0.0000        0.0000        0.0000        0.0000        0.0000        0.0000        0.0000        0.0000
        0.0000        0.0000        0.0000        0.0000        0.0000        0.0000        0.0000        0.0000        0.0000        0.0000        0.0000        0.0000        0.0000        0.0000        0.0000        0.0000        0.0000        0.0000        0.0000        0.0000        0.0000        0.0000        0.0000        0.0000        0.0000        0.0000        0.0000        0.0000        0.0000        0.0000        0.0000        0.0000        0.0000        0.0000        0.0000        0.0000        0.0000        0.0000        0.0000        0.0000        0.0000        0.0000        0.0000        0.0000        0.0000        0.0000        0.0000        0.0000        0.0000        0.0000        0.0000        0.0000        0.0000        0.0000        0.0000        0.0000        0.0000        0.0000        0.0000        0.0000        0.0000      348.3086      280.7162      160.5452      144.7286        0.0000        0.0000        0.0000        0.0000        0.0000        0.0000        0.0000        0.0000      135.3368      157.0856      176.0179      191.8880      206.5785      242.8794      314.5079      351.7208      347.2089      405.7239      456.1347      443.6668        0.0000        0.0000        0.0000        0.0000        0.0000        0.0000        0.0000        0.0000        0.0000        0.0000        0.0000        0.0000        0.0000        0.0000        0.0000      311.5572      198.8163      126.3871       91.5805       62.2794       60.4335       51.2633       63.8763       84.6699      127.2421      129.2042      157.4916      168.2507      223.0419      209.0233      194.1028      220.6656      208.9518      180.5068      165.7094      160.5328      147.1635      150.6952      162.3492      175.3159      177.9218      184.3982      220.2771      187.5901      180.5769      171.3886      154.9271      143.1048      169.6218      174.1314      201.5832      194.3121      201.0177      225.1873      224.8604      228.1154      258.9249      261.4408      261.6567      261.9926      278.0594      282.6477      301.8808      279.0628      261.9269      242.5385      217.7151      255.1782      261.0432      275.1205      313.5785      324.0151      310.8036      285.1267      267.9461      258.8551      293.3678      285.9115      250.4989      261.3958      241.1189      222.9268      235.7922      233.5308      245.1828      262.4664      290.3429      313.9261      341.5073      338.7609      342.3019      330.3546      322.5669      313.4816      272.4158      271.0814      236.9681      227.6341      225.0020      248.2335      224.5011      211.6918      181.3602      161.1167      143.5365      142.1476      155.8576        0.0000        0.0000        0.0000        0.0000        0.0000        0.0000        0.0000        0.0000        0.0000        0.0000        0.0000        0.0000        0.0000        0.0000        0.0000        0.0000        0.0000        0.0000        0.0000        0.0000        0.0000        0.0000        0.0000        0.0000        0.0000        0.0000        0.0000        0.0000        0.0000        0.0000        0.0000        0.0000        0.0000        0.0000        0.0000        0.0000        0.0000        0.0000        0.0000        0.0000        0.0000        0.0000        0.0000        0.0000        0.0000        0.0000        0.0000        0.0000        0.0000        0.0000        0.0000        0.0000        0.0000        0.0000        0.0000        0.0000        0.0000
        0.0000        0.0000        0.0000        0.0000        0.0000        0.0000        0.0000        0.0000        0.0000        0.0000        0.0000        0.0000        0.0000        0.0000        0.0000        0.0000        0.0000        0.0000        0.0000        0.0000        0.0000        0.0000        0.0000        0.0000        0.0000        0.0000        0.0000        0.0000        0.0000        0.0000        0.0000        0.0000        0.0000        0.0000        0.0000        0.0000        0.0000        0.0000        0.0000        0.0000        0.0000        0.0000        0.0000        0.0000        0.0000        0.0000        0.0000        0.0000        0.0000        0.0000        0.0000        0.0000        0.0000        0.0000        0.0000        0.0000        0.0000        0.0000        0.0000        0.0000        0.0000        0.0000      388.9208      267.5572        0.0000        0.0000        0.0000        0.0000        0.0000        0.0000        0.0000        0.0000        0.0000        0.0000      186.1284      232.2902      248.6315      293.5621      422.4822      419.7668      414.4924      366.9323      372.8149      431.3771        0.0000        0.0000        0.0000        0.0000        0.0000        0.0000        0.0000        0.0000        0.0000        0.0000        0.0000        0.0000        0.0000        0.0000        0.0000        0.0000        0.0000      207.1728      144.4312      103.2089       79.6602       60.7520       68.5174      107.7289       97.9520      115.4892      117.0969      136.6704      180.6844      234.6276      200.3501      238.4473      252.4532      252.2096      192.7437      178.7708      171.3496      154.4243      159.5478      181.7480      215.4724      221.6145      212.8013      204.5796      189.7796      213.7366      186.0838      156.4271      170.8023      185.0182      190.3273      197.3689      200.4214      246.5563      247.8097      225.0548      249.9634      262.7179      227.2076      239.6244      250.4638      283.7589      283.6221      286.1716      261.5276      263.3627      224.9605      192.6738      229.2619      208.8522      201.5438      199.6320      212.5025      222.0884      227.1236      222.5609      215.9134      220.1680      222.7772      218.2155      271.1849      231.6717      207.9195      200.3420      206.1363      284.9202      266.1647      284.9307      303.2405      319.8152      327.6882      301.4713      312.1250      286.0804      272.6933      245.1892      217.1134      212.7534      214.8343      209.9917      188.2730      174.3197      177.9035      173.7445      151.6277      167.1928      159.5042        0.0000        0.0000        0.0000        0.0000        0.0000        0.0000        0.0000        0.0000        0.0000        0.0000        0.0000        0.0000        0.0000        0.0000        0.0000        0.0000        0.0000        0.0000        0.0000        0.0000        0.0000        0.0000        0.0000        0.0000        0.0000        0.0000        0.0000        0.0000        0.0000        0.0000        0.0000        0.0000        0.0000        0.0000        0.0000        0.0000        0.0000        0.0000        0.0000        0.0000        0.0000        0.0000        0.0000        0.0000        0.0000        0.0000        0.0000        0.0000        0.0000        0.0000        0.0000        0.0000        0.0000        0.0000        0.0000        0.0000        0.0000        0.0000
        0.0000        0.0000        0.0000        0.0000        0.0000        0.0000        0.0000        0.0000        0.0000        0.0000        0.0000        0.0000        0.0000        0.0000        0.0000        0.0000        0.0000        0.0000        0.0000        0.0000        0.0000        0.0000        0.0000        0.0000        0.0000        0.0000        0.0000        0.0000        0.0000        0.0000        0.0000        0.0000        0.0000        0.0000        0.0000        0.0000        0.0000        0.0000        0.0000        0.0000        0.0000        0.0000        0.0000        0.0000        0.0000        0.0000        0.0000        0.0000        0.0000        0.0000        0.0000        0.0000        0.0000        0.0000        0.0000        0.0000        0.0000        0.0000        0.0000        0.0000        0.0000        0.0000        0.0000        0.0000        0.0000        0.0000        0.0000        0.0000        0.0000        0.0000        0.0000        0.0000        0.0000        0.0000      334.1454      323.4943      309.1358      284.0400      298.5180      274.8694      286.6018      265.7144      269.9447        0.0000        0.0000        0.0000        0.0000        0.0000        0.0000        0.0000        0.0000        0.0000        0.0000        0.0000        0.0000        0.0000        0.0000        0.0000        0.0000        0.0000        0.0000      208.2155      132.0873      104.5795       85.0984       90.9077       99.3137       95.2457      103.2273      118.1688      140.3706      147.5994      165.0791      186.9858      203.7375      213.4581      240.1920      266.5554      224.7420      187.4288      187.3334      187.3712      201.2438      207.8942      238.6921      267.7266      238.0609      241.0322      253.8123      257.1106      272.8445      206.9576      193.5714      219.8098      212.2632      237.0515      227.4483      219.1346      217.6227      222.4866      234.7523      213.4049      199.6019      219.9119      223.8000      228.5007      251.6637      254.9668      221.7710      226.1048      200.9064      185.7535      210.4320      183.8918      180.8267      175.5012      156.2551      159.6466      198.3611      188.0376      182.6374      179.7742      201.6060      194.9847      222.4086      198.1818      171.2549      175.7141      177.4966      186.9349      215.8613      234.2942      252.2858      252.2639      265.8661      242.3692      231.5546      214.0915      208.0097      191.5111      175.1226      169.9467      162.9060      163.9128      151.8798      154.2135      166.4606      145.1855      137.6886      176.4847      158.2104        0.0000        0.0000        0.0000        0.0000        0.0000        0.0000        0.0000        0.0000        0.0000        0.0000        0.0000        0.0000        0.0000        0.0000        0.0000        0.0000        0.0000        0.0000        0.0000        0.0000        0.0000        0.0000        0.0000        0.0000        0.0000        0.0000        0.0000        0.0000        0.0000        0.0000        0.0000        0.0000        0.0000        0.0000        0.0000        0.0000        0.0000        0.0000        0.0000        0.0000        0.0000        0.0000        0.0000        0.0000        0.0000        0.0000        0.0000        0.0000        0.0000        0.0000        0.0000        0.0000        0.0000        0.0000        0.0000        0.0000        0.0000        0.0000
        0.0000        0.0000        0.0000        0.0000        0.0000        0.0000        0.0000        0.0000        0.0000        0.0000        0.0000        0.0000        0.0000        0.0000        0.0000        0.0000        0.0000        0.0000        0.0000        0.0000        0.0000        0.0000        0.0000        0.0000        0.0000        0.0000        0.0000        0.0000        0.0000        0.0000        0.0000        0.0000        0.0000        0.0000        0.0000        0.0000        0.0000        0.0000        0.0000        0.0000        0.0000        0.0000        0.0000        0.0000        0.0000        0.0000        0.0000        0.0000        0.0000        0.0000        0.0000        0.0000        0.0000        0.0000        0.0000        0.0000        0.0000        0.0000        0.0000        0.0000        0.0000        0.0000        0.0000        0.0000        0.0000        0.0000        0.0000        0.0000        0.0000        0.0000        0.0000        0.0000        0.0000        0.0000        0.0000        0.0000        0.0000        0.0000        0.0000        0.0000        0.0000        0.0000        0.0000        0.0000        0.0000        0.0000        0.0000        0.0000        0.0000        0.0000        0.0000        0.0000        0.0000        0.0000        0.0000        0.0000        0.0000        0.0000        0.0000        0.0000        0.0000      200.5078      117.1928       80.6429       74.4884       79.0513      109.4862      104.2166      115.8522      117.4779      130.5888      129.8506      147.4765      169.6046      194.5144      223.6090      243.4892      253.9949      225.2259      205.6117      196.9500      200.7315      219.1461      226.6635      268.4608      268.9337      286.9255      317.4338      309.2352      335.6643      297.6981      230.3958      226.8592      227.9771      228.3909      237.3494      228.4393      213.9293      222.1917      234.1602      223.4414      232.7057      211.2641      224.2959      225.7856      216.8857      205.8258      208.4473      206.5362      210.2801      216.9822      198.5842      220.4379      184.8953      176.4854      184.3898      155.5205      179.5289      186.9275      176.3381      181.0132      178.2269      176.2371      162.9344      182.0763      157.8943      149.6579      159.8968      159.6466      187.6065      208.1143      224.6057      224.0853      237.9155      235.4587      197.7494      191.5269      178.7324      175.3410      156.3064      146.3195      150.8020      145.3867      151.5895      138.4799      148.0384      158.3086      145.1932      138.4713      146.3565        0.0000        0.0000        0.0000        0.0000        0.0000        0.0000        0.0000        0.0000        0.0000        0.0000        0.0000        0.0000        0.0000        0.0000        0.0000        0.0000        0.0000        0.0000        0.0000        0.0000        0.0000        0.0000        0.0000        0.0000        0.0000        0.0000        0.0000        0.0000        0.0000        0.0000        0.0000        0.0000        0.0000        0.0000        0.0000        0.0000        0.0000        0.0000        0.0000        0.0000        0.0000        0.0000        0.0000        0.0000        0.0000        0.0000        0.0000        0.0000        0.0000        0.0000        0.0000        0.0000        0.0000        0.0000        0.0000        0.0000        0.0000        0.0000        0.0000
        0.0000        0.0000        0.0000        0.0000        0.0000        0.0000        0.0000        0.0000        0.0000        0.0000        0.0000        0.0000        0.0000        0.0000        0.0000        0.0000        0.0000        0.0000        0.0000        0.0000        0.0000        0.0000        0.0000        0.0000        0.0000        0.0000        0.0000        0.0000        0.0000        0.0000        0.0000        0.0000        0.0000        0.0000        0.0000        0.0000        0.0000        0.0000        0.0000        0.0000        0.0000        0.0000        0.0000        0.0000        0.0000        0.0000        0.0000        0.0000        0.0000        0.0000        0.0000        0.0000        0.0000        0.0000        0.0000        0.0000        0.0000        0.0000        0.0000        0.0000        0.0000        0.0000        0.0000        0.0000        0.0000        0.0000        0.0000        0.0000        0.0000        0.0000        0.0000        0.0000        0.0000        0.0000        0.0000        0.0000        0.0000        0.0000        0.0000        0.0000        0.0000        0.0000        0.0000        0.0000        0.0000        0.0000        0.0000        0.0000        0.0000        0.0000        0.0000        0.0000        0.0000        0.0000        0.0000        0.0000        0.0000        0.0000        0.0000        0.0000        0.0000      163.4629      115.1588       88.4236       76.3139       79.6064       94.1218      102.2403      104.0646       99.7946      115.4481      120.8557      134.7278      162.0723      189.3104      209.1034      214.7839      232.6921      228.1709      223.7242      224.5336      218.5329      225.0347      230.1015      248.4261      274.5474      295.2242      334.0220      328.3943      385.9725      332.3241      279.8685      262.5488      267.9673      249.2792      233.5816      231.3585      227.0574      225.9771      234.9273      226.3073      227.9271      224.7839      228.5930      231.0816      240.9535      225.9471      219.0762      209.3119      223.0867      216.0833      210.2465      219.6332      192.7946      214.3525      205.9415      177.0535      183.9878      147.2653      158.5130      171.8744      174.0585      155.0700      165.3473      157.4311      173.5846      155.4983      151.1530      148.8488      164.2352      185.2985      204.1667      211.5872      224.9337      209.6085      177.4948      166.6334      161.2079      147.1882      144.6794      131.0008      135.2352      128.1984      141.9852      136.0502      137.5878      138.3398      130.4055      145.5750      142.3491        0.0000        0.0000        0.0000        0.0000        0.0000        0.0000        0.0000        0.0000        0.0000        0.0000        0.0000        0.0000        0.0000        0.0000        0.0000        0.0000        0.0000        0.0000        0.0000        0.0000        0.0000        0.0000        0.0000        0.0000        0.0000        0.0000        0.0000        0.0000        0.0000        0.0000        0.0000        0.0000        0.0000        0.0000        0.0000        0.0000        0.0000        0.0000        0.0000        0.0000        0.0000        0.0000        0.0000        0.0000        0.0000        0.0000        0.0000        0.0000        0.0000        0.0000        0.0000        0.0000        0.0000        0.0000        0.0000        0.0000        0.0000        0.0000        0.0000
        0.0000        0.0000        0.0000        0.0000        0.0000        0.0000        0.0000        0.0000        0.0000        0.0000        0.0000        0.0000        0.0000        0.0000        0.0000        0.0000        0.0000        0.0000        0.0000        0.0000        0.0000        0.0000        0.0000        0.0000        0.0000        0.0000        0.0000        0.0000        0.0000        0.0000        0.0000        0.0000        0.0000        0.0000        0.0000        0.0000        0.0000        0.0000        0.0000        0.0000        0.0000        0.0000        0.0000        0.0000        0.0000        0.0000        0.0000        0.0000        0.0000        0.0000        0.0000        0.0000        0.0000        0.0000        0.0000        0.0000        0.0000        0.0000        0.0000        0.0000        0.0000        0.0000        0.0000        0.0000        0.0000        0.0000        0.0000        0.0000        0.0000        0.0000        0.0000        0.0000        0.0000        0.0000        0.0000        0.0000        0.0000        0.0000        0.0000        0.0000        0.0000        0.0000        0.0000        0.0000        0.0000        0.0000        0.0000        0.0000        0.0000        0.0000        0.0000        0.0000        0.0000        0.0000        0.0000        0.0000        0.0000        0.0000        0.0000        0.0000      196.9070      150.8452      122.7601       91.1688       73.9317       94.5961       79.4948       82.5748       98.6761      100.1605      100.5236      116.5324      127.8684      132.5713      149.5011      166.3336      190.2547      188.5054      205.2824      200.3091      194.0532      205.8713      223.6952      234.7371      264.2479      286.8444      297.5200      339.2165      385.9108      355.5485      351.8920      314.8724      270.2874      287.2602      298.4981      255.1328      246.0142      246.3260      249.0451      268.3001      244.0175      235.3172      238.7431      247.5152      265.4931      279.5405      301.0416      267.3827      261.3001      273.4488      282.7230      258.6660      253.1319      219.0891      230.4124      201.7813      232.5973      199.3938      185.9058      155.3536      168.5447      157.9908      185.0748      194.2099      193.1817      212.1689      211.8947      183.4465      172.4322      148.1569      162.1456      174.4175      216.4798      223.6035      184.4869      163.2225      161.5794      174.0548      148.1325      120.8685      115.0617      116.6261      117.3722      127.6589      120.0560      122.4600      129.5903      135.5036        0.0000        0.0000        0.0000        0.0000        0.0000        0.0000        0.0000        0.0000        0.0000        0.0000        0.0000        0.0000        0.0000      252.9300        0.0000        0.0000        0.0000      147.4200        0.0000        0.0000        0.0000        0.0000        0.0000        0.0000        0.0000        0.0000        0.0000        0.0000        0.0000        0.0000        0.0000        0.0000        0.0000        0.0000        0.0000        0.0000        0.0000        0.0000        0.0000        0.0000        0.0000        0.0000        0.0000        0.0000        0.0000        0.0000        0.0000        0.0000        0.0000        0.0000        0.0000        0.0000        0.0000        0.0000        0.0000        0.0000        0.0000        0.0000        0.0000        0.0000        0.0000
        0.0000        0.0000        0.0000        0.0000        0.0000        0.0000        0.0000        0.0000        0.0000        0.0000        0.0000        0.0000        0.0000        0.0000        0.0000        0.0000        0.0000        0.0000        0.0000        0.0000        0.0000        0.0000        0.0000        0.0000        0.0000        0.0000        0.0000        0.0000        0.0000        0.0000        0.0000        0.0000        0.0000        0.0000        0.0000        0.0000        0.0000        0.0000        0.0000        0.0000        0.0000        0.0000        0.0000        0.0000        0.0000        0.0000        0.0000        0.0000        0.0000        0.0000        0.0000        0.0000        0.0000        0.0000        0.0000        0.0000        0.0000        0.0000        0.0000        0.0000        0.0000        0.0000        0.0000        0.0000        0.0000        0.0000        0.0000        0.0000        0.0000        0.0000        0.0000        0.0000        0.0000        0.0000        0.0000        0.0000        0.0000        0.0000        0.0000        0.0000        0.0000        0.0000        0.0000        0.0000        0.0000        0.0000        0.0000        0.0000        0.0000        0.0000        0.0000        0.0000        0.0000        0.0000        0.0000        0.0000        0.0000        0.0000        0.0000        0.0000      199.5410      150.9839      120.6312       93.2861       71.8255       84.9284       88.0333      107.3710      112.6490      106.8662      113.9517      108.9985      122.8610      112.5845      126.8505      137.0092      149.6243      149.3500      156.4756      143.2920      165.9773      174.3867      186.3316      278.7085      334.4514      364.1963      373.4177      391.3567      402.0863      371.7224      364.5680      322.7240      299.9940      314.9251      286.3860      260.3818      247.6333      243.5893      241.1509      243.1834      238.2260      225.6557      228.3234      285.4722      311.0880      333.5293      349.8901      364.4095      391.9935      402.6548      345.5080      308.1762      250.4870      216.3838      206.3147      158.3248      163.0092      187.3791      189.9457      139.9572      137.5781      142.7862      149.1915      196.7324      184.3075      169.3487      165.8079      157.1798      145.5199      134.0623      144.8460      142.9262      165.2500      183.5698      179.7410      160.2775      155.8097      148.4860      117.9022      115.6184      110.9753      110.6003      105.2066       95.5008       98.4195       95.6673       92.2876      128.2968        0.0000        0.0000        0.0000        0.0000        0.0000        0.0000        0.0000        0.0000        0.0000        0.0000        0.0000        0.0000      228.6300      314.5201      204.6900        0.0000      185.6400      202.4700        0.0000        0.0000        0.0000        0.0000        0.0000        0.0000        0.0000        0.0000        0.0000        0.0000        0.0000        0.0000        0.0000        0.0000        0.0000        0.0000        0.0000        0.0000        0.0000        0.0000        0.0000        0.0000        0.0000        0.0000        0.0000        0.0000        0.0000        0.0000        0.0000        0.0000        0.0000        0.0000        0.0000        0.0000        0.0000        0.0000        0.0000        0.0000        0.0000        0.0000        0.0000        0.0000        0.0000
        0.0000        0.0000        0.0000        0.0000        0.0000        0.0000        0.0000        0.0000        0.0000        0.0000        0.0000        0.0000        0.0000        0.0000        0.0000        0.0000        0.0000        0.0000        0.0000        0.0000        0.0000        0.0000        0.0000        0.0000        0.0000        0.0000        0.0000        0.0000        0.0000        0.0000        0.0000        0.0000        0.0000        0.0000        0.0000        0.0000        0.0000        0.0000        0.0000        0.0000        0.0000        0.0000        0.0000        0.0000        0.0000        0.0000        0.0000        0.0000        0.0000        0.0000        0.0000        0.0000        0.0000        0.0000        0.0000        0.0000        0.0000        0.0000        0.0000        0.0000        0.0000        0.0000        0.0000        0.0000        0.0000        0.0000        0.0000        0.0000        0.0000        0.0000        0.0000        0.0000        0.0000        0.0000        0.0000        0.0000        0.0000        0.0000        0.0000        0.0000        0.0000        0.0000        0.0000        0.0000        0.0000        0.0000        0.0000        0.0000        0.0000        0.0000        0.0000        0.0000        0.0000        0.0000        0.0000        0.0000        0.0000        0.0000        0.0000      299.8433      190.0947      149.6270      108.2847       80.2346       67.6510       74.8739       81.8463      111.5412      103.7506      108.2611      110.3571       98.4528      110.9627      124.7183      120.8428      127.6645      144.3135      136.5753      147.2727      127.9182      122.4707      137.4737      163.4526      271.0963      320.7273      340.7935      376.7367      404.4121      424.2034      396.7206      385.6227      371.3444      328.9669      318.8911      293.5166      284.5714      289.0670      249.3917      239.6614      227.2349      254.2449      255.8331      256.3132      327.8782      346.7254      366.0992      401.6371      464.9218      474.6376      401.4987      353.9446      275.2413      245.7920      216.1112      214.6362      182.7592      185.2320      173.6814      163.9934      134.6972      146.1581      161.7280      161.5057      169.6401      157.1791      137.5468      135.3004      131.8735      129.6164      133.5562      123.5075      138.0234      140.5222      161.1685      172.4543      138.6834      130.4603      123.4531      112.6862      123.4514      113.6444      113.5059      106.1532       91.0309       93.7774       89.4649       85.9905      109.9553        0.0000        0.0000        0.0000        0.0000        0.0000        0.0000      258.6427      130.1400        0.0000        0.0000        0.0000        0.0000      207.9900      174.5700        0.0000        0.0000        0.0000        0.0000        0.0000        0.0000        0.0000        0.0000        0.0000        0.0000        0.0000        0.0000        0.0000        0.0000        0.0000        0.0000        0.0000        0.0000        0.0000        0.0000        0.0000        0.0000        0.0000        0.0000        0.0000        0.0000        0.0000        0.0000        0.0000        0.0000        0.0000        0.0000        0.0000        0.0000        0.0000        0.0000        0.0000        0.0000        0.0000        0.0000        0.0000        0.0000        0.0000        0.0000        0.0000        0.0000        0.0000
        0.0000        0.0000        0.0000        0.0000        0.0000        0.0000        0.0000        0.0000        0.0000        0.0000        0.0000        0.0000        0.0000        0.0000        0.0000        0.0000        0.0000        0.0000        0.0000        0.0000        0.0000        0.0000        0.0000        0.0000        0.0000        0.0000        0.0000        0.0000        0.0000        0.0000        0.0000        0.0000        0.0000        0.0000        0.0000        0.0000        0.0000        0.0000        0.0000        0.0000        0.0000        0.0000        0.0000        0.0000        0.0000        0.0000        0.0000        0.0000        0.0000        0.0000        0.0000        0.0000        0.0000        0.0000        0.0000        0.0000        0.0000        0.0000        0.0000        0.0000        0.0000        0.0000        0.0000        0.0000        0.0000        0.0000        0.0000        0.0000        0.0000        0.0000        0.0000        0.0000        0.0000        0.0000        0.0000        0.0000        0.0000        0.0000        0.0000        0.0000        0.0000        0.0000        0.0000        0.0000        0.0000        0.0000        0.0000        0.0000        0.0000        0.0000        0.0000        0.0000        0.0000        0.0000        0.0000        0.0000        0.0000      455.2864      387.6591      249.9315      153.6790      130.7241       99.8015      105.7386       71.3955       66.9126       70.3204       82.1409       94.5668      105.4339      107.5151       97.7586       97.7435      108.3657      108.8980      111.9647      122.4523      129.4484      137.8622      106.4783      107.5377      128.1682      158.3856      245.8838      305.4836      325.5895      364.7204      377.1298      405.9825      396.3295      393.8134      367.1728      361.0672      369.1010      305.5686      316.2767      302.3635      259.0347      241.9445      273.9784      274.6566      272.1903      306.4414      376.3050      387.9244      397.1874      437.7632      508.5590      499.9525      415.2060      337.1448      270.3158      261.3498      227.2830      209.1876      189.1191      202.8219      179.6428      163.5009      150.7532      148.2086      169.3341      157.2313      138.3496      144.9858      124.7038      118.4248      138.9403      124.6415      121.6077      114.7045      127.5792      145.6740      157.6585      162.5720      138.0849      133.6037      123.7281      127.9250      126.6112      118.2625      126.2473      112.8023       84.6760       83.1362       73.6633       75.0469        0.0000        0.0000        0.0000        0.0000        0.0000      238.6501      250.7195      249.5952      121.8300        0.0000        0.0000        0.0000        0.0000        0.0000        0.0000        0.0000        0.0000        0.0000        0.0000        0.0000        0.0000        0.0000        0.0000        0.0000        0.0000        0.0000        0.0000        0.0000        0.0000        0.0000        0.0000        0.0000        0.0000        0.0000        0.0000        0.0000        0.0000        0.0000        0.0000        0.0000        0.0000        0.0000        0.0000        0.0000        0.0000        0.0000        0.0000        0.0000        0.0000        0.0000        0.0000        0.0000        0.0000        0.0000        0.0000        0.0000        0.0000        0.0000        0.0000        0.0000        0.0000        0.0000
        0.0000        0.0000        0.0000        0.0000        0.0000        0.0000        0.0000        0.0000        0.0000        0.0000        0.0000        0.0000        0.0000        0.0000        0.0000        0.0000        0.0000        0.0000        0.0000        0.0000        0.0000        0.0000        0.0000        0.0000        0.0000        0.0000        0.0000        0.0000        0.0000        0.0000        0.0000        0.0000        0.0000        0.0000        0.0000        0.0000        0.0000        0.0000        0.0000        0.0000        0.0000        0.0000        0.0000        0.0000        0.0000        0.0000        0.0000        0.0000        0.0000        0.0000        0.0000        0.0000        0.0000        0.0000        0.0000        0.0000        0.0000        0.0000        0.0000        0.0000        0.0000        0.0000        0.0000        0.0000        0.0000        0.0000        0.0000        0.0000        0.0000        0.0000        0.0000        0.0000        0.0000        0.0000        0.0000        0.0000        0.0000        0.0000        0.0000        0.0000        0.0000        0.0000        0.0000        0.0000        0.0000        0.0000        0.0000        0.0000        0.0000        0.0000        0.0000        0.0000        0.0000        0.0000        0.0000        0.0000        0.0000      435.3478      382.8091      233.7998      163.1047      135.5696      107.8483       94.5234       79.1365       75.0430       76.1343       87.4922       98.9177      101.6073      105.7113       99.1358      103.1296      101.9450       95.9583      104.5223      116.9641      121.4428      134.5220       93.7274       92.2611      112.3131      143.7125      232.2454      262.3857      309.7920      323.2487      321.6410      331.8857      345.2317      334.5388      295.4669      313.3781      299.4223      286.2682      285.1043      268.0510      256.5753      261.5095      270.7071      263.8264      301.8587      354.9549      400.4160      417.0338      428.2647      461.6583      496.2111      444.9103      395.0347      349.2744      277.4391      239.3569      246.7683      214.5954      232.4890      233.7153      193.2096      176.1864      181.0332      163.3675      162.9777      171.3891      136.5102      132.8350      139.6363      158.7666      153.8123      132.7867      121.4814      125.3511      138.5544      144.5902      154.7960      167.2236      166.3759      155.9917      139.8813      129.1335      121.4594      115.8070      113.4968      109.9309       85.5237       80.1256       70.6586       81.0317        0.0000        0.0000        0.0000       89.3700      158.6300      220.5872      223.3838      225.7666      163.8900        0.0000        0.0000        0.0000        0.0000        0.0000        0.0000        0.0000        0.0000        0.0000        0.0000        0.0000        0.0000        0.0000        0.0000        0.0000        0.0000        0.0000        0.0000        0.0000        0.0000        0.0000        0.0000        0.0000        0.0000        0.0000        0.0000        0.0000        0.0000        0.0000        0.0000        0.0000        0.0000        0.0000        0.0000        0.0000        0.0000        0.0000        0.0000        0.0000        0.0000        0.0000        0.0000        0.0000        0.0000        0.0000        0.0000        0.0000        0.0000        0.0000        0.0000        0.0000        0.0000        0.0000
        0.0000        0.0000        0.0000        0.0000        0.0000        0.0000        0.0000        0.0000        0.0000        0.0000        0.0000        0.0000        0.0000        0.0000        0.0000        0.0000        0.0000        0.0000        0.0000        0.0000        0.0000        0.0000        0.0000        0.0000        0.0000        0.0000        0.0000        0.0000        0.0000        0.0000        0.0000        0.0000        0.0000        0.0000        0.0000        0.0000        0.0000        0.0000        0.0000        0.0000        0.0000        0.0000        0.0000        0.0000        0.0000        0.0000        0.0000        0.0000        0.0000        0.0000        0.0000        0.0000        0.0000        0.0000        0.0000        0.0000        0.0000        0.0000        0.0000        0.0000        0.0000        0.0000        0.0000        0.0000        0.0000        0.0000        0.0000        0.0000        0.0000        0.0000        0.0000        0.0000        0.0000        0.0000        0.0000        0.0000        0.0000        0.0000        0.0000        0.0000        0.0000        0.0000        0.0000        0.0000        0.0000        0.0000        0.0000        0.0000        0.0000        0.0000        0.0000        0.0000        0.0000        0.0000        0.0000        0.0000      414.9060      375.4290      334.8716      224.3674      184.8755      190.0008      151.8630      118.7839       94.9249       96.2303      100.4573      102.4399      109.6791      106.0229      109.0538      104.0709      117.9727      115.9841      117.8719      110.8306      116.0419      137.8463      115.3508       89.8145      101.2789      110.2283      161.2681      204.8272      241.3421      247.3176      261.4414      240.9339      240.8416      245.7677      237.1912      249.6478      244.2069      237.6799      256.0361      263.7187      263.1218      275.1264      277.8341      264.0781      307.3884      382.0358      380.8665      363.4100      373.9149      384.4265      434.3411      457.2754      437.0103      428.4977      398.5096      340.8101      283.6386      260.2942      266.8848      255.1376      255.3176      243.8643      204.0025      183.2930      164.4405      170.1575      163.3076      149.1221      136.5345      143.0127      160.1517      150.7272      141.8159      129.4679      135.0853      145.2672      142.7591      142.4865      162.1832      185.6554      182.2604      163.3882      140.4712      115.4961       95.0429       74.8798       74.5210      127.4717      119.8696       73.5527        0.0000        0.0000        0.0000        0.0000      134.2722      169.2539      182.5754      172.4817      153.0086      108.7800        0.0000        0.0000        0.0000        0.0000        0.0000        0.0000        0.0000        0.0000        0.0000        0.0000        0.0000        0.0000        0.0000        0.0000        0.0000        0.0000        0.0000        0.0000        0.0000        0.0000        0.0000        0.0000        0.0000        0.0000        0.0000        0.0000        0.0000        0.0000        0.0000        0.0000        0.0000        0.0000        0.0000        0.0000        0.0000        0.0000        0.0000        0.0000        0.0000        0.0000        0.0000        0.0000        0.0000        0.0000        0.0000        0.0000        0.0000        0.0000        0.0000        0.0000        0.0000        0.0000        0.0000
        0.0000        0.0000        0.0000        0.0000        0.0000        0.0000        0.0000        0.0000        0.0000        0.0000        0.0000        0.0000        0.0000        0.0000        0.0000        0.0000        0.0000        0.0000        0.0000        0.0000        0.0000        0.0000        0.0000        0.0000        0.0000        0.0000        0.0000        0.0000        0.0000        0.0000        0.0000        0.0000        0.0000        0.0000        0.0000        0.0000        0.0000        0.0000        0.0000        0.0000        0.0000        0.0000        0.0000        0.0000        0.0000        0.0000        0.0000        0.0000        0.0000        0.0000        0.0000        0.0000        0.0000        0.0000        0.0000        0.0000        0.0000        0.0000        0.0000        0.0000        0.0000        0.0000        0.0000        0.0000        0.0000        0.0000        0.0000        0.0000        0.0000        0.0000        0.0000        0.0000        0.0000        0.0000        0.0000        0.0000        0.0000        0.0000        0.0000        0.0000        0.0000        0.0000        0.0000        0.0000        0.0000        0.0000        0.0000        0.0000        0.0000        0.0000        0.0000        0.0000        0.0000        0.0000        0.0000        0.0000      392.6952      379.1538      283.3416      225.2871      188.8841      201.9848      188.1595      142.7743      127.0493      113.7171      124.8217      119.0156      133.9868      135.8493      121.7136      114.2154      133.8140      125.3600      126.2456      123.3105      131.0606      129.8969      128.2149      108.4051      115.3865      107.1551      135.8643      209.1132      210.5989      212.8364      232.2850      239.6668      240.8578      239.6611      236.8040      228.3884      232.9406      249.3862      256.1826      267.5094      287.5571      300.7402      303.9369      327.4903      354.3973      338.8437      333.6595      328.3113      338.3064      361.3825      375.6421      460.6972      432.7347      416.9436      402.3322      362.5031      306.2743      275.2155      271.0527      287.5465      256.3101      246.6544      238.2823      205.9392      182.1660      188.3770      177.3702      174.2039      163.9312      151.9448      162.3511      149.7715      141.0711      134.4799      130.3212      169.7387      162.8367      154.9353      169.5941      204.1601      177.3792      160.0219      132.9444      100.8753       88.0610       67.9739       67.7580        0.0000        0.0000        0.0000        0.0000        0.0000        0.0000      111.0038      139.0498      143.4908      165.8637      151.4073      137.8414        0.0000        0.0000        0.0000        0.0000        0.0000        0.0000        0.0000        0.0000        0.0000        0.0000        0.0000        0.0000        0.0000        0.0000        0.0000        0.0000        0.0000        0.0000        0.0000        0.0000        0.0000        0.0000        0.0000        0.0000        0.0000        0.0000        0.0000        0.0000        0.0000        0.0000        0.0000        0.0000        0.0000        0.0000        0.0000        0.0000        0.0000        0.0000        0.0000        0.0000        0.0000        0.0000        0.0000        0.0000        0.0000        0.0000        0.0000        0.0000        0.0000        0.0000        0.0000        0.0000        0.0000        0.0000
        0.0000        0.0000        0.0000        0.0000        0.0000        0.0000        0.0000        0.0000        0.0000        0.0000        0.0000        0.0000        0.0000        0.0000        0.0000        0.0000        0.0000        0.0000        0.0000        0.0000        0.0000        0.0000        0.0000        0.0000        0.0000        0.0000        0.0000        0.0000        0.0000        0.0000        0.0000        0.0000        0.0000        0.0000        0.0000        0.0000        0.0000        0.0000        0.0000        0.0000        0.0000        0.0000        0.0000        0.0000        0.0000        0.0000        0.0000        0.0000        0.0000        0.0000        0.0000        0.0000        0.0000        0.0000        0.0000        0.0000        0.0000        0.0000        0.0000        0.0000        0.0000        0.0000        0.0000        0.0000        0.0000        0.0000        0.0000        0.0000        0.0000        0.0000        0.0000        0.0000        0.0000        0.0000        0.0000        0.0000        0.0000        0.0000        0.0000        0.0000        0.0000        0.0000        0.0000        0.0000        0.0000        0.0000        0.0000        0.0000        0.0000        0.0000        0.0000        0.0000        0.0000        0.0000        0.0000        0.0000      471.0456      404.4957      300.4142      241.1476      209.6541      192.5497      184.2563      141.5486      138.9765      136.7183      136.1555      127.0605      140.0111      149.8145      143.6366      144.5907      138.0797      130.1492      128.7686      141.4465      144.9098      135.9792      142.4177      139.8170      122.3020      118.3997      156.0052      188.1092      183.9821      190.6381      214.7417      215.2891      232.7409      235.5437      255.1725      236.6927      247.1647      263.5723      270.4582      303.9008      342.8381      351.6602      332.3812      330.1594      330.0878      336.8962      345.8733      306.4200      296.0757      304.1880      334.7080      428.3124      443.2194      439.9066      425.4939      337.7325      322.6799      314.7645      304.8595      312.8116      279.2295      247.0726      260.3023      229.8934      228.4157      204.6122      204.0766      193.8963      187.6857      178.5528      167.0142      155.4000      150.8893      156.9800      159.0237      174.1599      194.0189      178.0699      168.5584      192.4082      203.8836      152.9706      128.7407       93.7260       83.5820       71.0875        0.0000        0.0000        0.0000        0.0000        0.0000        0.0000      110.5456      127.6037      143.3474      154.8407      144.7964      142.3255      173.9651        0.0000        0.0000        0.0000        0.0000        0.0000        0.0000        0.0000        0.0000        0.0000        0.0000        0.0000        0.0000        0.0000        0.0000        0.0000        0.0000        0.0000        0.0000        0.0000        0.0000        0.0000        0.0000        0.0000        0.0000        0.0000        0.0000        0.0000        0.0000        0.0000        0.0000        0.0000        0.0000        0.0000        0.0000        0.0000        0.0000        0.0000        0.0000        0.0000        0.0000        0.0000        0.0000        0.0000        0.0000        0.0000        0.0000        0.0000        0.0000        0.0000        0.0000        0.0000        0.0000        0.0000        0.0000
        0.0000        0.0000        0.0000        0.0000        0.0000        0.0000        0.0000        0.0000        0.0000        0.0000        0.0000        0.0000        0.0000        0.0000        0.0000        0.0000        0.0000        0.0000        0.0000        0.0000        0.0000        0.0000        0.0000        0.0000        0.0000        0.0000        0.0000        0.0000        0.0000        0.0000        0.0000        0.0000        0.0000        0.0000        0.0000        0.0000        0.0000        0.0000        0.0000        0.0000        0.0000        0.0000        0.0000        0.0000        0.0000        0.0000        0.0000        0.0000        0.0000        0.0000        0.0000        0.0000        0.0000        0.0000        0.0000        0.0000        0.0000        0.0000        0.0000        0.0000        0.0000        0.0000        0.0000        0.0000        0.0000        0.0000        0.0000        0.0000        0.0000        0.0000        0.0000        0.0000        0.0000        0.0000        0.0000        0.0000        0.0000        0.0000        0.0000        0.0000        0.0000        0.0000        0.0000        0.0000        0.0000        0.0000        0.0000        0.0000        0.0000        0.0000        0.0000        0.0000        0.0000        0.0000        0.0000        0.0000        0.0000      382.8129      304.7003      250.9154      226.5276      194.8393      183.3511      158.4022      135.0316      132.4433      129.2884      138.7006      140.7933      161.8101      170.7928      160.6793      186.7672      140.1506      158.7583      158.9112      148.3438      159.7689      150.9138      143.2003      147.5802      138.6922      164.8049      170.3562      176.3729      200.2105      218.1952      258.8124      274.2328      262.1005      252.3707      234.5509      246.6349      256.6597      270.4975      317.1726      331.9309      328.0383      311.9783      371.9440      335.5150      334.8647      331.1318      360.6660      376.8782      310.4052      299.8230      382.6032      447.2280      472.9194      420.2327      321.1463      361.5324      353.4087      343.9173      338.1143      300.7749      287.6709      279.5655      273.0618      274.5078      262.7911      264.3576      223.5627      212.3797      207.4606      205.6365      203.0502      170.1380      180.6630      177.8013      207.2913      215.1383      201.6231      211.7480      211.0642      182.2084      160.9886      142.6635      101.9472       98.0890        0.0000        0.0000        0.0000        0.0000        0.0000        0.0000        0.0000      132.1571      149.5919      185.8979      193.2275      160.8282      158.0637      177.3695        0.0000        0.0000        0.0000        0.0000        0.0000        0.0000        0.0000        0.0000        0.0000        0.0000        0.0000        0.0000        0.0000        0.0000        0.0000        0.0000        0.0000        0.0000        0.0000        0.0000        0.0000        0.0000        0.0000        0.0000        0.0000        0.0000        0.0000        0.0000        0.0000        0.0000        0.0000        0.0000        0.0000        0.0000        0.0000        0.0000        0.0000        0.0000        0.0000        0.0000        0.0000        0.0000        0.0000        0.0000        0.0000        0.0000        0.0000        0.0000        0.0000        0.0000        0.0000        0.0000        0.0000        0.0000
        0.0000        0.0000        0.0000        0.0000        0.0000        0.0000        0.0000        0.0000        0.0000        0.0000        0.0000        0.0000        0.0000        0.0000        0.0000        0.0000        0.0000        0.0000        0.0000        0.0000        0.0000        0.0000        0.0000        0.0000        0.0000        0.0000        0.0000        0.0000        0.0000        0.0000        0.0000        0.0000        0.0000        0.0000        0.0000        0.0000        0.0000        0.0000        0.0000        0.0000        0.0000        0.0000        0.0000        0.0000        0.0000        0.0000        0.0000        0.0000        0.0000        0.0000        0.0000        0.0000        0.0000        0.0000        0.0000        0.0000        0.0000        0.0000        0.0000        0.0000        0.0000        0.0000        0.0000        0.0000        0.0000        0.0000        0.0000        0.0000        0.0000        0.0000        0.0000        0.0000        0.0000        0.0000        0.0000        0.0000        0.0000        0.0000        0.0000        0.0000        0.0000        0.0000        0.0000        0.0000        0.0000        0.0000        0.0000        0.0000        0.0000        0.0000        0.0000        0.0000        0.0000        0.0000        0.0000        0.0000      352.1102      306.7768      256.4242      255.7525        0.0000      209.7396      234.7151      203.4302      163.3241      147.4311      154.7417      149.9989      159.6290      167.9488      153.2215      153.2694      165.0131      172.1334      155.0902      149.5506      154.0854      165.1533      161.1001      151.6866      140.9494      128.0662      140.1844      176.2624      170.9890      179.8852      219.2874      271.8293      299.7020      304.0941      279.2408      246.8256      244.9258      225.5876      248.1870      266.0620      262.1580      276.9959      314.9680      359.4766      334.9451      334.7331      368.3161      303.2138      287.5309      271.3464      287.9100      317.8927      362.1008      339.7110      338.9285      294.6252      291.4101      308.8275      265.2548      338.6032      344.3523      329.2019      335.8730      379.6568      382.8606      383.0457      351.4190      303.8514      274.7822      266.6736      263.2839      225.8505      221.6755      215.6788      233.1231      245.5289      322.8687      261.2756      244.0480      190.5728      166.7290      137.2433      134.2105        0.0000        0.0000        0.0000        0.0000        0.0000       82.3200       85.7100        0.0000      223.2003      220.8105      264.6663      306.7602      273.6880      239.1370      242.6401        0.0000        0.0000        0.0000        0.0000        0.0000        0.0000        0.0000        0.0000        0.0000        0.0000        0.0000        0.0000        0.0000        0.0000        0.0000        0.0000        0.0000        0.0000        0.0000        0.0000        0.0000        0.0000        0.0000        0.0000        0.0000        0.0000        0.0000        0.0000        0.0000        0.0000        0.0000        0.0000        0.0000        0.0000        0.0000        0.0000        0.0000        0.0000        0.0000        0.0000        0.0000        0.0000        0.0000        0.0000        0.0000        0.0000        0.0000        0.0000        0.0000        0.0000        0.0000        0.0000        0.0000        0.0000        0.0000
        0.0000        0.0000        0.0000        0.0000        0.0000        0.0000        0.0000        0.0000        0.0000        0.0000        0.0000        0.0000        0.0000        0.0000        0.0000        0.0000        0.0000        0.0000        0.0000        0.0000        0.0000        0.0000        0.0000        0.0000        0.0000        0.0000        0.0000        0.0000        0.0000        0.0000        0.0000        0.0000        0.0000        0.0000        0.0000        0.0000        0.0000        0.0000        0.0000        0.0000        0.0000        0.0000        0.0000        0.0000        0.0000        0.0000        0.0000        0.0000        0.0000        0.0000        0.0000        0.0000        0.0000        0.0000        0.0000        0.0000        0.0000        0.0000        0.0000        0.0000        0.0000        0.0000        0.0000        0.0000        0.0000        0.0000        0.0000        0.0000        0.0000        0.0000        0.0000        0.0000        0.0000        0.0000        0.0000        0.0000        0.0000        0.0000        0.0000        0.0000        0.0000        0.0000        0.0000        0.0000        0.0000        0.0000        0.0000        0.0000        0.0000        0.0000        0.0000        0.0000        0.0000        0.0000        0.0000        0.0000        0.0000      250.4565        0.0000        0.0000        0.0000      228.6304      240.2265      211.2584      193.9035      177.0033      176.3244      160.8408      167.6496      172.2742      174.2494      167.7766      162.5155      180.1655      175.2063      170.6109      161.3285      166.9861      162.5362      165.3233      139.1212      138.2491      150.4224      170.0572      177.0418      193.4726      239.9759      286.1948      293.1543      316.0638      304.6901      272.3231      252.7083      232.8300      234.5003      240.1677      228.8060      270.7223      303.4869      314.8937      330.8957      385.9998      325.4503      271.8936      279.4669      282.8465      301.5091      324.5455      326.0874      313.8041      333.2768      312.0525      285.9250      300.5986      307.7850      350.7110      362.4200      365.0873      344.8705      414.6315      424.8214      419.2944      389.0333      354.4069      313.2676      299.1630      292.1264      254.6455      256.8895      233.2277      243.4456      247.3506      272.4250      289.1237      241.7019      212.3875      184.9751      164.4904      157.1444        0.0000        0.0000        0.0000        0.0000        0.0000       85.4100       70.6200       79.3500      246.9411      273.2346      332.2878      324.8266      286.2551      275.7277      280.8254        0.0000        0.0000        0.0000        0.0000        0.0000        0.0000        0.0000        0.0000        0.0000        0.0000        0.0000        0.0000        0.0000        0.0000        0.0000        0.0000        0.0000        0.0000        0.0000        0.0000        0.0000        0.0000        0.0000        0.0000        0.0000        0.0000        0.0000        0.0000        0.0000        0.0000        0.0000        0.0000        0.0000        0.0000        0.0000        0.0000        0.0000        0.0000        0.0000        0.0000        0.0000        0.0000        0.0000        0.0000        0.0000        0.0000        0.0000        0.0000        0.0000        0.0000        0.0000        0.0000        0.0000        0.0000        0.0000
        0.0000        0.0000        0.0000        0.0000        0.0000        0.0000        0.0000        0.0000        0.0000        0.0000        0.0000        0.0000        0.0000        0.0000        0.0000        0.0000        0.0000        0.0000        0.0000        0.0000        0.0000        0.0000        0.0000        0.0000        0.0000        0.0000        0.0000        0.0000        0.0000        0.0000        0.0000        0.0000        0.0000        0.0000        0.0000        0.0000        0.0000        0.0000        0.0000        0.0000        0.0000        0.0000        0.0000        0.0000        0.0000        0.0000        0.0000        0.0000        0.0000        0.0000        0.0000        0.0000        0.0000        0.0000        0.0000        0.0000        0.0000        0.0000        0.0000        0.0000        0.0000        0.0000        0.0000        0.0000        0.0000        0.0000        0.0000        0.0000        0.0000        0.0000        0.0000        0.0000        0.0000        0.0000        0.0000        0.0000        0.0000        0.0000        0.0000        0.0000        0.0000        0.0000        0.0000        0.0000        0.0000        0.0000        0.0000        0.0000        0.0000        0.0000        0.0000        0.0000        0.0000        0.0000        0.0000        0.0000        0.0000        0.0000        0.0000        0.0000        0.0000      228.9348      270.1243      255.7484      212.5715      203.8046      198.8906      185.1691      198.5566      188.0979      194.6698      189.4648      170.7864      205.2570      183.1673      169.7778      173.6091      197.5822      191.9369      173.2564      168.3589      184.5868      195.6569      187.2742      199.5983      221.9929      271.5573      299.0670      299.8361      311.7840      302.0450      272.4181      278.5052      255.1369      243.5780      230.5741      254.2794      273.1324      281.4095      377.1479      329.9472      304.9803      292.5092      315.8738      335.4174      279.1293      301.0163      320.5133      354.0659      346.8568      328.5875      299.3859      292.7799      311.9574      334.0090      365.7452      373.5557      349.4872      327.8530      417.2326      399.4891      402.3337      418.9106      356.4511      336.2829      328.7419      320.0018      276.8577      273.2899      305.0606      311.8001      303.1753      332.6489      254.5241      229.3230      220.8902      222.8528        0.0000        0.0000        0.0000        0.0000        0.0000        0.0000       86.6400       97.5300       88.6200       94.3200      289.5751      320.2786      337.5794      334.0213      308.3497      293.6187      287.2241        0.0000        0.0000        0.0000        0.0000        0.0000        0.0000        0.0000        0.0000        0.0000        0.0000        0.0000        0.0000        0.0000        0.0000        0.0000        0.0000        0.0000        0.0000        0.0000        0.0000        0.0000        0.0000        0.0000        0.0000        0.0000        0.0000        0.0000        0.0000        0.0000        0.0000        0.0000        0.0000        0.0000        0.0000        0.0000        0.0000        0.0000        0.0000        0.0000        0.0000        0.0000        0.0000        0.0000        0.0000        0.0000        0.0000        0.0000        0.0000        0.0000        0.0000        0.0000        0.0000        0.0000        0.0000        0.0000
        0.0000        0.0000        0.0000        0.0000        0.0000        0.0000        0.0000        0.0000        0.0000        0.0000        0.0000        0.0000        0.0000        0.0000        0.0000        0.0000        0.0000        0.0000        0.0000        0.0000        0.0000        0.0000        0.0000        0.0000        0.0000        0.0000        0.0000        0.0000        0.0000        0.0000        0.0000        0.0000        0.0000        0.0000        0.0000        0.0000        0.0000        0.0000        0.0000        0.0000        0.0000        0.0000        0.0000        0.0000        0.0000        0.0000        0.0000        0.0000        0.0000        0.0000        0.0000        0.0000        0.0000        0.0000        0.0000        0.0000        0.0000        0.0000        0.0000        0.0000        0.0000        0.0000        0.0000        0.0000        0.0000        0.0000        0.0000        0.0000        0.0000        0.0000        0.0000        0.0000        0.0000        0.0000        0.0000        0.0000        0.0000        0.0000        0.0000        0.0000        0.0000        0.0000        0.0000        0.0000        0.0000        0.0000        0.0000        0.0000        0.0000        0.0000        0.0000        0.0000        0.0000        0.0000        0.0000        0.0000        0.0000        0.0000        0.0000        0.0000        0.0000        0.0000      272.3442      276.1837      244.7524      224.5283      208.7914      196.2166      213.5197      202.1692      198.6771      192.3103      208.4686      224.1100      242.1469      217.8784      237.7445      242.1346      242.4106      235.0626      214.9221      225.3443      238.2925      220.6128      238.7957      230.4375      265.2104      354.4291      328.6570      332.5417      325.3152      295.8589      322.5391      277.6155      268.4756      249.2499      301.9085      280.8879      323.7171      296.8810      299.6784      304.4428      294.9576      306.2183      310.7017      325.2495      308.7577      318.0569      322.5396      338.3815      342.6742      320.8479      331.8182      341.2968      336.3678      362.9398      353.9754      343.2955      352.6866      410.3803      433.0850      407.5465      413.5791      380.4009      369.7959      365.3427      334.4709      328.9267      309.7953      344.4984      357.1533      372.8247      348.3044      275.4915      228.4816      213.0191      205.2144        0.0000        0.0000        0.0000        0.0000        0.0000        0.0000        0.0000      132.3600      174.2700      170.3100      296.7493      314.6344      330.7290      329.2742      303.8337      291.5884      315.8444        0.0000        0.0000        0.0000        0.0000        0.0000        0.0000        0.0000        0.0000        0.0000        0.0000        0.0000        0.0000        0.0000        0.0000        0.0000        0.0000        0.0000        0.0000        0.0000        0.0000        0.0000        0.0000        0.0000        0.0000        0.0000        0.0000        0.0000        0.0000        0.0000        0.0000        0.0000        0.0000        0.0000        0.0000        0.0000        0.0000        0.0000        0.0000        0.0000        0.0000        0.0000        0.0000        0.0000        0.0000        0.0000        0.0000        0.0000        0.0000        0.0000        0.0000        0.0000        0.0000        0.0000        0.0000        0.0000
        0.0000        0.0000        0.0000        0.0000        0.0000        0.0000        0.0000        0.0000        0.0000        0.0000        0.0000        0.0000        0.0000        0.0000        0.0000        0.0000        0.0000        0.0000        0.0000        0.0000        0.0000        0.0000        0.0000        0.0000        0.0000        0.0000        0.0000        0.0000        0.0000        0.0000        0.0000        0.0000        0.0000        0.0000        0.0000        0.0000        0.0000        0.0000        0.0000        0.0000        0.0000        0.0000        0.0000        0.0000        0.0000        0.0000        0.0000        0.0000        0.0000        0.0000        0.0000        0.0000        0.0000        0.0000        0.0000        0.0000        0.0000        0.0000        0.0000        0.0000        0.0000        0.0000        0.0000        0.0000        0.0000        0.0000        0.0000        0.0000        0.0000        0.0000        0.0000        0.0000        0.0000        0.0000        0.0000        0.0000        0.0000        0.0000        0.0000        0.0000        0.0000        0.0000        0.0000        0.0000        0.0000        0.0000        0.0000        0.0000        0.0000        0.0000        0.0000        0.0000        0.0000        0.0000        0.0000        0.0000        0.0000        0.0000        0.0000        0.0000        0.0000        0.0000        0.0000      274.5900      293.8814      255.4543      246.8830      222.6368      213.8184      211.5862      238.8622      271.0405      283.2655      295.9260      306.0149      358.9606      381.7603      384.1558      361.9311      319.0922      294.2067      280.5787      282.6642      265.7228      252.8447      254.7458      316.6532        0.0000        0.0000      327.3890      329.5496      299.5906      299.2561      284.3526      248.6591      280.7755      280.3195      295.4072      294.1563      294.4685      317.0780      328.4621      339.4117      313.9123      324.8164      358.9738      374.4659      352.4111      342.3627      358.9268      369.0652      366.0781      392.4281      374.2761      366.6776      381.2465      391.7106      372.6009      380.1936      367.4317      391.2005      416.4964      415.9874      427.7272      424.2561      410.1499      381.7014      378.9326      363.4771      328.2976      340.6372      267.8701      246.1600      221.0178        0.0000        0.0000        0.0000        0.0000        0.0000        0.0000        0.0000        0.0000        0.0000        0.0000        0.0000        0.0000        0.0000      289.5865      290.7967      292.3391      294.5876      266.0751      259.5716        0.0000        0.0000        0.0000        0.0000        0.0000        0.0000        0.0000        0.0000        0.0000        0.0000        0.0000        0.0000        0.0000        0.0000        0.0000        0.0000        0.0000        0.0000        0.0000        0.0000        0.0000        0.0000        0.0000        0.0000        0.0000        0.0000        0.0000        0.0000        0.0000        0.0000        0.0000        0.0000        0.0000        0.0000        0.0000        0.0000        0.0000        0.0000        0.0000        0.0000        0.0000        0.0000        0.0000        0.0000        0.0000        0.0000        0.0000        0.0000        0.0000        0.0000        0.0000        0.0000        0.0000        0.0000        0.0000        0.0000
        0.0000        0.0000        0.0000        0.0000        0.0000        0.0000        0.0000        0.0000        0.0000        0.0000        0.0000        0.0000        0.0000        0.0000        0.0000        0.0000        0.0000        0.0000        0.0000        0.0000        0.0000        0.0000        0.0000        0.0000        0.0000        0.0000        0.0000        0.0000        0.0000        0.0000        0.0000        0.0000        0.0000        0.0000        0.0000        0.0000        0.0000        0.0000        0.0000        0.0000        0.0000        0.0000        0.0000        0.0000        0.0000        0.0000        0.0000        0.0000        0.0000        0.0000        0.0000        0.0000        0.0000        0.0000        0.0000        0.0000        0.0000        0.0000        0.0000        0.0000        0.0000        0.0000        0.0000        0.0000        0.0000        0.0000        0.0000        0.0000        0.0000        0.0000        0.0000        0.0000        0.0000        0.0000        0.0000        0.0000        0.0000        0.0000        0.0000        0.0000        0.0000        0.0000        0.0000        0.0000        0.0000        0.0000        0.0000        0.0000        0.0000        0.0000        0.0000        0.0000        0.0000        0.0000        0.0000        0.0000        0.0000        0.0000        0.0000        0.0000        0.0000        0.0000        0.0000      263.9493      284.0343      271.7717      252.6573      228.9128      216.6839      231.7262      262.7606      301.3683      318.4779      328.5807      370.2754      420.1935      437.7521      435.4400      407.0296      315.4345      325.0916      330.1566      281.9793      264.5757      273.2956      340.0505        0.0000        0.0000        0.0000        0.0000        0.0000        0.0000      274.0695      285.4883      281.5885      314.3413      275.2282      289.7280      300.1383      334.2939      345.3762      342.0737      359.2329      341.6588      334.1031      368.0696      378.9879      370.5353      377.1041      376.4799      371.7459      375.7197      369.0529      389.8729      379.1713      385.2630      411.6774      398.8266      386.8936      395.0019      372.6688      415.6346      424.7770      435.6288      426.0398      390.0562      398.2081      398.2583      352.6550      316.9611      304.5701      236.4860        0.0000        0.0000        0.0000        0.0000        0.0000        0.0000        0.0000        0.0000        0.0000        0.0000        0.0000        0.0000        0.0000        0.0000        0.0000      283.7075      291.9838      289.6751      301.0359      260.4365      262.2029      275.7309        0.0000        0.0000        0.0000        0.0000        0.0000        0.0000        0.0000        0.0000        0.0000        0.0000        0.0000        0.0000        0.0000        0.0000        0.0000        0.0000        0.0000        0.0000        0.0000        0.0000        0.0000        0.0000        0.0000        0.0000        0.0000        0.0000        0.0000        0.0000        0.0000        0.0000        0.0000        0.0000        0.0000        0.0000        0.0000        0.0000        0.0000        0.0000        0.0000        0.0000        0.0000        0.0000        0.0000        0.0000        0.0000        0.0000        0.0000        0.0000        0.0000        0.0000        0.0000        0.0000        0.0000        0.0000        0.0000
        0.0000        0.0000        0.0000        0.0000        0.0000        0.0000        0.0000        0.0000        0.0000        0.0000        0.0000        0.0000        0.0000        0.0000        0.0000        0.0000        0.0000        0.0000        0.0000        0.0000        0.0000        0.0000        0.0000        0.0000        0.0000        0.0000        0.0000        0.0000        0.0000        0.0000        0.0000        0.0000        0.0000        0.0000        0.0000        0.0000        0.0000        0.0000        0.0000        0.0000        0.0000        0.0000        0.0000        0.0000        0.0000        0.0000        0.0000        0.0000        0.0000        0.0000        0.0000        0.0000        0.0000        0.0000        0.0000        0.0000        0.0000        0.0000        0.0000        0.0000        0.0000        0.0000        0.0000        0.0000        0.0000        0.0000        0.0000        0.0000        0.0000        0.0000        0.0000        0.0000        0.0000        0.0000        0.0000        0.0000        0.0000        0.0000        0.0000        0.0000        0.0000        0.0000        0.0000        0.0000        0.0000        0.0000        0.0000        0.0000        0.0000        0.0000        0.0000        0.0000        0.0000        0.0000        0.0000        0.0000        0.0000        0.0000        0.0000        0.0000        0.0000        0.0000        0.0000      241.9937      257.5838      245.4259      259.1968      221.9295      220.8495      225.4722      246.0682      305.1234      310.4406      335.8915      358.1487      411.7493      438.2744        0.0000      431.3635      377.4265        0.0000        0.0000      333.6029      294.8184        0.0000        0.0000        0.0000        0.0000        0.0000        0.0000        0.0000        0.0000      292.3274      285.5097      289.7172      309.4597      295.5114      298.9000      324.9507      345.0741      336.8726      371.9017      425.2943      366.5694      356.5803      389.5593      359.4727      359.8112      397.3014      379.2482      395.7003      356.1063      375.4611      425.2485      424.9768      420.4142      439.9491      421.8664      419.1772      425.3921      385.2705      387.0589      399.2639      412.9659      398.8369      394.6192      414.8759        0.0000        0.0000        0.0000        0.0000        0.0000        0.0000        0.0000        0.0000        0.0000        0.0000        0.0000        0.0000        0.0000        0.0000        0.0000        0.0000        0.0000        0.0000        0.0000        0.0000      298.3047      288.0105      275.5313      307.1537      275.9977        0.0000        0.0000        0.0000        0.0000        0.0000        0.0000        0.0000        0.0000        0.0000        0.0000        0.0000        0.0000        0.0000        0.0000        0.0000        0.0000        0.0000        0.0000        0.0000        0.0000        0.0000        0.0000        0.0000        0.0000        0.0000        0.0000        0.0000        0.0000        0.0000        0.0000        0.0000        0.0000        0.0000        0.0000        0.0000        0.0000        0.0000        0.0000        0.0000        0.0000        0.0000        0.0000        0.0000        0.0000        0.0000        0.0000        0.0000        0.0000        0.0000        0.0000        0.0000        0.0000        0.0000        0.0000        0.0000        0.0000        0.0000
        0.0000        0.0000        0.0000        0.0000        0.0000        0.0000        0.0000        0.0000        0.0000        0.0000        0.0000        0.0000        0.0000        0.0000        0.0000        0.0000        0.0000        0.0000        0.0000        0.0000        0.0000        0.0000        0.0000        0.0000        0.0000        0.0000        0.0000        0.0000        0.0000        0.0000        0.0000        0.0000        0.0000        0.0000        0.0000        0.0000        0.0000        0.0000        0.0000        0.0000        0.0000        0.0000        0.0000        0.0000        0.0000        0.0000        0.0000        0.0000        0.0000        0.0000        0.0000        0.0000        0.0000        0.0000        0.0000        0.0000        0.0000        0.0000        0.0000        0.0000        0.0000        0.0000        0.0000        0.0000        0.0000        0.0000        0.0000        0.0000        0.0000        0.0000        0.0000        0.0000        0.0000        0.0000        0.0000        0.0000        0.0000        0.0000        0.0000        0.0000        0.0000        0.0000        0.0000        0.0000        0.0000        0.0000        0.0000        0.0000        0.0000        0.0000        0.0000        0.0000        0.0000        0.0000        0.0000        0.0000        0.0000        0.0000        0.0000        0.0000        0.0000        0.0000        0.0000      260.3514      261.9351      238.4593      242.6970      216.2547      219.5740      214.5002      232.8684      264.0630      291.8434      319.7651        0.0000        0.0000        0.0000        0.0000        0.0000        0.0000        0.0000        0.0000        0.0000        0.0000        0.0000        0.0000        0.0000        0.0000        0.0000        0.0000        0.0000        0.0000        0.0000      287.6926      309.5205      318.9578      324.3000      323.3680      352.7994      385.2278      443.9835      442.2227      446.3175      393.2354      382.9098      383.6861      362.1013      345.1800      342.4014      353.8460      358.6752      373.5233      422.1978      450.3624      472.4233      478.3098      460.5195      442.4673      440.9440      433.7641      395.0336      378.2703      406.6152      402.7211      375.7546      367.6052        0.0000        0.0000        0.0000        0.0000        0.0000        0.0000        0.0000        0.0000        0.0000        0.0000        0.0000        0.0000        0.0000        0.0000        0.0000        0.0000        0.0000        0.0000        0.0000        0.0000        0.0000        0.0000      284.5709      268.9592      279.4360        0.0000      267.6044      250.0272        0.0000        0.0000        0.0000        0.0000        0.0000        0.0000        0.0000        0.0000        0.0000        0.0000        0.0000        0.0000        0.0000        0.0000        0.0000        0.0000        0.0000        0.0000        0.0000        0.0000        0.0000        0.0000        0.0000        0.0000        0.0000        0.0000        0.0000        0.0000        0.0000        0.0000        0.0000        0.0000        0.0000        0.0000        0.0000        0.0000        0.0000        0.0000        0.0000        0.0000        0.0000        0.0000        0.0000        0.0000        0.0000        0.0000        0.0000        0.0000        0.0000        0.0000        0.0000        0.0000        0.0000        0.0000        0.0000
        0.0000        0.0000        0.0000        0.0000        0.0000        0.0000        0.0000        0.0000        0.0000        0.0000        0.0000        0.0000        0.0000        0.0000        0.0000        0.0000        0.0000        0.0000        0.0000        0.0000        0.0000        0.0000        0.0000        0.0000        0.0000        0.0000        0.0000        0.0000        0.0000        0.0000        0.0000        0.0000        0.0000        0.0000        0.0000        0.0000        0.0000        0.0000        0.0000        0.0000        0.0000        0.0000        0.0000        0.0000        0.0000        0.0000        0.0000        0.0000        0.0000        0.0000        0.0000        0.0000        0.0000        0.0000        0.0000        0.0000        0.0000        0.0000        0.0000        0.0000        0.0000        0.0000        0.0000        0.0000        0.0000        0.0000        0.0000        0.0000        0.0000        0.0000        0.0000        0.0000        0.0000        0.0000        0.0000        0.0000        0.0000        0.0000        0.0000        0.0000        0.0000        0.0000        0.0000        0.0000        0.0000        0.0000        0.0000        0.0000        0.0000        0.0000        0.0000        0.0000        0.0000        0.0000        0.0000        0.0000        0.0000        0.0000        0.0000        0.0000        0.0000        0.0000        0.0000        0.0000        0.0000      222.8681      226.3328      196.3228      183.9096      189.8341      205.3610      223.2620      242.4160      271.4717      305.3291        0.0000        0.0000        0.0000        0.0000        0.0000        0.0000        0.0000        0.0000        0.0000        0.0000        0.0000        0.0000        0.0000        0.0000        0.0000        0.0000        0.0000        0.0000      285.6937      325.1589      349.1552      380.4810      386.9729      472.6118      579.0254      551.9238      555.9625      512.9931      442.5341      420.3109      365.9564      338.7751      305.3041      315.9547      293.4540      314.4603      407.3607      445.2229      474.6689      496.9055      488.8454      469.5693      438.3709      403.0018      423.2723      409.4314      354.7847      305.0285      211.3200      164.6400        0.0000        0.0000        0.0000        0.0000        0.0000        0.0000        0.0000        0.0000        0.0000        0.0000        0.0000        0.0000        0.0000        0.0000        0.0000        0.0000        0.0000        0.0000        0.0000        0.0000        0.0000        0.0000        0.0000        0.0000      284.2619      266.4393        0.0000      185.1900      119.4300        0.0000        0.0000        0.0000        0.0000        0.0000        0.0000        0.0000        0.0000        0.0000        0.0000        0.0000        0.0000        0.0000        0.0000        0.0000        0.0000        0.0000        0.0000        0.0000        0.0000        0.0000        0.0000        0.0000        0.0000        0.0000        0.0000        0.0000        0.0000        0.0000        0.0000        0.0000        0.0000        0.0000        0.0000        0.0000        0.0000        0.0000        0.0000        0.0000        0.0000        0.0000        0.0000        0.0000        0.0000        0.0000        0.0000        0.0000        0.0000        0.0000        0.0000        0.0000        0.0000        0.0000        0.0000        0.0000
        0.0000        0.0000        0.0000        0.0000        0.0000        0.0000        0.0000        0.0000        0.0000        0.0000        0.0000        0.0000        0.0000        0.0000        0.0000        0.0000        0.0000        0.0000        0.0000        0.0000        0.0000        0.0000        0.0000        0.0000        0.0000        0.0000        0.0000        0.0000        0.0000        0.0000        0.0000        0.0000        0.0000        0.0000        0.0000        0.0000        0.0000        0.0000        0.0000        0.0000        0.0000        0.0000        0.0000        0.0000        0.0000        0.0000        0.0000        0.0000        0.0000        0.0000        0.0000        0.0000        0.0000        0.0000        0.0000        0.0000        0.0000        0.0000        0.0000        0.0000        0.0000        0.0000        0.0000        0.0000        0.0000        0.0000        0.0000        0.0000        0.0000        0.0000        0.0000        0.0000        0.0000        0.0000        0.0000        0.0000        0.0000        0.0000        0.0000        0.0000        0.0000        0.0000        0.0000        0.0000        0.0000        0.0000        0.0000        0.0000        0.0000        0.0000        0.0000        0.0000        0.0000        0.0000        0.0000        0.0000        0.0000        0.0000        0.0000        0.0000        0.0000        0.0000        0.0000        0.0000        0.0000        0.0000      232.7776      197.2722      191.4381      182.1336      198.1634      205.4314      226.4951      253.3295      274.1085        0.0000        0.0000        0.0000        0.0000        0.0000        0.0000        0.0000        0.0000        0.0000        0.0000        0.0000        0.0000        0.0000        0.0000        0.0000        0.0000        0.0000        0.0000        0.0000        0.0000      360.6049      384.5010      437.7578      524.2725      602.6273      610.5071      750.6953      503.7950      382.2292      328.5477      289.1855      295.6542      269.5013      277.3464      264.1779      293.8359      363.3571      418.0742      439.0904      448.3152      453.8860      445.0793      390.6746      389.1584      318.8720        0.0000        0.0000      299.5797        0.0000        0.0000        0.0000        0.0000        0.0000        0.0000        0.0000        0.0000        0.0000        0.0000        0.0000        0.0000        0.0000        0.0000        0.0000        0.0000        0.0000        0.0000        0.0000        0.0000        0.0000        0.0000        0.0000        0.0000        0.0000        0.0000      266.6963      264.6280        0.0000        0.0000        0.0000        0.0000        0.0000        0.0000        0.0000        0.0000        0.0000        0.0000        0.0000        0.0000        0.0000        0.0000        0.0000        0.0000        0.0000        0.0000        0.0000        0.0000        0.0000        0.0000        0.0000        0.0000        0.0000        0.0000        0.0000        0.0000        0.0000        0.0000        0.0000        0.0000        0.0000        0.0000        0.0000        0.0000        0.0000        0.0000        0.0000        0.0000        0.0000        0.0000        0.0000        0.0000        0.0000        0.0000        0.0000        0.0000        0.0000        0.0000        0.0000        0.0000        0.0000        0.0000        0.0000        0.0000        0.0000        0.0000
[truncated: 212,709 more chars]
