# Supplementary material for: Multidimensional evaluation of the TRMM 3B43V7 satellite-based precipitation product in mainland China from 1998–2016
Source: PeerJ. 2020 Feb 20;8:e8615. doi: 10.7717/peerj.8615 (PMC7036276; doi:10.7717/peerj.8615)
Supplement: Supplemental Information 2 [file peerj-08-8615-s002.zip › TRMM_3B43 data/TRMM 3B43 data-Year-Month/2011-07.txt]

ncols         249
nrows         175
xllcorner     73.250
yllcorner     6.500
cellsize      0.25000
        0.0000        0.0000        0.0000        0.0000        0.0000        0.0000        0.0000        0.0000        0.0000        0.0000        0.0000        0.0000        0.0000        0.0000        0.0000        0.0000        0.0000        0.0000        0.0000        0.0000        0.0000        0.0000        0.0000        0.0000        0.0000        0.0000        0.0000        0.0000        0.0000        0.0000        0.0000        0.0000        0.0000        0.0000        0.0000        0.0000        0.0000        0.0000        0.0000        0.0000        0.0000        0.0000        0.0000        0.0000        0.0000        0.0000        0.0000        0.0000        0.0000        0.0000        0.0000        0.0000        0.0000        0.0000        0.0000        0.0000        0.0000        0.0000        0.0000        0.0000        0.0000        0.0000        0.0000        0.0000        0.0000        0.0000        0.0000        0.0000        0.0000        0.0000        0.0000        0.0000        0.0000        0.0000        0.0000        0.0000        0.0000        0.0000        0.0000        0.0000        0.0000        0.0000        0.0000        0.0000        0.0000        0.0000        0.0000        0.0000        0.0000        0.0000        0.0000        0.0000        0.0000        0.0000        0.0000        0.0000        0.0000        0.0000        0.0000        0.0000        0.0000        0.0000        0.0000        0.0000        0.0000        0.0000        0.0000        0.0000        0.0000        0.0000        0.0000        0.0000        0.0000        0.0000        0.0000        0.0000        0.0000        0.0000        0.0000        0.0000        0.0000        0.0000        0.0000        0.0000        0.0000        0.0000        0.0000        0.0000        0.0000        0.0000        0.0000        0.0000        0.0000        0.0000        0.0000        0.0000        0.0000        0.0000        0.0000        0.0000        0.0000        0.0000        0.0000        0.0000        0.0000        0.0000        0.0000        0.0000        0.0000        0.0000        0.0000        0.0000        0.0000        0.0000        0.0000        0.0000        0.0000        0.0000        0.0000        0.0000        0.0000        0.0000        0.0000        0.0000        0.0000        0.0000        0.0000        0.0000        0.0000        0.0000        0.0000        0.0000        0.0000      119.0351      130.2537      135.3473        0.0000        0.0000        0.0000      165.0625      168.7393      181.0791      180.1030      213.0765      212.3360      227.7104      236.5633      208.6814      207.8425      201.9904      190.1689      207.1756      188.7871      168.4861      169.7788      163.6528      169.5847      191.9144      170.1212      139.6487      136.0749      131.1746      134.4436      173.3633      179.5412      158.2325      141.6399      142.9085      140.3327      148.7408      142.4655      138.3983      125.5512      137.2637      143.6314      118.6926      116.9892       86.4037       75.7629        0.0000        0.0000        0.0000        0.0000        0.0000        0.0000        0.0000        0.0000        0.0000        0.0000        0.0000        0.0000        0.0000        0.0000        0.0000        0.0000        0.0000        0.0000        0.0000        0.0000        0.0000        0.0000        0.0000        0.0000        0.0000        0.0000        0.0000        0.0000        0.0000        0.0000
        0.0000        0.0000        0.0000        0.0000        0.0000        0.0000        0.0000        0.0000        0.0000        0.0000        0.0000        0.0000        0.0000        0.0000        0.0000        0.0000        0.0000        0.0000        0.0000        0.0000        0.0000        0.0000        0.0000        0.0000        0.0000        0.0000        0.0000        0.0000        0.0000        0.0000        0.0000        0.0000        0.0000        0.0000        0.0000        0.0000        0.0000        0.0000        0.0000        0.0000        0.0000        0.0000        0.0000        0.0000        0.0000        0.0000        0.0000        0.0000        0.0000        0.0000        0.0000        0.0000        0.0000        0.0000        0.0000        0.0000        0.0000        0.0000        0.0000        0.0000        0.0000        0.0000        0.0000        0.0000        0.0000        0.0000        0.0000        0.0000        0.0000        0.0000        0.0000        0.0000        0.0000        0.0000        0.0000        0.0000        0.0000        0.0000        0.0000        0.0000        0.0000        0.0000        0.0000        0.0000        0.0000        0.0000        0.0000        0.0000        0.0000        0.0000        0.0000        0.0000        0.0000        0.0000        0.0000        0.0000        0.0000        0.0000        0.0000        0.0000        0.0000        0.0000        0.0000        0.0000        0.0000        0.0000        0.0000        0.0000        0.0000        0.0000        0.0000        0.0000        0.0000        0.0000        0.0000        0.0000        0.0000        0.0000        0.0000        0.0000        0.0000        0.0000        0.0000        0.0000        0.0000        0.0000        0.0000        0.0000        0.0000        0.0000        0.0000        0.0000        0.0000        0.0000        0.0000        0.0000        0.0000        0.0000        0.0000        0.0000        0.0000        0.0000        0.0000        0.0000        0.0000        0.0000        0.0000        0.0000        0.0000        0.0000        0.0000        0.0000        0.0000        0.0000        0.0000        0.0000        0.0000        0.0000        0.0000        0.0000        0.0000        0.0000        0.0000        0.0000        0.0000        0.0000        0.0000        0.0000        0.0000        0.0000        0.0000        0.0000      108.8456      118.9969      133.5308      136.6648      129.2868      141.7224      173.4842      161.5587      153.9278      167.5380      195.4063      193.9270      213.4922      219.7110      212.7420      201.8527      219.9576      211.8018      220.0357      203.6828      215.7661      229.0867      216.1985      201.6161      199.3094      196.7971      179.1633      156.5796      170.0671      158.7880      169.5408      207.9053      210.9562      169.7762      201.5311      192.9193      155.0849      128.7377      135.2126      122.4524      124.2197      139.5426      140.7162      115.8121       89.8069       88.5750       69.5158       87.9076       97.2852       98.1197      104.2623      118.3931      105.4126      102.5636        0.0000        0.0000        0.0000        0.0000        0.0000        0.0000        0.0000        0.0000        0.0000        0.0000        0.0000        0.0000        0.0000        0.0000        0.0000        0.0000        0.0000        0.0000        0.0000        0.0000        0.0000        0.0000        0.0000
        0.0000        0.0000        0.0000        0.0000        0.0000        0.0000        0.0000        0.0000        0.0000        0.0000        0.0000        0.0000        0.0000        0.0000        0.0000        0.0000        0.0000        0.0000        0.0000        0.0000        0.0000        0.0000        0.0000        0.0000        0.0000        0.0000        0.0000        0.0000        0.0000        0.0000        0.0000        0.0000        0.0000        0.0000        0.0000        0.0000        0.0000        0.0000        0.0000        0.0000        0.0000        0.0000        0.0000        0.0000        0.0000        0.0000        0.0000        0.0000        0.0000        0.0000        0.0000        0.0000        0.0000        0.0000        0.0000       31.0701        0.0000       29.1654       28.9881        0.0000        0.0000        0.0000        0.0000        0.0000        0.0000        0.0000        0.0000        0.0000        0.0000        0.0000        0.0000        0.0000        0.0000        0.0000        0.0000        0.0000        0.0000        0.0000        0.0000        0.0000        0.0000        0.0000        0.0000        0.0000        0.0000        0.0000        0.0000        0.0000        0.0000        0.0000        0.0000        0.0000        0.0000        0.0000        0.0000        0.0000        0.0000        0.0000        0.0000        0.0000        0.0000        0.0000        0.0000        0.0000        0.0000        0.0000        0.0000        0.0000        0.0000        0.0000        0.0000        0.0000        0.0000        0.0000        0.0000        0.0000        0.0000        0.0000        0.0000        0.0000        0.0000        0.0000        0.0000        0.0000        0.0000        0.0000        0.0000        0.0000        0.0000        0.0000        0.0000        0.0000        0.0000        0.0000        0.0000        0.0000        0.0000        0.0000        0.0000        0.0000        0.0000        0.0000        0.0000        0.0000        0.0000        0.0000        0.0000        0.0000        0.0000        0.0000        0.0000        0.0000        0.0000        0.0000        0.0000        0.0000        0.0000        0.0000        0.0000        0.0000        0.0000        0.0000        0.0000        0.0000        0.0000        0.0000        0.0000        0.0000        0.0000        0.0000        0.0000      131.0888      129.2417      115.9652      111.3441      122.3212      132.2983      134.0828      155.3951      157.1997      161.0139      168.4605      193.4865      254.3217      226.9088      219.7110      222.8451      219.6602      227.3064      218.5667      234.1854      206.5498      226.2159      233.3129      237.3299      238.6548      216.0802      205.8460      192.1469      188.7522      203.8944      235.4823      212.0179      172.1476      179.9597      184.5379      219.0210      153.8189      116.6576      116.6334      131.7942      128.7299      118.6955      108.4872      116.3099      121.6579      101.5192       92.3619       97.2276       96.3620      107.5408      110.4482      115.1452      107.8112      100.9356      102.1417      103.5818        0.0000        0.0000        0.0000        0.0000        0.0000        0.0000        0.0000        0.0000        0.0000        0.0000        0.0000        0.0000        0.0000        0.0000        0.0000        0.0000        0.0000        0.0000        0.0000        0.0000        0.0000        0.0000
        0.0000        0.0000        0.0000        0.0000        0.0000        0.0000        0.0000        0.0000        0.0000        0.0000        0.0000        0.0000        0.0000        0.0000        0.0000        0.0000        0.0000        0.0000        0.0000        0.0000        0.0000        0.0000        0.0000        0.0000        0.0000        0.0000        0.0000        0.0000        0.0000        0.0000        0.0000        0.0000        0.0000        0.0000        0.0000        0.0000        0.0000        0.0000        0.0000        0.0000        0.0000        0.0000        0.0000        0.0000        0.0000        0.0000        0.0000        0.0000        0.0000        0.0000        0.0000        0.0000        0.0000       44.2577       44.7546       37.1014       36.1549       47.0243       98.2835       19.1906        0.0000        0.0000        0.0000        0.0000        0.0000        0.0000        0.0000        0.0000        0.0000        0.0000        0.0000        0.0000        0.0000        0.0000        0.0000        0.0000        0.0000        0.0000        0.0000        0.0000        0.0000        0.0000        0.0000        0.0000        0.0000        0.0000        0.0000        0.0000        0.0000        0.0000        0.0000        0.0000        0.0000        0.0000        0.0000        0.0000        0.0000        0.0000        0.0000        0.0000        0.0000        0.0000        0.0000        0.0000        0.0000        0.0000        0.0000        0.0000        0.0000        0.0000        0.0000        0.0000        0.0000        0.0000        0.0000        0.0000        0.0000        0.0000        0.0000        0.0000        0.0000        0.0000        0.0000        0.0000        0.0000        0.0000        0.0000        0.0000        0.0000        0.0000        0.0000        0.0000        0.0000        0.0000        0.0000        0.0000        0.0000        0.0000        0.0000        0.0000        0.0000        0.0000        0.0000        0.0000        0.0000        0.0000        0.0000        0.0000        0.0000        0.0000        0.0000        0.0000        0.0000        0.0000        0.0000        0.0000        0.0000        0.0000        0.0000        0.0000        0.0000        0.0000        0.0000        0.0000        0.0000        0.0000        0.0000        0.0000        0.0000        0.0000       92.5304      105.4813      110.1506      105.9852      114.9720      131.6692      163.2820      196.5567      145.0794      148.8557      151.5007      177.9890      182.2978      197.4633      193.0566      215.5272      255.8652      289.0186      265.3824      238.4290      251.1604      277.7323      257.0693      250.6902      253.4452      293.9427      277.6816      230.6874      228.3040      234.1951      247.2394      253.0870      218.8900      175.8998      181.0520      186.9494      199.1038      156.8501      127.2035      133.4313      112.7456      117.8584      127.4861      109.8792      117.0259      118.0031      121.9231      105.3299      116.1891      116.7731      104.8467      127.3552      158.1899      146.9473      123.7035      109.2728      101.4247      102.1470      113.4246        0.0000        0.0000        0.0000        0.0000        0.0000        0.0000        0.0000        0.0000        0.0000        0.0000        0.0000        0.0000        0.0000        0.0000        0.0000        0.0000        0.0000        0.0000        0.0000        0.0000
        0.0000        0.0000        0.0000        0.0000        0.0000        0.0000        0.0000        0.0000        0.0000        0.0000        0.0000        0.0000        0.0000        0.0000        0.0000        0.0000        0.0000        0.0000        0.0000        0.0000        0.0000        0.0000        0.0000        0.0000        0.0000        0.0000        0.0000        0.0000        0.0000        0.0000        0.0000        0.0000        0.0000        0.0000        0.0000        0.0000        0.0000        0.0000        0.0000        0.0000        0.0000        0.0000        0.0000        0.0000        0.0000        0.0000        0.0000        0.0000        0.0000        0.0000        0.0000        0.0000        0.0000       47.4356       34.9008       36.7486       36.2548       30.7776       25.0163       18.6299        0.0000        0.0000        0.0000        0.0000        0.0000        0.0000        0.0000        0.0000        0.0000        0.0000        0.0000        0.0000        0.0000        0.0000        0.0000        0.0000        0.0000        0.0000        0.0000        0.0000        0.0000        0.0000        0.0000        0.0000        0.0000        0.0000        0.0000        0.0000        0.0000        0.0000        0.0000        0.0000        0.0000        0.0000        0.0000        0.0000        0.0000        0.0000        0.0000        0.0000        0.0000        0.0000        0.0000        0.0000        0.0000        0.0000        0.0000        0.0000        0.0000        0.0000        0.0000        0.0000        0.0000        0.0000        0.0000        0.0000        0.0000        0.0000        0.0000        0.0000        0.0000        0.0000        0.0000        0.0000        0.0000        0.0000        0.0000        0.0000        0.0000        0.0000        0.0000        0.0000        0.0000        0.0000        0.0000        0.0000        0.0000        0.0000        0.0000        0.0000        0.0000        0.0000        0.0000        0.0000        0.0000        0.0000        0.0000        0.0000        0.0000        0.0000        0.0000        0.0000        0.0000        0.0000        0.0000        0.0000        0.0000        0.0000        0.0000        0.0000        0.0000        0.0000        0.0000        0.0000        0.0000        0.0000        0.0000        0.0000        0.0000        0.0000       88.0247       94.8286       91.0442       96.3957      109.4986      172.1714      245.2410      139.5450      115.3403      141.7899      188.9611      170.0637      186.3439      171.6803      219.0356      238.5591      253.9888      281.6154      282.6532      292.7549      261.5782      267.9913      247.2171      278.4995      322.8037      312.2251      298.8303      296.0064      281.0671      268.2490      302.8125      246.6642      228.6211      195.1217      200.8957      196.4933      163.5346      159.1619      144.4477      154.6752      152.7676      150.6952      157.6276      149.9804      157.3705      146.9791      146.3454      123.2439      109.2890      113.9942      111.6860       99.8330      132.0487      172.2007      144.0949      142.2007      125.4648      129.1488      112.5346      102.8225      124.5432        0.0000        0.0000        0.0000        0.0000        0.0000        0.0000        0.0000        0.0000        0.0000        0.0000        0.0000        0.0000        0.0000        0.0000        0.0000        0.0000        0.0000        0.0000
        0.0000        0.0000        0.0000        0.0000        0.0000        0.0000        0.0000        0.0000        0.0000        0.0000        0.0000        0.0000        0.0000        0.0000        0.0000        0.0000        0.0000        0.0000        0.0000        0.0000        0.0000        0.0000        0.0000        0.0000        0.0000        0.0000        0.0000        0.0000        0.0000        0.0000        0.0000        0.0000        0.0000        0.0000        0.0000        0.0000        0.0000        0.0000        0.0000        0.0000        0.0000        0.0000        0.0000        0.0000        0.0000        0.0000        0.0000        0.0000        0.0000        0.0000      169.0699       24.2418       32.4386       36.6530       39.3631       22.9583       27.3362       22.0554       24.5090       25.9752       45.8309       79.3219        0.0000        0.0000        0.0000        0.0000        0.0000        0.0000        0.0000        0.0000        0.0000        0.0000        0.0000        0.0000        0.0000        0.0000        0.0000        0.0000        0.0000        0.0000        0.0000        0.0000        0.0000        0.0000        0.0000        0.0000        0.0000        0.0000        0.0000        0.0000        0.0000        0.0000        0.0000        0.0000        0.0000        0.0000        0.0000        0.0000        0.0000        0.0000        0.0000        0.0000        0.0000        0.0000        0.0000        0.0000        0.0000        0.0000        0.0000        0.0000        0.0000        0.0000        0.0000        0.0000        0.0000        0.0000        0.0000        0.0000        0.0000        0.0000        0.0000        0.0000        0.0000        0.0000        0.0000        0.0000        0.0000        0.0000        0.0000        0.0000        0.0000        0.0000        0.0000        0.0000        0.0000        0.0000        0.0000        0.0000        0.0000        0.0000        0.0000        0.0000        0.0000        0.0000        0.0000        0.0000        0.0000        0.0000        0.0000        0.0000        0.0000        0.0000        0.0000        0.0000        0.0000        0.0000        0.0000        0.0000        0.0000        0.0000        0.0000        0.0000        0.0000        0.0000        0.0000        0.0000        0.0000        0.0000        0.0000       91.8562      103.4696      121.4683      109.2965      100.3695       78.3699      130.6454      118.9061      113.0249      118.8263      141.7126      169.2389      173.6013      181.0430      177.4314      199.2779      209.1917      234.9948      254.7095      297.3064      304.6128      254.6040      254.8332      289.9239      283.2141      315.2054      352.8450      361.8290      335.5382      353.5893      326.3632      302.7067      240.6874      204.3190      205.4525      212.9663      185.3080      175.3291      168.4962      161.5104      175.3484      167.8172      166.1924      168.5055      160.3289      171.2646      183.1334      155.4797      135.0834      128.2302      139.8702      131.7238      126.8938      121.3816      132.4453      136.2096      135.0578      145.9079      142.8248      153.6510      153.2849      134.0184        0.0000        0.0000        0.0000        0.0000        0.0000        0.0000        0.0000        0.0000        0.0000        0.0000        0.0000        0.0000        0.0000        0.0000      103.8307       94.7698      106.3146        0.0000
        0.0000        0.0000        0.0000        0.0000        0.0000        0.0000        0.0000        0.0000        0.0000        0.0000        0.0000        0.0000        0.0000        0.0000        0.0000        0.0000        0.0000        0.0000        0.0000        0.0000        0.0000        0.0000        0.0000        0.0000        0.0000        0.0000        0.0000        0.0000        0.0000        0.0000        0.0000        0.0000        0.0000        0.0000        0.0000        0.0000        0.0000        0.0000        0.0000        0.0000        0.0000        0.0000        0.0000        0.0000        0.0000        0.0000        0.0000        0.0000       22.3775       19.6723       21.6335       19.9499       29.4013       22.3263       21.2261       21.5079       22.7523       28.4938       23.0504       26.6954       31.5045       52.1134      101.2500        0.0000        0.0000        0.0000        0.0000        0.0000        0.0000        0.0000        0.0000        0.0000        0.0000        0.0000        0.0000        0.0000        0.0000        0.0000        0.0000        0.0000        0.0000        0.0000        0.0000        0.0000        0.0000        0.0000        0.0000        0.0000        0.0000        0.0000        0.0000        0.0000        0.0000        0.0000        0.0000        0.0000        0.0000        0.0000        0.0000        0.0000        0.0000        0.0000        0.0000        0.0000        0.0000        0.0000        0.0000        0.0000        0.0000        0.0000        0.0000        0.0000        0.0000        0.0000        0.0000        0.0000        0.0000        0.0000        0.0000        0.0000        0.0000        0.0000        0.0000        0.0000        0.0000        0.0000        0.0000        0.0000        0.0000        0.0000        0.0000        0.0000        0.0000        0.0000        0.0000        0.0000        0.0000        0.0000        0.0000        0.0000        0.0000        0.0000        0.0000        0.0000        0.0000        0.0000        0.0000        0.0000        0.0000        0.0000        0.0000        0.0000        0.0000        0.0000        0.0000        0.0000        0.0000        0.0000        0.0000        0.0000        0.0000        0.0000        0.0000        0.0000        0.0000        0.0000        0.0000        0.0000      102.6404      112.1480       92.9014       85.3620       74.1138       91.8897      113.7407       92.9312       98.8026      103.3141      140.2793      131.7909      181.9026      179.5824      208.9134      197.8555      227.5193      253.1149      250.5275      260.4248      275.5632      309.9966      283.1077      269.0135      279.0066      306.8048      296.7415      325.8424      332.0841      311.1888      345.5547      324.3490      303.3898      271.6062      214.4000      214.4673      220.9843      175.4890      187.9197      180.5428      180.6650      179.6280      169.5172      176.1698      161.1474      159.3303      174.0053      194.5264      154.5555      148.1510      147.6485      151.5509      155.7282      141.9242      149.6577      113.2711      103.1728      153.2081      136.3831      129.0493      137.6525      125.5807      130.4101      129.8738        0.0000        0.0000        0.0000        0.0000        0.0000        0.0000        0.0000        0.0000        0.0000       86.6431       79.2773       85.8746       97.1738       93.1533       89.2980       98.1438      105.5517
        0.0000        0.0000        0.0000        0.0000        0.0000        0.0000        0.0000        0.0000        0.0000        0.0000        0.0000        0.0000        0.0000        0.0000        0.0000        0.0000        0.0000        0.0000        0.0000        0.0000        0.0000        0.0000        0.0000        0.0000        0.0000        0.0000        0.0000        0.0000        0.0000        0.0000        0.0000        0.0000        0.0000        0.0000        0.0000        0.0000        0.0000        0.0000        0.0000        0.0000        0.0000        0.0000        0.0000        0.0000        0.0000        0.0000        0.0000        0.0000       15.5917       18.0102       18.6983       17.5056       14.8837       16.7252       15.7396       23.3537       26.7983       34.6861       34.5612       52.2974       41.0690       35.0138       36.6743       26.2695       23.9220       24.6748       26.4973        0.0000        0.0000        0.0000        0.0000        0.0000        0.0000        0.0000        0.0000        0.0000        0.0000        0.0000        0.0000        0.0000        0.0000        0.0000        0.0000        0.0000        0.0000        0.0000        0.0000        0.0000        0.0000        0.0000        0.0000        0.0000        0.0000        0.0000        0.0000        0.0000        0.0000        0.0000        0.0000        0.0000        0.0000        0.0000        0.0000        0.0000        0.0000        0.0000        0.0000        0.0000        0.0000        0.0000        0.0000        0.0000        0.0000        0.0000        0.0000        0.0000        0.0000        0.0000        0.0000        0.0000        0.0000        0.0000        0.0000        0.0000        0.0000        0.0000        0.0000        0.0000        0.0000        0.0000        0.0000        0.0000        0.0000        0.0000        0.0000        0.0000        0.0000        0.0000        0.0000        0.0000        0.0000        0.0000        0.0000        0.0000        0.0000        0.0000        0.0000        0.0000        0.0000        0.0000        0.0000        0.0000        0.0000        0.0000        0.0000        0.0000        0.0000        0.0000        0.0000        0.0000        0.0000        0.0000        0.0000        0.0000        0.0000        0.0000        0.0000        0.0000      116.9268       99.3512       83.6660       82.1737       93.6594       72.1394      103.9444       93.9976       96.4623       84.0168      116.2446      135.9539      149.6671      185.5201      228.1240      200.2082      238.5268      269.5035      268.6289      310.2707      300.3340      267.3718      284.9731      326.4349      272.7847      292.7889      334.5098      294.0988      285.1199      315.2993      310.4189      342.8736      343.5330      336.1984      322.4521      259.1216      244.8187      212.3954      205.6536      214.1785      189.3723      194.8162      191.9776      191.9999      180.1324      160.2210      163.2314      176.9767      163.3490      154.4669      168.6503      164.4086      144.0722      139.6002      127.6417      119.1528      108.2952      125.2252      147.6182      132.5407      135.7257      110.3408      117.2764        0.0000        0.0000        0.0000        0.0000        0.0000        0.0000       81.8855       79.2977       82.2339       78.2326       72.7311       88.7310      105.1765       88.7071      107.7424      133.0706        0.0000        0.0000
        0.0000        0.0000        0.0000        0.0000        0.0000        0.0000        0.0000        0.0000        0.0000        0.0000        0.0000        0.0000        0.0000        0.0000        0.0000        0.0000        0.0000        0.0000        0.0000        0.0000        0.0000        0.0000        0.0000        0.0000        0.0000        0.0000        0.0000        0.0000        0.0000        0.0000        0.0000        0.0000        0.0000        0.0000        0.0000        0.0000        0.0000        0.0000        0.0000        0.0000        0.0000        0.0000        0.0000        0.0000        0.0000        0.0000        0.0000        0.0000       10.4888       11.9191       10.1045        9.5155        8.7419       10.8592       17.3305       25.1608       35.7565       33.3474       27.5767       34.0569       32.4525       32.0538       41.1399       38.8025       31.9210       27.8849       25.2496       27.2182       25.7110        0.0000        0.0000        0.0000        0.0000        0.0000        0.0000        0.0000        0.0000        0.0000        0.0000        0.0000        0.0000        0.0000        0.0000        0.0000        0.0000        0.0000        0.0000        0.0000        0.0000        0.0000        0.0000        0.0000        0.0000        0.0000        0.0000        0.0000        0.0000        0.0000        0.0000        0.0000        0.0000        0.0000        0.0000        0.0000        0.0000        0.0000        0.0000        0.0000        0.0000        0.0000        0.0000        0.0000        0.0000        0.0000        0.0000        0.0000        0.0000        0.0000        0.0000        0.0000        0.0000        0.0000        0.0000        0.0000        0.0000        0.0000        0.0000        0.0000        0.0000        0.0000        0.0000        0.0000        0.0000        0.0000        0.0000        0.0000        0.0000        0.0000        0.0000        0.0000        0.0000        0.0000        0.0000        0.0000        0.0000        0.0000        0.0000        0.0000        0.0000        0.0000        0.0000        0.0000        0.0000        0.0000        0.0000        0.0000        0.0000        0.0000        0.0000        0.0000        0.0000        0.0000        0.0000        0.0000        0.0000        0.0000        0.0000        0.0000       98.0415       96.6523       76.4519       85.9399      105.4153       92.6071      116.7134      102.1032       96.1037      310.4521      243.1412      152.7423      173.9306      161.1187      193.8013      201.1055      246.4286      272.0533      292.1799      289.0730      263.8219      277.1530      293.8598      305.8344      269.8906      274.6698      338.7690      362.6735      323.7339      366.8490      350.9313      337.8694      382.6605      365.9564      314.7807      282.4323      257.5515      230.4649      224.1396      231.1346      210.2724      202.1707      217.3481      220.0876      232.3347      213.4280      193.4176      184.3782      203.4013      212.0960      177.1951      177.9002      141.5445      134.3186      150.9233      124.6904      120.1626      132.4112      161.4476      177.9059      157.9814      144.6317      119.1966      114.8847      112.9881      109.1149       92.4905       66.2195       60.8884       71.0236       76.3409       89.6332       79.9624       71.0992       79.0516       86.4814       96.1053      106.6326      121.3497        0.0000        0.0000
        0.0000        0.0000        0.0000        0.0000        0.0000        0.0000        0.0000        0.0000        0.0000        0.0000        0.0000        0.0000        0.0000        0.0000        0.0000        0.0000        0.0000        0.0000        0.0000        0.0000        0.0000        0.0000        0.0000        0.0000        0.0000        0.0000        0.0000        0.0000        0.0000        0.0000        0.0000        0.0000        0.0000        0.0000        0.0000        0.0000        0.0000        0.0000        0.0000        0.0000        0.0000        0.0000        0.0000        0.0000        0.0000        0.0000        0.0000        0.0000       21.6105       13.6220        9.2082        9.7649       10.7924       16.0805       19.2933       30.6885       38.8066       34.1103       26.5670       28.1299       32.5505       36.1644       42.5166       40.2062       36.7896       35.2687       33.9959       35.1458       31.6931       30.5012        0.0000        0.0000        0.0000        0.0000        0.0000        0.0000        0.0000        0.0000        0.0000        0.0000        0.0000        0.0000        0.0000        0.0000        0.0000        0.0000        0.0000        0.0000        0.0000        0.0000        0.0000        0.0000        0.0000        0.0000        0.0000        0.0000        0.0000        0.0000        0.0000        0.0000        0.0000        0.0000        0.0000        0.0000        0.0000        0.0000        0.0000        0.0000        0.0000        0.0000        0.0000        0.0000        0.0000        0.0000        0.0000        0.0000        0.0000        0.0000        0.0000        0.0000        0.0000        0.0000        0.0000        0.0000        0.0000        0.0000        0.0000        0.0000        0.0000        0.0000        0.0000        0.0000        0.0000        0.0000        0.0000        0.0000        0.0000        0.0000        0.0000        0.0000        0.0000        0.0000        0.0000        0.0000        0.0000        0.0000        0.0000        0.0000        0.0000        0.0000        0.0000        0.0000        0.0000        0.0000        0.0000        0.0000        0.0000        0.0000        0.0000        0.0000        0.0000        0.0000        0.0000        0.0000        0.0000        0.0000        0.0000        0.0000        0.0000      126.2364      113.0500      108.7743      118.0875      137.5369        0.0000      123.5910      109.0872      214.6075        0.0000        0.0000        0.0000      201.4785      241.9621      261.6740      269.7339      270.9590      311.7255      288.9623      249.8215      285.1613      329.4066      338.1606      292.7206      308.2421      384.1514      346.6708      347.2831      369.8720      336.7930      354.3610      363.7571      319.6421      309.3114      330.4704      324.2675      286.6653      255.0723      229.9300      225.7793      213.1100      233.6782      264.4249      245.8285      288.6584      228.2538      202.3383      225.7587      207.5097      180.8443      176.1513      184.6184      150.0886      144.0214      132.1788      145.4392      146.2888      207.0124      229.4958      198.8893      145.2569      121.5925      121.3916      106.8738       94.3512       87.9156       70.4109       63.4767       80.6476       91.6837       73.0488       74.7187       81.8567       85.3886       97.8332      100.3317       78.0246      105.8680        0.0000        0.0000
        0.0000        0.0000        0.0000        0.0000        0.0000        0.0000        0.0000        0.0000        0.0000        0.0000        0.0000        0.0000        0.0000        0.0000        0.0000        0.0000        0.0000        0.0000        0.0000        0.0000        0.0000        0.0000        0.0000        0.0000        0.0000        0.0000        0.0000        0.0000        0.0000        0.0000        0.0000        0.0000        0.0000        0.0000        0.0000        0.0000        0.0000        0.0000       24.2331       17.6757       16.3190        0.0000        0.0000        0.0000        0.0000        0.0000        0.0000        0.0000       23.2792       12.0435       12.2251       14.2538       17.2023       17.1706       22.5513      137.9858      224.2274       81.2398       28.7732       34.0855       40.4451       52.4096       46.6290       45.7775       43.6435       38.7157       38.5616       38.9423       39.6816       37.3524        0.0000        0.0000        0.0000        0.0000        0.0000        0.0000        0.0000        0.0000        0.0000        0.0000        0.0000        0.0000        0.0000        0.0000        0.0000        0.0000        0.0000        0.0000        0.0000        0.0000        0.0000        0.0000        0.0000        0.0000        0.0000        0.0000        0.0000        0.0000        0.0000        0.0000        0.0000        0.0000        0.0000        0.0000        0.0000        0.0000        0.0000        0.0000        0.0000        0.0000        0.0000        0.0000        0.0000        0.0000        0.0000        0.0000        0.0000        0.0000        0.0000        0.0000        0.0000        0.0000        0.0000        0.0000        0.0000        0.0000        0.0000        0.0000        0.0000        0.0000        0.0000        0.0000        0.0000        0.0000        0.0000        0.0000        0.0000        0.0000        0.0000        0.0000        0.0000        0.0000        0.0000        0.0000        0.0000        0.0000        0.0000        0.0000        0.0000        0.0000        0.0000        0.0000        0.0000        0.0000        0.0000        0.0000        0.0000        0.0000        0.0000        0.0000        0.0000        0.0000        0.0000        0.0000        0.0000        0.0000        0.0000        0.0000        0.0000        0.0000        0.0000        0.0000        0.0000        0.0000        0.0000        0.0000        0.0000        0.0000        0.0000        0.0000        0.0000        0.0000        0.0000      256.7036      249.8540      272.4240      284.7751      253.6368      245.9444      287.8662      332.2254      322.0583      262.9615      289.1357      322.4046      332.4873      374.1088      347.0833      325.4746      325.7949      319.7656      252.8448      265.3682      287.1915      243.8414      251.8111      250.5988      217.9195      194.5457      202.4288      244.5060      273.3947      243.1966      260.2977      209.1498      174.9917      177.6501      183.1709      163.1404      169.3079      134.0737      142.1567      122.6131      120.4895      114.0850      162.6830      202.7623      214.3336      180.2214      146.2906      108.4591       96.4331       98.3123      100.6591      103.5247       88.0896       88.1877       71.4362       76.3215       91.5027       98.0290      116.9981      103.5010      100.3007      100.2660      110.0888        0.0000        0.0000        0.0000
        0.0000        0.0000        0.0000        0.0000        0.0000        0.0000        0.0000        0.0000        0.0000        0.0000        0.0000        0.0000        0.0000        0.0000        0.0000        0.0000        0.0000        0.0000        0.0000        0.0000        0.0000        0.0000        0.0000        0.0000        0.0000        0.0000        0.0000        0.0000        0.0000        0.0000        0.0000        0.0000        0.0000        0.0000        0.0000        0.0000        0.0000        0.0000       20.2159       22.0603       19.2573       18.2175       14.7244       22.8257       23.0665       22.9997       18.7128       19.2634       22.5107       24.3427       19.4518       33.4983       37.1806       35.9340       32.7247      199.2706      178.7054       34.7622       50.4043       38.9920       44.7476       47.8166       41.4562       47.1762       47.8120       44.3363       38.3940       38.3321       37.6507       38.9927       34.9554       32.6136        0.0000        0.0000        0.0000        0.0000        0.0000        0.0000        0.0000        0.0000        0.0000        0.0000        0.0000        0.0000        0.0000        0.0000        0.0000        0.0000        0.0000        0.0000        0.0000        0.0000        0.0000        0.0000        0.0000        0.0000        0.0000        0.0000        0.0000        0.0000        0.0000        0.0000        0.0000        0.0000        0.0000        0.0000        0.0000        0.0000        0.0000        0.0000        0.0000        0.0000        0.0000        0.0000        0.0000        0.0000        0.0000        0.0000        0.0000        0.0000        0.0000        0.0000        0.0000        0.0000        0.0000        0.0000        0.0000        0.0000        0.0000        0.0000        0.0000        0.0000        0.0000        0.0000        0.0000        0.0000        0.0000        0.0000        0.0000        0.0000        0.0000        0.0000        0.0000        0.0000        0.0000        0.0000        0.0000        0.0000        0.0000        0.0000        0.0000        0.0000        0.0000        0.0000        0.0000        0.0000        0.0000        0.0000        0.0000        0.0000        0.0000        0.0000        0.0000        0.0000        0.0000        0.0000        0.0000        0.0000        0.0000        0.0000        0.0000        0.0000        0.0000        0.0000        0.0000        0.0000        0.0000        0.0000        0.0000        0.0000        0.0000        0.0000        0.0000        0.0000      254.7155      237.4360      244.9600      269.9224      252.6129      251.7492      271.9662      268.8390      285.8509      295.8351      288.3698      261.9760      289.1946      290.4608      285.7620      284.8126      266.3012      295.6968      295.0973      280.2948      241.7993      203.0651      203.8260      212.7035      186.8234      212.2233      232.8985      252.0300      226.2630      208.0841      218.9877      204.1702      242.5148      162.1960      143.9571      127.7682      104.9025      122.5168      119.5422       97.5964       94.5179      130.9109      164.0494      145.2348      141.6445      138.7974      115.9132      106.4582      119.6085      127.8824      115.8697      100.8366      103.1092       77.4875       74.3110       79.3439       95.6869      118.2094      122.5426      140.0690      134.1101        0.0000        0.0000        0.0000        0.0000
        0.0000        0.0000        0.0000        0.0000        0.0000        0.0000        0.0000        0.0000        0.0000        0.0000        0.0000        0.0000        0.0000        0.0000        0.0000        0.0000        0.0000        0.0000        0.0000        0.0000        0.0000        0.0000        0.0000        0.0000        0.0000        0.0000        0.0000        0.0000        0.0000        0.0000        0.0000        0.0000        0.0000        0.0000        0.0000        0.0000        0.0000       15.4304       16.4100       14.5418       14.0390       14.2687       13.7639       19.2996       19.4951       21.3418       18.4272       16.5769       15.3967       13.4853       27.3997       30.5004       36.3241       59.0136       48.3790       37.6446      104.4122       24.6690       46.3542       41.8301       42.7279       44.9684       41.7741       40.5219       37.0600       34.6616       36.8868       38.7791       34.9764       34.7901       32.1040       31.6937        0.0000        0.0000        0.0000        0.0000        0.0000        0.0000        0.0000        0.0000        0.0000        0.0000        0.0000        0.0000        0.0000        0.0000        0.0000        0.0000        0.0000        0.0000        0.0000        0.0000        0.0000        0.0000        0.0000        0.0000        0.0000        0.0000        0.0000        0.0000        0.0000        0.0000        0.0000        0.0000        0.0000        0.0000        0.0000        0.0000        0.0000        0.0000        0.0000        0.0000        0.0000        0.0000        0.0000        0.0000        0.0000        0.0000        0.0000        0.0000        0.0000        0.0000        0.0000        0.0000        0.0000        0.0000        0.0000        0.0000        0.0000        0.0000        0.0000        0.0000        0.0000        0.0000        0.0000        0.0000        0.0000        0.0000        0.0000        0.0000        0.0000        0.0000        0.0000        0.0000        0.0000        0.0000        0.0000        0.0000        0.0000        0.0000        0.0000        0.0000        0.0000        0.0000        0.0000        0.0000        0.0000        0.0000        0.0000        0.0000        0.0000        0.0000        0.0000        0.0000        0.0000        0.0000        0.0000        0.0000        0.0000        0.0000        0.0000        0.0000        0.0000        0.0000        0.0000        0.0000        0.0000        0.0000        0.0000      230.6903      219.0279      220.1308      260.6745      264.4479        0.0000      245.2856      250.2338      267.5938      233.3235      248.5407      287.7532      203.5076      224.6400      222.5085      217.9501      239.4646      254.6861      244.3017      274.5028      272.2987      259.0119      257.4787      245.5498      255.3916      247.1102      220.3924      201.5487      181.3920      162.3005      175.0694      218.6409      211.5069      212.7930      224.7310      199.3045      214.3275      211.3398      181.1994      148.1857      120.8547      124.5660      126.2932      110.6168       98.2303       86.8116       93.0702       97.3084      106.4224      106.4100      109.1430       94.8452       90.6766       86.3284       92.7265      103.6582       88.5933      105.2810       94.7465       92.8020      101.2021      128.3335      135.5080      121.9449      120.7900      106.9964        0.0000        0.0000        0.0000        0.0000
        0.0000        0.0000        0.0000        0.0000        0.0000        0.0000        0.0000        0.0000        0.0000        0.0000        0.0000        0.0000        0.0000        0.0000        0.0000        0.0000        0.0000        0.0000        0.0000        0.0000        0.0000        0.0000        0.0000        0.0000        0.0000        0.0000        0.0000        0.0000        0.0000        0.0000        0.0000        0.0000        0.0000        0.0000        0.0000        0.0000        0.0000       13.3406       16.6041       15.6921       11.9957       10.3931       12.1765       14.3296       14.6574       16.0207       15.6556       14.2454       16.0894       24.7677       28.7740       29.4957       29.5565       39.9045       27.8630       27.8704       29.0924       33.7816       33.8681       35.0436       36.9555       41.0229       35.1421       35.4666       33.4950       30.2145       33.2149       37.7075       34.2821       33.8126       31.5040       30.2177       25.0006        0.0000        0.0000        0.0000        0.0000        0.0000        0.0000        0.0000        0.0000        0.0000        0.0000        0.0000        0.0000        0.0000        0.0000        0.0000        0.0000        0.0000        0.0000        0.0000        0.0000        0.0000        0.0000        0.0000        0.0000        0.0000        0.0000        0.0000        0.0000        0.0000        0.0000        0.0000        0.0000        0.0000        0.0000        0.0000        0.0000        0.0000        0.0000        0.0000        0.0000        0.0000        0.0000        0.0000        0.0000        0.0000        0.0000        0.0000        0.0000        0.0000        0.0000        0.0000        0.0000        0.0000        0.0000        0.0000        0.0000        0.0000        0.0000        0.0000        0.0000        0.0000        0.0000        0.0000        0.0000        0.0000        0.0000        0.0000        0.0000        0.0000        0.0000        0.0000        0.0000        0.0000        0.0000        0.0000        0.0000        0.0000        0.0000        0.0000        0.0000        0.0000        0.0000        0.0000        0.0000        0.0000        0.0000        0.0000        0.0000        0.0000        0.0000        0.0000        0.0000        0.0000        0.0000        0.0000        0.0000        0.0000        0.0000        0.0000        0.0000        0.0000        0.0000      134.6766      127.5525      134.8697      175.3151      216.5338      228.2183      207.9495      243.4491      295.0414      303.9531      306.0743      292.9874      303.4147      291.9177      279.8850      303.3204      220.0276      261.0362      251.2786      207.4440      289.9475      299.7336      261.1380      268.8285      284.2065      294.4117      297.9590      250.0094      259.7645      250.8355      213.8877      182.7598      168.1583      172.5140      173.6671      158.0232      184.8109      196.4333      209.4676      177.0072      180.3710      151.6705      163.3795      165.5447      152.2103      128.7606      143.2100      118.8279      106.6005       80.1523       77.6678      102.3660       94.5447       69.1447       71.4743       69.8257       80.6084       86.2606       94.0808       88.9306       85.4411       90.0759       93.6846       89.6972       95.9202      107.5630      114.5278      121.4687      119.5788        0.0000        0.0000        0.0000        0.0000        0.0000
        0.0000        0.0000        0.0000        0.0000        0.0000        0.0000        0.0000        0.0000        0.0000        0.0000        0.0000        0.0000        0.0000        0.0000        0.0000        0.0000        0.0000        0.0000        0.0000        0.0000        0.0000        0.0000        0.0000        0.0000        0.0000        0.0000        0.0000        0.0000        0.0000        0.0000        0.0000        0.0000        0.0000        0.0000        0.0000        0.0000       13.1376       12.0749       13.5857       12.8573       16.3810       15.4667       13.2729       14.4601       14.7443       14.3032       14.5559       12.7679       12.1716       14.1503       16.6004       18.0957       24.1401       30.5387       29.4038       28.0951       32.3011       39.7136       32.6833       31.6246       43.3346       41.5687       36.2741       32.4756       32.3646       31.9312       31.6234       36.3613       35.5955       32.4255       28.4908       25.0298        0.0000        0.0000        0.0000        0.0000        0.0000        0.0000        0.0000        0.0000        0.0000        0.0000        0.0000        0.0000        0.0000        0.0000        0.0000        0.0000        0.0000        0.0000        0.0000        0.0000        0.0000        0.0000        0.0000        0.0000        0.0000        0.0000        0.0000        0.0000        0.0000        0.0000        0.0000        0.0000        0.0000        0.0000        0.0000        0.0000        0.0000        0.0000        0.0000        0.0000        0.0000        0.0000        0.0000        0.0000        0.0000        0.0000        0.0000        0.0000        0.0000        0.0000        0.0000        0.0000        0.0000        0.0000        0.0000        0.0000        0.0000        0.0000        0.0000        0.0000        0.0000        0.0000        0.0000        0.0000        0.0000        0.0000        0.0000        0.0000        0.0000        0.0000        0.0000        0.0000        0.0000        0.0000        0.0000        0.0000        0.0000        0.0000        0.0000        0.0000        0.0000        0.0000        0.0000        0.0000        0.0000        0.0000        0.0000        0.0000        0.0000        0.0000        0.0000        0.0000        0.0000        0.0000        0.0000        0.0000        0.0000        0.0000        0.0000        0.0000       98.6566      127.3769      125.5172      137.3578      153.6254      157.3521      202.1181      222.5446      173.6517      173.6984      197.4873      243.5423      288.7236      305.3793      281.8544      265.2985      237.3154      233.4342      310.4659      289.2418      281.2838      287.1385      203.8113      251.3717      260.4408      235.9278      257.5601      277.3260      305.1682      310.8755      255.5703      237.4230      219.9340      182.2849      161.1976      158.7315      173.6635      176.6301      162.9020      184.8388      195.3796      175.6489      150.7529      147.2717      150.5327      175.8986      174.4863      169.8347      151.7081      114.2587      125.0981      110.7836       84.7317       99.3555      104.7219       85.5191       82.2698       78.4481       68.9186       81.0785       91.3112       81.9950       87.2783       92.9002      114.4751       87.5860       91.7496       86.7143       95.9118       98.1738      121.2017      149.3761        0.0000        0.0000        0.0000        0.0000        0.0000
        0.0000        0.0000        0.0000        0.0000        0.0000        0.0000        0.0000        0.0000        0.0000        0.0000        0.0000        0.0000        0.0000        0.0000        0.0000        0.0000        0.0000        0.0000        0.0000        0.0000        0.0000        0.0000        0.0000        0.0000        0.0000        0.0000        0.0000        0.0000        0.0000        0.0000        0.0000        0.0000        0.0000        0.0000        0.0000       20.2629       13.0123       12.6417       13.8869       14.2755       15.7130       13.9613       12.0933       13.8022       15.6490       13.1578       18.4005       10.3194       10.1764       10.8959       13.5400       19.5026       23.8441       27.2575       31.5599       30.0824       26.0019       26.2151       28.8367       28.0160       35.0049       33.1094       30.5198       31.8960       31.9626       35.0465       35.4926       35.6270       35.1154       31.0094       27.0399       20.0348        0.0000        0.0000        0.0000        0.0000        0.0000        0.0000        0.0000        0.0000        0.0000        0.0000        0.0000        0.0000        0.0000        0.0000        0.0000        0.0000        0.0000        0.0000        0.0000        0.0000        0.0000        0.0000        0.0000        0.0000        0.0000        0.0000        0.0000        0.0000        0.0000        0.0000        0.0000        0.0000        0.0000        0.0000        0.0000        0.0000        0.0000        0.0000        0.0000        0.0000        0.0000        0.0000        0.0000        0.0000        0.0000        0.0000        0.0000        0.0000        0.0000        0.0000        0.0000        0.0000        0.0000        0.0000        0.0000        0.0000        0.0000        0.0000        0.0000        0.0000        0.0000        0.0000        0.0000        0.0000        0.0000        0.0000        0.0000        0.0000        0.0000        0.0000        0.0000        0.0000        0.0000        0.0000        0.0000        0.0000        0.0000        0.0000        0.0000        0.0000        0.0000        0.0000        0.0000        0.0000        0.0000        0.0000        0.0000        0.0000        0.0000        0.0000        0.0000        0.0000        0.0000        0.0000        0.0000        0.0000        0.0000        0.0000        0.0000      110.2121      131.1064      126.4799      161.7667      213.5075      192.2699      184.4193      192.2609      191.1531      160.5566      163.0346      178.7309      214.6458      242.7681      275.7013      242.7752      250.2495      280.5016      265.2799      315.4557      270.5731      210.5551      242.5894      221.7176      229.9600      217.7002      166.5201      196.8319      203.9419      251.9481      257.5768      260.3067      227.7027      203.8210      177.6146      180.2909      170.9696      183.6637      206.7193      222.8439      187.7313      176.9217      163.2625      158.4390      137.2534      134.1629      137.9113      150.7836      154.0878      147.9243      121.1551      127.0953       92.0548       84.2059       79.2329       74.3999       85.0669       97.2222       91.2871       78.9272       86.5867      100.1878       93.4515       91.8017       96.5161       85.1342       76.2572       73.2282       72.9363       82.7681       89.8349      106.2653      127.1233        0.0000        0.0000        0.0000        0.0000        0.0000
        0.0000        0.0000        0.0000        0.0000        0.0000        0.0000        0.0000        0.0000        0.0000        0.0000        0.0000        0.0000        0.0000        0.0000        0.0000        0.0000        0.0000        0.0000        0.0000        0.0000        0.0000        0.0000        0.0000        0.0000        0.0000        0.0000        0.0000        0.0000        0.0000        0.0000        0.0000        0.0000        0.0000        0.0000        0.0000       19.2827       11.5832       12.8187       16.4728       17.8474       22.7451       20.8363       17.2892       16.8826       18.1492       14.6908       17.3987       14.3289       10.0644       10.8240       11.2561       81.9897       23.9007       27.3822       30.0571       29.5477       25.3508       19.4401       16.4375       24.0344       32.3865       35.5289       27.6752       28.1691       31.2550       33.8308       37.2430       35.4408       33.3095       28.4471       26.3520       20.0415        0.0000        0.0000        0.0000        0.0000        0.0000        0.0000        0.0000        0.0000        0.0000        0.0000        0.0000        0.0000        0.0000        0.0000        0.0000        0.0000        0.0000        0.0000        0.0000        0.0000        0.0000        0.0000        0.0000        0.0000        0.0000        0.0000        0.0000        0.0000        0.0000        0.0000        0.0000        0.0000        0.0000        0.0000        0.0000        0.0000        0.0000        0.0000        0.0000        0.0000        0.0000        0.0000        0.0000        0.0000        0.0000        0.0000        0.0000        0.0000        0.0000        0.0000        0.0000        0.0000        0.0000        0.0000        0.0000        0.0000        0.0000        0.0000        0.0000        0.0000        0.0000        0.0000        0.0000        0.0000        0.0000        0.0000        0.0000        0.0000        0.0000        0.0000        0.0000        0.0000        0.0000        0.0000        0.0000        0.0000        0.0000        0.0000        0.0000        0.0000        0.0000        0.0000        0.0000        0.0000        0.0000        0.0000        0.0000        0.0000        0.0000        0.0000        0.0000        0.0000        0.0000        0.0000        0.0000        0.0000        0.0000        0.0000      103.2098      100.4207      150.1965      145.5244      132.8722      141.8072      133.2425      105.3340      167.7474      193.6335      150.5454      156.8480      196.9370      213.5482      247.8541      215.1586      240.0544      231.9928      247.0963      257.2540      298.9280      260.7491      280.3838      246.4134      250.4183      215.7443      183.2457      185.5855      167.7561      180.0981      175.2447      193.0815      205.9359      172.1400      192.8094      203.2240      160.2954      170.3197      193.4202      249.7122      226.5567      154.2267      158.7094      134.3031      137.2919      133.8908      134.2921      132.9667      129.8105      135.4216      146.7973      135.9817      123.2121      102.9063       98.5498       78.5465       92.1818       78.8781       84.3412       87.2030       85.8114       67.1809       73.3711       72.1424       70.8616       72.2890       67.9193       69.0353       68.1587       65.1316       74.0357       90.5130      100.8395        0.0000        0.0000        0.0000        0.0000        0.0000        0.0000
        0.0000        0.0000        0.0000        0.0000        0.0000        0.0000        0.0000        0.0000        0.0000        0.0000        0.0000        0.0000        0.0000        0.0000        0.0000        0.0000        0.0000        0.0000        0.0000        0.0000        0.0000        0.0000        0.0000        0.0000        0.0000        0.0000        0.0000        0.0000        0.0000        0.0000        0.0000        0.0000        0.0000        0.0000        0.0000       22.2848       18.0589       11.5003       13.2773       21.3434       25.5141       25.9016       26.0187       17.5153       18.4074       18.8768       17.3392       12.5326       10.7818       10.6175       14.6287       22.9164       23.2104       27.0201       29.9806       25.8397       18.5904       12.4896        8.9509       24.1830       32.3244       32.2431       26.9683       27.5956       28.8787       32.6145       32.2508       33.9789       29.6919       26.5401       26.0277        0.0000        0.0000        0.0000        0.0000        0.0000        0.0000        0.0000        0.0000        0.0000        0.0000        0.0000        0.0000        0.0000        0.0000        0.0000        0.0000        0.0000        0.0000        0.0000        0.0000        0.0000        0.0000        0.0000        0.0000        0.0000        0.0000        0.0000        0.0000        0.0000        0.0000        0.0000        0.0000        0.0000        0.0000        0.0000        0.0000        0.0000        0.0000        0.0000        0.0000        0.0000        0.0000        0.0000        0.0000        0.0000        0.0000        0.0000        0.0000        0.0000        0.0000        0.0000        0.0000        0.0000        0.0000        0.0000        0.0000        0.0000        0.0000        0.0000        0.0000        0.0000        0.0000        0.0000        0.0000        0.0000        0.0000        0.0000        0.0000        0.0000        0.0000        0.0000        0.0000        0.0000        0.0000        0.0000        0.0000        0.0000        0.0000        0.0000        0.0000        0.0000        0.0000        0.0000        0.0000        0.0000        0.0000        0.0000        0.0000        0.0000        0.0000        0.0000        0.0000        0.0000        0.0000       88.6050       83.2241        0.0000      114.3148      115.6933      114.9220       93.0973      113.9239      121.5883       96.9180      103.5217      103.5027      122.9313      182.3487      150.6133      141.9163      207.3706      215.8062      229.6679      257.2268      318.7724      277.6953      244.9691      314.8883      274.0469      264.3298      283.9631      334.5496      292.4821      195.8383      217.7838      158.9428      154.9183      146.4613      162.1806      173.6859      151.2456      163.2845      150.2517      161.6448      179.1853      194.5179      192.6836      179.6444      160.0466      171.1665      143.9008      148.3149      124.6562      106.3072      111.0120      130.6549      130.1143      137.4280      140.3108      125.9743      134.9564      129.4772      125.5342      106.8666       87.4446       80.4461       76.6429       64.9916       63.8436       65.1232       62.8706       56.2836       50.9827       61.4334       54.8135       56.6169       59.2938       67.2321       65.1893       77.9254      107.1746        0.0000        0.0000        0.0000        0.0000        0.0000        0.0000        0.0000
        0.0000        0.0000        0.0000        0.0000        0.0000        0.0000        0.0000        0.0000        0.0000        0.0000        0.0000        0.0000        0.0000        0.0000        0.0000        0.0000        0.0000        0.0000        0.0000        0.0000        0.0000        0.0000        0.0000        0.0000        0.0000        0.0000        0.0000        0.0000        0.0000       51.7952       50.8280       43.7759       38.3487       56.1565       49.9685       26.3274       17.9589       13.9802       13.2021       18.6199       26.8311       25.8387       23.0305       16.9157       16.5225       16.4036       13.1514       10.7058       11.2716       17.7436       15.3833       22.2355       24.1179       32.0658       32.1116       29.9993       22.4826       17.0111       17.3528       30.3741       33.7761       32.4054       24.8033       28.4914       29.7211       31.2850       31.1095       33.6844       29.4543       26.8054       27.3770       24.1354       18.7134        0.0000        0.0000        0.0000        0.0000        0.0000        0.0000        0.0000        0.0000        0.0000        0.0000        0.0000        0.0000        0.0000        0.0000        0.0000        0.0000        0.0000        0.0000        0.0000        0.0000        0.0000        0.0000        0.0000        0.0000        0.0000        0.0000        0.0000        0.0000        0.0000        0.0000        0.0000        0.0000        0.0000        0.0000        0.0000        0.0000        0.0000        0.0000        0.0000        0.0000        0.0000        0.0000        0.0000        0.0000        0.0000        0.0000        0.0000        0.0000        0.0000        0.0000        0.0000        0.0000        0.0000        0.0000        0.0000        0.0000        0.0000        0.0000        0.0000        0.0000        0.0000        0.0000        0.0000        0.0000        0.0000        0.0000        0.0000        0.0000        0.0000        0.0000        0.0000        0.0000        0.0000        0.0000        0.0000        0.0000        0.0000        0.0000        0.0000        0.0000        0.0000        0.0000        0.0000        0.0000        0.0000        0.0000        0.0000        0.0000        0.0000        0.0000        0.0000       81.8351       77.5679       77.0679       68.5987       89.8311       98.7093       73.1873       63.8753       78.5363       92.8801       82.9666       95.9399      144.9336      133.5702      120.3080      124.8521      182.1273      210.9569      207.9026      224.2085      295.0263      357.6253      348.9348      300.4386      300.2967      244.2643      248.2470      310.1960      294.1039      243.1069      173.8123      156.5283      169.0720      162.7760      177.0455      157.0636      160.2495      131.3470      118.6507      151.8530      151.0037      171.0025      146.9446      172.1456      151.8316      191.0401      176.8259      157.6861      158.4150      144.0916      129.4171      125.1664      143.3874      161.0050      162.6731      150.5958      136.6765      140.5669      153.4419      112.2226       89.5619       90.2914       99.1251       83.3626       72.1352       73.5536       68.7754       58.2049       54.7276       46.7907       55.6540       55.2414       58.0630       61.3324       69.9139       68.4050       68.2246        0.0000        0.0000        0.0000        0.0000        0.0000        0.0000        0.0000        0.0000
        0.0000        0.0000        0.0000        0.0000        0.0000        0.0000        0.0000        0.0000        0.0000        0.0000        0.0000        0.0000        0.0000        0.0000        0.0000        0.0000        0.0000        0.0000        0.0000        0.0000        0.0000        0.0000        0.0000        0.0000        0.0000        0.0000       46.3649       66.2868       90.4854       73.0931       78.1258       47.8027       37.7701       34.0919       38.5470       34.9331       24.6692       34.8886       36.5850       16.8408       17.6141       18.1646       18.4998       14.1713       17.5927       16.2691       12.3365        9.9666       12.4556       13.7221       13.4106       22.0628       21.5176       29.0407       41.3299       36.3763       21.5381       17.9935       14.9978       32.5459       31.8571       28.2579       26.2165       29.0387       29.6415       27.8780       25.2345       29.6458       27.9752       28.3048       30.3644       24.2432       17.3054       17.2266       21.4737       21.7485       24.9316       32.1545       25.4227       25.2316       18.4569       22.1125        0.0000        0.0000        0.0000        0.0000        0.0000        0.0000        0.0000        0.0000        0.0000        0.0000        0.0000        0.0000        0.0000        0.0000        0.0000        0.0000        0.0000        0.0000        0.0000        0.0000        0.0000        0.0000        0.0000        0.0000        0.0000        0.0000        0.0000        0.0000        0.0000        0.0000        0.0000        0.0000        0.0000        0.0000        0.0000        0.0000        0.0000        0.0000        0.0000        0.0000        0.0000        0.0000        0.0000        0.0000        0.0000        0.0000        0.0000        0.0000        0.0000        0.0000        0.0000        0.0000        0.0000        0.0000        0.0000        0.0000        0.0000        0.0000        0.0000        0.0000        0.0000        0.0000        0.0000        0.0000        0.0000        0.0000        0.0000        0.0000        0.0000        0.0000        0.0000       30.5589       47.1218       43.3406       60.3245       70.5554        0.0000        0.0000        0.0000        0.0000       67.3351      108.8927       91.8225       85.7258       62.0624       65.6664       63.5748       64.8259       63.8549       65.8994       68.7872       81.6314       95.7012      117.8449      111.0405      107.7102      119.3083      133.7447      183.7623      230.7761      264.6257      227.8083      322.0469      400.3135      375.3090      265.4825      244.8172      259.9494      292.3864      270.5004      214.2638      182.2567      169.6006      162.4087      177.1160      173.8629      161.2830      141.5402      119.3522      116.3547      130.6523      154.1260      159.3511      128.6618      125.5947      130.7622      129.7130      118.4275      112.7133      124.7879      133.7440      139.0168      130.1290      117.2274      151.1108      179.9914      145.4272      165.0143      135.2251      118.5789      158.2955      141.5834       96.6866       88.5843       83.2669       75.2389       71.7248       68.9940       64.3853       62.3868       63.0895       61.4385       58.7358       57.0332       67.1448       61.3121       65.1899       73.3109       78.2682        0.0000        0.0000        0.0000        0.0000        0.0000        0.0000        0.0000        0.0000
        0.0000        0.0000        0.0000        0.0000        0.0000        0.0000        0.0000        0.0000        0.0000        0.0000        0.0000        0.0000        0.0000        0.0000        0.0000        0.0000        0.0000        0.0000        0.0000        0.0000        0.0000        0.0000        0.0000        0.0000        0.0000       67.5663       58.2103       53.2127       37.9709       40.9563       38.1338       42.6249       34.6384       32.4546       33.8798       38.5873       32.0101       47.3350      133.3069       82.7373       15.0445       14.6146       17.4900       18.3299       18.2205       18.0231       16.1127       18.0023       20.7702       22.6223       17.5709       21.3569       25.5445       34.2057       29.6613       25.5013       23.5852       23.4289       28.9914       35.6864       36.0985       27.1129       26.9006       24.2192       26.2288       23.1064       20.0795       22.3335       22.4605       24.4894       22.2282       17.0849       17.5421       15.9550       15.8779       26.8330       16.6820       18.8365       15.1644       11.9160       11.4325       13.1829       14.0037        9.2835        0.0000        0.0000        0.0000        0.0000        0.0000        0.0000        0.0000        0.0000        0.0000        0.0000        0.0000        0.0000        0.0000        0.0000        0.0000        0.0000        0.0000        0.0000        0.0000        0.0000        0.0000        0.0000        0.0000        0.0000        0.0000        0.0000        0.0000        0.0000        0.0000        0.0000        0.0000        0.0000        0.0000        0.0000        0.0000        0.0000        0.0000        0.0000        0.0000        0.0000        0.0000        0.0000        0.0000        0.0000        0.0000        0.0000        0.0000        0.0000        0.0000        0.0000        0.0000        0.0000        0.0000        0.0000        0.0000        0.0000        0.0000        0.0000        0.0000        0.0000        0.0000        0.0000        0.0000        0.0000        0.0000        0.0000        0.0000        0.0000       35.2651       39.6499       35.0130       32.7402       53.1098       62.4074       61.7974       45.9558       49.9932       60.6720       59.8259       66.9166       53.8289       48.6745       48.8247       70.3240       52.6035       61.5116       72.6825       76.4598       80.4368      120.1452      120.7863      189.3675      178.4102      170.2142      175.2810      177.6535      222.5589      230.3463      240.8654      256.0049      288.8715      299.9086      309.5833      259.1588      241.1452      282.1020      302.7101      249.7448      190.5755      183.0370      212.5819      204.2609      165.6986      103.2197      114.8805      103.2086      110.7665      108.6651       90.5287      127.9026      123.6765      116.0525      127.8028      140.4016      135.7934      130.7657      131.6337      126.0479      119.8190      112.6848      107.4649      132.2117      135.5476      137.5574      146.7901      137.2396      127.4985      109.1269      149.7929      150.5720      105.6491       83.3468       77.3757       75.3208       75.5483       73.5070       82.5117       73.7796       77.4185       99.1811        0.0000        0.0000       72.0397       68.6118       74.1207       79.8888        0.0000        0.0000        0.0000        0.0000        0.0000        0.0000        0.0000        0.0000        0.0000
        0.0000        0.0000        0.0000        0.0000        0.0000        0.0000        0.0000        0.0000        0.0000        0.0000        0.0000        0.0000        0.0000        0.0000        0.0000        0.0000        0.0000        0.0000        0.0000        0.0000        0.0000        0.0000        0.0000        0.0000        0.0000        0.0000       51.8853       65.5991       61.3894       65.5520       31.8112      173.8025       94.6259       42.0777       33.7079       39.2189       33.1606       25.0448       24.9100       25.0661       14.1838       14.5511       16.4520       16.1607       16.5402       18.4199       18.6277       20.8825       18.4419       17.5802       18.2292       20.9291       26.9935       22.1744       21.7525       24.4736       29.6321       29.2238       28.3134       34.1120       41.3190       33.6372       26.6780       26.9100       30.4472       25.9805       23.9327       26.1670       23.8474       22.7872       20.8430       16.3143       15.5576       16.6946       17.6092       16.1732       15.9948       16.4045       15.9096       10.9809        7.6198        6.4443        5.3908        7.3792        5.5049        4.6788        0.0000        0.0000        0.0000        0.0000        0.0000        0.0000        0.0000        0.0000        0.0000        0.0000        0.0000        0.0000        0.0000        0.0000        0.0000        0.0000        0.0000        0.0000        0.0000        0.0000        0.0000        0.0000        0.0000        0.0000        0.0000        0.0000        0.0000        0.0000        0.0000        0.0000        0.0000        0.0000        0.0000        0.0000        0.0000        0.0000        0.0000        0.0000        0.0000        0.0000        0.0000        0.0000        0.0000        0.0000        0.0000        0.0000        0.0000        0.0000        0.0000        0.0000        0.0000        0.0000        0.0000        0.0000        0.0000        0.0000        0.0000        0.0000        0.0000        0.0000        0.0000        0.0000        0.0000        0.0000        0.0000        0.0000       23.9486       38.4983       44.4741       36.0259       58.6594       40.0681       39.0178       43.1920       42.9179       40.4353       42.5792       37.3319       43.1828       45.5109       47.3209       46.1299       62.5747       76.6246       94.5393      124.4799      126.7355      149.9787      141.1038      192.0318      189.6927      200.4012      214.1972      218.2594      213.5511      220.5635      258.1368      246.8972      259.4973      292.5494      294.3198      289.6669      235.5148      223.7094      237.4769      188.0985      144.9099      191.7165      235.4007      211.4965      145.7033      142.7163       93.1592       94.1706      107.8829      110.0774       75.2104       89.2312      115.4790      145.7925      139.9173      144.7781      166.4539      125.7450      123.0665      111.2934      116.2937      123.4532      119.0494      140.8451      126.3034      121.5905      117.7838      156.2086      135.0106      113.5018      121.6990       88.3814      103.4539       94.1776       81.3018       75.3198       75.1212       81.8431       76.9347       82.9346       77.1823        0.0000        0.0000        0.0000        0.0000        0.0000        0.0000        0.0000        0.0000        0.0000        0.0000        0.0000        0.0000        0.0000        0.0000        0.0000        0.0000
        0.0000        0.0000        0.0000        0.0000        0.0000        0.0000        0.0000        0.0000        0.0000        0.0000        0.0000        0.0000        0.0000        0.0000        0.0000        0.0000        0.0000        0.0000        0.0000        0.0000        0.0000        0.0000        0.0000        0.0000        0.0000        0.0000        0.0000       37.1124       30.3866       22.2125       21.3239       36.3711       34.5535       31.5701       32.2403       26.6041       28.2318       26.8431       24.3371       23.3490       23.1026       23.8260       20.9606       18.9570       20.0234       22.5838       20.5908       19.5088       21.2248       18.2889       21.0331       28.6314       27.8531       21.6018       22.1902       30.2019       30.8355       30.5795       29.2532       32.6089       33.0131       30.2841       27.3168       28.0994       28.5264       33.2700       36.0863       30.8010       24.8142       21.1285       20.1306       17.7067       15.3441       14.9417       15.2203       14.9348       16.3120       16.6104       17.3258        9.7546        8.8720       10.3005       10.4228        8.7543        5.0466        4.7501        9.9238        7.2670        0.4566        1.7209        0.0000        0.0000        0.0000        0.0000        0.0000        0.0000        0.0000        0.0000        0.0000        0.0000        0.0000        0.0000        0.0000        0.0000        0.0000        0.0000        0.0000        0.0000        0.0000        0.0000        0.0000        0.0000        0.0000        0.0000        0.0000        0.0000        0.0000        0.0000        0.0000        0.0000        0.0000        0.0000        0.0000        0.0000        0.0000        0.0000        0.0000        0.0000        0.0000        0.0000        0.0000        0.0000        0.0000        0.0000        0.0000        0.0000        0.0000        0.0000        0.0000        0.0000        0.0000        0.0000        0.0000        0.0000        0.0000        0.0000        0.0000        0.0000        0.0000        0.0000        0.0000       33.7153       22.5439       30.0750       40.3661       28.4005       24.0481       25.0070       28.2616       32.8392       37.0709       56.2784       37.2791       29.6989       32.4452       44.5166       50.6046       62.1705       53.7058       61.9017       83.7225      102.1566      138.4083      142.6898      142.2671      163.5318      181.0429      187.8456      205.7253      229.8110      258.8144      304.9108      290.9295      240.6573      238.4313      268.3040      270.9526      230.9941      195.8813      149.4272      145.0243      108.9005      119.6770      190.3153      195.6644      104.6508      101.2266      108.3517       97.9543       93.1484       94.8368       94.1892       89.3833      103.6990      115.0566      134.0188      124.1497      127.2637      135.0988      136.6802      157.0535      130.4681      114.1611      123.5118      101.8270      128.2473      111.8749       96.1871      123.7263      150.0866      111.2125       97.4757       90.0154       92.3597       94.6576       86.8284       75.7663       68.7072       68.5673       71.8386       72.3352       69.7630       70.9344        0.0000        0.0000        0.0000        0.0000        0.0000        0.0000        0.0000        0.0000        0.0000        0.0000        0.0000        0.0000        0.0000        0.0000        0.0000        0.0000
        0.0000        0.0000        0.0000        0.0000        0.0000        0.0000        0.0000        0.0000        0.0000        0.0000        0.0000        0.0000        0.0000        0.0000        0.0000        0.0000        0.0000        0.0000        0.0000        0.0000        0.0000        0.0000        0.0000        0.0000        0.0000        0.0000        0.0000       30.0712       22.9040       22.8502       26.9550       33.1492       35.7663       37.8178       39.0700       34.0915       32.6772       32.5826       39.8162       43.6988       78.7011       55.3179       49.7568       41.3553       33.5997       30.9492       27.8736       26.1227       28.0911       26.5184       31.8982       33.6398       27.1727       26.6575       30.6790       30.7681       26.4186       28.1553       27.5302       32.1567       32.9223       29.7278       26.1546       22.8882       26.8530       35.2129       28.2111       24.2967       23.0159       20.3450       23.3600       18.0929       11.8876       12.6686       12.9303       13.7292       13.3500       13.4107       17.9422       12.8768       13.5675       12.7355        8.8168       13.7897        6.0055        4.2252        2.1206        0.6271        0.7396        3.4186        0.0000        0.0000        0.0000        0.0000        0.0000        0.0000        0.0000        0.0000        0.0000        0.0000        0.0000        0.0000        0.0000        0.0000        0.0000        0.0000        0.0000        0.0000        0.0000        0.0000        0.0000        0.0000        0.0000        0.0000        0.0000        0.0000        0.0000        0.0000        0.0000        0.0000        0.0000        0.0000        0.0000        0.0000        0.0000        0.0000        0.0000        0.0000        0.0000        0.0000        0.0000        0.0000        0.0000        0.0000        0.0000        0.0000        0.0000        0.0000        0.0000        0.0000        0.0000        0.0000        0.0000        0.0000        0.0000        0.0000        0.0000        0.0000        0.0000        0.0000        0.0000        0.0000       24.1578       21.9552       22.3140       16.8033       17.5131       21.8157       26.8341       25.4386       27.9111       30.3848       30.7821       26.7247       30.1861       31.7255       34.5166       42.4102       52.0333       51.4892       71.2217       88.4581      123.3293      134.5637      131.4588      197.3111      205.1973      196.3295      228.9880      219.5357      263.6613      276.5200      238.0524      233.6975      230.6575      210.6328      193.0020      172.0708      162.7599      113.3668       89.2496      110.9410      109.7755      107.7239       97.1226      110.4879       92.8442       81.1026       97.6585      102.0972      126.5166      117.9021      114.7423      119.7643      111.2675      121.3082      117.4096      136.0904      134.2998      121.9820      124.8056      102.7809       99.4712       99.6449       93.4879      105.1165      112.7978      105.6274      109.9582      110.6230      106.7865       83.4797       74.7861       74.4533       75.6818       69.7393       56.7721       57.9489       63.1557       70.6025       73.4796       72.0767       70.1617        0.0000        0.0000        0.0000        0.0000        0.0000        0.0000        0.0000        0.0000        0.0000        0.0000        0.0000        0.0000        0.0000        0.0000        0.0000        0.0000
        0.0000        0.0000        0.0000        0.0000        0.0000        0.0000        0.0000        0.0000        0.0000        0.0000        0.0000        0.0000        0.0000        0.0000        0.0000        0.0000        0.0000        0.0000        0.0000        0.0000        0.0000        0.0000        0.0000        0.0000        0.0000        0.0000        0.0000        0.0000       30.8431       31.1160       36.0093       44.3004       44.9265       48.6387       54.0359       42.3044       43.3043       39.0671       41.5646       48.1923       64.7391      129.9984      104.5071       64.4750       47.2708       44.5149       39.8696       38.4111       47.9116       49.3611       45.9229       41.2062       36.9224       33.1505       38.8542       32.7340       34.3888       38.1941       35.6164       39.5035       64.2375       40.5211       37.5833       37.7498       30.1260       31.4602       27.4075       23.2977       22.2577       20.2492       19.6313        8.0172        8.0771       10.3936       10.5534       14.1677       21.4289       23.0342       34.1089       25.6242       28.7415       19.1498       13.0411       15.1340       11.8463        7.2061        3.5505        1.5933        2.0210        4.0087        3.4749        0.0000        0.0000        0.0000        0.0000        0.0000        0.0000        0.0000        0.0000        0.0000        0.0000        0.0000        0.0000        0.0000        0.0000        0.0000        0.0000        0.0000        0.0000        0.0000        0.0000        0.0000        0.0000        0.0000        0.0000        0.0000        0.0000        0.0000        0.0000        0.0000        0.0000        0.0000        0.0000        0.0000        0.0000        0.0000        0.0000        0.0000        0.0000        0.0000        0.0000        0.0000        0.0000        0.0000        0.0000        0.0000        0.0000        0.0000        0.0000        0.0000        0.0000        0.0000        0.0000        0.0000        0.0000        0.0000        0.0000        0.0000        0.0000        0.0000        0.0000        0.0000        0.0000       18.6406       13.6700       12.2345       12.3260       20.6887       21.9292       20.8804       21.5352       24.4232       26.7571       20.5784       22.0890       21.2706       22.2504       34.4479       32.0987       44.1689       70.9064       96.7536       80.5123      110.1109      150.1716      172.4742      191.6118      196.4740      233.5801      234.1324      213.2306      199.3592      204.8696      234.1575      216.0976      219.8754      195.3001      170.1843      187.4061      120.4345       99.0059       94.2150       91.6890       97.6083      104.4160      109.6913      103.7619      105.8595      104.6718      115.5590      124.8793      124.3342      132.9768      142.7442      133.4716      123.8134      138.0238      170.0250      148.9646      137.4698      120.3066       98.6485       99.8662      103.8807      121.8000      103.2245      137.9501      151.1284      111.3573       72.6606       70.6606       71.1630       67.0027       56.6828       52.1826       54.6533       56.6214       54.7067       58.0207       69.4596       70.9009       65.6497       65.7740        0.0000        0.0000        0.0000        0.0000        0.0000        0.0000        0.0000        0.0000        0.0000        0.0000        0.0000        0.0000        0.0000        0.0000        0.0000        0.0000
        0.0000        0.0000        0.0000        0.0000        0.0000        0.0000        0.0000        0.0000        0.0000        0.0000        0.0000        0.0000        0.0000        0.0000        0.0000        0.0000        0.0000        0.0000        0.0000        0.0000        0.0000        0.0000        0.0000        0.0000        0.0000        0.0000        0.0000        0.0000       39.0905       41.6048       45.0255       58.0547       60.0609       70.3610       61.0317       46.1421       43.6373       40.7558       37.7400       36.9113       40.8802       41.7236       47.6720       42.3655       42.2036       49.2675       90.8897      102.0392       72.3253       40.2378       46.6533       47.6600       41.2874       47.7330       45.9631       39.3850       34.2980       35.9682       34.0140       33.3392       47.7409       44.3800       54.0290       49.4538       42.5037       34.9781       31.3338       23.7580       19.6050       21.4317       18.6999        8.8741        7.3371        8.3375       10.1631       21.2777       25.1687       41.8086       70.6547       29.4507       23.8343       20.7184       17.9755       10.5540       13.7188       13.6901        3.8880        1.1269        1.5506        0.2306        0.4980        0.0000        0.0000        0.0000        0.0000        0.0000        0.0000        0.0000        0.0000        0.0000        0.0000        0.0000        0.0000        0.0000        0.0000        0.0000        0.0000        0.0000        0.0000        0.0000        0.0000        0.0000        0.0000        0.0000        0.0000        0.0000        0.0000        0.0000        0.0000        0.0000        0.0000        0.0000        0.0000        0.0000        0.0000        0.0000        0.0000        0.0000        0.0000        0.0000        0.0000        0.0000        0.0000        0.0000        0.0000        0.0000        0.0000        0.0000        0.0000        0.0000        0.0000        0.0000        0.0000        0.0000        0.0000        0.0000        0.0000        0.0000        0.0000        0.0000        0.0000       16.9945       17.1869       16.2540       21.4931        9.9297       10.5048        9.5926       14.7937       17.6801       18.5799       19.5448       21.7921       21.6376       21.7676       21.0875       37.7637       37.5217       40.8496       41.8063       61.1270       89.5830       73.0663      103.7472      124.7631      172.8470      198.4828      199.3773      227.9815      217.3775      191.5023      183.5552      191.6302      208.4948      199.5237      185.2999      172.9235      156.6723      146.4438      124.2844      125.6638       98.1734      101.0229      120.2005      118.4715      119.9210      130.7302      115.0695      103.3246      114.0119      135.4651      175.3606      148.0518      140.9771      121.1923      135.2769      145.4150      143.9589      146.1072      133.3799      123.2075      116.4979      114.5858      119.2188      115.7064       73.4981       81.1927       97.0726      101.7547       78.2051       66.6718       68.5877       68.9152       51.8150       52.5289       47.6746       55.1645       54.9084       56.2434       61.3345       70.1952       71.7879       67.8915        0.0000        0.0000        0.0000        0.0000        0.0000        0.0000        0.0000        0.0000        0.0000        0.0000        0.0000        0.0000        0.0000        0.0000        0.0000        0.0000
        0.0000        0.0000        0.0000        0.0000        0.0000        0.0000        0.0000        0.0000        0.0000        0.0000        0.0000        0.0000        0.0000        0.0000        0.0000        0.0000        0.0000        0.0000        0.0000        0.0000        0.0000        0.0000        0.0000        0.0000        0.0000        0.0000        0.0000        0.0000       51.7049       60.1954       60.4523       69.7497       77.3103       82.2387       68.1025       53.9337       48.8019       43.0982       41.1007       41.5553       40.6195       40.8604       41.7384       38.4682       38.9898       42.9427       65.6222       73.2853       65.3841       40.0324       44.0875       66.6475       42.7432       40.7269       45.1189       43.4181       41.5654       39.9041       34.9167       33.9108       33.2676       36.0776       33.3441       34.6730       43.1674       41.6306       39.0268       29.2442       23.0148       18.7888       13.6368        8.7726        8.3252       10.8262       12.6364       17.9945       17.8086       18.8696       17.2064       26.4163       41.4915       28.5264       22.5686       32.9571       20.8134       15.1289        2.2863        0.8555        0.8725        0.1978        0.4314        0.1380        0.0000        0.0000        0.0000        0.0000        0.0000        0.0000        0.0000        0.0000        0.0000        0.0000        0.0000        0.0000        0.0000        0.0000        0.0000        0.0000        0.0000        0.0000        0.0000        0.0000        0.0000        0.0000        0.0000        0.0000        0.0000        0.0000        0.0000        0.0000        0.0000        0.0000        0.0000        0.0000        0.0000        0.0000        0.0000        0.0000        0.0000        0.0000        0.0000        0.0000        0.0000        0.0000        0.0000        0.0000        0.0000        0.0000        0.0000        0.0000        0.0000        0.0000        0.0000        0.0000        0.0000        0.0000        0.0000        0.0000        0.0000        0.0000       22.0404       14.4289       15.0231       12.1856       11.3846       17.8072       12.1076       11.2603       10.7951       15.8871       17.3450       17.7415       20.0961       27.9270       29.8513       36.4711       45.4138       48.4677       54.9589       81.3426       76.0399       78.4530       82.7291      145.7866      105.9925      162.3554      182.1208      186.7893      217.1032      221.3694      178.5303      174.3187      177.5004      181.2968      184.8427      181.7174      160.1205      149.8668      191.6118      154.6757      146.6839      115.1002      126.8774      127.5170      112.5788      129.0501      143.5646      108.2542      130.1589      167.3102      163.7189      149.6514      113.6108      122.0206      109.8557      130.2363      160.9305      145.4651      175.1527      160.0171      157.2165      130.8348      116.9363       88.6546       72.7209       75.4115      104.2645       91.1045      101.2442       75.9487       75.4823       70.8830       72.9931       56.8886       49.6397       46.5589       58.6203       61.4739       55.0948       56.0359       63.8577       73.1706       66.5993       72.2659        0.0000        0.0000        0.0000        0.0000        0.0000        0.0000        0.0000        0.0000        0.0000        0.0000        0.0000        0.0000        0.0000        0.0000        0.0000
        0.0000        0.0000        0.0000        0.0000        0.0000        0.0000        0.0000        0.0000        0.0000        0.0000        0.0000        0.0000        0.0000        0.0000        0.0000        0.0000        0.0000        0.0000        0.0000        0.0000        0.0000        0.0000        0.0000        0.0000        0.0000        0.0000        0.0000       52.7240       62.7289       71.6029       62.2241       59.4365       61.6445       67.8019       65.4247       58.0054       56.4400       53.6706       51.8481       51.5367       55.0877       70.4609       56.3580       40.2669       40.6155       42.4767       41.6304       37.2680       38.3648       30.3229       35.2284       40.5959       41.3721       48.7207       65.9274       48.4124       43.2411       34.1643       31.0743       30.6934       28.4857       24.1677       23.7807       21.0564       17.5258       15.5429       15.0978       12.2200       11.1828        9.5313        8.9002        5.9629        5.7369        5.6539        6.2373       10.5341       11.8867       12.6059       14.6006       14.2312       15.8352       22.1595       29.8774       34.4031       66.7668       16.6535        5.3278        1.0111        1.9468        0.1417        0.1396        0.0988        0.9885        0.0000        0.0000        0.0000        0.0000        0.0000        0.0000        0.0000        0.0000        0.0000        0.0000        0.0000        0.0000        0.0000        0.0000        0.0000        0.0000        0.0000        0.0000        0.0000        0.0000        0.0000        0.0000        0.0000        0.0000        0.0000        0.0000        0.0000        0.0000        0.0000        0.0000        0.0000        0.0000        0.0000        0.0000        0.0000        0.0000        0.0000        0.0000        0.0000        0.0000        0.0000        0.0000        0.0000        0.0000        0.0000        0.0000        0.0000        0.0000        0.0000        0.0000        0.0000        0.0000        0.0000        0.0000        0.0000        0.0000       22.0083       27.8075       20.2611       17.0253       13.7551       13.5273       12.7364       12.5868       11.3247       14.3543       19.4688       18.7227       20.3831       28.0007       35.2332       39.5993       46.9008       57.0514       58.1505       68.4646       65.2691       70.0831       99.7344      101.9291      128.4126      110.5285      178.4668      173.4999      169.1958      175.1487      167.5305      166.2921      174.9779      180.1145      171.4470      165.9907      162.7861      160.7334      178.5828      200.1490      154.8120      134.9827      117.5047      111.3914      121.1720      114.4815      113.6849      123.3677      133.6321      132.2603      161.9259      164.0118      141.0594      111.1668      126.9156      126.0966      153.6400      151.9433      144.9915      168.3444      183.1185      176.5571      102.4275       89.0628       94.4680       81.9617       85.7363       89.4580      104.2328       89.1306       92.5951       84.0604       76.9866       81.2964       73.2102       58.9084       53.2757       55.0772       60.8569       62.7095       69.7776       71.8564       70.1127       72.3367        0.0000        0.0000        0.0000        0.0000        0.0000        0.0000        0.0000        0.0000        0.0000        0.0000        0.0000        0.0000        0.0000        0.0000        0.0000        0.0000
        0.0000        0.0000        0.0000        0.0000        0.0000        0.0000        0.0000        0.0000        0.0000        0.0000        0.0000        0.0000        0.0000        0.0000        0.0000        0.0000        0.0000        0.0000        0.0000        0.0000        0.0000        0.0000        0.0000        0.0000        0.0000        0.0000        0.0000       54.4168       55.5050       55.5788       46.4499       51.8473       52.8588       57.2587       58.5539       62.5985       73.9291       54.9802       49.0542       47.9462       47.8224       47.0514       41.0686       36.0050       37.6089       39.5527       44.7788       44.4508       41.2252       33.9183       31.9145       30.4912       32.5427       44.0139       43.6089       41.3227       36.0921       31.1666       27.6985       22.7156       23.8160       20.3994       17.7829       14.2637        9.0539        8.0545        9.0972        9.2521        7.4732        6.1502        5.5617        4.3699        3.2916        3.3056        4.0444        6.6636        8.8321       11.4779       13.9636       13.6454       10.7425       13.1702       16.2709       16.1560       35.4253       19.5350       10.5669        4.1239        1.7539        0.0000        0.0000        0.0000        0.8527        3.1289        5.9796        9.8379        7.4680        6.9142        8.9680        5.9396        4.6934        0.0000        0.0000        0.0000        0.0000        0.0000        0.0000        8.4797       10.3753        8.5796       10.2130        0.0000        0.0000        0.0000        0.0000        0.0000        0.0000        0.0000        0.0000        0.0000        0.0000        0.0000        0.0000        0.0000        0.0000        0.0000        0.0000        0.0000        0.0000        0.0000        0.0000        0.0000        0.0000        0.0000        0.0000        0.0000        0.0000        0.0000        0.0000        0.0000        0.0000        0.0000        0.0000        0.0000        0.0000        0.0000        0.0000       26.1205       21.5168       22.8340       24.9217       26.1269       24.4635       22.5095       21.4282       16.7439       15.9650       18.6722       20.9850       19.9280       22.9800       26.1435       36.6213       34.7440       35.3478       43.9824       70.7326       75.8579       76.2013       75.6663       95.5794       79.4201       82.4592      111.4731      133.0213      154.0052      181.9661      177.1270      191.9768      196.7111      155.5193      166.4123      158.7016      149.1569      132.5130      142.4718      154.1253      182.3346      197.8224      163.4859      143.7039      132.8812      135.4030      129.0327      121.2250      142.9701      142.5219      152.3086      148.9582      133.4934      138.0519      119.2002      131.0875      119.1099      127.6906      125.3663      119.0398      109.3825      123.0499      128.0271      103.3388       75.9980       71.8008       80.9882       79.5748       96.6423       97.2852       98.6847       98.9526      109.0249      110.3728      104.6873      102.8440       79.6647       62.8143       55.3135       58.5989       71.3403       75.6702       77.4404       79.9146       72.8495       75.4928        0.0000        0.0000        0.0000        0.0000        0.0000        0.0000        0.0000        0.0000        0.0000        0.0000        0.0000        0.0000        0.0000        0.0000        0.0000        0.0000
        0.0000        0.0000        0.0000        0.0000        0.0000        0.0000        0.0000        0.0000        0.0000        0.0000        0.0000        0.0000        0.0000        0.0000        0.0000        0.0000        0.0000        0.0000        0.0000        0.0000        0.0000        0.0000        0.0000        0.0000        0.0000        0.0000       66.8908       70.3713       62.3976       57.3075       61.8271       62.8336       63.2043       69.5417       61.2330       52.3758       50.0195       65.0779       88.3460       76.5253       48.3567       47.4695       43.0944       39.9034       40.5170       40.1487       46.6483       65.2345       71.7243       49.4070       38.2304       29.3406       31.2277       35.9908       32.0369       34.2139       33.3157       29.0784       32.3655       25.5286       23.4590       26.0418       23.2853       18.6659        9.2450        8.3203        9.0171        8.0268        7.9515        6.8265        5.2542        4.6904        3.4810        4.4083        4.1524        5.3094        7.0532       10.8177       11.1610       11.1623       10.9845       13.7863       17.0986       13.8414       14.1399        5.2289        3.5076        0.7829        1.4316        4.3813        0.0000        0.1699        1.0477        4.3663        4.3330        6.2962        6.3661        8.1835        5.9821        2.9119        2.2645        2.3534        2.1984        5.3803        7.8565        6.5633        8.3912        6.1561        6.6595        6.6323        5.8232        7.3030        6.1377        8.5560        6.7826        0.0000        0.0000        0.0000        0.0000        0.0000        0.0000        0.0000        0.0000        0.0000        0.0000        0.0000        0.0000        0.0000        0.0000        0.0000        0.0000        0.0000        0.0000        0.0000        0.0000        0.0000       31.1445       33.2372       26.1733       17.7508       20.7461       18.6997       18.5845       26.5981       23.1097       23.4961       27.3192       32.6953       31.6196       32.9997       33.4769       32.2830       34.6320       31.9569       27.5739       29.4676       29.6094       21.7219       20.8308       24.2089       29.8757       27.2343       35.4614       30.9078       31.5945       58.8092       61.3328       67.6681       74.3515      101.3224      107.8895       93.6919      100.7389      116.5387      119.5467      149.8581      179.1556      181.9161      187.2921      186.5461      174.8686      177.1459      178.4610      170.9182      151.1918      155.6873      166.7120      182.6543      192.1335      154.8842      129.3192      134.6244      132.5727      151.0950      163.5939      162.9378      152.1281      166.2101      161.0780      145.4268      136.9304      138.8498      131.5241      116.2440      126.4965      119.5376      117.2649      120.9032      107.3761       91.9813       84.1916       89.1134       77.1431       79.9057       92.8317      103.8631      106.9547      114.3345      124.6820      137.4181      131.0420      142.6768      110.9596       82.1918       67.1222       66.5210       62.2755       73.9213       73.6422       72.6152       83.3539        0.0000        0.0000        0.0000        0.0000        0.0000        0.0000        0.0000        0.0000        0.0000        0.0000        0.0000        0.0000        0.0000        0.0000        0.0000        0.0000        0.0000        0.0000
        0.0000        0.0000        0.0000        0.0000        0.0000        0.0000        0.0000        0.0000        0.0000        0.0000        0.0000        0.0000        0.0000        0.0000        0.0000        0.0000        0.0000        0.0000        0.0000        0.0000        0.0000        0.0000        0.0000        0.0000        0.0000        0.0000       67.2284       74.5460       71.8542       67.6031       78.9454       80.2039       80.6665       95.2032       84.4878       66.6283       43.4914       35.9896       37.2999       38.7689       39.8482       53.1126       46.3200       59.4201       59.1506       55.3389       44.0396       35.9908       32.9118       32.1086       24.7806       25.1205       23.5674       24.3681       23.0876       17.6762       15.4813       17.0952       15.2066       14.9450       19.0084       19.7109       20.1490       10.8843        9.9300        5.4789        4.9489        4.8033        5.3025        6.3912        7.5127        6.3312        4.3788        4.7851        4.1462        3.7033        3.8782        6.8375        7.7519        7.0294        6.1479        9.9752       11.7859       15.3161       17.9188        6.3121        3.5791        2.8125        1.4045        3.5706        5.8927        1.7947        2.1534        3.6147        4.3265        5.2524        4.8044        6.9729        8.4069       22.5241       24.6641        8.4374        5.0798       13.2143        4.5473       20.0677       27.4996        7.1558        4.9434        3.3525        3.0075        3.5289        4.6762        2.9812        2.5135        2.1749        7.8790        9.5448        0.0000        0.0000        0.0000        0.0000        0.0000        0.0000        0.0000        0.0000        0.0000        0.0000        0.0000        0.0000       29.5590       25.8141       22.1106       20.5769       19.1726       19.3939       20.4784       22.8049       23.4421       29.9719       20.7884       24.4748       35.8339       37.8349       26.7792       21.7526       35.6177       38.5870       38.0844       40.7082       38.1519       38.8268       34.4248       31.8196       32.7673       45.9560       40.8771       32.2484       25.6084       29.3503       26.2261       27.6128       31.7665       54.0493       48.6549       59.0681       73.9295       71.0458       69.9856       97.9040       92.5683       98.9896      119.1425      118.5510      130.2216      149.4975      166.5719      178.7735      184.1899      166.5304      181.7729      178.9651      159.5610      147.1123      171.3545      189.3804      195.3631      197.0167      159.2349      128.2345      128.0670      137.7571      154.8862      164.6644      162.6404      160.7030      165.8349      164.0833      164.0223      148.8206      142.1652      139.5868      147.4769      126.5603      126.4858      119.5316      126.6268      149.8120      150.5490      106.4384       87.7510       88.0558       92.4786       84.2873      107.5738      111.4258      119.3126      124.9424      156.9217      174.9283      159.9001      142.2372      124.6852       89.4256       82.7798       82.4268       73.2606        0.0000       77.4344       74.0453       85.0898        0.0000        0.0000        0.0000        0.0000        0.0000        0.0000        0.0000        0.0000        0.0000        0.0000        0.0000        0.0000        0.0000        0.0000        0.0000        0.0000        0.0000        0.0000
        0.0000        0.0000        0.0000        0.0000        0.0000        0.0000        0.0000        0.0000        0.0000        0.0000        0.0000        0.0000        0.0000        0.0000        0.0000        0.0000        0.0000        0.0000        0.0000        0.0000        0.0000        0.0000        0.0000        0.0000        0.0000       72.1964       77.5095       73.5866       73.7299       68.4659       70.2786       64.1362       51.1758       54.1936       46.0185       37.1782       32.9691       29.3688       29.1496       30.8093       29.1151       30.6416       30.4831       24.9085       24.0216       26.3192       22.8755       23.9287       25.6078       26.1738       19.2627       23.4657       20.2746       19.4719       83.5868       70.8056       22.9939       12.2072       11.2838       10.0155       11.4999       11.0275        7.3668        2.6123        9.8963        3.9365        3.0664        3.4619        3.4869        3.9471        4.2362        4.2657        3.7245        7.7482        7.0632        5.2505        4.0028        5.1688        5.8776        6.8782        6.8354        8.4694        8.0057       14.6462       17.3546       17.2918       11.5012       12.0992       12.3935        8.3971        8.2338        2.3706        2.7999        3.1880        2.9579        4.4394        4.1343        3.2513       10.2160       15.8892       29.9960       19.6962        9.5801       10.9406        4.1203       16.0836       14.4597        5.9158        2.4951        2.2101        1.9278        7.2148        3.5349        2.2411        2.4862        2.6017        2.7726        3.7032        3.5887        3.6892        3.9385        0.0000        0.0000        0.0000        0.0000        0.0000        0.0000        0.0000        0.0000       25.0188       26.6606       19.3693       17.4894       16.2739       14.7194       16.5543       18.0487       20.8120       21.9020       29.7121       34.9528       32.2417       46.6522       54.1062       37.5250       30.7751       31.2098       34.3290       40.9335       38.4918       33.8140       34.5542       32.9888       35.1681       33.9102       31.3450       29.3780       27.8842       27.2258       32.3769       30.1188       42.7631       50.1619       65.4813       60.1683       52.3098       68.5457       80.0823       83.6968       88.7638       90.6892       91.4607      128.3831      150.4364      142.0247      153.0641      166.6218      170.1087      178.1968      180.6611      184.7361      182.7372      185.5365      187.3082      181.6305      205.2733      197.5959      175.8984      140.3306      122.7023      126.6753      137.9977      141.3073      165.4744      146.9361      139.7871      143.1510      156.9342      157.6140      147.8202      148.7424      174.3712      149.6928      127.3437      106.1545      104.0065      113.7792      113.0538      105.8365      104.7633      101.8876      110.2852      106.4644       91.4392       99.0462      123.0633      134.0666      139.1412      153.2957      171.5798      168.4903      145.3231      134.6522       99.5548       92.9270        0.0000        0.0000        0.0000        0.0000        0.0000        0.0000        0.0000        0.0000        0.0000        0.0000        0.0000        0.0000        0.0000        0.0000        0.0000        0.0000        0.0000        0.0000        0.0000        0.0000        0.0000        0.0000        0.0000        0.0000
        0.0000        0.0000        0.0000        0.0000        0.0000        0.0000        0.0000        0.0000        0.0000        0.0000        0.0000        0.0000        0.0000        0.0000        0.0000        0.0000        0.0000        0.0000        0.0000        0.0000        0.0000        0.0000       50.7147       48.8197       48.6061       51.7475       56.9922       62.7386       53.5383       52.1296       52.2381       44.6154       28.8798       25.8397       27.5719       22.8431       22.2606       17.1137       13.8824       14.0629       16.0164       10.6763        7.6394        6.8907        8.2643        6.9157        5.3946        8.3789       10.0304       11.8500       11.4577       13.6314        8.8443       22.0752      132.4340      124.0841       49.8599       13.8007       10.3253       14.5306       10.4384        6.8856        4.9603        3.6234        4.5649        6.0976        5.1679        5.5932        4.0207        2.8314        3.6595        4.7513        6.0848        4.8707        7.0189       11.9885       15.3188        7.9677        5.5736        4.4683        3.9387        5.4302        4.7729        6.5587        9.8411       22.2769       16.2187        7.2229       15.2758       10.0738        4.9162        3.4528        4.0992        3.9482        2.8653        2.7876        3.2432        6.4998       14.0833       23.1090       22.2086       17.4884        9.5115        8.6237        3.6590        1.4820        7.5527        2.2105        0.5445        0.5710        0.5735        1.0862        0.7961        1.2516        1.3643        0.9394        2.8248        4.0171        2.8050        2.6855        2.5711        3.2987        5.2647       10.7773       22.9362       22.7603       18.5531       19.9971       16.1284       20.8438       26.1577       18.1841       15.2995       16.0732       12.0221       12.8661       15.3149       18.5839       24.3709       28.9192       36.2941       51.2418       44.9780       39.0706       33.5640       44.7990       40.3003       42.9264       37.4423       32.3891       34.6739       38.5326       34.7708       35.0818       29.2839       31.4717       30.4968       36.8635       37.6833       47.7843       55.4346       65.3803       70.4402       70.1881       73.9986       79.8411       70.1222       76.0730       80.7408      106.6758      100.6266      107.3425      112.7612      144.0234      158.6303      158.8262      147.6335      161.1734      160.5151      200.7805      200.0372      195.5127      215.4214      199.3972      185.9716      232.1964      235.0780      186.3054      161.4721      164.6310      160.5492      160.3733      162.6480      154.2850      143.1612      132.6350      133.6061      138.2086      136.0231      136.4121      145.9893      152.0481      142.0744      128.5703      119.9203      121.5917      113.9164      103.7846      109.1050      121.0361      114.3577      106.1854      101.5524      116.9774      122.9278      133.5828      148.0293      148.1953      150.0439      173.6086      156.3575      147.2617      149.0866      125.7698        0.0000        0.0000        0.0000        0.0000        0.0000        0.0000        0.0000        0.0000        0.0000        0.0000        0.0000        0.0000        0.0000        0.0000        0.0000        0.0000        0.0000        0.0000        0.0000        0.0000        0.0000        0.0000        0.0000        0.0000        0.0000
        0.0000        0.0000        0.0000        0.0000        0.0000        0.0000        0.0000        0.0000        0.0000        0.0000        0.0000        0.0000        0.0000        0.0000        0.0000        0.0000        0.0000        0.0000       46.2988       45.1381       44.1078       47.2052       59.3698       61.0251       48.3030       41.3664       36.0076       36.5058       39.0056       46.7962       28.9008       26.7293       19.8310       18.3291       16.6157       14.3928       12.7005       16.4339       13.6994       14.1985        7.2893        6.9316        5.7222        4.4229        8.3864        9.2434        8.1232        5.0213        5.0185        5.6982        6.4461        5.3570        5.5925        7.4836       12.6626       13.6840       20.6484       15.0211       11.6925       11.8380        8.6049        9.6727        6.6166        3.8317        4.4530        5.1224        5.0736        4.6945        4.2863        3.9248        4.1625        4.5067        2.9031        2.9611        4.8469        4.0443       13.2611        6.9001        8.7083        3.5093        3.6018        4.5104        4.1434        4.7603        4.2522        5.5864        3.6918        8.9240        9.3927        3.1306        4.8126        5.6054        5.1896        3.7028        5.1563        4.2802        5.5884       15.8763       26.4039       26.5147       22.7070       18.2328       10.9030        3.2074        2.8412        6.6459       10.7009        3.2526        1.7397        0.5874        0.7346        1.0329        1.5133        3.1162        3.7724        2.5832        3.7347        3.6218        2.4904        5.3711       19.5454        5.7683        4.2263       18.1875       24.0268       23.4298       16.2508       21.6861       12.7982       15.9283       22.1319       18.4577       15.8598       11.5458       12.6631       13.6365       13.8597       14.0035       17.4313       21.3202       46.7081       63.4896       51.5968       34.1976       39.1723       44.6267       55.0636       47.2291       35.3999       37.5589       39.9095       35.6668       34.5837       45.3040       40.2592       36.5573       41.9306       41.9837       49.2170       62.0743       65.9324       67.7958       87.7467       70.8472       78.1373       86.5696       87.5201       88.4480       90.6138      113.7807      128.6483      111.8813      130.9778      134.2652      151.0035      145.4413      149.6921      174.5367      195.1196      211.3706      204.8061      200.1707      198.4011      191.7545      239.5979      226.1067      206.7441      189.5234      188.3229      202.8685      173.4081      159.2241      161.8242      156.6814      146.1182      138.3612      146.9970      152.1338      134.8333      121.0809      139.7158      159.7547      128.8688      127.4064      128.2715      128.5562      125.3122      121.0159      113.4208      116.5299      112.3672      107.8827      123.5324      140.8439      152.1129      146.2016      156.8560      158.8626      154.7328      172.0483      175.3722        0.0000        0.0000        0.0000        0.0000        0.0000        0.0000        0.0000        0.0000        0.0000        0.0000        0.0000        0.0000        0.0000        0.0000        0.0000        0.0000        0.0000        0.0000        0.0000        0.0000        0.0000        0.0000        0.0000        0.0000        0.0000        0.0000        0.0000        0.0000
        0.0000        0.0000        0.0000        0.0000        0.0000        0.0000        0.0000        0.0000        0.0000        0.0000        0.0000        0.0000        0.0000        0.0000        0.0000       41.8805       46.5871       52.3936       54.4469       48.5288       48.1774       49.1182       44.6879       38.4263       34.0692       30.4243       28.1306       29.6875       33.8546       27.4654       18.0120       12.1263        9.0451       10.0456       13.9097       14.7589       17.1976       15.0225       12.0498       11.1273        9.4302       10.7271        9.3887       10.6846       11.6907       15.7229       15.9675        7.1450        5.5181        4.1625        3.3505        2.8934        4.7598        6.2735        8.9791       13.5782       16.3256       24.5592       17.3743       13.3385        9.1674        6.8248        5.6016        4.2459        4.6754        4.9151        4.6161        3.7977        3.0884        3.4787        4.2647        5.4025        6.6296        4.8361        2.9385        2.4323        3.7168        3.9029        2.4788        3.8888        5.4121        5.5132        6.1679        4.7321        2.2112        2.3156        2.8842        7.5203        4.4536        6.5112        8.4315        6.8178        4.1687        2.9760        5.4097       11.7957       13.8372       10.2871       14.4796       17.7340       19.7701       12.8176       11.6578        7.9665        1.5066        6.2872        7.6166        4.2342        3.3109        2.3622        1.8332        2.0829        8.8092       10.2119        9.7163        6.8202        6.0729        5.5925        3.3417        3.8514        3.1102        3.2480        5.7245       10.2876       12.6267       13.3158       14.8465       17.2533       11.6850       13.1663       21.8957       23.7401       14.6644        9.5364       22.4974       20.9562       14.4882       16.3963       15.9358       23.8020       33.7916       37.0558       52.4844       41.5613       46.0217       44.0198       48.0803       35.0853       38.6893       49.6141       52.0039       40.4594       42.2201       44.1136       39.1118       45.0088       51.1534       49.2475       51.4062       56.7961       71.3725       79.0495       91.3881       77.6430       65.9215       69.8271       85.1932       75.0246       89.6595      120.3726      135.5100      159.8207      149.7802      153.9719      154.3371      150.2191      161.9211      178.0477      205.9733      210.1556      206.2962      208.4661      214.0901      234.8435      235.5570      231.9733      215.2699      202.0407      188.4307      197.5936      178.1632      149.8008      137.3902      135.4597      130.7702      129.0660      149.3892      146.7461      127.2293      119.0659      120.6202      130.5458      133.6970      145.5304      144.8166      139.7351      140.6145      128.5073      124.9555      124.5467      141.2850      147.3256      155.0091      143.5784        0.0000      177.7940      175.2526      169.4292      167.5782      197.1791      195.1677        0.0000        0.0000        0.0000        0.0000        0.0000        0.0000        0.0000        0.0000        0.0000        0.0000        0.0000        0.0000        0.0000        0.0000        0.0000        0.0000        0.0000        0.0000        0.0000        0.0000        0.0000        0.0000        0.0000        0.0000        0.0000        0.0000        0.0000        0.0000
        0.0000        0.0000        0.0000        0.0000        0.0000        0.0000        0.0000        0.0000        0.0000        0.0000        0.0000        0.0000        0.0000       43.6999       47.2492       50.5008       59.6840       64.2001       58.7659       54.3911       51.2809       47.2457       40.6551       35.3544       31.2197       22.3678       17.4952       16.6596       21.8956       20.3302       17.9179       13.2077        9.8195       10.0642       11.6419       11.3870       12.6899       11.1843       13.1517       13.8715       10.6712       14.7373       13.6461       13.4611       13.7991       15.3348       15.3078        8.8498        6.6689        4.0652        3.5808        4.6344        5.1751        5.3034        6.1070        7.9438        9.9423       15.4602       12.0372       10.0678        6.2178        4.2944        4.8187        5.6546        6.1073        4.9978        5.0429        4.2374        3.6534        2.9741        3.4486        4.9437        2.8424        1.3403        1.2562        1.9833        1.9626        1.6683        1.7341        6.1733        9.8186        8.8752        7.2808        5.5942        2.2282        4.1819        5.9304        5.7250        1.7918        2.4320        1.7787        3.2234        4.9960        3.9526        4.0584        5.3217        8.0221        8.2710        7.0435       10.6897       11.2544        7.3698        8.2442        0.4002        3.3138        2.7209       12.0313        8.7572        5.6543        4.1147        4.0318       10.6901       17.8470       17.5990       10.9978        4.1098        3.8499        3.0524        1.8709        2.9951        4.6966        6.5979        6.2898        7.8860        8.8030       10.1852       11.5896        9.5417       11.5434       13.1262       12.6057       16.0855       16.8228       10.9215       18.7289       16.3147       10.0049       19.0958       21.6071       22.9103       29.3249       33.7611       26.2530       43.3404       46.5402       35.9208       34.7701       35.6334       45.6690       39.7059       46.5471       50.3912       44.9627       39.0383       59.9919       62.7904       53.7788       56.5817       64.7764       61.5914       80.4450       68.3304       80.1890       86.6890      103.8415      112.5164      103.8885       95.1168      125.0056      145.0426      147.7244      147.1354      158.8193      175.4357      205.3501      189.3877      185.7311      216.5833      226.5490      217.6025      229.2758      218.6544      208.5379      217.4373      243.1758      253.0956      251.6447      213.5520      199.7814      193.0995      139.3231      125.7363      113.0638      121.4197      129.3291      120.7556      122.0489      135.6927      139.0702      124.9377      129.0084      130.7251      149.8336      156.1377      147.0271      144.1407      149.9334      154.2613      149.2829      154.1386      178.0057      176.4757      162.8350        0.0000        0.0000        0.0000        0.0000        0.0000        0.0000        0.0000        0.0000        0.0000        0.0000        0.0000        0.0000        0.0000        0.0000        0.0000        0.0000        0.0000        0.0000        0.0000        0.0000        0.0000        0.0000        0.0000        0.0000        0.0000        0.0000        0.0000        0.0000        0.0000        0.0000        0.0000        0.0000        0.0000        0.0000        0.0000        0.0000
        0.0000        0.0000        0.0000        0.0000        0.0000        0.0000        0.0000        0.0000        0.0000       59.8419        0.0000        0.0000       39.6548       45.9384       49.8442       45.7781       54.3182       56.6737       52.7691       50.1476       49.1735       42.4788       36.7588       34.9532       30.9098       31.7728       24.4687       32.5716       28.9839       14.7725        6.6537        6.0829        4.1522        4.4486        5.1000        7.7084        8.5022        8.2237        9.4100       16.4908       17.6764       15.9641       12.5553       13.2347       13.6421       10.7957        7.9261        5.2585        4.1781        3.7806        7.1714        4.9873        4.9494        6.2734        5.6821        5.0522        6.3132        6.3812        5.7848        4.6902        4.1906        4.7955        4.6705        4.9810        7.2503        6.7703        4.8365        4.1769        6.4600        5.8907        6.9896        5.5676        1.1412        0.3752        3.0974        3.3301        2.2890        1.9835        2.4658        4.9648        8.5514        7.1931        5.1147        4.5256        3.6675        7.0198        5.5617        3.0741        1.7306        2.0607       10.3677        4.1442        4.4581        5.0890        2.4691        3.4168        4.4112        4.3212        4.5507        6.6813        7.2245        4.6385        5.7818       10.6824        6.3682        5.5312        9.4380        5.3533        4.6323        5.5715       10.9542       13.7270       15.1386       11.4080       11.4381        3.9612        2.0845        2.1481        2.3348        3.7603        4.5800        9.3334       11.1140        9.2859        7.5189       11.6203       12.3245       10.9359       11.5524       10.7296        8.2444        9.7487       11.1529       21.6365       18.9040        8.9519        5.1637       12.1785       11.3365       21.7435       34.0996       32.9496       31.9877       34.1248       37.3007       30.6059       33.3081       40.0378       36.1126       56.6598       53.5240       59.8297       63.0821       58.4849       68.0039       55.6371       57.5968       62.1409       74.9812       68.9061       89.0887       73.9288       72.9005       94.8081       99.2389      104.1799      114.1173      113.4714      116.3253      118.9342      114.5063      143.7803      170.4509      202.2740      240.0695      230.3176      230.3553      253.0712      257.0589      273.3546      263.2475      259.3813      239.1991      254.2691      270.3775      249.6001      231.3368      205.1877      177.1951      188.5961      166.7975      126.0307      116.1261      111.7241      104.7087       95.8593       94.7435      111.7070      138.7056      131.7760      143.5254      154.0268      147.3676      149.6578      152.0382      159.5182      170.2948      195.9123      202.8969      208.9293      210.6328      212.3920        0.0000        0.0000        0.0000        0.0000        0.0000        0.0000        0.0000        0.0000        0.0000        0.0000        0.0000        0.0000        0.0000        0.0000        0.0000        0.0000        0.0000        0.0000        0.0000        0.0000        0.0000        0.0000        0.0000        0.0000        0.0000        0.0000        0.0000        0.0000        0.0000        0.0000        0.0000        0.0000        0.0000        0.0000        0.0000        0.0000        0.0000
        0.0000        0.0000        0.0000        0.0000        0.0000       63.8553       35.6891       69.4667       82.0304       30.6291       32.9264       30.6038       35.5897       51.7832       57.5025       46.5123       47.6258       48.8372       50.2673       50.2406       40.9004       38.3472       37.1478       30.9213       24.7636       26.1521       17.7833        7.0583       13.4446        8.9785        3.8568        3.3603        4.0676        5.7827        6.3493        7.2649        6.4696        5.8891        7.0447        9.2472        9.3775        6.9079        6.2940        7.7241        8.7157       13.9196       11.4630        7.0318        5.4484        4.0172        4.0948        3.0863        2.0171        2.1498        2.4786        2.7696        3.5506        3.3680        2.5983        2.6686        6.6649        7.9055        5.9330        6.4488        7.9705        8.7259        6.6994        5.3893        4.2392        3.0420        3.9604        3.5398        2.8239        2.2526        3.5600        3.7785        2.2097        1.4625        3.1878        3.7625        4.3430        4.6854        3.0794        3.4138        4.8059        5.0567        4.1304        3.6315        2.7608        3.5997        8.0982        6.1701        6.6441        4.3177        3.6754        2.2970        3.5147        3.6270        3.8185        6.2868        7.1807        6.0795        7.5022       12.2577       17.4750       11.6483       11.1624        7.3745        6.0297       14.5294       22.6326       19.5466       12.0926       10.2710        6.6821        2.9842        2.2877        2.2445        2.7701        3.8511        5.6867        6.6276        6.8310       11.6574       15.4221       12.5976       17.5975       15.2379       13.4681       11.5540        8.8840        6.4754        5.2441        5.2349        7.6143        5.4205        4.0732       12.9192       14.9222       24.6643       28.7753       32.3857       22.9285       34.2827       35.0106       59.9647       60.9994       37.4021       38.5760       52.6716       49.3849       59.0838       62.5175       49.5848       45.2827       44.8967       55.6250       59.9962       55.5027       55.9687       70.2057       72.7343       80.9849      105.4214      110.6068      130.2725      121.8146      128.1789      113.5368      103.5883      118.2166      150.3037      175.0740      221.5574      266.8776      263.0471      263.7473      290.0806      277.2716      281.6451      288.4922      281.3600      259.8600      242.5291      231.6054      230.7870      227.6301      175.3763      177.4463      213.9219      149.7487      131.9812        0.0000        0.0000       85.6307       77.7677       81.1921       96.5990      114.5974      128.2694      127.7743      140.7368      151.0563      155.2298      166.0634      178.3350      191.0382      215.3920      232.7496      252.1941      261.6203        0.0000        0.0000        0.0000        0.0000        0.0000        0.0000        0.0000        0.0000        0.0000        0.0000        0.0000        0.0000        0.0000        0.0000        0.0000        0.0000        0.0000        0.0000        0.0000        0.0000        0.0000        0.0000        0.0000        0.0000        0.0000        0.0000        0.0000        0.0000        0.0000        0.0000        0.0000        0.0000        0.0000        0.0000        0.0000        0.0000        0.0000        0.0000
        0.0000        0.0000        0.0000        0.0000       26.3925       49.6922       35.4545       27.3029       26.5554       36.6877       36.1785       34.7845       45.8842       50.3234       45.1817       46.0659       41.9099       39.5792       36.2880       35.4515       31.6735       36.1693       30.5045       23.1139       23.0977       25.2300       17.3881       13.7597       11.7489        3.7113        4.0536        3.9487        5.1075        7.0922       11.8194       12.0041       11.4761        8.3527        7.1329        7.2146        5.4449        3.5002        3.9950        4.0788        4.7932        8.4879        7.5335        5.3644        3.0403        1.9748        1.5576        1.6423        1.7689        2.7347        2.4503        2.6572        3.3185        2.0793        2.4399        3.0116        4.4778        5.6280        4.5162        5.4658        7.2154        6.1240        4.6718        2.3007        1.6193        1.3562        1.2781        1.8769        2.3642        2.4187        2.3436        3.6559        3.7930        7.3424        5.2059        4.9334        3.9277        5.0890        5.5366        6.2542        5.8041        3.6925        3.3850        2.1972        1.6967        2.3840        4.9365        5.2995        5.2610        2.2439        2.3290        4.0380        5.0938        6.1494        6.5714        8.0309        9.1667        9.2095        7.7340        6.2390        7.7378        7.9046       18.0042       17.7613       12.3058       18.2770       21.7877       14.3226        6.3930        6.1361        5.1516        3.1070        5.4866        5.2669        5.3960        6.7617       14.3832       14.3930       12.4462       16.8623       16.8168       20.8409       31.0977       22.6205       14.8889        7.6801       13.2652       11.7535        6.1314        5.6367        9.7303       15.3638        8.3171       12.4464       25.9661       35.6418       37.8589       35.7745       30.7865       35.0998       34.9089       48.8316       51.3811       40.8870       30.0997       36.1883       41.3986       59.4469       58.5109       57.2556       58.8724       73.5198       71.8026       69.6141       58.2133       68.5728       77.0732       75.0863       91.8738      106.5866      127.9305      151.1806      145.1834      117.6744      119.3913      123.7219      138.8303      171.6345      205.4218      228.8608      262.1118      293.0830      296.8753      293.0419      298.5947      313.8908      311.7896      300.8438      270.8795      271.1038      247.4576      227.0439      225.0983      211.4849      230.1375      249.1465      193.9577        0.0000        0.0000        0.0000      109.8229       84.2487       82.1031      102.0003      104.0405      111.8794      113.4927      122.4302      147.2046      160.4143      167.7009      182.4865      199.6749      233.2460        0.0000        0.0000        0.0000        0.0000        0.0000        0.0000        0.0000        0.0000        0.0000        0.0000        0.0000        0.0000        0.0000        0.0000        0.0000        0.0000        0.0000        0.0000        0.0000        0.0000        0.0000        0.0000        0.0000        0.0000        0.0000        0.0000        0.0000        0.0000        0.0000        0.0000        0.0000        0.0000        0.0000        0.0000        0.0000        0.0000        0.0000        0.0000        0.0000        0.0000        0.0000
        0.0000        0.0000       66.2511       34.2985       24.6045       26.4783       33.0599       24.9863       27.7988       25.9262       27.1505       27.8929       29.7600       36.8844       36.2227       31.2470       28.4043       28.1984       30.3663       33.4024       29.0696       25.7639       23.3216       20.5923       19.5571       19.6085       19.0372       21.5568       14.0564        5.9268        6.4342        6.1671        8.7813       10.2359       13.4907       11.1968        8.9358        5.9275        3.6950        5.1562        5.8801        4.4683        5.0318        5.3743        4.9383        4.1042        1.5678        2.8297        2.7866        2.4294        2.3936        2.4316        2.3147        1.9812        2.2082        1.9868        2.8286        1.8988        2.1819        3.6164        5.1429        6.8897        8.0177        3.1929        5.6266        3.9503        2.2734        1.2190        1.0178        0.7189        0.7562        0.2323        0.3861        0.9967        1.1180        3.3447        5.8313       10.4653       10.2266        7.2105        5.8280        6.2110        5.6303        5.1819        5.4838        5.5320        5.1954        5.5643        1.0562        0.9926        2.6284        3.9099        4.8311        5.2816        5.1181        6.6628        8.3986       10.4048       10.2230       10.0179       10.5706       10.3312       10.4237        7.9024        7.2976       12.9345       14.8351       10.8907        8.1853       13.9284       17.6078       14.9745        8.2185        8.0651        6.2859        3.8188        6.8701        7.4632        7.7390       14.5671       11.7639       11.3883        9.8628       15.3774       17.7762       19.1680        8.9380        8.3862        8.2549       12.1942       17.6791       13.8476        8.2063       11.4909       14.0104       12.5586       17.5199       29.0903       33.6987       38.8049       39.3541       34.9322       31.9852       35.2496       63.2329       53.3634       48.4240       33.2465       35.0372       41.4584       48.0995       53.3183       63.3374       60.3286       68.5346       72.2369       91.7317       95.3212      103.7396       91.2578       78.0123       85.7145      102.5303      111.3991      130.7373      153.8508      138.5488      129.7226      158.6685      180.4803      180.7062      217.2868      220.3205      217.6797      263.4700      290.3561      292.2797      286.6331      286.1110      307.8390      308.1536      310.2125      302.0636      269.1184      235.6371      229.0476      246.4217      205.3984      186.8057      196.6203        0.0000        0.0000        0.0000      100.0586       87.6059       95.7624      102.5028      121.4848      101.2844      106.2645      106.4285      111.8322      136.5094      149.8654      156.4934      175.6591      199.3806        0.0000        0.0000        0.0000        0.0000        0.0000        0.0000        0.0000        0.0000        0.0000        0.0000        0.0000        0.0000        0.0000        0.0000        0.0000        0.0000        0.0000        0.0000        0.0000        0.0000        0.0000        0.0000        0.0000        0.0000        0.0000        0.0000        0.0000        0.0000        0.0000        0.0000        0.0000        0.0000        0.0000        0.0000        0.0000        0.0000        0.0000        0.0000        0.0000        0.0000        0.0000        0.0000
        0.0000       19.8298       23.1723       17.8531       18.9793       18.0881       20.2842       22.4478       26.7990       25.7270       24.0941       19.7350       22.0663       20.5574       18.3303       15.1490       14.7001       16.1148       16.5415       17.5958       17.7022       15.4128       17.7559       19.7013       17.5235       15.7092       13.9401       10.5969       11.6685       12.3669        7.2521        7.1027        8.6185       10.2458       14.8553       12.6777        8.4733        5.0249        3.4546        3.5117        4.6645        7.4557        6.9993        4.8284        3.3533        2.4259        2.0964        3.1910        4.2058        4.8859        3.5153        2.6713        2.2690        1.7890        1.7606        1.7016        2.7269        3.1564        1.5886        1.5448        5.0210        7.5383        7.7948        3.9913        4.6418        3.0447        1.8913        1.9086        1.8566        2.0566        1.9089        1.3865        1.2754        1.2330        2.0166        2.7186        2.8371        3.6389        5.1150        5.5360        5.6642        5.2438        4.0581        3.7202        4.0820        2.6800        2.4460        4.5799        0.8586        2.3662        4.8051        6.3789       11.2999       15.1737       14.2506       14.0342       15.7123       10.9949       10.4408       10.5832       10.9508       11.3574       14.1808       13.4649       12.3545       17.8865       11.1356        8.0775       11.2904       16.1018       17.4627       16.8587        8.6115        7.2920        5.8719       11.3508       10.7120       10.6290       14.6592       14.7922       13.0758        8.8965       10.8930       17.6500       16.0241       13.0978       10.7002       10.8086       22.8738       26.7183       25.6776       20.7643       19.0589       23.3085       23.9321       23.4087       30.5328       40.7363       42.4951       34.8417       29.8058       29.7923       43.5869       33.5159       37.7633       45.7223       61.2051       42.0776       63.6583       65.7111       73.1479       82.2623       74.1738       61.7412       66.2367       88.1182      105.0201      111.8235      115.6952      104.6352      106.0130      105.8582      116.8036      123.1815      136.2455      157.9317      153.7048      184.2950      211.0498      231.5174      225.3363      214.7042      228.2219      238.0757      266.0140      269.9931      262.3656      273.0768      282.3466      306.1293      330.4914      326.3673      288.8923      263.3504      249.4057      245.8355      291.4608      208.1456        0.0000        0.0000        0.0000        0.0000       96.6919      110.3144      114.9168      127.3874      120.1651      112.5764       87.2094       82.1894       84.7171       94.6757       93.3056      119.8120      135.0758      157.2057        0.0000        0.0000        0.0000        0.0000        0.0000        0.0000        0.0000        0.0000        0.0000        0.0000        0.0000        0.0000        0.0000        0.0000        0.0000        0.0000        0.0000        0.0000        0.0000        0.0000        0.0000        0.0000        0.0000        0.0000        0.0000        0.0000        0.0000        0.0000        0.0000        0.0000        0.0000        0.0000        0.0000        0.0000        0.0000        0.0000        0.0000        0.0000        0.0000        0.0000        0.0000        0.0000        0.0000
        0.0000       28.2793       26.2785       17.4741       19.5076       18.2557       17.4751       18.7188       23.8781       15.9200       23.1392       30.6858       20.1621       15.1107       13.1853       12.0306       11.3224       13.9709       15.8507       13.9894       14.2068       12.9080       13.2371       13.5062       13.5588       12.8445       11.4506        8.6852        8.5651        6.8888        6.0747        6.4484       12.8314        6.5742        5.4429        5.6043        3.6248        1.7270        1.3236        1.4305        2.6222        4.0450        4.6359        4.7376        3.4915        2.0197        1.7695        2.8546        2.2451        2.5266        2.9396        2.3408        1.6808        1.8974        1.9523        1.4922        1.4442        1.5723        1.1313        1.0634        1.5416        2.8440        5.3972        4.5388        3.3035        2.4578        1.6812        1.5542        2.2044        2.6142        2.3858        1.5979        1.4879        1.9437        2.6248        3.2522        2.8841        2.8018        3.3935        4.6007        3.6385        1.5072        0.6752        0.9658        1.5251        1.5836        2.2756        4.2327        5.8913        9.3305       11.8628       14.0513       16.0230       17.3527       14.3360       16.7974       14.7685       15.3557       16.7891       14.3166       12.8889       12.0230       13.6960       10.6537        8.9487       10.0594        9.8070       14.3608       17.1482       26.9215       20.7938       14.6107        8.3879        5.8946        5.8575        7.6586        8.2679        5.5474       11.0548        9.1608        6.5020        5.7296        6.0613        8.1910        8.4397       17.1320       12.5834       10.9810       16.3004       28.9430       30.1882       22.5147       22.0935       28.3269       27.3344       29.3972       37.7513       42.3416       46.9882       33.3325       28.3118       42.1215       58.6725       44.7462       55.8120       50.0573       55.1999       48.3272       69.1242       84.2162       97.8296       86.3774       77.5977       82.0072       94.6082       99.2920      122.8490      110.8276      122.1413      108.8573      123.1779      129.4329      135.6666      148.0579      157.1444      188.1381      183.7419      200.6386      227.6772      248.5062      228.3934      218.4326      238.6453      247.2417      243.2988      271.3593      258.7583      261.4361      279.9865      305.0447      307.3724      317.5014      302.8853      235.9242      244.1134      253.1450        0.0000        0.0000        0.0000        0.0000        0.0000      153.2425      142.8226      140.0436      146.6794      140.0751      121.8070      106.3493      107.9389       79.4794       72.9030       74.2675       96.0669      124.5032        0.0000        0.0000        0.0000        0.0000        0.0000        0.0000        0.0000        0.0000        0.0000        0.0000        0.0000        0.0000        0.0000        0.0000        0.0000        0.0000        0.0000        0.0000        0.0000        0.0000        0.0000        0.0000        0.0000        0.0000        0.0000        0.0000        0.0000        0.0000        0.0000        0.0000        0.0000        0.0000        0.0000        0.0000        0.0000        0.0000        0.0000        0.0000        0.0000        0.0000        0.0000        0.0000        0.0000        0.0000        0.0000
       16.2041       21.5484       19.3797       15.1033       17.8985       15.0507       18.6435       25.6881       16.3229       10.6334       22.4996       19.0762       10.1282       13.5319        9.4230        7.8801        8.5537        9.4702       11.6335       13.9309       12.2372       10.8824       10.4599        9.9191       10.4502       12.0526       15.3209        9.6077        8.0732        7.3326        5.9226        4.9471        5.0842        4.4767        3.7367        3.2370        1.7734        1.8208        1.5841        2.7218        3.2661        3.3808        3.9723        3.9094        3.1103        2.4024        1.2554        1.7086        2.6296        2.8559        3.5354        2.7379        3.2054        2.0438        1.9146        1.7059        1.5968        1.4071        1.2210        8.2983        8.6752        1.7516        2.6800        3.4964        2.1621        1.7629        1.7471        1.6051        2.7441        3.5995        3.0447        2.9928        3.3624        3.5351        3.5914        3.1553        2.9639        2.8628        3.0418        2.2789        1.5644        9.2744        3.0511        2.5718        1.8845        2.0464        1.5816        2.4565        7.9254       10.2815        8.5942       12.1690       56.6092      109.5377       19.1879       22.0928       26.9756       26.8895       27.0888       55.4830       25.5236       22.0157       23.1114       25.2717       17.4156       19.0118       14.4951       19.4772       22.6588       30.3843       20.9650       14.7413        9.0887        6.8479        6.1701        7.4330        8.4803        8.0614       11.0944        7.2761        5.6249        5.8022        6.8216        8.7443        8.8322        9.8490       10.5388       10.7726       12.7205       13.0442       16.3557       22.5127       28.0220       35.6406       37.4131       39.0013       34.7822       45.1195       46.3916       42.1829       44.5216       40.2034       40.8359       58.6231       84.0202       85.4674       74.1271       53.2171       72.1805      102.7764      144.3951      133.7872       95.5892       97.7814      109.2292      125.6740      130.9715      122.1179      110.6603      125.9570      128.5361      131.4905      136.9029      137.5927      164.8287      183.5558      197.4230      223.4308      234.9021      256.3333      241.9246      232.8248      237.5706      247.7883      231.6634      234.0058      241.3131      243.7718      262.3481      286.0243      289.1705      291.0779      323.1333      262.6877      223.8320        0.0000        0.0000        0.0000        0.0000        0.0000        0.0000      171.8447      119.3777      122.2021      133.2195      111.0700      100.0880      102.1134      154.4205      107.3876       99.9733        0.0000        0.0000        0.0000        0.0000        0.0000        0.0000        0.0000        0.0000        0.0000        0.0000        0.0000        0.0000        0.0000        0.0000        0.0000        0.0000        0.0000        0.0000        0.0000        0.0000        0.0000        0.0000        0.0000        0.0000        0.0000        0.0000        0.0000        0.0000        0.0000        0.0000        0.0000        0.0000        0.0000        0.0000        0.0000        0.0000        0.0000        0.0000        0.0000        0.0000        0.0000        0.0000        0.0000        0.0000        0.0000        0.0000        0.0000        0.0000
       11.7947       13.8959       17.1164       10.9025       12.5139       22.5780       24.4795       19.1715       22.6938       20.9845       13.2904        9.9779        7.9193        7.6234        7.7348        6.7224        7.1434        7.6556        8.4751        9.8647       10.2352        9.8104        9.9074        9.7788        9.8111        9.4670        7.5641        8.3886       11.5671        7.6102        4.2283        6.6777        8.6853        8.2909        5.4789        2.0757        2.0402        1.4090        1.2431        2.7089        2.7491        2.9320        3.3786        3.4996        2.4088        2.0776        1.7959        2.7941        2.9055        1.6197        1.7350        2.1469        2.0340        2.0794        2.6612        2.4466        2.9356        3.0381        2.1012        0.8546        0.7551        1.3917        1.7963        2.4463        2.3479        1.6242        2.0792        2.5540        4.6426        4.9362        5.9438        6.7254        8.5843        8.0834        4.9318        3.0249        1.4530        1.6371        3.2509        1.4820        1.5016       22.7310        3.0913        3.8350        3.0308        1.7739        2.3019       19.0707       26.0580        8.0978        9.1079       10.0214       13.9283       14.0679       21.1773       26.2616       36.3663       32.4199       46.2413       66.7800       56.9685       71.6235       50.6921       45.1992       33.4308       27.6883       24.2074       23.6155       32.7376       40.0487       19.4768       12.5795        9.9388        8.3850        7.8646        8.1103        9.3902        9.4801        8.6462        7.6605        6.3573       18.3854        9.9016        9.3667       11.4116       15.2795       18.4648       18.8503       21.9194       20.5716       17.9127       24.1725       27.9740       40.0001       46.0188       39.6231       32.4230       40.5082       46.5299       36.9684       42.9051       41.4730       56.6047       59.3941       82.6592      101.5468       96.5063       75.9886      118.4250      120.8540      121.1845      130.8179      121.1492      112.4910      110.2020      109.7954      115.2238      126.8447      133.0637      146.5134      152.8886      161.9469      153.0417      153.0536      178.5203      190.7370      223.4822      211.4403      201.3447      217.7197      218.6984      242.2439      220.8423      208.9880      240.1083      248.0573      231.6761      230.0609      251.4269      264.6159      295.7459      263.6148      255.0260      239.2270        0.0000        0.0000        0.0000        0.0000        0.0000        0.0000      208.6800      233.2241      203.3890      155.9726      142.2309      115.1417      113.3009      102.8867      120.8521       94.5564       90.8372        0.0000        0.0000        0.0000        0.0000        0.0000        0.0000        0.0000        0.0000        0.0000        0.0000        0.0000        0.0000        0.0000        0.0000        0.0000        0.0000        0.0000        0.0000        0.0000        0.0000        0.0000        0.0000        0.0000        0.0000        0.0000        0.0000        0.0000        0.0000        0.0000        0.0000        0.0000        0.0000        0.0000        0.0000        0.0000        0.0000        0.0000        0.0000        0.0000        0.0000        0.0000        0.0000        0.0000        0.0000        0.0000        0.0000        0.0000        0.0000
        5.8848        9.4555       12.7162        8.7310       10.0910       11.2610       18.2762       20.7165       14.7698       18.9555       21.0619       11.7420        8.2030        6.5188        6.6025        5.8063        6.4550        8.0328        6.4128        9.6429       10.3559       10.0003        9.6841        8.9683        8.6883        8.1880        7.8891        5.6992        8.6056        7.3021        6.9306        8.7647        9.3933        4.1569        1.5621        2.3558        2.2948        2.4286        2.7168        2.2729        2.8360        2.7300        2.7635        3.2888        3.1803        2.8178        2.2341        2.4263        2.1469        3.7009        2.7050        0.7054        0.8085        1.4330        3.1123        1.6960        1.6033        0.8532        0.6751        0.9957        1.1652        3.5725        4.4715        5.2780        2.7688        2.2560        2.7868        2.8943        2.5986        2.3604        2.9450        5.6421        6.5346        3.4207        1.4248        1.3936        1.2271        2.7357        3.1121        4.3631        5.7689        3.2694        1.0396        2.1205        1.2639        1.0111        2.0222        5.6321       10.2586       10.1729       10.5207       13.2132       17.7082       22.6087       24.0685       31.1268       34.9465       42.8828       46.0215       50.4148       50.8161       58.1238       71.6444       85.0479       99.8203       61.4715       51.1722       40.4370       50.9896       43.2335       27.9721       20.3780       18.3689       17.0275       15.6359       12.1261       10.2836        9.5330        9.5437        8.1835        7.6126        8.3082        9.5518       13.4338       17.9897       22.9045       24.0963       19.0583       12.4917       14.0071       31.0820       28.5649       27.9822       30.0627       28.9170       27.8901       32.0487       32.0126       38.0463       42.3862       62.3024       71.0816       88.5701       69.3178       80.5998      102.9287       87.3250      117.5640      149.1235      149.9382      145.7164      119.0543      114.2204      126.2653      139.7536      127.5070      140.4355      148.5531      155.5013      175.2459      164.8560      181.0546      194.4854      183.0784      182.5735      178.6727      192.3547      193.8176      182.1772      192.7692      202.2415      207.9549      208.8169      196.3016      204.8232      224.4474      203.9926      202.9687      231.6178      214.0657      110.8392      137.3705        0.0000        0.0000        0.0000        0.0000        0.0000        0.0000        0.0000        0.0000      333.6000      216.4871      215.2364      155.7534      158.1644       89.6400        0.0000       97.4100      125.4300       90.1500       98.4600        0.0000        0.0000        0.0000        0.0000        0.0000        0.0000        0.0000        0.0000        0.0000        0.0000        0.0000        0.0000        0.0000        0.0000        0.0000        0.0000        0.0000        0.0000        0.0000        0.0000        0.0000        0.0000        0.0000        0.0000        0.0000        0.0000        0.0000        0.0000        0.0000        0.0000        0.0000        0.0000        0.0000        0.0000        0.0000        0.0000        0.0000        0.0000        0.0000        0.0000        0.0000        0.0000        0.0000        0.0000        0.0000        0.0000        0.0000        0.0000
       10.5365       12.0956       12.6277        9.2596        9.0452       10.6451       13.6314       32.3104       32.8985       19.0106       22.6395       13.9465        6.6690        5.2208        5.4310        5.6129        7.4300        7.1231        5.1858        7.5148        7.8636        8.1276        8.2860        7.7317        7.3777        6.9002        6.2965        3.6377        3.0460        4.3625        4.0948        3.0115        2.2145        2.0283        2.4550        3.2658        2.5927        3.5960        3.6926        2.6019        2.5296        2.3020        2.2500        1.9865        1.7889        1.5026        1.3758        0.8889        0.4858        1.2542        2.7163        2.7025        2.0195        1.0370        0.9932        1.1041        1.5163        1.6398        2.4965        2.5069        6.6259        8.1277        5.9719        5.5225        5.3230        3.8346        3.7574        2.0815        2.4863        3.9024        4.7289        2.2724        1.9285        1.7314        1.4779        1.7921        2.3239        1.9082        1.5246        1.0833        1.5806        1.2719        0.6628        1.4568        0.7794        0.9003        2.2036        7.1414        7.9167        7.5049        9.3687       13.1405       15.3489       18.9374       29.3966       39.5590       45.5634       55.7381       62.1269       57.8625       61.7018       52.5611       68.8972       84.0302       96.8082       96.4943       70.9154       60.9241       67.5027       61.7800       35.2765       25.0119       25.2551       21.1047       22.0418       15.8148       10.8577       10.4734        9.6073        8.2681        9.4987       15.1621       18.8237       19.8836       22.0276       23.0648       19.2829       14.1069       12.8107       14.4448       25.4319       29.4414       23.3005       34.6714       33.8254       27.2086       33.7290       44.4567       41.5185       49.9427       54.4200       67.1014       90.2605       74.8440       80.1660      109.5450      117.0983      139.1553      150.3961      143.8849      124.8309      125.8892      128.6269      151.9108      156.3256      149.2112      150.1411      151.5258      150.4666      161.2501      170.4255      183.1092      181.4656      157.0801      176.8036      190.3424      187.1410      180.0781      170.3496      195.0926      206.7404      198.3084      204.2959      182.9890      190.6417      208.3290      199.2653      234.5895      222.3143        0.0000        0.0000        0.0000        0.0000        0.0000        0.0000        0.0000        0.0000        0.0000        0.0000        0.0000      246.7800      255.1328      224.7986      173.1826        0.0000        0.0000        0.0000        0.0000        0.0000        0.0000        0.0000        0.0000        0.0000        0.0000        0.0000        0.0000        0.0000        0.0000        0.0000        0.0000        0.0000        0.0000        0.0000        0.0000        0.0000        0.0000        0.0000        0.0000        0.0000        0.0000        0.0000        0.0000        0.0000        0.0000        0.0000        0.0000        0.0000        0.0000        0.0000        0.0000        0.0000        0.0000        0.0000        0.0000        0.0000        0.0000        0.0000        0.0000        0.0000        0.0000        0.0000        0.0000        0.0000        0.0000        0.0000        0.0000        0.0000        0.0000        0.0000
        0.0000        0.0000       13.2056       16.1322        0.0000       11.4910       13.6933       25.0580       17.6050       18.8616       15.8621        9.9435       12.6430        7.8968        5.5239        4.4641        5.0599        4.1460        4.8770        6.6537        7.1258        7.2464        7.0179        6.4348        6.2326        5.6898        5.1922        3.4966        3.3719        4.0927        4.4543        4.1102        2.7296        1.5498        1.5328        2.4243        2.2923        2.6734        2.0520        2.5502        2.7204        2.4903        2.1835        2.5145        1.9550        1.5281        1.2055        0.3966        0.5887        1.2309        1.6861        2.6001        3.5537        2.3590        1.6710        1.7156        2.3260        3.9249        3.6251        9.4197       11.7011       10.2353       16.1738       13.3083       21.6416       11.7843        4.2857        3.3384        4.7373        5.6430        6.3173        2.5777        1.9083        1.6101        1.3111        1.1898        1.6362        1.4455        0.5344        1.0237        0.9019        0.0000        0.3699        0.8872        1.2905        0.9229        1.8103       10.4590        7.8435       16.7836        7.4660       13.3938       15.3229       19.8041       28.1646       35.7899       41.8104       47.9642       63.0958       68.3804       58.4612       68.4610       77.2160       86.1539       85.2618       83.6874       79.3860       79.8737       91.4695       79.3760       50.2584       41.6452       46.7126       44.7124       42.0350       30.2590       13.5788       15.5954       19.4715       25.5510       23.4885       21.3703       18.6061       21.5867       24.1999       23.2803       20.6008       15.4783       12.7655       14.5538       21.4479       25.9151       25.8245       27.2190       30.2522       28.5912       46.1351       45.2268       46.5983       57.8068       76.1434       86.2103       95.9966       73.9805       88.3090      133.8735      176.9430      152.7566      155.1123      138.6112      130.2177      131.2131      149.9295      161.2462      173.7707      151.9393      139.8635      136.2085      144.8830      163.6141      175.7307      207.6836      204.6495      175.7997      163.0148      179.3208      198.2245      171.6188      153.7240      166.0805      193.2177      188.7231      182.2936      176.7370      168.4241      191.6866      173.4200      185.8757      190.0417      106.7378        0.0000        0.0000      166.9500        0.0000        0.0000        0.0000        0.0000        0.0000        0.0000      193.3800      238.2900      190.3249        0.0000        0.0000        0.0000        0.0000        0.0000        0.0000        0.0000        0.0000        0.0000        0.0000        0.0000        0.0000        0.0000        0.0000        0.0000        0.0000        0.0000        0.0000        0.0000        0.0000        0.0000        0.0000        0.0000        0.0000        0.0000        0.0000        0.0000        0.0000        0.0000        0.0000        0.0000        0.0000        0.0000        0.0000        0.0000        0.0000        0.0000        0.0000        0.0000        0.0000        0.0000        0.0000        0.0000        0.0000        0.0000        0.0000        0.0000        0.0000        0.0000        0.0000        0.0000        0.0000        0.0000        0.0000        0.0000        0.0000        0.0000
        0.0000        0.0000        0.0000        0.0000        0.0000        8.0308        9.7092       21.7748       13.9649       15.5409       12.3106       10.8858       12.0571        9.2041        6.0501        4.6260        4.6771        4.4261        5.0758        6.6271        6.8899        6.8511        6.5019        5.7642        5.5668        5.2695        5.0114        3.0868        3.5988        3.4835        3.5023        4.4251        1.1095        1.4374        2.3282        2.9565        2.9816        2.8599        2.2858        2.5989        2.7123        2.8678        2.2064        1.8303        1.5136        1.4881        1.7842        1.9090        3.5671        4.4866        5.2950        5.6944        4.6725        3.8872        5.1237        6.2897       13.9347       10.3574       12.1763       12.7508       12.5570       14.1357       25.1118       15.5742       10.2417        6.0370        6.1119        3.3775        2.2614      139.5307       10.3158        6.9633        2.3005        1.7157        1.9882        1.3723        0.7829        1.1984        1.0163        0.2348        0.0000        0.0000        0.8508        0.8788        0.8482        1.2346        1.4469        2.8434        6.7213        5.7620        6.1770       65.0029       82.2675       32.7339       34.9878       42.1442       42.6592       44.8081       52.3166       59.7660       64.1133       85.3715       79.3827       81.9270       77.0302       78.7783       78.7267       71.2435       91.2500       81.7354       76.9630       66.7713       62.8217       47.1077       38.3215       30.0806       23.3168       31.2240       32.0742       31.7661       31.3262       27.5587       20.7654       25.0293       20.5714       20.3799       20.3166       18.9987       14.2587       17.2732       21.6624       26.1400       30.5107       29.3372       32.7080       29.5765       36.3465       39.2183       50.3326       74.0603       93.3828      116.4528       99.8504       88.1538      143.6790      153.2748      159.5810      158.3358      151.4461      147.2512      141.1002      133.2314      151.3382      168.5089      176.1509      142.9171      130.6660      126.0793      137.1308      149.4327      162.0953      172.3582      177.5988      162.0790      144.2762      160.7365      163.3497      146.6890      136.8699      145.8077      158.4087      164.4582      178.6749      178.1254      164.8570      164.5334      141.3304      155.7855      157.9117      121.0849       99.2379      121.4122      195.4595      168.1328        0.0000        0.0000        0.0000        0.0000      101.7600      146.7600      185.7600      175.5525        0.0000        0.0000        0.0000        0.0000        0.0000        0.0000        0.0000        0.0000        0.0000        0.0000        0.0000        0.0000        0.0000        0.0000        0.0000        0.0000        0.0000        0.0000        0.0000        0.0000        0.0000        0.0000        0.0000        0.0000        0.0000        0.0000        0.0000        0.0000        0.0000        0.0000        0.0000        0.0000        0.0000        0.0000        0.0000        0.0000        0.0000        0.0000        0.0000        0.0000        0.0000        0.0000        0.0000        0.0000        0.0000        0.0000        0.0000        0.0000        0.0000        0.0000        0.0000        0.0000        0.0000        0.0000        0.0000        0.0000        0.0000
        0.0000        0.0000        0.0000        0.0000        0.0000        5.9673       11.1047        9.8027       10.2661       13.2829       11.0237       10.7322        9.8756        7.9556        6.1357        5.3971        4.7417        4.5043        5.1657        6.9080        6.9543        7.3018        6.6093        4.1974        3.9798        3.1591        2.7994        2.7170        2.0129        2.4126        2.1671        0.8693        1.1655        1.8298        1.7689        3.2113        3.4075        2.6525        2.2890        2.3189        1.9922        2.6980        2.3559        2.7457        3.0063        3.1843        2.1148        2.0848        2.9476        3.6627        7.1367        8.8118       12.6398       17.6166       47.5050       12.7075      124.1347       24.6028       25.9134       22.2074       21.0152       19.1140       13.3540        5.7452        8.3591        7.0076        6.8540        2.4153        3.8987       14.1256        2.6422        6.0608        1.5544        1.4443        1.2639        1.0811        1.6527        3.1353        1.1040        0.1498        0.0000        0.0000        0.2103        0.7506        0.7921        0.9604        1.4627        3.4578        5.2862        5.4211        5.8291       11.5121       13.7043       18.1855       28.4541       30.7626       33.5192       33.3765       35.4118       48.9752       57.9570       58.2253       55.5296       65.9203       54.9934       60.5136       74.6396       76.2381       82.0167       85.1868       86.8864       97.1452       88.6712       74.6930       58.8976       47.0963       36.5044       41.3025       45.6452       50.3249       39.3801       29.9207       32.3026       22.2000       19.3750       18.0090       18.3465       14.2504        9.3317       17.8326       30.6551       32.1993       33.2560       33.8520       31.4599       41.5480       42.0225       55.2565       69.7436       81.9661       89.9601      101.1189      105.8385      115.9868      145.0999      144.9768      153.7618      156.4587      139.4985      129.7158      138.4701      150.4553      167.0692      178.1292      159.0622      133.9740      129.9287      138.2537      140.6599      142.3593      145.8994      163.6282      148.5814      132.3922      131.2690      131.2865      138.5908      139.3708      130.7654      134.3904      129.3791      141.7609      168.2534      161.4802      151.6535      147.0036      135.7083      111.8648      119.0386      133.4651      142.6449      139.1177      135.3121      138.8648        0.0000        0.0000        0.0000      133.4722      118.8294      105.5088      121.0400      189.9811      152.4200        0.0000        0.0000        0.0000        0.0000        0.0000        0.0000        0.0000        0.0000        0.0000        0.0000        0.0000        0.0000        0.0000        0.0000        0.0000        0.0000        0.0000        0.0000        0.0000        0.0000        0.0000        0.0000        0.0000        0.0000        0.0000        0.0000        0.0000        0.0000        0.0000        0.0000        0.0000        0.0000        0.0000        0.0000        0.0000        0.0000        0.0000        0.0000        0.0000        0.0000        0.0000        0.0000        0.0000        0.0000        0.0000        0.0000        0.0000        0.0000        0.0000        0.0000        0.0000        0.0000        0.0000        0.0000        0.0000        0.0000
        0.0000        0.0000        0.0000        0.0000        0.0000        7.9676        9.9258       10.6652        7.3148       10.7392       15.1477       11.9875       13.5750       12.7886        8.5635        5.2786        4.6755        4.7267        5.3073        6.4098        6.5464        6.1782        5.3228        2.9696        2.7418        3.6939        2.7795        2.0444        1.6728        2.2099        1.9205        0.9008        1.2958        1.1784        1.1581        2.4359        2.1976        2.1557        2.2638        2.3703        2.5509        2.3282        2.2311        2.8867        2.9936        3.3888        2.8141        1.5583        1.1268        2.4559        4.8634        8.3651        5.2460        9.0172        6.4432       10.0350       15.8752       24.4660       32.4083       19.5836       25.0466       25.9516       10.3822       77.9958        9.1605       17.5994        7.1167        2.2457        3.7880        8.4596        7.0136        3.6884        2.7994        3.0383        2.2089        1.7376        1.8196        2.8328        1.6514        0.1560        0.0651        0.0000        0.0000        0.5875        0.9483        0.9573        1.2816        1.7667        2.6695        3.1905        6.1881       13.3505       21.6198       16.3134       20.7129       25.4518       32.7860       32.2984       32.0293       34.9463       40.8073       45.1639       44.8482       54.0518       58.4446       58.2623       60.0776       65.9674       72.6749       82.1365       80.9191       87.1638      114.7929      140.4883       98.1877       92.2136       59.5587       43.8368       38.1272       53.0285       57.3997       51.4365       36.4170       27.9542       28.1057       18.0522       20.6427       18.7056       12.7721       36.6538       39.1739       27.9129       22.2186       51.3213       35.8161       37.2731       46.9488       63.1437       68.6748       66.2677       76.5657       96.8912      136.2837      127.8299      126.9253      126.2515      130.9675      140.9390      149.6691      141.6212      144.1722      158.5581      156.1724      142.7349      140.7753      152.0524      151.7169      141.5343      158.6504      149.1223      155.1360      151.5033      156.9996      143.9457      140.6618      131.5511      123.5431      120.8593      122.5161      123.8980      129.4755      145.2540      157.8103      147.7460      136.2198      153.6918      147.7223      118.5380      120.9252      136.4118      143.1897      150.8941      152.3996      176.3864        0.0000        0.0000      158.3517      122.1137      109.1461      106.5734      120.2036      147.3546      141.2304      146.8903      156.5047      182.5042      228.6422      196.1477        0.0000        0.0000        0.0000        0.0000        0.0000        0.0000        0.0000        0.0000        0.0000        0.0000        0.0000        0.0000        0.0000        0.0000        0.0000        0.0000        0.0000        0.0000        0.0000        0.0000        0.0000        0.0000        0.0000        0.0000        0.0000        0.0000        0.0000        0.0000        0.0000        0.0000        0.0000        0.0000        0.0000        0.0000        0.0000        0.0000        0.0000        0.0000        0.0000        0.0000        0.0000        0.0000        0.0000        0.0000        0.0000        0.0000        0.0000        0.0000        0.0000        0.0000        0.0000
        0.0000        0.0000        0.0000        0.0000       11.2559       13.8894       14.4469       13.7184       13.1609       17.9090       16.5948       10.8481       14.3756       19.5692       10.7493        5.9307        4.9216        5.3886        5.3326        6.1925        6.1291        5.6075        5.2804        3.0991        2.6384        5.0712        2.5376        1.2990        1.1145        1.3701        1.4435        0.7240        0.7333        0.8754        0.8769        2.0215        2.0742        1.9676        2.1668        2.6668        3.3147        3.3446        3.1498        3.0192        2.5825        2.6477        2.0897        3.0227        3.2532        7.2866       32.5638       11.6664       19.2806       17.5508       19.3020       23.5564       26.1726       60.0926       36.2486       24.2519       25.4446       16.3572       10.0750       11.8129       13.0366       19.6528        5.5524        2.1944        3.8246        5.9859       10.8273       11.3718       11.1845       11.4008        4.6118        1.4998        1.8169        2.0419        1.2286        0.3035       43.7271      104.9553        0.0908        1.1515        1.7197        1.4461        1.5828        1.9952        2.3384        4.3350        5.0668        7.4743        7.3272        9.1230       14.0013       12.2975       20.4483       23.0876       28.4119       30.4915       23.9218       26.6861       34.4484       46.3974       59.0068       60.7265       56.4895       63.2862       75.0294      102.0994       85.4365       86.5110       76.8960       84.6752       84.4170       72.0452       60.1749       46.6952       39.6952       41.8674       36.2695       36.6027       36.3625       33.2067       35.9062       22.1338       26.8619       28.8063       14.8144       20.8790       35.0045       35.3504       28.3088       31.0505       36.1969       43.0061       52.7689       58.2743       81.7792       72.2191      106.0431      132.6048      159.2354      145.0817      116.5778      115.7643      153.8534      144.9320      157.4481      161.6281      162.7192      149.5449      142.3738      139.6003      144.9002      149.1739      149.1119      145.3764      167.7570      162.0204      169.4173      168.4353      173.4661      145.6762      139.1712      136.0045      124.5672      116.2448      123.1453      125.7922      137.3347      139.8878      139.0901      139.7310      137.0901      131.7583      134.6285      132.8580      127.0232      146.5986      143.8269      144.9756      162.1817      187.1314        0.0000      186.9801      151.8902      112.2723      130.8521      124.0964      133.7834      154.0446      146.7523      156.0425      174.5626      236.9366      197.5872      202.6684      244.8132        0.0000        0.0000        0.0000        0.0000        0.0000        0.0000        0.0000        0.0000        0.0000        0.0000        0.0000        0.0000        0.0000        0.0000        0.0000        0.0000        0.0000        0.0000        0.0000        0.0000        0.0000        0.0000        0.0000        0.0000        0.0000        0.0000        0.0000        0.0000        0.0000        0.0000        0.0000        0.0000        0.0000        0.0000        0.0000        0.0000        0.0000        0.0000        0.0000        0.0000        0.0000        0.0000        0.0000        0.0000        0.0000        0.0000        0.0000        0.0000        0.0000        0.0000
        0.0000        0.0000        0.0000        0.0000       21.3889       16.6574       13.3097       12.8593       14.6000       21.1000       18.1009       13.4108       16.5445       14.9421       12.8187       10.7613        8.1025        9.1338        9.3131        7.9502        6.8916        6.5491        6.4587        3.9465        3.1749        3.1013        1.7147        1.2506        1.6606        1.2970        1.9210        1.1577        0.6843        0.8387        0.5985        1.8356        2.1547        1.8714        2.1949        3.3809        4.0994        3.3514        2.8142        3.3281        3.2849        3.9565        6.6420        5.6464        3.1316        9.6229       27.6401       12.3547       22.4655       17.4373       15.9822       19.0255       28.6256       38.8164       21.0651       20.7760       33.2695       12.2873        5.4810        2.3460        3.1533        5.2849        4.1733        3.2982        5.5316       11.6051       12.8245       14.7248       17.5111       11.9161        8.8434        2.4852        2.8256        2.4277        2.2629        0.6101       90.2574       43.7946        0.4981        2.6036        3.4547        2.8280        3.1181        5.3759        5.4992        5.8281       10.3443        6.1785        5.8172        8.0306      267.2779        9.3160       10.9194       14.3279       16.8937       17.2890       19.5522       31.1216       36.7637       51.8185       49.7209       51.1083      116.2351       79.7288       53.9389       65.5372       79.1542       92.5272       96.8370       84.9958       73.3592       68.6210       71.6658       56.4715       42.1414       52.9692       38.4656       34.3690       42.9839       39.2920       51.7057       49.4402       35.5575       29.1815       22.1566       21.0434       31.1335       41.9990       42.3644       42.9407       52.5889       46.3787       68.9204       82.0710       82.8429       95.0894      126.6622      125.3575      157.0663      129.4436      123.4178      140.6836      152.2073      155.7621      159.2641      132.3051      169.0788      149.3414      135.6361      132.5988      134.0862      149.2308      146.4392      148.0075      167.9397      165.7571      161.7917      161.2083      153.8803      140.1519      120.0979      113.4461      102.5586      115.1134      123.6892      125.9927      133.7840      139.0473      149.6018      148.2016      159.5440      146.3395      137.4819      147.1083      141.0146      156.9737      149.1669      147.0451      160.7401      183.3598      172.8394      159.9629      156.8220      127.4989      129.2814      132.4636      144.5414      157.6114      162.9787      220.3601      225.7237      252.8003      214.8996      263.3610      267.1636        0.0000        0.0000        0.0000        0.0000        0.0000        0.0000        0.0000        0.0000        0.0000        0.0000        0.0000        0.0000        0.0000        0.0000        0.0000        0.0000        0.0000        0.0000        0.0000        0.0000        0.0000        0.0000        0.0000        0.0000        0.0000        0.0000        0.0000        0.0000        0.0000        0.0000        0.0000        0.0000        0.0000        0.0000        0.0000        0.0000        0.0000        0.0000        0.0000        0.0000        0.0000        0.0000        0.0000        0.0000        0.0000        0.0000        0.0000        0.0000        0.0000        0.0000
        0.0000        0.0000        0.0000        0.0000       20.9019       13.2223       15.6002       15.4357       32.0008       31.8578       32.6593       25.7550       29.7016       21.1646       17.9917       11.1398       12.0136       11.2535       14.0143        8.4073        7.7255        6.1243        6.9378        6.4445        4.6318        2.8053        2.2564        2.7672        2.6886        2.2973        2.0401        1.1154        0.9526        0.3071        0.2380        1.4870        0.9856        0.6513        0.2259        0.3999        0.9596        0.9386        1.2306        3.0537        4.3678       29.6885       27.8449       29.4453        2.9846        9.2638       12.2954       17.4280       25.8466       13.9403       25.9611       31.0859       30.1373       23.5535       23.9865       29.4484       40.8879       31.7795        6.5244       10.1081       15.2519        8.4907        9.5268       11.0964        6.8886       11.9060        9.5714        4.4840        5.5795        9.3820        8.0337        9.2880        7.6058        7.0715        6.3429        6.1130        5.2635        4.5067        4.1617        7.2831        7.8885        2.9243       10.3984      213.8937      149.9076       94.4989      163.4420       20.1778       18.7973        2.6655       24.1087        8.4319        7.8382        9.1752       10.0242       11.0558       13.2809       16.3691       18.5863       38.4170       40.9246       46.5205       52.2990       45.2002       51.2796       78.5216       63.5273       62.8833       62.4236       63.9722       54.7397       54.4523       58.9916       52.7321       56.0829       53.0500       49.3151       41.8097       44.6142       65.8684       49.7540       60.1386       30.3401       54.2255       49.5313       57.4131       64.8446       70.6594       63.5226       99.0550       85.1288       62.7987       72.7146       74.7289       71.5063       74.0395       83.8156      110.4848      111.4253      130.3468      108.2410      121.0063      128.0675      124.9651      138.1229      131.2935      129.7350      141.9583      130.6324      131.7616      128.6844      139.1978      137.1882      152.7434      158.2645      142.9111      139.6713      137.7679      125.3413      107.0356       94.2028       85.3428       82.1244       89.9885      108.7095      120.7926      125.2159      143.0427      149.5856      151.8449      160.2280      189.9883      181.4369      169.3523      190.6743      184.5991      190.3932      195.7502      208.2495      227.6441      181.9121      191.7484      199.6371      162.0288      167.2238      181.4545      183.7140      160.1955      169.9601      190.7094      202.3943      185.4634      187.0975      266.6491      229.2955        0.0000        0.0000        0.0000        0.0000        0.0000        0.0000        0.0000        0.0000        0.0000        0.0000        0.0000        0.0000        0.0000        0.0000        0.0000        0.0000        0.0000        0.0000        0.0000        0.0000        0.0000        0.0000        0.0000        0.0000        0.0000        0.0000        0.0000        0.0000        0.0000        0.0000        0.0000        0.0000        0.0000        0.0000        0.0000        0.0000        0.0000        0.0000        0.0000        0.0000        0.0000        0.0000        0.0000        0.0000        0.0000        0.0000        0.0000        0.0000        0.0000        0.0000
        0.0000        0.0000        0.0000        0.0000        0.0000        0.0000        0.0000        0.0000       27.7149       42.0383       35.8773       21.4368       18.0558       22.8531       24.2843       12.3334       16.5946       19.6197       12.9734        7.0823       11.2599        6.1768        6.0555        4.8696        4.5558        5.0409        4.2173        6.2243       15.2317        2.2520        2.1594        0.8996        0.6428        3.2345        3.5249        2.1931        2.7840        2.7936        1.2363        1.6747        3.0937        2.7521        2.2545        3.8176       12.4338       19.4202        7.5557       10.9372       12.2044       26.1196       21.4284       24.4504       30.3627       41.7736       41.2709       43.5483       50.0816       26.0572       45.0057       48.1208       62.0590       39.6368       27.6826       12.5747       13.7215       22.7788       14.5615       10.3478       12.2690       12.7399       19.3599       24.6765       13.7633       29.0931       27.1264       29.7373       19.1090       20.5426       14.4343       12.9591       14.3404        5.7886        4.0691        5.0978        4.8185       11.6419       17.7022       34.0486       67.2801       37.0151       86.5367       15.3164       28.9081        3.3765        4.5737       10.1078        6.4503        7.5750        8.4721       10.3481       11.9177       14.0217       14.8242       32.8834       27.4615       30.8577       36.6973       50.1268       57.5844       71.6305       63.9406       62.4299       70.5693       72.9189       63.2299       58.1016       62.4864       64.5318       51.5626       53.0626       50.2960       47.9847       48.8422       65.6224       72.1008       66.4249       36.3092       84.1642       61.6868       57.1666       91.2738       88.1480       51.2304       85.1474       81.8624       61.3745       73.8823       70.5868       73.7578       73.3631       86.9365       91.7122      103.1782      105.2665      130.4052      162.9572      142.7978      141.8030      140.0564      126.0961      124.6179      142.1817      153.5633      144.7699      143.6673      161.7479      148.8722      151.1643      157.1185      136.8761      134.7807      126.2884      121.3930      103.9754       94.1063       89.1712       90.2077       94.5381      102.2353      106.2987      118.2900      144.2109      152.7844      153.6826      166.4973      187.6291      196.7282      211.9012      218.4182      218.4289      222.8715      231.1320      246.8601      221.6116      199.1963      215.6917      254.8648      193.1897      211.3183      218.5117      198.7020      166.3225      184.5052      197.5311      204.4830      207.3115      249.9905        0.0000        0.0000        0.0000        0.0000        0.0000        0.0000        0.0000        0.0000        0.0000        0.0000        0.0000        0.0000        0.0000        0.0000        0.0000        0.0000        0.0000        0.0000        0.0000        0.0000        0.0000        0.0000        0.0000        0.0000        0.0000        0.0000        0.0000        0.0000        0.0000        0.0000        0.0000        0.0000        0.0000        0.0000        0.0000        0.0000        0.0000        0.0000        0.0000        0.0000        0.0000        0.0000        0.0000        0.0000        0.0000        0.0000        0.0000        0.0000        0.0000        0.0000        0.0000        0.0000
        0.0000        0.0000        0.0000        0.0000        0.0000        0.0000        0.0000        0.0000        0.0000        0.0000       38.9073       25.6082       31.4087       30.8720       28.5585       17.8594       17.7325       17.4562        7.9629        7.4752        6.3341        7.3287        6.9357        4.2654        3.6774        5.3096        3.9380        5.4743        7.0861        6.8151        5.0314        4.1567        3.9834        4.8966        6.6747        8.8924        5.6730        4.9043        1.6097        5.4573        2.9162        2.7123        1.6023        4.7132        3.6069        4.8857        7.3666       19.9311       19.5731       38.9552       37.0494       30.7183       33.2639       42.3380       49.3144       53.4891       61.6072       46.3396       49.9988       54.6637       43.1237       39.1175       25.1119       19.2677       20.3565       24.4633       20.2248        8.4289       15.7276       18.4998       16.7859       10.6317       12.0874       17.2110       21.0735       35.9043       22.3314       16.7876       19.2925       25.2033       17.1789       12.2202        9.0409        7.2842        9.2302       11.3006       12.9552        4.4185        4.6320        3.5490        3.1468        3.3522        8.0798        8.4456        6.0215        6.2455        7.5344        9.9299        9.8779       10.7805       14.8106       14.6732       17.0836       29.0296       33.4425       29.7298       33.4183       40.5497       44.1312       49.5306       55.9627       62.4784       69.1851       68.3089       70.8147       77.2648       60.4068       57.6429       65.3601       70.2707       72.1681       51.3798       52.4583       53.7543       73.5088       75.8029       42.9904       74.1406       88.6594      114.2041      118.6411      118.1166       78.3412       99.7664       74.7933       64.1355       89.2990       69.8963       69.5725       83.7038       92.0174      103.7627      107.8933      120.6052      137.9685      160.0294      114.9478      139.9968      116.5252      118.9055      138.8484      166.3298      154.6333      137.0890      144.9400      157.2366      154.3257      158.2326      139.0939      132.6803      146.1759      142.6759      141.1882      110.6786       97.3009       89.4385      103.1101       99.2894      105.4904      109.7433      123.0499      131.6107      142.2809      154.2646      164.2665      198.3457      199.4744      221.5885      215.1201      206.6226      216.7564      209.5551      225.1725      227.7382      225.3951      224.0394      237.6757      222.6777      215.7413      239.9244      231.8203      184.0495      207.0916      227.1645        0.0000        0.0000        0.0000        0.0000        0.0000        0.0000        0.0000        0.0000        0.0000        0.0000        0.0000        0.0000        0.0000        0.0000        0.0000        0.0000        0.0000        0.0000        0.0000        0.0000        0.0000        0.0000        0.0000        0.0000        0.0000        0.0000        0.0000        0.0000        0.0000        0.0000        0.0000        0.0000        0.0000        0.0000        0.0000        0.0000        0.0000        0.0000        0.0000        0.0000        0.0000        0.0000        0.0000        0.0000        0.0000        0.0000        0.0000        0.0000        0.0000        0.0000        0.0000        0.0000        0.0000        0.0000        0.0000
        0.0000        0.0000        0.0000        0.0000        0.0000        0.0000        0.0000        0.0000        0.0000        0.0000       50.3015       37.8726       23.1690       17.0652       17.4748       10.9461       10.0381       12.1449        6.7834        7.0813        9.9060        6.6217        6.0779        5.7215       10.8728        8.5217        9.5397       14.9133       11.4223        8.2979        9.2084       17.1930       31.8154       14.4757        7.6573       11.1492       10.3626        3.5692        2.5253        2.4349        1.9910        2.7546       51.6204        5.2664        7.5128        8.8279       13.3519       25.2527       22.9540       31.6919       39.1171       39.9701       42.8816       49.6953       52.5000       35.6143       30.6164       56.6163       43.1007       48.9785       41.7095       41.7900       29.9645       48.0249       28.5628       39.3304       33.7447       21.0462       27.0138       13.7675       29.3971        7.3417       12.1467       15.6093       21.5087       36.5760       27.8769       28.7323       21.5104       32.9305       38.7359       23.7111       20.6203       22.7272       13.5608       16.1083       25.3785       10.7274       12.9933       18.5739        8.7045       18.9084        6.9783       11.2070        9.3918       10.7494       12.7617       14.1103       12.6731       15.2084       18.3634       21.3116       29.9913       38.3205       41.3068       36.3827       38.4760       41.1538       42.2192       42.4464       44.9705       47.4131       51.9914       64.3005       75.5746      109.8410       69.0703       74.3207       74.9361       84.3680       80.7470       73.9005       66.3603       69.8957      108.9336       63.8770       74.2697       78.8466      134.3958      148.4369      108.0002      116.8044      109.0046       83.9576       92.4096       82.8510       76.8984       81.1577       86.8939       99.0252      110.5020      114.9872      116.5558      121.9885      126.3343      120.7846       95.4569      115.6210      113.1046      118.0634      118.6324      136.0034      133.0793      138.1813      172.4404      174.5345      166.0492      151.2469      145.9865      140.0245      147.4394      138.3127      130.9103      103.3618      103.2743       99.7751       89.0761       98.8183       97.4138      102.1054      112.4636      118.0478      128.9849      142.5542      160.2941      198.9759      194.7296      196.9008      204.3726      203.0780      185.0547      194.7381      203.3851      219.3381      222.4501      210.7268      242.9699      254.9897      231.3763      251.7141      239.6200      206.5807      247.4435        0.0000        0.0000        0.0000        0.0000        0.0000        0.0000        0.0000        0.0000        0.0000        0.0000        0.0000        0.0000        0.0000        0.0000        0.0000        0.0000        0.0000        0.0000        0.0000        0.0000        0.0000        0.0000        0.0000        0.0000        0.0000        0.0000        0.0000        0.0000        0.0000        0.0000        0.0000        0.0000        0.0000        0.0000        0.0000        0.0000        0.0000        0.0000        0.0000        0.0000        0.0000        0.0000        0.0000        0.0000        0.0000        0.0000        0.0000        0.0000        0.0000        0.0000        0.0000        0.0000        0.0000        0.0000        0.0000        0.0000
        0.0000        0.0000        0.0000        0.0000        0.0000        0.0000        0.0000        0.0000        0.0000        0.0000       35.9175       30.3767       31.2168       46.6023       17.9140       12.0245       14.7674       12.5275       10.6450        6.0614        7.4812        9.2185        8.7733        4.5618        5.9289       11.4751       10.5701       11.2238        7.9564        5.9625       28.3536       19.4214        7.6593        6.1710        9.7125        5.5447        6.8137        7.6044        7.2733        6.2517        6.0414        5.3737       15.2077       14.9095       16.0786       16.2590       11.6144       12.0496       12.5507       24.4235       35.4452       60.7332       95.9375       82.3475      151.4381       44.3257       52.7505       96.7180       54.3797       30.5909       34.5898       46.8603       36.5254       29.9741       29.2011       32.9230       32.7806       34.7687       31.7449       25.6869       16.1133       35.0663       39.2461       30.1805       29.5208       44.4378       34.5122       65.1228       66.8048       40.2585       42.2447       38.3125       28.4250       32.2505       37.4662       47.1930       33.2927       27.6473       30.3797       26.9171       10.6839       10.1597       18.2247       17.9642       27.9323       24.3791       36.5633       33.5810       32.2803       30.6511       30.0109       32.3657       43.3690       54.9106       51.2458       49.4726       55.7271       56.5493       47.8629       43.2999       44.3084       61.5149       55.1673       68.0811       70.3490       74.2637       59.9177       64.6978       59.5635       76.8891       86.2024       89.1702       83.4963       74.7027       90.0695       76.1709       61.6434       84.8779      119.7696      125.3998       90.3751       93.1978       80.7608       74.9048       80.8201       73.3621       74.6803      103.1393      107.4715      115.3156      149.6656      148.6678      153.0104      152.7552      151.4302      133.0278      164.6591      148.6841      139.1479      123.3626      133.4025      132.6586      125.7769      135.0192      151.8895      154.5817      164.4955      148.8491      154.0680      127.1266      158.0296      141.5410      127.9509       99.0466       98.2524       99.2862       81.7717       90.3525       94.5096       97.4652       96.5979      106.0908      114.0796      142.3454      156.9393      189.1028      197.5753      198.9578      185.1031      183.0707      168.3294      169.4007      164.4018      188.5839      193.6414      198.8377      209.7915      209.6331      263.2191      261.0707        0.0000        0.0000        0.0000        0.0000        0.0000        0.0000        0.0000        0.0000        0.0000        0.0000        0.0000        0.0000        0.0000        0.0000        0.0000        0.0000        0.0000        0.0000        0.0000        0.0000        0.0000        0.0000        0.0000        0.0000        0.0000        0.0000        0.0000        0.0000        0.0000        0.0000        0.0000        0.0000        0.0000        0.0000        0.0000        0.0000        0.0000        0.0000        0.0000        0.0000        0.0000        0.0000        0.0000        0.0000        0.0000        0.0000        0.0000        0.0000        0.0000        0.0000        0.0000        0.0000        0.0000        0.0000        0.0000        0.0000        0.0000        0.0000        0.0000
        0.0000        0.0000        0.0000        0.0000        0.0000        0.0000        0.0000        0.0000        0.0000        0.0000        0.0000       27.7762       36.3400       47.9564       33.0757       22.0495       20.3934       14.0018       10.6580        5.9959        8.9017        9.6124       13.8099        9.2549       11.3106        9.9116       13.6169       12.0696       11.1227       16.0770       27.5029       13.3502       10.8683       10.5564       13.3991       14.0781       26.4931        9.5177        8.6624       11.2142       13.4471       14.2076       27.3825       29.6219       41.5012       30.5528       28.6304       57.0141       33.0119       33.3277       29.6255       45.5359       68.5725       87.1008      112.4255       56.5646       87.9814       79.0214       53.3503       40.3457       44.9287       45.4724       54.4508       47.5953       52.3061       61.0124       46.1946       53.1099       29.8230       29.6481       22.8409       30.1446       44.2977       41.0619       89.3660       48.1848       40.6729       72.9025      131.1866       45.7988       55.8427       52.4209       41.6655       65.1254       99.2833      100.1000       71.8027       38.4645       44.5114       39.5892       14.2324       18.7542       14.7316       20.8396       29.1318       27.6767       30.9479       55.5154       38.8343       29.3335       33.1522       37.0168       46.9882       53.7090       62.8514       63.2194       67.1947       62.6347       53.1969       57.0817       52.4850       80.8806       90.0894       88.2072       86.4345       87.2501       81.9463      104.8462       95.6379       85.1617       86.2177       79.0422       86.4850       85.3696       82.7918       83.7904       78.1515      106.7356      128.3064      119.1356      128.3529      112.3412      115.2297       81.2369       81.3161       85.3361       92.6373      114.9214      129.1099      140.5988      143.8233      169.6340      144.6020      124.6642      126.9770      132.9067      154.9006      139.4362      124.4326      121.5499      136.2984      128.8786      128.3671      148.7897      179.1502      173.3106      166.1840      157.7738      160.3324      127.2059      142.8403      158.7967      131.8462      109.3163       94.8995       88.5378       84.0718       73.6643       83.2841       99.9972      102.9304      101.6531      115.6000      145.0522      169.3234      171.7643      169.4036      181.0521      194.8781      161.4556      146.3976      148.8002      160.2421      172.5011      165.2986      191.2669      202.3747      282.8108      276.3542        0.0000        0.0000        0.0000        0.0000        0.0000        0.0000        0.0000        0.0000        0.0000        0.0000        0.0000        0.0000        0.0000        0.0000        0.0000        0.0000        0.0000        0.0000        0.0000        0.0000        0.0000        0.0000        0.0000        0.0000        0.0000        0.0000        0.0000        0.0000        0.0000        0.0000        0.0000        0.0000        0.0000        0.0000        0.0000        0.0000        0.0000        0.0000        0.0000        0.0000        0.0000        0.0000        0.0000        0.0000        0.0000        0.0000        0.0000        0.0000        0.0000        0.0000        0.0000        0.0000        0.0000        0.0000        0.0000        0.0000        0.0000        0.0000        0.0000        0.0000
        0.0000        0.0000        0.0000        0.0000        0.0000        0.0000        0.0000        0.0000        0.0000        0.0000        0.0000        0.0000        0.0000        0.0000       60.1175       34.7004       27.1983       15.2153       12.2055        5.5588        9.3558        8.1588       10.0391        8.9161        9.5770       15.5206       14.1117       12.8379       16.0714       30.3232       24.9115       25.2662       21.1222       20.1654       22.1100       20.7744       18.5286       18.8854       15.6142       46.9150       11.9586       21.7392       19.2750       10.4788       17.0551       15.6472       29.1159       63.5897       42.9771       52.1083       26.3350       23.7770       43.9715       71.4193       98.8855       87.5899      102.8783       25.5057       22.8824       15.9408      111.9289       81.6918       94.4536       42.1336       63.8758       48.3138       35.3186       23.8086       18.5746       28.8822       26.7485       45.7120       49.3801       38.7118       38.9314       59.8943       71.8680       76.3320       55.7005       64.6635       74.8249       60.7630       59.7405       66.9603       67.7298       59.1892       53.6038       41.2722       48.1797       61.8068       53.3884       39.5060       44.5008       46.4892       53.3588       34.6416       39.0566       39.9973       43.2401       40.1443       90.8397       95.4887       37.9703       59.0055       74.8409       73.7706       69.2878       77.7141       92.5954       96.5577      101.6236      107.1118       99.6150       99.4530       96.0415      117.3138      111.0576      112.3927       97.8586       93.9614       89.4296       93.3541       91.5234      119.3936       99.8281      107.0379      121.6436      134.3197      118.3946      123.9365      136.8021      128.1127      119.2503      115.5578       94.3144       97.4013      113.8339      139.2295      146.9376      138.7236      118.6720      133.7006      140.7277      129.8008      126.4455      121.7659      114.4297      100.6578       94.8190       93.5681       97.3283      124.5937      126.8618      156.2168      154.9696      157.8521      153.5076      171.4691      158.8857      126.7524      121.7488      119.2416      124.2826      111.4194       94.8559       88.4393       75.5232       82.8367       88.6535      112.4115      117.7050      118.3688      113.6437      149.2754      162.1126      148.3736      155.6284      156.9695      170.1047      148.3161      142.3085      143.9754      149.4130      146.6802      163.2815      201.8521        0.0000        0.0000        0.0000        0.0000        0.0000        0.0000        0.0000        0.0000        0.0000        0.0000        0.0000        0.0000        0.0000        0.0000        0.0000        0.0000        0.0000        0.0000        0.0000        0.0000        0.0000        0.0000        0.0000        0.0000        0.0000        0.0000        0.0000        0.0000        0.0000        0.0000        0.0000        0.0000        0.0000        0.0000        0.0000        0.0000        0.0000        0.0000        0.0000        0.0000        0.0000        0.0000        0.0000        0.0000        0.0000        0.0000        0.0000        0.0000        0.0000        0.0000        0.0000        0.0000        0.0000        0.0000        0.0000        0.0000        0.0000        0.0000        0.0000        0.0000        0.0000        0.0000        0.0000
        0.0000        0.0000        0.0000        0.0000        0.0000        0.0000        0.0000        0.0000        0.0000        0.0000        0.0000        0.0000        0.0000        0.0000        0.0000        0.0000        0.0000        0.0000       11.3645        7.3516        9.7257       10.6115        7.4729        3.6829        5.0485       12.2589       58.7873       17.8662       16.4205       42.5827       36.7263       18.6687       17.8239       17.4862       20.0317       20.0211       27.3611       19.8953       16.8845       32.5185       18.7027       14.3892       16.9455       24.9468       21.4062       70.2605       44.6344       48.2422       76.8582       87.0854       49.3016       43.8552       63.7229       88.2993      119.5632       73.5020       71.5497       43.6635       51.2527        9.3811       13.9291       29.0823       75.3219       63.7472       74.4187       26.4645       39.7165       43.2616       31.8034       44.7842       40.8239       53.7670       48.7131       33.1742       48.0031       98.6097       72.3184       51.5159       55.1121       71.3764       82.5478       64.1626       72.9473       81.7679       81.1209       86.7152       81.7162       76.2773      119.8337      120.4253      100.0439       98.7955       60.2905       64.3908       53.8431       51.2037       57.3010       71.6319       75.0832       55.9389       51.7347       50.4448       51.9896       65.6663       78.8189       97.8861       94.2362      103.2484      102.4201      100.5625      115.8348       98.0622      106.0202      114.9757      111.1090      119.3456      138.3466      146.4711      110.4020      126.0807      114.9145      111.8584      108.1362      122.4216      112.4777       96.5818      114.9001      120.5638      113.5328      132.8826      136.3492      159.1644      161.3384      121.1655      104.9612      107.0523      150.5803      175.6365      172.1073      144.4503      135.5570      151.9748      132.9646      136.6089      114.1945       99.9329       91.6819       98.1186       86.8948       88.7728       92.8518      128.5823      136.6588      157.3473      147.8882      163.3854      154.8027      156.9458      156.9021      112.8737      108.9244      111.8598      122.2898      104.0579       86.5057       81.1625       70.6545       96.7703       95.4378      103.7883      139.4420      112.6928      109.4140      129.8122      138.5000      134.6484      142.7914      161.3574      155.4414      152.5865      151.4158      152.0450      159.1189      151.8378      161.2275      186.5790        0.0000        0.0000        0.0000        0.0000        0.0000        0.0000        0.0000        0.0000        0.0000        0.0000        0.0000        0.0000        0.0000        0.0000        0.0000        0.0000        0.0000        0.0000        0.0000        0.0000        0.0000        0.0000        0.0000        0.0000        0.0000        0.0000        0.0000        0.0000        0.0000        0.0000        0.0000        0.0000        0.0000        0.0000        0.0000        0.0000        0.0000        0.0000        0.0000        0.0000        0.0000        0.0000        0.0000        0.0000        0.0000        0.0000        0.0000        0.0000        0.0000        0.0000        0.0000        0.0000        0.0000        0.0000        0.0000        0.0000        0.0000        0.0000        0.0000        0.0000        0.0000        0.0000        0.0000
        0.0000        0.0000        0.0000        0.0000        0.0000        0.0000        0.0000        0.0000        0.0000        0.0000        0.0000        0.0000        0.0000        0.0000        0.0000        0.0000        0.0000        0.0000        0.0000        2.3289        4.2062        4.4433        2.9261        7.7037        7.7635       11.3256       12.9013       13.6713       13.1721       49.2092       25.1784       18.7953       33.0692       12.3550       12.7984       12.4862       17.9265       14.5120       18.5719       33.3745       21.0936       26.3717       32.1532       25.6231       24.0265       32.6956       45.1402       75.5803       83.0331       93.4688       66.0683       62.7229       59.1624       73.7722       71.1843       70.6889      109.0070       55.8297       55.5759       23.8290       44.5543       49.2468       47.3899       27.8960       23.6909       40.3887       56.1897       65.8983       65.2046       37.3059       35.1536       47.8192       50.8789       46.3261       67.3267       85.8357       76.9162       56.9909       56.9589       59.3007       58.1429       78.1759       64.1859       81.5348       85.0141       74.6461       65.9448      101.1417      121.7108       81.9685       87.7764       78.8696       89.4437       82.2095       71.8936       54.5490       57.8055       76.6268       71.5362       65.4852       58.2788       57.6840       65.9196       78.8693      135.4789      113.1019      100.9932      112.1563       97.7303      126.0062      118.7611      113.4502      129.2952      127.5081      127.7731      153.7137      144.6173      163.6180      141.3443      124.4401      119.7110      120.6467      119.0158      139.3187      143.6495      131.5918      113.3276      107.8783      110.7077      122.9982      138.0886      153.1486      152.4963      148.0663      162.6125      152.1134      176.5332      210.0386      212.4091      159.2011      128.6189      139.9554      133.8379      123.6721       98.1929       92.6496       72.0317       93.3563       90.6115       94.2389       98.0840      115.6116      127.7267      134.0932      128.2475      144.1903      160.4832      177.9802      147.5577      109.8482      108.8205      112.5801       98.3037       89.9396       72.0332       81.0457       91.1334       78.7502       68.7814       76.0218       91.0404       99.5343      115.3960      129.1272      125.9829      161.8917      169.8227      173.0551      188.8663      196.9840      127.4742      131.2994      146.8923      163.1119      223.7952      240.1354        0.0000        0.0000        0.0000        0.0000        0.0000        0.0000        0.0000        0.0000        0.0000        0.0000        0.0000        0.0000        0.0000        0.0000        0.0000        0.0000        0.0000        0.0000        0.0000        0.0000        0.0000        0.0000        0.0000        0.0000        0.0000        0.0000        0.0000        0.0000        0.0000        0.0000        0.0000        0.0000        0.0000        0.0000        0.0000        0.0000        0.0000        0.0000        0.0000        0.0000        0.0000        0.0000        0.0000        0.0000        0.0000        0.0000        0.0000        0.0000        0.0000        0.0000        0.0000        0.0000        0.0000        0.0000        0.0000        0.0000        0.0000        0.0000        0.0000        0.0000        0.0000        0.0000        0.0000
        0.0000        0.0000        0.0000        0.0000        0.0000        0.0000        0.0000        0.0000        0.0000        0.0000        0.0000        0.0000        0.0000        0.0000        0.0000        0.0000        0.0000        0.0000        0.0000        5.9358        9.1878        9.0421        6.1523        4.0980       10.3533        9.3888       14.6594       16.9856       27.4784       26.8770       23.2262       17.7904       34.0274       17.1908       24.3014       29.4460       27.3208       24.1660       32.9636       42.2962       51.6431       42.8835       58.0954       50.0578       28.5438       25.8344       30.4442       34.5883       43.7746       55.5017       67.5436       97.0267      100.1703      117.2978      116.3756       60.2199       56.1620       83.4775      102.1282       73.6505       92.6457       72.0491       62.5574       44.0362       49.3260       39.7030       43.5934       66.6976       60.5055       58.7940       84.6555       41.0486       49.8536       43.3419       63.6196       99.4666       95.4394       72.6658       80.0305       63.7121       62.6856       92.3072       68.2611       64.8122       87.5852       84.5919       95.5913       98.4775       85.3169       65.8224       75.0168       75.4790       83.6298       76.0849       80.1925       77.2025       70.7302       68.1495       65.8004       63.4399       69.4444       71.9917       74.4826      115.1289      130.7420      142.1316      132.0234      140.8428      110.6920       99.8375      127.5700      123.2204      131.7246      134.3213      134.0721      149.5166      141.6139      140.0310      159.9744      148.9183      126.2664      120.3828      113.9903      133.1133      129.8057      160.6889      138.5995      133.2071      133.0511      144.7093      163.9294      157.7319      147.2355      154.3370      170.6965      182.6862      187.4091      198.1439      171.5924      144.2046      116.2138      104.9356       96.8647       87.1672       80.8318       73.2933       68.5749       73.1098       80.5627       88.4456       89.5459      116.4213      126.0206      127.1392      121.3970      133.0381      157.9341      155.8432      123.9689      103.0572      102.7774       91.4321       85.2242       74.9566       65.5259       69.0908       68.3221       71.8551       64.8264       56.0584      102.1368      121.6088      113.6382      137.6307      145.2665      162.5788      166.1075      201.0907      204.5008      176.3464      116.1439      117.0006      139.1143      148.4980      175.1790      199.7007      207.6094      249.6875        0.0000        0.0000        0.0000        0.0000        0.0000        0.0000        0.0000        0.0000        0.0000        0.0000        0.0000        0.0000        0.0000        0.0000        0.0000        0.0000        0.0000        0.0000        0.0000        0.0000        0.0000        0.0000        0.0000        0.0000        0.0000        0.0000        0.0000        0.0000        0.0000        0.0000        0.0000        0.0000        0.0000        0.0000        0.0000        0.0000        0.0000        0.0000        0.0000        0.0000        0.0000        0.0000        0.0000        0.0000        0.0000        0.0000        0.0000        0.0000        0.0000        0.0000        0.0000        0.0000        0.0000        0.0000        0.0000        0.0000        0.0000        0.0000        0.0000        0.0000        0.0000
        0.0000        0.0000        0.0000        0.0000        0.0000        0.0000        0.0000        0.0000        0.0000        0.0000        0.0000        0.0000        0.0000        0.0000        0.0000        0.0000        0.0000        0.0000        0.0000        0.0000        6.1344       11.6766       16.8953        6.7324       28.1496       16.5647       10.9206       27.6659       27.5660       24.7588       24.9813       19.8712       23.5108       24.2036       31.1753       39.1104       36.8396       27.5610       46.5821       78.2547       34.1219       78.1680      103.8367       52.0644       39.2102       40.5126       29.9731       41.4050       23.7684       31.3545       50.5934       57.7526       71.9250      105.6638       69.9909       70.1258       94.5293       84.7806       79.6230       84.6338       83.6087       54.3981       47.5931       41.2004       80.1461       53.7141       41.7428       78.6244       44.6353       38.0227       43.0878       59.2718       49.6004       51.8685       66.9234       68.8268       84.4987      102.5157       84.9135       68.7314       75.1676       79.0429       83.4589       97.0891      120.5308      131.4355      108.5520       93.5603       99.6468       65.4371      117.7529       85.2351       82.6970       66.0964       85.7888       82.6542       82.9357       78.4110       65.8718       79.6767       80.5546      123.3053       73.8082       89.4976      105.2610      127.3839      143.2737      148.9656      128.0911      105.9005      121.9294      156.1988      165.4121      145.1963      147.7539      133.7502      135.9198      149.7728      164.4418      159.2935      145.3890      139.8537      139.9390      153.6039      152.0561      142.8511      153.8111      141.9689      148.9113      174.8339      181.6891      197.7856      184.3217      172.1356      186.1173      194.2887      228.5792      200.8715      155.2523      128.9478      114.5242       97.6246       83.3201       77.5845       79.6180       74.6629       87.9148       94.8119      114.5011       95.4306       94.8365      107.4025      109.9196      118.4039      132.9475      127.7492      127.8122      120.5021      124.9346      128.1359      109.3435       92.2868       79.1892       61.4981       67.6178       72.7662       74.8156       72.9388       74.6135       77.0649      115.3661      132.8911      139.8133      128.4879      142.1851      178.0990      208.4057      197.0056      174.6793      132.1234      117.0657      136.5276      157.9609      150.0025      165.4089      198.9963      202.1343      246.8572      355.1063        0.0000        0.0000        0.0000        0.0000        0.0000        0.0000        0.0000        0.0000        0.0000        0.0000        0.0000        0.0000        0.0000        0.0000        0.0000        0.0000        0.0000        0.0000        0.0000        0.0000        0.0000        0.0000        0.0000        0.0000        0.0000        0.0000        0.0000        0.0000        0.0000        0.0000        0.0000        0.0000        0.0000        0.0000        0.0000        0.0000        0.0000        0.0000        0.0000        0.0000        0.0000        0.0000        0.0000        0.0000        0.0000        0.0000        0.0000        0.0000        0.0000        0.0000        0.0000        0.0000        0.0000        0.0000        0.0000        0.0000        0.0000        0.0000        0.0000        0.0000
        0.0000        0.0000        0.0000        0.0000        0.0000        0.0000        0.0000        0.0000        0.0000        0.0000        0.0000        0.0000        0.0000        0.0000        0.0000        0.0000        0.0000        0.0000        0.0000        0.0000        0.0000       16.1529       39.0827       11.4280       13.2687       27.8091       18.3317       26.4654       46.8564       31.6331       26.0098       40.0482       42.0800       67.5062       51.9518       38.0805       33.7242       42.4125       41.0189       85.4995       26.5334       63.0926       95.0479       66.4816       58.7279       37.3495       29.1305       24.9563       18.6301       34.0660       44.7289       67.5454       84.5585       70.6041       67.9821       65.5642       64.0145       62.6986      103.9989      101.3555       74.0549       30.4794       32.8836       84.2568       55.0434       36.4803       44.2937       40.2935       32.1066       40.8237       52.6432       61.7167       47.7486       50.9851       49.9874       63.6216       88.9915      108.3544      100.6520      110.5627      115.0125      114.6249      115.6254      140.1369      172.7117      166.3296      119.0682      111.5580       98.5510       87.8340      131.9722      112.5342      100.2142       99.0568       97.7262       88.6547       87.6911       87.1603       78.0968       85.0362       84.8442       85.8606       93.1147      108.9446      132.0611      137.8292      156.9917      142.6636      134.2963      139.7230      157.1951      164.3786      177.7568      164.5412      142.8691      136.1581      132.9077      140.8454      159.2703      159.6781      146.4960      149.2484      135.5570      157.0798      179.5794      192.5100      209.1183      174.3667      185.6985      201.7675      200.0287      200.4402      182.6915      179.1582      202.2978      239.0407      236.9556      198.9974      172.1750      139.3318      125.4786      114.3503       96.6504       85.9854       89.7385      103.1056       96.9987       98.6291      104.3518      111.5223      115.9428      110.3253      114.9060      126.5751      131.5552      137.4834      136.9544      128.0959      120.4338      105.7272       97.5515       81.8358       80.2250       82.4705       93.7793       88.4012       78.7712       74.6431       89.6954      118.3293      129.3236      119.4423      121.1277      123.7455      125.2613      180.5533      213.8092      193.7547      150.6373      158.8527      146.8911      163.7125      163.9753      184.3406      202.2214      227.6879      219.5968      262.2246      322.8054      367.1769        0.0000        0.0000        0.0000        0.0000        0.0000        0.0000        0.0000        0.0000        0.0000        0.0000        0.0000        0.0000        0.0000        0.0000        0.0000        0.0000        0.0000        0.0000        0.0000        0.0000        0.0000        0.0000        0.0000        0.0000        0.0000        0.0000        0.0000        0.0000        0.0000        0.0000        0.0000        0.0000        0.0000        0.0000        0.0000        0.0000        0.0000        0.0000        0.0000        0.0000        0.0000        0.0000        0.0000        0.0000        0.0000        0.0000        0.0000        0.0000        0.0000        0.0000        0.0000        0.0000        0.0000        0.0000        0.0000        0.0000        0.0000        0.0000        0.0000
        0.0000        0.0000        0.0000        0.0000        0.0000        0.0000        0.0000        0.0000        0.0000        0.0000        0.0000        0.0000        0.0000        0.0000        0.0000        0.0000        0.0000        0.0000        0.0000        0.0000        0.0000       60.8126       64.0484       12.2146       12.8054       21.1459       12.4170       12.5471       20.9142       21.7620       33.7099       24.9672       29.7785       33.1452       30.1165       40.1613       61.9809       30.2710       16.0382       25.4848       29.3629       64.4785       60.6768       76.5613       61.7964       32.9141       25.4504       31.7213      119.8976       34.1902       36.8641       60.6676       45.8055       34.9086      156.0808       39.3118       84.9142       55.1495       57.6188       44.6331       37.9937       23.2551       68.1592       93.6402       44.5062       33.1692       58.0656       45.0183       34.0514       58.8939       61.2607       69.1635       82.8519       91.6637       71.4459       99.4403      104.9134      124.9621      165.8938      194.8223      165.8562      131.2704      103.5477      110.3501      110.0655      100.9511       84.2569       81.7509       71.6847       81.8253       90.3033       79.9996       71.9043       77.7380       84.9323       84.9178       76.7267       78.3601       84.8146       90.1702       96.4753       96.1397      107.2827      136.4753      128.2910      119.3952      129.8905      159.6626      177.4467      168.3252      170.5022      160.6726      173.7458      187.5684      180.9897      167.4022      149.2767      158.6851      162.4243      163.9754      151.1645      140.1187      139.7945      153.1706      151.9276      180.7208      137.6787      138.4928      193.3899      162.0100      153.2103      171.8448      178.1550      192.0443      222.5640      242.2967      237.2061      225.8827      236.0129      194.0390      178.6963      160.0244      143.9484      125.4372      115.2793      114.9938      103.2960      141.1863      141.3434      128.0920      132.2396      152.6230      142.4404      145.5287      151.7000      159.8256      161.9491      160.5193      136.0777      105.6940       88.0526       91.6476       93.7745       91.7944       89.4081       95.1427       96.0076       97.9309       93.1070       94.8477      103.4927      127.5020      106.6218      129.1070      149.4303      166.1171      194.4808      197.3055      154.7762      163.9473      187.2633      219.6136      220.5600      222.9268      272.8636      331.8986      302.2383      298.1663      334.0973      390.3061        0.0000        0.0000        0.0000        0.0000        0.0000        0.0000        0.0000        0.0000        0.0000        0.0000        0.0000        0.0000        0.0000        0.0000        0.0000        0.0000        0.0000        0.0000        0.0000        0.0000        0.0000        0.0000        0.0000        0.0000        0.0000        0.0000        0.0000        0.0000        0.0000        0.0000        0.0000        0.0000        0.0000        0.0000        0.0000        0.0000        0.0000        0.0000        0.0000        0.0000        0.0000        0.0000        0.0000        0.0000        0.0000        0.0000        0.0000        0.0000        0.0000        0.0000        0.0000        0.0000        0.0000        0.0000        0.0000        0.0000        0.0000        0.0000        0.0000
        0.0000        0.0000        0.0000        0.0000        0.0000        0.0000        0.0000        0.0000        0.0000        0.0000        0.0000        0.0000        0.0000        0.0000        0.0000        0.0000        0.0000        0.0000        0.0000        0.0000        0.0000       78.8042       96.3629       17.0245       16.1601       30.3544       38.7974       10.7223       19.8525       22.1970       46.1890       53.9600       38.9619       59.1178       66.9460       83.2548       87.6082       65.1234       49.6378       57.7754       34.2399       42.7512       27.9233       27.8822       39.8328       40.6579       31.2238       35.7782      282.4912       66.4886       72.1982       59.7427       51.5830       24.7897       35.8321       32.1613       83.6058       66.5124       63.2920       45.6512       34.8720       27.8446       50.9977       56.6790       52.0159       44.0019       27.3011       39.7639       34.5860       36.1625       46.1926      103.4240       82.5882       84.2095       98.9440      125.5681      120.5245      103.1751      150.4845      192.4114      180.7367      116.4286       91.6392       97.9237      124.7688      110.2289      124.5420       82.5647       73.8414       76.6364       71.2603       81.0471       85.7560      101.3025       93.1684       93.0390       79.2424       86.7064      100.2202      107.4648      102.2670      112.8084      137.2083      130.6962      124.1976      125.6735      139.2683      150.9503      147.9702      161.7129      166.7906      173.8485      181.0829      186.0938      196.8058      160.6331      159.7401      178.2158      174.0105      175.2388      168.5471      156.0338      160.0078      174.0601      150.4190      141.8202      133.6066      158.7243      167.5554      144.2028      163.8762      203.7960      239.7328      264.4678      262.3832      255.1516      270.2555      256.1022      255.9349      225.1571      219.0083      172.2876      140.1375      128.9662      132.1296      112.5448      129.4542      134.7389      125.5264      133.2696      133.9954      153.7696      148.5597      165.7149      182.7968      179.5431      173.7723      161.4382      141.4510      106.6201       96.5421       93.1696      106.8879      111.5052       90.8145       83.7102       80.7683       89.2293       79.8370       78.0474       91.4203      119.7131      137.3569      153.7808      165.0882      195.3735      210.9317      206.5595      227.9046      208.4153      229.2671      250.2307      234.7945      251.0467      276.9098      256.7827      264.0233      299.0954      350.7496      400.4413        0.0000        0.0000        0.0000        0.0000        0.0000        0.0000        0.0000        0.0000        0.0000        0.0000        0.0000        0.0000        0.0000        0.0000        0.0000        0.0000        0.0000        0.0000        0.0000        0.0000        0.0000        0.0000        0.0000        0.0000        0.0000        0.0000        0.0000        0.0000        0.0000        0.0000        0.0000        0.0000        0.0000        0.0000        0.0000        0.0000        0.0000        0.0000        0.0000        0.0000        0.0000        0.0000        0.0000        0.0000        0.0000        0.0000        0.0000        0.0000        0.0000        0.0000        0.0000        0.0000        0.0000        0.0000        0.0000        0.0000        0.0000        0.0000        0.0000
        0.0000        0.0000        0.0000        0.0000        0.0000        0.0000        0.0000        0.0000        0.0000        0.0000        0.0000        0.0000        0.0000        0.0000        0.0000        0.0000        0.0000        0.0000        0.0000        0.0000        0.0000       81.9056       95.3930       15.9373       15.5233       16.2601       25.6329       13.7811       13.9497       21.9942       45.0070       69.9598       47.0112       83.9845       96.0121      115.0956      113.0756       96.1409       61.1297       46.9870       76.4064       52.9444       35.7412       54.1831       75.2489       42.3262       53.7616       57.8396       63.9398      108.3009      104.2412       53.3144       44.6052       44.6198       51.0912       25.8757       41.6888       40.1460       47.0060       37.9831       65.2117       46.5169       38.1292       49.5092       70.5462       67.9156       88.1994       55.4325       53.8315       49.7257       76.8820      161.4378       76.7231       79.1667      107.9060      161.9592      154.2889      130.3486      130.6087      171.5326      173.1622      137.9716      151.1731      128.0264      128.6226      119.5056      133.3778      127.0057       97.5540       81.3042       81.4363       91.1631      101.0874      113.3642      109.8477       90.2778       90.3049      104.7792       94.2897      107.8270       97.5070      106.3941      106.1735      131.7062      118.3182      147.4380      131.8918      140.1409      195.0525      175.7551      151.7458      180.8862      184.8823      193.4584      190.0606      184.5186      165.6705      181.1479      160.6061      168.5496      181.1520      162.4481      155.3266      163.4370      143.4317      135.6194      139.0135      208.6366      215.5106      164.3341      174.3823      241.3306      275.2211      305.5198      310.6470      284.9177      298.2701      263.0231      257.5584      226.8873      221.6389      186.0050      156.1930      141.5017      133.2888      125.0131      117.5330      126.0193      121.7263      164.8463      159.2993      156.5322      144.5433      184.6784      175.5874      160.1781      154.6409      145.0008      127.0563      107.2776      111.7965      106.3027      103.3623       98.6611      102.5414       86.5047       82.7337       77.5270       72.0589       74.1973       89.1219      147.3638      155.2523      212.8077      210.1844      192.6853      216.7925      269.7238      259.6743      220.7274      225.6810      331.5191      229.4280      267.0030      252.2503      240.5189      251.6863      295.5725      342.4147      369.2666      421.1985        0.0000        0.0000        0.0000        0.0000        0.0000        0.0000        0.0000        0.0000        0.0000        0.0000        0.0000        0.0000        0.0000        0.0000        0.0000        0.0000        0.0000        0.0000        0.0000        0.0000        0.0000        0.0000        0.0000        0.0000        0.0000        0.0000        0.0000        0.0000        0.0000        0.0000        0.0000        0.0000        0.0000        0.0000        0.0000        0.0000        0.0000        0.0000        0.0000        0.0000        0.0000        0.0000        0.0000        0.0000        0.0000        0.0000        0.0000        0.0000        0.0000        0.0000        0.0000        0.0000        0.0000        0.0000        0.0000        0.0000        0.0000        0.0000
        0.0000        0.0000        0.0000        0.0000        0.0000        0.0000        0.0000        0.0000        0.0000        0.0000        0.0000        0.0000        0.0000        0.0000        0.0000        0.0000        0.0000        0.0000        0.0000        0.0000        0.0000        0.0000      126.3825       23.5962       21.3080       22.4383       15.4874       21.0710       18.1030       23.4982       35.9649       52.5266       68.5758       74.1418       88.6483       98.6196       85.4171       77.3108       45.8327       88.3914      114.7327       56.2067       36.4596      103.6633       77.6003      117.1214       87.0875       54.4338       72.2220      102.4680      104.8382       83.7889      215.4467       46.4950       59.2963       46.8011       51.4694       59.1556       53.7692       50.1009       32.5638       61.1918       50.6608       53.7313       74.8762       95.3553      117.1463      110.4607      154.3463      101.3138      108.8595      115.9916       94.8214       64.2984      112.7896      175.9845      145.8604      118.4445      130.3392      147.1107      124.4571      138.9674      162.5043      115.8843      129.3000      128.3771      141.6343      132.9775      106.7492      109.0075      104.4242      102.2973      101.5453      103.2356      108.8640      107.4252      106.1668      124.1982      105.0578      102.6836      114.1741      122.7160      142.2985      146.4587      151.5334      153.5968      135.9400      146.6076      159.7482      186.3693      192.4090      210.6647      229.1950      210.1618      195.7485      185.8220      184.7853      180.1557      170.5333      161.1475      164.5083      157.2782      144.1327      138.3988      147.5132      154.3624      151.7568      180.9633      191.2717      187.8955      223.1558      259.6380      312.1187      332.9011      309.8878      325.6131      317.8217      295.2554      274.7695      234.7852      218.0707      190.1587      168.4737      146.7398      143.6406      134.9294      124.8864      125.5209      132.1987      140.1020      136.3024      140.6624      123.0328      146.2407      148.6125      140.6305      134.7362      148.4314      133.2660      110.2874      116.9203      108.4673      104.5690      117.3982      105.0106       90.9771       85.7049       92.5241       84.2219       95.9294      106.6885      141.5043      157.6449      140.4368      204.6676      187.1081      194.0320      270.0513      318.2836      280.9386      260.5600      263.1681      233.9311      298.0957      260.9677      294.1762      293.6469      316.3291      344.6044      380.9760      344.3581        0.0000        0.0000        0.0000        0.0000        0.0000        0.0000        0.0000        0.0000        0.0000        0.0000        0.0000        0.0000        0.0000        0.0000        0.0000        0.0000        0.0000        0.0000        0.0000        0.0000        0.0000        0.0000        0.0000        0.0000        0.0000        0.0000        0.0000        0.0000        0.0000        0.0000        0.0000        0.0000        0.0000        0.0000        0.0000        0.0000        0.0000        0.0000        0.0000        0.0000        0.0000        0.0000        0.0000        0.0000        0.0000        0.0000        0.0000        0.0000        0.0000        0.0000        0.0000        0.0000        0.0000        0.0000        0.0000        0.0000        0.0000        0.0000
        0.0000        0.0000        0.0000        0.0000        0.0000        0.0000        0.0000        0.0000        0.0000        0.0000        0.0000        0.0000        0.0000        0.0000        0.0000        0.0000        0.0000        0.0000        0.0000        0.0000        0.0000       83.5158       89.9850       37.7681       62.2758       27.5417       23.4169       27.8937       63.3339       38.5863      179.5057      178.4195       66.3667       49.2656       72.9737      105.6771      116.6764      101.1513       32.8994       47.6810       50.2286       57.7127       47.2393       60.5057       63.1502       60.0492       50.1270       50.4251       57.5072       65.7223      182.1623       39.0726       46.2178       79.9189       60.8124       64.0502       60.6741       40.3299       46.4286      192.9033       37.0300       35.1127       28.9478      105.5721      105.3485      129.8725      179.5835      178.7153      130.0022      131.5083      143.3687      136.5445      104.2255       90.0047      105.3654      130.0747      126.5772      128.5936      112.6977      100.1747       83.3410      107.5355      107.7376      113.6579      120.1049      115.4318      129.9243       96.9460      102.1186      114.0997      127.5318      115.7447      138.3029      126.6694      135.2843      115.4745      110.1114      100.4820       99.2784      106.7862      118.3144      128.5387      130.2169      143.4028      145.3108      150.7303      142.5290      187.8714      207.4536      228.0725      210.4691      234.4776      222.6520      240.7041      197.5410      183.5125      164.1023      153.3606      146.8052      126.4838      140.0955      132.4653      133.7708      154.9041      156.1909      159.6156      171.3267      199.0890      227.5267      243.6928      255.1886      269.9232      293.9580      333.9611      341.9192      412.1893      437.2403      380.2954      313.4875      266.5632      230.9392      208.4452      189.5166      172.2800      185.7446      173.0620      153.2276      134.5475      143.3216      100.7343      100.5393       98.7665      109.4478      106.2673      106.3673      126.8294      123.0928      126.7536      128.3792      125.6764      125.1883      129.5674      136.1236      133.8510      114.6302      105.6350      111.6363      122.0965      118.5085      102.9136      105.8733      116.7847      121.1530      130.6914      147.6672      166.0273      178.7203      235.5577      242.8769      248.6974      279.5516      303.6266      311.4637      342.9123      365.4790      358.6569      352.9363      354.0143      377.2110      359.5652      328.1953      432.6260        0.0000        0.0000        0.0000        0.0000        0.0000        0.0000        0.0000        0.0000        0.0000        0.0000        0.0000        0.0000        0.0000        0.0000        0.0000        0.0000        0.0000        0.0000        0.0000        0.0000        0.0000        0.0000        0.0000        0.0000        0.0000        0.0000        0.0000        0.0000        0.0000        0.0000        0.0000        0.0000        0.0000        0.0000        0.0000        0.0000        0.0000        0.0000        0.0000        0.0000        0.0000        0.0000        0.0000        0.0000        0.0000        0.0000        0.0000        0.0000        0.0000        0.0000        0.0000        0.0000        0.0000        0.0000        0.0000        0.0000        0.0000
        0.0000        0.0000        0.0000        0.0000        0.0000        0.0000        0.0000        0.0000        0.0000        0.0000        0.0000        0.0000        0.0000        0.0000        0.0000        0.0000        0.0000        0.0000        0.0000        0.0000      100.4051       98.3563       74.6537       46.9279       45.2778       39.6209       66.3719       51.3370       48.7021       45.4730       90.4651       90.5509       25.0665       33.2027       27.0504       60.2170       68.4123       29.1818       33.0128       51.1630       32.5887       51.0128       77.9345       78.8030       67.8302       70.3479       65.5164       66.8935       65.4547       64.8805      218.7176       55.9601       52.0702       72.3568       59.8053       76.3038       85.8754       73.9958       58.7490       62.8273       52.5067       59.5864       91.4215      137.1792      201.6741      223.2614      158.9854      177.5521      146.3676      172.0484      168.2935      141.9799      144.0766      152.3543      123.7566      153.2748      154.5326      162.7023      142.8475      141.5448      137.9999      116.4043      106.5212      105.9372      116.4980      119.4560      130.8651      135.4719      116.2027      132.8710      159.8354      159.8681      145.3025      150.6145      153.6463      133.2468      127.1921      121.5551      108.8793      115.2231      138.5274      137.8694      151.2252      163.3502      162.0355      165.8165      190.5564      224.2846      189.6439      185.0872      220.7934      228.9746      213.7752      204.3438      191.6354      175.3757      137.6270      130.1978      121.8726      114.8424      121.5091      115.9737      132.0415      166.1886      176.2119      182.7743      191.5708      236.8791      282.6210      290.9144      283.3083      310.4774      317.9114      387.2621      452.7060      496.8649      453.3256      400.2484      373.7888      297.9697      254.7636      229.1042      200.1386      173.2642      173.4845      184.7840      209.2166      129.4881      105.2192       90.6249       81.2475       93.9481       98.0743      105.7689       98.7976      104.8632      122.7736      133.0320      123.8837      129.9894      140.4921      155.8665      142.1691      124.8615      124.2393      119.5760      114.0424      111.5386      112.3981      115.7114      120.7215      118.1715      115.6961      122.0566      137.7269      158.7410      180.1815      210.3760      231.2348      226.0846      249.0522      266.2578      291.0392      339.1787      402.7829      389.6558      387.4896      383.9154      348.1411      318.7629      330.3502      373.5121      306.7188        0.0000        0.0000        0.0000        0.0000        0.0000        0.0000        0.0000        0.0000        0.0000        0.0000        0.0000        0.0000        0.0000        0.0000        0.0000        0.0000        0.0000        0.0000        0.0000        0.0000        0.0000        0.0000        0.0000        0.0000        0.0000        0.0000        0.0000        0.0000        0.0000        0.0000        0.0000        0.0000        0.0000        0.0000        0.0000        0.0000        0.0000        0.0000        0.0000        0.0000        0.0000        0.0000        0.0000        0.0000        0.0000        0.0000        0.0000        0.0000        0.0000        0.0000        0.0000        0.0000        0.0000        0.0000        0.0000        0.0000
        0.0000        0.0000        0.0000        0.0000        0.0000        0.0000        0.0000        0.0000        0.0000        0.0000        0.0000        0.0000        0.0000        0.0000        0.0000        0.0000        0.0000        0.0000        0.0000        0.0000       98.8872       85.7794      127.1789       69.4388       52.4524       54.6274       47.7633       33.0715       49.3999       40.7417       26.3979       49.4328       34.7336       34.6401       23.8536       56.5537       44.8910       40.7391       28.5238       34.3268       37.4133       79.3822       87.0071      104.1807       83.0258       58.6977       66.2003       89.7498      109.1295       69.9756       78.5333       91.0867      100.0700       77.5098       85.6566       62.6362       81.5838       97.6929       85.0361       95.4206       95.7852       92.0595      108.8620      153.5147      174.9461      207.4290      198.2232      174.9220      107.1164      125.7033      165.2792      220.0674      200.9070      156.9537      126.7446      167.8532      203.8007      225.4883      226.4492      174.0249      154.2312      148.6910      148.8353      133.4905      119.8241      115.1610      116.8411      121.4447      121.2111      143.8695      160.0721      164.0785      147.8584      152.6897      158.9801      151.5763      125.6277      145.4023      127.0532      135.0122      137.0546      144.3304      143.8750      175.5790      185.7370      208.5341      191.2247      202.3113      188.8249      197.1116      219.1900      222.5029      223.4665      183.8063      181.1591      171.4706      142.1546      137.7245      133.4938      114.0303      121.8390      121.6677      139.3538      187.2029      200.0696      185.2509      189.0580      229.3512      273.7818      294.1029      287.2789      350.8424      352.6139      397.5389      409.6584      415.7352      400.4198      390.0614      358.4498      327.4010      294.7562      266.3752      205.1811      168.2109      149.1421      154.7889      164.9818      174.3329      130.0584      107.7688       97.5079       97.7439      101.4772      118.5016       98.8389      103.8825      126.3147      154.5466      156.3679      146.7933      165.7850      160.4088      143.4347      126.1369      112.6116      118.0014      122.7417      114.6147      123.1800      135.9456      126.1879      111.9383      108.6569      133.1884      144.9326      166.5797      189.5863      213.5397      212.9503      256.4139      241.1204      255.0671      310.4118      348.2296      360.6003      368.9190      344.0420      331.9518      342.9356      326.9087      331.2874      238.8872      186.3009      152.8044        0.0000        0.0000        0.0000        0.0000        0.0000        0.0000        0.0000        0.0000        0.0000        0.0000        0.0000        0.0000        0.0000        0.0000        0.0000        0.0000        0.0000        0.0000        0.0000        0.0000        0.0000        0.0000        0.0000        0.0000        0.0000        0.0000        0.0000        0.0000        0.0000        0.0000        0.0000        0.0000        0.0000        0.0000        0.0000        0.0000        0.0000        0.0000        0.0000        0.0000        0.0000        0.0000        0.0000        0.0000        0.0000        0.0000        0.0000        0.0000        0.0000        0.0000        0.0000        0.0000        0.0000        0.0000        0.0000
        0.0000        0.0000        0.0000        0.0000        0.0000        0.0000        0.0000        0.0000        0.0000        0.0000        0.0000        0.0000        0.0000        0.0000        0.0000        0.0000        0.0000        0.0000        0.0000        0.0000       92.1485      102.7006      103.2493       49.6028       45.7167       62.5072      108.3636       44.2019       60.4414       62.5589       46.4143       50.4654       49.3582       36.3985       44.5097       83.5532       40.3510       53.1419       20.4297       30.0692       22.9661       56.3162      108.1608      112.0757       85.6279      318.9442      307.4313       90.2297      111.0802      100.9359       87.9543      103.6493      117.4645      106.4510       87.7471       77.6744       96.5625       93.0365       85.7425      115.9449      163.0807      117.0234       96.5749      144.0162      137.6702      126.2662      162.4454      142.6470      125.5613      240.0819      281.3038      184.8972      263.4525      158.8738      131.1348      164.4758      206.5317      226.4577      223.0988      170.3274      161.2237      165.4591      160.6969      148.8923      146.0993      141.8295      135.7272      133.1903      152.1125      160.3734      164.7129      157.6853      149.4364      168.8057      162.0124      147.8404      134.1786      128.9612      128.9800      145.5656      144.9607      147.3586      158.2696      199.3344      199.7422      175.1541      178.6474      188.3159      174.4650      201.9822      226.0831      218.4673      209.1858      207.0556      185.5481      180.1016      141.0181      138.2862      141.4250      128.5733      130.5606      141.8304      151.8617      202.4037      214.3763      197.1035      216.4065      297.7494      271.4717      261.4526      273.9678      338.6708      329.9691      318.0216      330.9971      309.8127      361.2030      369.0113      334.0674      306.4482      289.7277      302.4807      225.7434      165.4710      162.1547      147.1686      154.5509      169.9025      175.7377      155.9748      136.9558      121.3078      111.7221      130.2862      110.9388      115.2665      145.9923      163.8661      152.2976      144.3554      141.2677      129.7038      130.9377      123.7975      126.8148      123.1611      116.2066      117.1931      136.0947      134.4728      136.0070      129.3727      105.9379      117.0041      127.3836      166.1440      183.2242      216.2381      235.4864      265.8638      248.0940      260.1642      305.7126      313.4438      292.9631      305.3982      294.9755      281.6146      345.8283      279.8324      254.0524      164.8257      141.8356      118.6399      129.9721        0.0000        0.0000        0.0000        0.0000        0.0000        0.0000        0.0000        0.0000        0.0000        0.0000        0.0000        0.0000        0.0000        0.0000        0.0000        0.0000        0.0000        0.0000        0.0000        0.0000        0.0000        0.0000        0.0000        0.0000        0.0000        0.0000        0.0000        0.0000        0.0000        0.0000        0.0000        0.0000        0.0000        0.0000        0.0000        0.0000        0.0000        0.0000        0.0000        0.0000        0.0000        0.0000        0.0000        0.0000        0.0000        0.0000        0.0000        0.0000        0.0000        0.0000        0.0000        0.0000        0.0000        0.0000
        0.0000        0.0000        0.0000        0.0000        0.0000        0.0000        0.0000        0.0000        0.0000        0.0000        0.0000        0.0000        0.0000        0.0000        0.0000        0.0000        0.0000        0.0000        0.0000        0.0000        0.0000      160.7418      220.5862      116.6979      130.7520      133.2348      175.5219       80.9083       99.0134      113.5037      152.4182       66.9118       71.1854       56.9968       61.3351       70.0262       86.6983       70.4325       37.2605       28.3065       37.5697       75.5505       76.9587       82.8785       75.2543       83.8957       74.0852       81.9599       86.9181       96.6958       60.0902       63.9029      119.6257      102.3741      116.1916      104.9861      182.5557      150.8322      106.4199      152.2987      147.4147      129.9632      137.6909      158.6528      190.8107      200.0055      120.6944      140.4528      195.7756      194.1563      237.9024      232.3878      227.2017      220.2140      209.7374      188.3098      210.6914      191.7640      188.8415      150.6047      132.4237      157.4944      166.3563      163.9524      177.3008      207.0295      171.6379      148.9973      153.7524      155.2655      173.8041      173.7327      159.3375      157.1384      168.5259      161.9216      155.0280      132.6743      134.4599      156.1345      146.1234      150.5760      158.1216      169.5799      151.9703      146.8794      149.2001      168.5882      159.5903      159.7415      158.4552      156.8261      150.5267      141.8137      138.9437      146.1918      131.4401      114.9853      131.4969      163.6473      174.8417      180.8235      189.6491      207.3000      219.0030      215.8955      249.5577      309.0174      295.4154      278.6707      267.6537      256.3981      238.9553      221.6813      227.3441      250.1006      303.0418      315.9958      285.9106      270.3035      271.4536      268.5654      247.3371      201.6308      181.4192      151.1606      139.8505      132.0064      141.4366      132.0420      113.8450      120.9081      111.0013      111.5372      121.5741      112.1853      120.8018      161.3359      161.2995      151.3726      131.7682      125.4802      108.8574      106.9602      111.9021      113.8116      114.8813      109.7437      118.9134      111.0979      116.2411      126.6947      115.5761      122.9202      138.2349      174.7448      197.2490      232.6703      264.7849      298.1669      250.1913      265.3438      274.4534      247.5908      222.7384      224.2743      245.5592      244.5638      272.8320      215.6375      181.0759      139.3625      124.0385      124.6768      131.3013       66.2700        0.0000        0.0000        0.0000        0.0000        0.0000        0.0000        0.0000        0.0000        0.0000        0.0000        0.0000        0.0000        0.0000        0.0000        0.0000        0.0000        0.0000        0.0000        0.0000        0.0000        0.0000        0.0000        0.0000        0.0000        0.0000        0.0000        0.0000        0.0000        0.0000        0.0000        0.0000        0.0000        0.0000        0.0000        0.0000        0.0000        0.0000        0.0000        0.0000        0.0000        0.0000        0.0000        0.0000        0.0000        0.0000        0.0000        0.0000        0.0000        0.0000        0.0000        0.0000        0.0000        0.0000
        0.0000        0.0000        0.0000        0.0000        0.0000        0.0000        0.0000        0.0000        0.0000        0.0000        0.0000        0.0000        0.0000        0.0000        0.0000        0.0000        0.0000        0.0000        0.0000        0.0000        0.0000      119.1524      110.3816      147.2424      159.1910      149.3622      134.0487       90.9240       90.0421      100.8055      105.1441       62.6052       63.6225       87.0462       75.1704       68.6655       54.0635       41.4255      112.8508      104.8163       90.2667       76.4139      127.6874      179.6464      166.9439      126.7462       96.6609      107.7101      108.3133      113.9055      102.7894      104.9872      102.3696      133.6948      135.6109      114.6747      134.8518      117.6809      142.7488      162.8057      165.0205      203.5284      195.3999      209.9244      145.9337      159.0362      153.0271      178.4494      230.2231      181.6918      191.0786      187.1405      203.8943      226.0928      251.5200      271.1222      233.9108      216.9955      238.9295      196.4423      159.4725      189.5975      216.4455      186.3102      203.3229      210.7656      204.1428      185.0954      189.2170      174.0917      167.5813      162.1252      153.6506      151.6715      163.2895      186.9637      161.1247      155.4487      163.9845      187.9163      186.5779      171.9620      150.8197      162.8495      147.7308      145.7872      145.2764      160.1815      152.6980      152.4852      145.0650      146.4095      132.8771      134.0689      132.7810      142.7318      139.0699      141.9104      153.6260      180.6933      188.9056      199.5573      212.3094      229.3089      240.4443      278.1450      340.4006      305.3260      291.8756      296.6852      272.2336      227.5204      206.9796      198.7160      199.8146      241.1482      252.9773      228.1312      244.6638      252.1244      267.5362      271.4333      262.7894      237.0604      178.5568      150.9417      135.7130      131.7231      139.6500      127.2070      128.0323      138.3222      118.5253      121.4604      105.1049       96.5578       96.9154      109.6183      108.9537      131.5760      123.5854      124.7012      116.6830      101.8248       93.5275      100.7336      115.9477       99.9633      108.0316      100.3202      115.7008      141.3848      122.9242      138.4570      168.5511      179.4966      207.4647      235.6178      277.4513      267.6125      266.8471      255.0951      250.2545      229.4769      219.4440      237.4598      234.6865      205.0258      206.0040      186.2878      163.3794      117.4939      103.7242      146.8812      162.7184       83.8500        0.0000        0.0000        0.0000        0.0000        0.0000        0.0000        0.0000        0.0000        0.0000        0.0000        0.0000        0.0000        0.0000        0.0000        0.0000        0.0000        0.0000        0.0000        0.0000        0.0000        0.0000        0.0000        0.0000        0.0000        0.0000        0.0000        0.0000        0.0000        0.0000        0.0000        0.0000        0.0000        0.0000        0.0000        0.0000        0.0000        0.0000        0.0000        0.0000        0.0000        0.0000        0.0000        0.0000        0.0000        0.0000        0.0000        0.0000        0.0000        0.0000        0.0000        0.0000        0.0000        0.0000
        0.0000        0.0000        0.0000        0.0000        0.0000        0.0000        0.0000        0.0000        0.0000        0.0000        0.0000        0.0000        0.0000        0.0000        0.0000        0.0000        0.0000        0.0000        0.0000        0.0000        0.0000      165.2285      134.3646      154.3143      164.7417      145.1795      152.4081      118.1587      106.5557      104.0659       92.2628       51.3440       48.7110       52.3132       72.4169       90.6305       84.7762       42.1667       40.2795       73.6105      156.9583       92.4181      117.2984      264.0184      166.0938      173.9802      134.8380       97.3631      120.8292      155.2204      138.7712      139.8887      139.1106      137.0927      136.9246      151.6579      148.1206      161.3863      176.4909      173.2630      219.7852      285.3023      298.6122      253.0318      194.2080      152.3070      147.8367      142.8283      175.1300      128.4207      160.9568      169.4422      223.5894      245.7780      276.1880      242.6623      225.0636      236.1424      287.3420      252.4895      177.2193      198.5544      251.1206      171.0018      183.6990      179.5959      189.2422      198.3598      199.1049      219.8665      161.6824      146.6342      156.0542      154.7690      177.1837      182.2509      175.0109      144.7392      170.6816      199.2007      218.3362      156.1637      152.4716      143.1111      141.5994      131.4348      119.9773      127.4098      139.4304      152.2951      137.9247      143.8725      145.3685      128.5064      120.0310      152.1533      154.5695      170.9000      183.8275      191.9297      201.5974      228.8046      242.0513      277.3891      266.5953      300.0341      347.1801      366.3728      307.8709      273.9868      216.7955      205.3304      188.8862      186.5838      181.7088      203.5267      201.8047      210.4516      206.3807      220.4593      242.8570      256.4013      237.4883      203.7887      163.5366      149.5963      151.9007      168.3058      187.9609      171.3237      133.9306      131.0960      135.6104      123.7998      101.6968       90.4599       86.5438       85.8497      108.8504      108.2161      115.2596      132.3886      111.4465       88.4301       90.6943       93.2599       90.0762       94.7497       96.6501      105.6368      114.5527      160.9893      175.5073      165.8022      168.0084      186.3064      199.4495      216.8468      222.8850      254.9249      269.0468      251.6207      277.2486      225.5522      204.9489      212.0078      189.8954      184.8959      150.4118      142.0993      122.2908      106.0689      103.8964       79.8642       68.6451       21.7500        0.0000        0.0000        0.0000        0.0000        0.0000        0.0000        0.0000        0.0000        0.0000        0.0000        0.0000        0.0000        0.0000        0.0000        0.0000        0.0000        0.0000        0.0000        0.0000        0.0000        0.0000        0.0000        0.0000        0.0000        0.0000        0.0000        0.0000        0.0000        0.0000        0.0000        0.0000        0.0000        0.0000        0.0000        0.0000        0.0000        0.0000        0.0000        0.0000        0.0000        0.0000        0.0000        0.0000        0.0000        0.0000        0.0000        0.0000        0.0000        0.0000        0.0000        0.0000        0.0000        0.0000
        0.0000        0.0000        0.0000        0.0000        0.0000        0.0000        0.0000        0.0000        0.0000        0.0000        0.0000        0.0000        0.0000        0.0000        0.0000        0.0000        0.0000        0.0000        0.0000        0.0000        0.0000      238.6228      130.3835      169.2722      189.0899      215.3613      185.0138      145.7458      113.4743      124.3917      132.5827       70.7647       67.6598       62.9836       71.7457       76.1356      100.5568       61.6641       41.7456       59.9591      115.8944       82.7998       86.6743      207.6622      128.5480      164.4050      156.8447      135.0711      143.1018      107.7310      139.0216      103.3926      120.1314      152.0944      117.0980      182.6475      158.8609      151.7698      167.6705      208.7621      264.7436      275.7899      271.4130      256.1830      183.0461      179.6225      148.1536      133.1728      149.8082      179.7682      188.6924      224.5641      281.4464      275.9078      282.6696      267.4370      230.0277      231.8430      260.8074      217.0244      187.9581      203.3353      229.0233      172.4292      164.9230      164.8468      164.1342      176.5917      171.1981      179.4148      141.6720      134.3672      151.6737      154.6448      143.2556      142.7670      139.0826      159.0660      172.2886      182.8312      195.2828      167.6378      152.4910      136.2152      136.8976      131.7082      129.9682      150.4198      139.1875      148.3484      139.7671      152.9430      141.2252      121.2090      127.7055      149.1689      150.1212      153.7271      201.9590      214.8981      223.9092      259.4125      242.1121      261.5753      322.1727      354.5850      386.7713      398.9709      303.9243      244.3740      191.4262      198.0555      182.9994      152.4499      160.5164      173.9645      205.2513      223.0300      206.6935      199.4059      209.7979      207.5447      209.1613      192.1384      163.1416      154.6323      178.0412      180.8775      168.5865      181.7211      156.8991      156.9174      158.6133      144.4654      108.1591       91.0910       99.1226       97.7131      110.9204      102.6560      107.3661      102.8932       94.4546      101.1069      104.3562       93.7523       95.7311      104.6435      104.7329      108.2362      114.5944      141.0600      187.0374      232.4420      203.7054      191.0514      201.0492      210.9717      233.3458      278.7233      271.5207      249.6647      268.0945      220.4341      223.1282      207.6093      188.7859      142.8161      143.0648      128.5844      103.8203       93.4799      104.4576       90.1700       67.6237        0.0000        0.0000        0.0000        0.0000        0.0000        0.0000        0.0000        0.0000        0.0000        0.0000        0.0000        0.0000        0.0000        0.0000        0.0000        0.0000        0.0000        0.0000        0.0000        0.0000        0.0000        0.0000        0.0000        0.0000        0.0000        0.0000        0.0000        0.0000        0.0000        0.0000        0.0000        0.0000        0.0000        0.0000        0.0000        0.0000        0.0000        0.0000        0.0000        0.0000        0.0000        0.0000        0.0000        0.0000        0.0000        0.0000        0.0000        0.0000        0.0000        0.0000        0.0000        0.0000        0.0000        0.0000
        0.0000        0.0000        0.0000        0.0000        0.0000        0.0000        0.0000        0.0000        0.0000        0.0000        0.0000        0.0000        0.0000        0.0000        0.0000        0.0000        0.0000        0.0000        0.0000        0.0000        0.0000        0.0000      299.0544      231.7230      219.4878      246.7478      181.4233      128.0531      110.4981      162.1424      178.9864      124.1915      129.9907      156.4053      162.4294      213.1507      217.4527      137.9712       85.7615       73.9804      100.5221      151.8295      101.3610       82.2891       82.2202      164.0861      191.3646      128.7935      138.3207      118.6779      147.5697      101.3003      135.8195      143.0793      113.0453      141.6594      135.3954      151.7789      145.0599      190.4502      217.3012      265.1509      234.9489      220.7915      197.0413      225.2658      219.8333      175.6987      158.1691      156.7363      189.6497      227.4059      222.0188      213.9901      256.6252      257.3730      230.9329      202.2989      213.5342      236.1402      226.2000      251.1482      243.4226      214.2557      175.7380      150.0188      175.6737      175.8294      219.2881      157.1935      155.1589      141.1215      156.1350      158.2789      143.2735      141.7006      136.0065      136.4509      130.5939      137.0722      143.3118      149.1292      143.1056      141.8041      130.4654      142.7056      145.5708      152.1491      162.2592      165.0452      163.4501      160.2637      158.8839      157.1554      154.0518      150.6574      157.3019      170.8076      201.4761      219.3356      250.7911      262.0325      285.0390      278.7918      283.4090      272.0822      270.4341      282.9850      247.5195      158.2394      140.4988      133.5371      135.3502      120.2560      137.5231      166.3238      145.4062      150.4631      161.6145      143.4413      180.7072      169.2444      158.0167      180.7544      167.6472      174.1199      193.7773      189.4246      187.2111      186.3375      171.5062      165.6778      162.6299      144.0093      118.7428       84.0961       71.0842       75.8197       89.0524      104.2668      102.1045       95.2758       92.1093      109.0967       99.1623       83.3871       95.9638      103.4507      101.2948      112.0068      129.3076      165.4175      197.4659      213.1091      209.6086      206.8022      229.2356      241.0820      262.4746      268.7760      284.7497      249.5618      255.1114      237.0704      227.2934      181.7045      163.1909      129.8308      137.4695      119.6751      105.7944       91.2815       93.5854       81.9749       69.4750       56.0813       52.5092       48.2822       51.7171        0.0000        0.0000        0.0000        0.0000        0.0000        0.0000        0.0000        0.0000        0.0000        0.0000        0.0000        0.0000        0.0000        0.0000        0.0000        0.0000        0.0000        0.0000        0.0000        0.0000        0.0000        0.0000        0.0000        0.0000        0.0000        0.0000        0.0000        0.0000        0.0000        0.0000        0.0000        0.0000        0.0000        0.0000        0.0000        0.0000        0.0000        0.0000        0.0000        0.0000        0.0000        0.0000        0.0000        0.0000        0.0000        0.0000        0.0000        0.0000        0.0000        0.0000
        0.0000        0.0000        0.0000        0.0000        0.0000        0.0000        0.0000        0.0000        0.0000        0.0000        0.0000        0.0000        0.0000        0.0000        0.0000        0.0000        0.0000        0.0000        0.0000        0.0000        0.0000        0.0000        0.0000        0.0000        0.0000        0.0000      215.4426      156.6711      139.0943      163.5351      140.2235      122.7223      114.9600      143.7963      107.5777       66.2709       44.8117       44.9767       96.2445       86.4000      110.3739      124.8618      115.9018       89.4511       76.3927      121.8182      168.4866      180.9648      173.6540      120.4809      163.9453      172.4215      158.4507      174.1164      178.5592      156.7289      161.9655      154.5533      166.4813      210.4847      245.6883      277.5964      206.6143      190.8740      183.9384      233.7307      221.4097      179.2395      164.1537      161.9262      170.2606      190.6445      192.1208      210.3006      197.7917      219.5029      216.0003      198.0733      211.4677      244.1262      250.7529      223.1665      195.6484      167.6522      161.2000      173.6082      145.1432      147.2577      133.5854      125.6218      123.3718      117.8947      130.4155      125.8513      144.4376      124.2523      139.2168      131.6594      134.1448      142.5949      149.6417      150.0999      149.0774      132.9896      136.7343      145.3731      154.8044      171.5699      166.0143      176.2245      175.6350      189.9897      173.7130      184.9453      172.0192      174.4289      178.6888      178.4176      185.5509      219.4141      241.3499      265.1367      315.7537      311.8918      287.1936      240.4499      217.3478      178.4096      153.6339      125.1853      113.8163      108.1074      107.6684      102.6385      115.1718      134.1328      131.6402      132.5617      122.4708      121.6046      129.9797      125.5333      137.7154      168.6106      169.7125      215.9105      198.0361      183.6365      189.1009      186.1496      178.5093      166.0162      159.8409      143.1680      128.1856       85.9615       72.9762       70.9924       96.4492      112.6388       92.6600       97.6676       81.5754       72.1238       81.0275       76.9406       86.3412       95.9336      122.1962      136.1176      142.2613      165.6640      187.5740      203.3849      190.6451      231.2171      279.9560      334.1350      324.0507      299.0503      277.9060      268.1472      298.2357      249.8013      207.4940      198.4574      179.9291      143.3072      128.0231      110.4408       97.5170       84.6106       80.3064       70.0117       67.0997       60.2757       55.5151       53.6202       52.2007        0.0000        0.0000        0.0000        0.0000        0.0000        0.0000        0.0000        0.0000        0.0000        0.0000        0.0000        0.0000        0.0000        0.0000        0.0000        0.0000        0.0000        0.0000        0.0000        0.0000        0.0000        0.0000        0.0000        0.0000        0.0000        0.0000        0.0000        0.0000        0.0000        0.0000        0.0000        0.0000        0.0000        0.0000        0.0000        0.0000        0.0000        0.0000        0.0000        0.0000        0.0000        0.0000        0.0000        0.0000        0.0000        0.0000        0.0000        0.0000        0.0000        0.0000
        0.0000        0.0000        0.0000        0.0000        0.0000        0.0000        0.0000        0.0000        0.0000        0.0000        0.0000        0.0000        0.0000        0.0000        0.0000        0.0000        0.0000        0.0000        0.0000        0.0000        0.0000        0.0000        0.0000        0.0000        0.0000        0.0000        0.0000      209.3690      184.2757      138.0665      128.0569       72.6162      154.1882      111.2321       78.8835       39.5106       38.2331       81.8230      113.8193       97.6738      103.8364      119.1170      120.5129      165.9909      116.4155      144.2011      181.7125      192.4297      171.6159      165.2915      170.5296      174.0117      243.3530      178.0585      193.0059      202.5638      193.8303      201.6109      208.7048      242.9591      281.8806      283.6339      268.7792      282.8825      222.2664      226.1105      178.2388      174.5298      183.8591      176.3779      187.7362      189.9703      191.4136      210.6423      202.1882      197.0909      206.3681      190.3385      230.9407      236.5504      248.6644      198.6755      167.2013      144.2383      154.3754      150.1692      144.8185      140.4686      121.5592      142.8032      137.1631      101.1710      111.5516      124.0875      133.0185      115.2286      107.3644      132.8969      142.8476      146.9004      151.5172      150.7835      140.1882      136.7762      130.9081      135.3146      141.9884      171.6748      179.1890      177.1065      176.6519      188.1732      190.9315      189.1632      173.5600      180.0737      176.4001      186.7889      208.8175      230.8293      246.9083      256.2245      290.6028      291.1748      264.0013      216.6855      197.8120      154.2297      130.4635      116.7724      101.5015       87.6871       79.1462       83.0072       87.0452       94.3707       88.8304       97.8992       94.7391       94.0151      115.3323      108.2719      132.0988      165.2255      213.1333      213.3130      202.8635      180.1333      178.9632      175.3520      177.5069      182.1369      149.0958      140.3253      112.0995       77.1789       75.7944       80.6784       91.2841       85.5324       71.6726       69.3779       66.4354       72.2307       67.6537       65.8978       78.8841      131.7205      122.4823      125.7204      154.5932      170.6985      148.8858      174.3673      194.6594      224.8425      264.6251      290.3424      274.0226      291.3894      292.1294      255.9254      258.4000      237.7050      240.2871      225.2875      184.8942      169.3950      123.8520       99.1391       86.7287       77.7039       74.0669       72.4235       64.9957       53.4625       54.1128       60.0969       55.8503       21.7500        0.0000        0.0000        0.0000        0.0000        0.0000        0.0000        0.0000        0.0000        0.0000        0.0000        0.0000        0.0000        0.0000        0.0000        0.0000        0.0000        0.0000        0.0000        0.0000        0.0000        0.0000        0.0000        0.0000        0.0000        0.0000        0.0000        0.0000        0.0000        0.0000        0.0000        0.0000        0.0000        0.0000        0.0000        0.0000        0.0000        0.0000        0.0000        0.0000        0.0000        0.0000        0.0000        0.0000        0.0000        0.0000        0.0000        0.0000        0.0000        0.0000
        0.0000        0.0000        0.0000        0.0000        0.0000        0.0000        0.0000        0.0000        0.0000        0.0000        0.0000        0.0000        0.0000        0.0000        0.0000        0.0000        0.0000        0.0000        0.0000        0.0000        0.0000        0.0000        0.0000        0.0000        0.0000        0.0000        0.0000        0.0000        0.0000        0.0000      180.7094       69.4178       79.5777       59.8042       64.8929       71.1100       29.8856       49.0073       79.5612       73.0140       88.4819      161.4317      150.2051      153.5462      133.5708      155.1170      182.0118      133.6581      121.7695      152.2590      191.3465      195.3035      195.4855      170.5001      227.2383      212.0102      206.2443      220.1060      230.2735      316.4894      304.8682      336.3130      340.1584      317.8444      265.6052      225.5894      191.6684      205.0755      242.0523      223.1486      225.7329      234.6425      251.5777      243.2702      255.0690      250.0935      236.8383      253.2939      222.5895      233.2690      255.0306      218.1396      185.7960      157.9446      151.7165      160.6749      193.9110      181.6221      147.8906      126.1579      120.0998       98.2072       98.5514      114.6677      126.7738       99.5598       98.1669      108.9052      128.9106      138.2095      135.3517      130.6912      126.7716      137.6463      133.2233      139.7887      146.1600      168.1573      181.8145      188.0148      184.8816      209.0332      212.3461      208.5827      189.5529      195.1507      200.7807      213.6568      245.6473      260.4372      273.2589      268.1076      272.2904      245.3491      239.4133      231.4595      188.4591      130.7507      114.2394      103.6814       89.9998       78.4184       69.4642       78.2722       79.7214       76.2183       78.9767       66.7564       74.8315       79.1968       94.3433      102.2560      118.0387      160.1931      181.3925      163.7356      159.7023      163.8276      162.1927      169.4038      169.1713      172.9957      144.9433      124.9246       94.1988       84.0308       67.5994       66.8303       69.8436       58.1312       59.7753       60.5335       65.0644       69.5649       66.2942       74.4502       86.9682       97.3453      101.3586      118.6952      106.0648      118.9524      137.5132      153.8382      190.0359      220.7876      252.2116      244.5983      230.2535      210.4784      210.5131      204.3277      210.1307      219.9116      229.1651      225.4494      185.6975      153.3939      126.4139       94.5844       86.7103       84.6515       84.5781       70.2607       65.4681       55.4351       51.2340       58.5840       56.4019       16.2900        0.0000        0.0000        0.0000        0.0000        0.0000        0.0000        0.0000        0.0000        0.0000        0.0000        0.0000        0.0000        0.0000        0.0000        0.0000        0.0000        0.0000        0.0000        0.0000        0.0000        0.0000        0.0000        0.0000        0.0000        0.0000        0.0000        0.0000        0.0000        0.0000        0.0000        0.0000        0.0000        0.0000        0.0000        0.0000        0.0000        0.0000        0.0000        0.0000        0.0000        0.0000        0.0000        0.0000        0.0000        0.0000        0.0000        0.0000        0.0000        0.0000
        0.0000        0.0000        0.0000        0.0000        0.0000        0.0000        0.0000        0.0000        0.0000        0.0000        0.0000        0.0000        0.0000        0.0000        0.0000        0.0000        0.0000        0.0000        0.0000        0.0000        0.0000        0.0000        0.0000        0.0000        0.0000        0.0000        0.0000        0.0000        0.0000        0.0000        0.0000      215.6356      155.1375        0.0000        0.0000       78.3576       46.2057      142.8419      148.3495      184.9027      188.4987      258.2467      315.8041      223.8891      208.1449      196.5009      185.8278      139.2316      155.3879      281.1917      272.8595      227.5516      222.9290      226.7462      201.9117      191.4788      201.8652      212.9431      214.3965      248.4951      237.6025      250.5881      266.1519      268.5402      233.1780      212.4957      184.1408      204.6151      201.6475      229.4936      261.2470      293.5211      273.0302      264.4172      265.7668      286.1304      272.0800      262.9525      276.6438      316.3602      360.7171      346.9745      317.7152      368.9897      342.8566      315.2528      359.4769      358.6118      237.0735      164.9447      150.1475      153.2244      219.5958      219.7419      337.3362      130.1266      125.0022      124.2673      175.4673      134.4275      139.0653      140.7195      142.3994      151.1187      136.3446      157.7898      165.5941      196.8819      205.0152      212.0667      215.4135      235.1354      230.0671      195.7692      193.1012      216.6945      237.3207      267.3279      289.5392      319.3236      349.5499      301.2007      264.7697      218.8245      205.7075      188.6209      162.5918      132.0331      110.2341       88.1942       79.9802       74.9512       68.5355       69.0443       63.7214       66.5191       55.6454       70.1082       91.1934       88.3241       92.1585      100.6191      145.8805      138.2811      131.3444      126.3216      145.5180      133.1324      118.4830      131.5753      179.8620      134.2554      125.8214      108.8370       77.0220       61.2493       48.1813       57.9934       41.4691       46.2040       47.2789       47.9021       57.3040       91.4090       81.0966       91.6147       99.3934       91.8580       96.4368       94.6708       92.9767      106.8279      114.9301      125.9907      148.3458      194.1437      195.5662      199.8980      194.9472      187.9199      158.3400      153.7566      173.3992      189.5303      198.4090      160.4862      154.5565      165.6206      130.1697      104.6608       99.9774       99.1897      105.6794       96.1001       80.3556       54.6800       54.1185       60.2697        0.0000        0.0000        0.0000        0.0000        0.0000        0.0000        0.0000        0.0000        0.0000        0.0000        0.0000        0.0000        0.0000        0.0000        0.0000        0.0000        0.0000        0.0000        0.0000        0.0000        0.0000        0.0000        0.0000        0.0000        0.0000        0.0000        0.0000        0.0000        0.0000        0.0000        0.0000        0.0000        0.0000        0.0000        0.0000        0.0000        0.0000        0.0000        0.0000        0.0000        0.0000        0.0000        0.0000        0.0000        0.0000        0.0000        0.0000        0.0000        0.0000        0.0000        0.0000
        0.0000        0.0000        0.0000        0.0000        0.0000        0.0000        0.0000        0.0000        0.0000        0.0000        0.0000        0.0000        0.0000        0.0000        0.0000        0.0000        0.0000        0.0000        0.0000        0.0000        0.0000        0.0000        0.0000        0.0000        0.0000        0.0000        0.0000        0.0000        0.0000        0.0000        0.0000        0.0000        0.0000        0.0000        0.0000        0.0000        0.0000      125.6426      223.9280      213.5797      172.1881      224.3124      280.9149      157.5277      167.3723      204.2249      189.6609      180.8479      240.5173      317.6317      303.8930      219.0517      244.0409      276.8259      218.7601      214.7462      202.8795      191.8522      195.9895      260.9880      250.6996      236.6714      231.1045      245.7368      241.9971      228.1251      206.4993      216.0897      242.5147      238.7069      299.4798      303.0753      261.6343      296.6753      273.0493      299.7898      267.0134      216.7908      236.0069      323.8860      351.6775      348.0502      285.8102      349.0787      341.5322      276.1844      284.4291      420.8591      209.2431      149.4714      126.2976      121.0117      190.8347      209.0801      208.4395      133.7893      124.3038      117.6071      115.9771      110.5846      110.6826      112.3951      125.3508      132.0376      145.1809      158.6707      166.8498      195.3347      199.6217      206.1007      218.6081      227.6147      204.2647      173.4827      253.4561      206.0023      234.3076      252.6529      252.0789      296.1902      373.1162      307.5959      257.8829      204.7478      177.3112      166.7229      150.4028      125.8413       93.4020       75.3743       70.0752       66.3159       63.7596       61.4548       62.9395       52.6787       51.0815       46.7321       71.4749      105.1371       81.4158       79.9406       78.4161      105.9853      117.0044      128.8755      136.2026      121.8733      110.0415      112.4612      125.1282      102.9796      101.7857      109.6666       81.5528       45.5848       31.0257       30.2168       38.9054       58.4255       57.2129       45.5025       51.5144       80.9331       87.1367       87.8394       88.5112       85.9791       95.6870       92.2731       87.8226       95.6028      115.5036      124.4765      144.5715      159.8213      176.0113      166.0863      152.4569      152.1350      163.7370      162.8663      135.6859      172.7015      160.8334      137.0822      142.0036      159.8895      115.6237      110.4496      113.1539      111.3717      116.9539      103.0556       76.9029       57.7583       55.8115        0.0000        0.0000        0.0000        0.0000        0.0000        0.0000        0.0000        0.0000        0.0000        0.0000        0.0000        0.0000        0.0000        0.0000        0.0000        0.0000        0.0000        0.0000        0.0000        0.0000        0.0000        0.0000        0.0000        0.0000        0.0000        0.0000        0.0000        0.0000        0.0000        0.0000        0.0000        0.0000        0.0000        0.0000        0.0000        0.0000        0.0000        0.0000        0.0000        0.0000        0.0000        0.0000        0.0000        0.0000        0.0000        0.0000        0.0000        0.0000        0.0000        0.0000        0.0000        0.0000
        0.0000        0.0000        0.0000        0.0000        0.0000        0.0000        0.0000        0.0000        0.0000        0.0000        0.0000        0.0000        0.0000        0.0000        0.0000        0.0000        0.0000        0.0000        0.0000        0.0000        0.0000        0.0000        0.0000        0.0000        0.0000        0.0000        0.0000        0.0000        0.0000        0.0000        0.0000        0.0000        0.0000        0.0000        0.0000        0.0000        0.0000        0.0000        0.0000      174.8703      227.8039      233.6552      191.9290       80.0261      169.1295      204.5231      204.8599      244.1623      293.8156      268.3821      311.6463      270.6912      276.6074      254.7518      232.5442      209.5810      203.6523      230.7848      236.7505      318.2484      358.5344      304.8412      259.6082      263.5594      242.4850      207.9973      176.1015      140.0677      240.8298      246.2593      233.6128      236.8324      245.2621      216.3976      189.6189      240.4847      215.5326      190.3676      236.3754      283.2431      250.7136      258.0268      256.3769      324.4835      269.4933      254.0073      252.1435      291.7331      349.8921      251.6819      179.4423      107.2548      151.7760      237.7462      113.6688       98.4943      103.3062      118.2522      125.6251      103.0473      117.8924      108.0563      107.2957      126.6059      138.9151      146.1321      141.8105      172.0968      189.2506      201.8622      195.0413      188.8584      172.6147      154.0816      172.8657      205.2736      218.1262      222.5726      218.1368      256.8444      292.8059      269.5005      223.2232      179.8003      175.7759      149.6201      129.7704      103.3990       82.9306       73.6647       69.4173       66.9215       61.6180       54.1732       48.6531       49.3719       48.8445       42.1982       57.8598       82.9122       66.9473       72.5161       77.8272       98.6341       95.8952      123.9401      127.3751       93.6584       87.3675       91.4018       77.6437       69.0442       73.7471       69.0184       46.4892       28.9629       21.3972       17.6102       24.7927       35.2758       36.9659       42.7768       48.5701       73.4388       85.1189       86.7384       89.5146       89.1586      114.4266      100.8305       88.2941       81.6082       89.1168       97.7644      129.1578      139.8943      136.7218      143.7220      137.1343      142.2077      144.0636      134.0399      158.5500      160.9160      153.5175      169.7193      156.6417      162.7184      127.9621      125.3751      129.1497      122.3873      138.2942      102.1565       79.6119       65.7126       65.6596        0.0000        0.0000        0.0000        0.0000        0.0000        0.0000        0.0000        0.0000        0.0000        0.0000        0.0000        0.0000        0.0000        0.0000        0.0000        0.0000        0.0000        0.0000        0.0000        0.0000        0.0000        0.0000        0.0000        0.0000        0.0000        0.0000        0.0000        0.0000        0.0000        0.0000        0.0000        0.0000        0.0000        0.0000        0.0000        0.0000        0.0000        0.0000        0.0000        0.0000        0.0000        0.0000        0.0000        0.0000        0.0000        0.0000        0.0000        0.0000        0.0000        0.0000        0.0000        0.0000
        0.0000        0.0000        0.0000        0.0000        0.0000        0.0000        0.0000        0.0000        0.0000        0.0000        0.0000        0.0000        0.0000        0.0000        0.0000        0.0000        0.0000        0.0000        0.0000        0.0000        0.0000        0.0000        0.0000        0.0000        0.0000        0.0000        0.0000        0.0000        0.0000        0.0000        0.0000        0.0000        0.0000        0.0000        0.0000        0.0000        0.0000        0.0000        0.0000        0.0000      173.0332      199.7621      130.2115       99.8059      125.1299      144.8438      150.8669      130.7752      133.4052      184.5660      260.0035      230.2031      189.1837      211.4628      230.7030      222.9315      211.5013      217.5183      241.9493      331.5753      385.6463      333.8476      283.7353      275.2038      198.6719      160.5361      155.5651      163.6619      197.6673      203.6052      209.5603      255.0450      226.3063      184.5575      192.7723      236.3579      221.8427      265.0036      251.5573      269.9770      240.6960      264.3766      300.3604      375.7849      322.0094      296.2877      331.6102      434.5304      451.1255      330.4533      226.3517      103.5032      114.5536      160.9924      105.9843       76.7808       97.3955      100.0897       95.4067       84.9192      108.3595      101.4115      110.7490      133.9701      141.0067      133.4045      131.3770      163.8032      183.4747      188.8564      188.0326      181.3724      164.5182      163.1991      157.4366      186.0461      191.1699      228.6771      215.5838      251.4715      262.8301      275.4546      203.6839      162.0427      168.9815      157.5211      122.7823       92.5703       74.2172       66.3996       75.7510       60.2655       65.1263       61.0463       51.0944       60.8762       63.0843       53.8331       61.7314       67.3960       75.6627       71.9272       66.4685       74.2569       75.2852       95.2026       99.4403       72.1505       65.0886       65.1863       67.2334       52.9105       56.7858       39.2397       35.2666       20.3322       17.1488       18.2796       27.7780       30.9681       34.8319       46.5902       53.9268       68.5400       75.8274       94.6836       86.7372      108.3138      115.8564       97.1808       97.2241       78.5062       88.8958       99.6189       97.2968      111.0059      116.5648      127.8136      127.5719      135.0847      134.7668      148.6897      166.2274      147.4436      139.3873      171.3347      186.7920      168.5067      148.3455      145.3861      149.7047      172.0939      143.2986      109.9331       84.6095       67.4779        0.0000        0.0000        0.0000        0.0000        0.0000        0.0000        0.0000        0.0000        0.0000        0.0000        0.0000        0.0000        0.0000        0.0000        0.0000        0.0000        0.0000        0.0000        0.0000        0.0000        0.0000        0.0000        0.0000        0.0000        0.0000        0.0000        0.0000        0.0000        0.0000        0.0000        0.0000        0.0000        0.0000        0.0000        0.0000        0.0000        0.0000        0.0000        0.0000        0.0000        0.0000        0.0000        0.0000        0.0000        0.0000        0.0000        0.0000        0.0000        0.0000        0.0000        0.0000        0.0000        0.0000
        0.0000        0.0000        0.0000        0.0000        0.0000        0.0000        0.0000        0.0000        0.0000        0.0000        0.0000        0.0000        0.0000        0.0000        0.0000        0.0000        0.0000        0.0000        0.0000        0.0000        0.0000        0.0000        0.0000        0.0000        0.0000        0.0000        0.0000        0.0000        0.0000        0.0000        0.0000        0.0000        0.0000        0.0000        0.0000        0.0000        0.0000        0.0000        0.0000        0.0000        0.0000        0.0000        0.0000      239.0739      296.1994      224.1436      191.7756      195.9352      175.1890      359.0407      284.5497      264.7723      247.3596      251.4039      300.1781      285.9823      297.0479      322.1776      314.8103      336.3976      399.1183      342.0594      328.0924      250.2229      178.3637      192.0356      212.9394      189.9868      198.3623      227.7697      257.0363      295.5982      303.3034      255.2761      307.7646      286.2652      337.7605      358.2711      342.2704      363.7780      361.4280      368.6745      401.0814      470.3539      492.4761      554.5496      595.1339      568.9778      562.7322      509.0662      383.3374      218.6085      199.1987      207.6592      165.6279      120.3130      118.7118      131.1978      142.4999      174.1448      154.5196      170.4026      267.6523      155.6226      188.6988      211.1835      180.6624      181.4110      204.6000      216.7955      220.7050      218.5856      181.7905      182.6555      169.7590      168.1575      184.0496      204.6930      197.5895      187.6070      200.3534      194.3409      185.2202      180.4233      263.9955      209.1446      147.3207      105.0740       77.4719       63.2432       58.9668       59.3804       95.7777       96.6903       79.3100      105.4164       80.8800       62.1819       65.9170       63.9134       79.2356       75.3555       50.5180       59.7674       62.4351       76.2049       76.8962       63.7724       58.7576       61.0221       80.2354       51.5325       41.3410       38.5096       44.6538       26.4886       22.0622       25.4718       26.9332       37.2241       47.1771       57.7486       68.8369       76.4297       87.4447       95.6923      100.1755       88.7316       94.5372       91.1504       95.6039       92.4407       99.9669      113.0173      106.4580      124.7744      129.9017      126.0798      142.3903      118.1296      103.7358      116.0027      141.7633      129.8984      147.9286      166.6236      163.2909      184.3389      192.0621      208.6268      185.3104      200.4922      126.8469      109.8406       84.7641       34.3800        0.0000        0.0000        0.0000        0.0000        0.0000        0.0000        0.0000        0.0000        0.0000        0.0000        0.0000        0.0000        0.0000        0.0000        0.0000        0.0000        0.0000        0.0000        0.0000        0.0000        0.0000        0.0000        0.0000        0.0000        0.0000        0.0000        0.0000        0.0000        0.0000        0.0000        0.0000        0.0000        0.0000        0.0000        0.0000        0.0000        0.0000        0.0000        0.0000        0.0000        0.0000        0.0000        0.0000        0.0000        0.0000        0.0000        0.0000        0.0000        0.0000        0.0000        0.0000        0.0000        0.0000
        0.0000        0.0000        0.0000        0.0000        0.0000        0.0000        0.0000        0.0000        0.0000        0.0000        0.0000        0.0000        0.0000        0.0000        0.0000        0.0000        0.0000        0.0000        0.0000        0.0000        0.0000        0.0000        0.0000        0.0000        0.0000        0.0000        0.0000        0.0000        0.0000        0.0000        0.0000        0.0000        0.0000        0.0000        0.0000        0.0000        0.0000        0.0000        0.0000        0.0000        0.0000        0.0000        0.0000        0.0000      297.1181      285.4385      181.5759      174.3490      172.1515      271.1009      243.4637      243.7067      259.1762      257.1892      279.6588      307.9700      299.1427      281.3907      269.8239      291.5406      311.8344      270.2783      235.6734      187.4840      180.0843      170.6288      156.7334      173.3917      205.8817      194.5288      207.4931      240.7523      219.6389      216.8419      236.1385      246.8194      240.2888      256.0240      256.2177      344.1180      331.0008      364.6377      437.9029      554.6011      645.4703      711.8926      713.5946      678.7107      623.0406      596.8036      522.9781      299.2138      217.6930      172.2767      153.3825      124.2456      109.8700      156.8027      253.9400      254.1783      173.0603      185.3056      195.9570      146.6926      180.4928      186.7586      177.1775      180.9479      192.8696      220.6215      224.4321      210.5076      180.7455      168.5545      154.1273      149.7659      164.0136      168.9978      185.5703      195.7453      182.9755      193.5161      187.9870      189.3655      193.6113      179.1812      151.8608      111.0468       99.7527       90.4887      111.0334      108.3104      115.3431       96.3144       66.2318       85.2719       82.9377       69.0885       59.8010       58.2076       36.1152       36.3328       42.4544       43.2634       69.8407       76.1280       53.8394       47.5180       56.4987       52.1349       57.0518       43.5269       37.1162       35.6511       43.2907       31.1392       23.3873       23.7777       30.7364       45.5977       64.6112       66.4051       74.8686       90.0133      108.7894      107.4821      107.6618      100.6256       96.0011       91.7092       95.5938       95.8310      116.0766      117.8728      125.3906      136.7115      115.4969      132.9008      129.7984      103.3352       95.3695      106.8854      123.7195      138.7158      138.4167      167.9126      174.7085      194.6683      227.6968      253.0945      218.8303      196.2965      133.5628      102.9338       88.2553       34.7100        0.0000        0.0000        0.0000        0.0000        0.0000        0.0000        0.0000        0.0000        0.0000        0.0000        0.0000        0.0000        0.0000        0.0000        0.0000        0.0000        0.0000        0.0000        0.0000        0.0000        0.0000        0.0000        0.0000        0.0000        0.0000        0.0000        0.0000        0.0000        0.0000        0.0000        0.0000        0.0000        0.0000        0.0000        0.0000        0.0000        0.0000        0.0000        0.0000        0.0000        0.0000        0.0000        0.0000        0.0000        0.0000        0.0000        0.0000        0.0000        0.0000        0.0000        0.0000        0.0000        0.0000
        0.0000        0.0000        0.0000        0.0000        0.0000        0.0000        0.0000        0.0000        0.0000        0.0000        0.0000        0.0000        0.0000        0.0000        0.0000        0.0000        0.0000        0.0000        0.0000        0.0000        0.0000        0.0000        0.0000        0.0000        0.0000        0.0000        0.0000        0.0000        0.0000        0.0000        0.0000        0.0000        0.0000        0.0000        0.0000        0.0000        0.0000        0.0000        0.0000        0.0000        0.0000        0.0000        0.0000        0.0000        0.0000        0.0000      267.1697      252.2729      190.1318      247.3229      218.5248      195.3574      247.3403      213.9547      204.7548      241.1814      217.8431      214.7024      235.6419      340.8331      310.1398      220.5769      189.6755      159.3554      150.6318      158.7175      141.8697      155.8577      189.6802      200.7982      177.0791      190.7973      194.4234      183.1913      228.5014      165.5888      224.3400      220.4142      221.5564      348.0391      420.4544      478.5388      532.5912      657.6811      724.9640      753.9604      720.3264      683.5098      691.3729      727.1322      662.3311      345.0258      244.0039      178.4231      143.2877      116.7626      135.7453      170.2666      200.2954      196.5669      152.0173      298.0480      163.6292      125.2711      133.5383      148.2379      157.7146      170.5327      194.2944      190.3764      202.3083      193.3588      181.5240      170.0630      155.2329      148.4549      138.5001      146.9545      148.0077      136.7057      146.2693      203.6687      222.9999      182.6658      191.4207      164.0583      204.1389      139.8450      132.1005       91.5258       81.3554       88.0387       90.7716       84.0894       67.2980       78.5426       72.2791       48.3079       39.9949       33.5391       23.0061       24.5878       46.1527       61.4705       65.1043       52.9592       44.8846       41.0905       43.4616       42.1013       41.9024       36.8668       45.1139       38.6586       36.2710       26.1658       22.7453       25.0705       30.5924       48.5263       63.6869       72.3534       73.2380       95.2785      104.8999      105.2863       97.9356       92.4495       84.5752       80.1980       84.3974      110.6371      140.7479      124.4076      123.9617      128.1992      122.5083      116.9626      108.1349       84.3494       91.5706      103.4996      123.9427      138.9860      152.7260      160.0199      203.4602      207.9936      221.0469      222.4120      213.5756      175.4356      126.6623      101.0275      103.9632       23.4000        0.0000        0.0000        0.0000        0.0000        0.0000        0.0000        0.0000        0.0000        0.0000        0.0000        0.0000        0.0000        0.0000        0.0000        0.0000        0.0000        0.0000        0.0000        0.0000        0.0000        0.0000        0.0000        0.0000        0.0000        0.0000        0.0000        0.0000        0.0000        0.0000        0.0000        0.0000        0.0000        0.0000        0.0000        0.0000        0.0000        0.0000        0.0000        0.0000        0.0000        0.0000        0.0000        0.0000        0.0000        0.0000        0.0000        0.0000        0.0000        0.0000        0.0000        0.0000        0.0000        0.0000
        0.0000        0.0000        0.0000        0.0000        0.0000        0.0000        0.0000        0.0000        0.0000        0.0000        0.0000        0.0000        0.0000        0.0000        0.0000        0.0000        0.0000        0.0000        0.0000        0.0000        0.0000        0.0000        0.0000        0.0000        0.0000        0.0000        0.0000        0.0000        0.0000        0.0000        0.0000        0.0000        0.0000        0.0000        0.0000        0.0000        0.0000        0.0000        0.0000        0.0000        0.0000        0.0000        0.0000        0.0000        0.0000        0.0000        0.0000      357.3515      292.1311      296.4290      243.1783      179.8548      184.0074      264.9995      274.5605      216.1641      187.4508      206.2296      239.2686      281.1573      255.8332      214.0102      192.2935      149.3577      202.7110      123.2642      141.1430      161.1434      189.3638      179.8419      166.4966      149.5013      148.8509      142.8564      184.6481      156.8733      186.7591      305.5345      252.1090      364.4932      476.7723      540.6901      555.1702      653.9653      733.1799      731.1580      700.9786      691.5747      714.9106      697.1725      673.7133      457.3732      314.4338      227.6785      207.3973      156.7121      167.8711      165.5781      181.8945      193.5325      164.2271      208.6226      169.0580      148.2048      136.1464      133.3136      159.9588      203.8548      195.3502      192.3046      180.4156      180.5424      167.5826      149.4532      141.4425      127.7743      116.0308      126.7783      115.8750      113.3946      119.8075      142.5898      182.8728      197.1198      167.8345      187.6460      177.1509      156.7504      139.8135       89.7335       78.9514       81.9403       71.9425       64.8997       76.1163      101.9506       60.9566       39.1038       29.4529       20.1671       21.9547       23.7108       38.1967       66.3685       49.3283       42.8924       35.1449       33.9069       38.5130       36.7676       37.2910       33.6050       38.5484       36.9124       31.9581       24.9895       25.4665       30.3508       39.1767       62.0220       70.3117       80.6932       82.1010       96.4306      113.6429      101.7483       92.3019       87.0732       84.5812       89.9971       85.0420       88.6984      117.7179      123.4335      130.8297      119.0600      114.3612      128.6732      119.0136      103.2631      107.0037      109.4284      119.3079      144.8347      154.1909      165.5715      207.3193      264.9694      242.5843      223.9539      192.0578      138.9870      121.8877      111.8596      107.9358        0.0000        0.0000        0.0000        0.0000        0.0000        0.0000        0.0000        0.0000        0.0000        0.0000        0.0000        0.0000        0.0000        0.0000        0.0000        0.0000        0.0000        0.0000        0.0000        0.0000        0.0000        0.0000        0.0000        0.0000        0.0000        0.0000        0.0000        0.0000        0.0000        0.0000        0.0000        0.0000        0.0000        0.0000        0.0000        0.0000        0.0000        0.0000        0.0000        0.0000        0.0000        0.0000        0.0000        0.0000        0.0000        0.0000        0.0000        0.0000        0.0000        0.0000        0.0000        0.0000        0.0000        0.0000
        0.0000        0.0000        0.0000        0.0000        0.0000        0.0000        0.0000        0.0000        0.0000        0.0000        0.0000        0.0000        0.0000        0.0000        0.0000        0.0000        0.0000        0.0000        0.0000        0.0000        0.0000        0.0000        0.0000        0.0000        0.0000        0.0000        0.0000        0.0000        0.0000        0.0000        0.0000        0.0000        0.0000        0.0000        0.0000        0.0000        0.0000        0.0000        0.0000        0.0000        0.0000        0.0000        0.0000        0.0000        0.0000        0.0000        0.0000        0.0000        0.0000        0.0000      453.0174      370.3246      303.4612      271.2037      303.9988      302.4933      249.4490      299.3779      316.7779      453.8730      388.2229      361.9624      380.7233      228.9592      214.2260      164.4773        0.0000        0.0000      234.6526      207.1062      184.4531      176.0819      168.6821      166.3481      153.2354      176.1871      306.4128      383.0326      352.3483      427.0499      523.9057      597.3860      573.8459      556.3398      659.9460      672.1220      630.7040      468.7359      450.7077        0.0000        0.0000        0.0000        0.0000      369.7226      293.9155      373.6865      445.2497      456.3593        0.0000      355.2495      267.9343      208.3747      203.6956      170.9250      137.8192      154.7330      182.1037      218.8078      250.3601      257.4370      205.0681      162.0078      151.8117      160.6593      123.3882      103.9749       95.8714      103.3913      109.7101      113.0061      108.6696      130.2701      148.7706      166.6235      188.2385      193.0555      168.5821      179.6787      176.6275      106.8243       98.6877      108.4903       95.8413       86.4187       88.1653       78.5448       50.6000       39.9455       22.2604       22.9173       25.1755       25.0995       28.2674       51.8635       49.1622       24.7243       22.3299       34.0956       41.4474       44.5320       40.3929       35.6660       26.4629       27.2227       27.1387       30.3851       32.9763       40.1835       49.5472       67.5187       70.0964       78.1313       83.2625       83.3161       89.2519       89.4284       84.0821       89.4299       87.3783       94.5699       87.5748      113.7214      116.1355      112.7899      114.6881      124.1332      119.9712      116.6728      122.7373       98.4650       93.4374       96.1639      101.7320      129.6312      155.4131      198.1440      246.9326      307.9172      257.1360      214.5627      180.2544      138.4311      113.0725        0.0000        0.0000        0.0000        0.0000        0.0000        0.0000        0.0000        0.0000        0.0000        0.0000        0.0000        0.0000        0.0000        0.0000        0.0000        0.0000        0.0000        0.0000        0.0000        0.0000        0.0000        0.0000        0.0000        0.0000        0.0000        0.0000        0.0000        0.0000        0.0000        0.0000        0.0000        0.0000        0.0000        0.0000        0.0000        0.0000        0.0000        0.0000        0.0000        0.0000        0.0000        0.0000        0.0000        0.0000        0.0000        0.0000        0.0000        0.0000        0.0000        0.0000        0.0000        0.0000        0.0000        0.0000        0.0000        0.0000
        0.0000        0.0000        0.0000        0.0000        0.0000        0.0000        0.0000        0.0000        0.0000        0.0000        0.0000        0.0000        0.0000        0.0000        0.0000        0.0000        0.0000        0.0000        0.0000        0.0000        0.0000        0.0000        0.0000        0.0000        0.0000        0.0000        0.0000        0.0000        0.0000        0.0000        0.0000        0.0000        0.0000        0.0000        0.0000        0.0000        0.0000        0.0000        0.0000        0.0000        0.0000        0.0000        0.0000        0.0000        0.0000        0.0000        0.0000        0.0000        0.0000        0.0000        0.0000        0.0000        0.0000        0.0000        0.0000      340.9651      344.2384      361.7858        0.0000        0.0000        0.0000      436.1285      346.3510      217.2388      216.6802        0.0000        0.0000        0.0000        0.0000        0.0000        0.0000        0.0000      185.1789      167.8291      165.0681      233.2059      279.4018      292.9999      340.7080      429.3157      475.3161      535.0961      600.0869      639.3312      707.3437      654.5676      618.6121      443.6524        0.0000        0.0000        0.0000        0.0000        0.0000        0.0000      393.5923      565.9277        0.0000        0.0000        0.0000      422.3550      291.2583      221.0296      190.5954      154.2701      146.3085      156.6263      194.3010      208.6497      195.0443      185.8333      176.8268      170.2217      128.8830      129.0946      111.0849       88.3597       87.1566       77.9974       87.2021       80.3219       88.7864      104.8549      154.4255      142.7253      143.4162      190.8155      143.9887      176.3388      183.9827      163.9779      107.1925       86.6897       78.5860       73.8110       53.0675       40.5954       43.5014       44.3310       18.4295       18.1884       23.6137       27.4971       46.4803       18.7394       18.0344       17.3923       19.4007       31.2931       37.8021       43.3605       45.7875       34.9096       28.9414       42.6551       32.2685       31.9491       35.9638       43.3393       50.5231       61.5274       68.7147       78.5470       89.2823       91.5014       97.6437       87.6478      109.7969      102.5716       91.5193       90.1146      106.1902      129.0338      120.2670      113.0544      100.2172      108.7504      105.9805      111.2883      104.8610       90.0284       89.4742       96.1978       97.6890      126.1447      143.6313      184.6559      223.7535      234.3231      214.1169      201.1449      163.8435      146.9473      104.2409        0.0000        0.0000        0.0000        0.0000        0.0000        0.0000        0.0000        0.0000        0.0000        0.0000        0.0000        0.0000        0.0000        0.0000        0.0000        0.0000        0.0000        0.0000        0.0000        0.0000        0.0000        0.0000        0.0000        0.0000        0.0000        0.0000        0.0000        0.0000        0.0000        0.0000        0.0000        0.0000        0.0000        0.0000        0.0000        0.0000        0.0000        0.0000        0.0000        0.0000        0.0000        0.0000        0.0000        0.0000        0.0000        0.0000        0.0000        0.0000        0.0000        0.0000        0.0000        0.0000        0.0000        0.0000        0.0000        0.0000
        0.0000        0.0000        0.0000        0.0000        0.0000        0.0000        0.0000        0.0000        0.0000        0.0000        0.0000        0.0000        0.0000        0.0000        0.0000        0.0000        0.0000        0.0000        0.0000        0.0000        0.0000        0.0000        0.0000        0.0000        0.0000        0.0000        0.0000        0.0000        0.0000        0.0000        0.0000        0.0000        0.0000        0.0000        0.0000        0.0000        0.0000        0.0000        0.0000        0.0000        0.0000        0.0000        0.0000        0.0000        0.0000        0.0000        0.0000        0.0000        0.0000        0.0000        0.0000        0.0000        0.0000        0.0000        0.0000        0.0000        0.0000        0.0000        0.0000        0.0000        0.0000      564.7492      452.5668      261.4861      221.5024        0.0000        0.0000        0.0000        0.0000        0.0000        0.0000        0.0000        0.0000      177.0112      213.5133      238.2198      255.2243      283.9987      318.6829      396.2050      479.7495      519.8341      655.3580      739.9796      687.9456        0.0000        0.0000        0.0000        0.0000        0.0000        0.0000        0.0000        0.0000        0.0000        0.0000        0.0000        0.0000        0.0000        0.0000        0.0000      352.0967      249.3174      207.2398      191.9428      172.2246      163.1352      185.5025      192.1833      188.0211      208.7716      176.8244      130.6662      108.6884      115.3184      106.7174       98.8269       92.6456       86.5640       76.2777       91.3607       66.3467       69.0199      135.7302       98.4885      122.5119      158.7004      151.2307      148.5704      183.6930      130.4692      105.2965       83.3462       62.6963       44.5663       35.8156       33.0073       26.2238       18.4793       15.1384       16.4615       19.3859       23.5540       25.9466       13.2159       13.8818       15.8671       18.2397       31.9829       37.8703       44.4256       60.9172       28.4708       22.7516       25.7984       37.7565       34.7025       38.2236       45.0147       55.0564       61.3154       68.0082       88.6225      100.4356       95.5560       89.3610       98.5959      103.4419      106.8772      111.6631      116.9480      126.0247      119.3656      125.1185      117.5523      108.9674      114.3031      104.3212      106.5071      113.1786       88.9453      104.9945       99.2466      102.5548      135.8456      169.9418      177.3707      183.0659      203.5064      186.2835      175.2769      151.4486      117.5969        0.0000        0.0000        0.0000        0.0000        0.0000        0.0000        0.0000        0.0000        0.0000        0.0000        0.0000        0.0000        0.0000        0.0000        0.0000        0.0000        0.0000        0.0000        0.0000        0.0000        0.0000        0.0000        0.0000        0.0000        0.0000        0.0000        0.0000        0.0000        0.0000        0.0000        0.0000        0.0000        0.0000        0.0000        0.0000        0.0000        0.0000        0.0000        0.0000        0.0000        0.0000        0.0000        0.0000        0.0000        0.0000        0.0000        0.0000        0.0000        0.0000        0.0000        0.0000        0.0000        0.0000        0.0000        0.0000        0.0000        0.0000
        0.0000        0.0000        0.0000        0.0000        0.0000        0.0000        0.0000        0.0000        0.0000        0.0000        0.0000        0.0000        0.0000        0.0000        0.0000        0.0000        0.0000        0.0000        0.0000        0.0000        0.0000        0.0000        0.0000        0.0000        0.0000        0.0000        0.0000        0.0000        0.0000        0.0000        0.0000        0.0000        0.0000        0.0000        0.0000        0.0000        0.0000        0.0000        0.0000        0.0000        0.0000        0.0000        0.0000        0.0000        0.0000        0.0000        0.0000        0.0000        0.0000        0.0000        0.0000        0.0000        0.0000        0.0000        0.0000        0.0000        0.0000        0.0000        0.0000        0.0000        0.0000        0.0000      677.1473      421.2527        0.0000        0.0000        0.0000        0.0000        0.0000        0.0000        0.0000        0.0000        0.0000        0.0000      202.6471      218.7521      271.3015      339.0518      496.2873      533.4510      536.1019      583.2749      622.7913      668.7156        0.0000        0.0000        0.0000        0.0000        0.0000        0.0000        0.0000        0.0000        0.0000        0.0000        0.0000        0.0000        0.0000        0.0000        0.0000        0.0000        0.0000      237.0664      237.8125      197.8901      137.4601      169.1096      206.2829      236.7947      208.1155      216.2844      171.6634      126.3123      153.7912      130.7346      100.0433       96.4446       92.6472       79.3170       81.5862       53.3923       45.9326       48.8619       67.9780       89.3208      112.3992      131.4794      134.1896      122.8565      119.9151      115.4949       92.1124       60.2830       47.1075       36.7855       25.6394       32.0855       24.8214       11.5447       10.3258       14.1957       16.9643       16.4765       18.7508       14.8410       17.0473       17.8245       20.0358       37.6358       45.2939       40.3127       33.2396       22.5128       19.3127       21.5987       25.8488       33.9126       37.5250       44.9500       48.6776       58.3097       64.4953       83.7918       90.2965       85.3313       91.2375      106.7209       94.6293      105.7044      107.6664      109.8785      108.6272      113.3266      120.6296      133.9901      125.7006      127.1871      116.8718      113.3189       95.4948       91.3231       99.8047      107.6773      115.3671      156.3725      186.6279      201.2696      176.5992      164.2813      152.6576      151.2664      148.6900        0.0000        0.0000        0.0000        0.0000        0.0000        0.0000        0.0000        0.0000        0.0000        0.0000        0.0000        0.0000        0.0000        0.0000        0.0000        0.0000        0.0000        0.0000        0.0000        0.0000        0.0000        0.0000        0.0000        0.0000        0.0000        0.0000        0.0000        0.0000        0.0000        0.0000        0.0000        0.0000        0.0000        0.0000        0.0000        0.0000        0.0000        0.0000        0.0000        0.0000        0.0000        0.0000        0.0000        0.0000        0.0000        0.0000        0.0000        0.0000        0.0000        0.0000        0.0000        0.0000        0.0000        0.0000        0.0000        0.0000        0.0000        0.0000
        0.0000        0.0000        0.0000        0.0000        0.0000        0.0000        0.0000        0.0000        0.0000        0.0000        0.0000        0.0000        0.0000        0.0000        0.0000        0.0000        0.0000        0.0000        0.0000        0.0000        0.0000        0.0000        0.0000        0.0000        0.0000        0.0000        0.0000        0.0000        0.0000        0.0000        0.0000        0.0000        0.0000        0.0000        0.0000        0.0000        0.0000        0.0000        0.0000        0.0000        0.0000        0.0000        0.0000        0.0000        0.0000        0.0000        0.0000        0.0000        0.0000        0.0000        0.0000        0.0000        0.0000        0.0000        0.0000        0.0000        0.0000        0.0000        0.0000        0.0000        0.0000        0.0000        0.0000        0.0000        0.0000        0.0000        0.0000        0.0000        0.0000        0.0000        0.0000        0.0000        0.0000        0.0000      311.6044      290.3679      324.6435      394.8615      541.6370      472.5880      470.0568      489.5668      532.5557        0.0000        0.0000        0.0000        0.0000        0.0000        0.0000        0.0000        0.0000        0.0000        0.0000        0.0000        0.0000        0.0000        0.0000        0.0000        0.0000        0.0000        0.0000      194.2275      178.9901      206.7459      237.3331      252.9726      260.3784      256.0375      253.0580      230.7127      228.7778      195.6835      180.7730      131.4728      118.7001      106.5336       78.4109       78.6439       65.9404       48.6253       49.0460       59.9871       69.1691       80.4921       97.5536      106.6991      112.0886      110.8378      109.4506      103.4222       82.4726       59.2388       45.6540       35.4939       31.7580       25.7409       16.7928       13.2574       12.6563        9.8397       10.5746       10.8338       14.1858       26.5042       27.0828       28.1216       31.1766       42.4679       40.6091       53.4102       45.2330       18.7474       15.5403       16.8517       20.7227       29.9658       33.9893       40.1562       49.1065       56.5198       59.7067       70.8689       81.8662       79.8987       92.3982       72.8008       69.9913       87.0795       95.5027       97.8814       86.0610      110.6823      117.9065      118.6444      119.1200      136.9845      118.6075      123.2471      109.7581      115.3631      120.3397      140.4379      151.0944      185.9577      214.5649      209.7833      189.1851      145.2962      138.8668      149.5458      138.2795        0.0000        0.0000        0.0000        0.0000        0.0000        0.0000        0.0000        0.0000        0.0000        0.0000        0.0000        0.0000        0.0000        0.0000        0.0000        0.0000        0.0000        0.0000        0.0000        0.0000        0.0000        0.0000        0.0000        0.0000        0.0000        0.0000        0.0000        0.0000        0.0000        0.0000        0.0000        0.0000        0.0000        0.0000        0.0000        0.0000        0.0000        0.0000        0.0000        0.0000        0.0000        0.0000        0.0000        0.0000        0.0000        0.0000        0.0000        0.0000        0.0000        0.0000        0.0000        0.0000        0.0000        0.0000        0.0000        0.0000        0.0000        0.0000
        0.0000        0.0000        0.0000        0.0000        0.0000        0.0000        0.0000        0.0000        0.0000        0.0000        0.0000        0.0000        0.0000        0.0000        0.0000        0.0000        0.0000        0.0000        0.0000        0.0000        0.0000        0.0000        0.0000        0.0000        0.0000        0.0000        0.0000        0.0000        0.0000        0.0000        0.0000        0.0000        0.0000        0.0000        0.0000        0.0000        0.0000        0.0000        0.0000        0.0000        0.0000        0.0000        0.0000        0.0000        0.0000        0.0000        0.0000        0.0000        0.0000        0.0000        0.0000        0.0000        0.0000        0.0000        0.0000        0.0000        0.0000        0.0000        0.0000        0.0000        0.0000        0.0000        0.0000        0.0000        0.0000        0.0000        0.0000        0.0000        0.0000        0.0000        0.0000        0.0000        0.0000        0.0000        0.0000        0.0000        0.0000        0.0000        0.0000        0.0000        0.0000        0.0000        0.0000        0.0000        0.0000        0.0000        0.0000        0.0000        0.0000        0.0000        0.0000        0.0000        0.0000        0.0000        0.0000        0.0000        0.0000        0.0000        0.0000        0.0000        0.0000      195.3388      202.0672      207.0368      263.9328      249.0632      258.2299      255.7572      259.4817      234.3308      232.5443      190.6155      157.1038      135.2687      122.8636      107.7112       73.6228       84.7452       82.7865       59.0393       58.4615       66.4193       69.7669       84.3063      104.3117      115.9357      124.4994      107.3880      103.7233       95.6122       83.4936       60.5278       45.4613       37.4721       32.7421       33.5336       18.9392       15.6681       14.6796       10.4251        8.8585       10.8152       18.8754       35.5180       31.2580       29.8034       35.7390       43.5008       40.8267       40.9388       35.7870       22.3774       22.7241       17.2336       16.5847       30.0037       34.1193       41.8129       47.9249       58.1088       66.6333       80.0071       85.8916       94.2233       90.2008       76.2150       74.0475       84.5216       87.9869       91.9307       95.2961      120.8149      134.4495      139.4302      130.5122      143.4415      129.8182      133.4705      129.6848      128.3724      136.7109      152.1780      182.9462      232.1176      236.2455      199.5980      184.9921      142.1006      137.5963      144.8177        0.0000        0.0000        0.0000        0.0000        0.0000        0.0000        0.0000        0.0000        0.0000        0.0000        0.0000        0.0000        0.0000        0.0000        0.0000        0.0000        0.0000        0.0000        0.0000        0.0000        0.0000        0.0000        0.0000        0.0000        0.0000        0.0000        0.0000        0.0000        0.0000        0.0000        0.0000        0.0000        0.0000        0.0000        0.0000        0.0000        0.0000        0.0000        0.0000        0.0000        0.0000        0.0000        0.0000        0.0000        0.0000        0.0000        0.0000        0.0000        0.0000        0.0000        0.0000        0.0000        0.0000        0.0000        0.0000        0.0000        0.0000        0.0000        0.0000
        0.0000        0.0000        0.0000        0.0000        0.0000        0.0000        0.0000        0.0000        0.0000        0.0000        0.0000        0.0000        0.0000        0.0000        0.0000        0.0000        0.0000        0.0000        0.0000        0.0000        0.0000        0.0000        0.0000        0.0000        0.0000        0.0000        0.0000        0.0000        0.0000        0.0000        0.0000        0.0000        0.0000        0.0000        0.0000        0.0000        0.0000        0.0000        0.0000        0.0000        0.0000        0.0000        0.0000        0.0000        0.0000        0.0000        0.0000        0.0000        0.0000        0.0000        0.0000        0.0000        0.0000        0.0000        0.0000        0.0000        0.0000        0.0000        0.0000        0.0000        0.0000        0.0000        0.0000        0.0000        0.0000        0.0000        0.0000        0.0000        0.0000        0.0000        0.0000        0.0000        0.0000        0.0000        0.0000        0.0000        0.0000        0.0000        0.0000        0.0000        0.0000        0.0000        0.0000        0.0000        0.0000        0.0000        0.0000        0.0000        0.0000        0.0000        0.0000        0.0000        0.0000        0.0000        0.0000        0.0000        0.0000        0.0000        0.0000        0.0000        0.0000      221.7161      192.9485      191.8390      204.1142      218.4444      198.0932      242.2232      263.6240      240.8529      210.2058      169.3023      140.5318      121.3322      109.2885       99.5460       80.7263       83.6920       77.0529       47.4613       60.3770       58.6774       59.3187       71.0306       92.3230      101.1935      104.5520      102.1375       98.2641       96.8149       86.9186       57.1836       46.6972       44.4600       45.1659       28.5769       23.3955       21.3855       16.0271       10.6860       11.4476       13.9988       17.2625       32.0275       35.0079       39.9702       42.5448       52.9664       51.4895       47.0428       43.8689       24.7767       20.0914       15.5603       19.9262       33.7156       41.6473       49.4059       51.3693       62.4807       78.9900       84.4268       91.9715      111.9726       85.7308       76.8930       72.0152       84.1670       99.2472      104.7245       97.0227      114.8891      126.5894      137.0650      139.8769      151.6274      151.7330      141.2442      131.7942      149.1967      151.2523      153.1049      187.5877      232.6308      215.4276      189.3954      181.9939      147.5318      149.3650      137.9151        0.0000        0.0000        0.0000        0.0000        0.0000        0.0000        0.0000        0.0000        0.0000        0.0000        0.0000        0.0000        0.0000        0.0000        0.0000        0.0000        0.0000        0.0000        0.0000        0.0000        0.0000        0.0000        0.0000        0.0000        0.0000        0.0000        0.0000        0.0000        0.0000        0.0000        0.0000        0.0000        0.0000        0.0000        0.0000        0.0000        0.0000        0.0000        0.0000        0.0000        0.0000        0.0000        0.0000        0.0000        0.0000        0.0000        0.0000        0.0000        0.0000        0.0000        0.0000        0.0000        0.0000        0.0000        0.0000        0.0000        0.0000        0.0000        0.0000
        0.0000        0.0000        0.0000        0.0000        0.0000        0.0000        0.0000        0.0000        0.0000        0.0000        0.0000        0.0000        0.0000        0.0000        0.0000        0.0000        0.0000        0.0000        0.0000        0.0000        0.0000        0.0000        0.0000        0.0000        0.0000        0.0000        0.0000        0.0000        0.0000        0.0000        0.0000        0.0000        0.0000        0.0000        0.0000        0.0000        0.0000        0.0000        0.0000        0.0000        0.0000        0.0000        0.0000        0.0000        0.0000        0.0000        0.0000        0.0000        0.0000        0.0000        0.0000        0.0000        0.0000        0.0000        0.0000        0.0000        0.0000        0.0000        0.0000        0.0000        0.0000        0.0000        0.0000        0.0000        0.0000        0.0000        0.0000        0.0000        0.0000        0.0000        0.0000        0.0000        0.0000        0.0000        0.0000        0.0000        0.0000        0.0000        0.0000        0.0000        0.0000        0.0000        0.0000        0.0000        0.0000        0.0000        0.0000        0.0000        0.0000        0.0000        0.0000        0.0000        0.0000        0.0000        0.0000        0.0000        0.0000        0.0000        0.0000        0.0000      298.3794      212.7529      203.0761      206.5710      204.1734      217.4366      194.3882      207.8289      219.3870      249.5220      232.7855      184.6993      143.4558      127.8052      108.9960       96.2708       90.5440       65.5094       67.9739       55.4594       48.3092       45.6093       49.4034       67.1401       78.7476       83.3145       98.1844       94.9217      100.1529       93.2773       80.0454       49.3855       50.5908       47.0631       35.6409       28.1900       21.9086       18.0578       16.5092       12.8465       12.7530       15.8057       21.0507       39.6416       46.9686       57.2181       50.3831       59.6552       66.7237       62.2776       51.6799       28.0406       17.6483       14.8747       29.0340       39.4921       46.4652       49.8735       59.1396       70.1563       87.1147      102.4964      109.1506      115.4505       84.0430       80.1833       80.4339       87.7958       95.0045      100.2874       94.9066      115.6082      134.2185      139.7709      139.1358      138.8233      149.4012      145.7953      151.7516      153.4412      175.3391      193.2406      196.9527      224.9311      200.0564      172.4809      168.0412      141.3896        0.0000        0.0000        0.0000        0.0000        0.0000        0.0000        0.0000        0.0000        0.0000        0.0000        0.0000        0.0000        0.0000       25.7700        0.0000        0.0000        0.0000       33.1200        0.0000        0.0000        0.0000        0.0000        0.0000        0.0000        0.0000        0.0000        0.0000        0.0000        0.0000        0.0000        0.0000        0.0000        0.0000        0.0000        0.0000        0.0000        0.0000        0.0000        0.0000        0.0000        0.0000        0.0000        0.0000        0.0000        0.0000        0.0000        0.0000        0.0000        0.0000        0.0000        0.0000        0.0000        0.0000        0.0000        0.0000        0.0000        0.0000        0.0000        0.0000        0.0000        0.0000
        0.0000        0.0000        0.0000        0.0000        0.0000        0.0000        0.0000        0.0000        0.0000        0.0000        0.0000        0.0000        0.0000        0.0000        0.0000        0.0000        0.0000        0.0000        0.0000        0.0000        0.0000        0.0000        0.0000        0.0000        0.0000        0.0000        0.0000        0.0000        0.0000        0.0000        0.0000        0.0000        0.0000        0.0000        0.0000        0.0000        0.0000        0.0000        0.0000        0.0000        0.0000        0.0000        0.0000        0.0000        0.0000        0.0000        0.0000        0.0000        0.0000        0.0000        0.0000        0.0000        0.0000        0.0000        0.0000        0.0000        0.0000        0.0000        0.0000        0.0000        0.0000        0.0000        0.0000        0.0000        0.0000        0.0000        0.0000        0.0000        0.0000        0.0000        0.0000        0.0000        0.0000        0.0000        0.0000        0.0000        0.0000        0.0000        0.0000        0.0000        0.0000        0.0000        0.0000        0.0000        0.0000        0.0000        0.0000        0.0000        0.0000        0.0000        0.0000        0.0000        0.0000        0.0000        0.0000        0.0000        0.0000        0.0000        0.0000        0.0000      266.6440      225.6167      217.0501      190.7482      176.1983      212.6298      229.4875      192.4136      194.8220      223.7572      245.7061      182.4042      156.2073      121.7399       98.6021       87.7253       84.1038       80.5664       63.0341       57.5470       55.7159       41.8904       55.2312       70.1650       73.3424       78.4469       84.2353       89.4461       91.7279       92.8936       69.0382       54.4186       52.5646       44.7862       32.2689       23.7548       20.2157       15.5665       16.2138       16.7338       15.2364       22.1313       48.2431       67.5194       62.1055       66.9326       74.7298       78.9197       94.0863       91.9869       69.1644       36.0107       23.9618       24.4540       33.2668       46.1208       49.5103       57.6313       73.6751       86.8191      103.7941      123.2433      136.4807      120.4880      110.4221      100.4973       95.3755      103.5405      104.5216      101.8046      113.3158      134.5708      130.7158      148.0558      134.9111      140.6000      153.7233      167.1248      173.4018      214.2371      241.6392      234.5925      222.2742      180.9794      137.7932      124.0658      121.5571       53.0751        0.0000        0.0000        0.0000        0.0000        0.0000        0.0000        0.0000        0.0000        0.0000        0.0000        0.0000        0.0000       26.3700       22.3200       22.2900        0.0000       39.0600       44.6400        0.0000        0.0000        0.0000        0.0000        0.0000        0.0000        0.0000        0.0000        0.0000        0.0000        0.0000        0.0000        0.0000        0.0000        0.0000        0.0000        0.0000        0.0000        0.0000        0.0000        0.0000        0.0000        0.0000        0.0000        0.0000        0.0000        0.0000        0.0000        0.0000        0.0000        0.0000        0.0000        0.0000        0.0000        0.0000        0.0000        0.0000        0.0000        0.0000        0.0000        0.0000        0.0000        0.0000
        0.0000        0.0000        0.0000        0.0000        0.0000        0.0000        0.0000        0.0000        0.0000        0.0000        0.0000        0.0000        0.0000        0.0000        0.0000        0.0000        0.0000        0.0000        0.0000        0.0000        0.0000        0.0000        0.0000        0.0000        0.0000        0.0000        0.0000        0.0000        0.0000        0.0000        0.0000        0.0000        0.0000        0.0000        0.0000        0.0000        0.0000        0.0000        0.0000        0.0000        0.0000        0.0000        0.0000        0.0000        0.0000        0.0000        0.0000        0.0000        0.0000        0.0000        0.0000        0.0000        0.0000        0.0000        0.0000        0.0000        0.0000        0.0000        0.0000        0.0000        0.0000        0.0000        0.0000        0.0000        0.0000        0.0000        0.0000        0.0000        0.0000        0.0000        0.0000        0.0000        0.0000        0.0000        0.0000        0.0000        0.0000        0.0000        0.0000        0.0000        0.0000        0.0000        0.0000        0.0000        0.0000        0.0000        0.0000        0.0000        0.0000        0.0000        0.0000        0.0000        0.0000        0.0000        0.0000        0.0000        0.0000        0.0000        0.0000      330.7676      231.3050      216.3247      199.9998      204.1769      207.0826      216.6246      213.8328      205.9478      181.4838      195.8823      200.8733      157.4346      123.6481      120.6584      114.0159       85.6835       81.5588       74.7196       60.9322       60.2233       56.3312       49.9048       50.7917       70.1305       71.6033       95.6491       89.1887       84.7025       80.5698       75.4720       72.4073       60.1948       59.4566       48.7556       36.4506       28.8685       20.3170       18.1952       19.3664       19.2389       18.4494       32.1199       50.8053       68.0111       75.8287       88.3382       83.1219       78.1358       90.8547       82.1392       71.5186       45.4258       31.4760       34.5906       37.8062       59.1703       62.9452       76.6625       99.3566      107.8359      123.3613      129.3322      131.9627      129.8963      130.1350      121.1089      124.8726      128.3894      117.0045      104.9934      118.5422      129.4050      133.0461      141.7885      148.1008      146.8759      150.3899      160.6481      180.2005      238.8691      249.6227      236.2002      213.8501      149.6114      133.5329      115.0045      116.1403       63.4163        0.0000        0.0000        0.0000        0.0000        0.0000        0.0000      100.3459       78.9600        0.0000        0.0000        0.0000        0.0000       29.7000       35.7900        0.0000        0.0000        0.0000        0.0000        0.0000        0.0000        0.0000        0.0000        0.0000        0.0000        0.0000        0.0000        0.0000        0.0000        0.0000        0.0000        0.0000        0.0000        0.0000        0.0000        0.0000        0.0000        0.0000        0.0000        0.0000        0.0000        0.0000        0.0000        0.0000        0.0000        0.0000        0.0000        0.0000        0.0000        0.0000        0.0000        0.0000        0.0000        0.0000        0.0000        0.0000        0.0000        0.0000        0.0000        0.0000        0.0000        0.0000
        0.0000        0.0000        0.0000        0.0000        0.0000        0.0000        0.0000        0.0000        0.0000        0.0000        0.0000        0.0000        0.0000        0.0000        0.0000        0.0000        0.0000        0.0000        0.0000        0.0000        0.0000        0.0000        0.0000        0.0000        0.0000        0.0000        0.0000        0.0000        0.0000        0.0000        0.0000        0.0000        0.0000        0.0000        0.0000        0.0000        0.0000        0.0000        0.0000        0.0000        0.0000        0.0000        0.0000        0.0000        0.0000        0.0000        0.0000        0.0000        0.0000        0.0000        0.0000        0.0000        0.0000        0.0000        0.0000        0.0000        0.0000        0.0000        0.0000        0.0000        0.0000        0.0000        0.0000        0.0000        0.0000        0.0000        0.0000        0.0000        0.0000        0.0000        0.0000        0.0000        0.0000        0.0000        0.0000        0.0000        0.0000        0.0000        0.0000        0.0000        0.0000        0.0000        0.0000        0.0000        0.0000        0.0000        0.0000        0.0000        0.0000        0.0000        0.0000        0.0000        0.0000        0.0000        0.0000        0.0000        0.0000      417.0093      359.3697      269.9186      203.2969      178.2806      174.8433      178.1810      200.4681      211.3661      194.2878      167.7633      167.9310      164.9432      146.4051      128.0437      112.7906      115.9570      116.8699      103.7785       84.0476       73.7806       69.4759       62.3867       55.3663       46.7272       57.5305       77.0889       75.0468       99.1563       86.0903       78.3110       75.2760       75.9969       78.1606       73.0976       58.1070       45.1147       34.7384       31.6544       32.3035       26.1848       26.2151       22.8951       24.3823       28.2398       34.8774       64.9771       93.3798       89.4175       80.6070       87.2680       92.6402       89.2221       62.9825       51.7499       42.0512       57.3869       62.2009       70.5534       82.1555      106.9522      127.2030      115.2312      142.2256      148.6070      156.4378      144.0676      147.2436      148.2081      147.9619      143.4379      132.9958      120.8906      133.9868      145.0771      130.9380      129.0376      133.9439      138.9255      154.6092      177.4964      183.9699      219.3087      233.9105      200.5142      145.6900      115.9989      110.0924      121.5042      129.4754        0.0000        0.0000        0.0000        0.0000        0.0000      109.0258       99.5715       97.4660       40.0500        0.0000        0.0000        0.0000        0.0000        0.0000        0.0000        0.0000        0.0000        0.0000        0.0000        0.0000        0.0000        0.0000        0.0000        0.0000        0.0000        0.0000        0.0000        0.0000        0.0000        0.0000        0.0000        0.0000        0.0000        0.0000        0.0000        0.0000        0.0000        0.0000        0.0000        0.0000        0.0000        0.0000        0.0000        0.0000        0.0000        0.0000        0.0000        0.0000        0.0000        0.0000        0.0000        0.0000        0.0000        0.0000        0.0000        0.0000        0.0000        0.0000        0.0000        0.0000        0.0000        0.0000
        0.0000        0.0000        0.0000        0.0000        0.0000        0.0000        0.0000        0.0000        0.0000        0.0000        0.0000        0.0000        0.0000        0.0000        0.0000        0.0000        0.0000        0.0000        0.0000        0.0000        0.0000        0.0000        0.0000        0.0000        0.0000        0.0000        0.0000        0.0000        0.0000        0.0000        0.0000        0.0000        0.0000        0.0000        0.0000        0.0000        0.0000        0.0000        0.0000        0.0000        0.0000        0.0000        0.0000        0.0000        0.0000        0.0000        0.0000        0.0000        0.0000        0.0000        0.0000        0.0000        0.0000        0.0000        0.0000        0.0000        0.0000        0.0000        0.0000        0.0000        0.0000        0.0000        0.0000        0.0000        0.0000        0.0000        0.0000        0.0000        0.0000        0.0000        0.0000        0.0000        0.0000        0.0000        0.0000        0.0000        0.0000        0.0000        0.0000        0.0000        0.0000        0.0000        0.0000        0.0000        0.0000        0.0000        0.0000        0.0000        0.0000        0.0000        0.0000        0.0000        0.0000        0.0000        0.0000        0.0000        0.0000      406.4869      308.5419      227.0967      177.9773      148.0730      160.8148      180.3089      170.3247      172.2902      165.1658      173.6257      175.6696      155.2564      136.8601      125.4630      147.1809      144.8475      136.8118      123.1847       94.0463       76.3981       82.8895       73.1631       66.3936       55.6124       65.8985       94.1342       76.6957       83.1242       85.2376       78.1057       85.7458       89.9003       75.2048       59.6149       60.3896       46.6769       43.6196       41.3225       41.2793       31.0237       30.1140       34.1570       32.6000       35.7421       42.8672       82.6340       82.6666       82.1980       88.5869       86.9971       93.5580      107.8369       88.8625       56.8993       53.2734       78.1695       71.3848       95.4446      122.7854      153.8333      143.4376      144.5851      148.5392      167.0139      188.0460      158.8013      162.5877      155.5934      150.3915      168.5598      150.1864      134.1548      147.2542      148.2477      124.0004      120.8170      133.9870      148.5087      167.3251      184.0240      199.8163      185.3970      168.7376      147.6660      131.8578      106.7329      115.2738      127.5552      135.1592        0.0000        0.0000        0.0000       72.5100      135.3025      138.1338      132.7917      100.5304       37.5000        0.0000        0.0000        0.0000        0.0000        0.0000        0.0000        0.0000        0.0000        0.0000        0.0000        0.0000        0.0000        0.0000        0.0000        0.0000        0.0000        0.0000        0.0000        0.0000        0.0000        0.0000        0.0000        0.0000        0.0000        0.0000        0.0000        0.0000        0.0000        0.0000        0.0000        0.0000        0.0000        0.0000        0.0000        0.0000        0.0000        0.0000        0.0000        0.0000        0.0000        0.0000        0.0000        0.0000        0.0000        0.0000        0.0000        0.0000        0.0000        0.0000        0.0000        0.0000        0.0000        0.0000
        0.0000        0.0000        0.0000        0.0000        0.0000        0.0000        0.0000        0.0000        0.0000        0.0000        0.0000        0.0000        0.0000        0.0000        0.0000        0.0000        0.0000        0.0000        0.0000        0.0000        0.0000        0.0000        0.0000        0.0000        0.0000        0.0000        0.0000        0.0000        0.0000        0.0000        0.0000        0.0000        0.0000        0.0000        0.0000        0.0000        0.0000        0.0000        0.0000        0.0000        0.0000        0.0000        0.0000        0.0000        0.0000        0.0000        0.0000        0.0000        0.0000        0.0000        0.0000        0.0000        0.0000        0.0000        0.0000        0.0000        0.0000        0.0000        0.0000        0.0000        0.0000        0.0000        0.0000        0.0000        0.0000        0.0000        0.0000        0.0000        0.0000        0.0000        0.0000        0.0000        0.0000        0.0000        0.0000        0.0000        0.0000        0.0000        0.0000        0.0000        0.0000        0.0000        0.0000        0.0000        0.0000        0.0000        0.0000        0.0000        0.0000        0.0000        0.0000        0.0000        0.0000        0.0000        0.0000        0.0000      359.3903      349.3949      287.4147      232.4690      197.9573      196.9828      215.9949      203.8633      200.0604      210.9408      217.8341      185.5400      171.0609      166.8661      144.5844      144.8904      179.9100      171.9535      147.1853      123.7644      103.9334      143.4117      111.0161       87.9945       93.1999       93.2740       88.8189       94.4034       85.6078       83.6057       80.5495       69.4845       66.1270       80.2904       70.2018       70.1204       68.7848       66.5277       59.0059       57.6294       56.6688       51.5255       52.4378       46.6125       50.3144       64.9236       71.0667       68.1860       69.4160       76.2841       74.3222       76.7648       84.8567       87.2262       75.2071       80.4061       69.8443       84.6996      100.8495      121.7273      138.6747      165.4098      180.8495      193.1838      199.3356      195.6266      215.3482      207.9621      204.8389      212.2836      198.9703      200.2051      177.7448      167.4967      171.2818      154.2777      136.8862      146.0022      147.9672      160.6701      177.9137      175.2508      192.9589      140.5433      110.4265      102.1104      100.5551       47.5828       72.0691       36.5422        0.0000        0.0000        0.0000        0.0000      158.5850      148.2418      156.6063      129.5184       94.7458       58.4100        0.0000        0.0000        0.0000        0.0000        0.0000        0.0000        0.0000        0.0000        0.0000        0.0000        0.0000        0.0000        0.0000        0.0000        0.0000        0.0000        0.0000        0.0000        0.0000        0.0000        0.0000        0.0000        0.0000        0.0000        0.0000        0.0000        0.0000        0.0000        0.0000        0.0000        0.0000        0.0000        0.0000        0.0000        0.0000        0.0000        0.0000        0.0000        0.0000        0.0000        0.0000        0.0000        0.0000        0.0000        0.0000        0.0000        0.0000        0.0000        0.0000        0.0000        0.0000        0.0000        0.0000
        0.0000        0.0000        0.0000        0.0000        0.0000        0.0000        0.0000        0.0000        0.0000        0.0000        0.0000        0.0000        0.0000        0.0000        0.0000        0.0000        0.0000        0.0000        0.0000        0.0000        0.0000        0.0000        0.0000        0.0000        0.0000        0.0000        0.0000        0.0000        0.0000        0.0000        0.0000        0.0000        0.0000        0.0000        0.0000        0.0000        0.0000        0.0000        0.0000        0.0000        0.0000        0.0000        0.0000        0.0000        0.0000        0.0000        0.0000        0.0000        0.0000        0.0000        0.0000        0.0000        0.0000        0.0000        0.0000        0.0000        0.0000        0.0000        0.0000        0.0000        0.0000        0.0000        0.0000        0.0000        0.0000        0.0000        0.0000        0.0000        0.0000        0.0000        0.0000        0.0000        0.0000        0.0000        0.0000        0.0000        0.0000        0.0000        0.0000        0.0000        0.0000        0.0000        0.0000        0.0000        0.0000        0.0000        0.0000        0.0000        0.0000        0.0000        0.0000        0.0000        0.0000        0.0000        0.0000        0.0000      326.9626      275.7766      270.8994      244.3216      227.1846      221.6593      220.4010      251.1969      227.2633      236.6223      222.6264      200.9068      190.8603      184.5287      167.4928      155.4665      161.8031      149.9627      133.2384      124.4325      126.4066      118.5342      113.1866       91.9388      104.5292      108.1325      104.7884      103.4846      120.5762       95.3640       89.5308       72.4332       68.1586       75.7526       65.5428       78.3642       85.8958       83.6718       81.9070       81.4808       74.8391       67.6445       72.3039       73.4875       55.3398       64.5600       53.8666       59.3509       60.3992       68.8127       86.1925      110.7766       93.4058       79.7343       75.5262       82.6313       83.7287      115.5977      130.8615      140.3406      150.5315      178.9986      216.1070      202.3052      204.6838      209.2372      249.7500      243.1201      239.6775      246.4147      234.0601      208.6689      191.6447      193.5143      168.0820      159.0100      166.6054      187.5811      173.4616      179.3232      191.6033      166.3969      149.7223      103.7666       98.2611       92.9152       99.7539        0.0000        0.0000        0.0000        0.0000        0.0000        0.0000      164.3793      168.1572      164.1428      164.4910      117.3771      102.2208        0.0000        0.0000        0.0000        0.0000        0.0000        0.0000        0.0000        0.0000        0.0000        0.0000        0.0000        0.0000        0.0000        0.0000        0.0000        0.0000        0.0000        0.0000        0.0000        0.0000        0.0000        0.0000        0.0000        0.0000        0.0000        0.0000        0.0000        0.0000        0.0000        0.0000        0.0000        0.0000        0.0000        0.0000        0.0000        0.0000        0.0000        0.0000        0.0000        0.0000        0.0000        0.0000        0.0000        0.0000        0.0000        0.0000        0.0000        0.0000        0.0000        0.0000        0.0000        0.0000        0.0000        0.0000
        0.0000        0.0000        0.0000        0.0000        0.0000        0.0000        0.0000        0.0000        0.0000        0.0000        0.0000        0.0000        0.0000        0.0000        0.0000        0.0000        0.0000        0.0000        0.0000        0.0000        0.0000        0.0000        0.0000        0.0000        0.0000        0.0000        0.0000        0.0000        0.0000        0.0000        0.0000        0.0000        0.0000        0.0000        0.0000        0.0000        0.0000        0.0000        0.0000        0.0000        0.0000        0.0000        0.0000        0.0000        0.0000        0.0000        0.0000        0.0000        0.0000        0.0000        0.0000        0.0000        0.0000        0.0000        0.0000        0.0000        0.0000        0.0000        0.0000        0.0000        0.0000        0.0000        0.0000        0.0000        0.0000        0.0000        0.0000        0.0000        0.0000        0.0000        0.0000        0.0000        0.0000        0.0000        0.0000        0.0000        0.0000        0.0000        0.0000        0.0000        0.0000        0.0000        0.0000        0.0000        0.0000        0.0000        0.0000        0.0000        0.0000        0.0000        0.0000        0.0000        0.0000        0.0000        0.0000        0.0000      269.6942      285.7359      292.2241      314.2765      285.0761      239.0998      253.6536      233.0501      248.8083      214.5970      211.1793      202.4953      193.6593      203.5471      194.1284      181.3295      163.7989      142.0923      130.4635      133.7809      132.9967      128.7466      115.6640       98.1966       95.0649      105.0534      120.3278      121.9954      105.1641       92.4073       86.0498       69.9623       70.7444       66.0608       65.9574      107.6642      110.7777      107.8790       88.9236       74.3117       82.4628       70.9423       68.0195       50.8244       51.7937       61.8148       93.8361       74.1694       66.2881       77.0015       93.5642      109.1994       85.8539       85.9734       80.2917       83.9727       92.8674      119.7552      146.3588      159.6785      171.5384      186.6603      226.1757      206.3077      209.4446      228.6198      236.1383      245.1664      247.0874      249.7938      245.0285      219.0823      205.7890      208.4258      185.6413      171.5233      191.8389      194.8838      173.8124      165.2151      155.4073      135.8504      133.8949      106.0013       96.8123       96.5395        0.0000        0.0000        0.0000        0.0000        0.0000        0.0000      156.1588      174.3942      185.0778      175.8274      150.7289      133.8058      135.1499        0.0000        0.0000        0.0000        0.0000        0.0000        0.0000        0.0000        0.0000        0.0000        0.0000        0.0000        0.0000        0.0000        0.0000        0.0000        0.0000        0.0000        0.0000        0.0000        0.0000        0.0000        0.0000        0.0000        0.0000        0.0000        0.0000        0.0000        0.0000        0.0000        0.0000        0.0000        0.0000        0.0000        0.0000        0.0000        0.0000        0.0000        0.0000        0.0000        0.0000        0.0000        0.0000        0.0000        0.0000        0.0000        0.0000        0.0000        0.0000        0.0000        0.0000        0.0000        0.0000        0.0000        0.0000
        0.0000        0.0000        0.0000        0.0000        0.0000        0.0000        0.0000        0.0000        0.0000        0.0000        0.0000        0.0000        0.0000        0.0000        0.0000        0.0000        0.0000        0.0000        0.0000        0.0000        0.0000        0.0000        0.0000        0.0000        0.0000        0.0000        0.0000        0.0000        0.0000        0.0000        0.0000        0.0000        0.0000        0.0000        0.0000        0.0000        0.0000        0.0000        0.0000        0.0000        0.0000        0.0000        0.0000        0.0000        0.0000        0.0000        0.0000        0.0000        0.0000        0.0000        0.0000        0.0000        0.0000        0.0000        0.0000        0.0000        0.0000        0.0000        0.0000        0.0000        0.0000        0.0000        0.0000        0.0000        0.0000        0.0000        0.0000        0.0000        0.0000        0.0000        0.0000        0.0000        0.0000        0.0000        0.0000        0.0000        0.0000        0.0000        0.0000        0.0000        0.0000        0.0000        0.0000        0.0000        0.0000        0.0000        0.0000        0.0000        0.0000        0.0000        0.0000        0.0000        0.0000        0.0000        0.0000        0.0000        0.0000      245.2700      260.0747      294.7291      258.0681      246.9226      280.8207      277.6756      254.3835      224.2378      226.4694      226.4391      227.3297      221.3396      217.8935      197.7213      177.5930      147.6237      135.8710      130.2210      127.9564      133.0345      131.0593      115.7249      110.0888      107.9573      118.4658      116.5103      114.0029      103.8839       98.2638       80.8551       90.5207       88.4588       78.9996       93.7034       96.9635       95.6203       97.4953       98.8253      102.6710       73.6121       70.4675       57.1151       66.8545       79.5096      107.9032       81.9752       76.6604       87.0002       93.9516      136.8221      127.4580      130.9195      120.9689      108.5306      122.7667      154.4613      168.8391      172.3406      206.0235      224.2990      231.0710      222.4780      231.9900      243.9680      251.5841      274.4356      261.8701      255.6366      249.4574      237.6845      218.2612      197.4175      198.9087      188.3812      186.0913      188.1434      171.6173      165.1893      146.7855      120.8255      120.4724      121.8755      122.9329        0.0000        0.0000        0.0000        0.0000        0.0000        0.0000        0.0000      190.2118      208.3751      213.2175      183.6334      160.2728      135.7376      129.2889        0.0000        0.0000        0.0000        0.0000        0.0000        0.0000        0.0000        0.0000        0.0000        0.0000        0.0000        0.0000        0.0000        0.0000        0.0000        0.0000        0.0000        0.0000        0.0000        0.0000        0.0000        0.0000        0.0000        0.0000        0.0000        0.0000        0.0000        0.0000        0.0000        0.0000        0.0000        0.0000        0.0000        0.0000        0.0000        0.0000        0.0000        0.0000        0.0000        0.0000        0.0000        0.0000        0.0000        0.0000        0.0000        0.0000        0.0000        0.0000        0.0000        0.0000        0.0000        0.0000        0.0000        0.0000
        0.0000        0.0000        0.0000        0.0000        0.0000        0.0000        0.0000        0.0000        0.0000        0.0000        0.0000        0.0000        0.0000        0.0000        0.0000        0.0000        0.0000        0.0000        0.0000        0.0000        0.0000        0.0000        0.0000        0.0000        0.0000        0.0000        0.0000        0.0000        0.0000        0.0000        0.0000        0.0000        0.0000        0.0000        0.0000        0.0000        0.0000        0.0000        0.0000        0.0000        0.0000        0.0000        0.0000        0.0000        0.0000        0.0000        0.0000        0.0000        0.0000        0.0000        0.0000        0.0000        0.0000        0.0000        0.0000        0.0000        0.0000        0.0000        0.0000        0.0000        0.0000        0.0000        0.0000        0.0000        0.0000        0.0000        0.0000        0.0000        0.0000        0.0000        0.0000        0.0000        0.0000        0.0000        0.0000        0.0000        0.0000        0.0000        0.0000        0.0000        0.0000        0.0000        0.0000        0.0000        0.0000        0.0000        0.0000        0.0000        0.0000        0.0000        0.0000        0.0000        0.0000        0.0000        0.0000        0.0000      266.8210      224.5329      224.5022      264.1600        0.0000      286.6077      310.9821      283.4308      267.0452      264.2167      253.1914      250.2434      253.7331      238.2891      209.2056      193.3652      159.7115      134.9583      132.3808      121.7229      109.6616      105.9576      112.2808      100.5895       85.9141       76.2225       78.0882      116.7344      144.4731      127.7329      114.1411      107.7710      106.6025       95.6329       93.6670      106.7820       96.5759      103.7342      119.4847      114.7367       72.9694       69.1796       72.9357       95.2578       98.2664       77.1310      119.0051       91.8275       83.6861       88.5359      112.6917      129.6896      140.6347      148.6480      138.7823      124.2101      133.5160      150.6917      171.8139      177.7188      187.2487      212.8690      214.6495      253.7332      266.1630      268.9249      276.9590      267.4213      268.1678      251.0934      245.3182      231.8969      231.4143      204.1789      200.3819      193.7499      173.2442      189.7955      183.4363      174.5392      106.5313       85.1861      106.3244        0.0000        0.0000        0.0000        0.0000        0.0000       76.4700       53.3700        0.0000      236.5430      289.0853      301.2541      290.9082      247.3375      203.7615      168.2034        0.0000        0.0000        0.0000        0.0000        0.0000        0.0000        0.0000        0.0000        0.0000        0.0000        0.0000        0.0000        0.0000        0.0000        0.0000        0.0000        0.0000        0.0000        0.0000        0.0000        0.0000        0.0000        0.0000        0.0000        0.0000        0.0000        0.0000        0.0000        0.0000        0.0000        0.0000        0.0000        0.0000        0.0000        0.0000        0.0000        0.0000        0.0000        0.0000        0.0000        0.0000        0.0000        0.0000        0.0000        0.0000        0.0000        0.0000        0.0000        0.0000        0.0000        0.0000        0.0000        0.0000        0.0000        0.0000
        0.0000        0.0000        0.0000        0.0000        0.0000        0.0000        0.0000        0.0000        0.0000        0.0000        0.0000        0.0000        0.0000        0.0000        0.0000        0.0000        0.0000        0.0000        0.0000        0.0000        0.0000        0.0000        0.0000        0.0000        0.0000        0.0000        0.0000        0.0000        0.0000        0.0000        0.0000        0.0000        0.0000        0.0000        0.0000        0.0000        0.0000        0.0000        0.0000        0.0000        0.0000        0.0000        0.0000        0.0000        0.0000        0.0000        0.0000        0.0000        0.0000        0.0000        0.0000        0.0000        0.0000        0.0000        0.0000        0.0000        0.0000        0.0000        0.0000        0.0000        0.0000        0.0000        0.0000        0.0000        0.0000        0.0000        0.0000        0.0000        0.0000        0.0000        0.0000        0.0000        0.0000        0.0000        0.0000        0.0000        0.0000        0.0000        0.0000        0.0000        0.0000        0.0000        0.0000        0.0000        0.0000        0.0000        0.0000        0.0000        0.0000        0.0000        0.0000        0.0000        0.0000        0.0000        0.0000        0.0000        0.0000      232.6984        0.0000        0.0000        0.0000      264.1735      295.7487      313.1744      302.2284      300.1493      272.4382      234.5181      232.4528      214.4510      207.7289      181.9995      151.3777      138.2456      144.2867      123.4508      121.3678      119.2249      124.9869      102.8891       81.6148       87.9811       83.2961      112.7723      130.5814      143.6087      135.7308      107.7398      117.8120      143.7663      104.2514      105.7435      106.3820      110.4308      101.4412       88.7060       96.4039      123.3769       84.3798       98.0322      110.5923      100.9500       96.1424       94.7422      105.4264      101.7542      102.6531      112.1684      125.8219      136.9212      164.8042      136.1506      142.2219      149.6975      162.3926      183.4515      203.4691      216.7523      214.8922      259.3308      286.9111      293.1717      294.8747      271.8868      273.7458      260.5235      249.0782      245.1074      230.0494      215.1022      209.0354      203.9795      149.0645      159.5924      156.5993      110.5464      102.7862       91.2910       96.9975        0.0000        0.0000        0.0000        0.0000        0.0000      106.6200       78.3600       83.8200      283.5391      329.3175      389.0528      347.1824      270.5773      218.3466      182.1885        0.0000        0.0000        0.0000        0.0000        0.0000        0.0000        0.0000        0.0000        0.0000        0.0000        0.0000        0.0000        0.0000        0.0000        0.0000        0.0000        0.0000        0.0000        0.0000        0.0000        0.0000        0.0000        0.0000        0.0000        0.0000        0.0000        0.0000        0.0000        0.0000        0.0000        0.0000        0.0000        0.0000        0.0000        0.0000        0.0000        0.0000        0.0000        0.0000        0.0000        0.0000        0.0000        0.0000        0.0000        0.0000        0.0000        0.0000        0.0000        0.0000        0.0000        0.0000        0.0000        0.0000        0.0000        0.0000
        0.0000        0.0000        0.0000        0.0000        0.0000        0.0000        0.0000        0.0000        0.0000        0.0000        0.0000        0.0000        0.0000        0.0000        0.0000        0.0000        0.0000        0.0000        0.0000        0.0000        0.0000        0.0000        0.0000        0.0000        0.0000        0.0000        0.0000        0.0000        0.0000        0.0000        0.0000        0.0000        0.0000        0.0000        0.0000        0.0000        0.0000        0.0000        0.0000        0.0000        0.0000        0.0000        0.0000        0.0000        0.0000        0.0000        0.0000        0.0000        0.0000        0.0000        0.0000        0.0000        0.0000        0.0000        0.0000        0.0000        0.0000        0.0000        0.0000        0.0000        0.0000        0.0000        0.0000        0.0000        0.0000        0.0000        0.0000        0.0000        0.0000        0.0000        0.0000        0.0000        0.0000        0.0000        0.0000        0.0000        0.0000        0.0000        0.0000        0.0000        0.0000        0.0000        0.0000        0.0000        0.0000        0.0000        0.0000        0.0000        0.0000        0.0000        0.0000        0.0000        0.0000        0.0000        0.0000        0.0000        0.0000        0.0000        0.0000        0.0000        0.0000      297.5816      326.8564      337.9746      306.6227      289.8168      265.2356      242.9216      240.6767      225.9902      213.7217      181.2125      161.4335      168.0780      137.9707      135.9313      137.1092      133.8842      135.6105      128.6842      101.6664      118.3993      114.7291      154.3860      165.7012      176.8643      163.4445      132.6239      128.3051      143.6754      157.1173      135.7974      128.2075      106.6195       85.3712       97.0040      144.3232      121.8867       87.4199       91.5043       85.0657      104.7397      130.9871       95.2690      102.5870      104.8707       95.9829      100.2276      127.0107      141.4633      190.4408      172.1062      158.7162      165.4987      180.9451      205.1940      214.7122      218.1511      221.8221      252.7342      295.2124      307.3847      310.6010      286.6165      286.1105      267.8117      261.8574      233.2850      226.7898      221.7181      205.6446      173.0367      133.0170      122.1079      122.0395      123.8076      112.1765        0.0000        0.0000        0.0000        0.0000        0.0000        0.0000      107.1900      171.6900      135.1500       99.2700      324.7773      333.8795      392.4257      367.7383      255.5681      210.8338      188.8502        0.0000        0.0000        0.0000        0.0000        0.0000        0.0000        0.0000        0.0000        0.0000        0.0000        0.0000        0.0000        0.0000        0.0000        0.0000        0.0000        0.0000        0.0000        0.0000        0.0000        0.0000        0.0000        0.0000        0.0000        0.0000        0.0000        0.0000        0.0000        0.0000        0.0000        0.0000        0.0000        0.0000        0.0000        0.0000        0.0000        0.0000        0.0000        0.0000        0.0000        0.0000        0.0000        0.0000        0.0000        0.0000        0.0000        0.0000        0.0000        0.0000        0.0000        0.0000        0.0000        0.0000        0.0000        0.0000
        0.0000        0.0000        0.0000        0.0000        0.0000        0.0000        0.0000        0.0000        0.0000        0.0000        0.0000        0.0000        0.0000        0.0000        0.0000        0.0000        0.0000        0.0000        0.0000        0.0000        0.0000        0.0000        0.0000        0.0000        0.0000        0.0000        0.0000        0.0000        0.0000        0.0000        0.0000        0.0000        0.0000        0.0000        0.0000        0.0000        0.0000        0.0000        0.0000        0.0000        0.0000        0.0000        0.0000        0.0000        0.0000        0.0000        0.0000        0.0000        0.0000        0.0000        0.0000        0.0000        0.0000        0.0000        0.0000        0.0000        0.0000        0.0000        0.0000        0.0000        0.0000        0.0000        0.0000        0.0000        0.0000        0.0000        0.0000        0.0000        0.0000        0.0000        0.0000        0.0000        0.0000        0.0000        0.0000        0.0000        0.0000        0.0000        0.0000        0.0000        0.0000        0.0000        0.0000        0.0000        0.0000        0.0000        0.0000        0.0000        0.0000        0.0000        0.0000        0.0000        0.0000        0.0000        0.0000        0.0000        0.0000        0.0000        0.0000        0.0000        0.0000        0.0000      295.6566      344.4145      330.9187      313.1183      297.8224      262.4304      266.1839      219.4748      208.7989      179.3681      159.5029      160.8246      156.9619      157.5148      181.6155      178.2146      176.1856      169.4256      143.0112      146.4862      168.7091      215.7929      230.9358      228.6741      196.7738      174.9333      174.7731      154.4751      162.1291      141.6012      122.9789      106.5119       96.4265      127.9469      128.4593      105.6809       92.5945       97.9919       91.8792      101.5393      127.9926      118.8272      121.2024      118.2255      113.1958      138.3609      173.1132      191.6918      177.3401      177.9847      166.7566      175.4335      201.9318      217.8235      229.2829      230.6538      235.1407      268.4269      289.0628      293.1973      292.8885      271.0737      261.8402      259.7081      252.8951      231.8962      237.4106      230.9708      202.5190      168.9953      144.8620      129.6824      128.0332      137.7437      138.6863        0.0000        0.0000        0.0000        0.0000        0.0000        0.0000        0.0000      141.1800      237.7200      209.4900      330.9122      336.5715      355.7995      340.8292      227.2568      202.8642      199.1832        0.0000        0.0000        0.0000        0.0000        0.0000        0.0000        0.0000        0.0000        0.0000        0.0000        0.0000        0.0000        0.0000        0.0000        0.0000        0.0000        0.0000        0.0000        0.0000        0.0000        0.0000        0.0000        0.0000        0.0000        0.0000        0.0000        0.0000        0.0000        0.0000        0.0000        0.0000        0.0000        0.0000        0.0000        0.0000        0.0000        0.0000        0.0000        0.0000        0.0000        0.0000        0.0000        0.0000        0.0000        0.0000        0.0000        0.0000        0.0000        0.0000        0.0000        0.0000        0.0000        0.0000        0.0000        0.0000
        0.0000        0.0000        0.0000        0.0000        0.0000        0.0000        0.0000        0.0000        0.0000        0.0000        0.0000        0.0000        0.0000        0.0000        0.0000        0.0000        0.0000        0.0000        0.0000        0.0000        0.0000        0.0000        0.0000        0.0000        0.0000        0.0000        0.0000        0.0000        0.0000        0.0000        0.0000        0.0000        0.0000        0.0000        0.0000        0.0000        0.0000        0.0000        0.0000        0.0000        0.0000        0.0000        0.0000        0.0000        0.0000        0.0000        0.0000        0.0000        0.0000        0.0000        0.0000        0.0000        0.0000        0.0000        0.0000        0.0000        0.0000        0.0000        0.0000        0.0000        0.0000        0.0000        0.0000        0.0000        0.0000        0.0000        0.0000        0.0000        0.0000        0.0000        0.0000        0.0000        0.0000        0.0000        0.0000        0.0000        0.0000        0.0000        0.0000        0.0000        0.0000        0.0000        0.0000        0.0000        0.0000        0.0000        0.0000        0.0000        0.0000        0.0000        0.0000        0.0000        0.0000        0.0000        0.0000        0.0000        0.0000        0.0000        0.0000        0.0000        0.0000        0.0000        0.0000      323.8080      345.6925      325.1193      287.1267      261.9914      239.2738      206.1639      212.7519      222.3677      232.7215      231.8701      235.2316      265.1591      281.2916      282.1996      272.8068      240.6008      236.3518      223.8851      265.6807      268.2207      280.2888      285.7990      290.4637        0.0000        0.0000      217.8175      216.8120      204.3982      188.3553      164.6256      146.4799      142.2772      144.7654      154.3645      161.0914      138.0180       92.9517      132.7472      130.4760      130.6811      165.4601      152.1139      136.2673      172.5862      198.8139      182.1694      185.1455      186.3731      185.0816      184.0896      190.4818      222.5562      231.8749      224.7620      241.7192      244.7330      230.4473      245.2967      224.8182      224.9055      218.0682      231.2173      217.4847      216.4409      222.7919      195.3863      183.1574      143.0380      139.7357      134.5705        0.0000        0.0000        0.0000        0.0000        0.0000        0.0000        0.0000        0.0000        0.0000        0.0000        0.0000        0.0000        0.0000      392.4742      355.1709      306.9191      274.1588      200.7620      175.5612        0.0000        0.0000        0.0000        0.0000        0.0000        0.0000        0.0000        0.0000        0.0000        0.0000        0.0000        0.0000        0.0000        0.0000        0.0000        0.0000        0.0000        0.0000        0.0000        0.0000        0.0000        0.0000        0.0000        0.0000        0.0000        0.0000        0.0000        0.0000        0.0000        0.0000        0.0000        0.0000        0.0000        0.0000        0.0000        0.0000        0.0000        0.0000        0.0000        0.0000        0.0000        0.0000        0.0000        0.0000        0.0000        0.0000        0.0000        0.0000        0.0000        0.0000        0.0000        0.0000        0.0000        0.0000        0.0000        0.0000
        0.0000        0.0000        0.0000        0.0000        0.0000        0.0000        0.0000        0.0000        0.0000        0.0000        0.0000        0.0000        0.0000        0.0000        0.0000        0.0000        0.0000        0.0000        0.0000        0.0000        0.0000        0.0000        0.0000        0.0000        0.0000        0.0000        0.0000        0.0000        0.0000        0.0000        0.0000        0.0000        0.0000        0.0000        0.0000        0.0000        0.0000        0.0000        0.0000        0.0000        0.0000        0.0000        0.0000        0.0000        0.0000        0.0000        0.0000        0.0000        0.0000        0.0000        0.0000        0.0000        0.0000        0.0000        0.0000        0.0000        0.0000        0.0000        0.0000        0.0000        0.0000        0.0000        0.0000        0.0000        0.0000        0.0000        0.0000        0.0000        0.0000        0.0000        0.0000        0.0000        0.0000        0.0000        0.0000        0.0000        0.0000        0.0000        0.0000        0.0000        0.0000        0.0000        0.0000        0.0000        0.0000        0.0000        0.0000        0.0000        0.0000        0.0000        0.0000        0.0000        0.0000        0.0000        0.0000        0.0000        0.0000        0.0000        0.0000        0.0000        0.0000        0.0000        0.0000      337.5693      346.0824      318.8784      289.3212      256.3081      227.7586      228.5431      242.5844      258.9312      286.1374      284.4186      290.5576      327.9442      357.8061      363.0704      328.6860      318.0578      304.9138      282.1346      298.7894      298.4480      329.9921      363.5829        0.0000        0.0000        0.0000        0.0000        0.0000        0.0000      250.0179      226.5521      201.4963      183.5342      169.7608      182.2522      168.6440      137.5699      118.7441      121.2311      158.2910      167.6075      168.8938      168.8175      161.4783      184.6310      194.4760      174.4283      195.1846      200.7246      186.6478      197.1659      201.1301      222.8657      241.3466      223.8372      217.3992      230.0351      218.0830      206.0789      207.9335      214.9840      209.0638      212.4010      221.6767      227.2910      235.2869      207.2407      198.6784      193.5175        0.0000        0.0000        0.0000        0.0000        0.0000        0.0000        0.0000        0.0000        0.0000        0.0000        0.0000        0.0000        0.0000        0.0000        0.0000      364.9759      302.1219      315.1535      279.3336      221.4588      205.7477      210.4286        0.0000        0.0000        0.0000        0.0000        0.0000        0.0000        0.0000        0.0000        0.0000        0.0000        0.0000        0.0000        0.0000        0.0000        0.0000        0.0000        0.0000        0.0000        0.0000        0.0000        0.0000        0.0000        0.0000        0.0000        0.0000        0.0000        0.0000        0.0000        0.0000        0.0000        0.0000        0.0000        0.0000        0.0000        0.0000        0.0000        0.0000        0.0000        0.0000        0.0000        0.0000        0.0000        0.0000        0.0000        0.0000        0.0000        0.0000        0.0000        0.0000        0.0000        0.0000        0.0000        0.0000        0.0000        0.0000
        0.0000        0.0000        0.0000        0.0000        0.0000        0.0000        0.0000        0.0000        0.0000        0.0000        0.0000        0.0000        0.0000        0.0000        0.0000        0.0000        0.0000        0.0000        0.0000        0.0000        0.0000        0.0000        0.0000        0.0000        0.0000        0.0000        0.0000        0.0000        0.0000        0.0000        0.0000        0.0000        0.0000        0.0000        0.0000        0.0000        0.0000        0.0000        0.0000        0.0000        0.0000        0.0000        0.0000        0.0000        0.0000        0.0000        0.0000        0.0000        0.0000        0.0000        0.0000        0.0000        0.0000        0.0000        0.0000        0.0000        0.0000        0.0000        0.0000        0.0000        0.0000        0.0000        0.0000        0.0000        0.0000        0.0000        0.0000        0.0000        0.0000        0.0000        0.0000        0.0000        0.0000        0.0000        0.0000        0.0000        0.0000        0.0000        0.0000        0.0000        0.0000        0.0000        0.0000        0.0000        0.0000        0.0000        0.0000        0.0000        0.0000        0.0000        0.0000        0.0000        0.0000        0.0000        0.0000        0.0000        0.0000        0.0000        0.0000        0.0000        0.0000        0.0000        0.0000      323.0760      321.5860      308.2476      294.7544      259.2435      256.0498      235.9823      237.3497      257.5092      278.9222      278.8922      277.7089      327.9594      365.8336        0.0000      377.5886      377.7893        0.0000        0.0000      351.1025      334.4821        0.0000        0.0000        0.0000        0.0000        0.0000        0.0000        0.0000        0.0000      228.9103      266.1256      250.2529      231.7181      216.0813      219.6805      184.1309      181.7749      159.3050      169.8148      190.5566      195.8130      186.4592      189.3662      173.8980      192.7845      190.6887      212.7345      213.0694      193.1479      175.5479      198.9621      214.4682      229.4072      243.1405      205.6149      213.1647      208.5995      206.0752      200.1991      197.9824      216.2802      205.1009      215.3722      253.2175        0.0000        0.0000        0.0000        0.0000        0.0000        0.0000        0.0000        0.0000        0.0000        0.0000        0.0000        0.0000        0.0000        0.0000        0.0000        0.0000        0.0000        0.0000        0.0000        0.0000      345.1488      337.9178      280.0445      266.7518      250.2193        0.0000        0.0000        0.0000        0.0000        0.0000        0.0000        0.0000        0.0000        0.0000        0.0000        0.0000        0.0000        0.0000        0.0000        0.0000        0.0000        0.0000        0.0000        0.0000        0.0000        0.0000        0.0000        0.0000        0.0000        0.0000        0.0000        0.0000        0.0000        0.0000        0.0000        0.0000        0.0000        0.0000        0.0000        0.0000        0.0000        0.0000        0.0000        0.0000        0.0000        0.0000        0.0000        0.0000        0.0000        0.0000        0.0000        0.0000        0.0000        0.0000        0.0000        0.0000        0.0000        0.0000        0.0000        0.0000        0.0000        0.0000
        0.0000        0.0000        0.0000        0.0000        0.0000        0.0000        0.0000        0.0000        0.0000        0.0000        0.0000        0.0000        0.0000        0.0000        0.0000        0.0000        0.0000        0.0000        0.0000        0.0000        0.0000        0.0000        0.0000        0.0000        0.0000        0.0000        0.0000        0.0000        0.0000        0.0000        0.0000        0.0000        0.0000        0.0000        0.0000        0.0000        0.0000        0.0000        0.0000        0.0000        0.0000        0.0000        0.0000        0.0000        0.0000        0.0000        0.0000        0.0000        0.0000        0.0000        0.0000        0.0000        0.0000        0.0000        0.0000        0.0000        0.0000        0.0000        0.0000        0.0000        0.0000        0.0000        0.0000        0.0000        0.0000        0.0000        0.0000        0.0000        0.0000        0.0000        0.0000        0.0000        0.0000        0.0000        0.0000        0.0000        0.0000        0.0000        0.0000        0.0000        0.0000        0.0000        0.0000        0.0000        0.0000        0.0000        0.0000        0.0000        0.0000        0.0000        0.0000        0.0000        0.0000        0.0000        0.0000        0.0000        0.0000        0.0000        0.0000        0.0000        0.0000        0.0000        0.0000      280.6820      290.6466      282.6162      304.2023      250.6564      245.1179      250.8532      244.4943      258.8549      262.0119      275.3558        0.0000        0.0000        0.0000        0.0000        0.0000        0.0000        0.0000        0.0000        0.0000        0.0000        0.0000        0.0000        0.0000        0.0000        0.0000        0.0000        0.0000        0.0000        0.0000      299.1253      273.8060      259.5654      261.3036      257.5463      234.6005      218.7567      192.9032      167.4544      203.8195      207.1561      181.9437      191.1611      217.2703      222.3666      206.2544      209.0621      204.1790      197.8195      183.6235      186.3923      205.0258      221.7343      216.6006      206.7944      209.7966      190.9461      177.8320      186.4911      194.1854      207.3243      228.1472      257.7975        0.0000        0.0000        0.0000        0.0000        0.0000        0.0000        0.0000        0.0000        0.0000        0.0000        0.0000        0.0000        0.0000        0.0000        0.0000        0.0000        0.0000        0.0000        0.0000        0.0000        0.0000        0.0000      297.9876      272.2748      249.5786        0.0000      233.8377      202.7133        0.0000        0.0000        0.0000        0.0000        0.0000        0.0000        0.0000        0.0000        0.0000        0.0000        0.0000        0.0000        0.0000        0.0000        0.0000        0.0000        0.0000        0.0000        0.0000        0.0000        0.0000        0.0000        0.0000        0.0000        0.0000        0.0000        0.0000        0.0000        0.0000        0.0000        0.0000        0.0000        0.0000        0.0000        0.0000        0.0000        0.0000        0.0000        0.0000        0.0000        0.0000        0.0000        0.0000        0.0000        0.0000        0.0000        0.0000        0.0000        0.0000        0.0000        0.0000        0.0000        0.0000        0.0000        0.0000
        0.0000        0.0000        0.0000        0.0000        0.0000        0.0000        0.0000        0.0000        0.0000        0.0000        0.0000        0.0000        0.0000        0.0000        0.0000        0.0000        0.0000        0.0000        0.0000        0.0000        0.0000        0.0000        0.0000        0.0000        0.0000        0.0000        0.0000        0.0000        0.0000        0.0000        0.0000        0.0000        0.0000        0.0000        0.0000        0.0000        0.0000        0.0000        0.0000        0.0000        0.0000        0.0000        0.0000        0.0000        0.0000        0.0000        0.0000        0.0000        0.0000        0.0000        0.0000        0.0000        0.0000        0.0000        0.0000        0.0000        0.0000        0.0000        0.0000        0.0000        0.0000        0.0000        0.0000        0.0000        0.0000        0.0000        0.0000        0.0000        0.0000        0.0000        0.0000        0.0000        0.0000        0.0000        0.0000        0.0000        0.0000        0.0000        0.0000        0.0000        0.0000        0.0000        0.0000        0.0000        0.0000        0.0000        0.0000        0.0000        0.0000        0.0000        0.0000        0.0000        0.0000        0.0000        0.0000        0.0000        0.0000        0.0000        0.0000        0.0000        0.0000        0.0000        0.0000        0.0000        0.0000      248.0521      261.1993      238.4193      231.6466      256.5094      244.5236      260.2919      261.4795      271.6220      276.4149        0.0000        0.0000        0.0000        0.0000        0.0000        0.0000        0.0000        0.0000        0.0000        0.0000        0.0000        0.0000        0.0000        0.0000        0.0000        0.0000        0.0000        0.0000      237.3380      238.3127      289.4250      322.5867      336.8860      316.8280      268.4161      253.5228      240.8275      242.7750      222.9909      246.2697      246.6984      302.7689      284.8154      239.6680      218.3589      206.0545      203.4819      221.5866      207.2634      210.3725      228.2028      208.5712      188.2278      174.2838      177.4901      172.9451      182.7650      218.5730      350.6700      363.7200        0.0000        0.0000        0.0000        0.0000        0.0000        0.0000        0.0000        0.0000        0.0000        0.0000        0.0000        0.0000        0.0000        0.0000        0.0000        0.0000        0.0000        0.0000        0.0000        0.0000        0.0000        0.0000        0.0000        0.0000      301.4787      306.3943        0.0000      166.4100      112.1700        0.0000        0.0000        0.0000        0.0000        0.0000        0.0000        0.0000        0.0000        0.0000        0.0000        0.0000        0.0000        0.0000        0.0000        0.0000        0.0000        0.0000        0.0000        0.0000        0.0000        0.0000        0.0000        0.0000        0.0000        0.0000        0.0000        0.0000        0.0000        0.0000        0.0000        0.0000        0.0000        0.0000        0.0000        0.0000        0.0000        0.0000        0.0000        0.0000        0.0000        0.0000        0.0000        0.0000        0.0000        0.0000        0.0000        0.0000        0.0000        0.0000        0.0000        0.0000        0.0000        0.0000        0.0000        0.0000
        0.0000        0.0000        0.0000        0.0000        0.0000        0.0000        0.0000        0.0000        0.0000        0.0000        0.0000        0.0000        0.0000        0.0000        0.0000        0.0000        0.0000        0.0000        0.0000        0.0000        0.0000        0.0000        0.0000        0.0000        0.0000        0.0000        0.0000        0.0000        0.0000        0.0000        0.0000        0.0000        0.0000        0.0000        0.0000        0.0000        0.0000        0.0000        0.0000        0.0000        0.0000        0.0000        0.0000        0.0000        0.0000        0.0000        0.0000        0.0000        0.0000        0.0000        0.0000        0.0000        0.0000        0.0000        0.0000        0.0000        0.0000        0.0000        0.0000        0.0000        0.0000        0.0000        0.0000        0.0000        0.0000        0.0000        0.0000        0.0000        0.0000        0.0000        0.0000        0.0000        0.0000        0.0000        0.0000        0.0000        0.0000        0.0000        0.0000        0.0000        0.0000        0.0000        0.0000        0.0000        0.0000        0.0000        0.0000        0.0000        0.0000        0.0000        0.0000        0.0000        0.0000        0.0000        0.0000        0.0000        0.0000        0.0000        0.0000        0.0000        0.0000        0.0000        0.0000        0.0000        0.0000        0.0000      269.1346      233.5102      236.2900      228.6222      246.9411      262.7841      267.2990      287.5396      286.2224        0.0000        0.0000        0.0000        0.0000        0.0000        0.0000        0.0000        0.0000        0.0000        0.0000        0.0000        0.0000        0.0000        0.0000        0.0000        0.0000        0.0000        0.0000        0.0000        0.0000      309.8932      331.5883      330.0688      325.7609      265.2820      227.3366      233.3523      227.0470      211.8909      268.3647      259.2957      319.4414      290.9258      253.6441      240.7889      239.4126      212.7520      208.7365      199.7635      199.8408      205.2291      231.3206      211.7400      203.3338      207.7451        0.0000        0.0000      253.7435        0.0000        0.0000        0.0000        0.0000        0.0000        0.0000        0.0000        0.0000        0.0000        0.0000        0.0000        0.0000        0.0000        0.0000        0.0000        0.0000        0.0000        0.0000        0.0000        0.0000        0.0000        0.0000        0.0000        0.0000        0.0000        0.0000      312.1255      307.9581        0.0000        0.0000        0.0000        0.0000        0.0000        0.0000        0.0000        0.0000        0.0000        0.0000        0.0000        0.0000        0.0000        0.0000        0.0000        0.0000        0.0000        0.0000        0.0000        0.0000        0.0000        0.0000        0.0000        0.0000        0.0000        0.0000        0.0000        0.0000        0.0000        0.0000        0.0000        0.0000        0.0000        0.0000        0.0000        0.0000        0.0000        0.0000        0.0000        0.0000        0.0000        0.0000        0.0000        0.0000        0.0000        0.0000        0.0000        0.0000        0.0000        0.0000        0.0000        0.0000        0.0000        0.0000        0.0000        0.0000        0.0000        0.0000
[truncated: 212,709 more chars]
