# Supplementary material for: Multidimensional evaluation of the TRMM 3B43V7 satellite-based precipitation product in mainland China from 1998–2016
Source: PeerJ. 2020 Feb 20;8:e8615. doi: 10.7717/peerj.8615 (PMC7036276; doi:10.7717/peerj.8615)
Supplement: Supplemental Information 2 [file peerj-08-8615-s002.zip › TRMM_3B43 data/TRMM 3B43 data-Year-Month/2011-08.txt]

ncols         249
nrows         175
xllcorner     73.250
yllcorner     6.500
cellsize      0.25000
        0.0000        0.0000        0.0000        0.0000        0.0000        0.0000        0.0000        0.0000        0.0000        0.0000        0.0000        0.0000        0.0000        0.0000        0.0000        0.0000        0.0000        0.0000        0.0000        0.0000        0.0000        0.0000        0.0000        0.0000        0.0000        0.0000        0.0000        0.0000        0.0000        0.0000        0.0000        0.0000        0.0000        0.0000        0.0000        0.0000        0.0000        0.0000        0.0000        0.0000        0.0000        0.0000        0.0000        0.0000        0.0000        0.0000        0.0000        0.0000        0.0000        0.0000        0.0000        0.0000        0.0000        0.0000        0.0000        0.0000        0.0000        0.0000        0.0000        0.0000        0.0000        0.0000        0.0000        0.0000        0.0000        0.0000        0.0000        0.0000        0.0000        0.0000        0.0000        0.0000        0.0000        0.0000        0.0000        0.0000        0.0000        0.0000        0.0000        0.0000        0.0000        0.0000        0.0000        0.0000        0.0000        0.0000        0.0000        0.0000        0.0000        0.0000        0.0000        0.0000        0.0000        0.0000        0.0000        0.0000        0.0000        0.0000        0.0000        0.0000        0.0000        0.0000        0.0000        0.0000        0.0000        0.0000        0.0000        0.0000        0.0000        0.0000        0.0000        0.0000        0.0000        0.0000        0.0000        0.0000        0.0000        0.0000        0.0000        0.0000        0.0000        0.0000        0.0000        0.0000        0.0000        0.0000        0.0000        0.0000        0.0000        0.0000        0.0000        0.0000        0.0000        0.0000        0.0000        0.0000        0.0000        0.0000        0.0000        0.0000        0.0000        0.0000        0.0000        0.0000        0.0000        0.0000        0.0000        0.0000        0.0000        0.0000        0.0000        0.0000        0.0000        0.0000        0.0000        0.0000        0.0000        0.0000        0.0000        0.0000        0.0000        0.0000        0.0000        0.0000        0.0000        0.0000        0.0000        0.0000        0.0000        0.0000        0.0000        0.0000        0.0000       20.7702       22.8704       23.8942        0.0000        0.0000        0.0000       23.7229       22.3145       23.8623       27.1678       35.6866       29.1290       28.8022       36.2628       48.8855       46.7962       49.6759       71.8786       72.1772       57.1581       51.8047       52.5079       48.0486       57.2405       54.9753       60.4276       74.5079       76.2552       77.8450       82.3416       67.4039       53.6173       68.1318       67.8627       63.0725       53.7020       52.8879       59.0556       61.1962       65.1254       64.8562       64.5748       81.2693       91.8768       86.9186       84.0034        0.0000        0.0000        0.0000        0.0000        0.0000        0.0000        0.0000        0.0000        0.0000        0.0000        0.0000        0.0000        0.0000        0.0000        0.0000        0.0000        0.0000        0.0000        0.0000        0.0000        0.0000        0.0000        0.0000        0.0000        0.0000        0.0000        0.0000        0.0000        0.0000        0.0000
        0.0000        0.0000        0.0000        0.0000        0.0000        0.0000        0.0000        0.0000        0.0000        0.0000        0.0000        0.0000        0.0000        0.0000        0.0000        0.0000        0.0000        0.0000        0.0000        0.0000        0.0000        0.0000        0.0000        0.0000        0.0000        0.0000        0.0000        0.0000        0.0000        0.0000        0.0000        0.0000        0.0000        0.0000        0.0000        0.0000        0.0000        0.0000        0.0000        0.0000        0.0000        0.0000        0.0000        0.0000        0.0000        0.0000        0.0000        0.0000        0.0000        0.0000        0.0000        0.0000        0.0000        0.0000        0.0000        0.0000        0.0000        0.0000        0.0000        0.0000        0.0000        0.0000        0.0000        0.0000        0.0000        0.0000        0.0000        0.0000        0.0000        0.0000        0.0000        0.0000        0.0000        0.0000        0.0000        0.0000        0.0000        0.0000        0.0000        0.0000        0.0000        0.0000        0.0000        0.0000        0.0000        0.0000        0.0000        0.0000        0.0000        0.0000        0.0000        0.0000        0.0000        0.0000        0.0000        0.0000        0.0000        0.0000        0.0000        0.0000        0.0000        0.0000        0.0000        0.0000        0.0000        0.0000        0.0000        0.0000        0.0000        0.0000        0.0000        0.0000        0.0000        0.0000        0.0000        0.0000        0.0000        0.0000        0.0000        0.0000        0.0000        0.0000        0.0000        0.0000        0.0000        0.0000        0.0000        0.0000        0.0000        0.0000        0.0000        0.0000        0.0000        0.0000        0.0000        0.0000        0.0000        0.0000        0.0000        0.0000        0.0000        0.0000        0.0000        0.0000        0.0000        0.0000        0.0000        0.0000        0.0000        0.0000        0.0000        0.0000        0.0000        0.0000        0.0000        0.0000        0.0000        0.0000        0.0000        0.0000        0.0000        0.0000        0.0000        0.0000        0.0000        0.0000        0.0000        0.0000        0.0000        0.0000        0.0000        0.0000       15.3932       20.4268       19.5535       17.0298       16.4895       17.3655       18.2566       17.6606       18.0960       21.4271       29.4947       39.1348       29.0362       27.7659       30.0078       33.1087       45.1866       57.5995       60.5224       60.3245       48.6016       48.9241       45.4076       45.8003       43.0645       48.6807       48.9767       58.0347       84.2818       68.5346       69.7613       57.1330       50.2249       49.9849       45.7351       46.0310       40.9958       70.3342       81.2107       70.8783       71.1401       85.1713       80.2008       90.2264       90.8992      111.2233      103.9474      102.3406      101.9005      105.6064      112.1822      112.8974      114.4385      119.7624        0.0000        0.0000        0.0000        0.0000        0.0000        0.0000        0.0000        0.0000        0.0000        0.0000        0.0000        0.0000        0.0000        0.0000        0.0000        0.0000        0.0000        0.0000        0.0000        0.0000        0.0000        0.0000        0.0000
        0.0000        0.0000        0.0000        0.0000        0.0000        0.0000        0.0000        0.0000        0.0000        0.0000        0.0000        0.0000        0.0000        0.0000        0.0000        0.0000        0.0000        0.0000        0.0000        0.0000        0.0000        0.0000        0.0000        0.0000        0.0000        0.0000        0.0000        0.0000        0.0000        0.0000        0.0000        0.0000        0.0000        0.0000        0.0000        0.0000        0.0000        0.0000        0.0000        0.0000        0.0000        0.0000        0.0000        0.0000        0.0000        0.0000        0.0000        0.0000        0.0000        0.0000        0.0000        0.0000        0.0000        0.0000        0.0000       41.9161        0.0000       32.6650       25.1926        0.0000        0.0000        0.0000        0.0000        0.0000        0.0000        0.0000        0.0000        0.0000        0.0000        0.0000        0.0000        0.0000        0.0000        0.0000        0.0000        0.0000        0.0000        0.0000        0.0000        0.0000        0.0000        0.0000        0.0000        0.0000        0.0000        0.0000        0.0000        0.0000        0.0000        0.0000        0.0000        0.0000        0.0000        0.0000        0.0000        0.0000        0.0000        0.0000        0.0000        0.0000        0.0000        0.0000        0.0000        0.0000        0.0000        0.0000        0.0000        0.0000        0.0000        0.0000        0.0000        0.0000        0.0000        0.0000        0.0000        0.0000        0.0000        0.0000        0.0000        0.0000        0.0000        0.0000        0.0000        0.0000        0.0000        0.0000        0.0000        0.0000        0.0000        0.0000        0.0000        0.0000        0.0000        0.0000        0.0000        0.0000        0.0000        0.0000        0.0000        0.0000        0.0000        0.0000        0.0000        0.0000        0.0000        0.0000        0.0000        0.0000        0.0000        0.0000        0.0000        0.0000        0.0000        0.0000        0.0000        0.0000        0.0000        0.0000        0.0000        0.0000        0.0000        0.0000        0.0000        0.0000        0.0000        0.0000        0.0000        0.0000        0.0000        0.0000        0.0000       13.8118       14.8863       18.5836       16.6026       13.9470       14.2583       17.7033       16.2818       16.8426       17.4592       20.0689       30.4993       38.1985       41.0509       30.2344       28.3680       30.8150       41.6643       45.1309       47.6499       43.9234       36.4609       36.1142       34.7950       37.9519       38.8680       43.4875       44.6460       46.7402       59.3285       54.2019       62.9633       65.7628       55.4733       48.6503       51.6161       65.1863       52.9003       55.5488       85.9020       83.3708       92.9249       92.8112       84.0340       87.3499       95.4478      106.8505      111.9974      130.3387      122.5533      121.8365      125.9129      137.4453      145.7116      157.4712      148.8322        0.0000        0.0000        0.0000        0.0000        0.0000        0.0000        0.0000        0.0000        0.0000        0.0000        0.0000        0.0000        0.0000        0.0000        0.0000        0.0000        0.0000        0.0000        0.0000        0.0000        0.0000        0.0000
        0.0000        0.0000        0.0000        0.0000        0.0000        0.0000        0.0000        0.0000        0.0000        0.0000        0.0000        0.0000        0.0000        0.0000        0.0000        0.0000        0.0000        0.0000        0.0000        0.0000        0.0000        0.0000        0.0000        0.0000        0.0000        0.0000        0.0000        0.0000        0.0000        0.0000        0.0000        0.0000        0.0000        0.0000        0.0000        0.0000        0.0000        0.0000        0.0000        0.0000        0.0000        0.0000        0.0000        0.0000        0.0000        0.0000        0.0000        0.0000        0.0000        0.0000        0.0000        0.0000        0.0000       60.1862       53.9202       51.8852       47.2029       51.4936       85.2423       14.6854        0.0000        0.0000        0.0000        0.0000        0.0000        0.0000        0.0000        0.0000        0.0000        0.0000        0.0000        0.0000        0.0000        0.0000        0.0000        0.0000        0.0000        0.0000        0.0000        0.0000        0.0000        0.0000        0.0000        0.0000        0.0000        0.0000        0.0000        0.0000        0.0000        0.0000        0.0000        0.0000        0.0000        0.0000        0.0000        0.0000        0.0000        0.0000        0.0000        0.0000        0.0000        0.0000        0.0000        0.0000        0.0000        0.0000        0.0000        0.0000        0.0000        0.0000        0.0000        0.0000        0.0000        0.0000        0.0000        0.0000        0.0000        0.0000        0.0000        0.0000        0.0000        0.0000        0.0000        0.0000        0.0000        0.0000        0.0000        0.0000        0.0000        0.0000        0.0000        0.0000        0.0000        0.0000        0.0000        0.0000        0.0000        0.0000        0.0000        0.0000        0.0000        0.0000        0.0000        0.0000        0.0000        0.0000        0.0000        0.0000        0.0000        0.0000        0.0000        0.0000        0.0000        0.0000        0.0000        0.0000        0.0000        0.0000        0.0000        0.0000        0.0000        0.0000        0.0000        0.0000        0.0000        0.0000        0.0000        0.0000        0.0000        0.0000        9.5277       13.1217       14.9631       19.2374       14.6722       14.8565       44.5898       90.7734       22.0648       18.2842       20.9801       25.4452       33.7277       46.7985       39.8074       27.7184       35.2681       37.0626       39.6223       51.2957       50.1187       47.4009       44.9735       39.6065       36.0554       39.8636       41.6536       44.8160       48.5092       44.2348       49.2240       45.8650       40.4120       43.1568       47.6687       57.7089       77.8646       74.5200       64.2980       64.0278       69.6859       76.9072       77.7012       75.8177       83.1592       86.5358       93.3479      104.7226      123.1601      130.1649      128.6297      126.5486      128.8671      130.3638      127.6251      136.3995      133.0393      140.6036      140.5119        0.0000        0.0000        0.0000        0.0000        0.0000        0.0000        0.0000        0.0000        0.0000        0.0000        0.0000        0.0000        0.0000        0.0000        0.0000        0.0000        0.0000        0.0000        0.0000        0.0000
        0.0000        0.0000        0.0000        0.0000        0.0000        0.0000        0.0000        0.0000        0.0000        0.0000        0.0000        0.0000        0.0000        0.0000        0.0000        0.0000        0.0000        0.0000        0.0000        0.0000        0.0000        0.0000        0.0000        0.0000        0.0000        0.0000        0.0000        0.0000        0.0000        0.0000        0.0000        0.0000        0.0000        0.0000        0.0000        0.0000        0.0000        0.0000        0.0000        0.0000        0.0000        0.0000        0.0000        0.0000        0.0000        0.0000        0.0000        0.0000        0.0000        0.0000        0.0000        0.0000        0.0000       42.3841       46.5809       43.7643       41.7527       37.7712       32.4464       17.4474        0.0000        0.0000        0.0000        0.0000        0.0000        0.0000        0.0000        0.0000        0.0000        0.0000        0.0000        0.0000        0.0000        0.0000        0.0000        0.0000        0.0000        0.0000        0.0000        0.0000        0.0000        0.0000        0.0000        0.0000        0.0000        0.0000        0.0000        0.0000        0.0000        0.0000        0.0000        0.0000        0.0000        0.0000        0.0000        0.0000        0.0000        0.0000        0.0000        0.0000        0.0000        0.0000        0.0000        0.0000        0.0000        0.0000        0.0000        0.0000        0.0000        0.0000        0.0000        0.0000        0.0000        0.0000        0.0000        0.0000        0.0000        0.0000        0.0000        0.0000        0.0000        0.0000        0.0000        0.0000        0.0000        0.0000        0.0000        0.0000        0.0000        0.0000        0.0000        0.0000        0.0000        0.0000        0.0000        0.0000        0.0000        0.0000        0.0000        0.0000        0.0000        0.0000        0.0000        0.0000        0.0000        0.0000        0.0000        0.0000        0.0000        0.0000        0.0000        0.0000        0.0000        0.0000        0.0000        0.0000        0.0000        0.0000        0.0000        0.0000        0.0000        0.0000        0.0000        0.0000        0.0000        0.0000        0.0000        0.0000        0.0000        0.0000        9.3637       14.0312       13.0391       15.2364       15.2002       54.8022      143.4590       64.6019       19.9184       22.1099       27.4768       40.1749       39.6468       40.0214       35.6666       29.5552       40.9426       54.4267       44.3895       42.2902       52.9818       49.9320       36.8172       32.4033       26.0521       36.7439       41.6343       40.6551       42.2524       39.6580       42.5558       39.8231       36.3006       36.2289       43.0654       55.0121       64.2500       62.5981       45.5733       45.3061       55.9034       58.7654       63.9811       85.7436      108.4319      110.6496      107.4100      119.7881      125.3774      119.3115      115.5309      118.7790      132.6313      150.0126      152.3030      129.4666      134.3739      136.2427      143.8166      135.9885      144.8917        0.0000        0.0000        0.0000        0.0000        0.0000        0.0000        0.0000        0.0000        0.0000        0.0000        0.0000        0.0000        0.0000        0.0000        0.0000        0.0000        0.0000        0.0000
        0.0000        0.0000        0.0000        0.0000        0.0000        0.0000        0.0000        0.0000        0.0000        0.0000        0.0000        0.0000        0.0000        0.0000        0.0000        0.0000        0.0000        0.0000        0.0000        0.0000        0.0000        0.0000        0.0000        0.0000        0.0000        0.0000        0.0000        0.0000        0.0000        0.0000        0.0000        0.0000        0.0000        0.0000        0.0000        0.0000        0.0000        0.0000        0.0000        0.0000        0.0000        0.0000        0.0000        0.0000        0.0000        0.0000        0.0000        0.0000        0.0000        0.0000      142.6972       35.0577       45.0191       41.6494       43.1990       41.5268       33.3180       30.8050       30.6344       26.7594       40.6567       74.6427        0.0000        0.0000        0.0000        0.0000        0.0000        0.0000        0.0000        0.0000        0.0000        0.0000        0.0000        0.0000        0.0000        0.0000        0.0000        0.0000        0.0000        0.0000        0.0000        0.0000        0.0000        0.0000        0.0000        0.0000        0.0000        0.0000        0.0000        0.0000        0.0000        0.0000        0.0000        0.0000        0.0000        0.0000        0.0000        0.0000        0.0000        0.0000        0.0000        0.0000        0.0000        0.0000        0.0000        0.0000        0.0000        0.0000        0.0000        0.0000        0.0000        0.0000        0.0000        0.0000        0.0000        0.0000        0.0000        0.0000        0.0000        0.0000        0.0000        0.0000        0.0000        0.0000        0.0000        0.0000        0.0000        0.0000        0.0000        0.0000        0.0000        0.0000        0.0000        0.0000        0.0000        0.0000        0.0000        0.0000        0.0000        0.0000        0.0000        0.0000        0.0000        0.0000        0.0000        0.0000        0.0000        0.0000        0.0000        0.0000        0.0000        0.0000        0.0000        0.0000        0.0000        0.0000        0.0000        0.0000        0.0000        0.0000        0.0000        0.0000        0.0000        0.0000        0.0000        0.0000        0.0000        0.0000        0.0000        5.9717        7.7863       12.4185       13.5587       17.8174       17.4932       28.3430       32.0709       28.1958       32.1799       36.6764       41.5765       42.6142       37.4503       29.4845       29.6712       33.7016       42.4867       41.3629       41.4541       46.1939       51.5128       46.8382       40.3555       36.6762       36.9830       40.5969       45.7417       40.8760       35.8149       33.6995       37.1463       41.6884       36.3399       36.4312       46.0524       55.6308       50.4480       43.8089       42.3992       49.4158       52.3319       71.6734       68.5452       94.8453      115.4694      128.3244      128.7997      122.4369      117.9554      125.1361      137.4009      127.8767      132.0042      147.8553      141.0362      157.9028      149.0647      146.0729      150.3000      132.3201      164.4777        0.0000        0.0000        0.0000        0.0000        0.0000        0.0000        0.0000        0.0000        0.0000        0.0000        0.0000        0.0000        0.0000        0.0000      168.7516      176.1761      199.3120        0.0000
        0.0000        0.0000        0.0000        0.0000        0.0000        0.0000        0.0000        0.0000        0.0000        0.0000        0.0000        0.0000        0.0000        0.0000        0.0000        0.0000        0.0000        0.0000        0.0000        0.0000        0.0000        0.0000        0.0000        0.0000        0.0000        0.0000        0.0000        0.0000        0.0000        0.0000        0.0000        0.0000        0.0000        0.0000        0.0000        0.0000        0.0000        0.0000        0.0000        0.0000        0.0000        0.0000        0.0000        0.0000        0.0000        0.0000        0.0000        0.0000       37.7712       33.5217       33.1842       35.3270       35.9981       35.8024       37.9017       39.8182       28.8513       27.9715       31.5737       32.3937       27.0821       47.3516       80.2029        0.0000        0.0000        0.0000        0.0000        0.0000        0.0000        0.0000        0.0000        0.0000        0.0000        0.0000        0.0000        0.0000        0.0000        0.0000        0.0000        0.0000        0.0000        0.0000        0.0000        0.0000        0.0000        0.0000        0.0000        0.0000        0.0000        0.0000        0.0000        0.0000        0.0000        0.0000        0.0000        0.0000        0.0000        0.0000        0.0000        0.0000        0.0000        0.0000        0.0000        0.0000        0.0000        0.0000        0.0000        0.0000        0.0000        0.0000        0.0000        0.0000        0.0000        0.0000        0.0000        0.0000        0.0000        0.0000        0.0000        0.0000        0.0000        0.0000        0.0000        0.0000        0.0000        0.0000        0.0000        0.0000        0.0000        0.0000        0.0000        0.0000        0.0000        0.0000        0.0000        0.0000        0.0000        0.0000        0.0000        0.0000        0.0000        0.0000        0.0000        0.0000        0.0000        0.0000        0.0000        0.0000        0.0000        0.0000        0.0000        0.0000        0.0000        0.0000        0.0000        0.0000        0.0000        0.0000        0.0000        0.0000        0.0000        0.0000        0.0000        0.0000        0.0000        0.0000        0.0000        0.0000       10.5795       10.5290       12.6395       18.0361       20.3775       29.3103       23.2241       20.5201       26.6741       32.0008       44.5474       50.6370       38.8903       33.9825       40.5948       35.3656       37.6041       38.2539       44.7045       44.0396       51.4752       54.7826       56.4816       48.5937       55.4148       49.3099       45.3662       47.4499       50.7160       47.2061       40.7799       32.7408       40.0179       46.9088       45.8508       43.4998       45.3105       54.8835       56.0792       50.2279       73.8227       61.5398       47.4683       59.7825       74.6291       88.6035       78.8003       94.2293      120.0820      118.9954      116.2991      124.1986      147.2934      135.1958      132.6519      139.4018      150.2926      154.9718      159.9864      164.7912      150.4361      153.3380      169.5776      188.7950        0.0000        0.0000        0.0000        0.0000        0.0000        0.0000        0.0000        0.0000        0.0000      148.5453      144.7480      166.3888      164.5676      151.9442      153.4534      184.1385      200.0168
        0.0000        0.0000        0.0000        0.0000        0.0000        0.0000        0.0000        0.0000        0.0000        0.0000        0.0000        0.0000        0.0000        0.0000        0.0000        0.0000        0.0000        0.0000        0.0000        0.0000        0.0000        0.0000        0.0000        0.0000        0.0000        0.0000        0.0000        0.0000        0.0000        0.0000        0.0000        0.0000        0.0000        0.0000        0.0000        0.0000        0.0000        0.0000        0.0000        0.0000        0.0000        0.0000        0.0000        0.0000        0.0000        0.0000        0.0000        0.0000       29.8684       26.3484       25.9569       31.9304       38.6494       35.1638       40.8453       34.7800       26.4909       22.4211       28.7190       28.3450       31.7836       27.1999       31.5288       25.1643       17.7275       10.2119        8.6195        0.0000        0.0000        0.0000        0.0000        0.0000        0.0000        0.0000        0.0000        0.0000        0.0000        0.0000        0.0000        0.0000        0.0000        0.0000        0.0000        0.0000        0.0000        0.0000        0.0000        0.0000        0.0000        0.0000        0.0000        0.0000        0.0000        0.0000        0.0000        0.0000        0.0000        0.0000        0.0000        0.0000        0.0000        0.0000        0.0000        0.0000        0.0000        0.0000        0.0000        0.0000        0.0000        0.0000        0.0000        0.0000        0.0000        0.0000        0.0000        0.0000        0.0000        0.0000        0.0000        0.0000        0.0000        0.0000        0.0000        0.0000        0.0000        0.0000        0.0000        0.0000        0.0000        0.0000        0.0000        0.0000        0.0000        0.0000        0.0000        0.0000        0.0000        0.0000        0.0000        0.0000        0.0000        0.0000        0.0000        0.0000        0.0000        0.0000        0.0000        0.0000        0.0000        0.0000        0.0000        0.0000        0.0000        0.0000        0.0000        0.0000        0.0000        0.0000        0.0000        0.0000        0.0000        0.0000        0.0000        0.0000        0.0000        0.0000        0.0000        0.0000       10.7117        8.9829       12.6598       24.2885       25.0645       30.0790       22.8822       25.7915       25.3681       25.9995       30.4779       33.9162       27.3527       34.5941       36.3118       35.9347       41.9328       48.3055       44.8406       44.3514       47.2680       48.5647       53.7871       61.0804       71.0188       60.5212       66.2620       55.8965       53.9948       39.9408       40.7627       43.7606       44.7110       53.3582       45.0010       51.6046       64.6445       51.9516       55.2757       56.8617       86.7732       92.8832       52.4005       57.6871       80.1095       80.1106       73.6323      109.0287      121.6317      119.1813      117.6221      122.7342      126.9055      140.6604      151.2952      154.9540      155.3866      164.2247      168.8074      171.2416      161.0446      155.0721      159.3544        0.0000        0.0000        0.0000        0.0000        0.0000        0.0000      186.0403      175.7894      162.1785      153.6938      146.6893      148.6408      165.2849      164.4564      157.3252      149.0874        0.0000        0.0000
        0.0000        0.0000        0.0000        0.0000        0.0000        0.0000        0.0000        0.0000        0.0000        0.0000        0.0000        0.0000        0.0000        0.0000        0.0000        0.0000        0.0000        0.0000        0.0000        0.0000        0.0000        0.0000        0.0000        0.0000        0.0000        0.0000        0.0000        0.0000        0.0000        0.0000        0.0000        0.0000        0.0000        0.0000        0.0000        0.0000        0.0000        0.0000        0.0000        0.0000        0.0000        0.0000        0.0000        0.0000        0.0000        0.0000        0.0000        0.0000       20.7686       18.1926       17.1272       20.4956       21.8799       18.4729       21.6251       19.2241       17.8819       17.8928       17.6012       17.0863       22.5748       36.0504       33.5450       28.8261       29.9880       24.9346       20.6860       13.7424       11.4431        0.0000        0.0000        0.0000        0.0000        0.0000        0.0000        0.0000        0.0000        0.0000        0.0000        0.0000        0.0000        0.0000        0.0000        0.0000        0.0000        0.0000        0.0000        0.0000        0.0000        0.0000        0.0000        0.0000        0.0000        0.0000        0.0000        0.0000        0.0000        0.0000        0.0000        0.0000        0.0000        0.0000        0.0000        0.0000        0.0000        0.0000        0.0000        0.0000        0.0000        0.0000        0.0000        0.0000        0.0000        0.0000        0.0000        0.0000        0.0000        0.0000        0.0000        0.0000        0.0000        0.0000        0.0000        0.0000        0.0000        0.0000        0.0000        0.0000        0.0000        0.0000        0.0000        0.0000        0.0000        0.0000        0.0000        0.0000        0.0000        0.0000        0.0000        0.0000        0.0000        0.0000        0.0000        0.0000        0.0000        0.0000        0.0000        0.0000        0.0000        0.0000        0.0000        0.0000        0.0000        0.0000        0.0000        0.0000        0.0000        0.0000        0.0000        0.0000        0.0000        0.0000        0.0000        0.0000        0.0000        0.0000        0.0000        0.0000       12.0617       19.2262       19.1061       21.1841       31.0202       37.6529       20.6377       26.6452       31.1648      171.6629      132.3248       29.5635       25.5715       37.6500       55.7396       55.6836       50.0321       47.9056       43.1269       46.9855       51.4275       54.4643       48.7483       56.6777       61.2890       47.3802       62.2023       54.8747       45.4100       37.3542       52.0689       66.7557       63.6411       63.7588       53.4185       44.5939       52.2653       57.9820       50.2618       71.0804       79.7372       54.2730       55.4130       99.0382      101.9963       78.3705       78.6038      150.4102      140.2168      133.2190      128.3956      147.1749      167.4119      179.4501      178.9333      168.9054      180.6220      205.3686      211.2708      199.0645      182.1847      177.9388      188.7948      203.6503      224.0443      187.4445      187.8472      213.0564      192.1591      180.8753      161.7381      162.1785      136.7251      119.4057      134.2359      144.9328      165.2790      158.3904      158.0949        0.0000        0.0000
        0.0000        0.0000        0.0000        0.0000        0.0000        0.0000        0.0000        0.0000        0.0000        0.0000        0.0000        0.0000        0.0000        0.0000        0.0000        0.0000        0.0000        0.0000        0.0000        0.0000        0.0000        0.0000        0.0000        0.0000        0.0000        0.0000        0.0000        0.0000        0.0000        0.0000        0.0000        0.0000        0.0000        0.0000        0.0000        0.0000        0.0000        0.0000        0.0000        0.0000        0.0000        0.0000        0.0000        0.0000        0.0000        0.0000        0.0000        0.0000       22.1759       19.0631       17.4347       19.4379       17.3657       17.7312       21.0393       17.1308       12.7263       15.5571       15.7665       19.5925       20.0931       26.6484       26.6218       31.1173       30.3070       30.9857       26.4967       16.9350       14.0245       13.0850        0.0000        0.0000        0.0000        0.0000        0.0000        0.0000        0.0000        0.0000        0.0000        0.0000        0.0000        0.0000        0.0000        0.0000        0.0000        0.0000        0.0000        0.0000        0.0000        0.0000        0.0000        0.0000        0.0000        0.0000        0.0000        0.0000        0.0000        0.0000        0.0000        0.0000        0.0000        0.0000        0.0000        0.0000        0.0000        0.0000        0.0000        0.0000        0.0000        0.0000        0.0000        0.0000        0.0000        0.0000        0.0000        0.0000        0.0000        0.0000        0.0000        0.0000        0.0000        0.0000        0.0000        0.0000        0.0000        0.0000        0.0000        0.0000        0.0000        0.0000        0.0000        0.0000        0.0000        0.0000        0.0000        0.0000        0.0000        0.0000        0.0000        0.0000        0.0000        0.0000        0.0000        0.0000        0.0000        0.0000        0.0000        0.0000        0.0000        0.0000        0.0000        0.0000        0.0000        0.0000        0.0000        0.0000        0.0000        0.0000        0.0000        0.0000        0.0000        0.0000        0.0000        0.0000        0.0000        0.0000        0.0000        0.0000        0.0000       19.9808       18.1095       24.9406       23.9618       25.7613        0.0000       23.5315       28.7711      117.5180        0.0000        0.0000        0.0000       53.2803       51.0701       55.6926       66.8537       64.3260       48.6183       45.8116       46.0283       49.1282       61.2773       57.7328       45.6547       60.4468       78.5375       56.9310       38.9128       47.4443       55.3288       76.2660       61.3830       65.4543       64.0608       34.1368       54.7053       72.3783       58.3801       90.3371       91.3647       67.6311       87.7748      111.9844       75.2064       78.8957       87.3665      139.8874      140.7528      137.7910      164.5988      192.8375      199.4356      190.9320      167.7480      163.6963      182.4796      183.3136      172.1717      191.0665      180.2723      171.3376      192.5849      209.6523      181.7980      194.8044      189.3886      175.7258      165.7837      171.7169      152.2180      157.6740      128.2863      125.7555      134.0823      158.7511      171.6806      153.2236      160.4541        0.0000        0.0000
        0.0000        0.0000        0.0000        0.0000        0.0000        0.0000        0.0000        0.0000        0.0000        0.0000        0.0000        0.0000        0.0000        0.0000        0.0000        0.0000        0.0000        0.0000        0.0000        0.0000        0.0000        0.0000        0.0000        0.0000        0.0000        0.0000        0.0000        0.0000        0.0000        0.0000        0.0000        0.0000        0.0000        0.0000        0.0000        0.0000        0.0000        0.0000       31.4841       33.6787       32.5467        0.0000        0.0000        0.0000        0.0000        0.0000        0.0000        0.0000       27.3727       25.2384       20.7864       17.6287       15.3973       17.2511       21.7247       93.2603      146.9367       55.2269       18.2564       20.4835       21.6786       20.8245       18.4157       23.0652       30.3510       30.6716       28.5761       19.6188       15.0298       12.0424        0.0000        0.0000        0.0000        0.0000        0.0000        0.0000        0.0000        0.0000        0.0000        0.0000        0.0000        0.0000        0.0000        0.0000        0.0000        0.0000        0.0000        0.0000        0.0000        0.0000        0.0000        0.0000        0.0000        0.0000        0.0000        0.0000        0.0000        0.0000        0.0000        0.0000        0.0000        0.0000        0.0000        0.0000        0.0000        0.0000        0.0000        0.0000        0.0000        0.0000        0.0000        0.0000        0.0000        0.0000        0.0000        0.0000        0.0000        0.0000        0.0000        0.0000        0.0000        0.0000        0.0000        0.0000        0.0000        0.0000        0.0000        0.0000        0.0000        0.0000        0.0000        0.0000        0.0000        0.0000        0.0000        0.0000        0.0000        0.0000        0.0000        0.0000        0.0000        0.0000        0.0000        0.0000        0.0000        0.0000        0.0000        0.0000        0.0000        0.0000        0.0000        0.0000        0.0000        0.0000        0.0000        0.0000        0.0000        0.0000        0.0000        0.0000        0.0000        0.0000        0.0000        0.0000        0.0000        0.0000        0.0000        0.0000        0.0000        0.0000        0.0000        0.0000        0.0000        0.0000        0.0000        0.0000        0.0000        0.0000        0.0000        0.0000        0.0000        0.0000        0.0000       54.1244       51.8335       54.4414       48.7328       47.3994       43.1807       52.0723       64.4280       52.2677       38.0585       56.1965       63.9556       38.2792       38.6870       49.9766       58.6519       63.7808       65.3381       33.5047       22.6441       25.2387       48.6884       53.2321       45.5586       70.9306       95.9227       92.6605       98.0925       82.3017       75.9433       84.3621      108.7852      171.2002      143.3296      135.6698      174.9670      226.3133      202.6114      164.6714      144.9222      155.4848      175.0022      163.9525      169.3253      192.7034      161.8676      139.9431      133.2808      146.7611      145.5892      154.0177      150.8440      128.6627      136.6598      140.5528      121.3148      116.1536      116.6381      123.9478      190.8089      196.1345      170.1180      167.9548        0.0000        0.0000        0.0000
        0.0000        0.0000        0.0000        0.0000        0.0000        0.0000        0.0000        0.0000        0.0000        0.0000        0.0000        0.0000        0.0000        0.0000        0.0000        0.0000        0.0000        0.0000        0.0000        0.0000        0.0000        0.0000        0.0000        0.0000        0.0000        0.0000        0.0000        0.0000        0.0000        0.0000        0.0000        0.0000        0.0000        0.0000        0.0000        0.0000        0.0000        0.0000       23.4519       32.0716       40.5028       36.9849       36.3789       37.6207       35.0359       34.7811       35.1168       45.9573       49.1793       41.6532       27.4158       29.1036       28.1897       24.5482       19.8645      128.1987      116.8897       24.7337       18.0830       20.4765       23.7908       20.9808       19.4270       19.6696       21.7218       19.8550       19.5324       14.2051       13.3503       13.1235       12.1388       11.9855        0.0000        0.0000        0.0000        0.0000        0.0000        0.0000        0.0000        0.0000        0.0000        0.0000        0.0000        0.0000        0.0000        0.0000        0.0000        0.0000        0.0000        0.0000        0.0000        0.0000        0.0000        0.0000        0.0000        0.0000        0.0000        0.0000        0.0000        0.0000        0.0000        0.0000        0.0000        0.0000        0.0000        0.0000        0.0000        0.0000        0.0000        0.0000        0.0000        0.0000        0.0000        0.0000        0.0000        0.0000        0.0000        0.0000        0.0000        0.0000        0.0000        0.0000        0.0000        0.0000        0.0000        0.0000        0.0000        0.0000        0.0000        0.0000        0.0000        0.0000        0.0000        0.0000        0.0000        0.0000        0.0000        0.0000        0.0000        0.0000        0.0000        0.0000        0.0000        0.0000        0.0000        0.0000        0.0000        0.0000        0.0000        0.0000        0.0000        0.0000        0.0000        0.0000        0.0000        0.0000        0.0000        0.0000        0.0000        0.0000        0.0000        0.0000        0.0000        0.0000        0.0000        0.0000        0.0000        0.0000        0.0000        0.0000        0.0000        0.0000        0.0000        0.0000        0.0000        0.0000        0.0000        0.0000        0.0000        0.0000        0.0000        0.0000        0.0000        0.0000       48.2879       57.8356       71.7731       51.4836       47.8653       52.7544       51.5524       54.0508       40.4142       56.4160       58.8464       46.0945       41.8003       45.6177       43.9025       47.9795       35.4706       18.8461       19.3596       29.9580       44.8469       43.7120       42.2628       66.1530       77.4744       78.1973       84.4595       82.5300       93.8178       98.5482      110.0538      127.1763      105.2417      100.6735      119.6864      144.0390      142.3156      130.8859      132.9905      152.8754      144.4439      131.7033      143.0463      141.3926      119.7428      121.1105      115.9256      121.1901      118.1884      121.8613      113.5672      103.7908       95.8348       94.0206      104.4898       88.2564      102.3103       98.8402      116.5487      120.0751      131.7451        0.0000        0.0000        0.0000        0.0000
        0.0000        0.0000        0.0000        0.0000        0.0000        0.0000        0.0000        0.0000        0.0000        0.0000        0.0000        0.0000        0.0000        0.0000        0.0000        0.0000        0.0000        0.0000        0.0000        0.0000        0.0000        0.0000        0.0000        0.0000        0.0000        0.0000        0.0000        0.0000        0.0000        0.0000        0.0000        0.0000        0.0000        0.0000        0.0000        0.0000        0.0000       16.0140       17.8693       20.7509       22.9403       30.0675       31.9972       29.8909       33.4919       40.2589       35.3127       35.6683       30.1644       30.5579       21.7967       26.0624       32.4625       34.9984       30.5761       26.2265       61.1140       11.3357       12.5100       20.7468       20.2977       18.2072       16.7260       15.8520       17.1059       18.5275       19.3181       17.8231       13.4686       12.5149       15.0494       10.4795        0.0000        0.0000        0.0000        0.0000        0.0000        0.0000        0.0000        0.0000        0.0000        0.0000        0.0000        0.0000        0.0000        0.0000        0.0000        0.0000        0.0000        0.0000        0.0000        0.0000        0.0000        0.0000        0.0000        0.0000        0.0000        0.0000        0.0000        0.0000        0.0000        0.0000        0.0000        0.0000        0.0000        0.0000        0.0000        0.0000        0.0000        0.0000        0.0000        0.0000        0.0000        0.0000        0.0000        0.0000        0.0000        0.0000        0.0000        0.0000        0.0000        0.0000        0.0000        0.0000        0.0000        0.0000        0.0000        0.0000        0.0000        0.0000        0.0000        0.0000        0.0000        0.0000        0.0000        0.0000        0.0000        0.0000        0.0000        0.0000        0.0000        0.0000        0.0000        0.0000        0.0000        0.0000        0.0000        0.0000        0.0000        0.0000        0.0000        0.0000        0.0000        0.0000        0.0000        0.0000        0.0000        0.0000        0.0000        0.0000        0.0000        0.0000        0.0000        0.0000        0.0000        0.0000        0.0000        0.0000        0.0000        0.0000        0.0000        0.0000        0.0000        0.0000        0.0000        0.0000        0.0000        0.0000        0.0000       46.5254       49.4573       58.0444       55.5275       60.3885        0.0000       68.3702       74.8166       67.8042       49.6155       43.4913       38.9047       41.0576       53.6432       90.7121       81.8337       52.2182       53.1682       47.2572       49.0175       48.9740       35.7330       27.7116       28.1696       68.1237       53.7784       44.7108       51.1017       70.6502       76.0682       84.1103       87.6258       86.8053       94.5944      128.4846      116.2161       96.8969      101.7695       96.6435      103.0295      125.3265      129.4568      116.5166      109.4415      121.5051      130.9677      123.8208      111.8656      112.7906      104.1735      106.2297      109.7697      113.6570      104.7471      112.2036      118.3638       90.7692       87.8342       91.6981       99.1426       84.5184       89.6098       81.7235       90.5388       85.3906       90.8780        0.0000        0.0000        0.0000        0.0000
        0.0000        0.0000        0.0000        0.0000        0.0000        0.0000        0.0000        0.0000        0.0000        0.0000        0.0000        0.0000        0.0000        0.0000        0.0000        0.0000        0.0000        0.0000        0.0000        0.0000        0.0000        0.0000        0.0000        0.0000        0.0000        0.0000        0.0000        0.0000        0.0000        0.0000        0.0000        0.0000        0.0000        0.0000        0.0000        0.0000        0.0000       16.7479       18.2640       21.3415       20.1528       26.8070       28.3794       30.2693       33.9969       35.8084       38.0201       28.5144       27.9550       26.8185       21.2455       21.6904       21.2425       21.1570       22.5675       14.7009       13.3075       11.4975       12.7838       16.2559       17.0402       13.6832       12.3747       13.4925       13.8873       18.0804       19.0085       17.1182       14.6155       14.0137       15.1080       12.6545       10.2746        0.0000        0.0000        0.0000        0.0000        0.0000        0.0000        0.0000        0.0000        0.0000        0.0000        0.0000        0.0000        0.0000        0.0000        0.0000        0.0000        0.0000        0.0000        0.0000        0.0000        0.0000        0.0000        0.0000        0.0000        0.0000        0.0000        0.0000        0.0000        0.0000        0.0000        0.0000        0.0000        0.0000        0.0000        0.0000        0.0000        0.0000        0.0000        0.0000        0.0000        0.0000        0.0000        0.0000        0.0000        0.0000        0.0000        0.0000        0.0000        0.0000        0.0000        0.0000        0.0000        0.0000        0.0000        0.0000        0.0000        0.0000        0.0000        0.0000        0.0000        0.0000        0.0000        0.0000        0.0000        0.0000        0.0000        0.0000        0.0000        0.0000        0.0000        0.0000        0.0000        0.0000        0.0000        0.0000        0.0000        0.0000        0.0000        0.0000        0.0000        0.0000        0.0000        0.0000        0.0000        0.0000        0.0000        0.0000        0.0000        0.0000        0.0000        0.0000        0.0000        0.0000        0.0000        0.0000        0.0000        0.0000        0.0000        0.0000        0.0000        0.0000        0.0000       40.4868       43.7192       44.6612       50.0715       50.1548       60.0491       65.1189       59.2978       57.3380       60.8758       61.5134       53.7071       47.3064       41.2529       48.8262       59.1329       53.0600       60.7241       63.0109       60.6792       51.1292       45.1867       32.4722       37.7099       49.3224       28.7655       22.1686       25.4632      112.5135       57.2042       46.0909       52.0305       66.2905       80.6613      114.1815      106.7848      108.4663      102.6648       95.5156       90.0122       94.4903      113.4491      114.1192      113.3912      127.7120      119.8048      105.9879       92.1879      116.0013      124.2880      112.9727       96.9324       88.5024       83.9902       95.1076      102.6100      108.4509      100.7375       99.6407       96.0294       86.9097       86.8503       89.3614       82.8610       79.7181       84.5923       98.2161       91.7598       81.2008        0.0000        0.0000        0.0000        0.0000        0.0000
        0.0000        0.0000        0.0000        0.0000        0.0000        0.0000        0.0000        0.0000        0.0000        0.0000        0.0000        0.0000        0.0000        0.0000        0.0000        0.0000        0.0000        0.0000        0.0000        0.0000        0.0000        0.0000        0.0000        0.0000        0.0000        0.0000        0.0000        0.0000        0.0000        0.0000        0.0000        0.0000        0.0000        0.0000        0.0000        0.0000       15.9957       18.2528       22.4225       27.6674       28.8886       33.2597       36.0269       36.2352       35.6747       39.1945       30.6932       25.8489       28.4184       26.4357       21.6250       17.2191       12.5918       11.5024       13.5973       13.5834       15.0743       12.4568       12.7009       18.5167       14.6638       14.0461       15.3922       14.9220       12.4385       12.9850       16.0415       17.3706       15.4620       13.1250       12.0608        9.9660        0.0000        0.0000        0.0000        0.0000        0.0000        0.0000        0.0000        0.0000        0.0000        0.0000        0.0000        0.0000        0.0000        0.0000        0.0000        0.0000        0.0000        0.0000        0.0000        0.0000        0.0000        0.0000        0.0000        0.0000        0.0000        0.0000        0.0000        0.0000        0.0000        0.0000        0.0000        0.0000        0.0000        0.0000        0.0000        0.0000        0.0000        0.0000        0.0000        0.0000        0.0000        0.0000        0.0000        0.0000        0.0000        0.0000        0.0000        0.0000        0.0000        0.0000        0.0000        0.0000        0.0000        0.0000        0.0000        0.0000        0.0000        0.0000        0.0000        0.0000        0.0000        0.0000        0.0000        0.0000        0.0000        0.0000        0.0000        0.0000        0.0000        0.0000        0.0000        0.0000        0.0000        0.0000        0.0000        0.0000        0.0000        0.0000        0.0000        0.0000        0.0000        0.0000        0.0000        0.0000        0.0000        0.0000        0.0000        0.0000        0.0000        0.0000        0.0000        0.0000        0.0000        0.0000        0.0000        0.0000        0.0000        0.0000        0.0000        0.0000       28.2912       29.2750       36.9357       34.7399       43.6648       52.2359       45.6058       59.3558       83.9552       69.7173       62.1060       65.0799       69.0558       68.1199       49.7230       38.8643       75.4728       80.0860       69.2672       47.6423       43.9490       60.9157       65.8324       48.4777       35.0352       34.1598       39.2518       30.2257       23.2356       22.4197       26.7335       48.6430       47.3730       50.1963       59.4225       94.2540      124.9068      125.9404      120.1461      116.2961       91.2005       79.9439       94.2729      110.2085      118.8180      110.5629      120.8347      129.6019      112.7000      105.1493      101.3850      102.3959       92.9630       93.4477       87.0033       94.1468      104.3005      100.5171       94.1842      104.7951       98.1827       97.0095       85.0703       86.9246       84.9432       77.2496       70.7182       63.6203       70.5805       75.9632       80.1582       60.0296        0.0000        0.0000        0.0000        0.0000        0.0000
        0.0000        0.0000        0.0000        0.0000        0.0000        0.0000        0.0000        0.0000        0.0000        0.0000        0.0000        0.0000        0.0000        0.0000        0.0000        0.0000        0.0000        0.0000        0.0000        0.0000        0.0000        0.0000        0.0000        0.0000        0.0000        0.0000        0.0000        0.0000        0.0000        0.0000        0.0000        0.0000        0.0000        0.0000        0.0000       25.3551       22.7478       28.1645       24.6662       27.0524       37.5161       42.8692       40.6183       41.3162       37.5544       34.5811       36.9889       33.5225       27.1122       21.0754       17.5075       12.8113       13.8121       13.9480       14.6930       12.0047       17.3940       15.3345       13.9411       18.2004       16.2729       16.8350       15.3834       13.6294       13.1809       14.9485       19.2624       20.7424       18.2837       13.4187       11.0700        9.0841        0.0000        0.0000        0.0000        0.0000        0.0000        0.0000        0.0000        0.0000        0.0000        0.0000        0.0000        0.0000        0.0000        0.0000        0.0000        0.0000        0.0000        0.0000        0.0000        0.0000        0.0000        0.0000        0.0000        0.0000        0.0000        0.0000        0.0000        0.0000        0.0000        0.0000        0.0000        0.0000        0.0000        0.0000        0.0000        0.0000        0.0000        0.0000        0.0000        0.0000        0.0000        0.0000        0.0000        0.0000        0.0000        0.0000        0.0000        0.0000        0.0000        0.0000        0.0000        0.0000        0.0000        0.0000        0.0000        0.0000        0.0000        0.0000        0.0000        0.0000        0.0000        0.0000        0.0000        0.0000        0.0000        0.0000        0.0000        0.0000        0.0000        0.0000        0.0000        0.0000        0.0000        0.0000        0.0000        0.0000        0.0000        0.0000        0.0000        0.0000        0.0000        0.0000        0.0000        0.0000        0.0000        0.0000        0.0000        0.0000        0.0000        0.0000        0.0000        0.0000        0.0000        0.0000        0.0000        0.0000        0.0000        0.0000        0.0000       23.2370       25.9209       26.0514       31.4476       34.1748       38.5431       37.4829       46.3083       61.6720       81.5898       68.0447       49.9786       55.5155       46.2226       41.5542       32.1064       39.3388       57.2461       46.3208       29.9195       28.5071       40.6427       52.4453       35.6796       26.7700       29.3119       32.5833       27.2109       22.6429       24.4163       27.1005       32.5522       54.1629       56.6544       61.4027       96.6672      118.0280      104.0396      121.6883      122.4595      111.2659       91.7149       83.0903       84.4239      107.8485      112.9177      110.2345       95.3255       93.6746       98.4824      101.1707      108.4417       98.2883       74.9444       74.2930       74.3981       81.4211       80.7533       86.8083       93.9506       86.9352       90.2561       87.3260       89.7721       82.2298       81.8601       74.5332       67.4217       53.3971       52.5111       51.8076       52.5692       58.3493        0.0000        0.0000        0.0000        0.0000        0.0000
        0.0000        0.0000        0.0000        0.0000        0.0000        0.0000        0.0000        0.0000        0.0000        0.0000        0.0000        0.0000        0.0000        0.0000        0.0000        0.0000        0.0000        0.0000        0.0000        0.0000        0.0000        0.0000        0.0000        0.0000        0.0000        0.0000        0.0000        0.0000        0.0000        0.0000        0.0000        0.0000        0.0000        0.0000        0.0000       35.5899       30.4632       27.4467       27.9327       33.2435       46.7154       52.3016       51.4681       44.0148       39.6684       38.6754       46.1417       44.7889       32.7565       27.2753       27.7625       65.0800       24.7673       19.5482       20.5456       15.7309       13.4103       22.3631       17.6945       21.1127       20.3335       15.5840       12.3546       12.4094       11.9243       14.1778       18.7957       19.1196       16.4063       11.2785        9.9626       10.1397        0.0000        0.0000        0.0000        0.0000        0.0000        0.0000        0.0000        0.0000        0.0000        0.0000        0.0000        0.0000        0.0000        0.0000        0.0000        0.0000        0.0000        0.0000        0.0000        0.0000        0.0000        0.0000        0.0000        0.0000        0.0000        0.0000        0.0000        0.0000        0.0000        0.0000        0.0000        0.0000        0.0000        0.0000        0.0000        0.0000        0.0000        0.0000        0.0000        0.0000        0.0000        0.0000        0.0000        0.0000        0.0000        0.0000        0.0000        0.0000        0.0000        0.0000        0.0000        0.0000        0.0000        0.0000        0.0000        0.0000        0.0000        0.0000        0.0000        0.0000        0.0000        0.0000        0.0000        0.0000        0.0000        0.0000        0.0000        0.0000        0.0000        0.0000        0.0000        0.0000        0.0000        0.0000        0.0000        0.0000        0.0000        0.0000        0.0000        0.0000        0.0000        0.0000        0.0000        0.0000        0.0000        0.0000        0.0000        0.0000        0.0000        0.0000        0.0000        0.0000        0.0000        0.0000        0.0000        0.0000        0.0000        0.0000       25.7437       20.2399       24.8986       27.1020       27.6220       33.6381       38.1714       29.9190       45.5888       60.3516       60.6623       46.3375       35.0144       36.9649       32.4080       28.6856       24.0185       20.5753       21.3661       23.4042       24.1317       33.1357       28.5610       37.7880       34.5206       33.9208       35.5659       31.7565       30.5881       32.4356       33.0246       34.3582       91.7414       64.4968       66.5223       86.8042      100.0572       98.7076      129.2985      124.8340      119.0317       94.4035       84.9137       78.9175       88.3014       86.4777       77.0619       95.5791       96.4861      112.7545      130.5666      115.1339       95.3206       68.5519       68.9799       62.8386       68.2339       67.0641       66.7347       63.6202       72.9967       75.8660       72.5047       79.8063       73.8039       69.1233       80.5857       78.8325       61.4193       53.4764       52.6937       52.9279       54.8322        0.0000        0.0000        0.0000        0.0000        0.0000        0.0000
        0.0000        0.0000        0.0000        0.0000        0.0000        0.0000        0.0000        0.0000        0.0000        0.0000        0.0000        0.0000        0.0000        0.0000        0.0000        0.0000        0.0000        0.0000        0.0000        0.0000        0.0000        0.0000        0.0000        0.0000        0.0000        0.0000        0.0000        0.0000        0.0000        0.0000        0.0000        0.0000        0.0000        0.0000        0.0000       34.5928       29.2021       26.5961       28.9621       38.4892       48.5935       52.3031       52.6961       46.6503       39.1349       40.9448       41.5337       38.6168       33.9190       33.6337       35.5505       29.4146       18.3292       19.3618       22.5716       17.6223       14.6964       16.1929       20.8604       23.9227       26.1464       15.2856       16.3940       15.3167       17.3329       19.1430       18.2768       20.6632       14.8955       11.4775       11.0236        0.0000        0.0000        0.0000        0.0000        0.0000        0.0000        0.0000        0.0000        0.0000        0.0000        0.0000        0.0000        0.0000        0.0000        0.0000        0.0000        0.0000        0.0000        0.0000        0.0000        0.0000        0.0000        0.0000        0.0000        0.0000        0.0000        0.0000        0.0000        0.0000        0.0000        0.0000        0.0000        0.0000        0.0000        0.0000        0.0000        0.0000        0.0000        0.0000        0.0000        0.0000        0.0000        0.0000        0.0000        0.0000        0.0000        0.0000        0.0000        0.0000        0.0000        0.0000        0.0000        0.0000        0.0000        0.0000        0.0000        0.0000        0.0000        0.0000        0.0000        0.0000        0.0000        0.0000        0.0000        0.0000        0.0000        0.0000        0.0000        0.0000        0.0000        0.0000        0.0000        0.0000        0.0000        0.0000        0.0000        0.0000        0.0000        0.0000        0.0000        0.0000        0.0000        0.0000        0.0000        0.0000        0.0000        0.0000        0.0000        0.0000        0.0000        0.0000        0.0000        0.0000        0.0000       23.7867       24.4491        0.0000       25.5703       23.2005       23.5666       20.7234       18.5870       28.1937       21.5597       28.8497       33.6764       26.6556       54.9418       56.3339       53.6841       43.7976       32.3165       26.9320       29.4287       29.4567       23.0698       21.2771       19.3862       22.2529       25.8218       32.8862       40.5197       57.1597       41.3507       59.1651       71.5379       56.2919       73.2729       57.3489       68.6487       52.3850      102.9192      100.0520       99.5090      100.7271      114.5661      124.9875      121.8194      114.5681       98.7979       90.9380       87.2670       95.6181       79.3791       76.0229       81.6107       93.1854      114.2123      117.8129      115.8620       93.1948       77.7215       80.5728       75.0143       73.8372       68.1047       63.7001       60.9731       61.5362       70.5033       79.5646       74.6352       64.7433       65.8837       69.4605       66.6257       68.4250       67.7277       61.1886       54.6334       50.8908        0.0000        0.0000        0.0000        0.0000        0.0000        0.0000        0.0000
        0.0000        0.0000        0.0000        0.0000        0.0000        0.0000        0.0000        0.0000        0.0000        0.0000        0.0000        0.0000        0.0000        0.0000        0.0000        0.0000        0.0000        0.0000        0.0000        0.0000        0.0000        0.0000        0.0000        0.0000        0.0000        0.0000        0.0000        0.0000        0.0000       58.8745       67.9582       49.1512       47.0850       57.9524       49.2349       36.3661       27.6994       26.0279       30.3298       38.4719       50.0178       54.2813       43.9313       45.1774       42.2394       38.7526       37.8364       35.5686       33.6841       36.5131       35.1448       26.2555       23.1658       26.4013       28.2533       26.2448       18.9205       15.4236       14.7807       18.5893       14.4416       14.6409       18.1332       19.9969       20.4993       22.1769       18.7847       15.9641       15.2528       14.5612       12.1814       10.0405        8.4995        0.0000        0.0000        0.0000        0.0000        0.0000        0.0000        0.0000        0.0000        0.0000        0.0000        0.0000        0.0000        0.0000        0.0000        0.0000        0.0000        0.0000        0.0000        0.0000        0.0000        0.0000        0.0000        0.0000        0.0000        0.0000        0.0000        0.0000        0.0000        0.0000        0.0000        0.0000        0.0000        0.0000        0.0000        0.0000        0.0000        0.0000        0.0000        0.0000        0.0000        0.0000        0.0000        0.0000        0.0000        0.0000        0.0000        0.0000        0.0000        0.0000        0.0000        0.0000        0.0000        0.0000        0.0000        0.0000        0.0000        0.0000        0.0000        0.0000        0.0000        0.0000        0.0000        0.0000        0.0000        0.0000        0.0000        0.0000        0.0000        0.0000        0.0000        0.0000        0.0000        0.0000        0.0000        0.0000        0.0000        0.0000        0.0000        0.0000        0.0000        0.0000        0.0000        0.0000        0.0000        0.0000        0.0000        0.0000        0.0000        0.0000        0.0000        0.0000       17.4719       27.1435       24.2922       25.7809       24.8368       21.7526       18.6798       21.3371       23.7024       19.3511       19.1974       21.4656       64.3287       54.3809       57.2616       57.0351       42.7814       32.8985       32.6148       27.5952       28.1908       25.9393       26.9239       26.7516       29.9118       41.5422       45.7720       44.8773       47.8621       39.6860       57.6519       69.9970       59.4609       46.5949       61.7949       84.7839       70.9175       63.7732      112.9864      143.8167      146.6926      116.0111      100.2956       85.3700       88.8942       89.6290       98.5998      101.8815      107.1284       93.9092       79.7195       85.6237       98.0421      126.5611      113.5662       94.7390       86.0312       81.3442       77.5705      102.4128       74.5229       72.8248       63.6447       72.3729       74.0054       62.6428       58.5476       65.7315       70.2445       77.4215       63.6104       69.5216       68.4716       62.9093       70.5707       66.0402       55.9438        0.0000        0.0000        0.0000        0.0000        0.0000        0.0000        0.0000        0.0000
        0.0000        0.0000        0.0000        0.0000        0.0000        0.0000        0.0000        0.0000        0.0000        0.0000        0.0000        0.0000        0.0000        0.0000        0.0000        0.0000        0.0000        0.0000        0.0000        0.0000        0.0000        0.0000        0.0000        0.0000        0.0000        0.0000       64.5537       80.2496       90.5243       72.2320       67.6981       49.3325       47.4583       49.7355       43.8070       30.0702       31.6951       37.0145       46.6435       35.9549       39.8514       44.1697       40.4516       41.3186       42.4764       36.6359       36.1237       32.5158       31.8480       32.1116       34.4700       30.7966       26.1487       27.0681       36.1304       23.5940       17.6765       12.4777        9.1449       15.2999       13.8625       14.4178       14.4785       17.9358       20.3685       20.7978       15.3147       15.1793       13.9446       13.8720       14.0792       13.4619       10.0306       11.7577        9.9826       11.5549       12.7468       12.2619       11.8079        8.9113       13.5758       15.7013        0.0000        0.0000        0.0000        0.0000        0.0000        0.0000        0.0000        0.0000        0.0000        0.0000        0.0000        0.0000        0.0000        0.0000        0.0000        0.0000        0.0000        0.0000        0.0000        0.0000        0.0000        0.0000        0.0000        0.0000        0.0000        0.0000        0.0000        0.0000        0.0000        0.0000        0.0000        0.0000        0.0000        0.0000        0.0000        0.0000        0.0000        0.0000        0.0000        0.0000        0.0000        0.0000        0.0000        0.0000        0.0000        0.0000        0.0000        0.0000        0.0000        0.0000        0.0000        0.0000        0.0000        0.0000        0.0000        0.0000        0.0000        0.0000        0.0000        0.0000        0.0000        0.0000        0.0000        0.0000        0.0000        0.0000        0.0000        0.0000        0.0000        0.0000        0.0000       10.8504       11.5467       12.5726       13.1788        8.5940        0.0000        0.0000        0.0000        0.0000       13.8096       13.2904       13.0965       14.7709       17.3137       19.3648       18.7878       18.2581       16.2565       15.0354       15.7108       15.5634       21.1876       19.9879       18.9328       41.1822       54.7790       52.3874       48.9779       31.3274       36.0659       31.7277       30.7785       32.6740       29.9161       33.7671       43.9637       40.0039       34.7171       32.1597       42.7717       41.0037       53.6574       53.8618       47.5266       68.8075       75.6646       64.5365       74.4270       81.6642      118.3897      124.2688      112.7709       75.6353       81.9788       79.2876       84.1508       91.4772       98.2872      117.3725      116.2152       90.6377       75.5655       80.4898       88.0838      102.7518      103.1857       99.1466       97.4896      100.2631      101.8276       96.0523       94.8730       76.0903       68.1251       86.5561       67.1410       65.0267       55.7617       67.9719       68.4485       69.8173       68.0129       74.3568       75.1066       79.3004       76.0012       69.4335       65.0528        0.0000        0.0000        0.0000        0.0000        0.0000        0.0000        0.0000        0.0000
        0.0000        0.0000        0.0000        0.0000        0.0000        0.0000        0.0000        0.0000        0.0000        0.0000        0.0000        0.0000        0.0000        0.0000        0.0000        0.0000        0.0000        0.0000        0.0000        0.0000        0.0000        0.0000        0.0000        0.0000        0.0000       55.4046       60.0694       56.0470       48.3952       45.6019       36.5551       36.4142       38.6912       39.3352       36.3438       36.9654       32.8055       38.4251      108.4941       78.1678       34.2646       31.8074       33.3782       37.4718       35.3677       33.5345       30.9027       31.0553       34.5396       34.9045       35.0029       31.1383       32.6681       30.5438       32.2985       24.2223       23.3005       22.5383       22.9135       22.9185       16.9442       16.3020       16.6110       19.2376       20.2528       20.5208       16.4166       17.2298       16.7268       16.7049       16.2880       18.7606       15.9375       10.0029       10.9507       10.5985        9.5875        8.8372       10.0025       16.5889       15.0506        9.5834        8.0485        9.3801        0.0000        0.0000        0.0000        0.0000        0.0000        0.0000        0.0000        0.0000        0.0000        0.0000        0.0000        0.0000        0.0000        0.0000        0.0000        0.0000        0.0000        0.0000        0.0000        0.0000        0.0000        0.0000        0.0000        0.0000        0.0000        0.0000        0.0000        0.0000        0.0000        0.0000        0.0000        0.0000        0.0000        0.0000        0.0000        0.0000        0.0000        0.0000        0.0000        0.0000        0.0000        0.0000        0.0000        0.0000        0.0000        0.0000        0.0000        0.0000        0.0000        0.0000        0.0000        0.0000        0.0000        0.0000        0.0000        0.0000        0.0000        0.0000        0.0000        0.0000        0.0000        0.0000        0.0000        0.0000        0.0000        0.0000        0.0000        0.0000        9.7593        9.3520        9.0478        8.2989        8.3936        9.8992        8.4096        9.6708       14.2352       17.1253       21.5332       14.0040        9.3129       12.1600        8.8013       14.1297       16.1929       12.1619       12.2603       11.9554       12.7765       13.5500       15.1955       10.6805       12.2130       17.6275       20.2915       17.1907       21.3582       19.8884       26.8161       25.1354       25.4449       26.6958       23.5967       25.2937       28.8618       34.6413       33.7412       30.6252       31.0845       21.9667       26.6527       43.2568       43.1248       48.9455       46.7229       59.9547       91.0659       74.2217       96.6397       88.5781       68.8313       72.6211       78.1060       81.8669       96.6932      101.5049      107.8407      103.4204      109.0703      100.8074      112.3378      107.1575       94.6591      102.8056      105.3323       81.6258       86.9569       85.2970       80.2244       75.6967       70.5327       79.7570       75.6639       68.3166       67.9910       83.0915       74.8393       77.5231       77.4528       81.7060        0.0000        0.0000       96.0506       90.7534       88.9559       89.3230        0.0000        0.0000        0.0000        0.0000        0.0000        0.0000        0.0000        0.0000        0.0000
        0.0000        0.0000        0.0000        0.0000        0.0000        0.0000        0.0000        0.0000        0.0000        0.0000        0.0000        0.0000        0.0000        0.0000        0.0000        0.0000        0.0000        0.0000        0.0000        0.0000        0.0000        0.0000        0.0000        0.0000        0.0000        0.0000       64.5553       76.4369       64.5783       71.9419       37.5128      161.6746       99.7563       34.6213       36.9226       37.8986       33.1656       29.9398       33.2463       40.8704       33.5850       33.0817       32.5638       32.8461       34.3361       32.5268       34.0851       33.1759       32.1452       32.5015       33.7964       32.3018       26.8928       27.4219       21.1007       22.9976       24.2410       19.6677       16.8300       24.6405       21.3840       21.6840       23.8149       22.4960       21.5757       20.0588       21.9812       21.0074       19.8072       18.8870       19.3151       15.8297       15.6687       11.7782       12.4967       10.6863       11.2510        9.8210       11.4807       17.0141       11.6173        9.2095        8.3255        7.2717        8.5499        4.6790        0.0000        0.0000        0.0000        0.0000        0.0000        0.0000        0.0000        0.0000        0.0000        0.0000        0.0000        0.0000        0.0000        0.0000        0.0000        0.0000        0.0000        0.0000        0.0000        0.0000        0.0000        0.0000        0.0000        0.0000        0.0000        0.0000        0.0000        0.0000        0.0000        0.0000        0.0000        0.0000        0.0000        0.0000        0.0000        0.0000        0.0000        0.0000        0.0000        0.0000        0.0000        0.0000        0.0000        0.0000        0.0000        0.0000        0.0000        0.0000        0.0000        0.0000        0.0000        0.0000        0.0000        0.0000        0.0000        0.0000        0.0000        0.0000        0.0000        0.0000        0.0000        0.0000        0.0000        0.0000        0.0000        0.0000        9.4929        9.8552       10.4898        8.1198        7.8869        8.9621       12.1897       17.9557       20.6027        8.6724        6.9713        6.6354       10.3424        7.9014        8.0465       12.3512       12.6237       13.3499       10.3657       11.4341       11.7605       12.7050       11.2627       10.1580       17.6002       13.7631       14.6634       10.1225       11.7910       17.4236       23.1648       30.8478       24.7350       27.8053       29.1599       31.6756       26.8141       35.7783       27.2612       19.6105       17.8729       19.0098       23.5338       24.8367       30.9885       38.0174       41.8147       66.2233       75.9337       79.7261       72.8969       66.6663       79.9944       91.6069       91.4208       99.6499       95.4440       88.4969       87.3226       93.0777      105.9826      122.0128      140.4745      111.5648       91.1626       87.0015       84.6008       82.9977       90.6386       90.1812       79.6217       74.2677       78.6702       91.3155       78.2337       67.1816       73.1176       75.3635       74.6697       80.1093       98.9817        0.0000        0.0000        0.0000        0.0000        0.0000        0.0000        0.0000        0.0000        0.0000        0.0000        0.0000        0.0000        0.0000        0.0000        0.0000        0.0000
        0.0000        0.0000        0.0000        0.0000        0.0000        0.0000        0.0000        0.0000        0.0000        0.0000        0.0000        0.0000        0.0000        0.0000        0.0000        0.0000        0.0000        0.0000        0.0000        0.0000        0.0000        0.0000        0.0000        0.0000        0.0000        0.0000        0.0000       35.2912       34.6487       42.4856       36.0953       39.0532       40.0521       40.3260       39.8974       42.4591       33.1565       33.7662       32.7102       37.9528       45.0083       41.9626       38.2753       40.8760       43.4444       42.8858       40.0285       38.9869       34.9452       32.8096       35.1849       30.5103       26.6022       32.8111       34.2363       34.8598       28.9517       23.5781       20.0489       23.0482       26.8681       23.0316       23.2364       21.0837       20.3208       23.9280       21.4307       17.8599       18.1496       18.0819       16.9138       18.6727       21.1443       18.7559       13.5176       12.6005       12.9765       14.6936       17.8750       21.2305       15.0875       12.8064       11.5006       12.9021        8.0118        5.3385        3.7760        6.7812        4.3767        3.2775        0.0000        0.0000        0.0000        0.0000        0.0000        0.0000        0.0000        0.0000        0.0000        0.0000        0.0000        0.0000        0.0000        0.0000        0.0000        0.0000        0.0000        0.0000        0.0000        0.0000        0.0000        0.0000        0.0000        0.0000        0.0000        0.0000        0.0000        0.0000        0.0000        0.0000        0.0000        0.0000        0.0000        0.0000        0.0000        0.0000        0.0000        0.0000        0.0000        0.0000        0.0000        0.0000        0.0000        0.0000        0.0000        0.0000        0.0000        0.0000        0.0000        0.0000        0.0000        0.0000        0.0000        0.0000        0.0000        0.0000        0.0000        0.0000        0.0000        0.0000        0.0000        9.3367        9.7976        9.7505        9.9978        8.6126        8.7794        9.0522       16.2735       15.7678       17.3391        7.2855        6.3253        6.1491        7.0639        5.3291        6.9527        7.7617        8.4156        8.9726        9.5739       11.4864       12.9856       15.1669       15.6667       14.2436       19.2410       23.9026       19.0406       11.8322       16.8611       20.6408       33.1731       27.9343       24.2695       33.2509       31.6645       35.7532       35.0396       35.6853       21.4167       17.0522       16.8766       20.3079       23.8167       27.0424       32.5832       39.8431       61.6791       82.6898       85.5327       88.5993       71.7748       75.9887       89.1004      101.6681      111.1735      112.8089       99.6645       92.2074       97.5166      102.7484       99.6837      112.8926      109.9253      103.5835       96.3805       95.6911       85.1856       98.1151      106.1473      108.6642       91.2803       90.7631       94.6052      105.4631       89.4995       83.8175       80.3833       76.6740       73.6096       75.5869       83.5807        0.0000        0.0000        0.0000        0.0000        0.0000        0.0000        0.0000        0.0000        0.0000        0.0000        0.0000        0.0000        0.0000        0.0000        0.0000        0.0000
        0.0000        0.0000        0.0000        0.0000        0.0000        0.0000        0.0000        0.0000        0.0000        0.0000        0.0000        0.0000        0.0000        0.0000        0.0000        0.0000        0.0000        0.0000        0.0000        0.0000        0.0000        0.0000        0.0000        0.0000        0.0000        0.0000        0.0000       28.3380       29.3799       34.6800       31.4308       34.2188       35.9734       37.6226       40.2949       44.3199       39.1788       40.3643       48.1912       47.1637       94.5684       82.8632       78.3384       61.0357       47.4141       48.1547       45.3961       43.4384       48.0032       51.0527       49.5220       45.0843       35.6075       45.6885       40.4843       29.8090       30.1469       25.9375       25.2433       28.6858       29.9132       25.4945       26.0043       28.2327       29.0715       32.1701       20.4883       20.0837       21.3029       19.2640       15.8049       13.3567       13.8683       12.9054       12.0435       15.1591       15.9952       19.4181       14.6215       20.9337       20.1444       20.2486       14.6971        8.1966        8.1501        4.7813        2.4619        1.9824        2.4028        4.4050        0.0000        0.0000        0.0000        0.0000        0.0000        0.0000        0.0000        0.0000        0.0000        0.0000        0.0000        0.0000        0.0000        0.0000        0.0000        0.0000        0.0000        0.0000        0.0000        0.0000        0.0000        0.0000        0.0000        0.0000        0.0000        0.0000        0.0000        0.0000        0.0000        0.0000        0.0000        0.0000        0.0000        0.0000        0.0000        0.0000        0.0000        0.0000        0.0000        0.0000        0.0000        0.0000        0.0000        0.0000        0.0000        0.0000        0.0000        0.0000        0.0000        0.0000        0.0000        0.0000        0.0000        0.0000        0.0000        0.0000        0.0000        0.0000        0.0000        0.0000        0.0000        0.0000       17.6590        9.7666        9.7477        9.0688        9.6037       14.6049       14.3505       13.9185       13.5280        7.9208        7.2364        6.1100        8.3507        4.7437        6.3346        7.7145        8.4947        9.6433        9.8945       12.9905       14.8792       17.9059       19.8981       12.5609       20.4578       24.7162       26.0748       26.2968       21.5566       14.0386       14.9076       18.8542       18.4627       34.4698       40.2966       37.9485       29.8986       31.3487       18.1214       22.4311       25.0408       28.4558       34.5300       38.8529       49.8634       55.5132       67.6417       86.1190       96.5527       94.5841       84.5821       83.2229       87.2683       99.5780      127.5710      112.3462      109.8198      110.4767      112.0039      117.0540       88.9061       87.8721       93.3199      106.6278      106.5795      103.9036      107.3897      105.9201      125.6671      112.7070       98.8960      107.1998       97.2165       85.6237       81.2402       76.6392       72.7645       72.3696       79.7893       87.6945       95.3213        0.0000        0.0000        0.0000        0.0000        0.0000        0.0000        0.0000        0.0000        0.0000        0.0000        0.0000        0.0000        0.0000        0.0000        0.0000        0.0000
        0.0000        0.0000        0.0000        0.0000        0.0000        0.0000        0.0000        0.0000        0.0000        0.0000        0.0000        0.0000        0.0000        0.0000        0.0000        0.0000        0.0000        0.0000        0.0000        0.0000        0.0000        0.0000        0.0000        0.0000        0.0000        0.0000        0.0000        0.0000       31.6504       33.8702       38.6166       39.4029       37.7949       37.8215       39.6621       45.0674       44.7155       47.3684       48.2501       53.5172       68.0254      125.5315      111.9492       68.0793       59.0471       62.1409       58.1771       54.5875       60.5990       66.1936       69.1527       57.6943       44.3744       53.0994       42.9995       39.0918       37.2410       33.7011       34.7650       37.5029       62.7960       43.8041       36.5384       36.1329       32.3065       32.6746       35.6283       30.0924       25.8067       20.7634       15.4789        9.6370       13.9795       13.3203       12.5856       15.0081       16.6472       22.9889       26.5790       21.5754       21.3255       18.1641       15.7539       10.7992        5.3790        3.5551        6.3820        9.9629       11.2040        6.8790       10.4899        0.0000        0.0000        0.0000        0.0000        0.0000        0.0000        0.0000        0.0000        0.0000        0.0000        0.0000        0.0000        0.0000        0.0000        0.0000        0.0000        0.0000        0.0000        0.0000        0.0000        0.0000        0.0000        0.0000        0.0000        0.0000        0.0000        0.0000        0.0000        0.0000        0.0000        0.0000        0.0000        0.0000        0.0000        0.0000        0.0000        0.0000        0.0000        0.0000        0.0000        0.0000        0.0000        0.0000        0.0000        0.0000        0.0000        0.0000        0.0000        0.0000        0.0000        0.0000        0.0000        0.0000        0.0000        0.0000        0.0000        0.0000        0.0000        0.0000        0.0000        0.0000        0.0000        6.7609        6.9469        7.0046        7.5469       14.9432        8.0446       14.8627       15.7289        8.8848        7.2479        7.1303        4.4224        4.3939        9.2130        7.4089        8.0349        7.8006        8.1967       10.7012       18.6292       16.0804       20.1901       24.6151       29.5460       30.6745       44.6230       32.0204       20.6975       20.1576       22.5330       23.9034       22.6199       28.0879       26.2372       22.0689       25.9800       23.4381       25.6335       27.9764       39.2981       36.0177       38.6887       45.9960       52.3112       60.0361       66.9009       79.3389       69.4772       75.3864       75.9400       85.2749      107.7239      130.6862      105.4220       93.4141      114.6607      124.3811      166.4286      176.5946      146.1034      143.2513      147.8210      143.5442      119.6870      118.8308      111.1673      110.5402      117.6872      114.2768       97.1785       83.0125       81.0385       74.8546       74.7623       84.1630       75.9772       89.0058       85.7260       91.2774      106.6202        0.0000        0.0000        0.0000        0.0000        0.0000        0.0000        0.0000        0.0000        0.0000        0.0000        0.0000        0.0000        0.0000        0.0000        0.0000        0.0000
        0.0000        0.0000        0.0000        0.0000        0.0000        0.0000        0.0000        0.0000        0.0000        0.0000        0.0000        0.0000        0.0000        0.0000        0.0000        0.0000        0.0000        0.0000        0.0000        0.0000        0.0000        0.0000        0.0000        0.0000        0.0000        0.0000        0.0000        0.0000       37.2396       43.8974       47.8243       48.2939       49.6533       48.3025       48.2748       46.1565       43.9135       43.8660       44.3463       53.8744       55.8568       56.9975       59.8855       58.8814       64.1160       67.8301       94.3600      114.9202       94.8952       71.0432       83.5443       67.4842       68.3782       61.2463       46.5992       42.8250       40.5014       34.7311       38.2944       28.1696       31.7453       38.3598       44.7384       44.0700       53.6295       39.5207       44.8523       37.9636       28.7025       25.0384       18.5939       16.0060       10.9592       11.9120       17.0232       18.0345       15.2252       28.3426       45.5927       25.8273       17.1415       16.3189       17.9238       14.9635        9.6320        5.1804        6.8443       11.9574       19.9856        5.8787        9.5945        0.0000        0.0000        0.0000        0.0000        0.0000        0.0000        0.0000        0.0000        0.0000        0.0000        0.0000        0.0000        0.0000        0.0000        0.0000        0.0000        0.0000        0.0000        0.0000        0.0000        0.0000        0.0000        0.0000        0.0000        0.0000        0.0000        0.0000        0.0000        0.0000        0.0000        0.0000        0.0000        0.0000        0.0000        0.0000        0.0000        0.0000        0.0000        0.0000        0.0000        0.0000        0.0000        0.0000        0.0000        0.0000        0.0000        0.0000        0.0000        0.0000        0.0000        0.0000        0.0000        0.0000        0.0000        0.0000        0.0000        0.0000        0.0000        0.0000        0.0000        6.0212        7.3163        7.0225        6.4783        6.5262        7.0637        9.3118        9.0887       12.8551        8.1591        7.7716        8.0294        5.8678        4.3874        3.7127        4.1466        6.9681        7.0556        9.5420       14.4309       14.4954       19.8461       31.3747       35.1582       30.8814       32.4305       30.2276       52.1658       39.5203       33.7523       32.2252       31.3071       27.9114       20.2639       16.9066       15.7725       13.6903       15.8091       19.6461       23.1988       28.0042       33.4040       38.0950       48.9314       54.8420       56.5640       67.4641       82.3016       76.6200       66.0017       75.1854      104.1021      122.8292      113.6309       97.6959      108.7373      101.6879      122.5831      153.3132      142.2514      179.6674      151.9866      150.1273      119.5424      108.8593      107.1349      150.6273      134.3649      108.1403      114.9822      126.8028      128.9371       97.4476       84.2118       68.1022       67.3811       83.7281       95.8337      102.9411      110.5003      105.4420      113.8457        0.0000        0.0000        0.0000        0.0000        0.0000        0.0000        0.0000        0.0000        0.0000        0.0000        0.0000        0.0000        0.0000        0.0000        0.0000        0.0000
        0.0000        0.0000        0.0000        0.0000        0.0000        0.0000        0.0000        0.0000        0.0000        0.0000        0.0000        0.0000        0.0000        0.0000        0.0000        0.0000        0.0000        0.0000        0.0000        0.0000        0.0000        0.0000        0.0000        0.0000        0.0000        0.0000        0.0000        0.0000       59.3513       63.2297       68.9650       69.5473       66.6945       57.3797       58.5697       54.9889       56.5118       52.9349       52.6364       50.5347       58.8459       59.7879       63.3478       65.8873       74.8648       75.2140       90.9890      102.7352       87.1920       59.6654       70.2030       83.3641       64.9704       57.2347       44.1996       39.4802       45.8259       37.5516       28.2014       22.8924       21.9522       23.5883       28.6901       34.5722       40.5812       42.3391       38.2688       31.5647       25.0006       29.6568       16.2714       13.3196        9.1391       14.8434        8.9722       10.0995        9.8237       12.1454       15.9924       24.9356       32.0350       23.7141       15.2353       19.6927       15.8292       15.1778        7.1483        3.9739        6.0792        6.2982        5.4203        6.2839        0.0000        0.0000        0.0000        0.0000        0.0000        0.0000        0.0000        0.0000        0.0000        0.0000        0.0000        0.0000        0.0000        0.0000        0.0000        0.0000        0.0000        0.0000        0.0000        0.0000        0.0000        0.0000        0.0000        0.0000        0.0000        0.0000        0.0000        0.0000        0.0000        0.0000        0.0000        0.0000        0.0000        0.0000        0.0000        0.0000        0.0000        0.0000        0.0000        0.0000        0.0000        0.0000        0.0000        0.0000        0.0000        0.0000        0.0000        0.0000        0.0000        0.0000        0.0000        0.0000        0.0000        0.0000        0.0000        0.0000        0.0000        0.0000        9.3761       10.8765       10.0884       11.5919        8.6858        7.7372        8.4860       11.1104        9.4032       10.3266        9.7418        8.8560        9.4538       10.0064        6.0526        6.1978        7.3619       10.1896       14.4182       15.9069       27.4269       26.9599       22.4479       79.9737       33.2750       33.8573       32.7354       34.3755       51.0069       34.0398       30.7568       35.8768       33.3412       19.4236       16.7073       13.3214       14.4024       12.5990       14.9068       26.6422       28.3709       30.4369       33.1494       43.7085       58.7425       70.4917       60.7723       77.5602       70.5185       79.8885       79.6479      110.9198      138.4989      128.4496      134.0523      114.5175      112.1244      115.2828      106.8234      123.2195      125.5786      140.3910      135.7932      122.6260      108.5130      105.3003      113.2262      135.6950      144.1333      120.6548      111.6184      114.5526      102.7438       95.3892      106.1488       89.9507       95.5535      106.1265      100.0080      109.5779      114.7097      127.2942      111.2488      116.2210        0.0000        0.0000        0.0000        0.0000        0.0000        0.0000        0.0000        0.0000        0.0000        0.0000        0.0000        0.0000        0.0000        0.0000        0.0000
        0.0000        0.0000        0.0000        0.0000        0.0000        0.0000        0.0000        0.0000        0.0000        0.0000        0.0000        0.0000        0.0000        0.0000        0.0000        0.0000        0.0000        0.0000        0.0000        0.0000        0.0000        0.0000        0.0000        0.0000        0.0000        0.0000        0.0000       66.0865       73.8438       70.6467       68.9985       67.9816       57.4894       54.3987       51.2401       50.1441       55.5783       61.3468       63.6215       66.5359       73.9404       88.1540       81.1146       77.4501       79.5665       72.2217       67.0367       59.9410       58.7578       49.7537       45.9133       46.4875       52.0897       46.1578       62.3231       51.6768       51.9506       41.6110       31.4784       21.2425       17.7863       15.7610       13.7100       11.4817       11.6873       14.2726       15.7352       16.8423       11.3202       10.3738       10.0238        5.9978        4.3977        3.2206        4.0251        6.1802        8.2516        6.9938        6.7896        9.6463       11.7044       19.8224       10.5226        9.7805       40.9651        9.3195       12.8198       14.1125       15.3534        7.5587        8.6108        7.1819        9.7196        0.0000        0.0000        0.0000        0.0000        0.0000        0.0000        0.0000        0.0000        0.0000        0.0000        0.0000        0.0000        0.0000        0.0000        0.0000        0.0000        0.0000        0.0000        0.0000        0.0000        0.0000        0.0000        0.0000        0.0000        0.0000        0.0000        0.0000        0.0000        0.0000        0.0000        0.0000        0.0000        0.0000        0.0000        0.0000        0.0000        0.0000        0.0000        0.0000        0.0000        0.0000        0.0000        0.0000        0.0000        0.0000        0.0000        0.0000        0.0000        0.0000        0.0000        0.0000        0.0000        0.0000        0.0000        0.0000        0.0000       22.5137       17.6313       16.1681       14.6276       13.2268       12.7176       10.3581       10.6831       14.9959       12.3936       15.4624       13.4785       13.1394       13.7047       18.2788       12.7248        9.7844        9.5128       15.8265       18.2153       13.8125       16.4249       22.4164       39.8536       79.5661       30.5607       29.4460       32.1897       37.3852       38.3914       39.5446       54.9935       28.9817       22.7257       18.3910       16.5092       16.2436       17.3825       15.6052       20.1683       35.1898       55.4325       33.7478       45.5196       47.4873       79.5481       73.1378       84.4114       79.4617       82.3367      103.4864      139.1621      127.6615      133.4965      156.6220      135.6867      124.6143      129.2153      138.3296      131.1886      140.9784      139.4817      140.4418      143.8622      136.9763      120.1103      120.5271      154.1177      178.6048      148.8204      130.1487      121.1659      111.8566       90.6769       87.2510       80.4130       80.8296       94.0188       97.8572       96.9756      117.2588      117.9449      125.3092      115.4533        0.0000        0.0000        0.0000        0.0000        0.0000        0.0000        0.0000        0.0000        0.0000        0.0000        0.0000        0.0000        0.0000        0.0000        0.0000        0.0000
        0.0000        0.0000        0.0000        0.0000        0.0000        0.0000        0.0000        0.0000        0.0000        0.0000        0.0000        0.0000        0.0000        0.0000        0.0000        0.0000        0.0000        0.0000        0.0000        0.0000        0.0000        0.0000        0.0000        0.0000        0.0000        0.0000        0.0000       60.6983       65.0066       62.4880       58.5079       57.6951       55.7903       63.3828       66.3287       57.1067       78.2752       65.5347       67.6347       69.5197       68.9747       70.4128       68.0206       71.4446       69.2266       65.1704       56.3076       52.7918       50.6610       41.9718       41.6444       38.6666       39.8209       47.8391       46.9947       39.9573       36.1998       31.9855       23.8861       18.6415       13.2020       10.6180        7.1404        4.6001        5.0456        6.7275        6.5444        5.7299        5.1108        6.6151        6.1076        4.3289        9.4568        1.6175        3.5474        4.5795        4.9583        4.4847        5.3405        5.0748        4.5007        7.3607        5.0546        4.6363       11.7402       12.7734       15.6846       16.2100       23.6910       11.5639       10.8559       13.0437       15.4104       13.3690       20.4314       17.8480       14.1359       14.8607       15.9997       15.9375       24.6031        0.0000        0.0000        0.0000        0.0000        0.0000        0.0000       25.5526       24.2729       21.2429       26.1018        0.0000        0.0000        0.0000        0.0000        0.0000        0.0000        0.0000        0.0000        0.0000        0.0000        0.0000        0.0000        0.0000        0.0000        0.0000        0.0000        0.0000        0.0000        0.0000        0.0000        0.0000        0.0000        0.0000        0.0000        0.0000        0.0000        0.0000        0.0000        0.0000        0.0000        0.0000        0.0000        0.0000        0.0000        0.0000        0.0000       17.2946       20.7081       28.5467       31.1416       28.4292       23.7320       25.2511       19.8745       22.2599       17.7981       17.6092       20.7503       23.8815       21.8749       18.5969       19.6207       25.5473       24.3943       24.6212       20.9130       20.7809       21.5721       17.7825       21.1087       24.7304       33.5811       57.3160       45.0204       47.7206       49.6751       58.8535       49.5045       33.4846       40.4909       36.4242       29.5652       34.9223       25.7311       24.5201       27.7895       26.8804       24.5916       31.1399       38.3813       47.6013       53.3527       58.0967       69.4373       84.8003       94.9309      110.1981      105.3364      131.4751      152.9589      148.9206      171.2693      183.8412      166.0453      181.5541      162.2593      142.0575      129.0434      132.8820      133.9763      144.6814      162.5934      179.0220      162.3139      177.0441      185.8262      163.7511      149.5297      135.3771      134.4032      131.9055      112.2151      100.8306       91.3233       91.9540       99.1443      113.8124      111.0614      118.1792      116.3746      109.8693      118.2399        0.0000        0.0000        0.0000        0.0000        0.0000        0.0000        0.0000        0.0000        0.0000        0.0000        0.0000        0.0000        0.0000        0.0000        0.0000        0.0000
        0.0000        0.0000        0.0000        0.0000        0.0000        0.0000        0.0000        0.0000        0.0000        0.0000        0.0000        0.0000        0.0000        0.0000        0.0000        0.0000        0.0000        0.0000        0.0000        0.0000        0.0000        0.0000        0.0000        0.0000        0.0000        0.0000       65.9124       61.6550       67.4819       68.0028       59.7956       57.2115       57.2833       64.3106       65.0805       58.2888       65.4153       78.1966      110.0753      114.0347       91.5227       81.9761       73.0186       65.9890       55.5947       51.1980       57.9806       69.2666       76.8294       52.2989       39.3815       35.8330       33.3578       43.1556       40.7591       35.0407       31.7411       24.9014       21.1568       12.6550        9.0977        8.3600        5.8236        3.8972        3.6977        4.4763        4.1901        3.8911        5.4908        6.5249        5.0444        3.3418        4.9520        5.5158        2.4744        2.7379        3.3947        3.7324        3.2712        2.6890        2.7345        1.0484        1.3128        3.6319        4.3376        6.1471        5.4925        8.5763        6.2073        3.8235        6.4440       11.3997       12.1814       13.6122       22.1411       15.0672        8.9515       12.6367       12.6901       14.2599       10.7892       10.9730       14.8149       10.9241        7.5613        6.8905        6.5329       23.8168       33.6392       31.2709       22.3478       21.8910       24.7641       23.6370       38.4554        0.0000        0.0000        0.0000        0.0000        0.0000        0.0000        0.0000        0.0000        0.0000        0.0000        0.0000        0.0000        0.0000        0.0000        0.0000        0.0000        0.0000        0.0000        0.0000        0.0000        0.0000       22.6283       22.7129       22.0881       22.0970       18.8916       23.7980       27.4317       32.8546       27.8712       25.2980       24.1509       26.8611       21.5550       28.4041       28.3242       29.8748       29.3914       28.0912       28.3874       24.3806       23.7176       21.9709       22.8647       26.9665       26.6524       22.6707       23.7371       26.7152       31.1630       26.9832       21.9792       25.5200       21.7123       20.9347       27.1807       30.0884       34.9613       38.5007       43.2602       53.1498       70.8513       73.9852       64.9217       44.3978       38.8382       37.2204       33.6659       33.7095       32.8911       33.0975       30.7002       36.9871       35.8681       40.0864       52.6689       63.6702       62.2838       73.5108       84.2093       96.6496      108.4156      128.3582      149.6203      134.3274      170.1310      188.1900      188.4149      200.2624      177.4619      151.5268      152.0701      125.5822      122.0919      133.0246      149.3085      154.5560      176.6315      194.3001      197.0962      215.0171      191.6707      180.9145      170.4291      158.4812      157.8974      149.7932      131.0425      108.7169       97.1112      105.8759      113.0742      111.4634      115.8542      131.7760      135.9677        0.0000        0.0000        0.0000        0.0000        0.0000        0.0000        0.0000        0.0000        0.0000        0.0000        0.0000        0.0000        0.0000        0.0000        0.0000        0.0000        0.0000        0.0000
        0.0000        0.0000        0.0000        0.0000        0.0000        0.0000        0.0000        0.0000        0.0000        0.0000        0.0000        0.0000        0.0000        0.0000        0.0000        0.0000        0.0000        0.0000        0.0000        0.0000        0.0000        0.0000        0.0000        0.0000        0.0000        0.0000       67.7703       66.7880       62.7179       59.2142       60.5337       67.2987       71.0558       84.9160       89.6212       85.4684       64.3935       59.2320       62.9492       66.6405       63.5309       80.8866       69.5146       91.4640       75.7178       60.6800       60.4663       50.3802       42.0542       37.6140       35.1240       28.8170       27.0783       26.0772       22.3154       18.5962       15.6885       14.4348       10.1166        6.9830        7.2442        7.0906        6.0499        4.4359        4.9776        3.8726        2.9500        2.6070        3.9932        4.4763        3.6032        3.7986        5.0827        5.1015        4.5940        3.6157        3.7298        3.6679        2.4985        1.2892        1.0407        0.7312        0.7487        2.0291        2.3702        6.6344        5.8652        6.0971        4.2518        4.2826        7.7539       11.6128       11.2178       20.6930       22.2749       14.2161       12.3140       14.8364       19.2180       19.6560        8.3737       14.3921       18.4712       24.5136       17.0276       18.0606       28.0783       32.6033       35.6027       34.2389       24.2806       24.3141       22.3104       37.2738       36.2754       29.7456       28.4660       29.0477        0.0000        0.0000        0.0000        0.0000        0.0000        0.0000        0.0000        0.0000        0.0000        0.0000        0.0000        0.0000       25.3672       29.3230       32.3537       34.4470       30.8812       25.1160       23.8545       35.9914       34.2786       22.6989       26.3035       31.3264       40.9536       39.0844       29.5206       28.3299       24.6221       29.5998       30.6621       31.9397       28.7174       29.3988       30.5731       31.7135       25.9781       25.6056       28.1490       24.2197       30.1054       29.2916       30.9402       31.8635       29.3036       42.5939       41.5314       24.4311       25.7015       23.3097       25.7477       22.3423       29.6942       33.4642       28.9016       36.2371       35.7826       49.2485       64.9988       62.6786       57.3091       43.4118       45.8016       47.3680       40.9577       39.1934       40.7064       34.6972       37.6487       39.1565       45.7861       57.9003       70.6695       88.6756       98.3374      104.0304      112.8384      128.9617      152.7907      189.0748      187.6992      183.0847      186.1656      170.3410      149.2000      157.7165      160.7473      169.1145      146.8936      132.7862      145.6487      151.0623      155.5770      170.4442      189.7790      215.2239      203.3044      198.6456      192.1183      185.3891      199.7126      190.6781      165.3219      150.4823      142.3706      138.1787      115.2710      101.4481      111.3545        0.0000      111.2413      120.5716      118.4678        0.0000        0.0000        0.0000        0.0000        0.0000        0.0000        0.0000        0.0000        0.0000        0.0000        0.0000        0.0000        0.0000        0.0000        0.0000        0.0000        0.0000        0.0000
        0.0000        0.0000        0.0000        0.0000        0.0000        0.0000        0.0000        0.0000        0.0000        0.0000        0.0000        0.0000        0.0000        0.0000        0.0000        0.0000        0.0000        0.0000        0.0000        0.0000        0.0000        0.0000        0.0000        0.0000        0.0000       61.9178       70.4363       79.5360       74.9413       57.7845       61.1023       72.5609       64.6798       57.0192       62.9227       57.2411       47.4713       41.9026       40.4513       44.4707       46.0754       44.8485       39.8781       39.6537       37.2633       37.3659       36.6017       33.6897       31.1742       31.4543       29.0675       19.2982       18.0900       17.6959       97.7276       83.1790       21.4173       10.8134        9.6836        6.9768        5.8917        5.0502        4.1189        3.7060        4.3620        4.8444        3.6888        2.0453        1.4379        1.5480        1.9593        1.5770        3.7936        5.6585        4.9946        3.8942        4.2819        3.2601        1.7182        0.9654        1.0572        0.6475        0.6540        2.0036        2.3081        6.7609        3.5019        3.7393        5.4646        5.0090       10.0084       12.4303       13.9884       17.7303       19.1516       19.7489       19.5785       17.4525       21.9638       13.3917        9.7754        9.0963       12.1299       10.2411       23.9945       45.1574       65.0648       30.4919       31.6498       32.3431       29.6281       32.3054       33.5069       36.5117       37.2922       33.4516       32.7391       32.9650       33.6490       42.3214       49.9616        0.0000        0.0000        0.0000        0.0000        0.0000        0.0000        0.0000        0.0000       33.2940       33.5934       35.1922       49.6395       40.5079       26.8078       28.5043       38.9424       39.0236       33.6130       35.1039       50.1424       51.7102       47.1721       41.5030       37.1976       38.1948       31.0484       31.5916       63.9695       65.0013       33.5938       30.4671       32.6415       31.0875       30.5613       23.7070       28.6692       29.0311       25.3648       37.7936       41.7702       43.4859       28.0785       28.6858       28.6612       27.3165       25.1921       26.6020       27.5932       25.3242       31.2880       28.3763       26.5242       26.1998       33.1970       54.7300       66.5554       65.4958       63.0330       54.7116       56.8323       55.4372       53.1215       46.6396       41.8023       44.8655       49.3097       51.0720       62.5343       81.8432       79.3441       82.7882       99.7278      130.0548      164.9208      168.7739      197.2296      184.2766      165.3564      186.0277      224.8150      210.2929      198.6739      167.8024      173.8803      168.3895      164.8858      174.3993      171.1777      164.9626      177.6480      198.3267      198.9876      212.5209      210.2234      201.9706      200.7665      187.3644      185.7047      187.5830      159.2051      160.8744      147.1767      133.2521      134.8865        0.0000        0.0000        0.0000        0.0000        0.0000        0.0000        0.0000        0.0000        0.0000        0.0000        0.0000        0.0000        0.0000        0.0000        0.0000        0.0000        0.0000        0.0000        0.0000        0.0000        0.0000        0.0000        0.0000        0.0000
        0.0000        0.0000        0.0000        0.0000        0.0000        0.0000        0.0000        0.0000        0.0000        0.0000        0.0000        0.0000        0.0000        0.0000        0.0000        0.0000        0.0000        0.0000        0.0000        0.0000        0.0000        0.0000       52.3693       53.7428       54.6931       58.4310       77.7908       92.2998       75.3228       69.0872       66.6098       66.2216       51.4887       41.1225       39.8626       34.1819       28.3182       22.8481       26.0011       23.6578       25.6632       24.3639       19.1730       13.2175       13.2604        9.4825       10.2151        8.7740        7.7421        9.6937       11.0327        9.5286        9.2348       25.4029      154.3330      139.8298       45.5002        6.6476        6.9446        7.1221        5.4345        3.8790        5.7547        6.8969        3.3187        3.3206        3.2582        2.7241        1.6811        1.9181        1.7164        1.0350        0.9458        7.7382        3.4077        0.7624        0.7632        0.9831        1.0437        1.5000        1.6347        1.9740        2.5218        3.3895        5.5623        4.2382        5.1767        6.3257        9.9438        9.7669       16.2793       19.4957       15.6379       16.4104       18.2635       18.2974       16.0696       19.2658       24.8006       18.4614       12.7296       14.6393       22.0790       23.7103       12.2507       19.2180       20.6936       32.7808       43.6483       32.4071       33.6146       35.1581       36.6948       31.6730       41.4297       42.6566       39.1450       35.7513       38.4276       35.8841       40.2940       38.2583       35.2174       27.6399       27.1758       26.8511       28.3842       24.6612       21.7203       27.0449       37.2242       44.1522       41.4715       35.4955       35.6792       38.6176       37.8838       31.6159       37.3038       53.9816       55.9203       46.3797       44.4204       43.7039       42.7677       43.5497       46.0231       44.8384       54.0040       60.3840       53.8992       45.4814       35.8715       30.2773       23.5774       22.3018       35.7108       28.5538       21.3394       40.4275       46.0815       30.3511       31.3550       32.6849       32.2498       38.4271       29.2607       21.5249       25.2614       30.0140       35.4330       46.9102       35.6213       44.6749       62.4395       62.2255       67.9633       72.2123       78.6767       78.2066       75.3388       73.2751       66.4221       72.1780       54.7718       57.1357       76.5359       99.8770       96.5487       76.8990       88.7405       97.9688      115.2171      145.2674      173.1923      224.6229      210.2554      224.4111      248.0047      273.8288      290.8548      288.7395      267.0728      238.4005      216.7509      222.0812      226.2310      224.8579      219.1033      219.6854      214.7057      227.7101      216.6172      207.9099      209.7778      199.8362      190.5000      187.7379      198.6136      182.1072      153.3235      154.8451      157.0699      146.8777        0.0000        0.0000        0.0000        0.0000        0.0000        0.0000        0.0000        0.0000        0.0000        0.0000        0.0000        0.0000        0.0000        0.0000        0.0000        0.0000        0.0000        0.0000        0.0000        0.0000        0.0000        0.0000        0.0000        0.0000        0.0000
        0.0000        0.0000        0.0000        0.0000        0.0000        0.0000        0.0000        0.0000        0.0000        0.0000        0.0000        0.0000        0.0000        0.0000        0.0000        0.0000        0.0000        0.0000       48.9777       48.6632       52.3910       55.7545       59.0635       59.0937       53.9873       52.0116       50.1772       54.1987       52.4414       51.6594       53.5509       42.8715       34.6834       23.7858       22.1027       16.0162       19.0085       19.5778       26.6477       18.7169       13.2497       10.5511        8.5904        5.6326        4.2138        4.7079        6.4432        6.6851        5.2892        5.3397        8.1371        8.6426        8.5528        6.9664        6.9026        5.6628        5.0639        5.0229        4.1343        5.6826        5.2178        4.3914        4.3305        3.8946        4.0189        3.2354        3.0635        1.9113        1.6272        2.0205        3.5135        3.4988        1.3688        8.6156        1.0775        1.1192        3.2231        9.0565        1.5510        1.5241        1.8924        2.4837        3.4575        5.7198        5.3104        5.2423        6.1458        6.7905        8.0110       10.5408       18.6157       12.4944       12.3087       19.8192       23.8475       22.1317       18.6100       27.4758       26.8039       20.3247       17.9818       18.1425       23.6353       23.5315       31.1150       27.5554       41.1866       44.9026       42.5273       41.2475       38.0825       27.0780       31.1704       36.3346       39.2174       43.9101       37.1284       36.1842       30.8629       26.4104       25.9167       25.0988       22.3634       21.6315       22.5751       20.8595       19.2261       18.4564       16.4649       29.3909       38.1223       40.0662       41.8053       37.3948       46.2817       37.0933       45.5194       37.8719       48.7226       65.2387       58.1273       60.2395       51.1288       53.3956       50.7003       46.6615       46.0830       57.8739       59.8663       59.5492       60.4325       48.2499       52.2926       38.7853       27.7174       28.2158       25.6377       25.6334       27.0049       38.1312       37.1921       29.7355       29.0113       28.8819       39.7903       43.4533       38.2875       33.3255       41.8777       40.5608       31.1750       38.6250       49.4099       58.4687       82.5376       84.9946       81.4137       89.6438       83.3915       98.3685       92.7649       72.5813       60.1189       47.6282       60.2345       49.8970       73.1377      138.3679      138.6792      143.9489      139.0259      131.1056      148.0606      166.4524      198.2490      239.4451      253.4931      255.6933      281.0555      322.9392      319.8688      309.1348      313.5050      304.0238      265.6434      283.9175      254.5863      251.4760      243.8040      241.7871      252.2296      252.1099      236.3590      226.9063      231.6329      219.5425      206.0928      209.1125      191.9146      171.7917      161.6189        0.0000        0.0000        0.0000        0.0000        0.0000        0.0000        0.0000        0.0000        0.0000        0.0000        0.0000        0.0000        0.0000        0.0000        0.0000        0.0000        0.0000        0.0000        0.0000        0.0000        0.0000        0.0000        0.0000        0.0000        0.0000        0.0000        0.0000        0.0000
        0.0000        0.0000        0.0000        0.0000        0.0000        0.0000        0.0000        0.0000        0.0000        0.0000        0.0000        0.0000        0.0000        0.0000        0.0000       40.8792       44.1475       50.0219       50.2606       48.7111       53.0531       55.3475       61.3435       51.6380       48.3306       47.5597       46.5763       44.0665       38.2017       36.1924       27.6354       25.4793       20.6889       19.7524       15.6431       12.7637       16.2740       18.7419       20.9607       12.8800        6.3819        6.8134        5.8910        3.3157        3.4507        4.7877        4.8867        5.4095        4.8920        4.5987        6.2858        4.7627        3.7403        3.3812        3.0918        3.6516        3.2450        3.9252        2.4193        3.3395        3.3284        4.4481        4.2803        4.3311        3.0765        2.8991        2.6031        1.7456        1.7713        1.4782        1.9712        0.9967        1.5631        1.2624        0.4433        1.4003        6.2094        4.0956        1.4840        1.8889        1.8449        2.9670        4.6603        6.2858        7.8506        5.7490        6.0502        8.2065        8.0269       10.2229       18.4840       16.0744       14.1022       20.2075       23.8289       22.0712       27.6011       31.4464       30.2170       28.8545       20.1180       28.5776       34.6764       33.6515       32.0643       29.5869       38.0624       34.8402       30.1610       32.8403       35.4117       36.0042       27.7152       29.9097       31.1993       32.7150       35.2537       32.3965       31.8483       30.7560       28.7093       25.8333       22.2428       33.7311       34.9492       23.5655       19.9820       21.8617       19.5589       25.3089       32.9441       36.7569       32.4290       39.5780       55.7102       63.3931       49.9977       45.8072       52.6510       56.0207       68.1037       75.4458       68.1909       65.9845       79.0278       65.8376       51.2772       53.1288       55.7350       56.5206       60.1499       51.1153       50.8698       42.0086       26.0005       30.7737       30.5773       25.6203       25.9099       28.4822       33.5845       45.1671       34.9927       25.5794       30.0639       35.8556       33.6116       30.3318       36.0651       32.4241       37.0593       53.1583       53.2217       58.6726       74.8571      102.4315      106.4041      106.4550       97.4975       85.8201      105.3515       86.0830       74.1695       80.4515       50.8356       47.8268       90.2351      172.4467      166.4075      139.1979      131.4798      133.4410      169.7003      221.5101      217.4359      236.3732      254.5722      285.9773      308.4171      298.9006      310.3266      321.8950      317.0417      292.8570      288.2682      298.2093      289.7119      275.6782      268.6606      264.1244      261.6126      267.8611      261.8994      258.1901        0.0000      223.7206      204.0272      195.2528      175.5931      163.1413      156.2035        0.0000        0.0000        0.0000        0.0000        0.0000        0.0000        0.0000        0.0000        0.0000        0.0000        0.0000        0.0000        0.0000        0.0000        0.0000        0.0000        0.0000        0.0000        0.0000        0.0000        0.0000        0.0000        0.0000        0.0000        0.0000        0.0000        0.0000        0.0000
        0.0000        0.0000        0.0000        0.0000        0.0000        0.0000        0.0000        0.0000        0.0000        0.0000        0.0000        0.0000        0.0000       33.0290       36.4759       46.2937       57.4512       60.0397       54.5503       56.7469       56.7206       51.0518       51.5112       47.3636       45.8614       41.0583       45.0806       32.8239       16.1564       15.0073       17.7018       19.1641       15.4814       14.5195       13.1632       12.9135       13.8706       13.7615       12.1292        7.7393        4.7906        4.7518        4.8043        1.2366        3.3935        4.1548        3.7455        4.2628        4.3496        3.6872        3.0688        2.8580        2.7163        2.4925        2.4008        1.7037        1.4186        1.3810        1.8312        2.9600        1.8883        1.9793        1.8467        1.7029        1.7718        1.8811        2.2794        1.6887        1.7191        1.6964        2.5358        0.6007        2.6531        0.6546        1.0706        3.6757        4.1737        1.6157        0.9620        1.8796        3.2497        4.9173        6.4663        6.7638        4.9457        5.1461        4.4555        7.5203       11.8206       12.8441       19.3864       20.2567       13.2466       20.3779       25.3151       23.8798       28.3959       21.9216       23.0709       24.4122       19.1122       21.4939       38.7786       22.5014       23.8642       31.2953       35.5513       48.5475       50.5372       36.9034       33.8433       40.5435       33.2664       33.5499       35.3278       41.5979       39.6044       44.9172       40.1401       30.4189       27.5111       26.2525       27.1870       32.2713       28.9180       23.4171       22.9220       22.8049       23.2320       24.1205       23.4757       29.3350       31.8901       36.0330       51.7069       49.3215       47.3209       42.1023       44.4694       42.3990       47.9912       59.1600       66.0026       70.5858       79.4437       65.0004       62.4261       59.2255       56.5918       64.1805       73.6940       70.9153       56.0324       41.2701       37.7837       34.7648       35.4789       31.2878       30.4890       32.4806       40.0945       42.1124       37.4817       30.2108       29.4227       29.6914       32.1838       43.2897       46.7783       39.4349       50.7428       72.2071       78.9707       71.4109       78.5453      111.9077      118.2843      107.3517      107.2833       98.6663       95.7941       99.9754       85.5019       73.2572       62.5749       66.9500       83.8688       96.9623      118.8000      109.1726      112.6177      161.6516      187.1433      186.4159      179.3235      199.9386      287.7229      289.7505      320.8223      315.7933      311.4109      286.9907      284.6034      301.1098      314.3779      357.8130      333.9685      304.2179      282.9057      270.8763      263.8735      253.5361      258.8762        0.0000        0.0000        0.0000        0.0000        0.0000        0.0000        0.0000        0.0000        0.0000        0.0000        0.0000        0.0000        0.0000        0.0000        0.0000        0.0000        0.0000        0.0000        0.0000        0.0000        0.0000        0.0000        0.0000        0.0000        0.0000        0.0000        0.0000        0.0000        0.0000        0.0000        0.0000        0.0000        0.0000        0.0000        0.0000        0.0000
        0.0000        0.0000        0.0000        0.0000        0.0000        0.0000        0.0000        0.0000        0.0000       26.0539        0.0000        0.0000       30.3915       32.9533       37.9146       43.5403       55.5149       58.3048       54.9063       55.2313       55.6641       49.3701       48.0703       55.3284       51.5146       36.0564       34.6794       22.5493       26.5617       14.2539       11.1086       11.4399       12.7665       12.9507       12.8954       10.7269        8.5998        7.2405        8.6983        4.6685        3.8812        3.7900        3.9181        2.2958        4.1953        4.1222        2.1102        2.5723        2.7116        2.5745        3.3962        3.3928        1.7422        0.9008        0.8134        0.7240        0.8314        1.2515        0.9643        1.1324        1.2081        1.1078        1.1858        1.0546        0.9036        1.2084        1.7125        1.2761        1.4202        1.3340        0.8442        0.4901        0.3495        1.0007        1.8786        0.3758        3.8176        1.9572        1.1693        1.5189        5.3656        9.9311       14.4313       10.7757        6.3342        8.4201       11.0951       12.5555        9.9398       12.1278       18.2568       21.6270       21.0745       26.4246       24.7799       24.5279       23.0020       25.4975       25.7126       25.8030       23.7152       23.4480       26.3906       17.7431       30.2834       28.7161       32.9068       27.8819       41.2990       32.6558       30.6919       35.8826       32.7015       36.2129       44.1875       42.1293       39.0707       34.5472       32.2443       22.8191       24.0851       23.1053       23.8609       22.4660       24.6489       22.9890       21.5362       23.2451       27.3442       26.3142       24.0354       38.4235       48.7495       39.0506       49.8808       44.2565       44.6125       37.3377       33.6982       38.3655       43.8205       46.6008       43.4841       50.0490       55.2156       64.2387       62.4356       57.2036       55.7205       57.2237       70.8443       59.5310       49.8458       42.3738       37.8611       36.0128       40.8919       39.5337       37.1233       43.1939       35.8501       41.7864       42.7431       41.3503       35.5431       37.4115       36.3086       45.1485       49.6973       49.8971       56.0788       77.7082       89.4100      105.8970      110.8496      128.4817      146.4456      142.2941      125.5659      100.3222       94.8853       89.7769       87.6169       66.0366       63.9770       80.0395       98.3163      117.7543       89.6358       86.0842      104.7460      186.9575      201.0781      167.8253      185.2897      268.9434      300.4634      296.6153      314.5472      301.7963      280.9917      272.2346      303.3444      312.3566      356.7425      339.4422      305.7982      309.8460      301.2567      297.6330      279.4258      251.4734        0.0000        0.0000        0.0000        0.0000        0.0000        0.0000        0.0000        0.0000        0.0000        0.0000        0.0000        0.0000        0.0000        0.0000        0.0000        0.0000        0.0000        0.0000        0.0000        0.0000        0.0000        0.0000        0.0000        0.0000        0.0000        0.0000        0.0000        0.0000        0.0000        0.0000        0.0000        0.0000        0.0000        0.0000        0.0000        0.0000        0.0000
        0.0000        0.0000        0.0000        0.0000        0.0000       38.9711       11.9746       59.1235       86.3848       20.9352       30.6106       30.2533       30.8498       40.1465       48.7716       51.7376       50.0509       46.3514       44.3542       43.0591       45.1873       40.1443       37.6351       31.6952       29.3355       30.5378       25.7382       14.9045       21.4783       17.9375       13.5706       12.0477       14.1237       14.0887       11.4900        8.9029        7.9426        6.9546        6.7029        4.2541        3.8684        3.4045        3.7521        3.1034        2.5601        1.8998        2.1398        2.6115        1.7581        1.9387        2.8462        2.5029        1.3675        0.7002        0.4946        0.4573        0.6261        0.5765        0.6174        0.5073        0.6111        0.8943        1.2713        0.7726        1.3181        1.8046        1.8675        0.8665        0.8940        0.8617        0.7634        0.5784        0.5319        0.8334        1.4843        0.5181        0.5620        1.8308        3.0039        2.7225        1.5250       10.0228       10.8659       10.1097        9.1818        9.8817       11.5380       13.1953       16.2076       21.0053       24.7155       23.8907       21.5335       19.2969       20.8683       17.4803       26.3241       24.7922       20.9058       29.0289       29.1414       23.8720       21.9840       21.7720       27.9698       27.7139       27.1961       33.1149       35.3247       34.4187       40.5332       49.9137       47.5158       50.7158       54.0585       44.7775       41.0421       34.8020       35.4501       33.2562       22.4217       24.9637       29.0954       29.2699       26.1534       23.4451       24.9586       25.2828       25.0678       32.7423       31.0314       31.5917       33.5214       31.4739       36.8552       45.2628       44.9251       37.7983       35.1508       33.3919       42.6965       40.1536       39.3883       49.9375       65.0607       64.3890       53.6728       53.9685       52.3457       58.4234       65.1220       69.3793       52.8794       37.7755       46.6070       55.5364       59.5678       54.6991       42.5391       38.8806       38.6141       53.8491       60.0881       45.1048       48.9617       46.6867       41.9379       42.7765       47.2917       50.1890       58.6328       78.6682       98.0566      110.1370      127.2555      131.5397      148.3349      144.8479      131.6452      107.2634      108.7757       99.3219       96.3704       73.5507       80.2606       85.7752       87.9657       93.3741       88.8427       91.0307      143.2343      203.6039        0.0000        0.0000      254.6448      280.3446      271.4459      287.8687      317.5378      301.8313      294.9575      280.2682      294.2343      319.8082      311.0776      308.4883      302.1762      320.5537      316.0036      307.8568      285.5112        0.0000        0.0000        0.0000        0.0000        0.0000        0.0000        0.0000        0.0000        0.0000        0.0000        0.0000        0.0000        0.0000        0.0000        0.0000        0.0000        0.0000        0.0000        0.0000        0.0000        0.0000        0.0000        0.0000        0.0000        0.0000        0.0000        0.0000        0.0000        0.0000        0.0000        0.0000        0.0000        0.0000        0.0000        0.0000        0.0000        0.0000        0.0000
        0.0000        0.0000        0.0000        0.0000       13.8100       33.3704       14.2308       18.9682       17.5841       31.2130       34.5501       32.1750       38.1528       45.2893       40.7394       38.4618       41.7035       37.0146       35.5301       32.5787       32.9405       32.8185       27.7462       23.5613       21.1753       19.4426       21.3915       17.3787       16.7718       14.3711       12.0911       11.6058       11.3133       10.6329        9.7987        8.9307        8.2599        7.3827        6.2168        3.9052        3.4424        3.5804        3.9752        4.5955        4.4671        4.7366        5.5070        3.6202        2.2644        2.3242        2.0258        1.2261        0.5965        0.4208        0.3448        0.3053        0.2783        0.2867        0.3303        0.4888        0.8850        0.7898        0.8186        0.9133        1.5856        1.6621        1.7843        0.8688        0.7702        0.6628        0.5263        0.8675        0.5887        0.6698        0.9142        3.0725        8.2382       13.6614       16.0235        7.9595        7.9322       12.6042        8.8793        6.7208        9.4416       11.4119       11.8133        9.6154        9.5453       16.8455       17.5384       17.3366       18.5116       18.5885       20.9302       22.4502       26.2615       20.8242       18.1538       24.5567       23.1390       24.9723       25.0850       26.9872       37.0838       31.8654       28.2368       36.8981       38.6989       40.6664       44.9478       42.0205       43.2004       51.3493       60.1548       51.0893       45.2301       39.9806       35.6769       29.9362       30.0214       28.9876       29.1859       28.2088       20.7584       18.2726       21.0884       27.1910       29.6024       28.1186       37.3659       32.8198       27.6407       29.1538       33.9796       35.0075       37.9849       30.0661       22.5062       30.5590       37.2331       37.5783       38.8282       58.0652       58.8369       54.8878       53.7288       49.1320       46.7410       58.4476       69.3619       81.6078       54.4089       43.0823       52.7000       65.5927       78.4324       71.6762       71.5246       62.8556       62.9047       68.6689       69.6715       68.1526       77.9019       53.6611       50.2726       58.1594       57.1638       68.5509       66.9317       96.0086      120.7630      128.4929      128.3825      136.9437      145.7836      147.2462      145.1769      125.8417      112.8294      107.9474       95.3554       91.3037      109.5725      101.2807      105.5810      115.0614      109.1873      135.6739      163.1904        0.0000        0.0000        0.0000      247.3065      301.0918      298.2182      306.7162      329.1158      304.2191      298.2084      303.8043      296.9367      317.7903      323.5126      321.7469      333.5200      340.7736        0.0000        0.0000        0.0000        0.0000        0.0000        0.0000        0.0000        0.0000        0.0000        0.0000        0.0000        0.0000        0.0000        0.0000        0.0000        0.0000        0.0000        0.0000        0.0000        0.0000        0.0000        0.0000        0.0000        0.0000        0.0000        0.0000        0.0000        0.0000        0.0000        0.0000        0.0000        0.0000        0.0000        0.0000        0.0000        0.0000        0.0000        0.0000        0.0000        0.0000        0.0000
        0.0000        0.0000       26.0337       13.8744       11.4504       12.5036       19.2711       19.6018       26.7535       34.6072       29.0129       29.4966       22.2736       26.3368       26.4305       30.3525       37.2073       39.1988       38.2144       30.5494       24.1985       25.8619       23.2459       19.3357       19.9649       19.6531       20.4142       17.7214       16.4230       13.9861       12.5374       11.5084       10.7390        9.7963        9.1065        7.7202        6.9768        6.0548        5.1740        3.5344        3.0229        2.7429        3.5928        2.8557        2.0376        1.7781        2.1775        2.9857        1.4694        1.1202        1.2167        0.7124        0.3703        0.4876        0.3632        0.3702        0.2578        0.3307        1.2120        1.6281        1.1716        0.5799        0.9095        1.3107        2.1635        2.1747        1.9763        1.1196        0.5599        0.6004        0.8201        1.2480        3.1128        4.5128        4.7100        6.9251       13.5149       16.4529       10.1047        5.9216        7.5585        7.8606        6.2935        4.0113        3.3012        9.7046       11.0026       15.1026       12.7586       15.6568       20.0391       17.5495       20.3756       23.0715       28.4254       28.4021       25.5055       28.6733       29.1456       28.7885       27.6487       28.4826       29.0368       33.5026       27.4606       25.2133       24.0822       27.2213       37.5646       36.7734       36.7160       41.1726       42.5260       47.9745       50.0251       38.9511       44.3668       43.4139       35.8092       39.1758       32.9662       32.9535       30.3379       27.9687       25.9077       17.9149       21.6245       36.3255       39.3228       35.8354       52.8445       27.6380       27.0187       34.8013       36.9152       31.5419       28.0193       20.4335       21.4575       35.1828       40.5323       47.5226       52.4489       93.1644       75.3070       70.0646       54.1812       58.5110       43.2237       54.2589       67.7283       77.7854       56.7682       60.5749       90.4492      108.7894      132.4754      101.2520      100.2012       85.1912       81.6507       71.4938       84.8411       77.1324       75.1256       65.2373       64.7242       68.0786       79.7418       85.3750       83.7787      114.2373      153.1764      152.9979      152.2031      150.3260      143.6110      144.2156      139.9583      116.0860      115.7397      109.7768      113.7393      110.4898      112.3023      109.3290      116.3812      139.5933      129.9840      192.4360        0.0000        0.0000        0.0000      221.6155      268.6902      290.8261      307.2358      302.0650      310.9635      313.2358      334.4481      327.2431      308.3362      326.5209      325.9225      323.2529      309.7346        0.0000        0.0000        0.0000        0.0000        0.0000        0.0000        0.0000        0.0000        0.0000        0.0000        0.0000        0.0000        0.0000        0.0000        0.0000        0.0000        0.0000        0.0000        0.0000        0.0000        0.0000        0.0000        0.0000        0.0000        0.0000        0.0000        0.0000        0.0000        0.0000        0.0000        0.0000        0.0000        0.0000        0.0000        0.0000        0.0000        0.0000        0.0000        0.0000        0.0000        0.0000        0.0000
        0.0000       11.3189       13.4039       11.2711       11.9755       13.5000       20.0628       22.7805       19.3552       16.7042       16.7973       14.1146       14.9461       16.6832       21.9740       20.1096       22.1169       22.3876       22.1081       15.6966       13.7859       17.4096       18.3702       17.8754       16.3940       13.0901       12.9128       10.0041       11.3729        9.2837        9.2599        7.4318        6.9058        6.2060        5.7641        5.7356        5.4646        4.2410        4.1732        1.8989        1.1167        0.8648        0.7788        0.8493        2.1780        2.4010        1.7341        0.6414        0.2817        0.2627        0.7470        0.4453        0.5747        0.7500        0.5060        0.8784        2.3327        3.9561        3.0961        2.3176        0.4823        0.5471        0.9523        1.6981        2.5084        2.4689        3.0423        2.9238        2.8851        3.1898        4.0011        5.7987        7.6179        7.3362        4.1702        2.6436        3.0077        3.8387        3.1254        3.8949        5.1968        6.5501        7.0537        6.0378        7.2468        9.0617       10.0358       18.0108       30.2432       24.2418       23.2869       25.3939       28.3898       22.2317       21.4894       29.2993       28.6437       30.4467       36.0061       28.8602       29.2604       32.9488       35.1280       32.8354       27.3259       23.6508       25.5993       26.6127       31.4782       26.9011       29.2369       28.4641       33.1399       39.2292       43.1466       49.8199       51.5273       45.7517       34.1990       35.6297       31.3197       30.5603       30.8758       32.8063       30.8471       21.9845       22.4311       37.5889       30.9307       53.6969       35.7563       26.5559       34.4152       42.8122       38.6846       36.7588       34.0218       26.5435       27.9811       38.5812       49.5491       49.2567       51.4516       61.8254       76.4581       60.6241       48.5812       41.6034       51.5684       50.3436       44.3455       52.5166       68.2001       87.6694       99.1464      103.8849       98.5802      111.6111      106.9725       95.3365       98.7967       92.4140      100.2184       89.0206       90.8721       80.9816       81.8429      101.6731      108.4387      107.4123      103.4316      121.8811      156.6845      139.9186      144.3170      144.3794      137.1966      134.4805      128.4802      139.2645      140.6156      148.7089      136.3724      134.1760      126.0137      139.9019      173.1713      214.1312        0.0000        0.0000        0.0000        0.0000      184.2464      198.8503      213.7701      231.4341      286.1485      292.8802      310.3325      355.6538      335.1364      316.8915      325.3663      328.6937      308.0124      306.2813        0.0000        0.0000        0.0000        0.0000        0.0000        0.0000        0.0000        0.0000        0.0000        0.0000        0.0000        0.0000        0.0000        0.0000        0.0000        0.0000        0.0000        0.0000        0.0000        0.0000        0.0000        0.0000        0.0000        0.0000        0.0000        0.0000        0.0000        0.0000        0.0000        0.0000        0.0000        0.0000        0.0000        0.0000        0.0000        0.0000        0.0000        0.0000        0.0000        0.0000        0.0000        0.0000        0.0000
        0.0000       15.9111       15.0640       10.2775       11.8170       15.2719       16.0803       14.3095       13.2293       18.2413       15.6841       13.2005       14.5480       12.9962       13.5867       14.7735       16.2584       15.0171       17.5491       16.5351       19.6421       22.9451       16.0398       12.5458       12.8277       12.7490       11.6340        8.3083       10.8246        8.3717        7.3780        6.9928        7.7141        7.0450        5.1712        4.9079        4.0334        3.2542        2.8694        1.5662        0.8554        0.4931        0.4203        1.2860        1.2350        1.3767        3.0881        1.3245        0.5189        1.0237        0.8523        0.9049        1.9198        2.8102        4.0092        4.2481        3.4558        1.2256        0.9785        0.7795        1.0021        1.0639        1.2913        1.6382        2.0918        2.3999        3.1278        3.3554        3.8076        4.1725        5.0783        4.7729        4.2675        3.8445        3.4090        3.1544        2.6689        2.8621        2.9658        6.8373        5.5443        5.6771        5.8572        6.9483        7.7425       10.7241       18.8271       31.2662       37.6696       28.4259       29.9802       31.0422       32.6301       37.7019       34.2988       34.5997       33.6581       35.7729       44.8898       49.3867       52.0599       46.0254       47.7584       32.4169       18.9961       37.0958       45.5152       36.2216       25.7073       22.5476       19.4600       22.8841       25.9970       31.7891       37.3190       49.2253       57.5334       49.4423       33.3450       34.8829       35.4901       35.4990       31.4846       34.9405       28.4203       26.0243       25.2353       28.2707       23.2537       32.8292       32.3856       39.4982       44.1872       44.0710       36.0232       44.4554       61.7133       38.8866       28.8582       35.3855       40.5035       55.1854       47.8402       61.6328       76.6503       63.0982       44.6881       41.3649       44.1071       45.5316       44.3709       55.8210       76.4139      111.1627      125.1148       98.7097      101.5542      117.9396      105.3072       96.4991       98.3034      104.2962      108.5891      110.7100      120.8784      123.4687      101.9495      114.6116      127.0453      114.0464      126.4527      126.8942      140.3192      144.4291      147.5724      152.2389      135.1071      139.5480      133.6628      131.6429      139.7160      145.5513      134.8419      128.5716      128.2819      178.5143        0.0000        0.0000        0.0000        0.0000        0.0000      184.8700      192.9997      238.4466      228.1594      241.3660      287.1991      311.6738      307.9452      343.9430      392.9268      332.4517      279.6322      322.4738        0.0000        0.0000        0.0000        0.0000        0.0000        0.0000        0.0000        0.0000        0.0000        0.0000        0.0000        0.0000        0.0000        0.0000        0.0000        0.0000        0.0000        0.0000        0.0000        0.0000        0.0000        0.0000        0.0000        0.0000        0.0000        0.0000        0.0000        0.0000        0.0000        0.0000        0.0000        0.0000        0.0000        0.0000        0.0000        0.0000        0.0000        0.0000        0.0000        0.0000        0.0000        0.0000        0.0000        0.0000        0.0000
       10.8918       16.4136       13.7643        9.8363       15.6588       14.8853       13.9606       12.1095       17.0921       21.9404       22.5494       11.7502        9.0808        8.9928        9.8467       12.3412       13.6857       15.0358       16.7073       14.8858       14.7510       13.9229       13.7379       11.6646       12.5437       12.9829        9.6437        6.9689        7.2583        5.9613        6.7248        6.0303        6.3201        5.7557        6.0285        6.1448        5.6640        5.1466        2.7581        1.3724        1.1285        0.3527        0.4639        1.5495        0.9342        2.4350        3.1319        1.4678        1.8853        2.2289        1.8098        2.2010        3.1960        3.2860        2.9970        2.4811        2.2475        1.4314        1.3299        5.6470        6.1241        1.9541        1.2836        2.7720        3.5091        3.0559        3.7867        4.5324        4.7528        5.1937        4.8702        3.7714        3.9446        3.6582        3.7451        3.4369        3.1465        5.2890        3.8787        5.8614        8.3821       22.9303       14.2935       14.1295       16.7198       23.0085       32.1530       35.5544       29.1870       31.9105       27.6795       28.5080       56.3965      117.0875       43.7313       30.4457       33.2174       38.3318       50.5742       99.9509       60.8617       65.6297       61.6076       51.2179       43.0437       34.6157       61.3231       51.3218       49.3702       33.8859       20.5962       18.9899       21.2687       24.7260       35.6388       42.9098       38.8598       38.7119       31.5212       39.5783       43.4221       46.6799       39.4142       40.5437       36.6704       31.6472       28.9447       28.1177       29.1915       36.4765       40.5907       46.3052       47.7768       49.6225       44.3716       40.4590       41.4716       32.4067       39.3246       49.2679       55.6473       69.5578       72.1304       92.6771       77.8926       62.1246       75.3174       60.7674       65.8923       66.2942       63.2483       73.6686       94.2411       89.2261      110.3460      101.3445       96.7448      100.0431       84.5845       97.4882      115.9545      112.4652       98.9699       95.4176      126.2621      140.4502      128.7586      141.5462      152.7180      147.0548      148.3112      178.1755      180.2353      167.1915      179.0899      164.2386      140.6037      141.2755      140.6152      146.3340      151.2020      143.3738      142.4951      131.0362      174.1870        0.0000        0.0000        0.0000        0.0000        0.0000        0.0000      202.2095      173.6841      178.9821      189.8088      195.3333      270.5579      291.6069      326.6732      316.3298      327.7061        0.0000        0.0000        0.0000        0.0000        0.0000        0.0000        0.0000        0.0000        0.0000        0.0000        0.0000        0.0000        0.0000        0.0000        0.0000        0.0000        0.0000        0.0000        0.0000        0.0000        0.0000        0.0000        0.0000        0.0000        0.0000        0.0000        0.0000        0.0000        0.0000        0.0000        0.0000        0.0000        0.0000        0.0000        0.0000        0.0000        0.0000        0.0000        0.0000        0.0000        0.0000        0.0000        0.0000        0.0000        0.0000        0.0000        0.0000        0.0000
        7.5420       10.6838       12.4182       10.0157       12.8239       18.2447       24.4384       14.5439       12.8598       15.1639       19.3045       17.2682       10.0082        9.6725       10.0278        9.4254       10.0501       10.4521       13.1843       13.2614       12.5595       10.6634       10.7021       11.5157       10.0461       11.3521       10.8529        6.4036        5.3372        4.9453        4.8172        5.1750        5.5888        5.8282        5.3549        5.9873        5.1889        4.0590        3.1337        2.1522        2.3053        1.9664        1.5994        1.2252        0.6805        1.0232        0.8726        0.4544        0.9164        2.8903        3.8710        2.1428        1.6487        1.6271        0.9587        0.6953        1.0076        1.9498        3.3485        2.3423        1.1894        1.8201        1.7113        3.0388        3.8790        4.2501        5.0165        5.4075        6.7208        8.5914        9.7901        8.1036        5.5927       10.0626        6.2570        3.8822        3.3291        2.8364        6.0824        6.2059       10.6859       36.7562       12.5332       14.3972       15.6863       20.4029       24.2398       45.4928       37.9656       23.4092       23.7047       26.5881       25.5595       27.2585       29.0902       39.6710       50.9035       37.5606       49.2911       89.6287       83.3603      107.4360      115.0569       87.3073       80.1655       60.9347       69.9861       72.8513       59.7143       62.3195       34.6477       23.4969       21.2465       26.8622       35.8358       42.1060       40.3462       36.0456       42.9588       44.9887       46.7317       44.8994       32.1395       33.4391       29.5975       27.6657       26.8188       31.3208       38.1168       35.1017       39.1365       48.0175       50.2772       42.2516       37.7193       45.2124       30.1959       30.8060       49.9282       54.2791       50.4880       68.4693       82.9375      104.0296       88.8591       79.1812       82.6451       75.4360       80.0892       70.6844       70.5658       80.5846       87.8103       83.0918       74.0598       82.5770       78.3496       81.1868       89.2675      103.4231      107.6907      119.6661      114.1244      105.9102      132.0875      158.0458      159.4925      152.1915      157.7302      165.5788      164.8078      171.0241      180.4352      184.6296      170.0474      141.8935      138.8238      144.8658      152.8678      159.3058      152.0595      137.7524      137.9766      169.7805        0.0000        0.0000        0.0000        0.0000        0.0000        0.0000      175.2300      194.4072      226.3273      200.0829      205.9147      209.4614      272.4486      209.7689      244.5901      277.8342      276.7848        0.0000        0.0000        0.0000        0.0000        0.0000        0.0000        0.0000        0.0000        0.0000        0.0000        0.0000        0.0000        0.0000        0.0000        0.0000        0.0000        0.0000        0.0000        0.0000        0.0000        0.0000        0.0000        0.0000        0.0000        0.0000        0.0000        0.0000        0.0000        0.0000        0.0000        0.0000        0.0000        0.0000        0.0000        0.0000        0.0000        0.0000        0.0000        0.0000        0.0000        0.0000        0.0000        0.0000        0.0000        0.0000        0.0000        0.0000        0.0000
        4.6656        4.9642       13.4342        8.7579        7.5854        9.6845       17.4911       19.2262        9.8709       11.5608       13.8025       15.8736       12.5525       10.0143        9.9786       11.4279       12.3499       12.6560       11.6929       10.4515        8.4640        9.3866        9.1506        7.1615        7.3580        7.9422        7.1317        4.4327        4.7408        4.1975        5.2657        3.7902        6.2937        7.0288        7.4231        4.9972        3.6228        3.8900        4.2365        3.8801        3.4503        2.4187        0.9350        0.9684        0.6722        0.5351        0.9206        1.2689        2.5429        2.4630        2.0327        1.9457        1.8065        1.5546        3.0342        2.9641        3.8815        4.9875        3.1858        2.4829        3.0066        7.2302        7.1357        7.3161        5.9975        5.5863        5.8789        5.5266        6.8248        8.9878        9.9274        6.9164        5.6573        5.6534        4.6981        4.4314        3.5024        3.1968        2.5878        4.2055        5.9530        9.1196       14.0243       11.4734       13.9418       17.1608       19.7135       20.6807       18.2231       20.9125       27.6957       26.1891       27.6691       31.5570       35.2605       50.8442       43.4277       49.3219       65.7938       59.5436       68.7647       82.6328      116.9568      111.8100      112.7830       79.1493       77.5944       81.3928       85.7487       73.3824       47.4321       32.0313       41.4756       49.4556       49.9176       42.1584       42.1223       41.2841       44.8864       43.0853       42.9658       35.7949       27.2216       31.2832       30.2862       28.3652       25.9458       23.9901       22.9043       24.6825       30.4464       44.3009       55.5103       46.7016       37.8699       45.8705       54.6926       50.8482       36.7544       40.2107       57.5059       58.9435       75.5625      113.9641       95.8254       95.1187       61.5025       83.7722       86.8530      106.2436      106.5522      104.9243       83.8111       79.5532       82.3370       84.4685       90.6320       85.3491       92.9378      110.0257      118.1508      127.9619      136.9312      152.7339      170.1607      173.9830      154.7033      132.6897      134.3519      135.3715      130.4664      123.8414      130.4831      157.9238      138.4440      132.5118      134.8640      137.5713      150.9744      199.1935      202.9683      201.2155        0.0000        0.0000        0.0000        0.0000        0.0000        0.0000        0.0000        0.0000      152.4000      193.5166      211.7032      210.9905      250.0116      188.0699        0.0000      165.9000      145.5300      155.0100      129.0900        0.0000        0.0000        0.0000        0.0000        0.0000        0.0000        0.0000        0.0000        0.0000        0.0000        0.0000        0.0000        0.0000        0.0000        0.0000        0.0000        0.0000        0.0000        0.0000        0.0000        0.0000        0.0000        0.0000        0.0000        0.0000        0.0000        0.0000        0.0000        0.0000        0.0000        0.0000        0.0000        0.0000        0.0000        0.0000        0.0000        0.0000        0.0000        0.0000        0.0000        0.0000        0.0000        0.0000        0.0000        0.0000        0.0000        0.0000        0.0000
        8.6102        8.1145       13.2837        6.7215        9.0933       12.2787       11.7040       44.8278       41.8186       13.6040       18.5930       16.0340        9.4682        9.9309       12.0280       13.5307       13.0082       11.1548       11.4518        9.3311       10.3402        8.9816        7.5832        6.3793        6.9543        7.1865        5.5463        5.1253        5.1653        3.7728        4.5305        2.3386        4.1689        6.1658        4.4216        4.5879        4.4607        2.8882        3.1749        4.1120        3.1904        0.9681        0.5529        0.5249        0.4342        0.8619        0.8978        1.8209        2.2370        1.7605        1.7134        2.0887        1.8171        1.0494        1.4949        5.2212        5.9530        4.8202        5.6408        5.7919       11.0325        8.5246       10.4971        6.2571        5.5560        6.8535        5.0773        4.3863        6.8850        7.5495        9.1287        5.5055        5.8510        7.4363        5.8106        4.5676        3.5938        2.5726        2.3597        5.5146        8.9428        9.4384        9.8132       11.5001       10.7499       10.3543       11.9424       12.6554       18.2002       18.5952       23.0357       28.1875       34.8083       37.9225       37.4052       45.6275       46.4134       51.3754       51.8193       59.2376       80.3753       87.5145      108.3003      115.4863      127.9476      121.2580      117.0902      105.6730      104.9964       96.7537       62.6822       51.1963       53.3600       58.2596       53.7626       40.4995       34.9802       40.9629       40.6646       42.4229       42.3181       38.4975       32.6396       36.4717       34.2955       29.9518       26.9781       24.2039       23.2712       24.1412       32.5175       41.4178       47.2955       51.0061       38.7838       62.1423       52.8968       44.4937       61.9309       58.8567       72.3999       75.0299       86.1472      135.2363      104.0655       83.1909       96.1636       98.1024      100.6655      100.6643       94.2404       90.8480       85.2124       83.1856       76.4119       86.7645       93.3554      109.0833      104.6703      122.3512      125.0487      136.2623      149.2793      169.1625      183.0987      190.8449      179.6579      157.1704      166.5477      153.4442      143.5021      135.1922      143.5020      150.9591      130.2374      137.6896      142.6388      171.5728      186.0485        0.0000        0.0000        0.0000        0.0000        0.0000        0.0000        0.0000        0.0000        0.0000        0.0000        0.0000      166.1100      214.1394      229.8296      226.9317        0.0000        0.0000        0.0000        0.0000        0.0000        0.0000        0.0000        0.0000        0.0000        0.0000        0.0000        0.0000        0.0000        0.0000        0.0000        0.0000        0.0000        0.0000        0.0000        0.0000        0.0000        0.0000        0.0000        0.0000        0.0000        0.0000        0.0000        0.0000        0.0000        0.0000        0.0000        0.0000        0.0000        0.0000        0.0000        0.0000        0.0000        0.0000        0.0000        0.0000        0.0000        0.0000        0.0000        0.0000        0.0000        0.0000        0.0000        0.0000        0.0000        0.0000        0.0000        0.0000        0.0000        0.0000        0.0000
        0.0000        0.0000        5.4567       18.7306        0.0000       10.2602       10.5583       29.2928       20.7917       16.0824       16.5398       17.1290       19.8725       15.1928       16.9418       18.1561       13.4767        9.5664        8.5077        9.3884        9.3960        7.8542        6.8302        5.2263        6.9887        7.9457        5.7557        5.2147        5.6333        5.4755        5.2885        3.6632        2.7409        1.2155        1.6624        2.2097        2.8808        2.2470        4.1198        2.4954        0.8706        0.3374        0.2803        0.3985        0.5857        1.3258        1.6510        2.9390        1.8114        1.3008        1.1297        1.6384        1.8771        1.7178        6.2946        9.7376       12.0905       11.4515       13.4530       13.5000       13.6734       10.9252       14.5492       12.4345       13.7332       12.4329        9.5674       10.5886       11.0008       11.3134        7.4101        5.1930        5.8382        5.0330        4.5727        5.4478        3.5161        3.2000        4.4432        5.6822        7.8333       12.1293       17.1709       14.9031       13.5099        7.8401        7.1553        9.6496       18.8672       28.9360       23.7679       31.5660       35.1218       29.5299       27.0036       32.1142       46.3172       46.9738       48.1668       56.5047       68.9050       89.3651       96.1375      120.5303      146.8329      149.7352      139.8289      126.1435      183.0318      148.9766       85.8329       64.0438       62.9856       53.0303       42.9311       44.7625       41.8490       44.8663       44.1962       42.3819       42.9212       44.0165       39.1761       39.9187       38.5451       32.9304       28.5935       27.6231       26.0209       27.0443       31.2055       33.6876       41.5295       42.5936       40.5711       38.4809       41.2673       66.1368       78.5356       63.0362       62.0663       85.2609       97.7769      105.1601       84.1253       86.1978      110.0331       98.8381      107.7149      126.0779      113.3056      120.3174      103.0798       93.2246       87.9597       85.0670       93.6006      113.5109      121.9576      128.2425      138.1844      149.9966      152.8105      159.2790      177.9232      189.6631      188.8198      176.9547      170.6959      168.9205      178.6598      177.0193      196.1097      192.0839      170.4282      166.3536      180.8518      183.1601      218.7676      419.9450        0.0000        0.0000      375.8915        0.0000        0.0000        0.0000        0.0000        0.0000        0.0000      178.0500      175.3800      208.0163        0.0000        0.0000        0.0000        0.0000        0.0000        0.0000        0.0000        0.0000        0.0000        0.0000        0.0000        0.0000        0.0000        0.0000        0.0000        0.0000        0.0000        0.0000        0.0000        0.0000        0.0000        0.0000        0.0000        0.0000        0.0000        0.0000        0.0000        0.0000        0.0000        0.0000        0.0000        0.0000        0.0000        0.0000        0.0000        0.0000        0.0000        0.0000        0.0000        0.0000        0.0000        0.0000        0.0000        0.0000        0.0000        0.0000        0.0000        0.0000        0.0000        0.0000        0.0000        0.0000        0.0000        0.0000        0.0000        0.0000        0.0000
        0.0000        0.0000        0.0000        0.0000        0.0000       10.3471       11.0720       35.4761       17.5320       16.6268       14.6368       17.5912       17.4546       12.8990       10.2089       10.5257        9.3383        8.3067        8.4546        8.9752        8.1029        7.7693        6.6153        5.1985        4.7256        4.5905        3.9580        3.8765        2.8964        2.2838        1.9702        1.1807        1.1784        0.5773        0.4031        1.0069        2.0628        1.7186        0.8958        1.5988        0.5522        0.3910        0.3598        0.7257        0.8962        2.8708        2.1324        1.6766        0.9187        1.0255        1.2782        1.6150        1.7410        7.0942       14.3638       14.9052       34.6354       22.2449       21.9880       22.1018       20.6775       19.1223       40.4486       18.0296       15.8890       14.1056       10.1330       11.0844        9.2547      137.7866       11.4010       10.0006        7.8723        6.1604        5.2380        5.8097        8.5881        7.2725        7.2072       10.6630        9.8114        3.8631        3.8968        5.0882        6.1264        4.5951        5.0884        4.8568        9.8986       13.2776       12.9143       48.9430       84.8640       21.9261       22.6013       28.3093       38.0528       41.4889       44.2374       52.8192       71.1840       71.7133       83.1048       88.0660      110.1826      137.8900      125.8293      118.6388      126.3946      129.8698      101.3211      100.5255       80.9987       64.3281       56.8210       60.1326       58.3343       64.0112       51.7614       51.8633       52.7582       41.3544       32.9566       35.8224       32.5710       30.3176       29.5869       28.1745       24.8557       35.2407       28.3740       35.2225       36.8812       30.1999       30.7998       33.0590       50.9792       61.4349       67.9087       76.8114       69.6343       70.9012       62.4710       75.5362       89.6476      107.2246       99.5511      117.2365      102.3517      118.9663      127.1857      105.3072      104.9453       87.0285       94.2528      103.1956      104.0465      103.0714      118.9086      132.6977      145.5241      152.7960      154.0578      160.7216      171.3166      178.6841      175.2732      159.7049      171.3331      160.2220      166.9624      165.5561      177.2134      189.1164      177.0072      181.4178      189.0324      187.8609      189.3849      397.1438      316.0892      264.6815      359.2548      341.0558        0.0000        0.0000        0.0000        0.0000      179.3700      187.9500      131.6700      189.9208        0.0000        0.0000        0.0000        0.0000        0.0000        0.0000        0.0000        0.0000        0.0000        0.0000        0.0000        0.0000        0.0000        0.0000        0.0000        0.0000        0.0000        0.0000        0.0000        0.0000        0.0000        0.0000        0.0000        0.0000        0.0000        0.0000        0.0000        0.0000        0.0000        0.0000        0.0000        0.0000        0.0000        0.0000        0.0000        0.0000        0.0000        0.0000        0.0000        0.0000        0.0000        0.0000        0.0000        0.0000        0.0000        0.0000        0.0000        0.0000        0.0000        0.0000        0.0000        0.0000        0.0000        0.0000        0.0000        0.0000        0.0000
        0.0000        0.0000        0.0000        0.0000        0.0000        6.6436        7.8906        5.5451        9.2701       10.3212       11.3964       11.5059       15.3512       12.8980        8.9312        7.3535        6.6673        6.2487        6.5772        6.0618        4.9978        5.1982        4.6130        4.4653        3.5388        5.1095        4.2300        3.8680        2.0699        2.0723        2.6239        1.3259        2.0807        0.9644        0.4976        1.0837        1.0515        1.0716        2.6129        6.2925        3.1321        0.6345        1.1413        1.9539        2.5122        1.7125        1.7779        2.5771        2.6197        2.9781        2.3872        3.4231        7.0252       21.1182       50.7860       27.7354      181.2844       26.2280       24.6777       29.5319       32.6820       37.1381       35.1047       20.5782       24.1738       26.3465       15.5039        8.6129        8.4672       26.1675       14.9670       20.1547        7.7596        7.7693       10.6255       10.0466        7.7189        5.9774        4.8724        4.7635        3.6469        3.0859        3.3674        8.0314        8.4238        6.6816        5.8819        6.3031        7.3108       15.3286       12.1393       12.2662       15.9177       17.2052       19.4710       25.9864       32.0052       32.7144       33.5878       41.5937       49.1879       41.8963       50.7501       66.0081       99.2490      100.5896       86.6441       92.5273      105.2486       99.1852      120.9140      107.8954      114.8487       98.7517       79.6804       73.9909       74.8605       77.5536       74.6721       68.2988       57.6171       49.1987       38.9903       33.4236       30.6958       27.3990       21.3714       18.9899       17.0473       27.1554       26.9439       29.6164       27.1943       25.9182       31.0326       31.5114       41.4152       82.8085       63.0935       59.4502       55.3502       55.3470       62.5330       59.8414       67.8412       75.7867       74.3904       81.2691       84.2448       89.8445      101.0425       93.6779      103.5596       99.6985      105.5975      107.0714      108.4789      104.3217      100.7202      116.5313      128.7118      135.4684      157.0992      190.2091      191.1944      198.5101      184.8190      165.7327      185.9414      185.8153      186.7737      195.1162      209.0822      198.9596      179.0286      161.3316      192.3684      192.6685      186.0042      209.9920      218.8395      232.3288      233.1989      245.4853        0.0000        0.0000        0.0000      211.4638      187.3534      156.7176      158.6897      166.5053      166.0285        0.0000        0.0000        0.0000        0.0000        0.0000        0.0000        0.0000        0.0000        0.0000        0.0000        0.0000        0.0000        0.0000        0.0000        0.0000        0.0000        0.0000        0.0000        0.0000        0.0000        0.0000        0.0000        0.0000        0.0000        0.0000        0.0000        0.0000        0.0000        0.0000        0.0000        0.0000        0.0000        0.0000        0.0000        0.0000        0.0000        0.0000        0.0000        0.0000        0.0000        0.0000        0.0000        0.0000        0.0000        0.0000        0.0000        0.0000        0.0000        0.0000        0.0000        0.0000        0.0000        0.0000        0.0000        0.0000        0.0000
        0.0000        0.0000        0.0000        0.0000        0.0000        8.4491       10.4332        6.2507        7.9096       10.5221       13.7372       12.3465       13.2219       15.6798       11.3461        7.1747        6.3785        6.3726        6.2726        4.6609        3.6788        3.6300        3.5881        2.8409        2.7792        3.2989        3.2987        1.5173        1.5117        1.3661        1.2190        1.2682        0.6425        0.5044        0.3793        0.9548        0.7302        1.0895        2.0758        2.0439        2.0999        2.4435        2.2433        2.1715        1.7534        1.4598        1.9772        2.4431        4.2953        6.2077        4.7761        9.3558       13.5770       18.3952       13.3249       11.1244       11.3637       19.0091       42.3287       37.6912       50.6627       61.8726       50.8690       81.9574       21.7460       31.6703       25.3062        9.2768       10.0335       23.5188       21.7532       14.7668       15.2705       15.2512       13.7214       13.7362        8.6881        7.4076       21.5232       10.4662        4.2983        3.7406        4.3372        9.1564        9.6644        7.8903        6.4222        6.2407        6.7803        7.8620       10.0884       13.0944       14.6858       20.3468       25.3282       27.4853       32.3026       29.5644       31.0060       38.5201       51.7280       51.0159       64.5253       71.3690       80.0973       86.5579       81.6030       91.9617      100.5879       97.1182      110.4673      115.2315      136.8711      148.8817      106.4454      111.9187      102.3401       84.8312       80.8836       75.8447       64.0129       52.7891       42.0450       33.3835       27.6058       30.0112       22.3634       20.9054       24.9257       21.6847       29.1505       24.8353       29.4990       32.1093       40.6789       54.7544       38.2998       45.4020       52.2479       62.2492       61.4942       55.3329       54.4549       54.3494       69.1309       66.2925       70.2600       92.5927       87.7609      106.4979      109.2629       98.2829      104.6424      103.0605      106.0159      102.8302       94.0768      108.3020      107.7055      126.9195      132.4268      146.1685      158.8950      179.6910      192.2259      196.8687      195.0839      183.0424      188.1624      182.4768      184.9980      213.6667      210.1089      202.9786      178.6913      173.0038      165.7037      192.9679      187.7552      190.4008      213.6569      240.2721      243.6511      230.4512        0.0000        0.0000      215.1706      178.7371      178.8472      152.0963      155.4918      141.3641      137.2002      155.1843      150.4843      136.5254      164.5483      155.4962        0.0000        0.0000        0.0000        0.0000        0.0000        0.0000        0.0000        0.0000        0.0000        0.0000        0.0000        0.0000        0.0000        0.0000        0.0000        0.0000        0.0000        0.0000        0.0000        0.0000        0.0000        0.0000        0.0000        0.0000        0.0000        0.0000        0.0000        0.0000        0.0000        0.0000        0.0000        0.0000        0.0000        0.0000        0.0000        0.0000        0.0000        0.0000        0.0000        0.0000        0.0000        0.0000        0.0000        0.0000        0.0000        0.0000        0.0000        0.0000        0.0000        0.0000        0.0000
        0.0000        0.0000        0.0000        0.0000        9.8537       12.8360       13.8716       12.6067       12.1195       15.2938       16.3870       13.5494       13.3954       15.1371       12.5857        8.7514        6.1510        5.8925        5.6078        4.0256        3.4461        3.1454        3.4574        2.5341        4.4863        3.6894        2.5698        1.2630        2.7453        2.4015        1.3451        0.2904        0.2490        0.2427        0.3020        0.7846        1.7205        2.7089        2.1136        2.9086        3.0335        2.9227        1.9410        1.6687        1.4544        2.2809        4.2249        3.2963        5.2571       15.7503       29.2731       17.2419       17.6363       27.3935       18.9622       15.0958       22.5260       55.5099       35.2469       28.3170       63.7719       70.8036       39.7707       29.7205       33.7003       29.9106       18.4140       10.4609       12.7984       16.7843       25.2342       25.7195       18.2132       21.8588       14.5628       12.7639       10.4650       10.3038        9.7563        7.9000       46.1575      147.3973        4.3823        9.8868       11.7011       11.6100        9.5739        7.3696        9.1221       10.0602        9.5986       14.0762       17.6190       20.8270       30.1962       26.3187       31.5175       36.6842       37.0077       35.7868       49.5438       56.0641       60.6451       62.0115       64.2434       65.9688       68.1880       71.3018       77.8752      103.9503      108.4844      131.7711      129.5040      114.6897      117.7741      117.9483      110.3182       90.6483       95.5051       78.6316       70.5670       47.9263       40.7642       32.6933       25.5171       27.3253       27.1995       26.3686       24.4169       22.5494       25.6577       30.7800       34.8886       34.6767       56.9053       83.9653       56.4132       63.2059       65.5514       76.5762       66.6194       68.2561       68.7396       60.6019       60.7752       62.7898       88.3579       93.0587       84.3882       87.3150      103.7490      117.7166      111.5624      104.3754       99.7842       93.0975       94.1565       94.3300      106.3735      132.0528      131.0735      134.1174      159.0656      186.7498      189.7727      199.3912      188.2334      181.5502      174.8532      197.8454      220.9918      218.0283      190.6458      179.3379      186.0659      186.8609      195.4669      213.1182      205.0019      190.3102      239.0608      231.0511      217.5525      192.5809        0.0000      175.8461      178.3131      171.6296      195.6295      171.8664      150.7974      139.6000      136.7352      135.7362      137.0333      121.5403      115.6928      131.1379      142.1106        0.0000        0.0000        0.0000        0.0000        0.0000        0.0000        0.0000        0.0000        0.0000        0.0000        0.0000        0.0000        0.0000        0.0000        0.0000        0.0000        0.0000        0.0000        0.0000        0.0000        0.0000        0.0000        0.0000        0.0000        0.0000        0.0000        0.0000        0.0000        0.0000        0.0000        0.0000        0.0000        0.0000        0.0000        0.0000        0.0000        0.0000        0.0000        0.0000        0.0000        0.0000        0.0000        0.0000        0.0000        0.0000        0.0000        0.0000        0.0000        0.0000        0.0000
        0.0000        0.0000        0.0000        0.0000       14.4527       15.9492       16.7597       18.1364       18.3990       21.2240       21.3282       18.1454       20.6138       16.9805       14.4558       10.5336       11.7027        9.8747        8.7543        5.9178        5.1801        4.6226        3.4900        2.5075        3.7571        1.9021        1.2359        0.7829        0.8776        1.0986        0.8243        2.3171        0.1482        0.1871        0.3592        2.3315        3.4977        3.5758        3.9272        4.9693        4.3813        1.6300        1.0287        2.4391        3.4084        3.5213        3.2094        5.9633       11.3028       15.7137       36.7958       24.6392       14.3241       13.1180       19.6725       17.4857       22.8700       24.2776       26.7113       33.2237      103.7271       50.2083       50.3599       31.9357       19.7594       24.6855       17.3153       15.1619       12.9177       20.2232       31.8734       36.3183       32.7143       27.2220       19.7975       11.0741        7.7338       11.5404       11.6894        8.3983       63.0540       38.1854        7.6713       16.1569       12.5254        9.9784        8.7109       21.6007       13.3376       12.2061       13.1311       16.4502       19.9773       21.2441      295.4547       31.7855       33.6637       37.9623       43.3228       40.8214       34.5134       41.6848       46.2096       54.3241       70.6244       52.2038       70.8727       53.4452       55.5206       63.3698      100.7275      119.2012      126.0112      118.4827      124.1358      146.4116      138.9102      124.5632      114.8213       87.3747       70.9718       45.4741       39.4412       25.7183       21.1789       25.1906       26.6223       30.3306       40.9625       28.6198       25.5142       33.7286       36.5692       38.8914       40.7555       46.5856       65.1411       96.2735       63.0960       77.4361       67.2156       71.4141       71.0469       59.6158       72.6640       97.3602       86.9259       93.9481       89.3987       88.2706      104.3331      125.8169      107.8153      103.2290      101.2108       92.7869       92.3755       88.7861       94.3690      121.8633      119.9153      123.5729      159.7116      184.4221      191.9122      202.1193      188.4360      166.9071      193.3530      196.7705      216.9651      206.5557      203.4064      210.2465      195.8689      193.2922      222.8194      238.3732      213.7421      196.3897      209.0916      191.6622      209.9744      212.0626      197.2220      190.9749      197.9643      185.2347      198.2234      192.8536      157.1418      133.5584      125.6962      135.2419      145.8543      128.4036      136.7358      175.1016      174.5732        0.0000        0.0000        0.0000        0.0000        0.0000        0.0000        0.0000        0.0000        0.0000        0.0000        0.0000        0.0000        0.0000        0.0000        0.0000        0.0000        0.0000        0.0000        0.0000        0.0000        0.0000        0.0000        0.0000        0.0000        0.0000        0.0000        0.0000        0.0000        0.0000        0.0000        0.0000        0.0000        0.0000        0.0000        0.0000        0.0000        0.0000        0.0000        0.0000        0.0000        0.0000        0.0000        0.0000        0.0000        0.0000        0.0000        0.0000        0.0000        0.0000        0.0000
        0.0000        0.0000        0.0000        0.0000        9.1394       10.2408       11.9432       19.2891       32.5650       33.7179       33.4189       24.3804       29.2706       18.7894       18.3877       13.7078       12.3881       12.0321       13.5809        8.5795        8.3638        7.5061        6.0468        3.9463        2.3119        1.8882        1.6371        0.8294        0.7176        1.0206        1.2851        2.1566        0.5361        1.1424        4.4320        6.7525        8.6779        9.9026       12.0326        9.0857        2.7680        1.6115        1.0388        3.2439        4.1615       11.7720       23.1307       26.6118       10.8593       13.9175       14.0682       10.0483       26.4809       29.8130       35.9085       51.4279       59.8106       63.6401       57.5199       46.6189       42.6073       43.8551       48.2316       25.1097       44.4091       33.8543       24.7178       10.3973       10.5747       13.4536       22.2925       24.1180       15.9040       23.4398       22.9332       17.5345       15.5891       14.2311       14.4528       19.2552       19.0322       12.6459       10.8739       15.2543        9.9958        7.1134        6.6497      340.9675      248.8126      195.2389      252.1494       40.5030       51.2291       18.2207       44.0639       30.4067       31.2936       26.7061       30.5874       28.8360       29.5293       31.2558       32.4704       42.4525       54.8136       47.8568       56.3745       47.4179       47.3003       63.9825       73.7938       82.1147      105.6612       97.7551      105.1072      127.8400      144.8216      109.3924      102.0229       87.9034       68.8901       57.7743       45.5148       29.4301       26.0480       27.1776       24.7170       32.6908       41.4765       44.9556       39.7435       51.3500       65.5751       55.1994       70.5981       85.9466       88.3669       74.5022       72.5562       74.3510       86.3238       77.3078       65.8282       54.3133       75.9552       77.0780       89.7789       83.5152       80.2860       82.7605       86.7889      100.3134       97.4301       96.8372      101.0528      117.3536      103.5630       96.4680      107.8704      127.2718      124.6494      157.8873      183.5739      178.5531      201.4563      183.1311      173.3663      175.1485      188.4883      195.9932      216.6793      233.7223      234.1134      230.2495      223.2288      219.2134      216.1168      233.8771      241.0322      252.9548      239.8449      242.4327      255.7854      207.1710      207.4736      207.5822      212.4259      180.0271      169.4288      171.0395      169.3921      128.4497      125.5618      136.4742      144.3445      116.7512      125.4313      179.7504      172.2293        0.0000        0.0000        0.0000        0.0000        0.0000        0.0000        0.0000        0.0000        0.0000        0.0000        0.0000        0.0000        0.0000        0.0000        0.0000        0.0000        0.0000        0.0000        0.0000        0.0000        0.0000        0.0000        0.0000        0.0000        0.0000        0.0000        0.0000        0.0000        0.0000        0.0000        0.0000        0.0000        0.0000        0.0000        0.0000        0.0000        0.0000        0.0000        0.0000        0.0000        0.0000        0.0000        0.0000        0.0000        0.0000        0.0000        0.0000        0.0000        0.0000        0.0000
        0.0000        0.0000        0.0000        0.0000        0.0000        0.0000        0.0000        0.0000       33.8627       45.8799       36.8608       19.7634       19.4183       27.5831       18.8892       12.6387       23.8505       31.4211       20.7184        8.2028       12.7259        9.1830        9.5986        6.5970        4.1435        3.6111        4.6047        7.4507        5.9591        2.0464        3.4636        4.9509        3.9835        7.4278        9.9950       13.5992       11.7923       13.0691       13.8749        5.0457        2.2278        2.0894        1.5960        3.4464        6.7574       15.8672        9.7315       10.7208       15.2582       17.5454       13.7264       17.1821       30.3851       27.0480       29.7720       47.9752       77.5474       63.2110       50.3031       26.7280       40.7220       49.5873       56.4604       42.8147       37.8058       23.9008       20.3315       13.0666       23.5783       23.2914       26.7472       47.4425       28.0018       25.3551       30.1935       30.5838       23.9473       19.8435       30.7449       32.9031       20.1571       16.1636       14.4095       19.5646       21.7163       17.8101       10.3300       56.6915      113.2786       59.4816      137.5549       43.9289       72.5090       22.2000       25.4312       31.1932       29.2998       23.7163       28.1654       30.4290       33.2298       35.3382       39.6992       45.9460       45.1298       46.3032       62.8055       66.6893       57.1630      114.1936       74.4616       82.0440       91.1489       95.1186       96.6668       94.3739      102.6136       81.6750       70.5467       69.1197       47.9875       49.1759       41.9733       35.1323       29.2491       28.0572       26.1296       34.5236       38.1513       50.8319       60.3052       55.9685       60.3006       68.9576       69.7210       61.0934       71.9222       98.3507       92.8953       87.1235       81.4708       82.0381       80.0183       61.9634       59.3451       77.0789       90.8885       91.8742       87.5356       89.7144       95.1175      111.2114      108.2153       98.2306       95.1238      102.1181      100.9222      106.1298      109.0202      136.5142      129.7104      147.7505      166.6356      153.2465      203.8806      189.8915      176.9901      187.3884      194.4480      202.8329      220.9656      259.1378      256.7643      244.4442      254.9071      235.5027      230.1578      232.4804      246.9484      248.0150      254.6741      248.1673      230.2677      202.0146      209.2150      214.0390      196.8307      177.0350      166.9684      171.9238      177.3253      139.4501      141.5994      138.2960      151.2020      128.8763      141.4432        0.0000        0.0000        0.0000        0.0000        0.0000        0.0000        0.0000        0.0000        0.0000        0.0000        0.0000        0.0000        0.0000        0.0000        0.0000        0.0000        0.0000        0.0000        0.0000        0.0000        0.0000        0.0000        0.0000        0.0000        0.0000        0.0000        0.0000        0.0000        0.0000        0.0000        0.0000        0.0000        0.0000        0.0000        0.0000        0.0000        0.0000        0.0000        0.0000        0.0000        0.0000        0.0000        0.0000        0.0000        0.0000        0.0000        0.0000        0.0000        0.0000        0.0000        0.0000        0.0000
        0.0000        0.0000        0.0000        0.0000        0.0000        0.0000        0.0000        0.0000        0.0000        0.0000       34.6384       23.0052       25.1984       22.7119       24.1614       14.5691       14.1747       14.9185       14.9078       11.4867        8.7309       16.1846       12.0585       11.5760        9.3154       10.0197        6.7182        6.8175        4.5467        4.8814        7.8051       10.5945       17.6215       15.0117       16.8743       14.6656       13.6260       25.3343       19.5752        6.7092        3.1527        4.8577        5.8937        4.2007        6.7166        5.9893        5.3254       18.0857       18.5535       16.3901       13.5736       23.4169       30.5071       35.4272       41.6479       69.0263      112.9807       46.0280       29.6018       15.0248       21.6823       35.5389       73.9468       31.9890       24.0225       17.6362       27.7692       20.6696       20.4044       16.4047       21.6624       38.0647       31.0487       28.2828       57.1529       49.5613       39.3882       31.4732       33.0094       42.7706       36.0015       33.0405       38.5391       41.3914       28.6760       17.2501       14.2569       14.8466       21.3976       18.4360       14.1356       21.3967       19.2534       26.3106       30.9048       29.0884       27.4168       29.9837       31.1827       31.7558       32.7642       35.7597       43.4105       54.9603       44.8943       52.7345       62.8993       68.2963       67.9834       72.4332       82.7655       78.3994       87.4317       83.0779       90.5716       92.7696       91.7057       74.3132       75.4776       70.4892       52.3666       41.9728       36.2015       36.3316       32.4674       25.7290       27.8002       38.1961       42.2855       52.8395       58.7610       67.2823       73.0259       88.5919       92.9651       82.9047       86.5979       92.3181       90.2881      105.2954      109.8450       99.7476       89.8218       72.1466       67.6658       80.5235      117.6419       93.7200       93.8066       86.3741      103.4396      109.6984      103.4063       88.6888       86.1217       82.9422       91.8049       98.9805      124.2321      115.4403      114.2972      128.2986      139.8995      152.4829      164.9830      167.3855      183.9525      192.8566      181.2576      196.6099      220.2069      244.5235      237.3013      261.1010      288.3253      245.5894      249.1429      252.1384      262.8832      271.0991      260.9787      250.0126      235.6267      215.3642      227.7885      234.8592      219.9026      171.5194      188.1898      186.1194      178.2830      134.8983      142.4942      159.2831        0.0000        0.0000        0.0000        0.0000        0.0000        0.0000        0.0000        0.0000        0.0000        0.0000        0.0000        0.0000        0.0000        0.0000        0.0000        0.0000        0.0000        0.0000        0.0000        0.0000        0.0000        0.0000        0.0000        0.0000        0.0000        0.0000        0.0000        0.0000        0.0000        0.0000        0.0000        0.0000        0.0000        0.0000        0.0000        0.0000        0.0000        0.0000        0.0000        0.0000        0.0000        0.0000        0.0000        0.0000        0.0000        0.0000        0.0000        0.0000        0.0000        0.0000        0.0000        0.0000        0.0000        0.0000        0.0000
        0.0000        0.0000        0.0000        0.0000        0.0000        0.0000        0.0000        0.0000        0.0000        0.0000       43.7100       40.1760       24.6828       24.8332       27.8661       14.7608       14.5108       13.0128       10.4636       10.4348        8.8141        8.8754        9.8876       12.4549       16.3501       13.0490       11.3804       13.9569        9.3535        7.9206        8.5102       16.0878       15.4678       16.4998       28.9972       30.2893       24.2620       18.9809       11.5873        3.0287        4.3287        2.1914       61.2082        4.8173        3.9448        2.6899        2.7568       13.7607       16.5365       18.5491       18.2130       14.8819       41.2847       53.1972       49.8849       76.2130       26.3781       37.2499       35.5294       25.6545       38.5175       61.1876       49.5855       25.3992       45.8914       26.7453       31.3437       20.1009       37.3260       34.7794       51.7335       52.7016       49.7136       40.9767       70.8768       61.7384       56.7907       56.3289       59.2801       98.0380      106.1433       71.8111       55.1477       53.2598       44.7818       45.0476       37.9645       59.0660       48.9241       51.2340       25.8827       62.2376       53.3152       55.5966       64.8917       32.8025       32.5969       31.0564       36.7272       36.5970       39.7075       48.4392       42.7831       58.4268       60.6082       57.5950       56.0231       77.9100       89.8910      113.8867       66.7489       91.7360       84.3989       82.1946       83.7632      111.2414      110.2085       94.8923       78.5950       70.9725       52.6799       44.5569       49.6678       42.2991       39.7470       32.4751       28.2222       45.9216       57.5218       67.6633      106.1233      103.6598      106.5217       88.9676       85.0995       77.8344       83.4215       93.1130       96.3650       90.1693      124.4868      114.4382      104.3397       86.9564       71.2719       84.4601      106.1260       91.2531       82.2993       74.3568       82.1000       96.2982       90.6221       85.9862       85.7290       90.9726       92.3623       95.6591      102.7861      108.3402      115.9274      137.0223      154.0651      145.7162      151.5749      146.7268      153.0879      154.2882      165.6504      207.4454      199.4212      219.9025      213.4468      233.1087      239.1924      238.9684      252.8664      262.1511      276.8925      263.4818      259.8655      261.2126      256.9603      228.9001      231.3348      214.1143      203.1936      174.5097      161.4800      169.4377      153.4129      150.8679      156.9747        0.0000        0.0000        0.0000        0.0000        0.0000        0.0000        0.0000        0.0000        0.0000        0.0000        0.0000        0.0000        0.0000        0.0000        0.0000        0.0000        0.0000        0.0000        0.0000        0.0000        0.0000        0.0000        0.0000        0.0000        0.0000        0.0000        0.0000        0.0000        0.0000        0.0000        0.0000        0.0000        0.0000        0.0000        0.0000        0.0000        0.0000        0.0000        0.0000        0.0000        0.0000        0.0000        0.0000        0.0000        0.0000        0.0000        0.0000        0.0000        0.0000        0.0000        0.0000        0.0000        0.0000        0.0000        0.0000        0.0000
        0.0000        0.0000        0.0000        0.0000        0.0000        0.0000        0.0000        0.0000        0.0000        0.0000       35.6850       39.1430       31.0081       34.0205       22.2278       21.5520       20.1439       14.1174       19.3188       18.5344       17.9227       28.7752       24.9287       18.4460       18.4380       17.6979       18.6718       25.4246       14.7670       12.0705       18.9370       17.5451       20.3368       32.9808       49.0843       43.1658       26.6686       23.3977       20.2547       13.6390       10.5090        3.7971       15.2780        5.2284        4.1946        5.9686       10.4080       22.2958       35.0169       28.9747       23.2634       17.3207       25.1475       36.0774       88.4572       27.9988       32.3591       42.6235       31.4003       20.4724       27.7434       47.0559       27.4525       34.6626       32.4419       21.7320       24.0561       42.1184       47.7056       38.5754       53.3693       77.4547       82.8732       67.4034       62.5542       64.2962       75.0771      120.9356      128.8121       84.4444       63.3337       55.4220       50.5963       62.2685       48.9124       49.5944       66.0809       58.5068       62.5819       40.5316       38.7586       55.9153       59.6208       60.0107       81.6154       41.7958       39.4698       50.1123       46.6494       44.5518       41.4718       47.8037       36.9182       42.7147       57.7439       60.4755       78.0596      110.0389       88.3255       87.0596       62.7972       84.9717       80.3577       74.3275       79.8078       83.4486       75.7505       76.9456       73.6076       78.2241       67.1224       57.5834       75.4860       71.1018       58.4092       52.8206       40.9330       50.5185       62.7140       81.1112       88.4085       92.3817      102.5837      108.0387      100.2636       88.1705       86.7168       77.8714       81.8868       93.3609      101.8205      107.7234      104.8346       99.5860       87.8144      106.7197      110.8567      104.0742       93.2561       79.9991       80.7640       82.9992       83.9559       82.5877       87.8524       91.3840      107.9827      112.5315      101.3915      113.2377      131.3170      141.7888      144.0507      137.8023      157.7322      145.3333      141.9055      145.3855      149.1853      199.2304      225.9423      188.8252      177.3476      184.5026      200.9995      213.7411      224.5009      248.8238      259.9313      268.7773      269.9519      271.3188      264.8928      265.8530      245.3300      221.0712      211.3053      169.0204      155.9055      163.6586        0.0000        0.0000        0.0000        0.0000        0.0000        0.0000        0.0000        0.0000        0.0000        0.0000        0.0000        0.0000        0.0000        0.0000        0.0000        0.0000        0.0000        0.0000        0.0000        0.0000        0.0000        0.0000        0.0000        0.0000        0.0000        0.0000        0.0000        0.0000        0.0000        0.0000        0.0000        0.0000        0.0000        0.0000        0.0000        0.0000        0.0000        0.0000        0.0000        0.0000        0.0000        0.0000        0.0000        0.0000        0.0000        0.0000        0.0000        0.0000        0.0000        0.0000        0.0000        0.0000        0.0000        0.0000        0.0000        0.0000        0.0000        0.0000        0.0000
        0.0000        0.0000        0.0000        0.0000        0.0000        0.0000        0.0000        0.0000        0.0000        0.0000        0.0000       38.5015       51.7615       37.1398       31.6991       27.8062       25.5964       25.3506       37.2523       28.3560       30.7217       29.0487       28.2009       18.5946       11.8430       10.1783       10.9072       16.3109       10.3961        8.3272       22.1563       23.2625       10.9699       26.4207       31.9385       20.9029       32.3095       34.4371       28.9652       28.0389       28.3191       21.2627       26.4346       15.3068       13.1735       13.4958       11.1682       16.6887       25.2318       17.8026       22.3837       19.9148       34.7882       40.4929       36.9802       26.4728       35.8716       36.1077       54.1872       37.0149       29.5131       43.3812       55.3475       52.6375       28.9684       19.5696       29.3516       40.9509       63.0125       55.0586       60.1036       76.7105       53.2079       63.9286       94.7288       70.9806       63.9794       82.9896      134.7529       63.9547       55.1137       66.2678       62.1690       70.7819       83.3959       88.7975       73.7879       56.6709       44.6563       36.6523       50.9419       66.5388       63.1210       37.1897       31.0015       38.3098       46.0984       44.9464       43.0676       42.8175       55.2383       41.3647       37.8281       44.9895       49.7857       65.5137       82.9076       95.6704      111.2751       86.3182       84.9586       87.1774       93.5425       82.4189       90.8898       94.0915       85.8736       91.2859       79.3557       74.9280       76.2008       80.9832       94.2909       79.5027       61.3057       58.1514       47.1582       74.4760       77.5665      102.2303      102.3546       99.3686      113.9215      121.2201      103.8391       89.9723       90.0305      107.0951       92.6109      106.3351       92.6508      113.3001      122.0282      108.7726       90.9408       95.5112      102.0725      109.7691      101.6296       82.4994       78.5199       73.7851       69.9291       72.6385       86.4742       99.8506      108.1051      105.8188      111.4183      108.6612      122.2197      136.7552      152.7631      150.0138      151.9221      147.1252      143.7232      136.9190      129.0072      151.3641      158.0593      163.9247      164.5512      178.8724      197.9994      224.7233      234.6946      247.1936      259.3621      280.9931      278.9856      300.1605      283.2195      239.3350      251.8053      260.8185      231.8405      195.3997      174.0008        0.0000        0.0000        0.0000        0.0000        0.0000        0.0000        0.0000        0.0000        0.0000        0.0000        0.0000        0.0000        0.0000        0.0000        0.0000        0.0000        0.0000        0.0000        0.0000        0.0000        0.0000        0.0000        0.0000        0.0000        0.0000        0.0000        0.0000        0.0000        0.0000        0.0000        0.0000        0.0000        0.0000        0.0000        0.0000        0.0000        0.0000        0.0000        0.0000        0.0000        0.0000        0.0000        0.0000        0.0000        0.0000        0.0000        0.0000        0.0000        0.0000        0.0000        0.0000        0.0000        0.0000        0.0000        0.0000        0.0000        0.0000        0.0000        0.0000        0.0000
        0.0000        0.0000        0.0000        0.0000        0.0000        0.0000        0.0000        0.0000        0.0000        0.0000        0.0000        0.0000        0.0000        0.0000       49.9338       33.6913       26.6319       21.6904       19.1081       31.4933       33.6765       34.7240       28.4632       13.9976       19.9103       15.5535       10.4575       16.8245       10.6689       23.2170       35.4594       60.5344       23.0870       24.0211       28.6913       33.6676       35.7514       30.8198       27.4576       54.3649       30.1411       17.6048       13.6397       12.1873        6.1967       10.1184       19.4462       39.8503       35.0614       30.6010       35.8981       30.2994       41.2558       42.6448       38.1868       34.4928       36.7592       22.5569       53.1034       61.8771       75.9146       71.4153       44.7368       30.7425       22.0402       49.1203       62.2078       46.3267       80.5053       33.7354       40.4367       58.5570       62.6401       74.2207       63.9039       92.2548       62.3215       57.0787       60.0008       69.2328       70.8694       68.3068       71.6051       66.5849       57.2208       55.7322       62.6783       43.0152       43.5405       57.1532       62.7061       62.4511       51.0083       33.3362       28.8961       34.8275       42.2381       39.2589       42.9535       42.1969       99.6965       74.5370       37.0798       49.6482       64.6635       64.2049       80.3563       77.9277       75.8391       75.2840       95.8663       95.6288       88.1713       99.8825       94.3220      102.9666       91.2942       99.5838       92.3245       99.6489       86.2863       76.4386       71.9372       72.6002       61.9166       51.7364       52.3997       79.7053       84.5146       78.3903      105.0861      125.7648      132.9032      112.4463       96.7829       87.5424       99.3462       98.9991       97.3421       95.7115       87.5357       99.3650      102.7832       98.1369       86.3622       89.9199       85.4975       74.0219       65.1530       62.8907       57.8291       67.0546       72.2272       71.0710       81.4109      105.7678      112.5744      113.6775      123.6021      113.5997      139.3637      137.1036      142.8065      133.0013      136.8346      136.7830      158.2708      138.2455      128.8412      137.2669      158.9670      159.5264      161.5824      186.6034      198.6633      217.0526      240.7618      244.4175      278.9977      339.9400      311.7455      305.6053      276.0653      236.7407      248.1699      295.5412        0.0000        0.0000        0.0000        0.0000        0.0000        0.0000        0.0000        0.0000        0.0000        0.0000        0.0000        0.0000        0.0000        0.0000        0.0000        0.0000        0.0000        0.0000        0.0000        0.0000        0.0000        0.0000        0.0000        0.0000        0.0000        0.0000        0.0000        0.0000        0.0000        0.0000        0.0000        0.0000        0.0000        0.0000        0.0000        0.0000        0.0000        0.0000        0.0000        0.0000        0.0000        0.0000        0.0000        0.0000        0.0000        0.0000        0.0000        0.0000        0.0000        0.0000        0.0000        0.0000        0.0000        0.0000        0.0000        0.0000        0.0000        0.0000        0.0000        0.0000        0.0000        0.0000        0.0000
        0.0000        0.0000        0.0000        0.0000        0.0000        0.0000        0.0000        0.0000        0.0000        0.0000        0.0000        0.0000        0.0000        0.0000        0.0000        0.0000        0.0000        0.0000       19.3520       23.3544       30.5158       28.2965       24.4237       13.5019       12.0906       11.8900       16.1586       12.2392       13.5041       20.0106       15.4432       22.4607       24.3988       31.4439       38.3672       42.8754       30.6044       20.5138       20.5281       23.2201       10.7126       10.2957       11.0271       10.8990       12.9978       54.8898       61.5768       48.5137       52.8999       49.6825       53.4862       44.4232       56.9128       66.3541       65.1629       21.6409       28.4603       42.5716       77.1462       58.3100       66.4910       37.7177       37.2905       60.0267       52.6446       36.9880       28.3653       33.5753       29.1247       45.6808       43.6320       61.7570       71.1047       73.1878       79.9816       97.5983       92.1796       72.4805       71.1364       86.6064       80.1877       76.5239       69.5697       62.0069       61.8340       75.5497       81.4963       68.0980       72.2103       97.4404      103.5961       92.4327       47.9584       42.0312       41.3022       40.6159       49.5801       43.8240       47.2500       49.9852       48.2825       44.8443       43.1134       53.0265       83.6404       69.5208       93.8429      100.6529       73.6399       79.9524       85.1714       91.7476       91.1236       91.7027      109.4629      106.8559      111.1784      110.2837      102.4293      111.3334       97.5711       79.4102       75.0562       82.3076       54.5204       55.7313       60.4433       78.9986       80.6789       82.6342       98.7383      109.2092      123.5089       93.6751       94.9286       87.9017       85.7622       84.5744       89.8738      101.1351       84.5762       92.4711       98.8216      110.5062      101.4689       82.0782       68.2971       55.1837       52.8127       55.3527       52.4938       63.1891       73.0986       70.1236       75.8707      101.1750      123.2873      132.8762      128.0985      131.3378      138.5907      153.6782      155.3227      148.2379      155.6019      139.0597      158.5280      160.5804      134.0063      137.2732      155.1416      158.7954      163.7562      182.2611      189.4350      213.5918      224.9766      242.8517      265.1315      309.8867      307.2296      301.1113      298.9880      277.7271      285.8954      290.0757        0.0000        0.0000        0.0000        0.0000        0.0000        0.0000        0.0000        0.0000        0.0000        0.0000        0.0000        0.0000        0.0000        0.0000        0.0000        0.0000        0.0000        0.0000        0.0000        0.0000        0.0000        0.0000        0.0000        0.0000        0.0000        0.0000        0.0000        0.0000        0.0000        0.0000        0.0000        0.0000        0.0000        0.0000        0.0000        0.0000        0.0000        0.0000        0.0000        0.0000        0.0000        0.0000        0.0000        0.0000        0.0000        0.0000        0.0000        0.0000        0.0000        0.0000        0.0000        0.0000        0.0000        0.0000        0.0000        0.0000        0.0000        0.0000        0.0000        0.0000        0.0000        0.0000        0.0000
        0.0000        0.0000        0.0000        0.0000        0.0000        0.0000        0.0000        0.0000        0.0000        0.0000        0.0000        0.0000        0.0000        0.0000        0.0000        0.0000        0.0000        0.0000        0.0000       13.6605        9.5653        9.6242        7.8198        5.0656        6.1076        6.5877        7.6709       17.4707       16.1703       16.1578       14.6305       23.7733       43.7002       55.2027       45.7501       23.9184       21.3555       25.1417       33.3329       32.2886       24.9875       20.0270       18.9527       23.3429       21.0580       24.3714       52.9547       30.6875       36.3726       38.6314       44.1813       59.5914       32.8856       37.7930       64.5284       44.6268       53.4807       27.6307       28.8751       20.5214       31.5157       17.6139       19.0000       30.3556       63.5781       33.5495       25.1130       36.6545       32.3635       33.2905       46.7347       54.2263       36.9155       54.3929       53.7199       70.7016       78.6834       92.9493       71.9683       84.1304       81.8764       97.3415       67.9780       53.6476       61.6000       88.4726       79.5422       70.9144       81.0755       83.3603       83.2201       84.3198       77.5596       65.4808       55.1273       52.0943       52.5740       60.7348       60.3598       62.1151       59.8128       54.0114       61.6401       55.8009       95.9738       83.2480       92.2946      114.0143       84.5795      106.2568      108.0895       99.5763       95.2124      106.7622      121.3624      128.4064      145.8120      109.5711      122.5516      114.3525      105.0500       82.1681       75.5671       74.9113       53.8818       56.3323       55.3164       66.1099       97.8523      101.8981       85.6390       89.1860       93.1963       93.5684      113.5152      101.8746       88.8313       96.6541       89.3396       67.6655       66.9820       68.9198       78.7547       79.6634       73.3466       55.1984       48.9498       61.6553       62.9957       59.3920       55.8113       70.9712       77.3167       75.6977       81.8526      103.4807      113.1175      124.0162      127.6158      130.7448      137.1527      144.4496      138.3014      132.4050      134.0249      144.8744      145.0299      146.9746      137.0913      136.6921      161.6363      160.4937      162.8428      168.1140      169.0126      177.3585      210.7427      231.9252      239.1366      275.1209      282.7918      314.0757      298.8290      271.3289      236.5850      233.1796        0.0000        0.0000        0.0000        0.0000        0.0000        0.0000        0.0000        0.0000        0.0000        0.0000        0.0000        0.0000        0.0000        0.0000        0.0000        0.0000        0.0000        0.0000        0.0000        0.0000        0.0000        0.0000        0.0000        0.0000        0.0000        0.0000        0.0000        0.0000        0.0000        0.0000        0.0000        0.0000        0.0000        0.0000        0.0000        0.0000        0.0000        0.0000        0.0000        0.0000        0.0000        0.0000        0.0000        0.0000        0.0000        0.0000        0.0000        0.0000        0.0000        0.0000        0.0000        0.0000        0.0000        0.0000        0.0000        0.0000        0.0000        0.0000        0.0000        0.0000        0.0000        0.0000        0.0000
        0.0000        0.0000        0.0000        0.0000        0.0000        0.0000        0.0000        0.0000        0.0000        0.0000        0.0000        0.0000        0.0000        0.0000        0.0000        0.0000        0.0000        0.0000        0.0000       16.4739       15.1743        6.6766        7.0648        8.2430        7.5195        6.1594       11.5582       12.5101       12.8084       28.6399       16.6638       34.4766       45.7981       35.7013       29.0267       19.6551       18.4071       37.2448       55.7044       52.9850       57.3444       30.2660       21.7468       26.2821       33.9173       42.1671       26.7333       52.0881       62.4016       45.1748       54.7970       47.9764       35.6620       43.7560       80.8405       39.2150       43.8279       35.8777       22.4923       22.8283       18.3958       22.5835       30.1625       24.5876       32.8053       34.4531       55.2397       53.8996       45.3687       65.9134       56.0160       56.9849       49.9251       51.7628       38.2053       48.2453       57.2758       88.0148       77.0143       93.6323      107.6103      116.8749      113.7833       70.5367       68.6617      100.2300       80.5633       89.0435       97.2145       84.6881       78.4388       77.9351       74.6360       78.4925       62.8859       65.5225       61.4365       62.7584       79.1602       89.9586       79.8951       67.1701       63.2696       60.6286       91.8545       86.0185       99.0980      101.0161       89.7095      103.8189      110.7770      110.4183      112.9147      121.0657      136.4984      116.3899      125.6328      118.9921      133.3524      107.0340      100.1360       89.6824       77.1694       94.9889       71.9986       65.7685       64.0555       82.4751      102.0388       85.7357       89.2491       92.0947       86.9775       97.2648      115.4285       94.3632       99.1113      107.2845       84.8609       64.3547       64.0194       63.8741       74.0808       78.5933       77.4596       72.1328       60.9150       65.8231       52.3806       53.0777       58.9244       83.7239       77.8285       81.1275       91.2558      115.7386      120.8959      125.3079      129.4543      128.9679      131.6248      130.9339      137.9984      125.9695      121.4144      129.8709      136.4005      127.3358      132.9197      141.4375      161.4066      170.5379      160.0786      165.9677      172.0995      186.5360      214.3677      223.8974      221.4697      298.9617      299.7188      284.9263      277.8082      268.0928      238.7517      243.0973      230.6881      187.7574        0.0000        0.0000        0.0000        0.0000        0.0000        0.0000        0.0000        0.0000        0.0000        0.0000        0.0000        0.0000        0.0000        0.0000        0.0000        0.0000        0.0000        0.0000        0.0000        0.0000        0.0000        0.0000        0.0000        0.0000        0.0000        0.0000        0.0000        0.0000        0.0000        0.0000        0.0000        0.0000        0.0000        0.0000        0.0000        0.0000        0.0000        0.0000        0.0000        0.0000        0.0000        0.0000        0.0000        0.0000        0.0000        0.0000        0.0000        0.0000        0.0000        0.0000        0.0000        0.0000        0.0000        0.0000        0.0000        0.0000        0.0000        0.0000        0.0000        0.0000        0.0000
        0.0000        0.0000        0.0000        0.0000        0.0000        0.0000        0.0000        0.0000        0.0000        0.0000        0.0000        0.0000        0.0000        0.0000        0.0000        0.0000        0.0000        0.0000        0.0000        0.0000       15.0063        8.1034        7.7603        8.4882        7.6276        8.8221        8.4412       19.4587       13.3021       16.7491       38.0277       31.0494       29.8904       18.7726       15.7766       16.8554       18.9902       28.4219       49.5139       64.3247       39.0045       79.9138       77.3901       29.4268       37.5173       40.3907       44.4280       56.0376       58.6428       36.7798       38.7691       29.9701       25.3775       39.8384       62.7301       54.2706       40.1308       23.8941       20.9535       23.8271       27.4543       36.8937       37.6508       29.9385       67.0650       43.7177       42.9487       41.4655       46.8477       51.0662       66.7084      106.6111       66.7932       52.5388       44.7174       54.0347       57.4512       74.4839       74.8177       94.0552      142.6047      109.9393      123.3013       95.9357       90.0354      109.8937       92.2165       94.8552      100.8018       89.9725       84.0005       70.4914       63.7275       74.8347       70.5263       59.0663       69.9195       72.8501       92.2607       77.3768       82.7997      112.2098       74.1936       68.2368       77.4117       65.0933       78.6866       84.1846       96.7587       95.4748       96.4112      138.8296      124.4174      134.0103      136.8007      138.4345      115.7660      123.2621      126.0819       99.0936       83.1977       74.2618       85.1233      112.1351      101.1821       77.7056       81.3009      120.9924      116.4926       95.0009      103.3441       95.7635       95.7731       91.6255       92.9624       81.4969       79.4880       89.1292       79.9783       78.8726       74.6564       83.2292       90.5716       91.3199       74.3462       66.0920       67.3962       67.6723       74.1513       83.5112       76.5222       82.6050       84.3236       89.1241       95.5884      114.0768      115.5407      116.7906      127.2046      117.2615      121.3512      127.1179      130.5780      120.5111      118.2953      109.3200      111.5492      121.6778      139.5671      135.3170      149.6470      143.3659      155.7791      160.6485      172.8970      187.8418      232.4817      237.7638      257.4973      302.9625      308.4860      308.8369      307.9007      289.4017      279.9593      281.6494      258.8295      190.7347      185.0526        0.0000        0.0000        0.0000        0.0000        0.0000        0.0000        0.0000        0.0000        0.0000        0.0000        0.0000        0.0000        0.0000        0.0000        0.0000        0.0000        0.0000        0.0000        0.0000        0.0000        0.0000        0.0000        0.0000        0.0000        0.0000        0.0000        0.0000        0.0000        0.0000        0.0000        0.0000        0.0000        0.0000        0.0000        0.0000        0.0000        0.0000        0.0000        0.0000        0.0000        0.0000        0.0000        0.0000        0.0000        0.0000        0.0000        0.0000        0.0000        0.0000        0.0000        0.0000        0.0000        0.0000        0.0000        0.0000        0.0000        0.0000        0.0000        0.0000        0.0000
        0.0000        0.0000        0.0000        0.0000        0.0000        0.0000        0.0000        0.0000        0.0000        0.0000        0.0000        0.0000        0.0000        0.0000        0.0000        0.0000        0.0000        0.0000        0.0000        0.0000        0.0000       18.1713       15.0781        8.6152       10.0214       12.6121        7.2688       17.1936       22.6734       16.6337       36.0354       23.7483       23.3525       32.6788       20.6273       36.2561       26.0181       55.4146       44.3917       92.9033       16.5094       45.2866      120.0201       38.6018       34.9561       43.7937       53.8213       70.6775       49.6601       39.6227       45.6817       46.2851       38.8159       59.8922       81.4929       59.9691       24.0065       18.4998       23.3068        7.7288       12.7405       21.1498       19.7434       39.1493       56.4466       61.5607       48.0806       44.5660       61.0861       61.4210       87.0017       88.1714       56.4561       55.7947       58.6950       83.3710       82.0471       71.4959       64.7742       89.5523       77.5178      104.8161      117.7645      128.7307      101.3369       85.8177       92.1582       74.1262       87.3165       98.5103       86.7670       79.3107       73.8342       85.4923       79.2169       72.7396       60.7788       66.1233       57.2918       79.5045       69.4906       78.4160       67.2564       62.5084       65.7911       64.6148       91.0020       88.2583       88.9524       90.0216       92.8683      114.6832      122.8411      134.0559      129.0465      116.7715      107.3135      119.9414      117.6014       97.5880       88.5155       80.6045       72.9304       84.6892       67.0880       63.6041       80.2985       85.0368      105.5269      110.0793      127.2157      111.4289      103.3745       96.6163       92.7953       95.6675       88.2636       81.6633       82.9786       82.9660       81.8655       76.3939      103.3445       90.5055       82.4712       74.6615       75.3866       77.7238       83.6406       84.3876       75.8381       88.3942      100.0336      102.6660      103.3437      119.6150      118.9923      118.2421      124.2556      129.5326      127.6045      132.1345      129.0567      111.9096      103.0922      111.9282      109.1280      113.6236      110.6645      124.6637      134.2336      147.7088      148.8062      141.5477      156.9235      199.6623      254.2113      251.3564      268.6697      312.2713      338.2353      360.5889      359.4520      316.2215      280.5434      298.6605      267.1413      209.4421      168.1536      190.7081        0.0000        0.0000        0.0000        0.0000        0.0000        0.0000        0.0000        0.0000        0.0000        0.0000        0.0000        0.0000        0.0000        0.0000        0.0000        0.0000        0.0000        0.0000        0.0000        0.0000        0.0000        0.0000        0.0000        0.0000        0.0000        0.0000        0.0000        0.0000        0.0000        0.0000        0.0000        0.0000        0.0000        0.0000        0.0000        0.0000        0.0000        0.0000        0.0000        0.0000        0.0000        0.0000        0.0000        0.0000        0.0000        0.0000        0.0000        0.0000        0.0000        0.0000        0.0000        0.0000        0.0000        0.0000        0.0000        0.0000        0.0000        0.0000        0.0000
        0.0000        0.0000        0.0000        0.0000        0.0000        0.0000        0.0000        0.0000        0.0000        0.0000        0.0000        0.0000        0.0000        0.0000        0.0000        0.0000        0.0000        0.0000        0.0000        0.0000        0.0000       38.9381       28.4713        8.2473        8.1064        6.3013        6.8413       13.2905       16.1777        9.3567       15.5049        7.8285       16.1191       15.1258       20.3341       16.2387       57.4580       27.4118       15.1468       12.7571       21.9829       37.1244       47.6111       45.5039       29.1516       45.0248       63.9048       47.6343       69.4544       48.8688       48.3894       39.9485       31.4044       28.5065      116.2478       20.4139       18.9911       12.8537       17.7204       14.2950       12.2947       20.9105       23.2410       46.2241       56.5563       38.4004       23.0747       38.1143       81.5148       69.8140      135.9094       94.0830       66.4421       94.3224       84.2673      104.7766       97.4673       78.5423       80.5596      109.0146       70.0533       90.3091       82.7547       69.0663       60.9970       64.2725       69.7155       68.2086       74.1165       91.5710       90.5418       79.8278       72.0016       61.4311       72.4809       59.9679       73.0848       79.4404       67.4963       66.0344       59.6922       63.5918       63.8706       57.3256       60.0657       60.0902       70.1922       74.3904       88.2253       74.0607       81.0049      110.2191      126.5279      120.0332       99.9809       93.5476       93.8760       97.8776       98.5920       78.8977       66.5381       61.1561       61.0252       67.8310       70.6205       60.4195       53.5663       56.2620       64.7479       82.2454      134.3807      115.3063       86.4255       88.7857       89.0682      101.7018      116.4012      109.5599      110.4993      104.8092       93.3094       91.0338       95.4153      101.6569      108.7648       96.8992       95.4333       96.6096      103.6275       97.0120       96.1800      108.6921      117.6698      124.2925      131.1464      131.2948      120.3108      116.4406      118.8248      114.3466      110.4267      101.7817       96.9917       88.4174       82.6840       86.3409       91.8490      107.5079      121.0900      124.3503      135.9383      147.9707      155.4274      162.8297      212.6823      241.2994      270.5737      261.2718      292.2789      348.7501      387.0314      392.2737      370.0192      304.2034      300.8659      292.5405      266.0813      220.9942      191.5186      172.8483        0.0000        0.0000        0.0000        0.0000        0.0000        0.0000        0.0000        0.0000        0.0000        0.0000        0.0000        0.0000        0.0000        0.0000        0.0000        0.0000        0.0000        0.0000        0.0000        0.0000        0.0000        0.0000        0.0000        0.0000        0.0000        0.0000        0.0000        0.0000        0.0000        0.0000        0.0000        0.0000        0.0000        0.0000        0.0000        0.0000        0.0000        0.0000        0.0000        0.0000        0.0000        0.0000        0.0000        0.0000        0.0000        0.0000        0.0000        0.0000        0.0000        0.0000        0.0000        0.0000        0.0000        0.0000        0.0000        0.0000        0.0000        0.0000        0.0000
        0.0000        0.0000        0.0000        0.0000        0.0000        0.0000        0.0000        0.0000        0.0000        0.0000        0.0000        0.0000        0.0000        0.0000        0.0000        0.0000        0.0000        0.0000        0.0000        0.0000        0.0000       45.8604       32.3402        6.6324        8.7668       33.6870       46.0155        9.3727       14.8205       17.2338       21.2844       14.6490       12.0436       14.5153       26.2867       22.8958       29.6120       51.7183       29.7331       22.6308       38.5790       42.3008       40.2956       46.7229       41.1409       44.6761       63.3788       66.8818      264.1397       47.5785       51.7476       45.4932       48.8737       57.5599       52.2451       27.6642       30.0910       36.7360       27.9108       23.6449       28.6481       22.5828       54.9736       48.9568       40.6968       57.7251       41.7124       53.9189       41.3268       46.9537       62.6497      101.1311       51.3510       59.5117       58.0946       70.3221       73.4558       78.2662       95.9671       87.7775       57.7209       82.1304       94.8842       65.5562       60.0275       59.5271       93.3410       68.6051       63.3993       81.1281       83.7126       80.1633       81.8538       73.9447       69.6353       69.7656       71.0174       68.2755       63.2313       63.1064       68.8593       83.5407       66.1990       60.4467       65.0235       63.0640       67.8959       74.4918       77.3046       59.6099       67.3081       93.5281      107.8527       97.9451       80.5633       69.8581       76.1456       64.5531       66.5001       63.6833       58.2834       67.2107       57.1310       74.7319       69.1248       50.9016       68.6520       52.9302       75.3105       64.6255       86.8803       77.2324       89.7151       91.8278       88.7737      111.4670      125.9278      129.1577      121.5171      114.8502      117.4910      110.5376      113.3211      109.5422      103.4362       96.4990       92.9110       91.7339      110.4493      100.2136      106.9382      120.9418      135.0280      140.1031      146.5167      140.8326      131.4090      128.7916      123.6839      103.8104       99.4206       89.1437       84.1815       82.2453       77.2962       82.7386       87.5985      110.6418      122.4708      124.9195      137.7703      138.8538      156.0901      193.2035      250.3705      258.2758      329.0374      320.8482      327.2935      356.8651      344.3143      370.3180      352.4753      355.0529      361.0089      262.6907      256.1016      230.3932      190.6840      164.6937        0.0000        0.0000        0.0000        0.0000        0.0000        0.0000        0.0000        0.0000        0.0000        0.0000        0.0000        0.0000        0.0000        0.0000        0.0000        0.0000        0.0000        0.0000        0.0000        0.0000        0.0000        0.0000        0.0000        0.0000        0.0000        0.0000        0.0000        0.0000        0.0000        0.0000        0.0000        0.0000        0.0000        0.0000        0.0000        0.0000        0.0000        0.0000        0.0000        0.0000        0.0000        0.0000        0.0000        0.0000        0.0000        0.0000        0.0000        0.0000        0.0000        0.0000        0.0000        0.0000        0.0000        0.0000        0.0000        0.0000        0.0000        0.0000        0.0000
        0.0000        0.0000        0.0000        0.0000        0.0000        0.0000        0.0000        0.0000        0.0000        0.0000        0.0000        0.0000        0.0000        0.0000        0.0000        0.0000        0.0000        0.0000        0.0000        0.0000        0.0000       23.5756       15.2257        8.0239       14.0694       16.4961       25.5858       13.5966       20.9549       20.1528       16.2189       19.2938       16.2804       15.3210       26.3901       47.8200       42.8704       12.9345       20.8094       40.5948       44.3189       32.9495       22.5839       32.5795       35.7115       41.8750       72.8500       53.7891       60.2372       58.1754       76.7695       58.3948       56.7830       51.7645       51.9874       26.5175       18.2132       26.5357       43.8669       28.5947       42.5628       54.8192       52.3014       32.6869       27.6222       33.8842       30.4697       29.4989       37.5223       41.5116       38.2826       57.8974       51.6444       52.9847       40.3148       51.7648       82.9966       62.8172       96.7084       80.0681       66.1131       83.4979       75.8992       61.7220       71.9422       59.4997       82.5272       73.0782       68.8934       64.2360       83.9767       79.7607       72.7218       67.3469       70.5738       69.5653       67.7333       69.9560       63.7912       63.8976       65.5836       75.8830       62.2834       58.8794       52.9538       56.1065       56.8481       60.9806       60.3357       67.2045       71.8806       79.5161       90.6000       84.4162       70.6851       61.4661       55.0772       44.4391       39.7232       45.1603       38.8874       51.9230       51.2901       64.9415       57.6755       50.5819       51.8445       51.7669       53.4264       61.7505       70.4639       77.8572       88.4889      108.6477      117.6838      119.3161      129.4164      120.1032      117.2077      116.2135      124.9000      135.1496      122.8801      113.5773       98.5052      101.0074      104.4987       98.2317      105.9819      103.9523      102.5682      124.3024      132.7973      122.5351      122.7221      128.7587      130.7204      119.2199      117.1540       98.8346       89.4078       84.7575       87.0345       78.6743       80.0328       85.0632       96.9837      118.5691      122.7281      123.7497      145.3024      160.1960      167.3793      196.1446      243.3821      311.4039      323.9973      326.6405      368.5234      381.6343      422.9476      412.2850      400.0396      389.2115      319.3420      322.4458      272.4872      250.0585      192.1831      193.4709      232.0172        0.0000        0.0000        0.0000        0.0000        0.0000        0.0000        0.0000        0.0000        0.0000        0.0000        0.0000        0.0000        0.0000        0.0000        0.0000        0.0000        0.0000        0.0000        0.0000        0.0000        0.0000        0.0000        0.0000        0.0000        0.0000        0.0000        0.0000        0.0000        0.0000        0.0000        0.0000        0.0000        0.0000        0.0000        0.0000        0.0000        0.0000        0.0000        0.0000        0.0000        0.0000        0.0000        0.0000        0.0000        0.0000        0.0000        0.0000        0.0000        0.0000        0.0000        0.0000        0.0000        0.0000        0.0000        0.0000        0.0000        0.0000        0.0000
        0.0000        0.0000        0.0000        0.0000        0.0000        0.0000        0.0000        0.0000        0.0000        0.0000        0.0000        0.0000        0.0000        0.0000        0.0000        0.0000        0.0000        0.0000        0.0000        0.0000        0.0000        0.0000       19.8129       10.4433       10.7615        9.6838       10.3165       22.5174       38.9709       12.5782       21.8547       27.4759       20.1383       27.2036       48.8673       35.3680       33.0798       14.7621       10.7339       24.8320       48.7810       36.9672       37.8329       51.4681       48.3215       39.6886       38.0494       37.4399       70.2962      100.4482       75.0256       64.3613      216.2137       67.5520       59.2086       37.0129       47.6353       41.4964       42.8487       25.9986       26.5676       44.1386       36.2515       31.8792       24.9831       28.6251       24.7011       40.5020       55.5411       39.2299       39.0080       59.3120       52.2233       45.4834       43.9458      143.4991       73.7760       86.4453       82.7175       77.6909       69.6269      107.0000       61.8446       54.8440       69.5633       75.7368       73.6789       65.1650       79.6025       78.7460       82.0963       72.6229       63.9506       64.3607       70.1569       71.0473       63.2293       71.3456       70.5613       66.6039       67.7255       75.9149       59.3231       48.3067       44.6546       50.2601       54.9163       64.1181       70.1931       73.6081       55.4075       67.4131       66.2852       67.9268       68.2632       54.1702       47.1297       40.1762       43.7308       52.6321       38.2560       44.0943       52.9484       76.7520       67.4845       49.0552       56.8080       58.3796       60.9974       82.9354      103.4275       98.0595      106.0754      112.6443      118.1643      115.4493      111.1989      123.9885      130.8308      125.9483      125.5872      134.0542      119.9553      109.8242      103.5300      107.1573      108.4056      108.4818       97.5866      124.5413      102.5981      119.7800      123.3513      123.4984      125.5523      123.6517      124.6649      132.6020      126.5488      112.8273       99.9048      104.8933       91.2548       98.1115       89.6439       91.5992      107.4340      111.4266      115.0323      128.5943      156.3918      172.8757      172.4577      209.2630      288.8865      332.5307      337.6645      315.0971      400.4246      439.4720      496.5529      474.8889      405.6688      402.5024      333.2183      288.3956      253.6497      268.8241      244.8963      234.2557      275.7793        0.0000        0.0000        0.0000        0.0000        0.0000        0.0000        0.0000        0.0000        0.0000        0.0000        0.0000        0.0000        0.0000        0.0000        0.0000        0.0000        0.0000        0.0000        0.0000        0.0000        0.0000        0.0000        0.0000        0.0000        0.0000        0.0000        0.0000        0.0000        0.0000        0.0000        0.0000        0.0000        0.0000        0.0000        0.0000        0.0000        0.0000        0.0000        0.0000        0.0000        0.0000        0.0000        0.0000        0.0000        0.0000        0.0000        0.0000        0.0000        0.0000        0.0000        0.0000        0.0000        0.0000        0.0000        0.0000        0.0000        0.0000        0.0000
        0.0000        0.0000        0.0000        0.0000        0.0000        0.0000        0.0000        0.0000        0.0000        0.0000        0.0000        0.0000        0.0000        0.0000        0.0000        0.0000        0.0000        0.0000        0.0000        0.0000        0.0000       58.0177       36.9443       18.0992       12.8493       12.7228       14.7613       29.6442       23.0561        9.0523      173.7895      158.8281       12.6178       13.7512       40.1749       26.9090       23.6928       19.9188       17.8493       20.6077       23.1648       43.8347       64.4665       70.7350       43.8119       42.1977       33.2533       31.5238       35.9400       74.8573      196.8967       38.6968       33.5625       75.6193       51.7907       19.9196       21.6985       22.2035       16.2865       90.1434       64.6149       54.7070       36.0551       54.9915       35.0597       34.2133       63.5910       45.4197       50.9188       63.7992       52.8620       55.7855       62.1886       73.7841       48.3493       44.7245       60.6044       63.6318       55.2389       57.6671       61.0552       64.9280       83.8861       55.8065       55.1904       67.8744       70.5349       65.6412       74.3409       62.0151       69.3164       62.5971       60.3936       65.2594       67.1748       62.5916       58.9402       65.3242       68.3325       77.9093       64.5915       66.8841       58.4621       58.3741       48.7782       53.6049       58.0901       52.6220       61.8874       58.7835       66.3565       96.6812       59.9318       52.9128       48.9849       46.4267       48.8987       37.7399       51.0678       39.5564       30.3010       31.4009       48.3545       65.7726       72.6721       59.9727       61.9772       75.3643       67.8697       73.7394       83.0208      103.2528      111.9747      122.0924      117.0856      132.7192      135.1477      144.5789      150.7039      157.4545      133.3902      133.6532      129.4229      138.6276      132.0813      126.5406      139.2016      137.7686      126.7192      116.2417      116.3180      110.9393      109.6390      111.9044      122.2403      154.3874      129.1103      138.9623      136.4152      122.1647      114.4886      120.8710      106.2341      111.6621      110.7367      121.7077      126.1775      108.7304      104.4283      115.1070      135.3752      184.7558      207.0157      221.7271      236.9343      300.0474      307.2705      320.2813      388.8419      363.8055      356.0179      349.1573      335.8539      294.5807      281.6683      267.9359      266.7448      306.7243      306.8588      344.3833      358.3957      532.1349        0.0000        0.0000        0.0000        0.0000        0.0000        0.0000        0.0000        0.0000        0.0000        0.0000        0.0000        0.0000        0.0000        0.0000        0.0000        0.0000        0.0000        0.0000        0.0000        0.0000        0.0000        0.0000        0.0000        0.0000        0.0000        0.0000        0.0000        0.0000        0.0000        0.0000        0.0000        0.0000        0.0000        0.0000        0.0000        0.0000        0.0000        0.0000        0.0000        0.0000        0.0000        0.0000        0.0000        0.0000        0.0000        0.0000        0.0000        0.0000        0.0000        0.0000        0.0000        0.0000        0.0000        0.0000        0.0000        0.0000        0.0000
        0.0000        0.0000        0.0000        0.0000        0.0000        0.0000        0.0000        0.0000        0.0000        0.0000        0.0000        0.0000        0.0000        0.0000        0.0000        0.0000        0.0000        0.0000        0.0000        0.0000       91.7318       73.0050       60.8041       30.6407       32.8482       19.7793       23.8129       12.1889       13.2776       20.9192      104.5544      113.3754       29.1394       34.1116       28.1094       28.9909       22.0195       21.8808       47.3186       47.6215       57.6227       86.7328      105.6655       72.2776       44.1449       36.7170       29.1621       26.2331       39.6829       65.2438      238.4809       39.8504       37.8948       65.9716       71.6119       42.2739       27.8092       17.7885       21.6330       39.9449       41.0449       39.8400       40.0178       48.7158       44.9828       62.5984       59.0374       37.7294       42.7958       66.5821       70.7278       64.5812       61.1220       51.2036       56.2221       43.4007       52.1584       69.3250       58.3296       73.1548       55.8787       65.9645       55.8620       57.4047       57.6070       83.2454       90.5699       68.2416       63.8826       79.8845       81.6499       74.7973       71.1121       62.6016       61.5055       58.7214       57.3380       57.2910       61.6447       65.4513       63.6582       76.7013       58.7364       56.0638       48.5643       55.5390       61.6513       53.1737       61.5338       57.6493       53.0756       58.7977       57.5477       49.7582       48.1090       47.3523       40.0282       34.2248       48.3886       37.1532       24.7138       32.3875       49.9597       75.6705       88.7655       86.2341       82.5588       95.8247       99.9441       84.9315       97.7988      122.1996      153.4019      136.4371      122.5195      144.3883      155.0276      155.7036      162.4070      157.3078      140.5068      137.0454      175.4344      230.8571      176.6959      142.0900      131.4339      135.4853      126.4833      129.7033      141.0882      112.5901      110.4428      109.9667      134.1100      135.2364      115.0952      128.9974      143.5841      142.9482      137.6151      145.6998      133.9525      121.5844      114.6198      122.5398      124.6461      108.0620      109.9014      113.5319      136.7059      173.2228      199.0232      203.9314      266.7051      311.1996      290.7235      309.3720      341.2758      320.3589      323.7983      306.8223      313.7451      257.9178      251.7142      278.5626      273.8303      283.9866      311.3163      363.0157      381.6526      537.7626      518.6304        0.0000        0.0000        0.0000        0.0000        0.0000        0.0000        0.0000        0.0000        0.0000        0.0000        0.0000        0.0000        0.0000        0.0000        0.0000        0.0000        0.0000        0.0000        0.0000        0.0000        0.0000        0.0000        0.0000        0.0000        0.0000        0.0000        0.0000        0.0000        0.0000        0.0000        0.0000        0.0000        0.0000        0.0000        0.0000        0.0000        0.0000        0.0000        0.0000        0.0000        0.0000        0.0000        0.0000        0.0000        0.0000        0.0000        0.0000        0.0000        0.0000        0.0000        0.0000        0.0000        0.0000        0.0000        0.0000        0.0000
        0.0000        0.0000        0.0000        0.0000        0.0000        0.0000        0.0000        0.0000        0.0000        0.0000        0.0000        0.0000        0.0000        0.0000        0.0000        0.0000        0.0000        0.0000        0.0000        0.0000       95.5190       90.2713       69.3392       28.3727       30.9235       42.5000       24.1620       20.9918       30.2372       25.2739       24.7199       33.3582       46.4647       53.8057       33.6262       17.3145       24.9987       37.0577       29.1023       64.0593       70.7714       76.8940       70.3961       63.9354       59.8537       52.6857       34.5817       41.2325       50.1212       66.9216       53.8116       52.4955       56.6165       72.5004       71.7711       47.6902       39.6109       43.5394       46.4531       55.3490       39.4129       41.6220       26.9858       52.2814       56.5479       75.3077      107.5061       66.7686       49.6466       61.8063       69.4249       72.8711       60.3087       59.6744       58.2404       63.8019       56.3169       76.7169       59.8269       66.3825       62.8452       70.3867       56.7387       60.2809       59.0846       61.9910       65.2623       61.6325       56.9494       69.7167       69.7387       64.7470       63.0801       60.3251       61.7497       70.0899       55.9924       53.6041       66.0296       63.8975       65.2259       68.4252       59.3643       56.4891       54.0476       55.8153       58.1127       52.0591       56.2659       46.3791       51.6187       49.4621       48.4174       44.1079       42.9941       36.8693       45.3363       53.0516       42.1487       34.1561       34.8585       36.2208       50.5040       97.5784      127.6421      130.4812      117.0670      100.4244       89.1070       88.0174       91.9756      119.5729      130.6861      154.0116      160.5638      161.5209      162.7283      162.0824      172.1984      181.5173      158.1425      154.2866      182.9628      190.1458      205.9742      165.3457      148.1124      140.3185      155.2804      156.4591      145.3067      128.0071      110.3995      111.3478      119.0964      126.0844      114.6362      126.5432      121.5702      127.3884      134.2518      133.0343      148.8931      136.5034      124.6741      121.9319      118.3360      108.6125      114.5974      130.3383      156.5300      172.8906      185.8289      208.8816      277.7906      332.3392      292.7026      294.9452      287.8882      284.2803      314.2703      331.8115      356.8844      301.0424      326.0247      305.1619      385.8351      369.7339      413.1232      371.6550      346.0073      397.4106      432.6253      400.4734        0.0000        0.0000        0.0000        0.0000        0.0000        0.0000        0.0000        0.0000        0.0000        0.0000        0.0000        0.0000        0.0000        0.0000        0.0000        0.0000        0.0000        0.0000        0.0000        0.0000        0.0000        0.0000        0.0000        0.0000        0.0000        0.0000        0.0000        0.0000        0.0000        0.0000        0.0000        0.0000        0.0000        0.0000        0.0000        0.0000        0.0000        0.0000        0.0000        0.0000        0.0000        0.0000        0.0000        0.0000        0.0000        0.0000        0.0000        0.0000        0.0000        0.0000        0.0000        0.0000        0.0000        0.0000        0.0000
        0.0000        0.0000        0.0000        0.0000        0.0000        0.0000        0.0000        0.0000        0.0000        0.0000        0.0000        0.0000        0.0000        0.0000        0.0000        0.0000        0.0000        0.0000        0.0000        0.0000       97.1592       94.1294      128.5076       47.9497       44.9645       68.2418      128.4352       19.8925       35.5692       51.8865       32.6571       39.6372       71.8316       75.0975       33.5583       32.7870       24.2637       50.5038       54.4656       55.0289       60.0203       55.2649       71.7465       83.0322       91.3321      310.5825      310.1594       34.0434       50.7985       56.2170       51.4191       47.7771       54.9542       41.4453       52.5277       96.2053       65.1814       58.0122       52.7982       53.6370       52.5123       67.8935       72.1800       63.1215       59.4475       52.9919       49.4187       48.7594       73.1786       86.8579      137.2598       49.3654       81.1240       45.8985       59.4987       67.8999       76.8704       66.1176       68.4812       66.5877       82.5421       79.6975       61.6801       67.3440       58.7461       52.5841       49.1988       46.9523       51.7011       58.1528       55.4148       58.1948       63.2615       63.2842       62.5115       68.4809       61.3834       63.0338       65.9448       62.4785       65.2282       56.7785       61.3830       59.6382       63.8052       62.9232       57.9555       50.1727       49.0156       48.7495       42.1638       46.1985       46.4722       41.3285       39.8706       29.2619       31.4576       43.7151       48.3247       40.6213       48.1344       49.2986       60.0325      105.7744      123.6140      151.9929      147.5735       86.5720       75.6489       85.2126       89.9487      108.3986      133.1739      139.0517      155.7878      182.1092      168.8347      183.5576      186.5820      173.0580      167.1896      167.9966      174.2262      197.5898      198.4415      188.0893      195.8730      172.2148      174.3990      176.1575      166.4980      125.8130      120.7313      137.4201      130.8012      135.5241      128.7976      126.8863      129.8129      135.0423      135.0387      127.5004      131.6770      130.0336      128.4381      128.9450      119.8855      119.1494      128.6257      147.3037      160.0542      204.6439      213.9102      223.2697      231.0243      257.2950      251.3146      265.5325      248.3348      267.2633      268.8785      289.5899      336.9682      324.8181      338.4663      401.1550      460.4424      398.5707      412.3086      359.5818      354.0466      325.2997      330.8388      461.7661      441.0881        0.0000        0.0000        0.0000        0.0000        0.0000        0.0000        0.0000        0.0000        0.0000        0.0000        0.0000        0.0000        0.0000        0.0000        0.0000        0.0000        0.0000        0.0000        0.0000        0.0000        0.0000        0.0000        0.0000        0.0000        0.0000        0.0000        0.0000        0.0000        0.0000        0.0000        0.0000        0.0000        0.0000        0.0000        0.0000        0.0000        0.0000        0.0000        0.0000        0.0000        0.0000        0.0000        0.0000        0.0000        0.0000        0.0000        0.0000        0.0000        0.0000        0.0000        0.0000        0.0000        0.0000        0.0000
        0.0000        0.0000        0.0000        0.0000        0.0000        0.0000        0.0000        0.0000        0.0000        0.0000        0.0000        0.0000        0.0000        0.0000        0.0000        0.0000        0.0000        0.0000        0.0000        0.0000        0.0000      163.0683      237.5748      132.0655      131.8030      144.1642      208.1046       60.1523       77.7118       93.2693       64.2200       59.4974       61.5179       78.7184       45.2266       50.8293       70.5098       61.7386       49.3729       30.2078       55.8984       66.0690       65.3857       58.9025       66.1771       61.3064       90.8714       72.5279       59.8723       53.9031       66.7976       35.3909       23.7987       31.2828       33.6635       47.2766       78.2645       86.1152       71.5981       83.3549       65.2002       69.5303       70.5014       64.8280       60.9953       42.9915       35.9387       37.7484       74.0176       63.0786       57.0261       55.2631       62.2666       43.7291       40.7499       56.0819       75.6423       84.0636       83.6525       87.8600       82.4377       89.8191       74.3429       62.7285       57.1774      144.2668       86.1338       53.2437       63.5846       46.3819       46.4646       49.7939       49.4611       57.1050       65.4650       57.8194       74.4148       68.1028       55.5090       58.8557       69.7578       66.9212       56.7286       67.2931       49.5519       52.5099       54.0285       50.7732       50.5382       51.3538       48.7190       58.9492       53.5461       54.7984       52.1764       26.1427       24.7865       28.7278       39.3295       64.0526       73.9785       78.0583       85.4893      105.1812      147.9068      120.8993      108.6317       86.1593       71.7960       70.3307       77.2070      103.5187      113.0702      125.2042      139.5962      177.9775      209.3356      204.6792      210.6083      209.6998      207.2602      197.7348      204.2080      207.8816      214.5158      191.6948      199.1334      180.3745      170.3710      170.2730      160.4077      135.8840      138.1391      143.8528      134.6245      128.1125      117.5972      133.0837      136.3019      142.1479      123.9445      117.7270      126.9096      129.9092      139.7454      132.8886      133.5478      147.2010      155.5470      177.8607      194.0875      217.5265      251.4118      261.2476      262.0616      225.0814      261.7788      220.8239      250.5837      249.7187      253.9444      254.9120      268.3253      311.5107      396.3064      372.5392      400.0399      367.1968      335.4255      327.0913      343.5371      360.4958      346.1295      326.6187      338.3380      478.1400        0.0000        0.0000        0.0000        0.0000        0.0000        0.0000        0.0000        0.0000        0.0000        0.0000        0.0000        0.0000        0.0000        0.0000        0.0000        0.0000        0.0000        0.0000        0.0000        0.0000        0.0000        0.0000        0.0000        0.0000        0.0000        0.0000        0.0000        0.0000        0.0000        0.0000        0.0000        0.0000        0.0000        0.0000        0.0000        0.0000        0.0000        0.0000        0.0000        0.0000        0.0000        0.0000        0.0000        0.0000        0.0000        0.0000        0.0000        0.0000        0.0000        0.0000        0.0000        0.0000        0.0000
        0.0000        0.0000        0.0000        0.0000        0.0000        0.0000        0.0000        0.0000        0.0000        0.0000        0.0000        0.0000        0.0000        0.0000        0.0000        0.0000        0.0000        0.0000        0.0000        0.0000        0.0000      173.6111      146.2798      153.0326      169.4318      173.0529      149.1318       97.8506       86.3360      106.6543       91.5635       66.4740       72.3820       67.3204       76.3622       68.0800       50.2392       59.0708      113.6619       77.1743       81.4999       73.9910       76.1744       55.6506       33.0860       51.0210       43.0178       82.6617       88.9808      120.8323      108.3974       67.1367       44.1474       50.4187       53.8561       49.2603       57.1808       48.6466       95.1377       85.9602       47.3384       50.9625       44.3922       58.8186       52.3514       48.1830       69.7634      102.7881       74.9091       80.5518       70.8333       68.8780       58.1968       48.4785       41.6680       66.6490       69.6621       76.6846       90.6833       75.4641       98.7968       97.5903       71.7934       81.8489       73.0764       89.2371       71.4098       55.6154       63.3910       52.2023       56.7936       50.7899       47.1007       45.5351       48.8776       56.9616       52.3362       62.1920       49.4574       56.6175       71.8156       75.4690       74.0706       83.8541       61.1382       53.4754       47.9086       53.5703       51.6092       56.7612       57.5574       55.1652       54.5016       60.1335       51.3522       35.7272       23.6412       31.0181       43.0510       74.8660       88.8377       97.1859      103.5900      142.4785      149.2996       92.1071       79.1616       78.7579       70.2837       64.9067       70.3692       89.4172       89.7155      100.7102      131.4619      158.8002      177.2130      205.8852      190.1283      199.3051      216.2365      215.9108      223.9250      238.1273      230.9871      207.4206      202.1901      171.4650      164.0588      160.1640      155.2699      143.6011      143.0709      132.1283      115.6850      114.3958      115.5383      118.3142      115.2760      116.4565      115.2360      112.2715      121.2501      135.5403      137.0968      134.4257      136.5112      151.5410      164.2040      190.5301      206.6208      225.0981      261.7148      269.7827      275.3715      260.8539      273.0187      219.8452      236.3685      238.2860      240.1451      231.6536      251.7709      265.5650      309.2934      332.4156      320.2034      314.0344      302.1848      309.5769      329.6615      398.1604      376.0037      371.5293      340.2738      619.3499        0.0000        0.0000        0.0000        0.0000        0.0000        0.0000        0.0000        0.0000        0.0000        0.0000        0.0000        0.0000        0.0000        0.0000        0.0000        0.0000        0.0000        0.0000        0.0000        0.0000        0.0000        0.0000        0.0000        0.0000        0.0000        0.0000        0.0000        0.0000        0.0000        0.0000        0.0000        0.0000        0.0000        0.0000        0.0000        0.0000        0.0000        0.0000        0.0000        0.0000        0.0000        0.0000        0.0000        0.0000        0.0000        0.0000        0.0000        0.0000        0.0000        0.0000        0.0000        0.0000        0.0000
        0.0000        0.0000        0.0000        0.0000        0.0000        0.0000        0.0000        0.0000        0.0000        0.0000        0.0000        0.0000        0.0000        0.0000        0.0000        0.0000        0.0000        0.0000        0.0000        0.0000        0.0000      267.8279      205.3109      177.7639      205.6679      204.9375      167.3410      107.0035      121.6837      105.2188      114.8867       75.6911       60.3084       57.1761       83.1331       81.1628       78.8303       71.5132       67.7644       62.6626      124.9515       50.3789       59.3028      115.4946       44.0421       59.5774      123.4516      112.6202      122.7764      137.7056      106.2766       61.8648       55.6742       60.7406       59.6117       62.0131       73.7026       61.3741       74.6586       57.2863       54.4323       67.1878       52.1741       52.4232       66.9132       77.5209       67.8751       83.2732       98.0561      128.6707       92.8775       49.3381       43.1789       33.5953       55.9138       43.2583       85.2786       97.5235       69.2080       58.2693       81.3755       94.2171       82.0720       67.7606       64.8917       59.6304       59.8183       59.3079       49.5380       45.0472       36.2561       40.8298       41.0797       45.1724       44.6648       62.1459       54.7237       56.7436       55.9670       69.0547       76.6070       69.4198       90.5389       82.7208       73.8926       59.6449       54.4809       54.2338       56.0020       61.1874       56.7524       50.1477       56.3031       64.3238       55.2935       32.7982       32.6999       41.3866       48.9860       92.7860      115.3461      140.5235      156.6178      136.3391       98.6325       78.4511       60.9431       57.3052       52.8264       50.4484       56.3005       72.1515       81.1451      105.4607      137.7163      154.7762      178.8462      190.9146      210.6713      218.8964      213.8526      209.4569      217.7368      225.8485      191.0325      192.9434      201.8381      182.0751      161.5720      161.6167      164.1826      146.6150      123.3312      112.8606      103.0658       98.1741      101.8918      104.9950      109.3103      116.2472      109.6516      112.1681      114.8039      134.1873      137.5433      130.4742      133.4558      158.1595      175.4814      202.3536      218.4571      229.8463      256.5058      241.3711      226.4829      221.8534      252.9652      243.3740      226.1393      246.6767      234.9959      239.8570      262.1042      296.1793      285.1741      287.4343      291.4763      271.1870      266.8469      274.9831      299.6172      328.0637      326.5640      330.2335      346.1195      535.1701        0.0000        0.0000        0.0000        0.0000        0.0000        0.0000        0.0000        0.0000        0.0000        0.0000        0.0000        0.0000        0.0000        0.0000        0.0000        0.0000        0.0000        0.0000        0.0000        0.0000        0.0000        0.0000        0.0000        0.0000        0.0000        0.0000        0.0000        0.0000        0.0000        0.0000        0.0000        0.0000        0.0000        0.0000        0.0000        0.0000        0.0000        0.0000        0.0000        0.0000        0.0000        0.0000        0.0000        0.0000        0.0000        0.0000        0.0000        0.0000        0.0000        0.0000        0.0000        0.0000        0.0000
        0.0000        0.0000        0.0000        0.0000        0.0000        0.0000        0.0000        0.0000        0.0000        0.0000        0.0000        0.0000        0.0000        0.0000        0.0000        0.0000        0.0000        0.0000        0.0000        0.0000        0.0000      415.5857      298.6239      261.4838      278.3856      269.7763      193.7124      114.0408      146.3789      144.4028      193.2584       97.6802       80.8671       74.4416       95.1683       65.5777      102.7715       86.1509       65.4996       48.3920       64.4904       61.7003       76.1775      207.1180       54.2352      100.7572      133.0831      150.5239      192.1546      111.2140       87.8820       68.8636       90.7622       85.3430       75.9822       94.1240       81.4161       67.3054       84.6551       83.7017       72.6528       56.7153       70.5725       98.7162       57.7355       74.4171       52.0531       45.2251       56.3274      107.6327       48.2272       66.3435       47.9663       48.0898       41.4411       47.2360       61.8325       71.1083       56.4001       51.6038       64.9040       57.1622       54.2453       55.6755       57.4594       52.5817       46.0423       53.9705       48.4834       37.2323       37.7770       39.0880       38.6075       40.6270       41.5871       52.9823       54.9809       50.0550       60.7010       62.9724       77.0203       82.0164       93.3708       72.0414       65.3360       51.4360       51.2958       50.7568       50.1134       49.3753       49.7319       56.8205       65.1637       71.4906       66.9591       45.5604       50.7139       59.9960       68.3139      128.1983      176.4189      198.1856      148.9533      112.3933       75.4505       72.9933       65.5191       57.5367       54.1499       54.2156       60.1799       82.1069      111.2341       97.3979      115.0975      125.4391      143.3671      163.8955      225.5825      184.1848      165.3878      178.3378      175.5881      160.8121      160.8550      166.3870      149.6868      151.3852      152.9647      147.4301      148.6525      125.1374      109.5294       95.5723       90.8546       86.1530       90.7941       92.6941      101.2917      111.1812      105.0143      104.7906      111.2962      121.4107      134.8087      142.5448      144.4766      174.5238      180.9012      194.3301      199.1076      210.5658      246.6281      218.9912      249.0065      194.4514      217.7084      239.9916      217.0641      241.8257      247.8595      243.7280      259.2988      273.8112      283.5505      265.3289      276.4981      302.2293      276.4616      257.3652      266.8127      330.3810      359.3592      287.2031      279.3646        0.0000        0.0000        0.0000        0.0000        0.0000        0.0000        0.0000        0.0000        0.0000        0.0000        0.0000        0.0000        0.0000        0.0000        0.0000        0.0000        0.0000        0.0000        0.0000        0.0000        0.0000        0.0000        0.0000        0.0000        0.0000        0.0000        0.0000        0.0000        0.0000        0.0000        0.0000        0.0000        0.0000        0.0000        0.0000        0.0000        0.0000        0.0000        0.0000        0.0000        0.0000        0.0000        0.0000        0.0000        0.0000        0.0000        0.0000        0.0000        0.0000        0.0000        0.0000        0.0000        0.0000        0.0000
        0.0000        0.0000        0.0000        0.0000        0.0000        0.0000        0.0000        0.0000        0.0000        0.0000        0.0000        0.0000        0.0000        0.0000        0.0000        0.0000        0.0000        0.0000        0.0000        0.0000        0.0000        0.0000      478.2653      423.6744      380.8756      385.2628      265.6248      172.6714      189.9962      233.8591      227.3925      122.5443       91.2571      125.6238      153.0802      182.7265      205.9831      163.0691      111.9554       67.4385       54.8584      107.3351       78.4108       58.6965       61.9749       85.2195      100.1883       96.8438      134.8433      103.3151      134.9658      124.5792      124.4191      113.3071       65.9816       97.1636      115.6535       99.3133       76.4691       74.9791      101.3831       68.1105       74.7043       80.8054       62.3853       69.3355       56.3027       49.6600       49.3396       50.6110       77.3264       58.6700       77.4111       72.6339       64.3145       60.3268       80.4769       83.2822       68.3800       70.0684       63.7148       62.7385       76.0002       55.5293       50.5429       52.6753       43.0086       42.0530       31.6688       32.5365       39.0079       40.5783       33.6403       37.5351       45.1703       61.4943       45.3246       50.9003       65.5826       72.1099       75.9502       87.1354       85.1380       65.7456       60.7720       49.0606       51.7423       45.2480       47.6914       48.4829       54.4343       75.1187       82.4769       85.3881       81.0324       97.4389      106.1958      118.7740      153.1637      184.5063      217.0478      194.7476      190.1604      113.4526       78.7580       79.2590       71.5893       70.7234       67.3531       66.6462       73.0049       91.2946      103.5474       96.2053       95.6671      115.8161      130.9470      120.0021      154.7898      128.4802      130.1239      137.5166      140.7046      133.2645      153.3482      161.4677      174.5253      163.7807      151.0610      145.3364      139.4290      118.4831      112.2154       97.2517       89.7241       96.4530       86.9573       91.3045      100.6747      123.2421      113.9054      110.5200      123.3466      142.5641      153.6245      146.1910      159.4290      173.3492      198.7154      223.7585      195.9120      211.1672      228.9954      205.7102      184.8748      189.5994      182.3130      206.3538      226.3369      256.5384      249.0961      257.9012      265.9717      288.2887      281.6276      265.1300      270.9453      244.0968      260.2266      221.2545      236.4578      248.8746      226.6910      231.1414      231.9221      205.5588      189.0332      199.4645      243.5334        0.0000        0.0000        0.0000        0.0000        0.0000        0.0000        0.0000        0.0000        0.0000        0.0000        0.0000        0.0000        0.0000        0.0000        0.0000        0.0000        0.0000        0.0000        0.0000        0.0000        0.0000        0.0000        0.0000        0.0000        0.0000        0.0000        0.0000        0.0000        0.0000        0.0000        0.0000        0.0000        0.0000        0.0000        0.0000        0.0000        0.0000        0.0000        0.0000        0.0000        0.0000        0.0000        0.0000        0.0000        0.0000        0.0000        0.0000        0.0000        0.0000        0.0000
        0.0000        0.0000        0.0000        0.0000        0.0000        0.0000        0.0000        0.0000        0.0000        0.0000        0.0000        0.0000        0.0000        0.0000        0.0000        0.0000        0.0000        0.0000        0.0000        0.0000        0.0000        0.0000        0.0000        0.0000        0.0000        0.0000      346.5911      267.4827      257.6579      230.6447      238.0872      137.0377      119.3195      148.8546      135.2998       82.9175      100.1280      108.5506      106.7948       69.2348       56.7285       68.9783       86.4746       64.7520       70.3311       60.8658       91.9739       80.6499       94.8315      103.5303       91.8107      105.0968      102.2564       69.9167       81.4741       72.9320       70.9375       69.8340       66.8129       69.0193       67.5164       65.4412       67.1868       67.6675       57.4528       57.5083       61.0494       54.9826       57.2755       51.7761       52.0854       53.8888       61.1887       61.8651       66.0613       70.4770       74.6801       74.8226       79.7253       71.0569       62.3458       64.5157       52.9835       59.2321       86.5265      123.4083       81.0084       84.0872       23.8613       27.8195       32.0834       41.7379       37.1049       37.9286       49.0447       61.2806       60.0995       55.7473       71.3085       65.8307       50.9072       74.6424       50.1717       49.2215       62.5727       48.4744       46.7803       46.6493       52.1195       53.0771       55.2742       96.9603       81.0359       90.8009       99.7879      125.8484      139.8114      152.9061      183.3339      221.2587      220.6845      211.4122      186.9192      113.7840       82.1815       73.9227       59.7554       63.5455       61.1752       64.0675       69.4029       98.0300       82.0838       77.5044       87.8882       87.6834       93.2182      101.5137      111.7272      115.0134      106.0665      121.5686      135.1141      155.1783      172.1519      179.7910      209.8744      163.8768      157.4176      139.8366      125.5418      123.3507      136.9270       87.5276       84.1668       79.0820       83.1498       89.0403      104.0064      103.9673      101.4822      118.1349      132.7058      135.1921      138.2371      114.4640      131.4577      182.5521      208.7523      204.0221      190.7077      234.5604      205.6311      196.4403      182.2266      172.0628      194.4126      242.0412      254.8594      294.5065      294.0218      255.8487      276.0523      267.4537      281.7484      288.7575      289.3844      234.9848      212.8264      202.9756      216.1316      213.5036      196.5034      208.3163      223.7956      192.5059      180.1392      175.4911      180.8699        0.0000        0.0000        0.0000        0.0000        0.0000        0.0000        0.0000        0.0000        0.0000        0.0000        0.0000        0.0000        0.0000        0.0000        0.0000        0.0000        0.0000        0.0000        0.0000        0.0000        0.0000        0.0000        0.0000        0.0000        0.0000        0.0000        0.0000        0.0000        0.0000        0.0000        0.0000        0.0000        0.0000        0.0000        0.0000        0.0000        0.0000        0.0000        0.0000        0.0000        0.0000        0.0000        0.0000        0.0000        0.0000        0.0000        0.0000        0.0000        0.0000        0.0000
        0.0000        0.0000        0.0000        0.0000        0.0000        0.0000        0.0000        0.0000        0.0000        0.0000        0.0000        0.0000        0.0000        0.0000        0.0000        0.0000        0.0000        0.0000        0.0000        0.0000        0.0000        0.0000        0.0000        0.0000        0.0000        0.0000        0.0000      403.6577      353.4367      292.9771      233.9462       92.7534      145.3748      111.6210      134.4446       99.9900       78.9689       94.8556      114.5329       72.0699       62.7044       78.8858       75.9231      113.9932       51.8021       89.1739       65.7492       96.0993      103.6257       92.7726       89.3839       85.6812      119.0385       87.2361       92.5205       73.1393       56.7741       57.7274       60.2741       70.2439       75.0266       71.7048       51.7978       52.3125       51.4019       50.8841       61.7374       51.7684       66.2199       69.9871       59.1554       47.8669       67.8847       57.9346       60.9658       70.9934       55.4859       57.3348       75.1955       74.3947       68.1928      114.6657       91.7641       72.6245       63.5968       69.6483       59.2657       79.9047       38.2004       44.7024       29.2396       31.4491       33.8577       48.0087       71.2385       76.9364       74.4698       68.8794       46.0690       50.2501       47.0262       67.1104       55.0674       62.3145       58.5157       45.1325       44.2741       48.2344       49.9041       54.1393       77.6673       76.4343       78.0686       87.8519      108.6440      126.3563      160.4914      196.6813      230.5047      258.4666      263.6627      229.3395      160.8025       95.2000       66.2955       54.2234       53.1734       57.0110       55.4268       55.5958       62.5724       77.5884       70.0309       64.6355       65.3374       65.0173       67.0065       78.7558      103.8115       94.0251      125.4492      160.3576      166.7112      185.2221      190.2735      222.7691      229.6878      178.3702      159.1749      139.1877      122.2977       97.2844       83.5698       76.5678       76.1599       70.1463       70.8078       83.1559       90.5218       88.3179       92.1311      118.4094      118.1842      120.7451      108.8009      113.1999      137.5663      165.1908      194.5521      177.8870      212.2025      240.2325      190.6910      167.0366      170.7283      165.7602      195.1210      245.8255      237.1311      279.3078      257.8743      231.3985      235.2857      245.6597      283.9344      275.3662      272.8051      239.1479      216.0361      205.4472      195.3651      190.2802      186.0079      192.0232      196.1896      184.6957      194.6820      173.0336      155.6646       86.1000        0.0000        0.0000        0.0000        0.0000        0.0000        0.0000        0.0000        0.0000        0.0000        0.0000        0.0000        0.0000        0.0000        0.0000        0.0000        0.0000        0.0000        0.0000        0.0000        0.0000        0.0000        0.0000        0.0000        0.0000        0.0000        0.0000        0.0000        0.0000        0.0000        0.0000        0.0000        0.0000        0.0000        0.0000        0.0000        0.0000        0.0000        0.0000        0.0000        0.0000        0.0000        0.0000        0.0000        0.0000        0.0000        0.0000        0.0000        0.0000        0.0000
        0.0000        0.0000        0.0000        0.0000        0.0000        0.0000        0.0000        0.0000        0.0000        0.0000        0.0000        0.0000        0.0000        0.0000        0.0000        0.0000        0.0000        0.0000        0.0000        0.0000        0.0000        0.0000        0.0000        0.0000        0.0000        0.0000        0.0000        0.0000        0.0000        0.0000      299.4165      180.8111      159.4580      150.8172      118.0532      119.6987       72.4057       91.6212      106.1049       73.4785       89.5691       75.0877       67.8329       76.1125       62.0074       63.2953      116.0100       88.2609       81.0956       99.4907       85.4848       98.0127      113.4712      121.3240      121.8861       98.7026       81.1450       69.2045       85.2722       90.7687       73.4522       68.9636       72.3762       69.9084       69.6355       68.9289       57.6056       64.2151       55.4920       60.6014       58.7981       70.6904       71.6148       79.0465       71.7633       76.9784       61.8397       67.7431       71.7595       62.4378       64.3486       75.6410       71.3677       81.1537       64.7964       62.6566       54.1796       51.2379       37.9652       38.5616       30.5393       25.8790       26.3142       30.2207       47.0238       40.7631       36.7951       48.8072       50.0939       43.5761       47.7893       61.4097       55.7621       45.5321       47.3238       43.8443       42.5119       48.6672       53.3280       55.0552       60.4152       74.2081       69.6504       75.4849       91.6831      124.6486      164.8114      216.4584      247.2463      236.4060      216.0509      211.0562      157.4026       88.3176       63.1457       48.8644       44.6627       51.5663       50.2712       52.6469       50.5887       51.1363       50.2051       49.3467       60.2898       61.2257       58.4931       75.7690       75.6477      113.2386      180.8374      191.9112      203.9884      226.0254      216.1828      208.7751      192.5934      161.2541      155.2552      140.6227      125.3493      100.9899       87.0963       76.5406       72.7153       71.9347       72.3625       80.5308       83.7898      105.4551      114.5728      101.9907       90.7968       90.2438       91.8591      117.5608      143.5304      149.3448      169.5327      182.3160      219.5535      170.7204      157.4839      164.1836      173.5952      206.7546      205.7859      234.2544      222.4455      239.7635      210.2947      201.6438      208.4235      220.4923      254.1801      239.2747      244.5078      243.6638      257.6635      213.9795      200.6758      209.9672      204.8170      197.2269      205.1842      168.6053      196.2543      155.5049      141.9077       69.1500        0.0000        0.0000        0.0000        0.0000        0.0000        0.0000        0.0000        0.0000        0.0000        0.0000        0.0000        0.0000        0.0000        0.0000        0.0000        0.0000        0.0000        0.0000        0.0000        0.0000        0.0000        0.0000        0.0000        0.0000        0.0000        0.0000        0.0000        0.0000        0.0000        0.0000        0.0000        0.0000        0.0000        0.0000        0.0000        0.0000        0.0000        0.0000        0.0000        0.0000        0.0000        0.0000        0.0000        0.0000        0.0000        0.0000        0.0000        0.0000        0.0000
        0.0000        0.0000        0.0000        0.0000        0.0000        0.0000        0.0000        0.0000        0.0000        0.0000        0.0000        0.0000        0.0000        0.0000        0.0000        0.0000        0.0000        0.0000        0.0000        0.0000        0.0000        0.0000        0.0000        0.0000        0.0000        0.0000        0.0000        0.0000        0.0000        0.0000        0.0000      384.5984      294.9218        0.0000        0.0000      160.2374      120.4706      215.7635      207.6621      144.9088      180.0816      103.6827      139.0655      179.2991      158.5822      146.7936      123.2080      107.2471      137.3224      190.8873      155.8330      107.3045      100.3626       86.0058       90.9141      105.9742      111.7182      101.5343      111.3851       98.4962      102.5912      105.8207       87.8302       99.0527      102.1372       92.6366       73.1838      101.9016       58.9081       58.8688       64.2519      104.7365      103.5947      101.6879       75.1683       99.4528       93.4825       99.8308      100.2508       93.5216      100.3540       81.8016      101.3746      118.1667       82.3598      110.5412      217.6880      105.0823       81.1012       65.6723       79.2051       56.3291       88.6819       64.2345       97.7349       83.4832       48.2573       59.0494       83.6010       53.0854       47.0816       50.2560       64.8580       49.0285       46.1372       50.0621       42.2134       56.2114       59.4102       64.2090       64.8261       65.5502       67.5130       74.3793      100.5912      114.8748      151.4101      199.7958      213.7344      239.2035      203.5329      194.5569      150.8514       80.4835       61.5000       46.6354       37.3510       44.5994       44.1677       43.8981       35.7008       36.4401       39.0764       41.1231       49.6534       62.1056       71.2161       95.8867      148.7012      167.6810      188.8208      239.3966      254.0152      209.4125      221.3858      217.0567      189.3546      162.9797      144.2254      138.4240      134.0362      120.1528      117.2671      101.3220       91.0248       73.2470       77.5384       92.5705      102.6446      107.7366      110.8941       92.6336       85.2759       82.4195      101.5754      116.9822      127.5336      150.8886      172.2012      187.7944      194.5294      126.6317      128.9883      146.7375      197.0583      215.7782      249.4638      279.4185      263.3852      187.2843      174.9725      165.7732      167.3268      169.8783      177.0934      208.8583      255.7509      299.7672      246.9516      234.3205      229.2093      237.2199      234.9897      245.4344      226.0543      187.1481      296.1153      166.3113        0.0000        0.0000        0.0000        0.0000        0.0000        0.0000        0.0000        0.0000        0.0000        0.0000        0.0000        0.0000        0.0000        0.0000        0.0000        0.0000        0.0000        0.0000        0.0000        0.0000        0.0000        0.0000        0.0000        0.0000        0.0000        0.0000        0.0000        0.0000        0.0000        0.0000        0.0000        0.0000        0.0000        0.0000        0.0000        0.0000        0.0000        0.0000        0.0000        0.0000        0.0000        0.0000        0.0000        0.0000        0.0000        0.0000        0.0000        0.0000        0.0000        0.0000        0.0000
        0.0000        0.0000        0.0000        0.0000        0.0000        0.0000        0.0000        0.0000        0.0000        0.0000        0.0000        0.0000        0.0000        0.0000        0.0000        0.0000        0.0000        0.0000        0.0000        0.0000        0.0000        0.0000        0.0000        0.0000        0.0000        0.0000        0.0000        0.0000        0.0000        0.0000        0.0000        0.0000        0.0000        0.0000        0.0000        0.0000        0.0000      150.3209      261.8785      154.9941      152.1030      177.0071      208.2761      183.8816      170.5824      217.3561      213.8610      164.1257      230.0151      195.8424      183.3590      116.0474      125.4420       99.3669      104.4046      113.6141      115.1811      103.1272       87.6164       91.1300      118.3862      121.5711      107.3313      106.1930       99.1082       78.0266       65.6460       62.5902       60.6495       94.3580       93.0073      102.2603      102.3322       91.3986       78.5978      121.7255      103.6759       85.6598      106.7715      109.6667      107.0307      101.5504       87.9517       81.8071       60.2190       56.9956      111.6980      344.6428       95.7448      126.4460      103.3759      108.9123       62.2409       77.1221       76.7393       88.6079       57.7277       70.0097       63.5317       58.5867       58.0124       43.9440       49.3932       47.4351       46.8020       52.4619       52.2267       64.3045       74.8841       79.3688       77.8325       76.0022       71.3573       72.6548      206.7995      113.9646      126.1514      164.8811      179.5336      210.4696      211.8351      177.3450      138.5007       91.0309       58.9383       41.6891       37.9336       45.5094       41.3122       33.6483       31.4447       30.7554       37.7614       38.2928       47.8546       74.6752       95.1341      137.3250      154.8154      146.4406      179.7751      239.5198      247.8294      190.4918      205.0621      194.4471      178.5687      149.1606      142.3591      125.1935      124.6758      124.6563      140.4539      118.4915       93.7816       83.8058       87.5508      116.5150      123.9062      104.8672      110.9164      103.0348      110.7390      126.1726       98.3791      118.2075      119.8744      156.9254      155.0142      138.6276      124.3310      120.7746      121.1767      129.8653      154.1056      191.3020      213.3254      243.5101      252.9417      213.2569      189.3759      168.4460      152.3206      172.1923      196.8877      204.5809      223.3356      242.6460      255.0748      262.2540      232.5736      248.0334      249.7459      274.0965      287.7217      264.3917      257.9784        0.0000        0.0000        0.0000        0.0000        0.0000        0.0000        0.0000        0.0000        0.0000        0.0000        0.0000        0.0000        0.0000        0.0000        0.0000        0.0000        0.0000        0.0000        0.0000        0.0000        0.0000        0.0000        0.0000        0.0000        0.0000        0.0000        0.0000        0.0000        0.0000        0.0000        0.0000        0.0000        0.0000        0.0000        0.0000        0.0000        0.0000        0.0000        0.0000        0.0000        0.0000        0.0000        0.0000        0.0000        0.0000        0.0000        0.0000        0.0000        0.0000        0.0000        0.0000        0.0000
        0.0000        0.0000        0.0000        0.0000        0.0000        0.0000        0.0000        0.0000        0.0000        0.0000        0.0000        0.0000        0.0000        0.0000        0.0000        0.0000        0.0000        0.0000        0.0000        0.0000        0.0000        0.0000        0.0000        0.0000        0.0000        0.0000        0.0000        0.0000        0.0000        0.0000        0.0000        0.0000        0.0000        0.0000        0.0000        0.0000        0.0000        0.0000        0.0000      166.5658      171.6453      155.1878      169.5893      111.8546      120.1944      194.3414      274.1527      212.8305      181.4109      185.9757      155.4567      115.8828      165.6195      179.4278      158.4822      137.1539      125.8893      155.6391      131.5299      108.7876      134.2803      126.2750       98.3614       87.6069       65.1373       64.9304       74.2687       61.0559       87.7447      142.0292      106.8576       91.5620      114.9981       64.2926       70.8935       93.8740      105.5407       87.3418       98.8803      111.4340      121.8502      102.4842       99.0598       87.8135       68.0129       72.2574       88.0531       81.3615      125.2859      134.9147       97.7487       89.8837      106.4980      161.1508       78.5165       56.1037       63.3600       65.6320       52.6373       55.2545       57.8306       49.9095       53.3592       65.4757       56.5445       62.2101       61.3357       72.0377       72.7486       75.7950       81.4577       89.4731       71.5951       74.6898      101.1528      120.6674      120.3858      113.4297      126.3250      145.4491      178.9151      174.6012      123.8594       87.1805       54.1876       41.1436       30.8619       33.0011       30.5132       32.9942       32.9958       32.0224       38.8429       51.1347       62.0216       86.2822      124.8301      139.4940      140.0854      170.2199      197.1976      226.3439      227.2605      199.7519      185.3921      172.2854      149.7198      139.9211      139.3800      134.6470      127.4766      124.2095      127.8636      113.5760       91.6429       82.8661       94.5962      111.6445      144.1798      112.6293       87.3654       98.2455       92.9567       98.0981       92.1162       95.9892      105.2828      127.4548      144.1161      123.6293      112.6029      140.9225      154.8169      128.5931      165.7930      194.8080      227.9359      257.7312      272.2082      231.6533      216.6849      183.7515      198.1813      182.4201      180.1933      213.3544      217.7623      266.2025      256.0016      250.3273      248.8105      260.7422      260.3218      299.3227      260.5305      243.3855      225.8915        0.0000        0.0000        0.0000        0.0000        0.0000        0.0000        0.0000        0.0000        0.0000        0.0000        0.0000        0.0000        0.0000        0.0000        0.0000        0.0000        0.0000        0.0000        0.0000        0.0000        0.0000        0.0000        0.0000        0.0000        0.0000        0.0000        0.0000        0.0000        0.0000        0.0000        0.0000        0.0000        0.0000        0.0000        0.0000        0.0000        0.0000        0.0000        0.0000        0.0000        0.0000        0.0000        0.0000        0.0000        0.0000        0.0000        0.0000        0.0000        0.0000        0.0000        0.0000        0.0000
        0.0000        0.0000        0.0000        0.0000        0.0000        0.0000        0.0000        0.0000        0.0000        0.0000        0.0000        0.0000        0.0000        0.0000        0.0000        0.0000        0.0000        0.0000        0.0000        0.0000        0.0000        0.0000        0.0000        0.0000        0.0000        0.0000        0.0000        0.0000        0.0000        0.0000        0.0000        0.0000        0.0000        0.0000        0.0000        0.0000        0.0000        0.0000        0.0000        0.0000      178.9889      172.4989      142.1691      123.2125      163.2799      191.4589      225.0094      123.5444       90.9829      158.6878      138.2110      127.5344      166.9691      218.7818      223.1864      182.6582      171.0590      179.7516      188.6931      149.2122      149.0887      155.1799      110.7812       82.9095       59.0045       60.1264       67.0500       79.1863       90.6896      149.6173       93.0868       83.4167       91.4067       70.0634       59.5900       88.2412      116.9594      101.2380      100.1658      120.6699      103.6838       92.1747      112.0533       84.3240       94.3689       98.9128      125.0974      121.2723      180.7508      164.5661      110.5412       82.1430      113.8953      165.5822      109.8511       68.8521       73.4567       78.7922       56.7199       54.1633       61.7358       56.5428       54.4075       47.8736       59.2990       61.9342       59.3699       75.1872       79.7360       76.7641       80.0424       90.6393       88.7427       76.4049       74.2650       97.3405      104.2097       98.2633      105.4325      128.6487      171.0674      158.9045      117.8429       63.4708       44.7324       35.3655       31.3983       33.6181       31.2896       32.1507       34.2140       37.6524       37.1928       41.2049       72.5235       91.5587      129.6779      138.0298      170.5785      178.8059      183.3589      178.0209      203.3089      155.7397      134.8896      143.3885      140.3759      131.3258      136.1965      132.7107      129.7363      138.0554      105.2403       89.6708       90.0160       88.1618      113.8951      110.2049      145.9705      100.8274       81.8781      111.2366      127.0561       93.0064       79.0773       91.3903      100.6717      132.3900      152.7022      151.7100      125.9840      151.6007      136.2028      134.6424      169.0320      223.1790      270.3913      268.6365      263.7901      195.2719      172.5149      180.8452      166.1391      174.1779      173.5885      199.0437      233.8092      255.7875      246.6351      272.4730      289.5638      282.1403      253.4402      266.0297      257.5924      203.8604        0.0000        0.0000        0.0000        0.0000        0.0000        0.0000        0.0000        0.0000        0.0000        0.0000        0.0000        0.0000        0.0000        0.0000        0.0000        0.0000        0.0000        0.0000        0.0000        0.0000        0.0000        0.0000        0.0000        0.0000        0.0000        0.0000        0.0000        0.0000        0.0000        0.0000        0.0000        0.0000        0.0000        0.0000        0.0000        0.0000        0.0000        0.0000        0.0000        0.0000        0.0000        0.0000        0.0000        0.0000        0.0000        0.0000        0.0000        0.0000        0.0000        0.0000        0.0000        0.0000        0.0000
        0.0000        0.0000        0.0000        0.0000        0.0000        0.0000        0.0000        0.0000        0.0000        0.0000        0.0000        0.0000        0.0000        0.0000        0.0000        0.0000        0.0000        0.0000        0.0000        0.0000        0.0000        0.0000        0.0000        0.0000        0.0000        0.0000        0.0000        0.0000        0.0000        0.0000        0.0000        0.0000        0.0000        0.0000        0.0000        0.0000        0.0000        0.0000        0.0000        0.0000        0.0000        0.0000        0.0000      214.1123      257.5315      256.4953      214.8282      159.9045      140.9642      237.2433      239.7429      226.3652      181.1880      208.9049      224.4708      274.1082      263.9452      251.7553      251.0295      171.8994      163.3832      132.6167       96.1072       80.2998       84.5260       87.5099       93.8804      127.5125      132.1118      153.6463      124.8108      125.6405      105.7910       76.4329       84.0051       81.6636      113.8305      100.5891       94.3332      169.1818      143.8999      173.8684      175.9031      244.4332      286.5936      313.0970      348.9317      364.4780      320.8251      288.1839      214.2587      126.4736      137.1717      110.9843      100.4061       77.0566       75.0485       87.3335       86.0717       80.4232       86.7554       79.6923      104.5469       78.7652       72.2118       86.5491       90.0925      107.2040      102.6899      107.5638       95.7948       93.7378       95.6214       84.0287       84.3425       79.4390       85.7203       74.9827       74.7835       68.1723      112.5446      136.2004       96.9056       67.3650       46.1021       41.3528       37.0147       31.4854       26.5542       24.2798       26.7615       26.2332       28.9123       35.0465       42.8825       75.6840       71.6919       98.0679      118.5106      129.9686      140.1526      143.2438      136.8209      119.9218      120.5479      136.8451      140.0640      129.5189      129.8416      141.3074      151.6720      119.8004      106.9512      109.3663      103.5781       83.1543       91.4570       95.0688       92.6584       79.0984       77.4629       95.0850      108.5876      109.9284      104.5005       97.2007      100.0026      114.3055      110.8985       97.5003      105.5935      104.8284      121.3524      117.8058      135.0676      178.9814      205.8193      235.5567      209.6092      180.6459      149.6847      156.6851      162.1816      179.7480      192.6660      226.1905      264.2511      282.1020      279.1189      314.9974      322.5736      303.3036      318.5252      251.9225      220.6763       95.4900        0.0000        0.0000        0.0000        0.0000        0.0000        0.0000        0.0000        0.0000        0.0000        0.0000        0.0000        0.0000        0.0000        0.0000        0.0000        0.0000        0.0000        0.0000        0.0000        0.0000        0.0000        0.0000        0.0000        0.0000        0.0000        0.0000        0.0000        0.0000        0.0000        0.0000        0.0000        0.0000        0.0000        0.0000        0.0000        0.0000        0.0000        0.0000        0.0000        0.0000        0.0000        0.0000        0.0000        0.0000        0.0000        0.0000        0.0000        0.0000        0.0000        0.0000        0.0000        0.0000        0.0000
        0.0000        0.0000        0.0000        0.0000        0.0000        0.0000        0.0000        0.0000        0.0000        0.0000        0.0000        0.0000        0.0000        0.0000        0.0000        0.0000        0.0000        0.0000        0.0000        0.0000        0.0000        0.0000        0.0000        0.0000        0.0000        0.0000        0.0000        0.0000        0.0000        0.0000        0.0000        0.0000        0.0000        0.0000        0.0000        0.0000        0.0000        0.0000        0.0000        0.0000        0.0000        0.0000        0.0000        0.0000      238.6722      277.0000      200.7522      174.6640      172.3571      212.6519      231.5902      180.1458      206.2901      204.1681      215.7666      201.9526      179.2772      175.0759      171.5346      139.0430      122.2462      115.1658       92.7505       71.9920       79.4542       90.6494       93.7064      120.3832      119.8624      132.8106      135.0208      110.9783      107.5856       85.4242       78.6676       81.8988       91.5457       95.9989       95.4586      149.6035      152.8441      184.4066      220.1856      285.5836      334.9702      387.9341      411.6964      404.4597      371.1147      302.8704      256.4497      133.7491      141.7952      127.8786      120.4643      101.4341       85.7928      101.9866       98.0223      109.1534       74.0647      113.5513      103.7919       94.4640       97.8776       97.9394      117.3737       88.8878       91.2627      104.7881      112.2654      100.6077      104.8942       92.5411       78.1310       77.7460       97.4976       66.6929       64.8457       47.0817      116.0560      131.9388       89.7288       52.5379       48.4621       40.2369       32.7668       25.6938       21.3764       19.3339       23.0636       29.2566       39.0614       37.4990       44.0963       84.0772       81.3304       92.9034      113.6651      111.9748      116.6808       96.0663      107.2147      100.7471      114.8848      126.3691      150.2728      144.7343      149.6711      148.3565      134.4068      122.8464      131.0992      139.6021      118.0165       95.3937       94.2703       80.5871       85.3156       79.0747       86.7331       96.1961       94.5534       97.5679       94.5431      105.5401      115.8807      117.5506       98.3794       88.8629       94.3469      112.0362      125.9000      121.8150      146.0317      194.0618      214.3666      203.8857      193.1613      159.8361      149.7052      152.0128      167.7216      176.7278      200.3829      226.6339      237.6685      281.1584      292.5954      324.6457      343.9469      300.1751      275.5129      254.2589      224.4570       71.5800        0.0000        0.0000        0.0000        0.0000        0.0000        0.0000        0.0000        0.0000        0.0000        0.0000        0.0000        0.0000        0.0000        0.0000        0.0000        0.0000        0.0000        0.0000        0.0000        0.0000        0.0000        0.0000        0.0000        0.0000        0.0000        0.0000        0.0000        0.0000        0.0000        0.0000        0.0000        0.0000        0.0000        0.0000        0.0000        0.0000        0.0000        0.0000        0.0000        0.0000        0.0000        0.0000        0.0000        0.0000        0.0000        0.0000        0.0000        0.0000        0.0000        0.0000        0.0000        0.0000        0.0000
        0.0000        0.0000        0.0000        0.0000        0.0000        0.0000        0.0000        0.0000        0.0000        0.0000        0.0000        0.0000        0.0000        0.0000        0.0000        0.0000        0.0000        0.0000        0.0000        0.0000        0.0000        0.0000        0.0000        0.0000        0.0000        0.0000        0.0000        0.0000        0.0000        0.0000        0.0000        0.0000        0.0000        0.0000        0.0000        0.0000        0.0000        0.0000        0.0000        0.0000        0.0000        0.0000        0.0000        0.0000        0.0000        0.0000      241.8107      271.7380      204.0575      253.3873      232.1946      196.8911      238.5890      202.1545      187.2060      183.9416      164.0594      175.9408      170.9441      170.6352      141.5179      122.5116      106.7616       80.6709       83.6415       94.4319       98.4330      113.3878      124.9523      140.3704      128.6229      131.0502      111.0221       91.1174      139.1829       95.9363      102.1834       97.3487       95.8255      158.6245      219.6321      210.4739      244.4043      363.7396      387.5937      449.2874      410.5077      361.0188      362.9362      337.3938      307.0746      199.7087      165.6959      122.2367      145.9127      141.6207      168.9358      116.0711      127.2593      117.8397       78.8288      254.1647      116.2262       84.4854       86.8619       87.9341      112.9747       85.2419      102.2698       94.4447      103.4158       97.7657       98.3468       96.3767       87.2615       76.9258       80.5998       59.8482       63.0791       46.1594       62.7868       58.3110       54.6165       51.5853       43.4897       34.5579       27.9688       23.3130       20.1666       25.2538       38.1358       43.4978       41.9132       40.3805       39.0378       61.4025       69.9996       78.1499       67.4989       68.4129       76.2695       80.5946       91.0292      102.9068      104.1730      122.2464      141.4081      128.1275      129.0385      136.0175      129.0263      119.8975      126.3374      134.5367      122.4313       88.7487       72.3058       66.2612       78.1395       83.5155       82.4248       85.3882       86.8484       84.9884       87.5013      104.5069      100.9026       87.1899       85.8319       86.1513       94.4540      113.1597      123.7031      155.0347      202.0454      246.3307      262.0403      231.3922      217.6554      161.0206      166.8266      188.2705      210.4719      207.4512      204.3156      214.7870      211.8820      290.6517      305.1242      311.1829      309.8716      242.5917      227.4567      241.9622      252.5660      100.2300        0.0000        0.0000        0.0000        0.0000        0.0000        0.0000        0.0000        0.0000        0.0000        0.0000        0.0000        0.0000        0.0000        0.0000        0.0000        0.0000        0.0000        0.0000        0.0000        0.0000        0.0000        0.0000        0.0000        0.0000        0.0000        0.0000        0.0000        0.0000        0.0000        0.0000        0.0000        0.0000        0.0000        0.0000        0.0000        0.0000        0.0000        0.0000        0.0000        0.0000        0.0000        0.0000        0.0000        0.0000        0.0000        0.0000        0.0000        0.0000        0.0000        0.0000        0.0000        0.0000        0.0000
        0.0000        0.0000        0.0000        0.0000        0.0000        0.0000        0.0000        0.0000        0.0000        0.0000        0.0000        0.0000        0.0000        0.0000        0.0000        0.0000        0.0000        0.0000        0.0000        0.0000        0.0000        0.0000        0.0000        0.0000        0.0000        0.0000        0.0000        0.0000        0.0000        0.0000        0.0000        0.0000        0.0000        0.0000        0.0000        0.0000        0.0000        0.0000        0.0000        0.0000        0.0000        0.0000        0.0000        0.0000        0.0000        0.0000        0.0000      396.6535      332.3779      290.0314      247.9001      225.1133      227.9550      245.7861      259.8722      208.1730      191.4382      185.4965      199.1994      178.8994      150.6522      146.1708      125.6803       82.4671      197.6231       86.6180      119.6143      149.1193      163.3480      151.9516      133.2525      125.7424      154.2637      136.4640      169.7555      132.4372      130.3193      191.8916      125.3166      197.9612      244.3806      286.5978      334.0326      420.0355      482.0322      460.1146      429.6208      398.3779      379.6599      357.4723      375.3181      191.2384      164.4285      146.6929      163.2729      149.7024      184.6362      139.9230      133.8143      126.4974      104.3061      117.9557      124.1244      109.6130       92.0488       98.6042      121.9486      104.2665      107.4869       87.4626       88.4162       90.3532       87.0451       80.6601       83.6370       73.5132       67.2919       64.8027       57.1018       42.4989       57.4916       49.5140       51.7861       68.2943       57.7379       41.7600       30.3307       31.2138       29.5592       28.5960       40.3069       30.3254       24.4194       26.2064       41.8685       79.1516       65.2903       55.4925       47.3738       49.5846       51.4638       51.5008       98.9476       97.2689       95.4817      103.5305      109.0273      115.7973      121.2410      133.1111      126.3577      115.7136      108.7733      125.3917      125.1414      112.6958       65.4951       68.7771       84.6913       87.9007       90.8542       91.0276       93.1307       94.4734       93.1154      106.0468      107.3131       95.2289       94.7353       95.8911       98.0634      117.6270      143.0299      179.4858      192.3535      205.0455      239.0683      235.2203      210.6314      205.7415      173.3616      188.0437      215.0330      209.4449      204.1257      211.1865      221.8167      294.1758      319.0941      299.4925      274.0216      243.0656      219.6153      230.3249      245.9268        0.0000        0.0000        0.0000        0.0000        0.0000        0.0000        0.0000        0.0000        0.0000        0.0000        0.0000        0.0000        0.0000        0.0000        0.0000        0.0000        0.0000        0.0000        0.0000        0.0000        0.0000        0.0000        0.0000        0.0000        0.0000        0.0000        0.0000        0.0000        0.0000        0.0000        0.0000        0.0000        0.0000        0.0000        0.0000        0.0000        0.0000        0.0000        0.0000        0.0000        0.0000        0.0000        0.0000        0.0000        0.0000        0.0000        0.0000        0.0000        0.0000        0.0000        0.0000        0.0000        0.0000        0.0000
        0.0000        0.0000        0.0000        0.0000        0.0000        0.0000        0.0000        0.0000        0.0000        0.0000        0.0000        0.0000        0.0000        0.0000        0.0000        0.0000        0.0000        0.0000        0.0000        0.0000        0.0000        0.0000        0.0000        0.0000        0.0000        0.0000        0.0000        0.0000        0.0000        0.0000        0.0000        0.0000        0.0000        0.0000        0.0000        0.0000        0.0000        0.0000        0.0000        0.0000        0.0000        0.0000        0.0000        0.0000        0.0000        0.0000        0.0000        0.0000        0.0000        0.0000      439.9578      372.7579      339.7439      302.4804      322.8016      278.5758      257.1649      275.6101      298.4362      340.9137      296.8298      281.5797      303.9920      164.7847      167.8206      153.1603        0.0000        0.0000      199.5986      195.1492      205.1845      203.4806      247.5218      205.5564      196.7578      212.4155      239.5268      240.2652      202.2007      232.0104      255.7250      327.6774      339.8162      407.4030      496.6887      516.0175      503.7596      396.2586      330.0289        0.0000        0.0000        0.0000        0.0000      280.8971      248.1517      294.1430      352.2104      324.5377        0.0000      198.3022      153.5712      123.5509      155.6274      126.7206      125.7654      120.5993      166.8543      123.8151       91.9299       95.3472       80.7986       72.0216       77.7179       84.7785       84.3446       99.7094       92.1321       95.6250       65.5638       69.2536       67.7297       75.0429       72.1560       54.9341       52.2401       44.4065       38.3885       31.4395       30.0492       28.4529       28.4283       27.8148       27.2172       33.0016       45.4336       55.2247       48.7400       45.5682       43.8582       49.3310       52.5124       62.8623       80.8562       75.7710       77.7257       87.9322      100.6134      115.1491      118.6048      122.2515      127.3736       98.3189       87.2453       84.0288       75.5698       65.4465       69.3799       76.8889       86.0723       92.1762      101.1047      107.2928      105.2551      101.9377      122.8445      118.9279      128.2540      112.6613      101.5249      105.1801      119.3172      144.0825      138.3754      146.2428      178.6726      202.9979      210.3434      204.1152      181.9779      189.9346      214.4811      185.1473      229.1992      264.5801      265.3004      286.6700      276.7349      341.8380      350.6321      293.5008      287.5392      262.2785      201.2636        0.0000        0.0000        0.0000        0.0000        0.0000        0.0000        0.0000        0.0000        0.0000        0.0000        0.0000        0.0000        0.0000        0.0000        0.0000        0.0000        0.0000        0.0000        0.0000        0.0000        0.0000        0.0000        0.0000        0.0000        0.0000        0.0000        0.0000        0.0000        0.0000        0.0000        0.0000        0.0000        0.0000        0.0000        0.0000        0.0000        0.0000        0.0000        0.0000        0.0000        0.0000        0.0000        0.0000        0.0000        0.0000        0.0000        0.0000        0.0000        0.0000        0.0000        0.0000        0.0000        0.0000        0.0000        0.0000        0.0000
        0.0000        0.0000        0.0000        0.0000        0.0000        0.0000        0.0000        0.0000        0.0000        0.0000        0.0000        0.0000        0.0000        0.0000        0.0000        0.0000        0.0000        0.0000        0.0000        0.0000        0.0000        0.0000        0.0000        0.0000        0.0000        0.0000        0.0000        0.0000        0.0000        0.0000        0.0000        0.0000        0.0000        0.0000        0.0000        0.0000        0.0000        0.0000        0.0000        0.0000        0.0000        0.0000        0.0000        0.0000        0.0000        0.0000        0.0000        0.0000        0.0000        0.0000        0.0000        0.0000        0.0000        0.0000        0.0000      349.4270      378.8661      344.1169        0.0000        0.0000        0.0000      354.1590      289.2125      192.2465      211.0851        0.0000        0.0000        0.0000        0.0000        0.0000        0.0000        0.0000      285.9915      213.2972      218.3754      204.5675      217.1660      234.0650      229.7550      286.8416      300.1039      331.0103      367.7973      494.6372      595.0204      596.9574      498.8188      359.4358        0.0000        0.0000        0.0000        0.0000        0.0000        0.0000      392.5979      436.2927        0.0000        0.0000        0.0000      282.9269      261.3472      185.1708      195.8926      144.8873      136.8737      115.3856      130.3922       99.1361       99.4895       84.9247       96.1900       84.9132       91.3886       85.9936       82.2996      102.0384       98.5877       92.3684       75.7956       76.3297       68.7035       64.1825       57.9325       57.3837       51.1626       55.9322       47.4234       39.4951       32.3478       32.2085       34.8948       38.9233       44.5825       51.9610       56.5558       57.0988       49.7888       39.7346       37.0763       42.1756       49.9565       56.4028       64.7350       65.1200       68.4425       76.3040       94.0017      114.7717      124.3840      131.2076      137.2564       96.6635       79.8994       75.3444       57.1285       63.0330       68.8255       77.2841       84.0720       88.5815       90.0581       95.3026      116.1591      123.4911      151.9250      134.2520      134.2651      125.4931      127.8339      139.1845      165.8157      147.6954      132.2588      127.3029      139.9723      173.0305      187.3041      198.3018      195.0900      188.5949      190.1449      170.4884      176.8469      238.8541      249.4034      280.1952      293.5712      374.1347      320.2663      312.6017      337.9090      247.6079      196.8839        0.0000        0.0000        0.0000        0.0000        0.0000        0.0000        0.0000        0.0000        0.0000        0.0000        0.0000        0.0000        0.0000        0.0000        0.0000        0.0000        0.0000        0.0000        0.0000        0.0000        0.0000        0.0000        0.0000        0.0000        0.0000        0.0000        0.0000        0.0000        0.0000        0.0000        0.0000        0.0000        0.0000        0.0000        0.0000        0.0000        0.0000        0.0000        0.0000        0.0000        0.0000        0.0000        0.0000        0.0000        0.0000        0.0000        0.0000        0.0000        0.0000        0.0000        0.0000        0.0000        0.0000        0.0000        0.0000        0.0000
        0.0000        0.0000        0.0000        0.0000        0.0000        0.0000        0.0000        0.0000        0.0000        0.0000        0.0000        0.0000        0.0000        0.0000        0.0000        0.0000        0.0000        0.0000        0.0000        0.0000        0.0000        0.0000        0.0000        0.0000        0.0000        0.0000        0.0000        0.0000        0.0000        0.0000        0.0000        0.0000        0.0000        0.0000        0.0000        0.0000        0.0000        0.0000        0.0000        0.0000        0.0000        0.0000        0.0000        0.0000        0.0000        0.0000        0.0000        0.0000        0.0000        0.0000        0.0000        0.0000        0.0000        0.0000        0.0000        0.0000        0.0000        0.0000        0.0000        0.0000        0.0000      465.3145      376.2536      262.4019      245.6134        0.0000        0.0000        0.0000        0.0000        0.0000        0.0000        0.0000        0.0000      239.7416      268.0302      273.5417      258.8298      282.7890      311.8823      316.8108      288.1373      329.6066      384.4315      481.0244      498.9874        0.0000        0.0000        0.0000        0.0000        0.0000        0.0000        0.0000        0.0000        0.0000        0.0000        0.0000        0.0000        0.0000        0.0000        0.0000      248.4206      209.1316      176.0741      174.3508      149.8323      104.4870       89.5113       89.1466       88.6857       88.8043       82.6156       92.7686      100.9873       90.7524       83.9190       92.4356      100.6761       97.0817       77.6166       81.9774       69.1928       61.7320       62.7066       58.4259       55.0197       56.0070       54.4835       44.9585       38.4459       42.2915       46.3611       62.4925       62.9738       61.3662       60.7394       65.8398       48.1062       39.5829       30.8758       36.0258       39.2852       49.7263       57.5572       66.7711       62.4510       79.3896       91.1481      103.5156      119.9474      127.9890      124.6569       80.2030       61.1181       56.6775       69.0799       67.1640       62.3138       78.6925      110.4458       78.8689       87.9520       98.7135      110.6891      123.9588      140.9316      128.0014      134.9445      147.0068      139.0917      149.4891      187.4175      165.2652      144.6765      137.9500      119.4556      159.9835      172.4447      173.5780      183.5475      188.8120      163.0895      172.6811      199.1445      232.0954      257.8451      317.0977      327.9665      315.0688      291.7625      292.6703      292.3676      202.2962        0.0000        0.0000        0.0000        0.0000        0.0000        0.0000        0.0000        0.0000        0.0000        0.0000        0.0000        0.0000        0.0000        0.0000        0.0000        0.0000        0.0000        0.0000        0.0000        0.0000        0.0000        0.0000        0.0000        0.0000        0.0000        0.0000        0.0000        0.0000        0.0000        0.0000        0.0000        0.0000        0.0000        0.0000        0.0000        0.0000        0.0000        0.0000        0.0000        0.0000        0.0000        0.0000        0.0000        0.0000        0.0000        0.0000        0.0000        0.0000        0.0000        0.0000        0.0000        0.0000        0.0000        0.0000        0.0000        0.0000        0.0000
        0.0000        0.0000        0.0000        0.0000        0.0000        0.0000        0.0000        0.0000        0.0000        0.0000        0.0000        0.0000        0.0000        0.0000        0.0000        0.0000        0.0000        0.0000        0.0000        0.0000        0.0000        0.0000        0.0000        0.0000        0.0000        0.0000        0.0000        0.0000        0.0000        0.0000        0.0000        0.0000        0.0000        0.0000        0.0000        0.0000        0.0000        0.0000        0.0000        0.0000        0.0000        0.0000        0.0000        0.0000        0.0000        0.0000        0.0000        0.0000        0.0000        0.0000        0.0000        0.0000        0.0000        0.0000        0.0000        0.0000        0.0000        0.0000        0.0000        0.0000        0.0000        0.0000      510.1340      324.2299        0.0000        0.0000        0.0000        0.0000        0.0000        0.0000        0.0000        0.0000        0.0000        0.0000      241.9513      235.2561      235.4126      324.3166      339.7152      283.0808      291.4196      325.7847      427.8165      340.8935        0.0000        0.0000        0.0000        0.0000        0.0000        0.0000        0.0000        0.0000        0.0000        0.0000        0.0000        0.0000        0.0000        0.0000        0.0000        0.0000        0.0000      199.9404      161.7214      161.3798      134.9975      124.7112       90.1458      104.9594       73.1242       82.1961       94.1772      107.9293      138.2044      123.1959      108.7438      106.5947      121.0347      108.5506       85.5453       86.2670       69.5811       71.0661       71.8281       65.5059       65.5282       67.0130       63.9038       58.4158       62.4480       68.4730       61.3879       71.0585       61.9860       73.9789       74.5442       61.6710       46.4835       32.6412       28.2356       34.0570       38.2452       42.2974       55.8341       63.4651       65.7775       77.0341       76.5986       89.6392      124.5968      113.7227      105.6724       70.9391       62.0348       59.9426       65.6946       60.9239       55.5926       82.3195       94.2710       78.2164       78.5448       93.0638      108.2679      116.7922      135.4438      148.5105      142.2586      134.6022      144.0238      165.4017      155.8531      134.7705      135.9578      117.5294      118.1404      148.9965      174.8267      168.5096      182.2581      167.7411      157.7124      168.0282      197.3334      236.9931      268.5655      289.6163      310.4030      250.1048      237.7078      236.4639      240.5439        0.0000        0.0000        0.0000        0.0000        0.0000        0.0000        0.0000        0.0000        0.0000        0.0000        0.0000        0.0000        0.0000        0.0000        0.0000        0.0000        0.0000        0.0000        0.0000        0.0000        0.0000        0.0000        0.0000        0.0000        0.0000        0.0000        0.0000        0.0000        0.0000        0.0000        0.0000        0.0000        0.0000        0.0000        0.0000        0.0000        0.0000        0.0000        0.0000        0.0000        0.0000        0.0000        0.0000        0.0000        0.0000        0.0000        0.0000        0.0000        0.0000        0.0000        0.0000        0.0000        0.0000        0.0000        0.0000        0.0000        0.0000        0.0000
        0.0000        0.0000        0.0000        0.0000        0.0000        0.0000        0.0000        0.0000        0.0000        0.0000        0.0000        0.0000        0.0000        0.0000        0.0000        0.0000        0.0000        0.0000        0.0000        0.0000        0.0000        0.0000        0.0000        0.0000        0.0000        0.0000        0.0000        0.0000        0.0000        0.0000        0.0000        0.0000        0.0000        0.0000        0.0000        0.0000        0.0000        0.0000        0.0000        0.0000        0.0000        0.0000        0.0000        0.0000        0.0000        0.0000        0.0000        0.0000        0.0000        0.0000        0.0000        0.0000        0.0000        0.0000        0.0000        0.0000        0.0000        0.0000        0.0000        0.0000        0.0000        0.0000        0.0000        0.0000        0.0000        0.0000        0.0000        0.0000        0.0000        0.0000        0.0000        0.0000        0.0000        0.0000      320.8988      306.2140      320.1045      367.4418      358.8968      346.2558      329.2796      299.2354      306.2621        0.0000        0.0000        0.0000        0.0000        0.0000        0.0000        0.0000        0.0000        0.0000        0.0000        0.0000        0.0000        0.0000        0.0000        0.0000        0.0000        0.0000        0.0000      198.3070      142.0281      136.4545      122.8877      125.4874      109.3621      106.8144      109.3674      116.8850      130.4875      142.8088      138.5807      136.3725      144.9729      137.1254      139.4790      117.5875      104.8476       97.4484       85.1213       81.9790       81.4371       78.7731       80.7551       88.3377       94.9236       68.4165       73.6811       83.4192       68.5545       75.9252       86.5003       82.7987       67.6016       47.7763       35.0358       30.8290       33.6715       37.0182       38.9967       48.9904       55.2337       60.1516       57.9505       63.0333       64.2928       71.1575       87.1188       84.8121       73.0435       86.7527       69.1195       64.2550       55.8560       53.1901       54.5750       60.4791       74.8829       76.6229       75.0503      112.9769      115.9481      121.0688      134.5618      130.0335      134.7162      133.2034      168.7832      168.3781      146.3271      126.1704      122.6706      119.5358      133.8752      152.7037      164.0063      173.6699      179.6809      182.7277      187.0847      196.1373      207.6691      279.4992      285.5726      305.1951      295.4039      238.7014      225.5386      254.0952      250.8366        0.0000        0.0000        0.0000        0.0000        0.0000        0.0000        0.0000        0.0000        0.0000        0.0000        0.0000        0.0000        0.0000        0.0000        0.0000        0.0000        0.0000        0.0000        0.0000        0.0000        0.0000        0.0000        0.0000        0.0000        0.0000        0.0000        0.0000        0.0000        0.0000        0.0000        0.0000        0.0000        0.0000        0.0000        0.0000        0.0000        0.0000        0.0000        0.0000        0.0000        0.0000        0.0000        0.0000        0.0000        0.0000        0.0000        0.0000        0.0000        0.0000        0.0000        0.0000        0.0000        0.0000        0.0000        0.0000        0.0000        0.0000        0.0000
        0.0000        0.0000        0.0000        0.0000        0.0000        0.0000        0.0000        0.0000        0.0000        0.0000        0.0000        0.0000        0.0000        0.0000        0.0000        0.0000        0.0000        0.0000        0.0000        0.0000        0.0000        0.0000        0.0000        0.0000        0.0000        0.0000        0.0000        0.0000        0.0000        0.0000        0.0000        0.0000        0.0000        0.0000        0.0000        0.0000        0.0000        0.0000        0.0000        0.0000        0.0000        0.0000        0.0000        0.0000        0.0000        0.0000        0.0000        0.0000        0.0000        0.0000        0.0000        0.0000        0.0000        0.0000        0.0000        0.0000        0.0000        0.0000        0.0000        0.0000        0.0000        0.0000        0.0000        0.0000        0.0000        0.0000        0.0000        0.0000        0.0000        0.0000        0.0000        0.0000        0.0000        0.0000        0.0000        0.0000        0.0000        0.0000        0.0000        0.0000        0.0000        0.0000        0.0000        0.0000        0.0000        0.0000        0.0000        0.0000        0.0000        0.0000        0.0000        0.0000        0.0000        0.0000        0.0000        0.0000        0.0000        0.0000        0.0000        0.0000        0.0000      182.7742       99.1412       91.0824      133.7671      149.1591      120.3136      119.2605      130.5208      134.0536      136.3774      152.9037      145.9045      142.3320      135.1282      134.9671      128.9351      121.3309      111.3607      101.1280       98.4561       98.2100       92.2721       96.0790      102.7803      105.3427      110.8927      105.5911       75.6185       70.3264       63.2750       72.4387       68.1883       65.5826       60.9800       39.1748       29.9802       29.6144       31.2525       37.7880       40.1549       46.5594       51.9177       53.9938       56.4541       56.7750       64.5812       70.7649       70.6299       76.8243       80.9599      111.4581       94.6472       65.2768       69.5495       57.2346       61.8272       57.3557       74.4550       80.2734      100.1158      107.9879      118.3760      143.2469      139.5875      133.2525      143.2312      148.0242      158.4106      141.0857      128.3753      126.1672      131.8549      121.6368      138.9271      151.7214      152.6156      166.4674      179.2230      180.3439      205.2516      194.8256      225.9532      301.8142      332.6078      309.0444      270.2486      212.4992      215.3158      218.3434        0.0000        0.0000        0.0000        0.0000        0.0000        0.0000        0.0000        0.0000        0.0000        0.0000        0.0000        0.0000        0.0000        0.0000        0.0000        0.0000        0.0000        0.0000        0.0000        0.0000        0.0000        0.0000        0.0000        0.0000        0.0000        0.0000        0.0000        0.0000        0.0000        0.0000        0.0000        0.0000        0.0000        0.0000        0.0000        0.0000        0.0000        0.0000        0.0000        0.0000        0.0000        0.0000        0.0000        0.0000        0.0000        0.0000        0.0000        0.0000        0.0000        0.0000        0.0000        0.0000        0.0000        0.0000        0.0000        0.0000        0.0000        0.0000        0.0000
        0.0000        0.0000        0.0000        0.0000        0.0000        0.0000        0.0000        0.0000        0.0000        0.0000        0.0000        0.0000        0.0000        0.0000        0.0000        0.0000        0.0000        0.0000        0.0000        0.0000        0.0000        0.0000        0.0000        0.0000        0.0000        0.0000        0.0000        0.0000        0.0000        0.0000        0.0000        0.0000        0.0000        0.0000        0.0000        0.0000        0.0000        0.0000        0.0000        0.0000        0.0000        0.0000        0.0000        0.0000        0.0000        0.0000        0.0000        0.0000        0.0000        0.0000        0.0000        0.0000        0.0000        0.0000        0.0000        0.0000        0.0000        0.0000        0.0000        0.0000        0.0000        0.0000        0.0000        0.0000        0.0000        0.0000        0.0000        0.0000        0.0000        0.0000        0.0000        0.0000        0.0000        0.0000        0.0000        0.0000        0.0000        0.0000        0.0000        0.0000        0.0000        0.0000        0.0000        0.0000        0.0000        0.0000        0.0000        0.0000        0.0000        0.0000        0.0000        0.0000        0.0000        0.0000        0.0000        0.0000        0.0000        0.0000        0.0000        0.0000        0.0000      170.7916      112.3251      126.6535      148.9016      145.0514      126.5281      134.8111      141.2486      141.6481      137.6339      142.1983      149.6043      142.2477      129.2552      126.6085      122.2594      114.8689      109.8918       97.3367      104.4594       97.2895       85.2393       95.6940       89.0275      117.4133      111.0549       93.0405       74.2213       65.2501       64.2442       80.5539       78.2219       60.6335       47.1698       35.7875       31.4988       31.1664       30.4812       41.4133       45.0937       47.5681       56.9533       59.4115       55.9605       56.5879       66.4108       74.6312       78.5215       90.7835       89.9082      138.9029      109.1221       75.4629       93.3931       65.1924       50.0220       56.4149      107.4061       87.4786       91.7527      107.5731      111.0038      137.5282      126.7288      130.3674      132.5082      141.2157      138.4401      124.6372      128.4782      134.7360      138.7817      132.8069      131.3586      153.3019      156.3919      162.6572      174.2192      203.8931      200.3384      215.7296      247.7848      317.5391      253.2943      249.5255      248.7717      250.9049      236.6535      217.5840        0.0000        0.0000        0.0000        0.0000        0.0000        0.0000        0.0000        0.0000        0.0000        0.0000        0.0000        0.0000        0.0000        0.0000        0.0000        0.0000        0.0000        0.0000        0.0000        0.0000        0.0000        0.0000        0.0000        0.0000        0.0000        0.0000        0.0000        0.0000        0.0000        0.0000        0.0000        0.0000        0.0000        0.0000        0.0000        0.0000        0.0000        0.0000        0.0000        0.0000        0.0000        0.0000        0.0000        0.0000        0.0000        0.0000        0.0000        0.0000        0.0000        0.0000        0.0000        0.0000        0.0000        0.0000        0.0000        0.0000        0.0000        0.0000        0.0000
        0.0000        0.0000        0.0000        0.0000        0.0000        0.0000        0.0000        0.0000        0.0000        0.0000        0.0000        0.0000        0.0000        0.0000        0.0000        0.0000        0.0000        0.0000        0.0000        0.0000        0.0000        0.0000        0.0000        0.0000        0.0000        0.0000        0.0000        0.0000        0.0000        0.0000        0.0000        0.0000        0.0000        0.0000        0.0000        0.0000        0.0000        0.0000        0.0000        0.0000        0.0000        0.0000        0.0000        0.0000        0.0000        0.0000        0.0000        0.0000        0.0000        0.0000        0.0000        0.0000        0.0000        0.0000        0.0000        0.0000        0.0000        0.0000        0.0000        0.0000        0.0000        0.0000        0.0000        0.0000        0.0000        0.0000        0.0000        0.0000        0.0000        0.0000        0.0000        0.0000        0.0000        0.0000        0.0000        0.0000        0.0000        0.0000        0.0000        0.0000        0.0000        0.0000        0.0000        0.0000        0.0000        0.0000        0.0000        0.0000        0.0000        0.0000        0.0000        0.0000        0.0000        0.0000        0.0000        0.0000        0.0000        0.0000        0.0000        0.0000      180.8375      122.7860      119.5478      135.6985      127.5995      128.7970      129.7317      138.2752      134.8449      131.3586      146.5027      147.6824      142.7961      136.6536      117.5082      119.5657      117.7841      113.2338      105.2251       90.2633       82.2410       73.9847       67.4836       66.6213       76.7999      110.1935      104.9768       90.8810       71.7162       70.4590       93.8163      101.5477       74.9861       59.3014       48.3919       32.8975       28.7023       30.0588       34.7086       40.7051       50.6665       52.9467       59.9834       63.7477       68.9184       63.9953       75.0973       71.6033       75.7872       88.3012       94.0980       88.3625       83.4129       75.6461       66.8673       64.1084       74.7294       69.5115       95.9959      105.5003       72.2013       86.9289      109.0860      125.1743      107.0189      109.8134      135.5450      131.3627      136.4363      152.1010      137.1705      128.3237      130.4990      139.5109      136.9346      144.3915      157.3472      170.9144      170.6670      203.2933      189.1424      213.4755      214.6242      265.3070      241.5737      223.0837      213.3702      243.7393        0.0000        0.0000        0.0000        0.0000        0.0000        0.0000        0.0000        0.0000        0.0000        0.0000        0.0000        0.0000        0.0000       92.0700        0.0000        0.0000        0.0000       88.0500        0.0000        0.0000        0.0000        0.0000        0.0000        0.0000        0.0000        0.0000        0.0000        0.0000        0.0000        0.0000        0.0000        0.0000        0.0000        0.0000        0.0000        0.0000        0.0000        0.0000        0.0000        0.0000        0.0000        0.0000        0.0000        0.0000        0.0000        0.0000        0.0000        0.0000        0.0000        0.0000        0.0000        0.0000        0.0000        0.0000        0.0000        0.0000        0.0000        0.0000        0.0000        0.0000        0.0000
        0.0000        0.0000        0.0000        0.0000        0.0000        0.0000        0.0000        0.0000        0.0000        0.0000        0.0000        0.0000        0.0000        0.0000        0.0000        0.0000        0.0000        0.0000        0.0000        0.0000        0.0000        0.0000        0.0000        0.0000        0.0000        0.0000        0.0000        0.0000        0.0000        0.0000        0.0000        0.0000        0.0000        0.0000        0.0000        0.0000        0.0000        0.0000        0.0000        0.0000        0.0000        0.0000        0.0000        0.0000        0.0000        0.0000        0.0000        0.0000        0.0000        0.0000        0.0000        0.0000        0.0000        0.0000        0.0000        0.0000        0.0000        0.0000        0.0000        0.0000        0.0000        0.0000        0.0000        0.0000        0.0000        0.0000        0.0000        0.0000        0.0000        0.0000        0.0000        0.0000        0.0000        0.0000        0.0000        0.0000        0.0000        0.0000        0.0000        0.0000        0.0000        0.0000        0.0000        0.0000        0.0000        0.0000        0.0000        0.0000        0.0000        0.0000        0.0000        0.0000        0.0000        0.0000        0.0000        0.0000        0.0000        0.0000        0.0000        0.0000      207.1298      145.9378      143.6234      139.7377      136.2387      148.4362      162.2579      162.0989      131.8839      137.0625      144.3184      127.7956      116.6387      109.8212       98.7774       97.6659       95.7159       92.1730       75.7398       64.0617       47.6170       42.7792       41.6792       51.8267       61.2646       70.4505       73.5249       90.4147       86.8634       69.9137      100.5220       89.7197       62.5315       59.7916       54.6230       40.1387       30.2090       35.1915       34.9535       36.8961       44.5667       46.4853       58.5903       80.0901       82.6607       80.6331       79.2011       71.2213       69.0092      100.9619      120.6068       91.6321       69.7960       62.3394       67.6865       87.6987       94.3320       79.1313       67.9679       97.9509       61.2770       75.7920       92.3864       95.2403       91.2896      108.3101      114.2012      116.4846      126.1276      129.6052      125.9542      131.6899      134.0360      127.3128      147.9323      150.4185      160.3768      162.0018      162.0958      206.1175      212.5098      254.2761      231.0443      218.7000      192.3157      150.6661      152.3702      392.8711        0.0000        0.0000        0.0000        0.0000        0.0000        0.0000        0.0000        0.0000        0.0000        0.0000        0.0000        0.0000      132.8100      118.1400      115.8900        0.0000       99.0900      115.0200        0.0000        0.0000        0.0000        0.0000        0.0000        0.0000        0.0000        0.0000        0.0000        0.0000        0.0000        0.0000        0.0000        0.0000        0.0000        0.0000        0.0000        0.0000        0.0000        0.0000        0.0000        0.0000        0.0000        0.0000        0.0000        0.0000        0.0000        0.0000        0.0000        0.0000        0.0000        0.0000        0.0000        0.0000        0.0000        0.0000        0.0000        0.0000        0.0000        0.0000        0.0000        0.0000        0.0000
        0.0000        0.0000        0.0000        0.0000        0.0000        0.0000        0.0000        0.0000        0.0000        0.0000        0.0000        0.0000        0.0000        0.0000        0.0000        0.0000        0.0000        0.0000        0.0000        0.0000        0.0000        0.0000        0.0000        0.0000        0.0000        0.0000        0.0000        0.0000        0.0000        0.0000        0.0000        0.0000        0.0000        0.0000        0.0000        0.0000        0.0000        0.0000        0.0000        0.0000        0.0000        0.0000        0.0000        0.0000        0.0000        0.0000        0.0000        0.0000        0.0000        0.0000        0.0000        0.0000        0.0000        0.0000        0.0000        0.0000        0.0000        0.0000        0.0000        0.0000        0.0000        0.0000        0.0000        0.0000        0.0000        0.0000        0.0000        0.0000        0.0000        0.0000        0.0000        0.0000        0.0000        0.0000        0.0000        0.0000        0.0000        0.0000        0.0000        0.0000        0.0000        0.0000        0.0000        0.0000        0.0000        0.0000        0.0000        0.0000        0.0000        0.0000        0.0000        0.0000        0.0000        0.0000        0.0000        0.0000        0.0000        0.0000        0.0000      274.0374      225.1402      171.9844      165.1866      170.5739      167.3559      170.0922      184.5643      179.6324      148.7999      129.3540      130.8065      119.7866      114.9560      101.2803      103.9032       92.0307       79.5594       70.2725       66.9013       60.5920       44.7388       36.8836       36.6155       46.1556       53.7091       57.8210       57.6649       49.4043       67.9136       83.3880       61.9600       78.9621       55.5844       51.6059       50.8534       45.0976       39.2701       36.1886       36.2389       42.3285       48.8940       53.3646       61.9241       81.7589       88.6444       89.1459       80.5226       85.0858      104.1198       91.0505       96.0960       81.1424       76.0386       75.7743       85.0428       77.6202       93.1376      114.9477       95.1493       79.4986       74.8035       83.3899       86.0873       90.3255      115.5916      121.1928       97.0532      102.2873      113.5927      131.8678      144.0940      139.6562      135.8711      142.0851      169.0995      172.9195      150.5627      147.6331      168.1129      235.2541      276.5050      272.8151      216.1220      164.2921      152.9404      138.7668      159.1891      219.0666        0.0000        0.0000        0.0000        0.0000        0.0000        0.0000       99.7881       56.0400        0.0000        0.0000        0.0000        0.0000      100.0200       98.3700        0.0000        0.0000        0.0000        0.0000        0.0000        0.0000        0.0000        0.0000        0.0000        0.0000        0.0000        0.0000        0.0000        0.0000        0.0000        0.0000        0.0000        0.0000        0.0000        0.0000        0.0000        0.0000        0.0000        0.0000        0.0000        0.0000        0.0000        0.0000        0.0000        0.0000        0.0000        0.0000        0.0000        0.0000        0.0000        0.0000        0.0000        0.0000        0.0000        0.0000        0.0000        0.0000        0.0000        0.0000        0.0000        0.0000        0.0000
        0.0000        0.0000        0.0000        0.0000        0.0000        0.0000        0.0000        0.0000        0.0000        0.0000        0.0000        0.0000        0.0000        0.0000        0.0000        0.0000        0.0000        0.0000        0.0000        0.0000        0.0000        0.0000        0.0000        0.0000        0.0000        0.0000        0.0000        0.0000        0.0000        0.0000        0.0000        0.0000        0.0000        0.0000        0.0000        0.0000        0.0000        0.0000        0.0000        0.0000        0.0000        0.0000        0.0000        0.0000        0.0000        0.0000        0.0000        0.0000        0.0000        0.0000        0.0000        0.0000        0.0000        0.0000        0.0000        0.0000        0.0000        0.0000        0.0000        0.0000        0.0000        0.0000        0.0000        0.0000        0.0000        0.0000        0.0000        0.0000        0.0000        0.0000        0.0000        0.0000        0.0000        0.0000        0.0000        0.0000        0.0000        0.0000        0.0000        0.0000        0.0000        0.0000        0.0000        0.0000        0.0000        0.0000        0.0000        0.0000        0.0000        0.0000        0.0000        0.0000        0.0000        0.0000        0.0000        0.0000        0.0000      403.5138      292.1997      244.2301      221.2915      215.6203      215.5718      189.5669      184.6228      199.3140      184.6566      160.7280      146.9550      142.9908      134.9979      112.7105      106.4642       95.6143       93.4058       85.8583       78.7869       72.5725       72.3656       53.0055       50.0244       43.5785       42.9007       45.3611       47.3018       48.3292       44.9186       45.4032       75.3687       97.3879      100.6966       81.8930       59.7407       62.0436       49.4284       34.8550       36.4978       41.1004       51.5407       52.0849       68.7315       62.7727       78.7992       84.2907       88.4106       92.8925       91.0755       79.4061       82.3607       68.8664       64.2572       71.9170       70.6141       82.6939       70.5964       83.8404       93.1487      118.3303       96.0905       58.5575       70.5358       81.6078       77.3138       96.3494      117.9959      111.9683      102.8702      119.9367      142.8780      161.7345      137.8818      135.0921      134.0400      144.8371      154.2353      159.8565      140.4915      151.5468      178.8158      258.6524      266.4030      253.8159      203.1746      152.6261      127.1621      130.4838      153.5980        0.0000        0.0000        0.0000        0.0000        0.0000       81.6821       83.3522       98.5849       84.4800        0.0000        0.0000        0.0000        0.0000        0.0000        0.0000        0.0000        0.0000        0.0000        0.0000        0.0000        0.0000        0.0000        0.0000        0.0000        0.0000        0.0000        0.0000        0.0000        0.0000        0.0000        0.0000        0.0000        0.0000        0.0000        0.0000        0.0000        0.0000        0.0000        0.0000        0.0000        0.0000        0.0000        0.0000        0.0000        0.0000        0.0000        0.0000        0.0000        0.0000        0.0000        0.0000        0.0000        0.0000        0.0000        0.0000        0.0000        0.0000        0.0000        0.0000        0.0000        0.0000        0.0000
        0.0000        0.0000        0.0000        0.0000        0.0000        0.0000        0.0000        0.0000        0.0000        0.0000        0.0000        0.0000        0.0000        0.0000        0.0000        0.0000        0.0000        0.0000        0.0000        0.0000        0.0000        0.0000        0.0000        0.0000        0.0000        0.0000        0.0000        0.0000        0.0000        0.0000        0.0000        0.0000        0.0000        0.0000        0.0000        0.0000        0.0000        0.0000        0.0000        0.0000        0.0000        0.0000        0.0000        0.0000        0.0000        0.0000        0.0000        0.0000        0.0000        0.0000        0.0000        0.0000        0.0000        0.0000        0.0000        0.0000        0.0000        0.0000        0.0000        0.0000        0.0000        0.0000        0.0000        0.0000        0.0000        0.0000        0.0000        0.0000        0.0000        0.0000        0.0000        0.0000        0.0000        0.0000        0.0000        0.0000        0.0000        0.0000        0.0000        0.0000        0.0000        0.0000        0.0000        0.0000        0.0000        0.0000        0.0000        0.0000        0.0000        0.0000        0.0000        0.0000        0.0000        0.0000        0.0000        0.0000        0.0000      406.9739      282.0842      255.6675      228.8737      222.7877      192.2410      184.7372      203.4370      214.4163      184.6615      177.6183      160.6010      153.0531      146.9508      131.9385      111.7497      102.9571       91.8996       86.5149       87.6561       65.2447       59.3145       51.0927       55.1401       43.0434       47.6176       51.3784       54.6579       52.7764       41.7530       55.2854       67.4957       88.9505      101.0584       91.2465       77.9054       66.9301       49.5861       42.6153       49.7724       51.9149       67.9143       67.2289       78.2986       77.3246       97.8952      105.2412       96.2742       96.1991       93.9371       71.4222       59.9680       56.9432       59.9320       68.5753       77.5336       74.4452       75.0585      123.9593       94.5784       76.2587       71.2006       70.0742       73.4316       76.2347       76.1997       80.9208       96.6777      127.7086      120.4107      127.8906      139.3610      157.3064      155.5367      137.1795      145.2405      177.0734      182.4763      190.3915      185.3513      182.5671      189.3894      216.7317      191.6576      194.2764      187.9169      119.9193      123.5769      138.8475      149.5040        0.0000        0.0000        0.0000       75.4500      112.2850      108.4097      154.8559      141.1559      107.0400        0.0000        0.0000        0.0000        0.0000        0.0000        0.0000        0.0000        0.0000        0.0000        0.0000        0.0000        0.0000        0.0000        0.0000        0.0000        0.0000        0.0000        0.0000        0.0000        0.0000        0.0000        0.0000        0.0000        0.0000        0.0000        0.0000        0.0000        0.0000        0.0000        0.0000        0.0000        0.0000        0.0000        0.0000        0.0000        0.0000        0.0000        0.0000        0.0000        0.0000        0.0000        0.0000        0.0000        0.0000        0.0000        0.0000        0.0000        0.0000        0.0000        0.0000        0.0000        0.0000        0.0000
        0.0000        0.0000        0.0000        0.0000        0.0000        0.0000        0.0000        0.0000        0.0000        0.0000        0.0000        0.0000        0.0000        0.0000        0.0000        0.0000        0.0000        0.0000        0.0000        0.0000        0.0000        0.0000        0.0000        0.0000        0.0000        0.0000        0.0000        0.0000        0.0000        0.0000        0.0000        0.0000        0.0000        0.0000        0.0000        0.0000        0.0000        0.0000        0.0000        0.0000        0.0000        0.0000        0.0000        0.0000        0.0000        0.0000        0.0000        0.0000        0.0000        0.0000        0.0000        0.0000        0.0000        0.0000        0.0000        0.0000        0.0000        0.0000        0.0000        0.0000        0.0000        0.0000        0.0000        0.0000        0.0000        0.0000        0.0000        0.0000        0.0000        0.0000        0.0000        0.0000        0.0000        0.0000        0.0000        0.0000        0.0000        0.0000        0.0000        0.0000        0.0000        0.0000        0.0000        0.0000        0.0000        0.0000        0.0000        0.0000        0.0000        0.0000        0.0000        0.0000        0.0000        0.0000        0.0000        0.0000      450.4823      365.2158      266.1544      262.9597      248.1589      215.2779      206.7445      190.1792      208.4418      211.0005      201.5397      190.5386      177.2987      166.3127      152.8021      141.1275      113.5413      103.8940      101.5576       86.2077       80.6999      101.9819       78.7239       53.7962       49.4285       42.4002       46.5479       48.7669       52.6593       43.8211       44.4925       41.3617       42.8272       59.5189       51.6250       75.9169       68.3558       55.8585       54.1055       66.9550       69.1719       68.2254       78.5173       72.4545       82.4453       87.8169      109.1892      102.4187       99.7140      103.2893       98.5891       77.5974       69.4330       56.4120       65.5217       76.7197       69.6231       67.8778       67.9193       75.5137       80.4456       79.9543       68.3501       73.8249       71.3459       52.8134       59.8937       85.9602      100.4325      124.4055      136.1775      130.3466      137.3386      150.9749      149.2470      149.0539      168.5207      176.3660      199.3771      208.5508      282.9625      264.1074      196.8315      189.6171      160.5697      129.1880      120.1202       41.7545       75.2891       84.8648        0.0000        0.0000        0.0000        0.0000      127.9146      125.2628      128.0564      151.6047      159.6270      237.8100        0.0000        0.0000        0.0000        0.0000        0.0000        0.0000        0.0000        0.0000        0.0000        0.0000        0.0000        0.0000        0.0000        0.0000        0.0000        0.0000        0.0000        0.0000        0.0000        0.0000        0.0000        0.0000        0.0000        0.0000        0.0000        0.0000        0.0000        0.0000        0.0000        0.0000        0.0000        0.0000        0.0000        0.0000        0.0000        0.0000        0.0000        0.0000        0.0000        0.0000        0.0000        0.0000        0.0000        0.0000        0.0000        0.0000        0.0000        0.0000        0.0000        0.0000        0.0000        0.0000        0.0000
        0.0000        0.0000        0.0000        0.0000        0.0000        0.0000        0.0000        0.0000        0.0000        0.0000        0.0000        0.0000        0.0000        0.0000        0.0000        0.0000        0.0000        0.0000        0.0000        0.0000        0.0000        0.0000        0.0000        0.0000        0.0000        0.0000        0.0000        0.0000        0.0000        0.0000        0.0000        0.0000        0.0000        0.0000        0.0000        0.0000        0.0000        0.0000        0.0000        0.0000        0.0000        0.0000        0.0000        0.0000        0.0000        0.0000        0.0000        0.0000        0.0000        0.0000        0.0000        0.0000        0.0000        0.0000        0.0000        0.0000        0.0000        0.0000        0.0000        0.0000        0.0000        0.0000        0.0000        0.0000        0.0000        0.0000        0.0000        0.0000        0.0000        0.0000        0.0000        0.0000        0.0000        0.0000        0.0000        0.0000        0.0000        0.0000        0.0000        0.0000        0.0000        0.0000        0.0000        0.0000        0.0000        0.0000        0.0000        0.0000        0.0000        0.0000        0.0000        0.0000        0.0000        0.0000        0.0000        0.0000      375.1111      308.2834      252.3525      269.4411      252.8333      240.7266      201.3265      205.2737      227.1137      224.8483      208.2578      204.6094      197.5012      176.6760      167.7251      130.3861      112.0474      119.8291      118.3570      103.7456       86.3444       81.2985       88.0910       61.1527       51.5493       47.7125       48.1874       52.5416       58.0096       48.9149       41.1951       40.6056       59.7215       67.5403       35.9024       50.3448       60.0041       67.8434       68.6424       73.3500       62.9905       74.1072       75.7114       76.8947       91.8163       94.7349      101.0602       96.5448      100.4265       98.4461       96.1977       74.9522       64.4088       63.2941       62.9736       75.5649       68.5975       71.0658       66.8570       71.2035       74.1083       83.7358       74.9204       59.3055       60.1400       59.9202       67.6101       84.8061      103.3808      114.0725      129.6880      145.4169      170.5950      155.9643      149.7407      161.9046      203.5520      176.1084      190.4180      183.8697      232.8515      241.6385      155.3733      156.0550      144.3077      112.0641      110.5959        0.0000        0.0000        0.0000        0.0000        0.0000        0.0000      140.5779      144.2669      136.9280      145.4930      139.1646      160.9595        0.0000        0.0000        0.0000        0.0000        0.0000        0.0000        0.0000        0.0000        0.0000        0.0000        0.0000        0.0000        0.0000        0.0000        0.0000        0.0000        0.0000        0.0000        0.0000        0.0000        0.0000        0.0000        0.0000        0.0000        0.0000        0.0000        0.0000        0.0000        0.0000        0.0000        0.0000        0.0000        0.0000        0.0000        0.0000        0.0000        0.0000        0.0000        0.0000        0.0000        0.0000        0.0000        0.0000        0.0000        0.0000        0.0000        0.0000        0.0000        0.0000        0.0000        0.0000        0.0000        0.0000        0.0000
        0.0000        0.0000        0.0000        0.0000        0.0000        0.0000        0.0000        0.0000        0.0000        0.0000        0.0000        0.0000        0.0000        0.0000        0.0000        0.0000        0.0000        0.0000        0.0000        0.0000        0.0000        0.0000        0.0000        0.0000        0.0000        0.0000        0.0000        0.0000        0.0000        0.0000        0.0000        0.0000        0.0000        0.0000        0.0000        0.0000        0.0000        0.0000        0.0000        0.0000        0.0000        0.0000        0.0000        0.0000        0.0000        0.0000        0.0000        0.0000        0.0000        0.0000        0.0000        0.0000        0.0000        0.0000        0.0000        0.0000        0.0000        0.0000        0.0000        0.0000        0.0000        0.0000        0.0000        0.0000        0.0000        0.0000        0.0000        0.0000        0.0000        0.0000        0.0000        0.0000        0.0000        0.0000        0.0000        0.0000        0.0000        0.0000        0.0000        0.0000        0.0000        0.0000        0.0000        0.0000        0.0000        0.0000        0.0000        0.0000        0.0000        0.0000        0.0000        0.0000        0.0000        0.0000        0.0000        0.0000      341.0034      298.5530      273.2946      281.7662      301.1192      267.4037      225.9291      211.6742      224.4574      244.7760      214.7990      212.9711      219.3528      198.0878      177.1693      142.2069      132.7413      129.5891      126.7927      121.6167      113.1791       78.6527       81.9298       63.9765       65.7526       64.1584       55.4726       55.1631       57.4992       46.4161       46.8043       58.1040       49.8142       73.8106       43.1635       55.5652       77.8281       73.2980       72.0367       72.5309       76.6466       93.9445       93.3973       85.7597       86.6311      107.5014      106.1093       98.4906      101.2428       99.5139      102.4531       74.2224       64.8640       59.7920       57.7625       58.9681       54.2219       55.3517       59.3988       65.2118       66.1837       74.8561       72.2657       54.7805       56.1453       61.3428       74.2071       97.1367      103.3541       97.6396      116.8763      146.9950      170.6936      168.9765      151.1833      162.0431      195.9033      226.6361      198.9582      176.7567      174.6940      141.4880      126.3615      125.6058      133.0984      118.9137        0.0000        0.0000        0.0000        0.0000        0.0000        0.0000      163.8955      178.2886      193.9232      171.4781      165.0714      134.3008      187.8824        0.0000        0.0000        0.0000        0.0000        0.0000        0.0000        0.0000        0.0000        0.0000        0.0000        0.0000        0.0000        0.0000        0.0000        0.0000        0.0000        0.0000        0.0000        0.0000        0.0000        0.0000        0.0000        0.0000        0.0000        0.0000        0.0000        0.0000        0.0000        0.0000        0.0000        0.0000        0.0000        0.0000        0.0000        0.0000        0.0000        0.0000        0.0000        0.0000        0.0000        0.0000        0.0000        0.0000        0.0000        0.0000        0.0000        0.0000        0.0000        0.0000        0.0000        0.0000        0.0000        0.0000        0.0000
        0.0000        0.0000        0.0000        0.0000        0.0000        0.0000        0.0000        0.0000        0.0000        0.0000        0.0000        0.0000        0.0000        0.0000        0.0000        0.0000        0.0000        0.0000        0.0000        0.0000        0.0000        0.0000        0.0000        0.0000        0.0000        0.0000        0.0000        0.0000        0.0000        0.0000        0.0000        0.0000        0.0000        0.0000        0.0000        0.0000        0.0000        0.0000        0.0000        0.0000        0.0000        0.0000        0.0000        0.0000        0.0000        0.0000        0.0000        0.0000        0.0000        0.0000        0.0000        0.0000        0.0000        0.0000        0.0000        0.0000        0.0000        0.0000        0.0000        0.0000        0.0000        0.0000        0.0000        0.0000        0.0000        0.0000        0.0000        0.0000        0.0000        0.0000        0.0000        0.0000        0.0000        0.0000        0.0000        0.0000        0.0000        0.0000        0.0000        0.0000        0.0000        0.0000        0.0000        0.0000        0.0000        0.0000        0.0000        0.0000        0.0000        0.0000        0.0000        0.0000        0.0000        0.0000        0.0000        0.0000        0.0000      278.8392      276.3653      290.4754      276.9951      282.4363      232.9942      220.9511      209.3346      207.2017      203.1098      213.9472      218.2449      208.3543      195.7883      177.3040      161.1992      134.1896      127.2838      124.3279      112.3411       95.2240       90.5811       76.8594       72.5873       69.3350       69.8253       64.5337       50.8621       56.7551       61.2537       55.3684       58.6163       53.2429       52.9436       70.5628       78.4888       85.4381       80.0693       77.0074       83.7391      114.9248      123.6959       95.8745      102.7259       95.8565       93.6723       98.6147      100.3926      120.6834      121.1895       89.2820       82.6970       64.8968       61.1260       68.2034       59.0871       56.9254       57.0524       60.4556       57.5190       62.4855       68.6000       55.3738       51.7176       52.9164       65.4804       95.1761       96.7264       94.5520      104.5478      118.4847      155.6184      178.2821      177.0607      204.8435      199.9414      238.4125      184.0884      159.7030      134.2595      133.4352      129.3794      118.9142      166.6656        0.0000        0.0000        0.0000        0.0000        0.0000        0.0000        0.0000      202.1728      210.7180      215.9970      239.0597      191.9159      156.9291      166.4850        0.0000        0.0000        0.0000        0.0000        0.0000        0.0000        0.0000        0.0000        0.0000        0.0000        0.0000        0.0000        0.0000        0.0000        0.0000        0.0000        0.0000        0.0000        0.0000        0.0000        0.0000        0.0000        0.0000        0.0000        0.0000        0.0000        0.0000        0.0000        0.0000        0.0000        0.0000        0.0000        0.0000        0.0000        0.0000        0.0000        0.0000        0.0000        0.0000        0.0000        0.0000        0.0000        0.0000        0.0000        0.0000        0.0000        0.0000        0.0000        0.0000        0.0000        0.0000        0.0000        0.0000        0.0000
        0.0000        0.0000        0.0000        0.0000        0.0000        0.0000        0.0000        0.0000        0.0000        0.0000        0.0000        0.0000        0.0000        0.0000        0.0000        0.0000        0.0000        0.0000        0.0000        0.0000        0.0000        0.0000        0.0000        0.0000        0.0000        0.0000        0.0000        0.0000        0.0000        0.0000        0.0000        0.0000        0.0000        0.0000        0.0000        0.0000        0.0000        0.0000        0.0000        0.0000        0.0000        0.0000        0.0000        0.0000        0.0000        0.0000        0.0000        0.0000        0.0000        0.0000        0.0000        0.0000        0.0000        0.0000        0.0000        0.0000        0.0000        0.0000        0.0000        0.0000        0.0000        0.0000        0.0000        0.0000        0.0000        0.0000        0.0000        0.0000        0.0000        0.0000        0.0000        0.0000        0.0000        0.0000        0.0000        0.0000        0.0000        0.0000        0.0000        0.0000        0.0000        0.0000        0.0000        0.0000        0.0000        0.0000        0.0000        0.0000        0.0000        0.0000        0.0000        0.0000        0.0000        0.0000        0.0000        0.0000      326.3964      267.6819      292.3264      287.5060        0.0000      274.6207      248.3055      224.6273      223.0952      200.4496      203.6582      225.6900      242.3169      219.3937      203.9330      166.4762      163.0150      131.0695      125.2248      114.9667      100.9224       96.7640       83.3054      111.2838       96.4086       99.5821       81.0050       74.4930       73.3805       79.2644       82.6776       84.9325       95.9125       98.5419       96.3264       91.4988      119.4418      106.2944       99.5021       85.3409      117.5275      116.4531      126.8299      101.3629      114.0397      104.9739       92.8376       83.8613       87.5923      107.5418      103.4046      100.8835       90.3125       71.8468       73.3832       85.0999       74.6454       50.8498       48.1239       46.1441       44.5548       55.4891       59.0882       57.5126       51.6099       54.9756       75.9587       71.3703       84.3846       84.6676       98.8366      113.4022      148.2302      204.4236      195.6735      216.6158      215.6661      180.6030      142.5190      127.2809      114.3465      116.4282      149.9740        0.0000        0.0000        0.0000        0.0000        0.0000      120.6600      107.7900        0.0000      223.5884      244.7310      266.2251      275.4155      280.7442      277.0977      239.3144        0.0000        0.0000        0.0000        0.0000        0.0000        0.0000        0.0000        0.0000        0.0000        0.0000        0.0000        0.0000        0.0000        0.0000        0.0000        0.0000        0.0000        0.0000        0.0000        0.0000        0.0000        0.0000        0.0000        0.0000        0.0000        0.0000        0.0000        0.0000        0.0000        0.0000        0.0000        0.0000        0.0000        0.0000        0.0000        0.0000        0.0000        0.0000        0.0000        0.0000        0.0000        0.0000        0.0000        0.0000        0.0000        0.0000        0.0000        0.0000        0.0000        0.0000        0.0000        0.0000        0.0000        0.0000        0.0000
        0.0000        0.0000        0.0000        0.0000        0.0000        0.0000        0.0000        0.0000        0.0000        0.0000        0.0000        0.0000        0.0000        0.0000        0.0000        0.0000        0.0000        0.0000        0.0000        0.0000        0.0000        0.0000        0.0000        0.0000        0.0000        0.0000        0.0000        0.0000        0.0000        0.0000        0.0000        0.0000        0.0000        0.0000        0.0000        0.0000        0.0000        0.0000        0.0000        0.0000        0.0000        0.0000        0.0000        0.0000        0.0000        0.0000        0.0000        0.0000        0.0000        0.0000        0.0000        0.0000        0.0000        0.0000        0.0000        0.0000        0.0000        0.0000        0.0000        0.0000        0.0000        0.0000        0.0000        0.0000        0.0000        0.0000        0.0000        0.0000        0.0000        0.0000        0.0000        0.0000        0.0000        0.0000        0.0000        0.0000        0.0000        0.0000        0.0000        0.0000        0.0000        0.0000        0.0000        0.0000        0.0000        0.0000        0.0000        0.0000        0.0000        0.0000        0.0000        0.0000        0.0000        0.0000        0.0000        0.0000        0.0000      298.2058        0.0000        0.0000        0.0000      288.4251      266.1273      246.3165      251.3511      231.8900      224.9426      232.1489      243.6057      257.3232      223.0343      165.9978      157.7087      145.0298      135.1129      105.9043      102.8965      101.1703       95.8116       94.6163       90.3788      102.5938       97.6489       86.1331       83.9077       88.7344       93.9396      114.0849      117.2730      122.3285      115.6313      113.3215      125.0441      135.4176      119.4667      108.1482      155.9518      158.1430      147.3405      126.3134      110.0196      107.3974       93.5728      101.1761       99.9789       92.3592       92.3008       89.5196       97.7390       92.5173       78.4166       60.9663       63.0373       63.0090       55.7963       54.3587       54.7954       48.7055       49.9899       45.4933       47.7298       52.7960       70.4333       74.0133       82.0342       90.9545      100.7193      113.8807      131.3792      170.4423      184.7807      186.8828      168.4210      109.2833      105.2952       95.9314      117.5051      188.0023      116.8968        0.0000        0.0000        0.0000        0.0000        0.0000      110.9700       67.9500       81.0300      240.6651      289.2186      298.2653      323.2289      327.5247      313.5068      298.6406        0.0000        0.0000        0.0000        0.0000        0.0000        0.0000        0.0000        0.0000        0.0000        0.0000        0.0000        0.0000        0.0000        0.0000        0.0000        0.0000        0.0000        0.0000        0.0000        0.0000        0.0000        0.0000        0.0000        0.0000        0.0000        0.0000        0.0000        0.0000        0.0000        0.0000        0.0000        0.0000        0.0000        0.0000        0.0000        0.0000        0.0000        0.0000        0.0000        0.0000        0.0000        0.0000        0.0000        0.0000        0.0000        0.0000        0.0000        0.0000        0.0000        0.0000        0.0000        0.0000        0.0000        0.0000        0.0000
        0.0000        0.0000        0.0000        0.0000        0.0000        0.0000        0.0000        0.0000        0.0000        0.0000        0.0000        0.0000        0.0000        0.0000        0.0000        0.0000        0.0000        0.0000        0.0000        0.0000        0.0000        0.0000        0.0000        0.0000        0.0000        0.0000        0.0000        0.0000        0.0000        0.0000        0.0000        0.0000        0.0000        0.0000        0.0000        0.0000        0.0000        0.0000        0.0000        0.0000        0.0000        0.0000        0.0000        0.0000        0.0000        0.0000        0.0000        0.0000        0.0000        0.0000        0.0000        0.0000        0.0000        0.0000        0.0000        0.0000        0.0000        0.0000        0.0000        0.0000        0.0000        0.0000        0.0000        0.0000        0.0000        0.0000        0.0000        0.0000        0.0000        0.0000        0.0000        0.0000        0.0000        0.0000        0.0000        0.0000        0.0000        0.0000        0.0000        0.0000        0.0000        0.0000        0.0000        0.0000        0.0000        0.0000        0.0000        0.0000        0.0000        0.0000        0.0000        0.0000        0.0000        0.0000        0.0000        0.0000        0.0000        0.0000        0.0000        0.0000        0.0000      288.6282      285.7529      257.4756      227.0117      221.6720      232.4109      240.8164      223.5798      226.6937      219.3157      188.5876      173.1715      165.9407      160.5227      162.4353      119.4681      124.7818      120.0498      100.9504      109.1611      131.1686      125.0647      126.8508      118.0917      132.6176      127.0795      135.1205      135.6225      133.7772      130.5667      144.5081      162.6079      158.4189      129.4266      116.0460      157.4109      153.6941      153.6485      113.3849      107.1844      100.2669      119.1472      121.2098      120.4011      108.8757      121.7655       92.1513      107.2085      107.5331       83.6577       72.9266       51.8248       50.7798       55.8517       59.2078       55.2229       41.3712       42.4797       45.8044       46.4065       57.9430       59.2215       66.7601       72.5905       81.3131       96.1658      124.6766      123.2328      141.6038      152.4198      122.9893      110.3901       87.5181       98.2488      104.8650      157.5182        0.0000        0.0000        0.0000        0.0000        0.0000        0.0000      171.2400      156.6300       89.4600       70.8600      287.1101      320.4109      367.2328      344.0086      323.2470      330.4777      325.4215        0.0000        0.0000        0.0000        0.0000        0.0000        0.0000        0.0000        0.0000        0.0000        0.0000        0.0000        0.0000        0.0000        0.0000        0.0000        0.0000        0.0000        0.0000        0.0000        0.0000        0.0000        0.0000        0.0000        0.0000        0.0000        0.0000        0.0000        0.0000        0.0000        0.0000        0.0000        0.0000        0.0000        0.0000        0.0000        0.0000        0.0000        0.0000        0.0000        0.0000        0.0000        0.0000        0.0000        0.0000        0.0000        0.0000        0.0000        0.0000        0.0000        0.0000        0.0000        0.0000        0.0000        0.0000        0.0000
        0.0000        0.0000        0.0000        0.0000        0.0000        0.0000        0.0000        0.0000        0.0000        0.0000        0.0000        0.0000        0.0000        0.0000        0.0000        0.0000        0.0000        0.0000        0.0000        0.0000        0.0000        0.0000        0.0000        0.0000        0.0000        0.0000        0.0000        0.0000        0.0000        0.0000        0.0000        0.0000        0.0000        0.0000        0.0000        0.0000        0.0000        0.0000        0.0000        0.0000        0.0000        0.0000        0.0000        0.0000        0.0000        0.0000        0.0000        0.0000        0.0000        0.0000        0.0000        0.0000        0.0000        0.0000        0.0000        0.0000        0.0000        0.0000        0.0000        0.0000        0.0000        0.0000        0.0000        0.0000        0.0000        0.0000        0.0000        0.0000        0.0000        0.0000        0.0000        0.0000        0.0000        0.0000        0.0000        0.0000        0.0000        0.0000        0.0000        0.0000        0.0000        0.0000        0.0000        0.0000        0.0000        0.0000        0.0000        0.0000        0.0000        0.0000        0.0000        0.0000        0.0000        0.0000        0.0000        0.0000        0.0000        0.0000        0.0000        0.0000        0.0000        0.0000      315.7308      274.6454      245.2676      230.1427      242.2562      237.5044      215.0682      223.4079      232.5481      207.4637      169.1754      173.9567      211.5707      185.7122      161.1739      157.1948      130.4788      132.5495      141.1847      167.0172      164.7071      153.7435      159.9796      173.6545      172.3304      186.9177      167.0278      158.2278      157.7773      173.3403      162.5265      169.1490      155.2083      139.6204      169.6497      152.2117      148.2873      127.5195      125.3065      133.8368      127.1465      135.9586      119.3362      110.9907      101.9438       96.7462      111.0035       98.9673       78.9200       59.2960       53.5230       61.5999       70.4767       63.4443       65.0964       50.6547       50.3551       54.8175       56.7751       62.4916       69.7288       66.1354       73.3113       82.9184       99.9314      126.1564      135.7294      137.7295      145.8782      114.5675      102.9109       91.6587      110.1116      111.1897      119.6404        0.0000        0.0000        0.0000        0.0000        0.0000        0.0000        0.0000      196.1700      209.1300      138.3300      320.5367      381.2547      420.9699      372.7859      333.5507      310.7586      313.8360        0.0000        0.0000        0.0000        0.0000        0.0000        0.0000        0.0000        0.0000        0.0000        0.0000        0.0000        0.0000        0.0000        0.0000        0.0000        0.0000        0.0000        0.0000        0.0000        0.0000        0.0000        0.0000        0.0000        0.0000        0.0000        0.0000        0.0000        0.0000        0.0000        0.0000        0.0000        0.0000        0.0000        0.0000        0.0000        0.0000        0.0000        0.0000        0.0000        0.0000        0.0000        0.0000        0.0000        0.0000        0.0000        0.0000        0.0000        0.0000        0.0000        0.0000        0.0000        0.0000        0.0000        0.0000        0.0000
        0.0000        0.0000        0.0000        0.0000        0.0000        0.0000        0.0000        0.0000        0.0000        0.0000        0.0000        0.0000        0.0000        0.0000        0.0000        0.0000        0.0000        0.0000        0.0000        0.0000        0.0000        0.0000        0.0000        0.0000        0.0000        0.0000        0.0000        0.0000        0.0000        0.0000        0.0000        0.0000        0.0000        0.0000        0.0000        0.0000        0.0000        0.0000        0.0000        0.0000        0.0000        0.0000        0.0000        0.0000        0.0000        0.0000        0.0000        0.0000        0.0000        0.0000        0.0000        0.0000        0.0000        0.0000        0.0000        0.0000        0.0000        0.0000        0.0000        0.0000        0.0000        0.0000        0.0000        0.0000        0.0000        0.0000        0.0000        0.0000        0.0000        0.0000        0.0000        0.0000        0.0000        0.0000        0.0000        0.0000        0.0000        0.0000        0.0000        0.0000        0.0000        0.0000        0.0000        0.0000        0.0000        0.0000        0.0000        0.0000        0.0000        0.0000        0.0000        0.0000        0.0000        0.0000        0.0000        0.0000        0.0000        0.0000        0.0000        0.0000        0.0000        0.0000        0.0000      259.1089      237.3600      234.5548      232.5386      209.4332      214.3845      217.7323      228.0004      215.5987      204.1965      203.2939      222.4921      249.4098      228.9766      212.1166      213.4016      184.8219      196.4022      228.9728      245.6074      258.0405      229.7243      239.1843      246.5773        0.0000        0.0000      200.2604      197.0496      218.5762      194.7276      205.6831      185.2188      176.2917      163.0287      181.2360      144.1416      126.1647      158.0470      152.4650      144.9936      144.6556      121.2277      116.9701      108.9398      111.5560      119.8324       96.7656       85.6080       77.2191       64.5371       58.7994       55.2733       63.8427       68.0209       61.4205       63.7123       62.2780       67.0329       62.6786       76.4779       83.4444       81.7078       82.3708      104.2011      132.9038      151.7002      149.5896      153.3308      120.6916      100.3112      102.3975        0.0000        0.0000        0.0000        0.0000        0.0000        0.0000        0.0000        0.0000        0.0000        0.0000        0.0000        0.0000        0.0000      343.1903      348.8933      381.3120      340.3925      312.4240      305.7303        0.0000        0.0000        0.0000        0.0000        0.0000        0.0000        0.0000        0.0000        0.0000        0.0000        0.0000        0.0000        0.0000        0.0000        0.0000        0.0000        0.0000        0.0000        0.0000        0.0000        0.0000        0.0000        0.0000        0.0000        0.0000        0.0000        0.0000        0.0000        0.0000        0.0000        0.0000        0.0000        0.0000        0.0000        0.0000        0.0000        0.0000        0.0000        0.0000        0.0000        0.0000        0.0000        0.0000        0.0000        0.0000        0.0000        0.0000        0.0000        0.0000        0.0000        0.0000        0.0000        0.0000        0.0000        0.0000        0.0000
        0.0000        0.0000        0.0000        0.0000        0.0000        0.0000        0.0000        0.0000        0.0000        0.0000        0.0000        0.0000        0.0000        0.0000        0.0000        0.0000        0.0000        0.0000        0.0000        0.0000        0.0000        0.0000        0.0000        0.0000        0.0000        0.0000        0.0000        0.0000        0.0000        0.0000        0.0000        0.0000        0.0000        0.0000        0.0000        0.0000        0.0000        0.0000        0.0000        0.0000        0.0000        0.0000        0.0000        0.0000        0.0000        0.0000        0.0000        0.0000        0.0000        0.0000        0.0000        0.0000        0.0000        0.0000        0.0000        0.0000        0.0000        0.0000        0.0000        0.0000        0.0000        0.0000        0.0000        0.0000        0.0000        0.0000        0.0000        0.0000        0.0000        0.0000        0.0000        0.0000        0.0000        0.0000        0.0000        0.0000        0.0000        0.0000        0.0000        0.0000        0.0000        0.0000        0.0000        0.0000        0.0000        0.0000        0.0000        0.0000        0.0000        0.0000        0.0000        0.0000        0.0000        0.0000        0.0000        0.0000        0.0000        0.0000        0.0000        0.0000        0.0000        0.0000        0.0000      256.7996      238.0088      222.3745      211.8835      215.2987      225.2094      217.9518      227.3375      235.1178      252.1517      230.8616      238.0887      283.9516      264.4448      258.0981      253.3820      214.3161      241.7798      254.8197      297.9425      301.1228      296.9028      334.1030        0.0000        0.0000        0.0000        0.0000        0.0000        0.0000      228.6471      231.3767      214.0077      189.8454      153.7503      161.1772      145.8147      113.3896      143.7872      167.3872      158.5214      142.4385      145.1067      139.4855      136.4668      144.6177      154.0428      112.8570      101.6350       85.3485       75.9259       69.4613       62.1132       72.7096       71.6928       67.7406       65.3111       66.5315       69.8934       71.4055       77.1230       78.4532       75.9245       79.4395       95.0984      129.6696      132.0478      154.3388      143.5262      127.1392        0.0000        0.0000        0.0000        0.0000        0.0000        0.0000        0.0000        0.0000        0.0000        0.0000        0.0000        0.0000        0.0000        0.0000        0.0000      368.5750      388.1118      404.6222      356.0805      336.9133      313.0857      318.5439        0.0000        0.0000        0.0000        0.0000        0.0000        0.0000        0.0000        0.0000        0.0000        0.0000        0.0000        0.0000        0.0000        0.0000        0.0000        0.0000        0.0000        0.0000        0.0000        0.0000        0.0000        0.0000        0.0000        0.0000        0.0000        0.0000        0.0000        0.0000        0.0000        0.0000        0.0000        0.0000        0.0000        0.0000        0.0000        0.0000        0.0000        0.0000        0.0000        0.0000        0.0000        0.0000        0.0000        0.0000        0.0000        0.0000        0.0000        0.0000        0.0000        0.0000        0.0000        0.0000        0.0000        0.0000        0.0000
        0.0000        0.0000        0.0000        0.0000        0.0000        0.0000        0.0000        0.0000        0.0000        0.0000        0.0000        0.0000        0.0000        0.0000        0.0000        0.0000        0.0000        0.0000        0.0000        0.0000        0.0000        0.0000        0.0000        0.0000        0.0000        0.0000        0.0000        0.0000        0.0000        0.0000        0.0000        0.0000        0.0000        0.0000        0.0000        0.0000        0.0000        0.0000        0.0000        0.0000        0.0000        0.0000        0.0000        0.0000        0.0000        0.0000        0.0000        0.0000        0.0000        0.0000        0.0000        0.0000        0.0000        0.0000        0.0000        0.0000        0.0000        0.0000        0.0000        0.0000        0.0000        0.0000        0.0000        0.0000        0.0000        0.0000        0.0000        0.0000        0.0000        0.0000        0.0000        0.0000        0.0000        0.0000        0.0000        0.0000        0.0000        0.0000        0.0000        0.0000        0.0000        0.0000        0.0000        0.0000        0.0000        0.0000        0.0000        0.0000        0.0000        0.0000        0.0000        0.0000        0.0000        0.0000        0.0000        0.0000        0.0000        0.0000        0.0000        0.0000        0.0000        0.0000        0.0000      260.9667      246.5324      221.6254      231.5491      226.6105      216.4040      216.8097      229.8880      247.4350      265.3120      248.6009      272.2101      280.0042      297.6173        0.0000      284.8809      240.3563        0.0000        0.0000      290.0386      320.1812        0.0000        0.0000        0.0000        0.0000        0.0000        0.0000        0.0000        0.0000      250.9483      247.4958      241.3463      200.4567      171.4750      182.6577      173.1891      138.0047      144.8865      176.5883      185.1460      159.1976      172.7266      184.3862      177.7647      127.9242      160.1153      130.6511       96.7943       92.1102       94.9728       79.5828       70.6118       84.9827       84.8444       82.3680       75.6904       83.8808       77.5205       71.3463       71.8147       68.0612       66.8507       82.0861       92.7594        0.0000        0.0000        0.0000        0.0000        0.0000        0.0000        0.0000        0.0000        0.0000        0.0000        0.0000        0.0000        0.0000        0.0000        0.0000        0.0000        0.0000        0.0000        0.0000        0.0000      461.4240      451.7567      434.7786      415.6352      389.2039        0.0000        0.0000        0.0000        0.0000        0.0000        0.0000        0.0000        0.0000        0.0000        0.0000        0.0000        0.0000        0.0000        0.0000        0.0000        0.0000        0.0000        0.0000        0.0000        0.0000        0.0000        0.0000        0.0000        0.0000        0.0000        0.0000        0.0000        0.0000        0.0000        0.0000        0.0000        0.0000        0.0000        0.0000        0.0000        0.0000        0.0000        0.0000        0.0000        0.0000        0.0000        0.0000        0.0000        0.0000        0.0000        0.0000        0.0000        0.0000        0.0000        0.0000        0.0000        0.0000        0.0000        0.0000        0.0000        0.0000        0.0000
        0.0000        0.0000        0.0000        0.0000        0.0000        0.0000        0.0000        0.0000        0.0000        0.0000        0.0000        0.0000        0.0000        0.0000        0.0000        0.0000        0.0000        0.0000        0.0000        0.0000        0.0000        0.0000        0.0000        0.0000        0.0000        0.0000        0.0000        0.0000        0.0000        0.0000        0.0000        0.0000        0.0000        0.0000        0.0000        0.0000        0.0000        0.0000        0.0000        0.0000        0.0000        0.0000        0.0000        0.0000        0.0000        0.0000        0.0000        0.0000        0.0000        0.0000        0.0000        0.0000        0.0000        0.0000        0.0000        0.0000        0.0000        0.0000        0.0000        0.0000        0.0000        0.0000        0.0000        0.0000        0.0000        0.0000        0.0000        0.0000        0.0000        0.0000        0.0000        0.0000        0.0000        0.0000        0.0000        0.0000        0.0000        0.0000        0.0000        0.0000        0.0000        0.0000        0.0000        0.0000        0.0000        0.0000        0.0000        0.0000        0.0000        0.0000        0.0000        0.0000        0.0000        0.0000        0.0000        0.0000        0.0000        0.0000        0.0000        0.0000        0.0000        0.0000        0.0000      241.3233      231.9096      255.6989      248.5822      237.2423      217.9441      220.9215      218.0295      275.2048      274.6673      262.6047        0.0000        0.0000        0.0000        0.0000        0.0000        0.0000        0.0000        0.0000        0.0000        0.0000        0.0000        0.0000        0.0000        0.0000        0.0000        0.0000        0.0000        0.0000        0.0000      247.6921      225.4247      198.1864      189.1503      187.9310      193.1575      161.9401      164.3570      217.2401      190.5832      166.8039      197.6288      162.6636      149.7540      132.0123      115.2368       90.9596       97.6798      108.3254      100.6221      111.3874       99.2732       95.8187       86.7600       86.5392       81.2376       89.9703       86.6538       93.7948       79.1408       64.6206       69.4516       90.1373        0.0000        0.0000        0.0000        0.0000        0.0000        0.0000        0.0000        0.0000        0.0000        0.0000        0.0000        0.0000        0.0000        0.0000        0.0000        0.0000        0.0000        0.0000        0.0000        0.0000        0.0000        0.0000      547.1567      513.6345      495.8350        0.0000      421.6730      381.7216        0.0000        0.0000        0.0000        0.0000        0.0000        0.0000        0.0000        0.0000        0.0000        0.0000        0.0000        0.0000        0.0000        0.0000        0.0000        0.0000        0.0000        0.0000        0.0000        0.0000        0.0000        0.0000        0.0000        0.0000        0.0000        0.0000        0.0000        0.0000        0.0000        0.0000        0.0000        0.0000        0.0000        0.0000        0.0000        0.0000        0.0000        0.0000        0.0000        0.0000        0.0000        0.0000        0.0000        0.0000        0.0000        0.0000        0.0000        0.0000        0.0000        0.0000        0.0000        0.0000        0.0000        0.0000        0.0000
        0.0000        0.0000        0.0000        0.0000        0.0000        0.0000        0.0000        0.0000        0.0000        0.0000        0.0000        0.0000        0.0000        0.0000        0.0000        0.0000        0.0000        0.0000        0.0000        0.0000        0.0000        0.0000        0.0000        0.0000        0.0000        0.0000        0.0000        0.0000        0.0000        0.0000        0.0000        0.0000        0.0000        0.0000        0.0000        0.0000        0.0000        0.0000        0.0000        0.0000        0.0000        0.0000        0.0000        0.0000        0.0000        0.0000        0.0000        0.0000        0.0000        0.0000        0.0000        0.0000        0.0000        0.0000        0.0000        0.0000        0.0000        0.0000        0.0000        0.0000        0.0000        0.0000        0.0000        0.0000        0.0000        0.0000        0.0000        0.0000        0.0000        0.0000        0.0000        0.0000        0.0000        0.0000        0.0000        0.0000        0.0000        0.0000        0.0000        0.0000        0.0000        0.0000        0.0000        0.0000        0.0000        0.0000        0.0000        0.0000        0.0000        0.0000        0.0000        0.0000        0.0000        0.0000        0.0000        0.0000        0.0000        0.0000        0.0000        0.0000        0.0000        0.0000        0.0000        0.0000        0.0000      279.0449      249.3631      235.4696      223.8246      217.5855      229.3448      249.3881      280.9785      261.6601      267.3257        0.0000        0.0000        0.0000        0.0000        0.0000        0.0000        0.0000        0.0000        0.0000        0.0000        0.0000        0.0000        0.0000        0.0000        0.0000        0.0000        0.0000        0.0000      208.1335      212.2617      231.5950      236.9894      234.6553      242.5375      231.4020      218.3955      225.0813      266.0702      220.3098      189.1452      174.9906      179.7730      145.4691      124.6091      115.5516      123.6106      146.8732      150.8627      180.4366      116.4559       96.2645       94.2870       84.6710       82.5822       97.3398      114.4071      100.2102       77.3162       81.6300       93.2100        0.0000        0.0000        0.0000        0.0000        0.0000        0.0000        0.0000        0.0000        0.0000        0.0000        0.0000        0.0000        0.0000        0.0000        0.0000        0.0000        0.0000        0.0000        0.0000        0.0000        0.0000        0.0000        0.0000        0.0000      667.2481      627.7002        0.0000      263.0700      281.7300        0.0000        0.0000        0.0000        0.0000        0.0000        0.0000        0.0000        0.0000        0.0000        0.0000        0.0000        0.0000        0.0000        0.0000        0.0000        0.0000        0.0000        0.0000        0.0000        0.0000        0.0000        0.0000        0.0000        0.0000        0.0000        0.0000        0.0000        0.0000        0.0000        0.0000        0.0000        0.0000        0.0000        0.0000        0.0000        0.0000        0.0000        0.0000        0.0000        0.0000        0.0000        0.0000        0.0000        0.0000        0.0000        0.0000        0.0000        0.0000        0.0000        0.0000        0.0000        0.0000        0.0000        0.0000        0.0000
        0.0000        0.0000        0.0000        0.0000        0.0000        0.0000        0.0000        0.0000        0.0000        0.0000        0.0000        0.0000        0.0000        0.0000        0.0000        0.0000        0.0000        0.0000        0.0000        0.0000        0.0000        0.0000        0.0000        0.0000        0.0000        0.0000        0.0000        0.0000        0.0000        0.0000        0.0000        0.0000        0.0000        0.0000        0.0000        0.0000        0.0000        0.0000        0.0000        0.0000        0.0000        0.0000        0.0000        0.0000        0.0000        0.0000        0.0000        0.0000        0.0000        0.0000        0.0000        0.0000        0.0000        0.0000        0.0000        0.0000        0.0000        0.0000        0.0000        0.0000        0.0000        0.0000        0.0000        0.0000        0.0000        0.0000        0.0000        0.0000        0.0000        0.0000        0.0000        0.0000        0.0000        0.0000        0.0000        0.0000        0.0000        0.0000        0.0000        0.0000        0.0000        0.0000        0.0000        0.0000        0.0000        0.0000        0.0000        0.0000        0.0000        0.0000        0.0000        0.0000        0.0000        0.0000        0.0000        0.0000        0.0000        0.0000        0.0000        0.0000        0.0000        0.0000        0.0000        0.0000        0.0000        0.0000      260.2607      228.6659      228.4748      216.3862      234.2623      245.4810      279.3776      264.1644      265.1741        0.0000        0.0000        0.0000        0.0000        0.0000        0.0000        0.0000        0.0000        0.0000        0.0000        0.0000        0.0000        0.0000        0.0000        0.0000        0.0000        0.0000        0.0000        0.0000        0.0000      237.1706      245.7315      266.8857      265.0559      243.2511      270.4461      276.6432      260.9906      238.3423      204.7264      196.4368      191.2613      163.7771      142.5296      142.9216      153.0610      179.6371      126.5497      128.6146      138.6777      108.6584      105.2450       98.5375       98.3903      112.1098        0.0000        0.0000       84.9028        0.0000        0.0000        0.0000        0.0000        0.0000        0.0000        0.0000        0.0000        0.0000        0.0000        0.0000        0.0000        0.0000        0.0000        0.0000        0.0000        0.0000        0.0000        0.0000        0.0000        0.0000        0.0000        0.0000        0.0000        0.0000        0.0000      701.9922      635.9527        0.0000        0.0000        0.0000        0.0000        0.0000        0.0000        0.0000        0.0000        0.0000        0.0000        0.0000        0.0000        0.0000        0.0000        0.0000        0.0000        0.0000        0.0000        0.0000        0.0000        0.0000        0.0000        0.0000        0.0000        0.0000        0.0000        0.0000        0.0000        0.0000        0.0000        0.0000        0.0000        0.0000        0.0000        0.0000        0.0000        0.0000        0.0000        0.0000        0.0000        0.0000        0.0000        0.0000        0.0000        0.0000        0.0000        0.0000        0.0000        0.0000        0.0000        0.0000        0.0000        0.0000        0.0000        0.0000        0.0000        0.0000        0.0000
[truncated: 212,709 more chars]
