# Supplementary material for: Multidimensional evaluation of the TRMM 3B43V7 satellite-based precipitation product in mainland China from 1998–2016
Source: PeerJ. 2020 Feb 20;8:e8615. doi: 10.7717/peerj.8615 (PMC7036276; doi:10.7717/peerj.8615)
Supplement: Supplemental Information 2 [file peerj-08-8615-s002.zip › TRMM_3B43 data/TRMM 3B43 data-Year-Month/2011-09.txt]

ncols         249
nrows         175
xllcorner     73.250
yllcorner     6.500
cellsize      0.25000
        0.0000        0.0000        0.0000        0.0000        0.0000        0.0000        0.0000        0.0000        0.0000        0.0000        0.0000        0.0000        0.0000        0.0000        0.0000        0.0000        0.0000        0.0000        0.0000        0.0000        0.0000        0.0000        0.0000        0.0000        0.0000        0.0000        0.0000        0.0000        0.0000        0.0000        0.0000        0.0000        0.0000        0.0000        0.0000        0.0000        0.0000        0.0000        0.0000        0.0000        0.0000        0.0000        0.0000        0.0000        0.0000        0.0000        0.0000        0.0000        0.0000        0.0000        0.0000        0.0000        0.0000        0.0000        0.0000        0.0000        0.0000        0.0000        0.0000        0.0000        0.0000        0.0000        0.0000        0.0000        0.0000        0.0000        0.0000        0.0000        0.0000        0.0000        0.0000        0.0000        0.0000        0.0000        0.0000        0.0000        0.0000        0.0000        0.0000        0.0000        0.0000        0.0000        0.0000        0.0000        0.0000        0.0000        0.0000        0.0000        0.0000        0.0000        0.0000        0.0000        0.0000        0.0000        0.0000        0.0000        0.0000        0.0000        0.0000        0.0000        0.0000        0.0000        0.0000        0.0000        0.0000        0.0000        0.0000        0.0000        0.0000        0.0000        0.0000        0.0000        0.0000        0.0000        0.0000        0.0000        0.0000        0.0000        0.0000        0.0000        0.0000        0.0000        0.0000        0.0000        0.0000        0.0000        0.0000        0.0000        0.0000        0.0000        0.0000        0.0000        0.0000        0.0000        0.0000        0.0000        0.0000        0.0000        0.0000        0.0000        0.0000        0.0000        0.0000        0.0000        0.0000        0.0000        0.0000        0.0000        0.0000        0.0000        0.0000        0.0000        0.0000        0.0000        0.0000        0.0000        0.0000        0.0000        0.0000        0.0000        0.0000        0.0000        0.0000        0.0000        0.0000        0.0000        0.0000        0.0000        0.0000        0.0000        0.0000        0.0000        0.0000        7.0525        7.4164        8.4458        0.0000        0.0000        0.0000        4.5076        5.0962        6.9890        4.9861        9.7309        9.7243       14.7704       10.3808        7.7067       11.0169       11.1323       17.5875       22.7695       23.9787       30.8980       17.6806       20.7791       28.2744       19.7264       28.7777       35.6365       35.8917       37.3174       40.5896       38.3631       31.8488       28.5541       30.6522       24.0972       22.3946       29.6678       22.0216       20.1304       22.3688       24.4727       27.0776       25.0630       24.2625       27.1552       21.4537        0.0000        0.0000        0.0000        0.0000        0.0000        0.0000        0.0000        0.0000        0.0000        0.0000        0.0000        0.0000        0.0000        0.0000        0.0000        0.0000        0.0000        0.0000        0.0000        0.0000        0.0000        0.0000        0.0000        0.0000        0.0000        0.0000        0.0000        0.0000        0.0000        0.0000
        0.0000        0.0000        0.0000        0.0000        0.0000        0.0000        0.0000        0.0000        0.0000        0.0000        0.0000        0.0000        0.0000        0.0000        0.0000        0.0000        0.0000        0.0000        0.0000        0.0000        0.0000        0.0000        0.0000        0.0000        0.0000        0.0000        0.0000        0.0000        0.0000        0.0000        0.0000        0.0000        0.0000        0.0000        0.0000        0.0000        0.0000        0.0000        0.0000        0.0000        0.0000        0.0000        0.0000        0.0000        0.0000        0.0000        0.0000        0.0000        0.0000        0.0000        0.0000        0.0000        0.0000        0.0000        0.0000        0.0000        0.0000        0.0000        0.0000        0.0000        0.0000        0.0000        0.0000        0.0000        0.0000        0.0000        0.0000        0.0000        0.0000        0.0000        0.0000        0.0000        0.0000        0.0000        0.0000        0.0000        0.0000        0.0000        0.0000        0.0000        0.0000        0.0000        0.0000        0.0000        0.0000        0.0000        0.0000        0.0000        0.0000        0.0000        0.0000        0.0000        0.0000        0.0000        0.0000        0.0000        0.0000        0.0000        0.0000        0.0000        0.0000        0.0000        0.0000        0.0000        0.0000        0.0000        0.0000        0.0000        0.0000        0.0000        0.0000        0.0000        0.0000        0.0000        0.0000        0.0000        0.0000        0.0000        0.0000        0.0000        0.0000        0.0000        0.0000        0.0000        0.0000        0.0000        0.0000        0.0000        0.0000        0.0000        0.0000        0.0000        0.0000        0.0000        0.0000        0.0000        0.0000        0.0000        0.0000        0.0000        0.0000        0.0000        0.0000        0.0000        0.0000        0.0000        0.0000        0.0000        0.0000        0.0000        0.0000        0.0000        0.0000        0.0000        0.0000        0.0000        0.0000        0.0000        0.0000        0.0000        0.0000        0.0000        0.0000        0.0000        0.0000        0.0000        0.0000        0.0000        0.0000        0.0000        0.0000        0.0000        9.3813        7.7454        7.8369        5.8902        5.6399        5.3511        4.8524        3.8738        2.9833        6.0729        8.3177       10.1092        8.8057        7.9258        6.5063        6.8297        9.8635       10.8748       13.2768       16.5984       18.8804       20.7477       27.4712       26.8545       20.7510       21.0782       21.8602       26.8991       42.0627       37.8660       44.8383       28.1133       26.3843       20.6620       16.2563       20.2058       22.5568       28.7738       26.5355       21.6673       24.3840       24.3503       25.2745       23.3565       21.1124       20.7756       23.2631       20.9922       25.0344       28.2451       25.9575       22.7064       29.4509       34.9347        0.0000        0.0000        0.0000        0.0000        0.0000        0.0000        0.0000        0.0000        0.0000        0.0000        0.0000        0.0000        0.0000        0.0000        0.0000        0.0000        0.0000        0.0000        0.0000        0.0000        0.0000        0.0000        0.0000
        0.0000        0.0000        0.0000        0.0000        0.0000        0.0000        0.0000        0.0000        0.0000        0.0000        0.0000        0.0000        0.0000        0.0000        0.0000        0.0000        0.0000        0.0000        0.0000        0.0000        0.0000        0.0000        0.0000        0.0000        0.0000        0.0000        0.0000        0.0000        0.0000        0.0000        0.0000        0.0000        0.0000        0.0000        0.0000        0.0000        0.0000        0.0000        0.0000        0.0000        0.0000        0.0000        0.0000        0.0000        0.0000        0.0000        0.0000        0.0000        0.0000        0.0000        0.0000        0.0000        0.0000        0.0000        0.0000       17.5289        0.0000       14.7416       13.3977        0.0000        0.0000        0.0000        0.0000        0.0000        0.0000        0.0000        0.0000        0.0000        0.0000        0.0000        0.0000        0.0000        0.0000        0.0000        0.0000        0.0000        0.0000        0.0000        0.0000        0.0000        0.0000        0.0000        0.0000        0.0000        0.0000        0.0000        0.0000        0.0000        0.0000        0.0000        0.0000        0.0000        0.0000        0.0000        0.0000        0.0000        0.0000        0.0000        0.0000        0.0000        0.0000        0.0000        0.0000        0.0000        0.0000        0.0000        0.0000        0.0000        0.0000        0.0000        0.0000        0.0000        0.0000        0.0000        0.0000        0.0000        0.0000        0.0000        0.0000        0.0000        0.0000        0.0000        0.0000        0.0000        0.0000        0.0000        0.0000        0.0000        0.0000        0.0000        0.0000        0.0000        0.0000        0.0000        0.0000        0.0000        0.0000        0.0000        0.0000        0.0000        0.0000        0.0000        0.0000        0.0000        0.0000        0.0000        0.0000        0.0000        0.0000        0.0000        0.0000        0.0000        0.0000        0.0000        0.0000        0.0000        0.0000        0.0000        0.0000        0.0000        0.0000        0.0000        0.0000        0.0000        0.0000        0.0000        0.0000        0.0000        0.0000        0.0000        0.0000        8.8644        9.1020        9.3447        9.6517        6.9751        5.9800        8.7034        5.6106        4.4050        3.8714        9.6652        5.6425        4.3690        8.1957        6.3728        6.8834        7.2715        9.6164       11.6381       14.0586       19.9278       23.2422       24.1795       27.0575       27.1600       21.3503       21.4385       21.8011       37.7248       32.8179       25.1381       21.8667       22.7429       20.7799       15.6091       17.1319       23.5850       26.8646       22.3476       25.0030       21.8526       23.8586       25.9747       27.3476       24.5227       26.3221       24.9026       20.4344       16.4587       17.9080       24.9644       24.3314       32.1114       37.1339       50.0809       39.6814        0.0000        0.0000        0.0000        0.0000        0.0000        0.0000        0.0000        0.0000        0.0000        0.0000        0.0000        0.0000        0.0000        0.0000        0.0000        0.0000        0.0000        0.0000        0.0000        0.0000        0.0000        0.0000
        0.0000        0.0000        0.0000        0.0000        0.0000        0.0000        0.0000        0.0000        0.0000        0.0000        0.0000        0.0000        0.0000        0.0000        0.0000        0.0000        0.0000        0.0000        0.0000        0.0000        0.0000        0.0000        0.0000        0.0000        0.0000        0.0000        0.0000        0.0000        0.0000        0.0000        0.0000        0.0000        0.0000        0.0000        0.0000        0.0000        0.0000        0.0000        0.0000        0.0000        0.0000        0.0000        0.0000        0.0000        0.0000        0.0000        0.0000        0.0000        0.0000        0.0000        0.0000        0.0000        0.0000       18.9084       18.0962       18.6400       24.2991       21.3869       36.5338       10.0551        0.0000        0.0000        0.0000        0.0000        0.0000        0.0000        0.0000        0.0000        0.0000        0.0000        0.0000        0.0000        0.0000        0.0000        0.0000        0.0000        0.0000        0.0000        0.0000        0.0000        0.0000        0.0000        0.0000        0.0000        0.0000        0.0000        0.0000        0.0000        0.0000        0.0000        0.0000        0.0000        0.0000        0.0000        0.0000        0.0000        0.0000        0.0000        0.0000        0.0000        0.0000        0.0000        0.0000        0.0000        0.0000        0.0000        0.0000        0.0000        0.0000        0.0000        0.0000        0.0000        0.0000        0.0000        0.0000        0.0000        0.0000        0.0000        0.0000        0.0000        0.0000        0.0000        0.0000        0.0000        0.0000        0.0000        0.0000        0.0000        0.0000        0.0000        0.0000        0.0000        0.0000        0.0000        0.0000        0.0000        0.0000        0.0000        0.0000        0.0000        0.0000        0.0000        0.0000        0.0000        0.0000        0.0000        0.0000        0.0000        0.0000        0.0000        0.0000        0.0000        0.0000        0.0000        0.0000        0.0000        0.0000        0.0000        0.0000        0.0000        0.0000        0.0000        0.0000        0.0000        0.0000        0.0000        0.0000        0.0000        0.0000        0.0000        6.3931        9.4929       10.0412       10.3362       12.4663       11.3869       10.0605       38.3995       15.8531       15.0611       11.0886        5.6989        6.0709        5.7441        6.9041        8.3717       11.2090       10.4339       16.2357       19.0620       21.3987       29.4850       32.5519       29.1796       26.2530       22.1914       22.4805       22.2202       23.0412       36.9512       33.3137       25.3303       27.8907       24.9346       26.6429       17.9850       21.3369       20.0960       16.6828       31.5753       23.4467       19.6910       24.5452       29.4550       30.6225       27.4309       27.2782       23.9458       21.7194       19.9969       24.0158       27.4375       30.2102       46.3164       51.6280       59.7117       59.8682       41.1629       40.9317        0.0000        0.0000        0.0000        0.0000        0.0000        0.0000        0.0000        0.0000        0.0000        0.0000        0.0000        0.0000        0.0000        0.0000        0.0000        0.0000        0.0000        0.0000        0.0000        0.0000
        0.0000        0.0000        0.0000        0.0000        0.0000        0.0000        0.0000        0.0000        0.0000        0.0000        0.0000        0.0000        0.0000        0.0000        0.0000        0.0000        0.0000        0.0000        0.0000        0.0000        0.0000        0.0000        0.0000        0.0000        0.0000        0.0000        0.0000        0.0000        0.0000        0.0000        0.0000        0.0000        0.0000        0.0000        0.0000        0.0000        0.0000        0.0000        0.0000        0.0000        0.0000        0.0000        0.0000        0.0000        0.0000        0.0000        0.0000        0.0000        0.0000        0.0000        0.0000        0.0000        0.0000       10.8121       12.7509       12.1768       13.2152       12.3933       10.8670        8.7184        0.0000        0.0000        0.0000        0.0000        0.0000        0.0000        0.0000        0.0000        0.0000        0.0000        0.0000        0.0000        0.0000        0.0000        0.0000        0.0000        0.0000        0.0000        0.0000        0.0000        0.0000        0.0000        0.0000        0.0000        0.0000        0.0000        0.0000        0.0000        0.0000        0.0000        0.0000        0.0000        0.0000        0.0000        0.0000        0.0000        0.0000        0.0000        0.0000        0.0000        0.0000        0.0000        0.0000        0.0000        0.0000        0.0000        0.0000        0.0000        0.0000        0.0000        0.0000        0.0000        0.0000        0.0000        0.0000        0.0000        0.0000        0.0000        0.0000        0.0000        0.0000        0.0000        0.0000        0.0000        0.0000        0.0000        0.0000        0.0000        0.0000        0.0000        0.0000        0.0000        0.0000        0.0000        0.0000        0.0000        0.0000        0.0000        0.0000        0.0000        0.0000        0.0000        0.0000        0.0000        0.0000        0.0000        0.0000        0.0000        0.0000        0.0000        0.0000        0.0000        0.0000        0.0000        0.0000        0.0000        0.0000        0.0000        0.0000        0.0000        0.0000        0.0000        0.0000        0.0000        0.0000        0.0000        0.0000        0.0000        0.0000        0.0000       10.2155       11.5971       14.0454       16.9015       16.8150       24.0463       61.9486       18.5162       16.5011       14.5224       13.6725       10.1994       11.1441        8.5496        8.4538        9.3414       11.3668       15.4920       30.2909       31.3243       26.5241       31.6670       35.4195       31.9960       24.8833       24.7651       22.0833       20.7105       23.9334       32.7427       28.4009       24.6548       24.9587       23.3147       29.0728       27.4628       23.8531       17.5419       14.8102       22.4685       19.9329       17.0337       16.9356       31.5087       34.4732       32.8615       25.0167       18.8367       21.2330       29.0933       37.8314       40.0084       47.1628       59.7198       66.9237       67.1350       51.6697       44.2248       45.7572       56.3908       76.4240        0.0000        0.0000        0.0000        0.0000        0.0000        0.0000        0.0000        0.0000        0.0000        0.0000        0.0000        0.0000        0.0000        0.0000        0.0000        0.0000        0.0000        0.0000
        0.0000        0.0000        0.0000        0.0000        0.0000        0.0000        0.0000        0.0000        0.0000        0.0000        0.0000        0.0000        0.0000        0.0000        0.0000        0.0000        0.0000        0.0000        0.0000        0.0000        0.0000        0.0000        0.0000        0.0000        0.0000        0.0000        0.0000        0.0000        0.0000        0.0000        0.0000        0.0000        0.0000        0.0000        0.0000        0.0000        0.0000        0.0000        0.0000        0.0000        0.0000        0.0000        0.0000        0.0000        0.0000        0.0000        0.0000        0.0000        0.0000        0.0000       54.9440       11.3646       11.0694       11.3051       13.1661        9.5224       11.4391       11.9978       11.1323        8.7487       14.8024       21.0040        0.0000        0.0000        0.0000        0.0000        0.0000        0.0000        0.0000        0.0000        0.0000        0.0000        0.0000        0.0000        0.0000        0.0000        0.0000        0.0000        0.0000        0.0000        0.0000        0.0000        0.0000        0.0000        0.0000        0.0000        0.0000        0.0000        0.0000        0.0000        0.0000        0.0000        0.0000        0.0000        0.0000        0.0000        0.0000        0.0000        0.0000        0.0000        0.0000        0.0000        0.0000        0.0000        0.0000        0.0000        0.0000        0.0000        0.0000        0.0000        0.0000        0.0000        0.0000        0.0000        0.0000        0.0000        0.0000        0.0000        0.0000        0.0000        0.0000        0.0000        0.0000        0.0000        0.0000        0.0000        0.0000        0.0000        0.0000        0.0000        0.0000        0.0000        0.0000        0.0000        0.0000        0.0000        0.0000        0.0000        0.0000        0.0000        0.0000        0.0000        0.0000        0.0000        0.0000        0.0000        0.0000        0.0000        0.0000        0.0000        0.0000        0.0000        0.0000        0.0000        0.0000        0.0000        0.0000        0.0000        0.0000        0.0000        0.0000        0.0000        0.0000        0.0000        0.0000        0.0000        0.0000        0.0000        0.0000       11.1403       12.3329       13.0487       16.2751       17.7794       19.9605       21.9065       23.2214       19.9874       19.9482       16.2364       15.6566       19.9229       17.1817       10.9297       14.8221       10.5295       11.1438       16.3201       24.3650       33.0092       28.0898       26.2072       30.2055       26.2118       22.9914       20.4956       19.6600       19.8171       20.8018       32.0725       37.3839       27.1572       20.1023       21.6368       21.5312       24.5734       22.8125       13.3394       12.0643       12.5510       14.2570       12.7121       16.4908       26.4466       32.6861       24.5185       22.6944       25.9024       27.4916       32.3650       36.4326       42.7469       62.4086       62.5252       68.0384       69.5112       57.8379       54.7986       52.4302       62.5307       68.4824        0.0000        0.0000        0.0000        0.0000        0.0000        0.0000        0.0000        0.0000        0.0000        0.0000        0.0000        0.0000        0.0000        0.0000      170.5206      179.4289      209.6428        0.0000
        0.0000        0.0000        0.0000        0.0000        0.0000        0.0000        0.0000        0.0000        0.0000        0.0000        0.0000        0.0000        0.0000        0.0000        0.0000        0.0000        0.0000        0.0000        0.0000        0.0000        0.0000        0.0000        0.0000        0.0000        0.0000        0.0000        0.0000        0.0000        0.0000        0.0000        0.0000        0.0000        0.0000        0.0000        0.0000        0.0000        0.0000        0.0000        0.0000        0.0000        0.0000        0.0000        0.0000        0.0000        0.0000        0.0000        0.0000        0.0000       10.0517        9.6564        9.0482        9.9721        7.7551        7.7153        7.7812        9.8897        9.5158        8.7835        7.1734        7.0673        7.8005       15.2537       26.0176        0.0000        0.0000        0.0000        0.0000        0.0000        0.0000        0.0000        0.0000        0.0000        0.0000        0.0000        0.0000        0.0000        0.0000        0.0000        0.0000        0.0000        0.0000        0.0000        0.0000        0.0000        0.0000        0.0000        0.0000        0.0000        0.0000        0.0000        0.0000        0.0000        0.0000        0.0000        0.0000        0.0000        0.0000        0.0000        0.0000        0.0000        0.0000        0.0000        0.0000        0.0000        0.0000        0.0000        0.0000        0.0000        0.0000        0.0000        0.0000        0.0000        0.0000        0.0000        0.0000        0.0000        0.0000        0.0000        0.0000        0.0000        0.0000        0.0000        0.0000        0.0000        0.0000        0.0000        0.0000        0.0000        0.0000        0.0000        0.0000        0.0000        0.0000        0.0000        0.0000        0.0000        0.0000        0.0000        0.0000        0.0000        0.0000        0.0000        0.0000        0.0000        0.0000        0.0000        0.0000        0.0000        0.0000        0.0000        0.0000        0.0000        0.0000        0.0000        0.0000        0.0000        0.0000        0.0000        0.0000        0.0000        0.0000        0.0000        0.0000        0.0000        0.0000        0.0000        0.0000        0.0000       12.7953       14.5812       17.2783       15.5471       16.7725       17.6520       20.6382       20.3367       21.0473       23.7819       26.6840       20.2059       21.0134       24.3760       19.4002       14.5787       17.6418       12.8764       14.3242       17.8384       24.4047       23.9439       22.4582       23.5174       31.7555       29.6569       25.6872       19.4774       17.6420       18.1747       20.7427       33.6481       43.4746       28.3550       16.7876       28.0320       19.6922       24.9646       22.9037       14.7629        9.9502       11.2869       13.0964       13.8981       21.9778       28.0691       32.5455       34.2067       26.8645       27.5976       29.4957       35.6829       43.5040       55.0166       60.6115       59.3848       65.3970       74.4830       66.0620       62.6463       62.8362       57.3311       68.9263       83.6841        0.0000        0.0000        0.0000        0.0000        0.0000        0.0000        0.0000        0.0000        0.0000      130.3423      140.0250      135.3434      151.1795      160.8902      178.8743      185.5146      165.8225
        0.0000        0.0000        0.0000        0.0000        0.0000        0.0000        0.0000        0.0000        0.0000        0.0000        0.0000        0.0000        0.0000        0.0000        0.0000        0.0000        0.0000        0.0000        0.0000        0.0000        0.0000        0.0000        0.0000        0.0000        0.0000        0.0000        0.0000        0.0000        0.0000        0.0000        0.0000        0.0000        0.0000        0.0000        0.0000        0.0000        0.0000        0.0000        0.0000        0.0000        0.0000        0.0000        0.0000        0.0000        0.0000        0.0000        0.0000        0.0000        6.2109        5.8072        5.1602        5.2332        5.8457        6.4552        6.4940        7.2503        6.5965        6.8686        6.4325        5.6921        6.3200        7.1986        8.6223        6.2282        7.6815        7.4381        9.1181        0.0000        0.0000        0.0000        0.0000        0.0000        0.0000        0.0000        0.0000        0.0000        0.0000        0.0000        0.0000        0.0000        0.0000        0.0000        0.0000        0.0000        0.0000        0.0000        0.0000        0.0000        0.0000        0.0000        0.0000        0.0000        0.0000        0.0000        0.0000        0.0000        0.0000        0.0000        0.0000        0.0000        0.0000        0.0000        0.0000        0.0000        0.0000        0.0000        0.0000        0.0000        0.0000        0.0000        0.0000        0.0000        0.0000        0.0000        0.0000        0.0000        0.0000        0.0000        0.0000        0.0000        0.0000        0.0000        0.0000        0.0000        0.0000        0.0000        0.0000        0.0000        0.0000        0.0000        0.0000        0.0000        0.0000        0.0000        0.0000        0.0000        0.0000        0.0000        0.0000        0.0000        0.0000        0.0000        0.0000        0.0000        0.0000        0.0000        0.0000        0.0000        0.0000        0.0000        0.0000        0.0000        0.0000        0.0000        0.0000        0.0000        0.0000        0.0000        0.0000        0.0000        0.0000        0.0000        0.0000        0.0000        0.0000        0.0000        0.0000        0.0000       14.6724       15.3281       17.8217       17.5484       15.4875       16.3688       18.0742       19.9923       19.7493       27.4448       27.9943       22.3630       24.8521       26.6363       15.4503       15.3007       16.1635       16.5447       17.2806       20.1251       26.6518       25.8005       22.1222       26.0859       38.0343       36.1138       27.4856       23.3588       22.5471       21.0665       19.0776       28.3419       26.7260       21.9681       21.8035       20.0207       23.2444       18.6243       15.6881       13.4583       13.4376       12.7344       11.4937       15.3870       23.3877       25.8970       30.3332       37.4287       29.9266       28.5208       35.3856       46.3500       54.9371       70.1732       76.0994       66.5247       66.0356       71.6301       65.7846       62.3586       58.6004       62.9078       72.9431        0.0000        0.0000        0.0000        0.0000        0.0000        0.0000      113.2331      115.9972      144.7413      145.8997      146.1629      138.3164      132.6765      137.9472      146.9599      147.3955        0.0000        0.0000
        0.0000        0.0000        0.0000        0.0000        0.0000        0.0000        0.0000        0.0000        0.0000        0.0000        0.0000        0.0000        0.0000        0.0000        0.0000        0.0000        0.0000        0.0000        0.0000        0.0000        0.0000        0.0000        0.0000        0.0000        0.0000        0.0000        0.0000        0.0000        0.0000        0.0000        0.0000        0.0000        0.0000        0.0000        0.0000        0.0000        0.0000        0.0000        0.0000        0.0000        0.0000        0.0000        0.0000        0.0000        0.0000        0.0000        0.0000        0.0000        6.3580        5.5187        5.5991        5.4639        5.7775        5.7583        5.1902        6.2600        5.4989        8.2310        4.4225        3.8633        5.3244        5.4466        6.3100        6.9401        9.0902        7.2819        7.2793        6.3780        6.1809        0.0000        0.0000        0.0000        0.0000        0.0000        0.0000        0.0000        0.0000        0.0000        0.0000        0.0000        0.0000        0.0000        0.0000        0.0000        0.0000        0.0000        0.0000        0.0000        0.0000        0.0000        0.0000        0.0000        0.0000        0.0000        0.0000        0.0000        0.0000        0.0000        0.0000        0.0000        0.0000        0.0000        0.0000        0.0000        0.0000        0.0000        0.0000        0.0000        0.0000        0.0000        0.0000        0.0000        0.0000        0.0000        0.0000        0.0000        0.0000        0.0000        0.0000        0.0000        0.0000        0.0000        0.0000        0.0000        0.0000        0.0000        0.0000        0.0000        0.0000        0.0000        0.0000        0.0000        0.0000        0.0000        0.0000        0.0000        0.0000        0.0000        0.0000        0.0000        0.0000        0.0000        0.0000        0.0000        0.0000        0.0000        0.0000        0.0000        0.0000        0.0000        0.0000        0.0000        0.0000        0.0000        0.0000        0.0000        0.0000        0.0000        0.0000        0.0000        0.0000        0.0000        0.0000        0.0000        0.0000        0.0000        0.0000        0.0000       18.0309       21.2655       19.3476       20.2503       21.8991       19.1199       19.3164       27.0132       28.6286      259.9294      187.1656       30.0895       27.6749       21.3965       18.5178       17.4186       16.7186       18.9205       23.7272       29.1214       24.9170       25.2425       22.4469       27.9249       31.8827       26.5328       23.9481       24.7845       24.1470       21.0799       19.5576       21.4088       21.6326       13.9846       23.7678       26.0086       17.3338       15.8769       14.3686       11.4730        9.5575       11.9025       14.0658       20.4621       22.7745       19.3476       21.1269       28.4143       31.1687       33.7162       50.3380       59.5791       66.8579       74.6932       75.6460       72.5678       65.8322       71.1277       92.2679       78.9350       73.5348       76.4930       83.5929       88.0704       80.7744       84.3031       88.8954       90.4035      103.9516      106.9315      107.6242      112.5541      116.9873      123.0090      121.9815      128.3133      131.7642      133.5738      142.8680        0.0000        0.0000
        0.0000        0.0000        0.0000        0.0000        0.0000        0.0000        0.0000        0.0000        0.0000        0.0000        0.0000        0.0000        0.0000        0.0000        0.0000        0.0000        0.0000        0.0000        0.0000        0.0000        0.0000        0.0000        0.0000        0.0000        0.0000        0.0000        0.0000        0.0000        0.0000        0.0000        0.0000        0.0000        0.0000        0.0000        0.0000        0.0000        0.0000        0.0000        0.0000        0.0000        0.0000        0.0000        0.0000        0.0000        0.0000        0.0000        0.0000        0.0000        5.6170        5.0882        5.0512        4.6010        4.1745        4.3028        5.1321        4.2300        4.7917        8.2146        4.8078        3.7998        3.0377        3.6655        5.1722        4.4523        5.7340        5.9534        6.7416        6.7481        7.3173        6.8570        0.0000        0.0000        0.0000        0.0000        0.0000        0.0000        0.0000        0.0000        0.0000        0.0000        0.0000        0.0000        0.0000        0.0000        0.0000        0.0000        0.0000        0.0000        0.0000        0.0000        0.0000        0.0000        0.0000        0.0000        0.0000        0.0000        0.0000        0.0000        0.0000        0.0000        0.0000        0.0000        0.0000        0.0000        0.0000        0.0000        0.0000        0.0000        0.0000        0.0000        0.0000        0.0000        0.0000        0.0000        0.0000        0.0000        0.0000        0.0000        0.0000        0.0000        0.0000        0.0000        0.0000        0.0000        0.0000        0.0000        0.0000        0.0000        0.0000        0.0000        0.0000        0.0000        0.0000        0.0000        0.0000        0.0000        0.0000        0.0000        0.0000        0.0000        0.0000        0.0000        0.0000        0.0000        0.0000        0.0000        0.0000        0.0000        0.0000        0.0000        0.0000        0.0000        0.0000        0.0000        0.0000        0.0000        0.0000        0.0000        0.0000        0.0000        0.0000        0.0000        0.0000        0.0000        0.0000        0.0000        0.0000        0.0000        0.0000       22.7182       22.9172       25.4218       32.2825       33.8788        0.0000       40.5200       37.0375      172.6965        0.0000        0.0000        0.0000       19.9121       31.5003       26.9785       26.6490       25.8628       26.8122       31.6058       30.8846       24.3666       23.1627       18.5255       17.5925       23.2968       22.3103       23.4459       23.7974       24.0406       22.3600       18.6614       17.9654       19.9217       17.7882       15.3196       13.1889       14.1288       15.0780       12.0729       10.4053       12.4792       14.0941       16.3458       19.5240       20.8211       22.7213       26.6299       36.2214       43.3608       60.4003       55.2727       53.6437       62.1909       78.9124       76.1099       92.0403       84.3825       80.6338       82.8550      105.6231      100.8402       99.9520      100.6675       92.5569       83.6726       76.9324       76.1630       96.2195       86.4212       95.6947      105.2631      114.9333      117.4581      112.2543      119.2991      112.4138      114.1386      125.5351        0.0000        0.0000
        0.0000        0.0000        0.0000        0.0000        0.0000        0.0000        0.0000        0.0000        0.0000        0.0000        0.0000        0.0000        0.0000        0.0000        0.0000        0.0000        0.0000        0.0000        0.0000        0.0000        0.0000        0.0000        0.0000        0.0000        0.0000        0.0000        0.0000        0.0000        0.0000        0.0000        0.0000        0.0000        0.0000        0.0000        0.0000        0.0000        0.0000        0.0000        4.7065        6.2878        6.7793        0.0000        0.0000        0.0000        0.0000        0.0000        0.0000        0.0000        5.7371        4.7038        4.1789        3.6483        4.1206        4.4303        4.6924       14.5686       21.6503       15.2837        3.3023        2.8463        2.7499        2.7788        5.6882        3.3361        3.2602        3.3838        5.5058        6.4987        7.7745        7.5157        0.0000        0.0000        0.0000        0.0000        0.0000        0.0000        0.0000        0.0000        0.0000        0.0000        0.0000        0.0000        0.0000        0.0000        0.0000        0.0000        0.0000        0.0000        0.0000        0.0000        0.0000        0.0000        0.0000        0.0000        0.0000        0.0000        0.0000        0.0000        0.0000        0.0000        0.0000        0.0000        0.0000        0.0000        0.0000        0.0000        0.0000        0.0000        0.0000        0.0000        0.0000        0.0000        0.0000        0.0000        0.0000        0.0000        0.0000        0.0000        0.0000        0.0000        0.0000        0.0000        0.0000        0.0000        0.0000        0.0000        0.0000        0.0000        0.0000        0.0000        0.0000        0.0000        0.0000        0.0000        0.0000        0.0000        0.0000        0.0000        0.0000        0.0000        0.0000        0.0000        0.0000        0.0000        0.0000        0.0000        0.0000        0.0000        0.0000        0.0000        0.0000        0.0000        0.0000        0.0000        0.0000        0.0000        0.0000        0.0000        0.0000        0.0000        0.0000        0.0000        0.0000        0.0000        0.0000        0.0000        0.0000        0.0000        0.0000        0.0000        0.0000        0.0000        0.0000        0.0000        0.0000        0.0000        0.0000        0.0000        0.0000        0.0000        0.0000        0.0000        0.0000       30.4792       30.0988       28.1615       26.8356       29.9425       26.7222       23.1455       20.4605       14.7795       16.8144       17.5934       19.6740       21.7822       21.2817       21.7663       17.8351       15.6908       14.9969       13.6542       11.6627       12.7266       13.6695       15.7067       15.3579       15.3853       12.6670       13.2059       15.1448       18.3762       19.0071       19.2473       22.4746       26.6033       32.8664       34.5400       41.3014       46.2080       55.4994       55.8313       92.8168       73.9057       68.4535       82.3411       69.6455       72.8549       87.8577       83.0826       74.6277       75.9876       84.9698       83.9309       72.6057       70.1126       73.4393       77.1228       79.3790       91.3743      103.3448      105.4552       99.8109      105.3146      107.6736      110.1586        0.0000        0.0000        0.0000
        0.0000        0.0000        0.0000        0.0000        0.0000        0.0000        0.0000        0.0000        0.0000        0.0000        0.0000        0.0000        0.0000        0.0000        0.0000        0.0000        0.0000        0.0000        0.0000        0.0000        0.0000        0.0000        0.0000        0.0000        0.0000        0.0000        0.0000        0.0000        0.0000        0.0000        0.0000        0.0000        0.0000        0.0000        0.0000        0.0000        0.0000        0.0000        6.4449        7.9996       11.7332       13.1014       10.3986       13.0585       11.7344       11.9978        8.4261        9.1750        9.0524        4.7983        4.6093        4.9090        4.5509        4.5429        5.5878       23.5560       21.0775        8.0497        2.9081        2.5346        2.3416        2.3985        3.5974        2.6858        2.6947        3.4027        4.3178        5.7535        6.8380        7.9533        6.8649        7.3609        0.0000        0.0000        0.0000        0.0000        0.0000        0.0000        0.0000        0.0000        0.0000        0.0000        0.0000        0.0000        0.0000        0.0000        0.0000        0.0000        0.0000        0.0000        0.0000        0.0000        0.0000        0.0000        0.0000        0.0000        0.0000        0.0000        0.0000        0.0000        0.0000        0.0000        0.0000        0.0000        0.0000        0.0000        0.0000        0.0000        0.0000        0.0000        0.0000        0.0000        0.0000        0.0000        0.0000        0.0000        0.0000        0.0000        0.0000        0.0000        0.0000        0.0000        0.0000        0.0000        0.0000        0.0000        0.0000        0.0000        0.0000        0.0000        0.0000        0.0000        0.0000        0.0000        0.0000        0.0000        0.0000        0.0000        0.0000        0.0000        0.0000        0.0000        0.0000        0.0000        0.0000        0.0000        0.0000        0.0000        0.0000        0.0000        0.0000        0.0000        0.0000        0.0000        0.0000        0.0000        0.0000        0.0000        0.0000        0.0000        0.0000        0.0000        0.0000        0.0000        0.0000        0.0000        0.0000        0.0000        0.0000        0.0000        0.0000        0.0000        0.0000        0.0000        0.0000        0.0000        0.0000        0.0000        0.0000        0.0000        0.0000        0.0000        0.0000        0.0000       35.4616       32.7627       28.5256       27.3129       26.4803       21.5130       20.2104       16.8065       20.3692       14.5505       20.3345       20.7782       20.7099       17.0636       16.6551       15.7492       27.1511       19.6138       16.4446       14.9596       14.2882       15.5849       20.1383       17.2933       15.7331       13.8005       14.4448       16.9165       19.6132       18.8171       21.0786       24.3644       27.0716       29.5177       33.1746       32.5305       37.5822       38.2163       48.4920       56.8945       56.1950       65.7040       61.2560       57.8974       66.0039       68.6491       64.5128       62.3539       66.6974       72.5476       74.2177       68.1813       75.3550       76.4238       79.1466       85.1530       92.3400       94.8390       92.3701       98.7598      108.7464        0.0000        0.0000        0.0000        0.0000
        0.0000        0.0000        0.0000        0.0000        0.0000        0.0000        0.0000        0.0000        0.0000        0.0000        0.0000        0.0000        0.0000        0.0000        0.0000        0.0000        0.0000        0.0000        0.0000        0.0000        0.0000        0.0000        0.0000        0.0000        0.0000        0.0000        0.0000        0.0000        0.0000        0.0000        0.0000        0.0000        0.0000        0.0000        0.0000        0.0000        0.0000        5.9950        7.9571        9.6463        9.5831       11.4929       10.9592       10.9457       10.0031        8.7825        7.7282        6.2862        5.1989        4.4372        3.8600        5.0760        4.5389        4.6569        6.2391        6.6967       18.7359        3.3722        2.5439        2.1289        2.0755        2.3428        2.6979        2.2459        2.6104        3.0756        3.6509        5.6337        6.4552        6.7961        6.7530        4.9162        0.0000        0.0000        0.0000        0.0000        0.0000        0.0000        0.0000        0.0000        0.0000        0.0000        0.0000        0.0000        0.0000        0.0000        0.0000        0.0000        0.0000        0.0000        0.0000        0.0000        0.0000        0.0000        0.0000        0.0000        0.0000        0.0000        0.0000        0.0000        0.0000        0.0000        0.0000        0.0000        0.0000        0.0000        0.0000        0.0000        0.0000        0.0000        0.0000        0.0000        0.0000        0.0000        0.0000        0.0000        0.0000        0.0000        0.0000        0.0000        0.0000        0.0000        0.0000        0.0000        0.0000        0.0000        0.0000        0.0000        0.0000        0.0000        0.0000        0.0000        0.0000        0.0000        0.0000        0.0000        0.0000        0.0000        0.0000        0.0000        0.0000        0.0000        0.0000        0.0000        0.0000        0.0000        0.0000        0.0000        0.0000        0.0000        0.0000        0.0000        0.0000        0.0000        0.0000        0.0000        0.0000        0.0000        0.0000        0.0000        0.0000        0.0000        0.0000        0.0000        0.0000        0.0000        0.0000        0.0000        0.0000        0.0000        0.0000        0.0000        0.0000        0.0000        0.0000        0.0000        0.0000        0.0000        0.0000       22.9032       24.4494       26.4661       32.1906       34.4211        0.0000       33.0146       26.5879       20.1182       19.5124       16.5564       17.4530       12.9851       13.2892       11.2937       23.7115       19.8453       19.7113       19.9313       13.5959       20.5180       16.6032       13.0721       13.8244       48.3417       22.0747       15.8494       14.9376       16.5051       15.0200       14.6532       15.9733       17.6078       18.6608       21.5317       21.4609       24.3106       29.1349       32.9694       33.1202       34.5110       45.2106       51.5925       45.8984       40.5382       37.1616       39.2151       39.4167       45.6166       53.0314       53.8948       50.7014       57.4139       61.0636       66.2725       69.6087       68.8094       66.8180       75.3531       88.2938       82.6007       80.8260       88.8658       87.3723       91.4992      102.4948        0.0000        0.0000        0.0000        0.0000
        0.0000        0.0000        0.0000        0.0000        0.0000        0.0000        0.0000        0.0000        0.0000        0.0000        0.0000        0.0000        0.0000        0.0000        0.0000        0.0000        0.0000        0.0000        0.0000        0.0000        0.0000        0.0000        0.0000        0.0000        0.0000        0.0000        0.0000        0.0000        0.0000        0.0000        0.0000        0.0000        0.0000        0.0000        0.0000        0.0000        0.0000        6.7570        9.2696       10.4935       10.4118        9.7106       10.4609       10.9776        9.4345        7.7294        6.8350        4.9297        3.9750        3.4538        3.2167        4.1748        4.1077        3.3597        4.6866        4.9575        4.5240        3.8696        2.4707        2.2390        2.1071        2.3250        2.8092        2.4632        3.0557        3.4541        4.1196        5.9489        6.5882        6.7006        6.0517        4.6954        4.2614        0.0000        0.0000        0.0000        0.0000        0.0000        0.0000        0.0000        0.0000        0.0000        0.0000        0.0000        0.0000        0.0000        0.0000        0.0000        0.0000        0.0000        0.0000        0.0000        0.0000        0.0000        0.0000        0.0000        0.0000        0.0000        0.0000        0.0000        0.0000        0.0000        0.0000        0.0000        0.0000        0.0000        0.0000        0.0000        0.0000        0.0000        0.0000        0.0000        0.0000        0.0000        0.0000        0.0000        0.0000        0.0000        0.0000        0.0000        0.0000        0.0000        0.0000        0.0000        0.0000        0.0000        0.0000        0.0000        0.0000        0.0000        0.0000        0.0000        0.0000        0.0000        0.0000        0.0000        0.0000        0.0000        0.0000        0.0000        0.0000        0.0000        0.0000        0.0000        0.0000        0.0000        0.0000        0.0000        0.0000        0.0000        0.0000        0.0000        0.0000        0.0000        0.0000        0.0000        0.0000        0.0000        0.0000        0.0000        0.0000        0.0000        0.0000        0.0000        0.0000        0.0000        0.0000        0.0000        0.0000        0.0000        0.0000        0.0000        0.0000        0.0000        0.0000       29.2391       29.5637       27.9763       23.2461       25.0592       27.8740       28.3218       28.4846       26.1171       29.8459       27.5251       21.8546       21.5297       22.5917       18.9290       18.7555       17.6513       19.6709       25.7854       20.9242       21.8337       17.9977       14.4347       15.2361       18.8207       12.9979       12.9813       13.6775      114.8975       45.8140       17.1259       18.0959       37.9422       44.0164       15.4126       18.0495       19.5292       19.2811       19.6178       20.5181       24.1731       31.5539       29.8011       29.8748       38.7094       42.6817       50.7022       42.0390       29.7250       24.6547       27.0107       36.3050       50.4338       43.2059       44.4500       47.1916       49.6334       53.4008       57.6106       60.5465       61.1822       59.1998       65.3718       70.0978       77.3492       81.1895       87.5931       93.5710       99.7831        0.0000        0.0000        0.0000        0.0000        0.0000
        0.0000        0.0000        0.0000        0.0000        0.0000        0.0000        0.0000        0.0000        0.0000        0.0000        0.0000        0.0000        0.0000        0.0000        0.0000        0.0000        0.0000        0.0000        0.0000        0.0000        0.0000        0.0000        0.0000        0.0000        0.0000        0.0000        0.0000        0.0000        0.0000        0.0000        0.0000        0.0000        0.0000        0.0000        0.0000        0.0000        7.1217        7.6925        8.6472        9.4697        9.8853       12.5658       10.5926       10.6616        7.9785        7.3834        6.4352        4.6092        3.6529        2.8501        2.5951        3.7736        3.5529        3.3457        3.0941        3.6709        3.5459        3.0550        2.1991        2.0436        1.8414        1.9769        2.8550        2.7389        3.3748        3.8123        4.1696        6.4308        7.1487        6.9799        6.2981        4.8156        0.0000        0.0000        0.0000        0.0000        0.0000        0.0000        0.0000        0.0000        0.0000        0.0000        0.0000        0.0000        0.0000        0.0000        0.0000        0.0000        0.0000        0.0000        0.0000        0.0000        0.0000        0.0000        0.0000        0.0000        0.0000        0.0000        0.0000        0.0000        0.0000        0.0000        0.0000        0.0000        0.0000        0.0000        0.0000        0.0000        0.0000        0.0000        0.0000        0.0000        0.0000        0.0000        0.0000        0.0000        0.0000        0.0000        0.0000        0.0000        0.0000        0.0000        0.0000        0.0000        0.0000        0.0000        0.0000        0.0000        0.0000        0.0000        0.0000        0.0000        0.0000        0.0000        0.0000        0.0000        0.0000        0.0000        0.0000        0.0000        0.0000        0.0000        0.0000        0.0000        0.0000        0.0000        0.0000        0.0000        0.0000        0.0000        0.0000        0.0000        0.0000        0.0000        0.0000        0.0000        0.0000        0.0000        0.0000        0.0000        0.0000        0.0000        0.0000        0.0000        0.0000        0.0000        0.0000        0.0000        0.0000        0.0000        0.0000        0.0000       23.8997       28.3330       28.4473       29.4042       30.7957       29.3677       34.2317       27.5629       26.1588       23.2147       23.9195       27.3406       29.9638       26.1557       24.2562       19.1829       24.9927       21.3267       28.2335       23.4763       34.1316       33.7300       21.0087       15.3504       13.9653       15.9661       16.9539       16.1608       13.3617       14.0064       13.5959       23.9645       23.5116       18.7868       19.3830       19.8965       19.2989       23.3047       21.5842       22.4700       20.9606       21.0895       22.8904       24.6408       29.7088       31.9302       29.9437       27.6723       29.4228       29.9281       30.5618       22.6689       19.1588       25.1901       31.1592       41.6725       36.4977       37.5802       39.8669       43.3632       47.3666       50.7476       57.0719       56.4158       60.6930       63.2152       75.2983       86.9951       84.1527       86.8981       87.6309       92.0392        0.0000        0.0000        0.0000        0.0000        0.0000
        0.0000        0.0000        0.0000        0.0000        0.0000        0.0000        0.0000        0.0000        0.0000        0.0000        0.0000        0.0000        0.0000        0.0000        0.0000        0.0000        0.0000        0.0000        0.0000        0.0000        0.0000        0.0000        0.0000        0.0000        0.0000        0.0000        0.0000        0.0000        0.0000        0.0000        0.0000        0.0000        0.0000        0.0000        0.0000        6.9754        8.1158        7.9801       10.4041        8.5390        8.5249       10.0080        9.1296        7.9884        7.0604        6.7122       19.2968        3.1145        2.2439        1.8691        1.6763        2.2394        2.4351        2.7593        2.7463        3.0892        3.2404        2.3178        1.3654        1.3586        1.3420        1.5903        2.2997        3.0707        3.7667        4.3111        5.0247        7.3772        7.9646        7.4915        6.8619        4.9961        0.0000        0.0000        0.0000        0.0000        0.0000        0.0000        0.0000        0.0000        0.0000        0.0000        0.0000        0.0000        0.0000        0.0000        0.0000        0.0000        0.0000        0.0000        0.0000        0.0000        0.0000        0.0000        0.0000        0.0000        0.0000        0.0000        0.0000        0.0000        0.0000        0.0000        0.0000        0.0000        0.0000        0.0000        0.0000        0.0000        0.0000        0.0000        0.0000        0.0000        0.0000        0.0000        0.0000        0.0000        0.0000        0.0000        0.0000        0.0000        0.0000        0.0000        0.0000        0.0000        0.0000        0.0000        0.0000        0.0000        0.0000        0.0000        0.0000        0.0000        0.0000        0.0000        0.0000        0.0000        0.0000        0.0000        0.0000        0.0000        0.0000        0.0000        0.0000        0.0000        0.0000        0.0000        0.0000        0.0000        0.0000        0.0000        0.0000        0.0000        0.0000        0.0000        0.0000        0.0000        0.0000        0.0000        0.0000        0.0000        0.0000        0.0000        0.0000        0.0000        0.0000        0.0000        0.0000        0.0000        0.0000        0.0000        0.0000       23.5048       25.5378       25.2337       20.3547       19.2089       23.2223       29.8664       34.1474       24.5766       21.3276       19.7875       24.0533       27.0210       27.4959       26.0531       25.3241       18.1964       17.0804       19.3568       24.5885       21.4512       17.8303       16.6502        7.2119       13.5367       13.4969       13.4740       13.4608       18.3347       16.6909       15.6997       15.7940       24.8666       30.7519       25.6395       19.0919       20.9644       19.2165       23.7123       22.3575       35.1992       20.9921       20.7857       27.7420       39.8721       37.9451       24.8291       28.8708       28.5928       27.3845       30.3001       24.0045       15.5755       14.6367       19.5827       27.3269       30.7801       36.0953       36.1327       38.3902       42.2196       41.5056       45.5930       48.6016       50.4744       54.4386       61.0139       84.5884       81.3733       83.2835       80.2551       82.4234       91.2774        0.0000        0.0000        0.0000        0.0000        0.0000
        0.0000        0.0000        0.0000        0.0000        0.0000        0.0000        0.0000        0.0000        0.0000        0.0000        0.0000        0.0000        0.0000        0.0000        0.0000        0.0000        0.0000        0.0000        0.0000        0.0000        0.0000        0.0000        0.0000        0.0000        0.0000        0.0000        0.0000        0.0000        0.0000        0.0000        0.0000        0.0000        0.0000        0.0000        0.0000       12.7311       12.3686       12.7962       11.2974       13.1489       11.0100       11.3864       10.0284        7.2668        5.7308        9.4796       17.1128       11.7853        1.3151        1.3439        1.2201       86.6788       14.6457        4.0108        3.6785        2.7289        1.6889        0.5842        0.5444        1.5511        1.7022        2.0641        2.5701        4.2480        5.1009        5.6812        6.5287        9.0514        9.4823        9.3199        8.4972        6.1303        0.0000        0.0000        0.0000        0.0000        0.0000        0.0000        0.0000        0.0000        0.0000        0.0000        0.0000        0.0000        0.0000        0.0000        0.0000        0.0000        0.0000        0.0000        0.0000        0.0000        0.0000        0.0000        0.0000        0.0000        0.0000        0.0000        0.0000        0.0000        0.0000        0.0000        0.0000        0.0000        0.0000        0.0000        0.0000        0.0000        0.0000        0.0000        0.0000        0.0000        0.0000        0.0000        0.0000        0.0000        0.0000        0.0000        0.0000        0.0000        0.0000        0.0000        0.0000        0.0000        0.0000        0.0000        0.0000        0.0000        0.0000        0.0000        0.0000        0.0000        0.0000        0.0000        0.0000        0.0000        0.0000        0.0000        0.0000        0.0000        0.0000        0.0000        0.0000        0.0000        0.0000        0.0000        0.0000        0.0000        0.0000        0.0000        0.0000        0.0000        0.0000        0.0000        0.0000        0.0000        0.0000        0.0000        0.0000        0.0000        0.0000        0.0000        0.0000        0.0000        0.0000        0.0000        0.0000        0.0000        0.0000        0.0000       23.7089       22.0956       22.8230       24.2597       20.6341       19.1944       20.3639       22.6658       17.2481       13.4879       16.2019       13.4129       20.1350       23.8221       21.9493       21.2679       15.1154       16.3647       22.2077       19.5197       17.3999       21.2122       17.7431       14.5445       14.8139       15.9894       15.2937       13.7605       13.4591       15.4860       15.2839       15.6771       66.2694       22.9271       23.6026       72.1952       21.2504       20.8264       27.6074       28.2532       28.6965       20.5821       29.8911       72.9027       96.7840       30.8538       28.5620       22.7091       23.4143       19.2372       17.1790       19.6604       16.4566       11.7251       12.4300       12.7904       24.5910       24.2778       23.9615       29.0684       28.1755       33.1842       33.7952       35.9452       40.1670       49.9883       53.3426       57.5851       69.7824       85.3068       86.1494       84.2931       88.9698        0.0000        0.0000        0.0000        0.0000        0.0000        0.0000
        0.0000        0.0000        0.0000        0.0000        0.0000        0.0000        0.0000        0.0000        0.0000        0.0000        0.0000        0.0000        0.0000        0.0000        0.0000        0.0000        0.0000        0.0000        0.0000        0.0000        0.0000        0.0000        0.0000        0.0000        0.0000        0.0000        0.0000        0.0000        0.0000        0.0000        0.0000        0.0000        0.0000        0.0000        0.0000       18.1009       12.0986       10.8050       13.6146       11.8392       10.9190       10.8944        8.9702        5.4421        4.1684        3.4253        2.7903        1.5444        1.3865        1.3999        1.3705       13.5243        2.9172        3.1431        3.1233        2.3888        1.6689        0.8072        0.8270        1.5158        1.8455        2.3565        2.9138        4.8118        5.7488        6.4721        7.3676       10.0442       10.6829       10.8664       10.6016        0.0000        0.0000        0.0000        0.0000        0.0000        0.0000        0.0000        0.0000        0.0000        0.0000        0.0000        0.0000        0.0000        0.0000        0.0000        0.0000        0.0000        0.0000        0.0000        0.0000        0.0000        0.0000        0.0000        0.0000        0.0000        0.0000        0.0000        0.0000        0.0000        0.0000        0.0000        0.0000        0.0000        0.0000        0.0000        0.0000        0.0000        0.0000        0.0000        0.0000        0.0000        0.0000        0.0000        0.0000        0.0000        0.0000        0.0000        0.0000        0.0000        0.0000        0.0000        0.0000        0.0000        0.0000        0.0000        0.0000        0.0000        0.0000        0.0000        0.0000        0.0000        0.0000        0.0000        0.0000        0.0000        0.0000        0.0000        0.0000        0.0000        0.0000        0.0000        0.0000        0.0000        0.0000        0.0000        0.0000        0.0000        0.0000        0.0000        0.0000        0.0000        0.0000        0.0000        0.0000        0.0000        0.0000        0.0000        0.0000        0.0000        0.0000        0.0000        0.0000        0.0000        0.0000       38.7218       30.9901        0.0000       29.1041       30.3375       28.3197       19.9808       20.0575       22.6397       18.6009       20.3287       17.3381       13.6451       14.6048        9.9718       12.0906       11.4078       11.0914       10.6014       12.5662       18.8713       23.8223       14.2882       19.8684       21.0776       14.6272       14.2661       12.6639       14.9336       15.9640       15.0180       14.4206       13.9795       13.9576       16.3856       16.6760       16.3647       89.2717       22.8423       20.7380       19.9738       21.4007       46.7351       57.1352       55.6109       40.7834       32.9519       20.4934       18.7166       18.8819       20.4627       16.5983       15.7733       15.1469       15.2694       12.3060       19.9195       19.9294       19.8558       12.3803       11.7859       25.9687       21.9000       19.8860       21.5976       22.9068       26.7473       30.3259       31.5241       38.3147       46.0146       46.7112       55.2922       64.8322       80.2850       84.8474       88.4569        0.0000        0.0000        0.0000        0.0000        0.0000        0.0000        0.0000
        0.0000        0.0000        0.0000        0.0000        0.0000        0.0000        0.0000        0.0000        0.0000        0.0000        0.0000        0.0000        0.0000        0.0000        0.0000        0.0000        0.0000        0.0000        0.0000        0.0000        0.0000        0.0000        0.0000        0.0000        0.0000        0.0000        0.0000        0.0000        0.0000       32.3262       34.0410       28.1148       23.6976       31.9068       17.1419       13.6345       12.9639       10.2581       10.4886       11.8798       10.7544        9.2868        7.6203        4.5517        3.9944        3.0791        2.6379        1.9504        1.8145        1.5689        1.6168        2.1833        2.3399        2.2839        2.0061        3.7178        3.3574        0.8439        0.4236        1.2354        1.5631        2.0897        2.7293        4.6937        5.7915        6.7752        7.5073       10.0479       10.9041       10.8896       11.3054        9.8597        8.8080        0.0000        0.0000        0.0000        0.0000        0.0000        0.0000        0.0000        0.0000        0.0000        0.0000        0.0000        0.0000        0.0000        0.0000        0.0000        0.0000        0.0000        0.0000        0.0000        0.0000        0.0000        0.0000        0.0000        0.0000        0.0000        0.0000        0.0000        0.0000        0.0000        0.0000        0.0000        0.0000        0.0000        0.0000        0.0000        0.0000        0.0000        0.0000        0.0000        0.0000        0.0000        0.0000        0.0000        0.0000        0.0000        0.0000        0.0000        0.0000        0.0000        0.0000        0.0000        0.0000        0.0000        0.0000        0.0000        0.0000        0.0000        0.0000        0.0000        0.0000        0.0000        0.0000        0.0000        0.0000        0.0000        0.0000        0.0000        0.0000        0.0000        0.0000        0.0000        0.0000        0.0000        0.0000        0.0000        0.0000        0.0000        0.0000        0.0000        0.0000        0.0000        0.0000        0.0000        0.0000        0.0000        0.0000        0.0000        0.0000        0.0000        0.0000        0.0000       35.1772       33.5811       30.6592       30.2286       37.1280       27.9462       36.8110       20.9039       22.5500       15.4253       20.9427       16.8501      134.3961      132.9817       10.1446        9.0632       12.7625       10.7092       12.7195       11.1744       16.1839       23.1644       15.2944       18.9820       21.6475       21.2819       12.3824       11.8926       11.4615       11.7163       13.2061       13.9993       13.4001       11.5668       13.5424       18.4134       18.8130       18.1280       17.2104       65.2388       71.6289       26.3168       46.0699       65.3273       60.3787       46.1544       46.1207       18.9934       17.5725       16.2607       15.9499       14.3099       15.4981       13.6442       12.0560       14.6616       23.9215       23.4971       19.0364       14.7048        7.2252        7.7553       16.0047       16.8656       16.5547       17.0260       19.6887       26.0191       27.7723       29.8858       35.4588       42.8236       51.8404       60.0333       69.4887       77.4372       87.1317        0.0000        0.0000        0.0000        0.0000        0.0000        0.0000        0.0000        0.0000
        0.0000        0.0000        0.0000        0.0000        0.0000        0.0000        0.0000        0.0000        0.0000        0.0000        0.0000        0.0000        0.0000        0.0000        0.0000        0.0000        0.0000        0.0000        0.0000        0.0000        0.0000        0.0000        0.0000        0.0000        0.0000        0.0000       43.0086       65.1456       71.6605       62.5170       58.5509       30.2574       18.4839       19.2887       12.8343       11.0489       11.6722       31.8295       26.1795       10.5955        9.2142        8.2443        7.1692        4.3636        3.6306        3.1362        2.8263        2.0524        2.6531        2.7708        2.3552        4.0580        3.5095        2.2266        1.5981        1.5403        2.5965        2.0744        0.2332        0.8179        1.0970        1.6080        3.8391        5.4939        5.1514        6.4994        7.3184        9.4543       10.0202       10.3403       10.0446        7.9563        6.7943        6.5645        6.8799        6.0731        5.9939        6.1066        6.8152        5.6793        6.0236        5.5390        0.0000        0.0000        0.0000        0.0000        0.0000        0.0000        0.0000        0.0000        0.0000        0.0000        0.0000        0.0000        0.0000        0.0000        0.0000        0.0000        0.0000        0.0000        0.0000        0.0000        0.0000        0.0000        0.0000        0.0000        0.0000        0.0000        0.0000        0.0000        0.0000        0.0000        0.0000        0.0000        0.0000        0.0000        0.0000        0.0000        0.0000        0.0000        0.0000        0.0000        0.0000        0.0000        0.0000        0.0000        0.0000        0.0000        0.0000        0.0000        0.0000        0.0000        0.0000        0.0000        0.0000        0.0000        0.0000        0.0000        0.0000        0.0000        0.0000        0.0000        0.0000        0.0000        0.0000        0.0000        0.0000        0.0000        0.0000        0.0000        0.0000        0.0000        0.0000       28.5829       39.3797       37.5573       35.1031       22.3052        0.0000        0.0000        0.0000        0.0000       35.5485       35.3788       35.2333       32.8694       24.2372       22.0770       19.4126       19.1724       18.6358       15.8258       14.2430       15.9431       16.2011       16.8643       11.6646       12.6412       14.6908       16.3173       10.0049       15.0574       20.9063       15.7518       17.8848       18.5540       20.6684       14.9047       19.0269       14.2571       10.9509       16.0197       12.3326       10.4534       16.3284       11.6326       13.6573       10.1228       10.1658       17.0236       16.0601       15.5193       16.2111       66.9162      114.9408       34.6577       35.8978       34.5686       27.1982       25.0842       21.2597       19.5043       18.6211       16.0247       15.7287       14.9660       17.7178       11.6189       11.1386       21.6929       33.0028       25.1286       13.2702        8.6864        5.2803        5.3065        7.7890       12.2011       16.4091       18.4805       23.3543       27.1359       29.7717       33.2327       38.0411       44.0996       56.0837       65.8895       66.9449       76.6304       85.4588        0.0000        0.0000        0.0000        0.0000        0.0000        0.0000        0.0000        0.0000
        0.0000        0.0000        0.0000        0.0000        0.0000        0.0000        0.0000        0.0000        0.0000        0.0000        0.0000        0.0000        0.0000        0.0000        0.0000        0.0000        0.0000        0.0000        0.0000        0.0000        0.0000        0.0000        0.0000        0.0000        0.0000       61.4966       69.6484       60.3476       36.2471       24.3954       18.7713       18.3411       16.6591       14.7760       10.7638        8.7455        8.4838       33.3890       84.4377       60.8324       10.6577        5.5847        4.2828        4.7792        5.5855        5.6971        4.8562        4.1841        3.9292        3.9700        4.1878        4.4696        4.4883        4.3588        4.3649        4.4228        4.2280        3.4603        2.4271        1.3575        1.0738        0.4765        1.6644        3.8529        4.5893        5.2033        5.2322        7.0703        7.7523        6.8303        7.0813        4.8288        4.6832        4.8315        5.2655        4.5796        4.9127        6.1058        6.6151        4.1564        4.9375        2.9491        3.9077        4.4477        0.0000        0.0000        0.0000        0.0000        0.0000        0.0000        0.0000        0.0000        0.0000        0.0000        0.0000        0.0000        0.0000        0.0000        0.0000        0.0000        0.0000        0.0000        0.0000        0.0000        0.0000        0.0000        0.0000        0.0000        0.0000        0.0000        0.0000        0.0000        0.0000        0.0000        0.0000        0.0000        0.0000        0.0000        0.0000        0.0000        0.0000        0.0000        0.0000        0.0000        0.0000        0.0000        0.0000        0.0000        0.0000        0.0000        0.0000        0.0000        0.0000        0.0000        0.0000        0.0000        0.0000        0.0000        0.0000        0.0000        0.0000        0.0000        0.0000        0.0000        0.0000        0.0000        0.0000        0.0000        0.0000        0.0000        0.0000        0.0000       10.4582       10.9594       15.6260       23.0419       25.1347       17.3698       20.9438       23.7875       22.8770       23.4965       27.8974       37.7744       25.7113       24.1190       18.1882       17.3899       15.9281       14.4952       14.0602       12.1679       13.5130       12.2055       12.4036       13.7092       13.1532       10.8154       10.0098       11.2698       14.5393       23.5605       21.0000       23.0740       19.8407       15.0043       14.6503       11.2857       13.6314       12.3148       12.4820       11.8201       10.6626       10.9763       13.1130       20.7296       10.6967       10.8896        7.7655       10.0584       10.5139       32.0413       25.9753       32.5687       22.9664       17.2183       18.4951       21.0668       21.4371       20.0352       18.0268       15.8961       14.7966       14.0876       14.5262       15.1312       12.5736       11.1372        9.9777       19.3600       19.6193        7.6979        8.9820        5.1636        3.4377        3.9608        5.4751       13.3934       18.3724       20.2799       24.0578       28.9052       30.8349       36.6110        0.0000        0.0000       64.3649       71.9127       77.5104       92.2048        0.0000        0.0000        0.0000        0.0000        0.0000        0.0000        0.0000        0.0000        0.0000
        0.0000        0.0000        0.0000        0.0000        0.0000        0.0000        0.0000        0.0000        0.0000        0.0000        0.0000        0.0000        0.0000        0.0000        0.0000        0.0000        0.0000        0.0000        0.0000        0.0000        0.0000        0.0000        0.0000        0.0000        0.0000        0.0000       44.2867       55.3132       39.9513       35.3596       18.8454       82.3039       54.6491       17.2240       11.1958        8.7970        9.2646        9.5283       20.0799       23.4134        7.6417        6.2207        5.3104        5.0802        5.6133        5.9014        5.0331        4.4883        4.4844        4.1104        3.4595        3.3020        2.6712        2.7532        2.9231        2.1484        1.9622        1.6260        1.6561        1.5080        1.5205        0.9910        0.8653        2.8502        3.4691        4.3610        4.5285        5.7905        6.4841        6.4378        7.1866        4.6878        4.6431        4.9595        5.6347        5.5211        5.5594        6.9134        6.8031        3.7967        3.0009        3.3228        3.9430        4.6882        3.7402        2.9083        0.0000        0.0000        0.0000        0.0000        0.0000        0.0000        0.0000        0.0000        0.0000        0.0000        0.0000        0.0000        0.0000        0.0000        0.0000        0.0000        0.0000        0.0000        0.0000        0.0000        0.0000        0.0000        0.0000        0.0000        0.0000        0.0000        0.0000        0.0000        0.0000        0.0000        0.0000        0.0000        0.0000        0.0000        0.0000        0.0000        0.0000        0.0000        0.0000        0.0000        0.0000        0.0000        0.0000        0.0000        0.0000        0.0000        0.0000        0.0000        0.0000        0.0000        0.0000        0.0000        0.0000        0.0000        0.0000        0.0000        0.0000        0.0000        0.0000        0.0000        0.0000        0.0000        0.0000        0.0000        0.0000        0.0000        9.3994        9.0766       11.7980       15.9715       17.3765       17.5444       15.8325       20.5874       22.1441       23.2376       25.0337       24.3627       20.0779       18.4138       16.4520       15.2343       13.0915       12.2459       11.6524        9.6448       10.0934       24.4673       11.6866       11.1034       11.0065       12.1733       14.0542       13.9971       13.2280       13.4527       22.9593       29.9104       19.7793       10.2425        9.4849        7.9595       12.0846       16.1153       12.1529       18.1721       17.3472       21.9913       20.0357       27.4525       33.9548       12.5664        4.8261        7.5561        8.5287       12.5337       28.7083       28.4090       22.0977       16.9797       17.7403       18.7583       20.5340       18.1888       15.9138       13.9126       13.8960       13.5505       13.3297       13.1175       12.0265       11.3521       11.2847        8.2876        7.2675        6.7770        5.9525        4.6111        6.5592        4.2618        5.4577       11.9578       18.0417       18.8097       22.6696       28.4540       31.9851        0.0000        0.0000        0.0000        0.0000        0.0000        0.0000        0.0000        0.0000        0.0000        0.0000        0.0000        0.0000        0.0000        0.0000        0.0000        0.0000
        0.0000        0.0000        0.0000        0.0000        0.0000        0.0000        0.0000        0.0000        0.0000        0.0000        0.0000        0.0000        0.0000        0.0000        0.0000        0.0000        0.0000        0.0000        0.0000        0.0000        0.0000        0.0000        0.0000        0.0000        0.0000        0.0000        0.0000       25.7158       20.8015       20.9288       19.6680       21.5908       21.7995       19.2566       15.0442       12.4972       10.9652       10.9217       12.2281        9.0227        8.5078        7.0986        5.9666        7.8490        8.1186        7.7937        5.8234        5.7464        5.4538        4.4214        3.3636        2.2537        1.9968        1.1238        1.2143        1.0245        1.2955        0.7362        0.4713        0.1448        0.1448        0.1933        0.1993        1.9863        2.7195        3.7118        3.9828        5.2613        5.4702        5.6824        5.5096        4.1590        4.3459        6.0899        7.6700        5.7774        5.6626        6.3151        6.3727        1.6195        2.3960        3.1554        3.9526        3.9938        3.2076        2.5856        2.1413        0.3756        0.5242        0.7825        0.0000        0.0000        0.0000        0.0000        0.0000        0.0000        0.0000        0.0000        0.0000        0.0000        0.0000        0.0000        0.0000        0.0000        0.0000        0.0000        0.0000        0.0000        0.0000        0.0000        0.0000        0.0000        0.0000        0.0000        0.0000        0.0000        0.0000        0.0000        0.0000        0.0000        0.0000        0.0000        0.0000        0.0000        0.0000        0.0000        0.0000        0.0000        0.0000        0.0000        0.0000        0.0000        0.0000        0.0000        0.0000        0.0000        0.0000        0.0000        0.0000        0.0000        0.0000        0.0000        0.0000        0.0000        0.0000        0.0000        0.0000        0.0000        0.0000        0.0000        0.0000       11.6454        7.7678        9.5009       12.7681       15.3434       15.6867       14.9486       17.5033       21.3870       22.6367       23.6978       21.4460       18.4557       19.6541       18.2314       15.8990       13.9326       11.8689       10.4584        9.4735        9.2454       14.5663       16.5941       10.7799        9.6371        9.8566       11.7235       15.9610       12.6005       12.8345       13.2104       13.0775       22.9264       13.0342        8.3223        8.7170       10.7235       14.7749       12.9754       16.8971       18.8295       31.8927       17.0555       40.3106       48.2186       35.4256        4.7533        5.5089        7.3601       14.5729       31.0431       32.1906       27.7995       13.0767       21.2038       25.3270       17.8396       19.8123       16.1283       15.5505       13.8222       14.0738       14.3452       14.2394       13.0650       11.5741       10.8860        9.4158        7.3325        5.9703        5.5514        4.7146        4.5913        4.4678        4.0719        6.3657       12.2920       14.3359       17.6284       23.4186       26.4624       32.8566        0.0000        0.0000        0.0000        0.0000        0.0000        0.0000        0.0000        0.0000        0.0000        0.0000        0.0000        0.0000        0.0000        0.0000        0.0000        0.0000
        0.0000        0.0000        0.0000        0.0000        0.0000        0.0000        0.0000        0.0000        0.0000        0.0000        0.0000        0.0000        0.0000        0.0000        0.0000        0.0000        0.0000        0.0000        0.0000        0.0000        0.0000        0.0000        0.0000        0.0000        0.0000        0.0000        0.0000       21.0128       20.3868       17.8118       19.1130       22.9773       23.8022       21.8722       18.2763       15.1281       15.4957       20.6974       19.4088       16.3944       36.7595       30.8568       24.6545       21.6855       10.2689        9.5205        8.7165        7.8983        7.7301        6.4270        4.8726        2.5496        2.2410        1.0514        1.2894        1.1903        0.7933        0.6749        0.6353        0.4824        0.4188        0.3996        0.4204        1.5123        2.5947        3.5082        4.0395        4.8151        5.4689        5.1970        4.5040        3.6120        3.5515        4.7179        5.4422        6.4363        7.6687        8.4653        7.7487        4.0379        4.8249        3.6380        3.2614        3.3204        2.5713        2.1710        1.6108        0.0000        0.3104        0.5653        0.0000        0.0000        0.0000        0.0000        0.0000        0.0000        0.0000        0.0000        0.0000        0.0000        0.0000        0.0000        0.0000        0.0000        0.0000        0.0000        0.0000        0.0000        0.0000        0.0000        0.0000        0.0000        0.0000        0.0000        0.0000        0.0000        0.0000        0.0000        0.0000        0.0000        0.0000        0.0000        0.0000        0.0000        0.0000        0.0000        0.0000        0.0000        0.0000        0.0000        0.0000        0.0000        0.0000        0.0000        0.0000        0.0000        0.0000        0.0000        0.0000        0.0000        0.0000        0.0000        0.0000        0.0000        0.0000        0.0000        0.0000        0.0000        0.0000        0.0000        0.0000        0.0000       10.5434       11.5666       12.7062       12.9072       12.4226       12.9658       13.4081       21.9384       19.6920       21.9348       19.4203       15.3251       14.7650       13.8229       12.4471       11.4148        9.9629        8.8868        9.2085        9.5189        7.6487        7.6532        8.5681       10.8979       12.6405       13.1006       13.4595       11.7220       11.7679       10.7723       12.3127       14.2781       18.1739       15.0742       12.7586       10.9931        9.2851       14.3183       18.5512       26.3086       33.0980       36.3644       57.8474       28.5999       10.0116        8.5395        7.4778       11.4995       24.5290       13.5929       12.4250       12.7356       13.6158       14.7061       24.1202       17.7813       16.2431       15.2741       16.5558       14.6583       14.3397       17.0151       17.3236       15.9444       13.9852       10.9928        9.8745        7.3663        6.3470        5.8196        9.7746        8.8972        6.3472        6.3160        8.3855       12.2744       12.4259       17.4593       26.5876       25.2334       33.2085        0.0000        0.0000        0.0000        0.0000        0.0000        0.0000        0.0000        0.0000        0.0000        0.0000        0.0000        0.0000        0.0000        0.0000        0.0000        0.0000
        0.0000        0.0000        0.0000        0.0000        0.0000        0.0000        0.0000        0.0000        0.0000        0.0000        0.0000        0.0000        0.0000        0.0000        0.0000        0.0000        0.0000        0.0000        0.0000        0.0000        0.0000        0.0000        0.0000        0.0000        0.0000        0.0000        0.0000        0.0000       18.6386       19.5503       23.1306       25.2424       26.2360       25.5699       23.7268       20.8061       21.9202       20.5537       22.4987       25.0400       30.9551       58.3675       56.4493       34.4700       16.9063       17.0611       14.4632        9.6504        8.1625        7.2500        5.4889        4.9517        3.4660        2.8711        3.0687        1.5347        0.8880        0.7889        0.7697        2.3489       24.1191        5.6899        0.7304        0.8267        1.1072        1.7528        3.6458        5.0814        4.5599        3.1508        3.3385        1.0060        2.8093        5.2915        4.6738        8.8651        9.0589       37.6849       44.2609       11.8189        8.9644       12.3248        4.8147        3.6144        2.9384        1.8251        1.8656        1.6603        1.5385        1.4310        2.0094        0.0000        0.0000        0.0000        0.0000        0.0000        0.0000        0.0000        0.0000        0.0000        0.0000        0.0000        0.0000        0.0000        0.0000        0.0000        0.0000        0.0000        0.0000        0.0000        0.0000        0.0000        0.0000        0.0000        0.0000        0.0000        0.0000        0.0000        0.0000        0.0000        0.0000        0.0000        0.0000        0.0000        0.0000        0.0000        0.0000        0.0000        0.0000        0.0000        0.0000        0.0000        0.0000        0.0000        0.0000        0.0000        0.0000        0.0000        0.0000        0.0000        0.0000        0.0000        0.0000        0.0000        0.0000        0.0000        0.0000        0.0000        0.0000        0.0000        0.0000        0.0000        0.0000        9.0059       10.1784       10.1507       10.8903       11.3427       14.0165       15.2719       16.8744       16.1184       14.9319        9.5332        9.0503        8.4344        7.9291        8.3948        7.4104        6.6596        8.1116        6.6666        5.5572        6.1781        7.5457       13.1445       14.2346       14.5076       14.6081       12.9333       10.8734        9.7414       11.4816       18.9998       20.4378       14.6848       12.1727       11.1686       11.8552       12.6001       17.1899       22.9778       30.1780       16.2851        8.7088        9.8767        7.7432        8.4882        8.8905        9.2264        9.1835       10.8722       11.5606       10.6304       12.9056       14.1799       15.7636       14.8929       18.5436       16.1821       23.6466       18.5989       17.2655       19.7230       16.6917       14.6128       11.5076       10.2126        8.9737        6.7972        6.7197        9.4528       47.9881       20.8589       14.1334       12.8395       14.7104       10.7801       10.3356       13.4605       20.1791       36.4232       42.3063        0.0000        0.0000        0.0000        0.0000        0.0000        0.0000        0.0000        0.0000        0.0000        0.0000        0.0000        0.0000        0.0000        0.0000        0.0000        0.0000
        0.0000        0.0000        0.0000        0.0000        0.0000        0.0000        0.0000        0.0000        0.0000        0.0000        0.0000        0.0000        0.0000        0.0000        0.0000        0.0000        0.0000        0.0000        0.0000        0.0000        0.0000        0.0000        0.0000        0.0000        0.0000        0.0000        0.0000        0.0000       19.7684       25.8010       27.5634       29.4362       28.1256       27.4556       24.2635       21.5793       22.1206       20.1948       20.5533       20.5675       18.2871       14.9414       14.5900       17.8107       17.1378       20.0682       26.7119       21.0572       16.9960        8.4274        9.1395       11.0086        5.6885        4.3300        3.3792        2.7073        1.2369        0.8472       25.4417        1.0734        8.7585        1.7942        3.8749        4.0144        3.5519        2.7359        5.6030        5.2519        4.5978        3.5457        3.9103        4.9669        3.8373        1.6837        1.7742        6.6542        7.7364       59.9774       73.2461       18.6026       20.3582       18.0580        9.7207        6.0012        5.4410        3.8456        0.9745        0.2906        0.7149        0.6365        0.8881        0.0000        0.0000        0.0000        0.0000        0.0000        0.0000        0.0000        0.0000        0.0000        0.0000        0.0000        0.0000        0.0000        0.0000        0.0000        0.0000        0.0000        0.0000        0.0000        0.0000        0.0000        0.0000        0.0000        0.0000        0.0000        0.0000        0.0000        0.0000        0.0000        0.0000        0.0000        0.0000        0.0000        0.0000        0.0000        0.0000        0.0000        0.0000        0.0000        0.0000        0.0000        0.0000        0.0000        0.0000        0.0000        0.0000        0.0000        0.0000        0.0000        0.0000        0.0000        0.0000        0.0000        0.0000        0.0000        0.0000        0.0000        0.0000        0.0000        0.0000       12.2340        6.9537        7.9775        8.7628        9.2460       10.0948       12.4951       17.8374       17.4653       21.3525       14.1275       12.9249        8.7586        8.2325        7.9967        8.3350        7.4336        8.2084        9.5654        6.5606        9.5900        6.5468        7.0994        6.0625       10.2230       15.2149       16.3897       11.7706       10.9509        8.8701        8.5688       13.1716       17.5029       17.6180       13.4719       12.0091        9.0926        9.1850       12.7290       20.1676       13.7513        7.7588        6.1752        6.3481        9.0477        8.9109        7.2071        7.0433       10.9571        9.9503       12.8377       10.9929       16.8796       22.3127       21.6627       17.1727       14.2183       45.9258       20.8621       32.0968       31.5070       22.4234       29.8913       77.8006       15.7544       14.1767       10.5648       10.4398        8.3133        6.9735        6.1799        8.0034       20.1897       16.0955       16.5964       16.2117       12.8956       18.1872       18.6677       22.9117       42.1288       45.9332        0.0000        0.0000        0.0000        0.0000        0.0000        0.0000        0.0000        0.0000        0.0000        0.0000        0.0000        0.0000        0.0000        0.0000        0.0000        0.0000
        0.0000        0.0000        0.0000        0.0000        0.0000        0.0000        0.0000        0.0000        0.0000        0.0000        0.0000        0.0000        0.0000        0.0000        0.0000        0.0000        0.0000        0.0000        0.0000        0.0000        0.0000        0.0000        0.0000        0.0000        0.0000        0.0000        0.0000        0.0000       34.1141       38.7015       43.2132       36.4349       35.6944       30.4750       24.4881       22.5825       23.4269       20.0373       18.6709       18.9170       15.4156       13.6134       13.8567       13.9504       14.4315       18.8283       23.1891       17.8636       16.3544       11.7621       11.4549       18.8069        7.8030        6.5431        3.8726        1.7055        1.3798        0.8891        4.4452        0.7287        0.6176        1.1023        1.1630        3.7989        8.7005        7.6315        3.4589        2.5256        1.3172        1.5317        1.0640        0.4797        0.1194        0.8676        0.8472        4.4348        5.4993        6.1016        9.0645       18.5644       28.7245       19.4539       16.0080       65.7183       46.7887        1.1043        0.8281        0.2517        0.7541        0.6816        0.1001        0.1595        0.0000        0.0000        0.0000        0.0000        0.0000        0.0000        0.0000        0.0000        0.0000        0.0000        0.0000        0.0000        0.0000        0.0000        0.0000        0.0000        0.0000        0.0000        0.0000        0.0000        0.0000        0.0000        0.0000        0.0000        0.0000        0.0000        0.0000        0.0000        0.0000        0.0000        0.0000        0.0000        0.0000        0.0000        0.0000        0.0000        0.0000        0.0000        0.0000        0.0000        0.0000        0.0000        0.0000        0.0000        0.0000        0.0000        0.0000        0.0000        0.0000        0.0000        0.0000        0.0000        0.0000        0.0000        0.0000        0.0000        0.0000        0.0000       22.0596        9.7361        8.6040        8.6784        9.3344        9.0335        9.1796       10.7904       13.8116       14.7315       12.6707       12.5154       11.7009       40.6680        7.7654       32.3257      110.2713        7.0709        6.4079        6.7726       10.4760       10.1056        8.7268      145.9062        7.1523        9.2053       12.0606        9.9643       10.7759       11.5010       10.3479        9.6439       12.6925       15.2777       15.9781       18.2729       12.6347       10.6869       14.2657       11.0039       13.1035        7.5846        6.2386        6.3074        7.9423        8.4981        7.6573        6.0792        5.9110       10.1486       11.0794       14.0497       23.3485       19.1607       13.5699       12.8815       29.9371       12.0917       14.8111       25.0716       31.2793       26.1733       24.2845       20.1449       17.6130       21.9105       12.9565       12.6899       13.5815       12.7685       11.6752       10.6499        9.8837       15.7282       16.6160       15.6960       17.7921       18.7021       20.4022       18.7477       22.2358       42.4868       38.0520       42.1933        0.0000        0.0000        0.0000        0.0000        0.0000        0.0000        0.0000        0.0000        0.0000        0.0000        0.0000        0.0000        0.0000        0.0000        0.0000
        0.0000        0.0000        0.0000        0.0000        0.0000        0.0000        0.0000        0.0000        0.0000        0.0000        0.0000        0.0000        0.0000        0.0000        0.0000        0.0000        0.0000        0.0000        0.0000        0.0000        0.0000        0.0000        0.0000        0.0000        0.0000        0.0000        0.0000       24.3467       44.0278       37.1322       28.1674       32.7211       34.1485       29.6802       27.7371       24.6314       22.5114       20.0773       19.7559       20.1135       18.3856       28.1609       25.0575       13.2518       12.9539       14.2590       12.3225        9.3056       11.3269       11.8443        8.0912        7.5741       10.2658        8.8339       19.8461       13.3719        4.0487        1.1119        0.8209        0.7168        0.7290        1.4274        0.8038        0.8388        1.0048        0.5727        0.3778        0.6502        0.7522        0.7504        0.6458        0.1150        0.0925        0.1898        0.7562        3.1129        4.1239        4.5801        5.8023        6.2846        6.1446        4.6467        6.2636       26.8286      127.7385       13.0578        1.2730        0.2139        0.7107        3.0574        0.7520        0.1378        0.1601        0.0000        0.0000        0.0000        0.0000        0.0000        0.0000        0.0000        0.0000        0.0000        0.0000        0.0000        0.0000        0.0000        0.0000        0.0000        0.0000        0.0000        0.0000        0.0000        0.0000        0.0000        0.0000        0.0000        0.0000        0.0000        0.0000        0.0000        0.0000        0.0000        0.0000        0.0000        0.0000        0.0000        0.0000        0.0000        0.0000        0.0000        0.0000        0.0000        0.0000        0.0000        0.0000        0.0000        0.0000        0.0000        0.0000        0.0000        0.0000        0.0000        0.0000        0.0000        0.0000        0.0000        0.0000        0.0000        0.0000        6.6897        8.9662       10.9319       11.2279       10.9397       10.5981       10.1637       10.0096       10.6185       10.7152       12.5912       13.2963       13.5605       12.8758       40.4374       12.5159       13.0109        9.3207        8.1033        8.3953       10.4077       10.4659        7.4603        9.7512      102.0547        7.0443       18.1185       12.7169       10.1969       10.7799       10.6206       10.1017       10.7807       21.4006       22.5279       22.6531       19.3568       12.2911       15.6780       11.4324       11.8256       10.1593        8.3436        8.2136        8.9556        9.2962        8.6754        9.9015        9.7973       13.0349       19.4216       15.5843       16.6087       14.5195       13.4735       11.5595       12.9627       70.2285       21.7048       29.9309       23.5256       22.5646       19.8825       35.8226       32.6723       20.1375       25.6405       23.1290       21.1544       19.8880       17.5686       15.5359       15.5093       15.2156       21.6417       19.8842       18.3451       19.6493       17.9456       17.8594       19.9253       21.9241       33.4156       37.7289        0.0000        0.0000        0.0000        0.0000        0.0000        0.0000        0.0000        0.0000        0.0000        0.0000        0.0000        0.0000        0.0000        0.0000        0.0000        0.0000
        0.0000        0.0000        0.0000        0.0000        0.0000        0.0000        0.0000        0.0000        0.0000        0.0000        0.0000        0.0000        0.0000        0.0000        0.0000        0.0000        0.0000        0.0000        0.0000        0.0000        0.0000        0.0000        0.0000        0.0000        0.0000        0.0000        0.0000       33.9502       29.6607       29.0329       24.9109       28.2948       30.5608       29.6516       27.7925       24.3808       32.7364       21.0956       18.8461       20.4641       16.5635       14.4716       11.9676       11.1866        8.1613        9.4595        9.6245        9.7254        8.0374        7.4433        7.5630        7.7967        6.5645        5.0707        5.7850        8.5711        2.3640        1.8662        0.8327        1.1053        1.5296        1.8402        0.2245        0.0000        0.2556        0.5721        0.7168        0.2956        0.0000        0.0000        0.0000        0.0735        0.0633        0.1347        0.2852        1.7160        2.2848        2.8383        3.9853        3.6329        4.4432        3.6066        2.5394        1.7179       14.2976        5.7790        0.5625        0.1804        0.0995        0.0652        0.4148        0.3926        0.1528        0.2590        0.4516        0.6035        0.7771        1.3794        3.3595        1.8073        2.4232        0.0000        0.0000        0.0000        0.0000        0.0000        0.0000        1.8459        1.8037        1.8329        2.1309        0.0000        0.0000        0.0000        0.0000        0.0000        0.0000        0.0000        0.0000        0.0000        0.0000        0.0000        0.0000        0.0000        0.0000        0.0000        0.0000        0.0000        0.0000        0.0000        0.0000        0.0000        0.0000        0.0000        0.0000        0.0000        0.0000        0.0000        0.0000        0.0000        0.0000        0.0000        0.0000        0.0000        0.0000        0.0000        0.0000        8.7641       10.0789       20.3416       16.4349       15.5883       14.7414       14.5569       14.6852       15.5981       19.3203       17.4941       15.2382       15.3600       20.0790       28.4975       34.5739       31.2853       14.2887       12.7049        9.1109       10.7082       12.4179       12.2964       10.6749       16.6772       11.6195       10.3774       15.8376       14.8276       17.3694       17.5161       15.4787       12.3332       14.5594       12.5736       18.3592       25.0207       35.5889       27.5827       18.5887       14.0498       13.9085       13.8652       14.7278       15.1891       16.7336       21.4422       22.2120       21.4939       27.1103       38.3058       33.5206       25.2440       30.6530       26.9680       18.3513       10.8252        9.8994       10.6242       40.8862       30.3448       27.3751       26.9470       32.9828       40.7264       41.9632       37.4068       35.0183       45.6654       50.0353       43.7124       36.9406       40.0763       37.6700       36.5093       34.4529       30.0911       27.1710       23.0090       24.0041       28.0109       27.4394       30.3610       31.6040       29.0554       27.8838        0.0000        0.0000        0.0000        0.0000        0.0000        0.0000        0.0000        0.0000        0.0000        0.0000        0.0000        0.0000        0.0000        0.0000        0.0000        0.0000
        0.0000        0.0000        0.0000        0.0000        0.0000        0.0000        0.0000        0.0000        0.0000        0.0000        0.0000        0.0000        0.0000        0.0000        0.0000        0.0000        0.0000        0.0000        0.0000        0.0000        0.0000        0.0000        0.0000        0.0000        0.0000        0.0000       38.1674       34.2547       30.2315       31.0353       30.6609       31.1515       32.2294       30.9262       27.5863       25.1380       19.1494       22.3784       36.9040       45.4296       27.6051       20.7767       18.7658       13.7367        7.5691        9.0741        9.1606       18.8298       22.2576       13.4397        8.4240        6.9825        5.7675        6.1210        5.0925        3.0564        3.1196        2.5243        1.2738        0.7581        0.7173        0.6358        0.0000        0.3758        0.5151        0.0000        0.5072        0.2899        0.0000        0.0000        0.0000        0.0361        0.0372        0.0856        0.1811        1.0980        1.4660        1.8828        2.6820        2.1253        2.1216        2.9243        2.4691        0.7824        0.6705        0.5526        0.4277        0.1406        0.0819        0.0568        0.0650        0.1085        0.1211        0.1876        0.3075        0.4025        0.5123        0.5937        0.6464        1.7125        2.1919        2.0107        2.0422        2.1288        1.8941        1.3434        0.1085        1.0998        1.1692        1.2766        1.4138        2.0109        2.1892        2.5260        3.0128        0.0000        0.0000        0.0000        0.0000        0.0000        0.0000        0.0000        0.0000        0.0000        0.0000        0.0000        0.0000        0.0000        0.0000        0.0000        0.0000        0.0000        0.0000        0.0000        0.0000        0.0000        4.5200        5.1525        5.6323        5.6533        5.4109        5.3987        5.5078        5.9769        6.3795        7.9553        9.6112        9.3544       13.3687       13.5269       11.5936       15.0207       16.3601       16.8225       17.9569       22.7793       28.5727       27.3474       27.5659       23.6167       22.6175       24.9914       32.4560       15.7443       13.5167       12.5815       11.0950       11.9915       32.8335       11.3456       13.2604       20.1309       13.0148       13.6210       15.1399       21.1244       23.5379       25.1611       20.5517       17.4819       16.9983       10.6954       16.9618       27.6329       32.2537       24.5291       13.1253       17.2189       18.5891       18.0070       16.8343       20.0500       25.9367       29.7115       29.4511       26.7670       28.1252       29.3769       29.7415       31.3156       36.0782       24.8416       17.1718       14.9928       10.7249        7.8408       10.7694       14.4925       18.1341       21.6156       22.8314       33.4377       37.6123       34.2054       35.0870       41.1012       42.9491       45.4617       49.1852       51.2434       50.6113       45.7502       44.7284       33.5688       31.7672       30.0444       29.4875       31.4328       28.4363       30.8532       26.7409        0.0000        0.0000        0.0000        0.0000        0.0000        0.0000        0.0000        0.0000        0.0000        0.0000        0.0000        0.0000        0.0000        0.0000        0.0000        0.0000        0.0000        0.0000
        0.0000        0.0000        0.0000        0.0000        0.0000        0.0000        0.0000        0.0000        0.0000        0.0000        0.0000        0.0000        0.0000        0.0000        0.0000        0.0000        0.0000        0.0000        0.0000        0.0000        0.0000        0.0000        0.0000        0.0000        0.0000        0.0000       39.8735       38.9635       39.4664       33.0935       32.0423       31.9973       42.3389       45.0144       36.5537       34.5282       19.1931       13.2291       13.4554       15.7991       15.6499       24.8192       26.5239       46.6844       41.5873       19.1592        9.4728       10.4147        7.6957        7.5240        5.9225        8.2967        6.6002        6.3069        4.5879        2.3538        2.4749        1.7573        0.6121        0.6950        0.6934        0.6874        0.3055        0.4615        0.6899        0.4815        0.4801        0.0000        0.0000        0.0000        0.0000        0.0249        0.3258        0.5290        0.1246        0.7337        0.9606        1.0093        1.1395        1.2460        1.9831        1.8671        1.5942        0.9440        0.9368        0.4615        0.3645        0.1244        0.0780        0.0585        0.0660        0.1074        0.1183        0.1649        0.2468        0.3096        0.3833        1.1132        1.2948        1.2684        1.4684        1.3126        1.1699        0.0490        0.0430        0.0463        0.0584        0.6663        0.7757        0.9155        1.0795        2.1361        2.2765        2.5084        2.6244        4.0229        4.5809        5.0932        0.0000        0.0000        0.0000        0.0000        0.0000        0.0000        0.0000        0.0000        0.0000        0.0000        0.0000        0.0000        9.0183        6.2923        5.1034        4.5124        4.7636        5.6949        7.1202        9.8070        7.7878        6.8646        6.0003        6.2220        6.8050        6.9784        8.8676       16.4633       10.7663       11.1487       13.2420       14.6436       13.5156       17.0826       19.6572       35.2784       38.2832       19.1951       16.5186       25.0712       26.2873       23.0261       16.4428       17.2701       28.3599       13.7409       10.1713        9.0734        9.2267       12.6045       14.1590       21.3912       30.6396       18.0370       22.3348       20.2983       32.8995       24.2215       18.1728       19.3063       15.4696       14.9810       14.9620       12.5670       12.8620       15.0927       14.4075       14.4360       15.2122       19.3484       17.6036       17.3159       19.7965       23.5576       25.8973       34.3012       34.9532       30.4204       28.5319       31.3550       27.1124       21.4775       20.0975       18.2482       15.3958       10.2673        9.3881       10.5250       12.1255       14.2889       17.0214       20.5622       19.6266       26.3111       31.9249       35.6973       40.3831       52.2752       57.2699       58.4528       62.3984       67.7108       62.0556       67.4302       62.6509       42.7280       35.7174       34.3175       34.4364        0.0000       37.4579       34.7090       37.8945        0.0000        0.0000        0.0000        0.0000        0.0000        0.0000        0.0000        0.0000        0.0000        0.0000        0.0000        0.0000        0.0000        0.0000        0.0000        0.0000        0.0000        0.0000
        0.0000        0.0000        0.0000        0.0000        0.0000        0.0000        0.0000        0.0000        0.0000        0.0000        0.0000        0.0000        0.0000        0.0000        0.0000        0.0000        0.0000        0.0000        0.0000        0.0000        0.0000        0.0000        0.0000        0.0000        0.0000       38.8109       45.7061       66.1148       56.8763       40.9094       37.7209       33.2813       23.4001       20.8980       19.8492       18.4783       12.7312        9.9665        8.4826        9.8942       10.7726        9.5508        9.7232        8.6206        7.3446        7.6557        7.6267        6.2273        5.5024        4.9286        4.5368        4.5504        4.1753        5.3232       18.0576       12.7093        2.8846        1.8164        1.3697        1.0195        0.9412        1.0689        0.5657        0.3581        0.2949        1.2122        0.0000        0.0000        0.0000        0.0000        0.0000        0.0401        0.3107        0.3505        0.1159        0.7574        0.9150        0.8359        0.7492        0.9734        1.1675        0.6420        0.1980        0.5072        0.7410        1.2447        1.3283        1.1051        0.0869        1.2530        1.5386        0.1300        0.1439        0.1901        0.2686        0.6055        0.9105        1.4599        1.7063        1.3692        1.4133        1.2720        1.1281        1.2718        1.3309        1.3941        0.0511        0.5590        0.6341        0.7591        0.9285        1.4246        1.6406        1.9710        2.4068        2.9251        3.9389        7.9674       16.2360        8.3714        9.2187        0.0000        0.0000        0.0000        0.0000        0.0000        0.0000        0.0000        0.0000       10.1599        9.5912        6.9082        5.5941        4.9012        6.3313        6.6837        8.1237        9.1923        8.1524        6.7406        5.2103        5.9476        7.7658       10.0955       11.0282       12.6667       16.2334       20.7565       15.8714       18.2076       20.1875       19.2699       19.1939       20.7853       19.5256       16.7827       17.4823       18.4998       33.8720       20.7128       19.0422       16.7187       17.2033       13.0557       13.6010       12.8002        9.5556       14.7420       17.1758       24.7887       25.2054       24.2168       24.2854       35.2715       30.9562       22.1545       20.4056       19.8197       20.6341       19.5366       18.2331       20.4574       16.8313       20.4092       18.4807       16.6922       17.2423       18.7136       18.0932       15.5221       19.0059       20.6005       22.7149       28.4948       35.1488       26.0089       26.2972       33.5928       26.7199       20.2287       19.3218       18.2839       18.0286       12.9506       12.5734       13.9666       16.5526       20.1278       21.9430       25.2215       27.6466       36.0686       40.9687       45.5556       52.0795       65.0312       66.9599       65.6480       67.6660       73.0261       69.2287       77.2187       71.8173       51.0400       46.0085        0.0000        0.0000        0.0000        0.0000        0.0000        0.0000        0.0000        0.0000        0.0000        0.0000        0.0000        0.0000        0.0000        0.0000        0.0000        0.0000        0.0000        0.0000        0.0000        0.0000        0.0000        0.0000        0.0000        0.0000
        0.0000        0.0000        0.0000        0.0000        0.0000        0.0000        0.0000        0.0000        0.0000        0.0000        0.0000        0.0000        0.0000        0.0000        0.0000        0.0000        0.0000        0.0000        0.0000        0.0000        0.0000        0.0000       30.6143       31.3928       32.3423       31.5421       39.9005       53.2867       38.3857       33.2486       29.6634       22.3058       17.0852       14.2934       10.6165       10.1953        7.4937        5.6089        5.1752        4.4987        4.2386        2.5755        4.2802        2.9198        4.0915        4.4727        1.9512        1.2949        0.9192        0.7332        0.7013        1.2863        1.3842        4.6559       24.5380       26.3101       12.5721        0.5613        0.5414        0.7083        0.8097        0.7857        0.2760        0.2985        0.3519        0.3484        1.2029        0.1155        0.0844        0.0797        0.1014        0.0459        0.0540        0.0679        0.0883        0.3558        0.4217        0.4417        0.4165        0.7949        0.6470        0.6263        0.6303        0.6977        0.7046        0.6471        0.5281        0.2156        0.1508        1.1630        0.1463        0.2603        0.2891        0.3675        0.4949        0.6393        0.7659        1.3029        2.5233        4.0708        3.3467        2.4409        3.0212        4.0684        3.8524        2.9430        2.3144        0.2117        0.2292        0.2798        0.3633        0.9338        1.1033        1.3449        1.6526        2.1221        2.4407        6.1807        5.5691        4.6069        9.3638        9.1671        7.8346        6.2278        6.6395        6.5697        5.8940        9.6905       11.3449       10.0830        8.9070        7.8835        8.4882       11.4733       11.5183       12.4854       10.8535        8.1423        6.2455        4.3089        3.8165        7.6473       24.3533       25.4269       21.2899       22.6822       40.0391       59.7450       46.6179       38.8331       22.6018       22.8120       27.2558       21.3513       22.6445       20.8026       20.2706       18.2994       12.8103       14.4862       12.2665       12.0815       15.7399       16.6328       23.7087       17.6874       16.3694       17.4557       23.0756       23.8066       29.0809       31.5510       35.5886       27.8065       24.2305       25.5138       33.7717       31.1399       25.0936       27.9195       26.1118       26.6363       23.6508       21.7261       15.0452       12.6391       13.1281       10.7660        9.8101        9.3981        8.9627       14.1106       19.2054       23.8706       23.2031       20.8615       22.2693       22.8588       19.4753       17.4011       15.9608       15.3188       15.7545       16.9102       20.5451       24.9596       28.8593       36.2613       40.5634       44.4852       48.4770       49.9697       55.2444       59.5227       64.4032       65.6284       65.7843       65.5838       66.2321       72.9834       72.3206       72.4554       68.9102       62.8552        0.0000        0.0000        0.0000        0.0000        0.0000        0.0000        0.0000        0.0000        0.0000        0.0000        0.0000        0.0000        0.0000        0.0000        0.0000        0.0000        0.0000        0.0000        0.0000        0.0000        0.0000        0.0000        0.0000        0.0000        0.0000
        0.0000        0.0000        0.0000        0.0000        0.0000        0.0000        0.0000        0.0000        0.0000        0.0000        0.0000        0.0000        0.0000        0.0000        0.0000        0.0000        0.0000        0.0000       31.7822       30.5260       28.2993       29.4566       28.9496       29.5629       24.3336       24.5117       23.9690       24.5298       23.5728       16.9855       12.0040       10.4289        9.2670       10.6854        7.7248        6.6761        5.8292        4.8702        3.7447        2.6193        2.1879        1.8928        1.8792        1.1523        1.0954        1.6967        2.0434        0.8765        0.6312        0.3915        0.1643        0.4351        0.7420        1.8674        1.6532        2.6757        2.2232        0.4643        0.4803        0.5316        0.7406        1.0476        0.7900        0.4156        0.6287        0.9347        1.1957        0.9132        0.4591        0.1083        0.1325        0.0585        0.0675        0.0749        0.0815        0.2880        0.4336        0.6268        0.5271        0.6899        0.7081        1.5004        1.0413        0.8699        1.2764        1.1752        0.6376        0.9461        2.8472        2.1363        0.7121        0.6169        1.5895        1.9234        2.0752        1.6632        1.8383        2.1453        6.3663       10.0281        5.0702        4.9870        4.7037        4.3869        3.8061        2.9936        2.3514        0.1609        0.1619        0.2058        0.2921        0.7911        1.3763        1.7887        1.9155        1.9240        2.2224        3.0972        3.1921        4.5116        6.2032       14.0817       30.4453       14.2052       20.9213        5.4793        7.0560       15.3350       14.9852        8.4372        7.5728        7.2642        6.9482        8.1445       11.8786        9.6722       10.3414        6.4482        6.5776        4.2088        4.4165       22.8209       38.5753       30.3322       21.0767       45.8132       79.8732       42.3555       25.4253       25.1669       26.9254       37.0442       36.3763       33.6229       29.1856       27.4303       18.4099       13.1032       11.9755       12.6502       11.8075       13.7691       22.7584       16.7060       22.1142       17.3908       20.4997       21.9154       31.6765       35.9956       25.0184       24.2496       26.4040       31.1431       31.1198       31.6475       28.7801       30.7607       35.7113       32.4429       29.7739       25.1252       18.0942       15.9955       13.5483       11.8566       11.6614       10.1524        9.8867        9.5320       16.5897       18.4245       20.3265       17.3736       19.1025       19.7739       21.1229       21.4079       20.6529       16.9632       16.1161       15.7210       17.2928       19.8160       21.9978       25.0168       30.0736       46.0869       51.7285       56.3034       60.6129       65.6428       69.8481       75.8829       80.0584       74.9761       72.7250       70.4275       71.5459       81.7170       83.6321        0.0000        0.0000        0.0000        0.0000        0.0000        0.0000        0.0000        0.0000        0.0000        0.0000        0.0000        0.0000        0.0000        0.0000        0.0000        0.0000        0.0000        0.0000        0.0000        0.0000        0.0000        0.0000        0.0000        0.0000        0.0000        0.0000        0.0000        0.0000
        0.0000        0.0000        0.0000        0.0000        0.0000        0.0000        0.0000        0.0000        0.0000        0.0000        0.0000        0.0000        0.0000        0.0000        0.0000       25.3107       28.4203       27.5627       28.3862       27.6577       28.7419       28.2749       23.4107       18.2495       16.7889       17.3502       16.5144       13.5652        9.8175        6.8982        3.9466        5.0702        4.8031        4.7404        4.4322        4.8321        4.0849        3.4468        3.3847        1.7916        1.4650        1.5228        1.6133        0.8660        0.5481        0.8372        0.7695        0.5221        0.4752        0.1913        0.3987        0.5887        0.5882        1.4873        1.3876        1.1824        1.7791        0.4516        0.9594        1.3762        0.9662        1.5037        1.1170        2.2366        3.3716        3.3556        2.5025        1.3252        0.1715        0.1614        0.1794        0.0733        0.0796        0.0817        0.0794        0.2518        0.2433        0.3616        0.4928        0.9666        1.4843        0.7880        0.5951        0.8111        1.9129        1.9254        1.7011        3.1229        4.2197        5.3947        5.2600        2.9842        1.5435        2.5602        2.2810        3.3978        5.9981        7.0793        5.9263        5.5345        4.2773        3.1346        2.5093        4.6977        3.0949        0.7342        0.0630        0.1700        0.1623        0.2096        0.3113        1.3967        2.1743        2.6482        2.8303        3.0789        3.2565        4.2358        6.5779        6.0042       10.4445       24.2796        9.7748       15.5736        5.7582        5.9327        9.3710       15.3503       13.3673       11.1571        7.7986        7.5856        7.4190        7.1805        8.1891        9.0998        8.6583        6.8075        5.3047        4.4214        8.1174       25.8102       24.2025       19.7056       22.3871       26.7028       52.2668       49.8295       51.3166       33.7241       28.5248       39.9325       43.3799       43.3681       38.2927       19.0563       13.5216       12.0888       11.3631       12.1876       11.9014       11.8136       13.1433       20.4654       24.8280       27.7661       24.8201       21.3555       31.6853       23.5378       22.3828       23.5067       24.6812       29.8038       38.0176       29.5913       27.4273       27.5857       25.0678       20.2800       25.3565       21.0785       18.6919       16.1553       14.6234       12.5768       10.9970        8.6797        8.9911       13.5951       19.4351       19.7162       14.9700       18.0811       20.2746       19.5006       21.7121       22.2763       22.0749       19.4485       18.6465       19.2349       22.6002       26.2714       30.4161       36.2711       42.7481       58.3726       67.0777       77.1673       83.7474       94.2013       97.5898      104.2684        0.0000       87.6032       81.5298       77.5002       78.8992       91.3082       90.8760        0.0000        0.0000        0.0000        0.0000        0.0000        0.0000        0.0000        0.0000        0.0000        0.0000        0.0000        0.0000        0.0000        0.0000        0.0000        0.0000        0.0000        0.0000        0.0000        0.0000        0.0000        0.0000        0.0000        0.0000        0.0000        0.0000        0.0000        0.0000
        0.0000        0.0000        0.0000        0.0000        0.0000        0.0000        0.0000        0.0000        0.0000        0.0000        0.0000        0.0000        0.0000       25.6735       31.8815       28.5799       31.7018       27.3218       26.5532       27.1462       24.8445       21.1836       18.6941       17.5205       18.5772       14.1757       12.6009       10.0713        9.1905        5.6541        4.4470        5.0270        4.6103        4.5721        4.6796        4.8739        4.1977        3.3497        2.7447        1.8177        1.8136        1.4763        1.3715        0.3831        0.1683        0.5844        0.7109        0.6064        0.6339        0.7705        0.6510        0.5871        0.9194        0.5844        0.5927        0.3335        0.1560        0.3340        0.6273        0.4065        0.4084        0.8337        1.8113        1.3190        1.8526        2.8013        1.7913        0.3960        0.2450        0.2382        0.2414        0.0904        0.0912        0.0886        0.2005        0.2477        0.3927        0.3286        0.3417        0.5493        0.5753        0.6023        0.7478        0.8474        1.1296        1.0080        0.8738        1.4446        1.4985        1.4518        1.5265        0.6557        0.8160        0.9533        1.7125        3.4263        5.8015        4.6610        3.6683        6.7853        4.6322        2.3947        4.4499        2.3810        4.0640        2.4275        3.1695        5.2109        1.6503        0.8629        1.0053        2.7407        4.3413        4.7735        6.4706       13.4944       12.4725        9.0730        9.1365       11.1930        8.7657        6.8359       18.7677       40.5337       15.6461        5.8523        9.1560       12.0221       11.0314       16.4613       16.8031       22.0249       19.5262        9.6817       14.2026       13.2338       10.7353        7.6754        6.7397        7.2363        8.9956        9.8611       17.1533       16.5912       21.9791       25.5067       24.8248       60.7238       56.0813       47.7833       46.1397       41.5590       25.0813       26.1252       24.1302       14.0301       12.4403       11.5478       12.5773       13.3584       13.1815       11.6898       13.3094       20.5446       39.5016       26.9176       20.0509       23.6744       29.5145       23.9708       28.6900       27.7261       28.7295       45.4071       36.8466       31.8965       27.7441       26.3004       25.6016       23.3195       24.3974       22.2891       22.0140       19.8066       17.7278       17.4644       17.8696       17.9867       21.9016       23.0039       16.4875       13.9502       14.0728       15.9575       18.0388       20.6020       23.3113       24.5718       25.5330       24.1548       24.3858       26.4228       30.8732       36.5063       39.8442       47.8719       55.0688       75.2074       86.2373       99.2240      105.9528      117.9906      122.7179        0.0000        0.0000        0.0000        0.0000        0.0000        0.0000        0.0000        0.0000        0.0000        0.0000        0.0000        0.0000        0.0000        0.0000        0.0000        0.0000        0.0000        0.0000        0.0000        0.0000        0.0000        0.0000        0.0000        0.0000        0.0000        0.0000        0.0000        0.0000        0.0000        0.0000        0.0000        0.0000        0.0000        0.0000        0.0000        0.0000
        0.0000        0.0000        0.0000        0.0000        0.0000        0.0000        0.0000        0.0000        0.0000       27.4802        0.0000        0.0000       25.2032       25.0060       33.4063       28.8533       29.8807       27.6351       26.1227       21.8284       21.0389       20.4975       19.7121       15.9818       12.8995       14.1918       11.8292       12.1478       11.7399        8.7199        6.6757        4.8070        4.5132        4.2586        3.6166        3.4896        2.9814        3.0150        2.9760        1.8900        1.5404        1.3990        1.2655        0.3334        0.2935        0.6949        0.6602        1.0460        0.8888        0.8398        0.8849        0.9392        0.7881        0.5243        0.2805        0.4543        0.3431        0.4515        0.1826        0.2198        0.5412        0.3347        0.4096        0.9534        1.8570        1.2678        0.5717        0.1209        0.1236        0.1224        0.1179        0.0870        0.0830        0.0773        0.0690        0.0523        0.0449        0.0429        0.0466        0.2757        0.2951        0.3908        0.3915        0.3513        0.5332        0.7050        1.3174        2.1000        1.7881        1.3604        0.9253        0.8561        0.9379        1.0735        0.9823        1.6862        1.4233        1.4362        1.6709        3.2454        5.0895        3.2862        2.4157        3.6318        7.5787       10.2440       12.3926       21.2266       17.8200        2.5590        2.2548        8.0472        8.1729        6.8036        9.5947       15.6793       15.8701       21.1978       19.6504       40.8001       22.1109        8.4045       20.5403       38.9704       11.4260        7.5466        8.4976        8.1805        9.1534       10.1301        9.3119       12.1965       23.3023       26.0966       16.2264       13.9369        7.8835        5.7915        5.8028        7.2710        8.9929       10.9149       14.6838       22.9834       26.2543       23.0016       24.3680       50.1101       53.0714       41.5606       28.2511       16.7542       17.4945       19.9268       19.2074       18.1684       11.5997       11.4986       11.0158       17.5768       17.4848       11.4717       11.5044       22.4056       24.1840       25.0018       21.4564       25.9679       22.8750       22.5899       23.2649       32.5260       41.0249       43.6944       38.7978       36.7817       34.3827       34.5437       33.4999       40.8150       31.1160       28.7715       27.1935       23.8516       22.7561       20.9229       19.1842       18.3093       18.6133       23.6251       14.9769       10.0072       10.2020       12.0828       13.2130       22.5722       23.6212       25.1335       28.1288       36.0239       37.1338       41.2104       46.7072       57.2792       66.4218       73.6342       86.0485      102.6543      116.4972      119.5878      126.2391      136.6931        0.0000        0.0000        0.0000        0.0000        0.0000        0.0000        0.0000        0.0000        0.0000        0.0000        0.0000        0.0000        0.0000        0.0000        0.0000        0.0000        0.0000        0.0000        0.0000        0.0000        0.0000        0.0000        0.0000        0.0000        0.0000        0.0000        0.0000        0.0000        0.0000        0.0000        0.0000        0.0000        0.0000        0.0000        0.0000        0.0000        0.0000
        0.0000        0.0000        0.0000        0.0000        0.0000       31.4790       15.3605       31.9417       41.3313       22.6370       27.6200       32.9042       37.4072       42.7421       36.8562       30.9925       28.2269       23.8047       23.4408       19.8552       16.8240       15.5456       14.9404       12.7000       12.8456       10.5675       10.6246       12.2877       11.9620        6.7551        5.0602        3.4227        3.1559        3.0899        2.4698        2.6903        2.7840        2.6322        2.3205        1.7463        1.7285        1.4974        1.3230        0.4617        0.6557        0.5885        1.2826        1.6383        1.3848        1.0947        0.9372        0.8665        0.9060        0.6779        0.7140        0.7330        0.7606        0.6975        0.5979        0.4304        0.2859        0.3428        0.5315        0.6051        0.6409        0.4245        0.4650        0.1392        0.1504        0.1509        0.1413        0.1007        0.0921        0.0826        0.0712        0.0514        0.0412        0.0375        0.0402        0.2385        0.2543        0.2632        0.2651        0.3866        0.4540        0.6919        0.5821        0.9067        0.3948        0.0747        0.0906        0.1181        0.1364        0.4143        0.3139        0.7134        0.8973        1.0821        1.2698        1.8223        2.4107        2.4220        1.8100        1.0764        1.6511        3.1183        4.0235        9.6529       14.5360       16.6262       10.0765       10.2438        9.1405       10.9872       20.3530       30.7770       31.6131       26.9635       20.1960       19.1311       23.4193       23.4703       15.6776       16.7546       14.2147       12.3637        8.9239        7.9029        9.9641       11.0685       12.9046       15.3170       12.7703       13.3404       14.4763        8.5327        5.8962        9.8518        8.2478        8.9289       10.3530       13.1339       15.9664       21.5458       24.6993       27.4540       34.2766       61.4684       45.1042       21.9502       25.3135       16.9469       12.3086       18.2203       18.2017       21.5652       12.4259       15.2018       17.6481       14.2066       10.9596       11.0605       13.0908       19.2180       21.9533       24.5472       22.7840       22.3808       23.0611       25.9024       25.0745       32.6821       38.7504       42.7833       39.7123       40.3599       40.7236       41.6110       46.2767       37.9301       32.5229       31.3553       30.3426       30.3551       28.5838       23.1798       22.0050       16.5963       15.6739       20.9062       11.0335       10.4899        0.0000        0.0000       22.5321       27.2363       25.4852       28.5175       30.4819       41.4637       46.5364       52.3577       62.0045       78.8326       84.8682       94.0623      121.4945      126.7735      133.1138      138.7710      138.6345        0.0000        0.0000        0.0000        0.0000        0.0000        0.0000        0.0000        0.0000        0.0000        0.0000        0.0000        0.0000        0.0000        0.0000        0.0000        0.0000        0.0000        0.0000        0.0000        0.0000        0.0000        0.0000        0.0000        0.0000        0.0000        0.0000        0.0000        0.0000        0.0000        0.0000        0.0000        0.0000        0.0000        0.0000        0.0000        0.0000        0.0000        0.0000
        0.0000        0.0000        0.0000        0.0000        8.7662       18.6849       18.5015       21.3138       23.0172       31.2793       35.1179       41.1166       50.7027       41.4213       33.3517       24.3727       21.3241       20.7551       18.7983       14.3939       12.7775       14.4689       12.2984       11.0764        9.0490        7.6770        7.5976        8.2109        8.1583        5.2054        4.2413        3.4538        2.4096        2.0073        2.2718        2.8328        2.9768        2.8620        2.2907        1.6856        1.5785        1.5642        1.3736        0.3133        0.2932        0.2683        1.4143        1.7480        1.6907        1.7732        2.0448        1.6695        0.8703        0.9935        1.1591        1.3782        1.4829        1.1780        0.7218        0.7456        0.7888        0.3445        0.4162        0.3392        0.3885        0.4433        0.5068        0.1564        0.1736        0.1761        0.1643        0.1173        0.1074        0.0955        0.0805        0.0566        0.0434        0.0373        0.0381        0.2167        0.2219        0.3518        0.4865        0.3357        0.3433        0.2338        0.1933        0.0938        0.0689        0.0700        0.0975        0.1384        0.4112        0.4759        0.6634        1.2105        1.4660        1.7183        2.2359        3.3298        3.2223        2.6241        2.3484        1.7982        5.1519        4.1258        4.8832        6.1344        7.4309        7.8127        8.3427        8.2091       11.6490       20.2536       25.4809       32.7177       28.9493       22.8180       25.7085       20.1590       16.1656       21.7484       19.1226       15.3141       15.6853       24.7036       26.9354       10.9041       12.4080       12.5081       12.7418       18.9182       16.4642       13.3101       12.1615        8.5214       12.8475        9.3036       12.5527       19.0715       27.4861       25.3497       18.6227       21.6810       32.4213       44.0866       39.0854       40.2194       33.7669       25.3746       25.2612       21.9591       26.2158       14.5681       17.4829       19.1517       20.5786       27.0243       26.1437       18.9067       13.8731       15.2048       17.3423       23.7285       24.7525       29.8813       30.9417       25.0574       23.4678       30.6656       30.4888       39.9495       40.2951       38.3634       40.5071       41.6630       40.2216       39.7391       38.8122       36.3711       35.2391       31.3248       31.7393       26.7908       28.0956       23.6114       21.5029       15.0145       13.5039       21.4096       12.0611        0.0000        0.0000        0.0000       27.1517       34.8829       31.9226       34.4955       44.7762       54.8996       59.6108       63.6540       72.9192       96.5528      106.7432      113.9076      128.6867      145.0582        0.0000        0.0000        0.0000        0.0000        0.0000        0.0000        0.0000        0.0000        0.0000        0.0000        0.0000        0.0000        0.0000        0.0000        0.0000        0.0000        0.0000        0.0000        0.0000        0.0000        0.0000        0.0000        0.0000        0.0000        0.0000        0.0000        0.0000        0.0000        0.0000        0.0000        0.0000        0.0000        0.0000        0.0000        0.0000        0.0000        0.0000        0.0000        0.0000        0.0000        0.0000
        0.0000        0.0000       20.8092       11.0932       10.8198       13.7398       23.2545       21.1491       22.9852       26.5393       29.5515       25.3371       24.0731       21.2220       20.0113       14.5290       14.6059       15.9149       13.2722       12.2519       10.3360        9.1550        8.8432        7.9919        7.5568        5.6337        4.7704        3.0903        2.5610        2.4356        2.6198        2.7904        2.6152        2.2216        2.0356        2.5193        2.4241        2.5677        2.3106        1.5502        1.0597        1.1664        1.1899        0.6227        0.2434        0.2212        0.6969        1.1459        1.1940        1.4366        1.5570        1.2527        1.0906        0.7831        1.4358        1.1190        0.7432        0.5187        0.7153        1.2803        2.2773        0.8851        0.4232        0.4970        0.6692        0.6356        0.5517        0.1721        0.1929        0.1980        0.1883        0.1363        0.1285        0.1156        0.0971        0.0676        0.0513        0.2361        0.2403        0.2104        0.1991        0.1915        0.1871        0.2070        0.2026        0.1860        0.1555        0.0768        0.0582        0.2729        0.7475        1.2988        1.3527        2.3272        0.9033        1.5166        1.9244        2.4803        3.3334        4.0588        4.3052        3.8276        3.8281        3.7952        6.1929       10.2797       12.8758       11.5270       13.3435       13.1483       14.0394        8.9589       11.4499       15.4234       14.1714       14.3331       22.1017       21.7690       24.3352       30.5167       37.3027       35.9845       31.2315       36.2311       35.8631       32.3184       27.8170       23.5157       22.1357       42.0478       22.2179       22.5945       21.9507       26.0821       27.0924       28.8152       19.4454       27.4519       18.4933       28.4266       37.0746       27.3649       26.1292       27.2167       42.7526       45.0380       37.1697       31.6199       32.2619       28.9492       32.3317       28.6067       31.5856       23.2145       17.1598       19.5709       19.7155       19.4185       18.4363       21.0184       19.6671       21.1437       22.5645       27.7723       27.9361       32.0914       32.1119       29.9666       37.5083       39.4501       47.2275       45.3391       36.8113       39.4862       37.6237       40.3602       42.9582       49.6503       44.2670       36.2320       30.5734       27.1821       26.4087       26.8055       26.2659       20.5372       23.8476       14.2426       20.9188       15.4397        0.0000        0.0000        0.0000       30.2801       40.2762       53.6929       55.2153       56.0717       51.7916       61.8562       66.2160       74.5314       87.2008      103.9749      114.8293      129.1945      143.3975        0.0000        0.0000        0.0000        0.0000        0.0000        0.0000        0.0000        0.0000        0.0000        0.0000        0.0000        0.0000        0.0000        0.0000        0.0000        0.0000        0.0000        0.0000        0.0000        0.0000        0.0000        0.0000        0.0000        0.0000        0.0000        0.0000        0.0000        0.0000        0.0000        0.0000        0.0000        0.0000        0.0000        0.0000        0.0000        0.0000        0.0000        0.0000        0.0000        0.0000        0.0000        0.0000
        0.0000        9.6382        9.2122        8.6893       12.2703       15.2315       15.3788       12.0513       15.2973       19.0026       17.5951       12.6219       10.2311       10.5815        9.4122        8.0479        6.6075        7.0121        7.2388        6.2034        4.8877        4.9892        5.2500        6.7548        6.1199        5.8484        4.1594        2.3530        2.5083        2.4465        2.0960        2.6858        2.5871        2.5644        2.2880        1.7688        1.9882        1.9681        1.7508        1.1195        0.9201        0.6000        0.6499        0.5571        0.5197        0.4670        0.6891        0.7139        0.9090        1.0496        1.7419        1.1969        1.0199        1.3054        1.6690        1.8169        1.5162        0.8092        0.8521        0.8495        1.0414        0.8963        0.9030        1.0588        1.2352        1.0635        0.8027        0.7468        0.8458        0.8768        0.8427        0.8228        0.7879        0.7138        0.5973        0.5402        0.2915        0.2301        0.2049        0.2304        0.1984        0.1785        0.2893        0.3603        0.2514        0.1819        0.3656        0.9960        1.7447        2.2309        2.2495        2.2947        3.7113        6.2977        8.1843        9.0981        7.2070        3.7518        6.0060        4.4074        4.3755        5.3054        9.0949        5.0330        6.6688       15.8580        7.8384        6.7254        7.9539        7.5569        7.7348        9.1728       19.0033       29.3763       45.6980       41.0109       50.2849       34.8215       27.6306       30.0592       34.1232       35.8280       38.5461       36.6150       52.4284       65.5150       53.6900       29.0188       38.1552       63.9200       78.7389       61.6409       49.7683       74.4105       74.9466       46.0964       57.4836       40.6908       30.3445       32.5538       33.1881       32.0961       36.3772       52.7401       63.8465       80.2551       59.7495       40.6367       34.7436       37.6606       33.5349       27.6794       20.1286       19.4714       23.0244       29.2408       29.5489       28.2756       29.6920       36.8479       36.5032       38.0276       39.1080       37.7085       42.2682       46.1411       42.5011       48.1440       46.5182       43.4890       44.8249       39.4814       33.4885       44.9354       38.3464       32.8162       39.9292       32.6654       27.5201       24.9925       19.1699       18.0642       22.3253       23.5208       15.8176       17.1130       14.5570       12.3399        0.0000        0.0000        0.0000        0.0000       83.9045       67.9374       76.8121       84.0325       77.9443       79.8030       67.0713       72.5620       73.3856       77.8060       91.1135      112.0333      134.8264      148.2895        0.0000        0.0000        0.0000        0.0000        0.0000        0.0000        0.0000        0.0000        0.0000        0.0000        0.0000        0.0000        0.0000        0.0000        0.0000        0.0000        0.0000        0.0000        0.0000        0.0000        0.0000        0.0000        0.0000        0.0000        0.0000        0.0000        0.0000        0.0000        0.0000        0.0000        0.0000        0.0000        0.0000        0.0000        0.0000        0.0000        0.0000        0.0000        0.0000        0.0000        0.0000        0.0000        0.0000
        0.0000        9.5226       13.1878       14.7894       14.7957       17.0360       16.1747       14.8071       12.8076       11.4046        8.8898        7.4728        6.8725        6.2749        6.9320        7.3449        7.7227        7.0989        5.2305        3.2177        4.2843        3.7811        3.2371        3.0219        3.2580        4.6647        5.1855        6.4573        6.1085        4.4294        3.6904        3.1121        3.5583        2.8629        2.2305        1.6988        2.3228        1.9283        1.4198        1.3799        1.0859        0.6954        0.6699        1.2311        1.2785        0.7459        0.5615        0.1711        0.3049        0.3069        0.6188        0.8788        1.0378        1.0170        1.2258        1.1803        0.7383        1.4297        1.4396        1.0818        0.9154        0.2554        0.5134        0.6245        0.6037        0.7228        0.8640        0.8104        1.0666        1.1192        1.0932        0.9261        0.9005        0.8219        0.8632        0.6243        0.3320        0.2550        0.2185        0.3569        0.3695        0.2736        0.5533        0.7317        0.8164        0.8094        1.1277        3.5486        4.0468        5.6800        6.2277        4.1396        6.5409       11.6650        9.3685        6.2110        7.4282        8.6453        8.1324        6.7462        6.2430        6.2785        4.3027        4.3031        6.8007        5.4255        4.9144        2.0315        3.4813        2.9209        2.8235        6.0400       15.5281       30.3150       27.5352       29.3911       44.2496       28.6564       19.8787       18.3464       17.5666       17.4957       20.4020       57.7209       90.0886      200.2015      140.4681       39.9222       47.5101       86.5594       93.1395       61.4709       59.9889       72.5522       68.5076       52.6495       41.6100       40.5860       53.6808       59.1989       52.3562       47.4554       42.7697       65.1318       97.9589       78.4250       50.3830       39.9856       37.5884       48.2694       50.2206       35.3324       24.1513       24.6265       26.6894       32.4524       34.9586       37.1011       39.7970       51.7785       50.6712       54.3168       49.1473       52.4412       63.7937       60.6543       57.9213       65.0978       53.3007       43.6384       39.6832       36.9903       39.5432       46.3441       38.2335       30.0939       28.6717       28.8187       28.6617       19.1826       17.0079       16.0553       16.0776       13.4640       13.2129       14.0511        0.0000        0.0000        0.0000        0.0000        0.0000       67.4943       93.5782      102.6249       85.9613      102.5470      103.2506       96.7156       61.7554       74.5178       95.8146      103.9114      123.5437      137.8114        0.0000        0.0000        0.0000        0.0000        0.0000        0.0000        0.0000        0.0000        0.0000        0.0000        0.0000        0.0000        0.0000        0.0000        0.0000        0.0000        0.0000        0.0000        0.0000        0.0000        0.0000        0.0000        0.0000        0.0000        0.0000        0.0000        0.0000        0.0000        0.0000        0.0000        0.0000        0.0000        0.0000        0.0000        0.0000        0.0000        0.0000        0.0000        0.0000        0.0000        0.0000        0.0000        0.0000        0.0000        0.0000
        9.1832       11.8800       14.0618       11.6150       15.1661       16.6209       16.8818       17.2990       16.1112        9.0549        7.9850        7.3365        8.6752       10.1003        9.9723        9.1314        6.8995        4.8458        4.8172        3.5600        4.3225        3.8208        3.0869        2.4972        2.2899        3.6765        3.6086        5.3334        5.8110        5.4863        5.1991        5.4181        4.2927        3.0018        2.7150        2.2025        1.4801        1.1555        1.0515        0.6732        0.4014        0.3426        0.3237        0.3208        0.5885        0.6449        0.4066        0.3111        0.7928        0.6501        0.6052        0.0546        0.1522        0.1718        0.4817        0.9120        1.2547        1.9663        2.1544       27.1876       58.9103        0.2815        0.3725        0.5568        0.7834        1.4985        1.6033        1.0636        1.2862        1.0821        1.0573        1.0552        1.2385        1.1607        1.0164        0.7385        0.3896        0.5231        0.5518        1.6279        3.7934        3.5201        1.6041        2.8534        2.3652        5.6533        5.0948       10.9965       11.8528       11.1514       12.1036        8.3088       33.8767       37.7382        9.3632       12.4791       24.5118       26.8751       28.7944       64.5529       24.6993       18.1334        7.6732        5.0063        4.8087        4.7459        5.3736        7.0802       26.8738        6.8898        7.8272        9.8215       10.9297       20.4692       30.7382       30.6953       26.2044       20.4893       18.3979       20.2714       20.5294       35.7573       44.0103       43.8509       45.7977       56.7265       58.8604       74.6747       67.7742       36.4557       37.9149       45.0024       39.1705       53.1362       42.2882       37.5698       43.8723       48.4446       54.5305       55.3391       65.6871       67.6321       51.6016       68.9062       74.7638       66.9655       63.0754       50.5195       45.1493       45.1232       49.4554       47.2175       43.0385       34.6047       36.7941       43.1097       41.6883       43.8395       46.0015       53.7259       60.9573       64.5464       58.9531       56.1403       53.2869       59.2152       63.8289       58.5779       47.6620       50.0328       47.8764       42.6460       46.2413       42.6530       38.0626       29.9925       27.9955       27.9264       24.4258       18.1413       15.4500       14.4249       15.2948       14.6933       16.0963        0.0000        0.0000        0.0000        0.0000        0.0000        0.0000       92.6542       83.9651       85.6386       81.2898       86.4264      108.7559       85.6332      109.1325      106.9897      115.8945        0.0000        0.0000        0.0000        0.0000        0.0000        0.0000        0.0000        0.0000        0.0000        0.0000        0.0000        0.0000        0.0000        0.0000        0.0000        0.0000        0.0000        0.0000        0.0000        0.0000        0.0000        0.0000        0.0000        0.0000        0.0000        0.0000        0.0000        0.0000        0.0000        0.0000        0.0000        0.0000        0.0000        0.0000        0.0000        0.0000        0.0000        0.0000        0.0000        0.0000        0.0000        0.0000        0.0000        0.0000        0.0000        0.0000        0.0000        0.0000
        5.5966        7.7597       12.7145       11.3918       13.6191       21.4867       24.0676       18.5112       14.9055       12.4994       10.7255        8.3466       11.7548        9.3011        6.3253        7.5815        6.6176        5.0948        5.0983        2.9868        3.1593        3.6120        3.1104        2.2640        3.8179        3.2181        3.1213        4.4902        4.7750        4.8150        4.8446        4.8217        3.9488        2.9069        2.0110        1.3171        1.0975        1.0892        0.6826        0.3632        0.3416        0.3232        0.3071        0.4990        0.4820        0.4510        0.4074        0.3236        0.0122        0.0098        0.0093        0.0717        0.1679        0.2443        0.6759        1.4314        1.4493        1.4202        1.0330        1.0045        0.2734        0.3371        0.4355        0.6478        0.7759        2.2671        2.5728        1.8306        2.2979        2.4218        1.7970        1.4561        1.7347        2.2969        1.1970        1.1917        0.8744        0.6228        0.8208        0.2379        1.7183        3.6705        4.1508        4.2725        1.4632        3.2451        4.4816       22.5964       36.2774       16.0389       10.1811       12.8086       21.1435       17.8005       15.0368       16.9700       20.2918       32.1035       27.5380       50.2024       45.5205       67.0566       21.9933       20.2534        9.4418        8.7911       13.1700       12.2265       13.2838       23.8225        9.4820       11.2822       24.9151       27.0050       27.3666       28.4031       28.1876       28.2296       28.4466       31.0350       36.1209      107.4614       79.2492       38.4252       36.6384       38.4484       37.0664       75.6443       69.9503       32.4467       30.1310       41.8960       43.9271       56.4165       67.1779       63.1078       57.9703       59.2435       56.6975       51.3386       65.9279       56.0974       53.3528       51.4425       52.1803       68.8433       74.6628       69.8615       55.3692       43.9432       45.3400       44.3443       42.1857       39.3191       43.6491       50.9055       49.7762       54.4799       60.5745       67.2036       68.0681       67.2105       70.7293       69.0197       68.1081       68.6835       61.9617       56.1601       54.5994       54.0025       54.4615       49.7919       41.8666       41.1401       39.9597       37.4080       36.4273       31.5772       30.2856       22.4772       21.3603       16.1367       18.6109       23.5424        0.0000        0.0000        0.0000        0.0000        0.0000        0.0000       90.1800       76.7797      119.8500      101.9637       77.3897       72.8609      128.5855      111.6445      119.6884       96.6273      104.6101        0.0000        0.0000        0.0000        0.0000        0.0000        0.0000        0.0000        0.0000        0.0000        0.0000        0.0000        0.0000        0.0000        0.0000        0.0000        0.0000        0.0000        0.0000        0.0000        0.0000        0.0000        0.0000        0.0000        0.0000        0.0000        0.0000        0.0000        0.0000        0.0000        0.0000        0.0000        0.0000        0.0000        0.0000        0.0000        0.0000        0.0000        0.0000        0.0000        0.0000        0.0000        0.0000        0.0000        0.0000        0.0000        0.0000        0.0000        0.0000
        6.3803        6.0614       13.8388        8.5248       13.5638       12.5244       16.6379       17.3705       12.6934       11.9419       10.8766       10.2323        9.2616       11.6261        5.6933        4.6860        4.5025        4.1271        3.8980        4.2307        4.2119        4.4608        4.6599        5.1320        3.9955        3.9228        4.4097        5.9775        5.5210        5.1506        4.0469        4.0400        3.6372        2.7717        2.3695        1.9603        1.7668        1.2655        1.2315        0.7378        0.7965        0.3449        0.3304        0.3456        0.3297        0.3004        0.2587        0.0356        0.0289        0.0249        0.0234        0.0167        0.0156        0.9265        2.2029        1.2376        1.6640        2.8426        1.6381        1.3087        0.6402        0.5186        1.2592        2.4358        2.8624        2.6037        2.4912        1.7602        1.9072        2.3622        4.1807        1.4508        1.6502        1.3291        0.7905        0.4921        0.3845        0.6077        3.0393        6.0183        5.3203        4.4666       29.0719        2.2150        1.9565        2.5751        2.6259        5.2058        7.5900       10.9622       14.4169       19.4853       24.2530       27.0892       31.8651       23.7792       31.2652       34.4223       33.0846       21.6268       20.2609       22.6962       25.0064       36.0883       43.0166       26.2550       21.5227       28.0119       37.8174       24.4800       15.6271       30.3005       47.8158       63.3941       61.2935       51.4014       42.5713       46.6767       40.6711       31.0149       34.1452       39.6545       24.4909       25.4948       33.2942       35.0187       29.8353       32.6595       33.8083       34.2164       44.0505       52.8729       51.9911       55.4773       50.2001       46.8667       47.9476       54.6473       51.7179       56.8748       58.0201       62.7922       67.1040       69.7390       61.8312       56.1246       52.3992       61.2785       59.7661       52.2492       50.1630       50.8151       57.6217       58.1867       66.6769       66.1129       74.5658       73.2329       71.8895       86.9612       85.5345       78.0298       77.0746       78.1515       79.3239       77.8332       76.4591       64.3132       55.0696       54.9845       55.4060       59.7588       49.7312       52.3125       48.2248       44.4390       43.8423       39.4475       38.5514       32.1229       34.3963       42.1221        0.0000        0.0000        0.0000        0.0000        0.0000        0.0000        0.0000        0.0000       80.5200       73.2952       78.1183       84.7476       94.5679      147.6900        0.0000       96.9300      142.9500      198.3600      160.0500        0.0000        0.0000        0.0000        0.0000        0.0000        0.0000        0.0000        0.0000        0.0000        0.0000        0.0000        0.0000        0.0000        0.0000        0.0000        0.0000        0.0000        0.0000        0.0000        0.0000        0.0000        0.0000        0.0000        0.0000        0.0000        0.0000        0.0000        0.0000        0.0000        0.0000        0.0000        0.0000        0.0000        0.0000        0.0000        0.0000        0.0000        0.0000        0.0000        0.0000        0.0000        0.0000        0.0000        0.0000        0.0000        0.0000        0.0000        0.0000
        6.9291        5.0603       12.9595        8.6201       12.3517       13.5766       21.3437       25.6918       30.2188       17.7211       14.4401        9.8530        9.5553        8.4695        5.7564        4.8905        4.3275        4.1132        3.7132        4.1312        4.0782        3.2207        3.0137        3.9176        4.5652        4.1231        4.2438        6.3797        3.9577        2.6065        2.2718        2.7514        2.5197        1.6545        1.2423        0.9896        0.9547        0.7126        0.5909        0.9540        1.0261        0.3223        0.3116        0.5354        0.5582        0.2954        0.2640        0.4679        0.4403        0.0297        0.0280        0.1800        0.2588        1.3193        1.8263        2.0826        1.9621        1.3778        1.5504        1.1368        0.6168        1.7114        1.5881        3.2464        3.0403        3.3103        2.6831        2.2753        2.7484        3.2421        4.9854        1.9793        1.7066        1.8667        1.4893        0.8764        2.1283        7.2633        4.8178        5.2307        5.9096        6.0547        3.1058        1.5925        2.3373        5.6639        8.3943       12.2155       11.0763       11.6268        9.2159       11.6540       17.4813       32.0760       44.4933       37.6651       28.6455       30.4935       43.1030       38.1356       31.6643       36.8646       42.4296       46.1796       54.4472       61.2964       35.7574       37.9857       39.4029       30.4223       36.9222       50.6271       41.2201       40.4686       51.5555       51.9474       52.6202       60.4229       46.1533       32.1345       46.6799       37.8292       30.4708       40.9815       44.5825       48.2112       24.4915       27.6083       25.4057       27.5093       47.0259       47.4705       43.6687       44.7718       47.4995       54.9474       73.9003       68.8541       64.5103       82.2534       89.1739       77.4191       70.3942       91.9003       62.2294       55.8991       44.2163       57.8205       63.2959       58.3335       59.6491       60.7931       68.6372       70.3760       65.7737       78.2106       80.7522       77.2858       78.3947       82.8733       84.6791       87.6984       93.4070       99.4630       83.4337       88.8776       83.4285       69.9486       67.3491       63.1194       65.7274       68.6078       60.2783       62.9858       59.5599       53.9788       52.3557       56.6036       45.0575        0.0000        0.0000        0.0000        0.0000        0.0000        0.0000        0.0000        0.0000        0.0000        0.0000        0.0000      116.4000       97.6739      101.8128       99.0100        0.0000        0.0000        0.0000        0.0000        0.0000        0.0000        0.0000        0.0000        0.0000        0.0000        0.0000        0.0000        0.0000        0.0000        0.0000        0.0000        0.0000        0.0000        0.0000        0.0000        0.0000        0.0000        0.0000        0.0000        0.0000        0.0000        0.0000        0.0000        0.0000        0.0000        0.0000        0.0000        0.0000        0.0000        0.0000        0.0000        0.0000        0.0000        0.0000        0.0000        0.0000        0.0000        0.0000        0.0000        0.0000        0.0000        0.0000        0.0000        0.0000        0.0000        0.0000        0.0000        0.0000        0.0000        0.0000
        0.0000        0.0000       11.3813       15.7356        0.0000       12.6524       18.2031       22.3053       25.1582       17.9046       12.1093       14.2195        9.5751        6.8723        5.2318        4.6074        4.0782        3.6315        3.5316        3.8826        3.9824        4.2080        3.4792        2.9273        2.8313        2.8964        2.6817        2.4937        3.4078        2.3431        0.8657        1.2796        1.6574        1.8405        1.3568        0.6871        0.6928        0.4829        0.4330        0.3351        0.3244        0.4034        0.3031        0.3200        0.3074        0.2892        0.2645        0.9280        0.5558        0.0325        0.0309        0.3769        1.0690        2.0622        2.0622        1.4053        1.6918        2.1270        2.5386        3.4541        3.1884        6.1029       14.2148       10.8992       11.0213        7.6029        2.9910        3.4635        4.4008        4.2834        3.4891        2.2954        2.1486        2.2715        2.0421        3.0181        4.7405        5.4601        2.6819        7.6927       10.0971        5.7466        2.8935        4.1089        4.4823        4.3234        3.1765        3.0891        4.0883        7.5658        5.1739        8.0217       11.9361       19.1473       22.0729       24.0309       21.3865       25.0259       21.6268       25.0501       28.2386       47.8081       44.1436       46.8960       52.7802       61.3629       58.0786       49.6165      125.2017       95.9677       52.1163       61.6603       51.0938       50.0565       60.1489       45.4445       42.0211       50.8016       47.0366       35.2331       28.7066       27.3074       29.0061       47.9522       57.1940       47.3850       39.8961       41.2824       35.1442       40.6162       50.7256       54.2682       61.5773       60.9527       67.0289       82.0940       92.4227       83.2373       79.5874       68.8683       68.1141       77.2829       78.0695       88.3999       70.2762       54.3036       50.4620       72.9682       76.0518       74.9294       72.6494       72.1484       80.2694       80.0162       87.1649       90.6898       88.2076       85.1898       85.8937       93.9622       96.4312      100.7424      108.3974      108.9827       86.4014       76.2237       78.1702       71.6753       69.1785       72.8235       74.2669       73.9454       67.7269       65.4692       65.1872       63.4453       64.8176       67.1404       73.4644       61.7228        0.0000        0.0000       83.1334        0.0000        0.0000        0.0000        0.0000        0.0000        0.0000      129.7200      123.1200      103.9555        0.0000        0.0000        0.0000        0.0000        0.0000        0.0000        0.0000        0.0000        0.0000        0.0000        0.0000        0.0000        0.0000        0.0000        0.0000        0.0000        0.0000        0.0000        0.0000        0.0000        0.0000        0.0000        0.0000        0.0000        0.0000        0.0000        0.0000        0.0000        0.0000        0.0000        0.0000        0.0000        0.0000        0.0000        0.0000        0.0000        0.0000        0.0000        0.0000        0.0000        0.0000        0.0000        0.0000        0.0000        0.0000        0.0000        0.0000        0.0000        0.0000        0.0000        0.0000        0.0000        0.0000        0.0000        0.0000        0.0000        0.0000
        0.0000        0.0000        0.0000        0.0000        0.0000       10.2541       12.4394       20.1686       21.7766       19.2796       15.9583       13.7999       12.8654        6.7581        5.1625        4.1479        3.8957        3.6040        3.7195        4.5974        4.5156        3.9447        3.4082        2.8985        3.3157        2.1270        1.5748        0.7565        0.6755        1.2977        2.8242        1.1417        0.1881        0.3341        0.3023        0.4385        0.4662        0.5001        0.5353        0.4538        0.4323        0.4085        0.3041        0.3170        0.3008        0.2818        0.2616        1.2001        0.3581        0.8090        0.9665        0.9052        1.2251        1.8244        1.9629        3.0349        5.9060        5.3786        7.5570       10.4432       10.5558       14.5697       25.6445       11.4366       10.0078        8.2041        4.9440        5.2545        7.2899       96.5103        3.8346        2.5256        3.0015        2.3084        1.6923        3.8628        5.5652        4.4383        8.6686        4.6638        5.4977       10.2322        8.2330        4.7760        4.3853        2.6354        2.0555        4.4887        7.8809        8.5374        8.3741       15.0564       16.6571       13.3473       17.2740       19.0490       14.4923       13.5898       17.4059       25.2145       37.1963       64.4715       50.7392       42.2819       58.2437       60.0513       67.1899       52.5086       78.9113      102.4008       61.3245       56.4546       56.0496       57.4343       56.2941       47.5267       47.5893       40.1467       39.9365       36.6558       31.7764       30.1036       22.7075       30.1288       30.7665       36.9679       38.1499       43.8375       46.3629       51.0280       47.8535       52.3410       53.2623       52.5540       71.4733       83.2999       80.2355       76.7194       73.6100       77.8452       74.1166       60.9001       59.7762       53.6682       45.0151       46.2366       60.6254       81.1668       94.0914       94.8910       91.2701       87.6385       93.0411       92.7112       92.4842       92.1231       90.4206       94.5237       98.7004      109.7745      110.6087      112.8173      127.0334      108.9577       80.5825       79.9057       86.1884       79.2374       77.7083       79.8802       82.1128       86.0335       93.0938       89.9975       84.9201       82.3639       75.1876       68.6711       75.3751       93.1096       93.0635      100.8202       87.9427      111.7954        0.0000        0.0000        0.0000        0.0000      148.2000      139.3800      113.2200      110.8459        0.0000        0.0000        0.0000        0.0000        0.0000        0.0000        0.0000        0.0000        0.0000        0.0000        0.0000        0.0000        0.0000        0.0000        0.0000        0.0000        0.0000        0.0000        0.0000        0.0000        0.0000        0.0000        0.0000        0.0000        0.0000        0.0000        0.0000        0.0000        0.0000        0.0000        0.0000        0.0000        0.0000        0.0000        0.0000        0.0000        0.0000        0.0000        0.0000        0.0000        0.0000        0.0000        0.0000        0.0000        0.0000        0.0000        0.0000        0.0000        0.0000        0.0000        0.0000        0.0000        0.0000        0.0000        0.0000        0.0000        0.0000
        0.0000        0.0000        0.0000        0.0000        0.0000       20.1642       16.8729       11.1291       19.2115       20.2689       24.2974       17.9262       14.0506       14.0416       11.4702        4.2908        3.2052        2.8786        2.7591        3.5719        3.5094        3.6823        3.2799        2.3709        1.8002        1.4628        1.3561        0.7157        0.6406        0.8191        0.7273        0.2829        0.3039        0.4211        0.5371        0.9515        1.0241        1.0905        0.9908        1.3212        1.4565        0.6068        0.2788        0.6273        1.0034        1.2190        1.0543        0.9953        1.2199        0.8941        1.7515        1.1142        4.3618        9.2428       20.9598       14.2872       70.0166       15.3099       13.8486       11.9342       12.4606       15.5861       13.8489       14.2541       17.9644       16.4807       10.8745       15.3675       17.7937       31.4191        7.3945        4.9072        3.9553        2.6268        4.5010        6.2455        5.4635        5.6869        1.8443        2.9881        6.8764        4.5968        3.5929        4.7798        3.0330        2.9348        1.7796        1.7518        0.9037        5.8171        6.4235        9.0284        8.5369        8.5110       10.1297        9.5475        9.0556       14.9172       19.7608       22.8098       25.6420       31.9779       31.6445       29.9106       38.6536       45.8834       46.2869       47.5122       65.7089       79.7558       85.9971       76.1825       82.8988       80.3970       80.3242       66.8106       64.0173       59.2908       49.5476       39.7000       36.0198       37.5067       42.0948       36.7915       44.3230       41.5952       37.4169       41.1507       56.4707       54.4437       59.8454       50.7246       64.4162       93.5438      116.4801      134.9065      126.9751      112.4939      102.1207       87.5169       78.2513       71.9455       79.0777       52.2514       52.3116       65.9696       78.1378       95.3281       96.3536       85.5828       88.4945       94.8019      103.4600      113.8215      108.9918      106.8997      105.8184      109.8587      121.6908      117.0710      112.2295      108.9799      114.9795      103.2068       88.6361       87.5059       91.6115       92.8321       87.9350       94.7252      101.3396       98.9326       95.2790       99.8629       89.4217       80.7838       79.3433       67.1937       63.3688       72.7195       82.6409      101.6297      108.2077      146.3239        0.0000        0.0000        0.0000      151.5060      136.1050      110.1934      104.5680      119.6896      112.1289        0.0000        0.0000        0.0000        0.0000        0.0000        0.0000        0.0000        0.0000        0.0000        0.0000        0.0000        0.0000        0.0000        0.0000        0.0000        0.0000        0.0000        0.0000        0.0000        0.0000        0.0000        0.0000        0.0000        0.0000        0.0000        0.0000        0.0000        0.0000        0.0000        0.0000        0.0000        0.0000        0.0000        0.0000        0.0000        0.0000        0.0000        0.0000        0.0000        0.0000        0.0000        0.0000        0.0000        0.0000        0.0000        0.0000        0.0000        0.0000        0.0000        0.0000        0.0000        0.0000        0.0000        0.0000        0.0000        0.0000
        0.0000        0.0000        0.0000        0.0000        0.0000       27.8945       17.4938       12.3792       18.5338       19.7308       31.2930       18.3739       20.5068       17.9878       11.0597        5.5952        4.8882        3.0401        3.3310        4.0939        4.2066        3.9428        3.2046        2.1969        1.5386        1.3192        1.2308        0.8000        0.8164        1.1658        1.0636        0.7659        0.5105        0.2158        0.2585        1.2418        1.3623        1.7265        1.6580        1.5518        1.3425        1.6391        2.1724        2.6203        2.3234        1.6080        1.2295        1.3663        1.4387        2.3384        3.4966       10.1899       14.3434       12.7944       12.9488       12.4080       16.0555       25.2802       30.7760       23.2092       26.0997       24.5805       12.3356       24.1930        9.8931       11.2901       12.1894       10.9675       12.9740       15.1599       11.8075        7.8830       11.5937       11.1962        4.3011        3.0226        2.4149        2.7031        3.5873        4.1102        4.7832        4.4016        3.4428        3.8979        3.3955        2.8527        1.9675        1.6541        1.6180        1.0479        2.1720        8.8340       17.3010       15.2024        6.8591       10.7824       17.1315       21.6616       24.7328       31.1374       23.8504       38.8882       43.0608       43.5152       47.7336       40.9026       44.2894       40.9987       67.7518       84.3140       74.8397       77.6653      110.7031      128.2366      121.0640      117.3618       82.9728       72.2619       62.7724       51.3602       45.7985       53.1425       53.3309       38.9326       60.3559       66.7679       41.9141       52.3737       73.7006       79.2829       63.1348       80.3564      104.3322      114.3289      117.9931      119.7317      107.9285       90.4509       81.6529       85.3354       74.7576       74.9935       73.0369       72.1100       72.5356       87.7891       95.0358       97.1826       95.5110      106.2242      122.5291      114.5182      122.9971      133.2313      128.4582      109.6716      110.6281      119.9648      122.9744      122.7094      123.4146      131.2860      123.6874      113.3499      102.3386      104.1517       99.6991       96.6367       93.6761       97.7464      107.1860       97.6478       96.6840      103.6519      102.4158       92.1448       79.5657       70.0935       71.6544       79.2543       84.8200      102.9937      110.9471      139.8640        0.0000        0.0000      154.9697      130.7475      125.6469      112.9729      111.5660      110.5063      111.7032      129.1407      132.8586      112.2658      121.9147      157.9318        0.0000        0.0000        0.0000        0.0000        0.0000        0.0000        0.0000        0.0000        0.0000        0.0000        0.0000        0.0000        0.0000        0.0000        0.0000        0.0000        0.0000        0.0000        0.0000        0.0000        0.0000        0.0000        0.0000        0.0000        0.0000        0.0000        0.0000        0.0000        0.0000        0.0000        0.0000        0.0000        0.0000        0.0000        0.0000        0.0000        0.0000        0.0000        0.0000        0.0000        0.0000        0.0000        0.0000        0.0000        0.0000        0.0000        0.0000        0.0000        0.0000        0.0000        0.0000
        0.0000        0.0000        0.0000        0.0000       25.3040       24.4096       29.1103       21.0240       18.7654       27.9680       20.3469       13.9282       14.5476       10.6150       10.9828        6.9211        5.6753        3.5088        3.5602        7.0274        4.9852        3.2924        2.6528        1.8355        1.3673        1.2719        1.1066        0.7798        0.7995        0.8647        0.7598        0.1626        0.3572        0.4580        0.8157        1.7332        1.7989        1.6126        1.9808        2.4010        2.9163        3.2147        3.3087        2.8200        2.5380        1.3920        1.6875        2.2619        3.2116        5.9991       19.9140       17.4417       18.2615       25.9973       26.9039       27.0145       25.0338       29.7179       31.8159       36.2934       46.0367       34.8459       25.9647       12.6481       11.4109       17.8577       13.4691       14.6978       24.8577       29.3007       33.7287       37.5393       19.4792       13.9599        5.9224        6.6219        4.5959        4.9430        6.1002        6.9962       52.1498      103.5545        6.3435        6.3044        5.3655        3.1412        2.6534        1.7253        0.9711        3.2005        5.1006       14.6171       17.7805       13.4402        7.8303        5.5818        5.6366       13.9073       12.7228       13.4099       18.9000       27.0219       19.2129       33.3447       28.8524       30.1984       36.5572       35.3844       40.5475       49.1227       66.3304       77.3392       87.3294      112.9053       95.7740       87.9738       82.1545       73.8092       67.8479       55.6699       80.3015       76.0506       58.9450       57.4442       75.1176       70.7793       58.2185       64.0018       61.4097       45.2621       43.7091       52.1146       53.1038       62.1193       74.9995       80.0887       70.7270       74.6701       92.1453       98.4070      101.6773      106.2187       86.4978      103.3296      114.9712      112.4639      111.5168      126.3028      134.4697      138.2092      135.9587      129.1573      133.8831      132.9214      137.5854      128.8092      137.3251      151.0700      142.0557      147.1202      141.6489      139.0595      133.1409      122.7214      123.4732      110.7167      101.7594      103.1966      103.1104      105.7720      108.4385      109.0100      104.1771      107.7105      105.0580       92.1483       90.1675       89.4801       84.7954       91.5641       94.6435      103.3603      121.4608      178.2919        0.0000      162.2270      128.5312      120.1236      120.9451      115.0020      111.3792      124.3292      118.2406      119.0137      125.8434      127.9345      123.6756      120.1309      134.9686        0.0000        0.0000        0.0000        0.0000        0.0000        0.0000        0.0000        0.0000        0.0000        0.0000        0.0000        0.0000        0.0000        0.0000        0.0000        0.0000        0.0000        0.0000        0.0000        0.0000        0.0000        0.0000        0.0000        0.0000        0.0000        0.0000        0.0000        0.0000        0.0000        0.0000        0.0000        0.0000        0.0000        0.0000        0.0000        0.0000        0.0000        0.0000        0.0000        0.0000        0.0000        0.0000        0.0000        0.0000        0.0000        0.0000        0.0000        0.0000        0.0000        0.0000
        0.0000        0.0000        0.0000        0.0000       26.6797       28.3952       29.4813       20.0886       20.4341       24.8633       17.0773       11.6912       11.4363       10.8844       10.4642        8.7947        5.1625        4.0037        5.1124        6.2877        5.0344        3.0013        2.4952        1.5462        1.3124        1.4059        1.0807        0.7785        0.6140        0.6159        0.6713        0.1654        0.1774        0.1787        0.7374        2.2241        2.0523        1.9605        2.6735        3.0107        2.1485        1.9544        2.4244        2.1702        2.3466        1.4478        3.4484        8.8800       18.1443       21.5150       27.8816       12.6121       19.3424       21.4355       22.2042       20.6188       22.7356       30.8178       33.8759       25.0571       14.9300       14.5881       17.3189       14.6145       20.3364       25.4597       17.5683       21.6395       25.1339       29.2702       37.6618       57.3694       53.6634       30.1368       20.6523       19.4757       16.2130        5.3416        5.2870       13.2877      137.5585       91.9075        5.3597        6.8672        6.5096        4.9823        4.9402        6.8718        5.9261        9.7099        8.3907        9.6689        7.4951        6.8370      292.8695        5.6678        7.0468        6.8833        8.6941       10.2208       15.5040       14.5369       19.1138       23.6459       32.3979       28.1028       34.3185       35.1439       40.8899       51.2192       69.3730       82.1847       92.6011       80.5483       81.1368       77.0738       80.5010       86.7999       79.2021       82.6471       93.8314       67.0554       63.4449       49.5309       62.2502       47.1020       40.7315       38.2202       44.9751       37.8996       42.9232       60.8676       54.4751       70.7020       73.1625       70.8969       76.5901       83.5867       85.8847       96.9213      109.3221      115.3429      111.0809      131.0741      167.1302      153.4144      154.9509      161.2023      168.5871      153.3312      152.5163      155.0446      151.4715      156.4100      163.8302      159.3802      170.6811      166.1109      154.8546      153.6292      142.8662      140.8917      141.9323      132.4231      127.4513      122.1336      121.8364      124.5174      105.6587      109.3507      109.0705      105.8019      110.6508      117.2969      114.7924      104.1509      120.5728      126.1214      126.6001      127.1592      121.4628      120.6992      130.2923      143.1168      145.1624      136.1885      130.4826      117.3876      101.6097      104.7365      107.9887      102.2999       98.5198      109.1120      114.2596      110.4841      110.3144      113.9332      118.6415        0.0000        0.0000        0.0000        0.0000        0.0000        0.0000        0.0000        0.0000        0.0000        0.0000        0.0000        0.0000        0.0000        0.0000        0.0000        0.0000        0.0000        0.0000        0.0000        0.0000        0.0000        0.0000        0.0000        0.0000        0.0000        0.0000        0.0000        0.0000        0.0000        0.0000        0.0000        0.0000        0.0000        0.0000        0.0000        0.0000        0.0000        0.0000        0.0000        0.0000        0.0000        0.0000        0.0000        0.0000        0.0000        0.0000        0.0000        0.0000        0.0000        0.0000
        0.0000        0.0000        0.0000        0.0000       41.5672       45.0138       50.5597       25.7459       32.2223       29.3927       26.8165        8.6749       15.4561       16.0715        8.8213        8.9539        8.2750        9.3534       11.0488        7.7224        6.1732        3.6751        4.6423        4.0849        3.7308        2.6066        2.1921        1.1299        0.7283        0.6267        0.8415        0.5903        0.8066        1.0342        1.5397        1.8977        2.2728        2.0925        2.3463        2.3932        1.3359        1.4824        2.0611        3.6049        5.8862       16.5195       24.4554       16.8509       12.7954       12.0647       15.7063       26.8669       44.4464       38.8291       34.3911       32.3248       44.9531       40.7994       39.4677       18.1638       19.7337       21.4626       14.3200       13.9849       15.4521       29.4382       43.0593       35.2287       33.1928       59.8334       78.2973       73.7907       59.9084       31.4037       36.6334       50.4503       21.7947        8.5607        8.6135       11.2898       11.1320        8.9583        7.4926        5.8295        4.2806        3.3355        2.8442       47.6200       34.7343       48.6171       85.0118        6.0957       11.7271        1.8684       25.6126        9.4288        3.1995        5.2863        6.4063        5.1329        8.9938        8.1374       13.9728       21.8603       26.5196       27.8449       30.0137       31.9487       35.7350       56.7441       41.8217       57.2282       64.0257       69.6029       67.5999       53.9081       58.5606       59.8452       56.1399       59.3438       58.6504       48.8535       45.7087       46.5795       47.3615       42.3178       38.9059       55.3254       60.2176       59.7392       68.0667       87.6982       88.0404       93.4182       97.3882      101.3681      106.7790      100.6657       99.7131      107.0973      122.5387      127.3161      128.6928      134.6142      167.0199      186.3342      179.5965      168.8376      167.2710      177.7937      163.3595      151.9030      163.8715      166.8644      169.8798      178.7634      177.0078      159.2841      152.4003      140.4017      134.2915      143.2236      142.8638      147.1869      130.9015      125.1435      126.6428      115.7918      102.4992      103.9605      111.0292      127.3882      121.9712      129.5485      137.6174      141.6233      150.3798      163.8804      167.1229      179.2478      182.5643      170.4601      166.5277      147.0936      137.0460      127.0736      124.7728      102.6924       94.9027       95.1566      103.1753       77.5777       72.8239       74.0805       83.6950      108.5696       91.3112       90.9413       97.8093        0.0000        0.0000        0.0000        0.0000        0.0000        0.0000        0.0000        0.0000        0.0000        0.0000        0.0000        0.0000        0.0000        0.0000        0.0000        0.0000        0.0000        0.0000        0.0000        0.0000        0.0000        0.0000        0.0000        0.0000        0.0000        0.0000        0.0000        0.0000        0.0000        0.0000        0.0000        0.0000        0.0000        0.0000        0.0000        0.0000        0.0000        0.0000        0.0000        0.0000        0.0000        0.0000        0.0000        0.0000        0.0000        0.0000        0.0000        0.0000        0.0000        0.0000
        0.0000        0.0000        0.0000        0.0000        0.0000        0.0000        0.0000        0.0000       27.9788       23.8613       17.3738        7.0094       12.8969       13.4165        6.8217       10.0047       17.6728       15.0610        8.3512        8.5716       11.3450        6.4359        5.3435        6.6831        4.7997        3.4972        2.1408        3.9185       15.6424        1.4701        1.1984        0.3968        0.8284        1.2093        1.9397        2.8900        3.4687        3.1900        1.9344        2.1558        2.2358        2.9451        5.5981       10.8666       10.7107       11.3370        8.1626        8.3065       10.2709       12.0491       24.7270       46.8321       49.4101       53.2894       43.9735       34.6968       37.5633       60.7439       70.2473       28.1691       38.2473       33.6434       19.6709       31.9564       26.5660       37.4302       52.3765       78.1687       75.9115      120.1582      115.9348      128.2353      142.1696       70.1832       45.7540       63.0119       30.8340       23.2886       42.4113       19.9557       12.4167       12.5149       11.1465        7.9941        6.5226        7.5037        5.9920       11.3874       16.6644       16.2459       23.7120        6.0859       21.4569        0.6132        0.6813        1.3835        1.7945        2.1473        2.6987        4.4413        5.2895        7.8078        8.9042       16.3928       19.3579       25.9649       26.7258       32.4013       40.9200       51.2748       46.6770       52.6899       53.7755       55.4884       58.3779       49.5115       49.5063       52.4195       48.2180       46.6290       49.0084       48.0159       49.1855       66.3368       43.9558       43.9625       55.7913       69.9000       82.8800       92.9220       96.9078       99.4811      101.4029      105.1866      108.1354      113.3200      114.1213      126.4830      132.6770      135.1833      138.8608      125.5313      133.1423      152.4274      161.0860      200.4380      207.9796      190.2827      175.4935      183.3238      170.1131      174.9714      156.7158      155.4876      159.4189      183.7646      187.3419      158.7076      154.8764      148.6170      145.6041      149.4352      148.5990      128.0051      112.0649      109.7147      112.9257      118.8130      113.9617      118.4400      126.4497      137.1098      137.5283      150.8365      156.3182      170.2805      177.9442      183.0647      193.0619      207.9978      206.6001      192.4204      171.6976      137.6270      127.4823      130.4558      124.1089       96.6374       93.8445      100.7684       92.1909       72.2074       72.1984       73.0692       82.3913       83.0389       82.6920        0.0000        0.0000        0.0000        0.0000        0.0000        0.0000        0.0000        0.0000        0.0000        0.0000        0.0000        0.0000        0.0000        0.0000        0.0000        0.0000        0.0000        0.0000        0.0000        0.0000        0.0000        0.0000        0.0000        0.0000        0.0000        0.0000        0.0000        0.0000        0.0000        0.0000        0.0000        0.0000        0.0000        0.0000        0.0000        0.0000        0.0000        0.0000        0.0000        0.0000        0.0000        0.0000        0.0000        0.0000        0.0000        0.0000        0.0000        0.0000        0.0000        0.0000        0.0000        0.0000
        0.0000        0.0000        0.0000        0.0000        0.0000        0.0000        0.0000        0.0000        0.0000        0.0000       19.5217        9.4243        6.9351        9.0490        8.8765        9.9082        8.7989        7.7578        7.5075        7.0687        6.7723       10.9400       13.2610        7.3340        5.5504        4.8542        3.7369        5.5090        2.6316        2.3403        2.3088        3.8512        1.8555        1.9854        2.7924        8.3241       13.5263       10.9888        8.1783       12.4933        9.6412       11.3605       11.6004       13.9431       10.7734       12.2594       11.8319       20.9852       18.3064       23.6352       34.6184       42.5966       45.5273       60.5060       71.2444       38.9852       37.4427       40.7988       77.8078       54.5951       27.0564       26.9169       36.1968       18.9002       18.2145       20.6153       45.1143       95.7455       75.1482      107.4032      128.4174       99.3160       91.4053      110.0317      108.4635      101.4994      108.3577       87.9531      111.9920       35.8919       23.4307       24.9566       27.7311       20.6757       14.6513       12.8415       12.3392        7.6897        5.9171        6.8309        5.9698        5.7487        5.1094        3.2272        1.3396        2.3691        2.7437        3.2158        3.7058        5.6659       13.0473       13.1415       19.8523       20.0895       20.1271       24.9956       29.0685       33.9348       44.1295       53.2584       57.3069       59.6595       52.7064       58.5587       57.9628       48.7646       50.4877       50.6890       44.8668       42.5401       46.3288       53.4789       41.5063       47.5693       40.2717       39.4589       45.1588       70.7255      104.6817      100.1974       95.2876      107.4577      108.5855      115.2141      116.8885      133.3488      143.6351      155.3359      157.4301      137.8111      146.3786      144.0794      150.9477      142.7540      156.5435      200.4596      211.3962      204.0217      203.0899      196.0674      172.2996      170.8173      159.0446      167.2034      185.8858      189.0884      189.0330      173.1121      169.1576      160.6940      157.8625      151.8993      139.4254      135.0664      121.4411      119.5319      128.3760      132.6023      141.5408      135.7644      130.8219      146.3262      155.4109      162.6328      163.8690      185.4052      189.7395      200.6574      204.6658      214.6019      204.6243      191.0010      172.7269      144.1359      157.8185      125.7370      110.7383      102.6092       93.6208       92.0520       98.9994       77.3046       77.6475       74.5021        0.0000        0.0000        0.0000        0.0000        0.0000        0.0000        0.0000        0.0000        0.0000        0.0000        0.0000        0.0000        0.0000        0.0000        0.0000        0.0000        0.0000        0.0000        0.0000        0.0000        0.0000        0.0000        0.0000        0.0000        0.0000        0.0000        0.0000        0.0000        0.0000        0.0000        0.0000        0.0000        0.0000        0.0000        0.0000        0.0000        0.0000        0.0000        0.0000        0.0000        0.0000        0.0000        0.0000        0.0000        0.0000        0.0000        0.0000        0.0000        0.0000        0.0000        0.0000        0.0000        0.0000        0.0000        0.0000
        0.0000        0.0000        0.0000        0.0000        0.0000        0.0000        0.0000        0.0000        0.0000        0.0000       23.5298       15.1903       14.4702        8.9630        5.3742       10.6861       10.4378        7.4896        5.3456        6.2826        8.8940        8.8639        6.4846        5.6570       18.9618       13.9787        6.7705       13.6936        7.2621        4.6802        4.7541        8.8093        5.9866        9.0387        5.2698       13.3318        7.4867        8.8053        4.3575        4.9822        7.1372       10.7148       47.6986        2.8003        4.8655        4.5728        6.1471       11.6250       10.5266       19.2070       20.2151       46.3914       68.2877       83.8795       77.3360       52.1316       52.2819       62.8093       70.4425       38.4605       20.9981       33.1130       30.5428       26.2546       14.3685       22.7573       38.0722       75.2913       93.6746       84.1402       79.2160       68.7793       86.3725       68.2837       89.2575      156.4071      160.1394      141.7870      123.3661       98.4083      109.2165       55.4095       53.7199       42.9031       25.9971       26.1066       23.4130       21.4892       19.8216       13.9637       18.1204       20.3395       10.3483        9.0229       12.7385        7.9072        9.9488       13.0043       13.5350       13.3202       10.5174       13.7262       20.9289       25.2545       25.7724       40.9192       37.7276       36.4870       37.5942       43.3706       41.0918       49.2606       51.5840       53.1853       59.1216       47.3996       52.6529       60.6491       58.0582       52.2444       47.5354       44.4176       41.5902       44.3513       48.4052       47.0194       48.6034       83.5379      100.2932       98.5490       84.7214      103.9692      118.7692      140.1660      165.7590      138.3999      161.6343      168.0334      169.9722      153.4056      162.8810      181.3649      172.0996      153.3937      166.2246      197.0008      188.4730      197.3496      200.3284      172.6412      166.1227      174.9346      185.0382      193.4657      202.4960      201.2495      195.2383      189.2959      181.3652      166.8685      163.8466      151.1894      140.3802      136.1991      129.8276      131.1823      143.5690      142.5203      140.7439      145.1223      142.0312      176.3098      178.6346      162.5546      178.9965      192.0781      196.0359      194.8739      194.5203      204.6976      206.8022      182.2747      168.8033      138.4596      118.0278      106.2395      100.9447      101.9464       99.8625       93.8918       96.8066       81.2670       80.4800        0.0000        0.0000        0.0000        0.0000        0.0000        0.0000        0.0000        0.0000        0.0000        0.0000        0.0000        0.0000        0.0000        0.0000        0.0000        0.0000        0.0000        0.0000        0.0000        0.0000        0.0000        0.0000        0.0000        0.0000        0.0000        0.0000        0.0000        0.0000        0.0000        0.0000        0.0000        0.0000        0.0000        0.0000        0.0000        0.0000        0.0000        0.0000        0.0000        0.0000        0.0000        0.0000        0.0000        0.0000        0.0000        0.0000        0.0000        0.0000        0.0000        0.0000        0.0000        0.0000        0.0000        0.0000        0.0000        0.0000
        0.0000        0.0000        0.0000        0.0000        0.0000        0.0000        0.0000        0.0000        0.0000        0.0000       37.5214       38.5474       34.7287       55.4641       27.5238       15.7224       11.9009       17.0258        8.4234       10.5516       12.5830       15.3367       20.7273       10.2629        8.4670       14.0591       17.3517        7.2988        4.9804        6.2382        9.3396       13.4620        8.8973        9.1739        7.0719        5.5612        8.5157       11.4493       12.8904        9.3890       10.2477        6.5643        7.2159        0.9650        2.7881        2.8909        3.7655        8.4204       17.0659       30.3436       44.3414       39.5704       30.8323       29.2099       20.0260       34.2054       48.6373       54.0265       46.1583       14.2833       12.2344       12.1270       17.7041       14.5267       13.3105       18.4951       30.0803       38.8683       36.5583       13.7172       24.1726       60.8775       70.0375       71.1297       52.5415       56.1281       65.2843       67.6079       68.8085       74.7249       57.5900       47.8085       48.0408       38.2904       37.1775       35.4827       29.3644       27.4364       29.9018       24.9469       24.4634       17.9960       18.7006       18.9229       22.3149       25.3834       25.1652       19.7905       24.8325       34.0875       26.4950       22.1511       29.8077       30.3208       30.0865       38.0233       49.8348       49.7260       47.8967       46.5632       45.1760       50.1346       54.5974       52.9949       58.0786       65.7808       67.8120       71.9131       75.5730       54.3842       53.8035       46.4074       63.2970       61.4992       51.6271       56.8692       68.1741       91.5320       93.3113       96.4335       98.9184      110.7491      127.9935      141.8687      147.8853      157.7793      169.8305      200.9261      216.2146      193.9277      197.1118      200.5174      198.9447      199.5011      204.3142      217.2742      214.5547      237.3444      225.5129      218.4155      214.3943      237.2749      232.9523      239.8929      241.3242      231.8652      227.8396      229.4760      202.0045      189.5406      176.8518      182.3689      168.8139      191.5466      176.6273      173.3444      180.4594      176.3001      187.4667      176.6929      184.1001      238.1726      223.3355      208.7211      234.5167      208.8660      198.0880      186.3554      182.2975      174.7494      159.4316      150.7950      166.7168      121.2942       82.5891       75.1309       77.7165       97.4403      100.1802      101.2285        0.0000        0.0000        0.0000        0.0000        0.0000        0.0000        0.0000        0.0000        0.0000        0.0000        0.0000        0.0000        0.0000        0.0000        0.0000        0.0000        0.0000        0.0000        0.0000        0.0000        0.0000        0.0000        0.0000        0.0000        0.0000        0.0000        0.0000        0.0000        0.0000        0.0000        0.0000        0.0000        0.0000        0.0000        0.0000        0.0000        0.0000        0.0000        0.0000        0.0000        0.0000        0.0000        0.0000        0.0000        0.0000        0.0000        0.0000        0.0000        0.0000        0.0000        0.0000        0.0000        0.0000        0.0000        0.0000        0.0000        0.0000        0.0000        0.0000
        0.0000        0.0000        0.0000        0.0000        0.0000        0.0000        0.0000        0.0000        0.0000        0.0000        0.0000       38.1790       44.0177       57.6238       54.8329       21.1250       25.9883       21.5883       11.3813       14.0841       12.0617       12.9418       15.4135        8.9051        5.2827       11.5027        9.3083        6.5422        5.9827       10.0745       15.8067       13.9354       14.9357        5.5364        5.4012        9.0740        6.5278        7.3665        6.4263        6.7791        8.2183       10.7450       10.0619       11.9374        6.4297        2.2223        3.2271        8.9604       18.0542       26.5178       32.9005       52.4888       42.1442       33.8966       41.3583       32.7767       59.9707       52.1755       48.8225       21.3542       34.6079       42.1877       58.2384       57.8237       33.6526       51.0248       46.1235       10.0556       12.9002       24.3271       34.5671       49.0776       51.6955       47.4145       53.8304       79.5127       92.0536       86.2508       71.1281       50.2135       53.0673       51.6348       61.7375       54.0190       50.4608       50.3074       49.9503       44.5630       36.9552       34.6513       38.9753       39.8525       34.7195       35.3750       31.4240       26.1317       27.8409       34.7716       34.8881       47.7663       40.5284       45.1849       50.4485       43.1212       50.6512       53.7422       52.9624       60.5846       47.8656       42.7766       44.1471       52.4530       58.0457       63.6063       74.3918       85.9178       87.3425       85.0078       78.7699       73.4689       62.4660       53.7148       50.3040       63.2209       65.9660       68.0715       74.6279      121.6783      129.0548      126.9055      117.6182      140.0769      165.5386      157.1751      156.3580      164.8725      190.7786      223.0855      254.4252      230.0964      212.2374      211.1244      217.4317      245.8733      241.2073      240.0825      224.5255      269.7824      279.6475      270.7071      268.9961      285.5291      268.3428      262.7556      257.6099      253.6163      233.7374      226.4850      207.2185      208.1784      192.5632      192.9249      187.1429      194.5559      179.1743      174.9754      183.6010      204.5080      196.7043      196.8454      216.4174      206.6813      208.5106      217.5930      211.4919      194.3294      187.6175      184.1923      165.0000      152.4946      132.3846      154.7420      134.5183      110.6589       72.6864       69.6377       77.2304       89.1459      101.2019        0.0000        0.0000        0.0000        0.0000        0.0000        0.0000        0.0000        0.0000        0.0000        0.0000        0.0000        0.0000        0.0000        0.0000        0.0000        0.0000        0.0000        0.0000        0.0000        0.0000        0.0000        0.0000        0.0000        0.0000        0.0000        0.0000        0.0000        0.0000        0.0000        0.0000        0.0000        0.0000        0.0000        0.0000        0.0000        0.0000        0.0000        0.0000        0.0000        0.0000        0.0000        0.0000        0.0000        0.0000        0.0000        0.0000        0.0000        0.0000        0.0000        0.0000        0.0000        0.0000        0.0000        0.0000        0.0000        0.0000        0.0000        0.0000        0.0000        0.0000
        0.0000        0.0000        0.0000        0.0000        0.0000        0.0000        0.0000        0.0000        0.0000        0.0000        0.0000        0.0000        0.0000        0.0000       43.6752       35.8689       41.3448       15.0871        9.6944       14.3553       15.3768       12.3134       12.1046        3.3834        5.8206        9.0840        8.2614        4.7405        8.7580       23.6891       34.1686       39.4733       24.3619       11.4654       14.1448       11.9849       15.6145       11.1494        6.9971        8.9167        7.9149        8.2381        9.7098        7.3318        6.6009        1.1752        5.8482       26.0574       51.1652       52.2639       54.1638       59.5915       56.5924       67.5621       65.3949       37.6405       61.0323       57.8180       51.7886       39.6904       37.6078       38.6296       29.0846       18.3139        8.1150       12.8862       15.3317       15.0660       15.0649       24.0233       41.3891       45.0741       52.7665       55.5825       47.8803       73.6352       87.1372       84.6816       96.6202       98.3138       81.1054       86.4201      110.8213       68.9706       65.4586       67.4541       68.1611       53.7222       48.6016       45.2098       56.7362       55.1904       83.4656       67.9394       59.2140       48.5111       56.5493       73.0579       70.4385       88.9397      128.2417      125.4536       58.1032       61.8234       85.5865       62.5391       62.7015       58.2452       45.5033       60.0579       77.1664       72.9187       74.2900       78.1739       87.6179      101.9514      110.8402      107.6008       93.0574       97.0401       77.0716       92.1328       76.3389       84.8483       79.6570       98.7462      100.9159      131.2471      107.5498      116.3171      130.2563      179.5675      203.6108      162.8195      177.3534      193.8633      210.4946      253.6375      270.6003      247.6290      256.7183      274.0669      276.1361      284.7719      288.9808      273.8388      282.4506      310.6090      312.7976      298.2393      313.9807      312.9536      296.9221      297.0173      314.3855      283.3582      258.1583      245.5052      226.9426      238.3961      219.6762      196.7727      185.7438      174.9181      178.3598      176.2408      207.3252      221.5287      224.4454      227.8227      213.8886      196.3759      198.5087      186.4711      181.7391      169.7915      160.3582      160.7291      159.6949      123.0332      116.3637      121.1646      111.2328       94.4702       82.0411       93.3303        0.0000        0.0000        0.0000        0.0000        0.0000        0.0000        0.0000        0.0000        0.0000        0.0000        0.0000        0.0000        0.0000        0.0000        0.0000        0.0000        0.0000        0.0000        0.0000        0.0000        0.0000        0.0000        0.0000        0.0000        0.0000        0.0000        0.0000        0.0000        0.0000        0.0000        0.0000        0.0000        0.0000        0.0000        0.0000        0.0000        0.0000        0.0000        0.0000        0.0000        0.0000        0.0000        0.0000        0.0000        0.0000        0.0000        0.0000        0.0000        0.0000        0.0000        0.0000        0.0000        0.0000        0.0000        0.0000        0.0000        0.0000        0.0000        0.0000        0.0000        0.0000        0.0000        0.0000
        0.0000        0.0000        0.0000        0.0000        0.0000        0.0000        0.0000        0.0000        0.0000        0.0000        0.0000        0.0000        0.0000        0.0000        0.0000        0.0000        0.0000        0.0000       31.6169       33.0957       33.1685       29.6985       14.6676        6.5011        5.3628       11.2848       11.1448       13.9035       19.2864       17.4347       20.5402       17.1688       15.9016       18.4957       21.4506       21.6063       20.8233       15.6953       13.2387       11.6048       10.3152        8.9703        7.6972        5.2336        7.9630       19.8778       30.0278       28.4720       37.5969       56.8342       69.9583       57.6060       45.3483       32.0592       24.3471       20.5954       44.2081       32.4978       34.5783       58.7547       63.0670       57.9101       44.7767       47.3908       15.4271       18.6582       16.1905       18.9103       20.2409       24.1454       38.9549       56.9790       55.9662       61.9714       82.8235       80.7055       77.7465       82.2731       84.5018      101.1559      108.4540      105.6010      126.1790      108.8596       95.4465       86.0415       74.0519       67.7328       64.9842       59.5235       63.4447       69.3159       67.7105       71.8570       78.8544       77.1463       98.6925       81.4125       80.5255       76.7060       92.4370       70.0686       73.2406       84.7123       99.5783       71.8083       65.0500       62.3984       58.8942       82.2096      109.2489      100.5447      111.8323      115.0202       97.4396      109.2683      109.7193      110.0193      100.5279      110.1822       91.9310       93.9945       78.7455      102.1813      103.6180       95.6133       97.9314      126.9757      147.3286      148.2664      140.2806      153.6384      173.3422      170.2851      216.3100      235.7001      237.6164      275.0577      276.9014      257.8758      288.0554      286.5999      280.0640      297.8334      302.9804      293.8468      299.0151      329.1796      315.6184      313.8825      307.9420      301.9866      316.8442      320.9232      323.0826      296.4503      279.4375      263.1478      247.0638      239.6097      212.1178      191.6897      175.0685      168.0180      167.9380      211.3695      202.5817      216.7126      230.6721      206.2395      179.5287      174.0856      165.1018      185.2765      203.9499      162.3194      141.2547      141.8563      121.5681      105.9686      104.7896       87.7833       80.1439       81.5325       84.4442       82.4335        0.0000        0.0000        0.0000        0.0000        0.0000        0.0000        0.0000        0.0000        0.0000        0.0000        0.0000        0.0000        0.0000        0.0000        0.0000        0.0000        0.0000        0.0000        0.0000        0.0000        0.0000        0.0000        0.0000        0.0000        0.0000        0.0000        0.0000        0.0000        0.0000        0.0000        0.0000        0.0000        0.0000        0.0000        0.0000        0.0000        0.0000        0.0000        0.0000        0.0000        0.0000        0.0000        0.0000        0.0000        0.0000        0.0000        0.0000        0.0000        0.0000        0.0000        0.0000        0.0000        0.0000        0.0000        0.0000        0.0000        0.0000        0.0000        0.0000        0.0000        0.0000        0.0000        0.0000
        0.0000        0.0000        0.0000        0.0000        0.0000        0.0000        0.0000        0.0000        0.0000        0.0000        0.0000        0.0000        0.0000        0.0000        0.0000        0.0000        0.0000        0.0000        0.0000       26.2519       15.6846       10.2891        4.3585        3.5572        3.7789        2.8977        6.7258        7.2547        6.3949        5.3355        3.3773        5.7577       12.7956       11.2621       12.8198        9.1976       10.1046        4.9901        3.5029        6.1065        7.6021       11.2716        3.5198       10.8727       11.6570        4.9621        5.4587       36.7157       39.3821       53.4005       56.3870       41.6029       44.0920       42.9357       80.0023       70.9577       56.4035       41.2165       55.7680       38.2120       43.6276       49.9271       28.8996       11.2265       22.3611       38.4899       37.5096       30.8119       14.2836       14.5063       33.4623       64.9717       49.2125       35.5154       50.4233       60.3040       52.6333       48.1263       57.7570       47.5342       82.1207       95.2637      102.7840       98.1537       78.5943       69.4383       63.0246       63.8934       77.1838       74.0262       66.8852       75.2006       73.9408      109.8677       87.0168       71.2776       69.9609       73.0951       78.2575       92.0442       91.3219       82.1292      102.2878      112.8600      123.1137       80.2235       68.9603       89.8855      104.9861      130.4044      158.3395      153.8334      169.6849      151.0386      135.6948      131.2500      153.0665      139.7581      134.7382      131.9253      137.2959      121.0581      117.6321      123.1658      105.2498       97.3853      103.5617      125.7845      134.1096      133.7344      140.6184      166.8094      194.2710      217.5835      230.6204      243.0104      263.0395      274.5981      273.9113      262.1608      260.8293      272.1827      275.7615      285.6133      293.7896      276.1114      291.8447      318.1949      324.8719      304.3809      287.6187      329.3640      342.0116      319.2106      304.9015      295.2855      288.0296      280.5222      274.3507      233.5210      218.7266      199.0009      191.0642      170.5184      191.8136      195.3948      207.0172      189.7925      175.8825      168.8473      169.4843      135.2993      136.5820      131.9769      153.5675       94.7779       84.1676       78.7482       79.4347       76.5579       71.0145       70.7176       91.5226       92.7612       68.0186       83.1825        0.0000        0.0000        0.0000        0.0000        0.0000        0.0000        0.0000        0.0000        0.0000        0.0000        0.0000        0.0000        0.0000        0.0000        0.0000        0.0000        0.0000        0.0000        0.0000        0.0000        0.0000        0.0000        0.0000        0.0000        0.0000        0.0000        0.0000        0.0000        0.0000        0.0000        0.0000        0.0000        0.0000        0.0000        0.0000        0.0000        0.0000        0.0000        0.0000        0.0000        0.0000        0.0000        0.0000        0.0000        0.0000        0.0000        0.0000        0.0000        0.0000        0.0000        0.0000        0.0000        0.0000        0.0000        0.0000        0.0000        0.0000        0.0000        0.0000        0.0000        0.0000        0.0000        0.0000
        0.0000        0.0000        0.0000        0.0000        0.0000        0.0000        0.0000        0.0000        0.0000        0.0000        0.0000        0.0000        0.0000        0.0000        0.0000        0.0000        0.0000        0.0000        0.0000       17.7492       22.5070       14.6024       13.9526       10.6890        3.3847        8.1048        4.6932        7.3068        9.4403        8.4826        3.4383        6.4930       16.3213       17.5334       18.0413       13.1688        7.8998        7.0842        3.8577        8.3573        9.7290        9.9636        6.4142        5.6080        9.9293       13.0138       13.1281       25.0890       25.2899       46.5574       52.0219       56.6615       47.8957       53.2854       72.8645       35.2989       19.8828       44.3169       47.3572       11.7495       14.2412       18.4075       22.9057       23.0383       22.7597       24.8221       19.9407       20.2656       51.5603       45.7570       27.4424       25.7907       30.6697       68.4374       89.4245       57.7816       51.5539       47.0382       61.5981       52.9928       82.2176       79.5151       93.1708      114.4128       91.3973       78.5248       79.1109       76.0032       88.2550       76.7499       84.1250      119.4362      118.1188      121.1089      116.8356      113.2918      131.3600      107.4011      115.5733      117.8249      115.3584       79.0547      104.5476      100.1420      112.0574       92.7912      104.0421      114.8636      136.2747      130.9236      171.6593      174.3084      172.9758      177.1316      164.7937      177.9539      168.2950      160.7641      154.7110      152.3875      136.4923      132.4436      111.6097      113.8777      103.5697      115.0657      111.7862      127.0125      131.2606      134.4760      155.5280      182.0919      214.0883      231.3065      252.4915      272.9365      298.5429      291.4657      279.6747      272.7991      293.1496      299.6220      279.1296      296.4941      291.6367      281.5248      273.6136      311.5042      319.9643      311.2928      296.4807      334.5630      329.3209      314.5872      292.9850      288.1404      281.5172      270.3163      264.3469      232.3069      219.1451      201.7276      204.0318      189.1684      207.3774      211.9357      185.9172      184.2797      170.1041      163.1750      161.9480      156.1208      126.8459       85.7291       86.6311       95.6306       85.8245       67.8803       56.0051       58.7909       58.8061       81.8040       90.1675       53.5929       53.1548       77.5406       86.8139       56.5815        0.0000        0.0000        0.0000        0.0000        0.0000        0.0000        0.0000        0.0000        0.0000        0.0000        0.0000        0.0000        0.0000        0.0000        0.0000        0.0000        0.0000        0.0000        0.0000        0.0000        0.0000        0.0000        0.0000        0.0000        0.0000        0.0000        0.0000        0.0000        0.0000        0.0000        0.0000        0.0000        0.0000        0.0000        0.0000        0.0000        0.0000        0.0000        0.0000        0.0000        0.0000        0.0000        0.0000        0.0000        0.0000        0.0000        0.0000        0.0000        0.0000        0.0000        0.0000        0.0000        0.0000        0.0000        0.0000        0.0000        0.0000        0.0000        0.0000        0.0000        0.0000
        0.0000        0.0000        0.0000        0.0000        0.0000        0.0000        0.0000        0.0000        0.0000        0.0000        0.0000        0.0000        0.0000        0.0000        0.0000        0.0000        0.0000        0.0000        0.0000        0.0000       10.6725       13.1303       11.2168        3.8843        4.7224       12.4246        9.0231       13.7750        9.4011       12.0654       17.6015       32.8547       23.3828       34.8191       30.5037       12.2777        8.5616       10.0196        4.4034        8.3249        6.9530       21.3516       19.0232        9.9006        2.4098        6.9267        5.0560       26.5470       19.0198       22.6619       19.0301       42.5060       43.7923       30.1825       27.2570       20.9744       16.5483       21.7202       24.2642       20.3071       32.9153       26.4882       50.5639       43.2402       31.7696       30.8640       27.9337       45.0112       90.3316       53.2253       39.1786       40.7239       28.7656       45.3484       56.0421       77.1666       71.2542       82.9464       65.5171       52.7677       53.9385       89.1551       97.6243      100.6005       82.8031       71.9294       73.9785       76.6527       87.5274       91.9542      115.3249      135.1404      125.2983      140.0531      145.0856      137.6900      138.7668      127.7818      124.4809      144.6655      132.4494      134.9482       71.1369       85.1331       93.5913       89.7219       95.5919      107.2856      107.3277      122.5414      174.9504      161.1532      169.1194      177.4577      163.3764      163.5228      180.2930      160.6129      151.5437      144.2859      137.3704      147.1691      140.7854      126.0172      112.4362      105.4447      124.6707      129.8689      139.9771      153.4433      175.9820      200.2657      215.0421      233.6033      241.8791      287.0397      295.9444      290.4298      291.6700      276.2108      287.1000      277.8077      273.4365      272.7245      262.1526      285.6906      265.7499      309.2186      303.9083      289.8608      284.1072      306.2351      318.1240      294.3071      281.7139      279.2677      273.2016      264.7908      262.1494      230.2924      228.7813      231.3704      223.0709      197.8058      206.9005      185.5203      207.6770      166.1124      136.9328      114.4114      119.5629      112.5976       79.2543       70.9335       64.0341       57.1775       51.2918       50.2551       45.6237       51.8560       71.1491       93.6206       62.9398       63.9167       56.9367       72.2220       50.2975       41.9205      114.7457        0.0000        0.0000        0.0000        0.0000        0.0000        0.0000        0.0000        0.0000        0.0000        0.0000        0.0000        0.0000        0.0000        0.0000        0.0000        0.0000        0.0000        0.0000        0.0000        0.0000        0.0000        0.0000        0.0000        0.0000        0.0000        0.0000        0.0000        0.0000        0.0000        0.0000        0.0000        0.0000        0.0000        0.0000        0.0000        0.0000        0.0000        0.0000        0.0000        0.0000        0.0000        0.0000        0.0000        0.0000        0.0000        0.0000        0.0000        0.0000        0.0000        0.0000        0.0000        0.0000        0.0000        0.0000        0.0000        0.0000        0.0000        0.0000        0.0000        0.0000
        0.0000        0.0000        0.0000        0.0000        0.0000        0.0000        0.0000        0.0000        0.0000        0.0000        0.0000        0.0000        0.0000        0.0000        0.0000        0.0000        0.0000        0.0000        0.0000        0.0000        0.0000       16.2837        8.4105        4.4874        5.4587        5.5223        5.0999        8.0374        6.3816       10.1702       10.4547       17.0063       21.3802       29.7818       32.2523       15.4226        8.8824        8.4763        4.6012       17.6666        3.2996        8.3235        9.1118       19.1986       12.9285       18.9505        9.4214       46.4584       47.2725       29.9611       15.2331        9.7817       27.2024       41.5008       59.2787       26.1981       24.4878       17.7857       11.3755       16.4151       28.9303       61.1005       84.3052       61.7959       43.2099       31.6881       39.2432       25.8515       53.6760       60.3251       80.7967       66.6164       89.3974       90.3605       42.6854       79.0651      105.5112      105.0633       72.8784       53.7453       65.1383       75.1841       98.0495       99.4905       86.6194       75.4709       79.9226       90.3736      105.8106       90.7906       85.0475      117.4737      131.5104      140.4426      154.2694      154.9996      124.6046      152.9462      140.3866      136.8105      121.4787      115.3886      108.1641       95.3507       79.7746       88.8151       96.5978      104.7227      126.3612      129.3071      136.8005      145.5071      194.8498      191.1098      164.4510      140.2163      156.8409      140.2237      131.4907      137.0164      171.3662      173.2424      154.4970      137.6577      128.3688      125.5443      139.2060      141.0215      138.4716      151.8835      174.8068      214.1299      217.9439      243.7570      256.4575      274.9618      296.5424      309.2312      321.3809      305.6060      273.1178      271.8334      270.0324      245.8322      269.1447      273.9210      280.1617      306.2986      308.4245      294.4099      286.4398      304.0201      315.9053      307.8279      290.7052      289.4203      260.8387      249.0659      259.2655      230.7584      221.1927      201.8948      209.5891      213.7904      190.8616      184.4606      148.6131      134.3714      128.3324       99.0565      101.0781       74.0490       65.1304       63.6630       58.6044       46.5950       49.0982       49.2161       47.2905       75.0885       86.4501       75.9771       52.5823       73.4358       68.6720       49.4343       41.5619       43.9873       44.4963       54.3548        0.0000        0.0000        0.0000        0.0000        0.0000        0.0000        0.0000        0.0000        0.0000        0.0000        0.0000        0.0000        0.0000        0.0000        0.0000        0.0000        0.0000        0.0000        0.0000        0.0000        0.0000        0.0000        0.0000        0.0000        0.0000        0.0000        0.0000        0.0000        0.0000        0.0000        0.0000        0.0000        0.0000        0.0000        0.0000        0.0000        0.0000        0.0000        0.0000        0.0000        0.0000        0.0000        0.0000        0.0000        0.0000        0.0000        0.0000        0.0000        0.0000        0.0000        0.0000        0.0000        0.0000        0.0000        0.0000        0.0000        0.0000        0.0000        0.0000
        0.0000        0.0000        0.0000        0.0000        0.0000        0.0000        0.0000        0.0000        0.0000        0.0000        0.0000        0.0000        0.0000        0.0000        0.0000        0.0000        0.0000        0.0000        0.0000        0.0000        0.0000        5.6724        7.2430        3.6750        3.6863        4.6526        6.5748        7.3977       10.0123        8.6095        7.3218       11.7199       15.3233       13.7380       10.1648       12.1736       17.9782        9.2547       10.4009        9.1088        7.6955       12.0626       13.4773       26.2480       15.0744       14.0263       10.4590       28.2273       76.6510       32.3787        9.2673        6.6028       10.0665       18.4762       40.7597       13.4081       21.5995       20.8427       25.0808       14.7360       23.2890       19.9986       33.8491       25.6797       20.5325       18.9435       20.9637       15.5796       20.9090       28.2699       38.2450       34.2637       42.2764       51.9123       44.6938       67.2690       61.4103       46.3475       49.7876       32.2175       57.7155       66.1401       73.4732       89.9683       66.5048       67.0972       64.4408       83.7874       79.9535       72.0410       88.7963      113.0557      119.4447      139.0639      128.6366      129.0057      134.2832      133.8495      123.0896      144.0806      127.2170      118.4655      114.5619       89.3290       82.9674       72.0095       78.6090      104.8762      123.4076      155.5593      152.9684      171.3250      216.8271      223.0787      192.8875      157.3259      158.2855      137.7877      128.7031      136.8334      146.2063      153.1730      139.2401      155.3109      148.4987      124.0715      141.0058      151.4163      139.9686      153.9689      173.7253      196.7212      214.7483      237.3129      260.5804      271.1521      288.5474      308.3767      302.4146      310.2391      300.2392      304.9319      298.9391      290.6745      301.3783      287.3571      286.9256      303.9046      297.3720      271.0508      263.8866      292.4264      344.3258      312.8232      289.6383      263.0620      224.1187      221.7778      210.4053      200.6584      195.5131      188.5139      170.1259      151.0889      147.7883      142.4571      121.6939      119.2447      101.7643       74.4146       65.2280       58.4362       57.8488       54.6057       48.3635       49.2295       49.3584       50.9444       54.6239       78.1476       59.9622       60.8488       58.6735       56.7583       76.9396      108.6404       52.0830       57.0692       55.7957       60.0145        0.0000        0.0000        0.0000        0.0000        0.0000        0.0000        0.0000        0.0000        0.0000        0.0000        0.0000        0.0000        0.0000        0.0000        0.0000        0.0000        0.0000        0.0000        0.0000        0.0000        0.0000        0.0000        0.0000        0.0000        0.0000        0.0000        0.0000        0.0000        0.0000        0.0000        0.0000        0.0000        0.0000        0.0000        0.0000        0.0000        0.0000        0.0000        0.0000        0.0000        0.0000        0.0000        0.0000        0.0000        0.0000        0.0000        0.0000        0.0000        0.0000        0.0000        0.0000        0.0000        0.0000        0.0000        0.0000        0.0000        0.0000        0.0000        0.0000
        0.0000        0.0000        0.0000        0.0000        0.0000        0.0000        0.0000        0.0000        0.0000        0.0000        0.0000        0.0000        0.0000        0.0000        0.0000        0.0000        0.0000        0.0000        0.0000        0.0000        0.0000       11.8217        9.3170        4.5588        8.1429       14.7180       15.0460        4.8788        7.0430       12.9733        9.5751       10.9035        6.3988        8.8364       10.4201       17.5120       14.4416        9.5105       29.8006       28.1115       10.5019       17.1332       15.0884       20.1390        3.9995       10.9512       18.7804       30.5057      164.7290       41.7708       49.6646       49.3639       44.1583       49.3166       35.7216       11.5506       12.1525       22.4384       23.8162        6.7586       14.0369       17.8751       15.0868       18.3833       27.0959       19.4000       11.0333       16.9090       32.0380       27.4633       31.7094       35.4947       38.5215       49.6514       53.0664       60.0099      101.8824       70.9944       57.1965       43.1871       71.6090       81.4336       86.7227       85.9426       89.3044       68.5832       79.5350       77.6798       80.5733       99.9753      100.6619      108.8626      128.0080      120.8645      118.5702      177.2139      134.6154      123.9835      118.5066      121.1745       92.6012      103.8609      108.7169       92.8708      103.2993       77.8109       84.8798      119.2139      135.3632      150.0438      150.1701      143.1720      164.4071      203.1186      179.6134      159.1314      168.1494      148.2864      169.2518      159.8876      120.2900      117.2541      111.7396      162.7759      149.4891      153.4207      130.7237      154.1568      158.2390      180.1199      187.4290      201.4250      224.4692      251.6194      264.3611      282.9110      305.0923      330.2185      298.4564      325.7196      322.8587      333.3579      326.4591      319.8473      323.3872      311.2184      287.7734      293.2596      281.1442      255.6332      255.5162      280.1939      287.9143      268.8768      249.8230      225.1696      203.5066      199.0378      211.4890      197.6190      192.5173      151.4883      141.5332      129.7300      122.3503      112.0051       98.6225       73.1670       61.7552       56.1079       55.4213       53.4398       49.8665       47.7567       44.6089       50.5423       54.4733       53.3467       48.9616       79.1062       57.7684       61.3718       55.8491       51.7091       49.8833       52.4158       52.8548       49.2328       48.5912       43.6547        0.0000        0.0000        0.0000        0.0000        0.0000        0.0000        0.0000        0.0000        0.0000        0.0000        0.0000        0.0000        0.0000        0.0000        0.0000        0.0000        0.0000        0.0000        0.0000        0.0000        0.0000        0.0000        0.0000        0.0000        0.0000        0.0000        0.0000        0.0000        0.0000        0.0000        0.0000        0.0000        0.0000        0.0000        0.0000        0.0000        0.0000        0.0000        0.0000        0.0000        0.0000        0.0000        0.0000        0.0000        0.0000        0.0000        0.0000        0.0000        0.0000        0.0000        0.0000        0.0000        0.0000        0.0000        0.0000        0.0000        0.0000        0.0000        0.0000
        0.0000        0.0000        0.0000        0.0000        0.0000        0.0000        0.0000        0.0000        0.0000        0.0000        0.0000        0.0000        0.0000        0.0000        0.0000        0.0000        0.0000        0.0000        0.0000        0.0000        0.0000       14.1864       14.6164       14.0136       12.6951       10.1127       14.4441        9.9628       10.9662       13.6967       11.3923        6.3271        5.6639        8.3678        8.6724       19.4204        4.6336       20.8499       31.3090       22.2311       13.1086       13.1913        6.2683        6.7391       14.3956       21.7661       42.7398       32.7920       32.0135       45.1696       64.9783       87.8206       82.7821       37.8112        9.9488        1.8760        7.6747        5.0708       17.4345       14.6903        7.0010       11.9524       16.0421       21.3353       15.8423       16.4141       10.6903       15.4065       24.9003       18.5284       26.2821       51.0028       32.4257       46.4574       43.4186       52.3931       61.4234       70.5493       71.6662       73.0127       84.2572       87.5364       81.3488       86.6957       76.4291       72.4962       82.3904       77.4818      103.0095      103.3265       95.8542      121.3266      115.7735      102.5517      111.5602      116.6579      134.2222      130.1623      125.6039      139.0115      115.1174      114.0943      124.7912      118.6676      116.0460      114.4948      123.7663      125.3435      141.3535      162.7543      168.9557      144.0411      157.1154      176.8868      180.9333      164.1492      161.8964      171.3582      172.2433      185.4548      152.8448      126.9990      144.1279      193.8317      183.0219      157.4845      135.5126      149.7835      165.3315      170.2319      174.4449      203.5675      224.5741      251.5502      288.1106      326.9102      338.9476      348.7198      333.1684      362.1497      371.9867      386.2962      349.9279      335.4657      317.9865      309.6341      303.0681      286.6917      270.9682      252.8134      231.5804      237.0341      235.9007      218.0211      211.6991      203.8358      172.2902      175.6241      161.9698      136.5067      140.6722      130.2443      125.2404      116.8039      120.7319      108.5709       84.9785       63.2233       55.3404       49.5556       49.7798       48.5316       45.2535       42.4002       54.9907       53.5743       49.7853       45.6263       42.9263       49.9045       50.5368       56.4689       50.1613       48.5948       44.6245       45.4819       45.1914       42.5204       41.4449       34.2246       31.5446        0.0000        0.0000        0.0000        0.0000        0.0000        0.0000        0.0000        0.0000        0.0000        0.0000        0.0000        0.0000        0.0000        0.0000        0.0000        0.0000        0.0000        0.0000        0.0000        0.0000        0.0000        0.0000        0.0000        0.0000        0.0000        0.0000        0.0000        0.0000        0.0000        0.0000        0.0000        0.0000        0.0000        0.0000        0.0000        0.0000        0.0000        0.0000        0.0000        0.0000        0.0000        0.0000        0.0000        0.0000        0.0000        0.0000        0.0000        0.0000        0.0000        0.0000        0.0000        0.0000        0.0000        0.0000        0.0000        0.0000        0.0000        0.0000
        0.0000        0.0000        0.0000        0.0000        0.0000        0.0000        0.0000        0.0000        0.0000        0.0000        0.0000        0.0000        0.0000        0.0000        0.0000        0.0000        0.0000        0.0000        0.0000        0.0000        0.0000        0.0000       16.4645       18.0286        8.4515        9.0628       11.7381       23.1367       17.6549       23.6211       14.0787       21.6252       10.5718        7.4281        8.2249       16.3029        9.6349       13.2997       11.7053       18.1858       12.1392       11.0009       10.9128       11.6798        7.9521        8.7303       18.9294       22.3814       21.8962       32.1326       37.8162       47.9116      246.6799       39.3763       16.4322       10.4957        6.2054        4.8562        9.7687        1.7797        9.1989       23.0405       19.1056       21.5175       29.0422       27.8836       24.5988       18.3122       25.6719       24.2624       26.5517       35.3942       38.0463       42.9019       62.5593       72.6364       66.2342       72.4043       64.0326       73.1699       67.9774       68.7694       63.6821       77.2220       69.5041       74.9778       69.1980       69.6287       97.8961       90.7943      110.5170      132.2782      132.3788      109.9717      112.2668      112.9558      146.2788      161.6320      167.1331      177.0997      161.5412      132.8743      122.4290      118.9448      140.1444      142.2253      139.3202      145.0098      172.1696      184.1771      166.4569      181.8426      197.7960      192.9082      215.9094      208.2173      192.1149      174.6938      175.3147      193.9642      197.4614      168.2816      157.1177      193.5214      193.6698      186.5221      170.2393      207.9437      225.6778      217.7248      203.1252      246.4514      292.1324      296.2803      317.4696      316.0853      338.2409      367.3487      379.1045      393.9633      404.1353      379.8503      361.9392      328.5150      321.7431      312.6807      304.5018      312.8994      266.8287      239.2996      211.3873      200.9564      194.2316      193.2590      183.2007      161.7522      141.1932      133.5262      128.9169      125.7609      121.2804      108.7971       98.3398       95.1548       92.5254       86.4770       73.7460       55.8973       52.5150       46.6606       49.7852       43.3760       41.4845       42.3799       45.2638       39.8701       39.1624       40.5330       40.7838       46.7698       45.6394       47.7570       43.6887       44.5976       42.7556       40.8203       36.9170       36.7166       30.8884       29.3359       24.9108        0.0000        0.0000        0.0000        0.0000        0.0000        0.0000        0.0000        0.0000        0.0000        0.0000        0.0000        0.0000        0.0000        0.0000        0.0000        0.0000        0.0000        0.0000        0.0000        0.0000        0.0000        0.0000        0.0000        0.0000        0.0000        0.0000        0.0000        0.0000        0.0000        0.0000        0.0000        0.0000        0.0000        0.0000        0.0000        0.0000        0.0000        0.0000        0.0000        0.0000        0.0000        0.0000        0.0000        0.0000        0.0000        0.0000        0.0000        0.0000        0.0000        0.0000        0.0000        0.0000        0.0000        0.0000        0.0000        0.0000        0.0000        0.0000
        0.0000        0.0000        0.0000        0.0000        0.0000        0.0000        0.0000        0.0000        0.0000        0.0000        0.0000        0.0000        0.0000        0.0000        0.0000        0.0000        0.0000        0.0000        0.0000        0.0000        0.0000       25.1142       32.2786       21.9058       12.2810        8.1969       12.6586       11.5588       13.1093        9.2172       53.2387       72.1151       21.8233       11.5381       22.1856       32.0797       10.0918        8.6705       12.5840       30.7735       18.4498       15.3221       10.3733       19.2731       18.7162       11.2327       13.8678       14.9885       29.1623       34.5505      108.7685       34.9297       23.0168       30.2501       20.8620        6.2133        4.8180        6.1594        6.4226       59.3843       14.7502       23.9883       15.3303       46.9004       33.1352       28.6818       36.8220       43.2151       52.6757       45.2390       45.0882       51.4120       58.6416       60.1338       54.0975       54.5337       60.8666       72.5067       66.2256       64.3251       63.9069       65.1488       65.1258       64.0674       67.6945       78.9209       77.2389       71.5800       77.1475       85.5952       90.5979      135.8966      132.6709      128.7338      127.4339      119.7981      143.0251      166.7527      176.3721      166.2481      133.2289      118.3122      123.1799      113.3096      153.5117      150.0361      140.6772      164.7731      170.2962      170.4903      159.5928      185.7357      181.4154      214.3553      239.6877      260.9055      246.3005      241.6862      242.6898      200.5549      208.6271      184.8957      173.3595      186.7483      196.3473      210.8704      202.9511      251.0811      277.1729      282.4442      261.2046      281.0280      344.2577      344.2880      360.5981      364.5318      380.3621      384.7115      435.0994      462.5728      468.3232      431.8203      394.0900      371.5425      347.0877      348.0988      308.6929      245.4079      194.5729      182.7103      167.5557      162.8763      171.3691      146.6394      126.9575      121.2904      116.5026      105.5478      112.2846      118.3645      109.6850       92.8066       89.0409       84.4912       81.3835       72.9924       74.5680       55.1631       47.1524       42.1490       40.0776       37.6922       36.9130       37.3699       35.8945       38.1202       38.3376       40.0064       37.7312       44.3331       37.2410       39.7752       37.0831       34.6271       42.4131       31.2572       30.5894       23.9608       19.8053       20.4918       17.9716       20.2731        0.0000        0.0000        0.0000        0.0000        0.0000        0.0000        0.0000        0.0000        0.0000        0.0000        0.0000        0.0000        0.0000        0.0000        0.0000        0.0000        0.0000        0.0000        0.0000        0.0000        0.0000        0.0000        0.0000        0.0000        0.0000        0.0000        0.0000        0.0000        0.0000        0.0000        0.0000        0.0000        0.0000        0.0000        0.0000        0.0000        0.0000        0.0000        0.0000        0.0000        0.0000        0.0000        0.0000        0.0000        0.0000        0.0000        0.0000        0.0000        0.0000        0.0000        0.0000        0.0000        0.0000        0.0000        0.0000        0.0000        0.0000
        0.0000        0.0000        0.0000        0.0000        0.0000        0.0000        0.0000        0.0000        0.0000        0.0000        0.0000        0.0000        0.0000        0.0000        0.0000        0.0000        0.0000        0.0000        0.0000        0.0000       26.7523       26.8147       33.3908       16.9394       14.6662        8.6821        8.9318        9.1781        9.5208        9.4994       40.9168       50.2672       11.8585       11.1715       30.1725       33.4203       18.1086       17.9475       28.1519       32.0403       40.0719       31.4415       23.0325       32.1091       39.1069       24.5190       21.3554       32.8106       64.2148       43.3220      166.9487       26.7599       13.0055       27.9372       24.8906        9.0525        2.3290        8.5733       12.8470       15.1049       23.0152       16.3616       10.5286       26.4836       29.0179       31.1362       37.5628       59.3550       42.7999       42.2404       53.7861       50.6477       51.8295       64.8361       73.1461       60.4991       68.8517       83.3512       75.7223       88.1872       77.0464       77.7955       76.0614       74.9482       79.2034       82.3034       75.7511       74.9677       75.6126       75.7278       81.8266      136.7424      167.2653      159.5137      141.9627      123.6392      141.4823      151.2418      158.8242      128.6621      116.0012      108.8208      117.5210      117.1646      126.4216      127.9388      135.8504      159.5155      154.2238      145.3362      150.6353      183.0714      195.3452      235.2634      267.9925      248.7554      241.1676      217.7826      220.1052      189.8612      202.0602      183.8216      195.3725      198.7633      198.6610      198.2619      194.0067      233.4492      269.9811      269.2230      275.3471      334.0053      408.2961      419.6483      409.6604      442.2249      470.0731      502.4839      514.9487      490.9236      468.8557      460.9467      424.9746      355.3971      326.6880      295.9586      254.4013      207.5692      205.2747      193.5945      169.1503      159.9282      138.9859      113.5517      109.8957      125.2887       93.2989       84.8295       86.6035      100.6241      101.9660       84.6127       82.4227       74.4939       71.9251       71.2783       71.7879       51.5611       40.7282       37.0993       34.8643       38.8752       35.4753       35.7413       32.4653       37.0122       37.1930       36.2517       33.9145       33.4058       32.4529       31.3978       31.1309       31.2803       28.0254       26.1255       29.0035       18.1038       20.1668       20.2876       14.0030       12.9890       18.0454        0.0000        0.0000        0.0000        0.0000        0.0000        0.0000        0.0000        0.0000        0.0000        0.0000        0.0000        0.0000        0.0000        0.0000        0.0000        0.0000        0.0000        0.0000        0.0000        0.0000        0.0000        0.0000        0.0000        0.0000        0.0000        0.0000        0.0000        0.0000        0.0000        0.0000        0.0000        0.0000        0.0000        0.0000        0.0000        0.0000        0.0000        0.0000        0.0000        0.0000        0.0000        0.0000        0.0000        0.0000        0.0000        0.0000        0.0000        0.0000        0.0000        0.0000        0.0000        0.0000        0.0000        0.0000        0.0000        0.0000
        0.0000        0.0000        0.0000        0.0000        0.0000        0.0000        0.0000        0.0000        0.0000        0.0000        0.0000        0.0000        0.0000        0.0000        0.0000        0.0000        0.0000        0.0000        0.0000        0.0000       33.6786       23.2455       21.1656       11.6191       12.7964       12.7328       11.8108       11.5072       11.3017        8.4207        6.4944        9.5920        9.9611       15.7056       22.2297       34.4933       42.6853       31.0575       32.7496       35.4138       18.2239       27.7315       33.1883       39.4195       39.3105       21.4879       26.4196       67.7268       76.6833       53.7687       46.3912       31.4535       10.7166        7.1129        6.5925       10.2671       11.1586       31.2593       27.4104       23.9089       21.0338       46.1260       20.7768       29.1911       29.5970       75.0853      110.0130       52.5467       37.3884       46.2016       47.0059       56.6861       69.2335       77.4273       73.5045       69.2155       75.4192       76.7292       79.4638       92.2713       90.5340      105.4068      105.2044       93.2972       85.1602       90.2081       81.9989       88.3166       85.6556       68.2256       94.7279      136.6958      189.3016      182.8632      153.5710      117.6532      118.8241      122.4221      132.3664      122.8723      110.1818      112.8110      113.7985      108.9900      109.8533      124.8314      128.5501      144.0324      145.9663      159.7602      145.8313      179.8732      192.3421      208.6558      233.6286      222.3334      211.7068      204.2202      185.7209      196.2943      181.3286      167.8589      183.5898      214.1064      198.0012      183.7408      181.1982      235.1299      254.7274      263.7983      279.0921      345.4772      425.5506      436.1584      458.6905      464.7757      490.8548      522.4958      505.0198      484.4854      475.5410      460.6821      431.1183      340.4607      301.1846      271.6482      244.7881      193.7307      182.0027      171.4087      145.9748      134.2588      109.3978       92.7615       98.0158      107.8451       81.6434       81.5238       78.4854       91.2056       79.1272       75.9291       73.1407       70.5100       66.5465       64.0060       63.3098       48.6189       42.5290       36.8719       33.6440       39.9183       43.2733       33.6716       38.7692       36.1717       33.7090       31.8998       30.8342       30.0848       32.5254       31.7225       32.6583       29.1747       28.8854       32.1972       31.7758       18.6891       17.6399       12.4516       12.4879        9.5038       14.1812       21.0928        0.0000        0.0000        0.0000        0.0000        0.0000        0.0000        0.0000        0.0000        0.0000        0.0000        0.0000        0.0000        0.0000        0.0000        0.0000        0.0000        0.0000        0.0000        0.0000        0.0000        0.0000        0.0000        0.0000        0.0000        0.0000        0.0000        0.0000        0.0000        0.0000        0.0000        0.0000        0.0000        0.0000        0.0000        0.0000        0.0000        0.0000        0.0000        0.0000        0.0000        0.0000        0.0000        0.0000        0.0000        0.0000        0.0000        0.0000        0.0000        0.0000        0.0000        0.0000        0.0000        0.0000        0.0000        0.0000
        0.0000        0.0000        0.0000        0.0000        0.0000        0.0000        0.0000        0.0000        0.0000        0.0000        0.0000        0.0000        0.0000        0.0000        0.0000        0.0000        0.0000        0.0000        0.0000        0.0000       32.4268       26.4449       25.7482       14.7501       15.6704       18.3304       51.2296       11.1451       16.5756       10.8290        6.5721       12.5053       15.5994       16.4398       20.0199       51.3453       43.9145       33.7393       31.2831       31.8788       20.1319       18.4189       22.3066       18.9490       19.7494      155.0158      209.8418       68.4308       61.2114       30.9779       36.4415       25.6496        8.1659       13.6690       27.4472       14.5837       22.0149       32.9488       26.1069       33.1888       16.6184        9.8665       17.7721       25.6989       26.0715       31.7980       32.6193       40.3257       38.0816       52.0798       61.3715       55.9244       90.9378       78.2474       75.9086       81.8651       88.4636       81.1476       80.3672       99.9633      100.1536      104.7244      117.7637      101.2519      121.4820      110.3769       95.2187       91.2098       86.7172       84.5590       90.9642      147.1892      193.3279      155.8577      114.1435       98.0923      100.4448      104.7989      101.7028      112.6816      120.7734      100.5451      112.6614      120.3271      115.9198      128.2224      120.5406      129.6403      139.3194      146.9093      127.9819      162.3073      172.4321      168.3378      198.0822      217.7511      221.9676      192.9115      194.2750      226.2659      193.9430      179.1009      168.6777      224.1573      186.9089      180.1579      172.8139      216.2100      265.4457      333.9056      328.8974      385.5079      408.4061      428.8793      458.3125      465.7919      478.8844      498.9440      478.4766      477.0618      446.8893      431.9653      374.9593      327.6729      296.5313      267.2069      247.4677      194.3913      164.6001      155.2967      136.7194      109.9712       95.5020       99.3915       98.8844      103.9170       73.7244       67.7445       75.4185       77.5057       74.2035       73.8478       67.6943       62.8224       63.2786       58.7247       54.8530       43.9008       42.0842       39.7459       38.6307       39.6916       45.2209       42.2246       38.0465       40.0703       34.9197       32.4442       34.6855       34.9533       32.8487       38.0937       31.9177       36.2837       30.3945       29.1444       29.4663       17.2519       19.7339       17.5558       18.5673       15.9045       21.2216       30.6949       27.5047        0.0000        0.0000        0.0000        0.0000        0.0000        0.0000        0.0000        0.0000        0.0000        0.0000        0.0000        0.0000        0.0000        0.0000        0.0000        0.0000        0.0000        0.0000        0.0000        0.0000        0.0000        0.0000        0.0000        0.0000        0.0000        0.0000        0.0000        0.0000        0.0000        0.0000        0.0000        0.0000        0.0000        0.0000        0.0000        0.0000        0.0000        0.0000        0.0000        0.0000        0.0000        0.0000        0.0000        0.0000        0.0000        0.0000        0.0000        0.0000        0.0000        0.0000        0.0000        0.0000        0.0000        0.0000
        0.0000        0.0000        0.0000        0.0000        0.0000        0.0000        0.0000        0.0000        0.0000        0.0000        0.0000        0.0000        0.0000        0.0000        0.0000        0.0000        0.0000        0.0000        0.0000        0.0000        0.0000       64.4688       62.7880       54.5648       56.3780       48.2366       72.4677       41.5553       30.8244       26.8065       21.6691       18.8525       21.4533       15.8436       29.6444       75.0142       79.0800       51.7298       35.1846       31.6520       34.5473       45.6362       29.5164       17.2488       40.5402       47.0211       38.8606       21.6174       25.0153       19.7789       24.0551       19.1605       24.8799       27.2571       29.4616       27.8894       54.3138       51.6276       25.2670       34.3387       22.1529       31.9421       53.2493       35.2459       37.6222       39.3814       38.3179       35.2480       46.8934       58.4999       51.9639       67.7186       86.4438       83.7967       72.4983       76.7205       82.6084      115.2441      153.4736      152.9985      155.9482      154.6595      204.0893      174.7457      167.6535      197.6268      151.2377      138.6620      172.8072      160.3776      142.4118      151.1111      171.0743      116.4728      121.8687      107.6478      118.0666       96.2534       68.3992       85.1291       85.5864      104.4141      156.6330      144.8958      135.1301      127.0285      123.4858      124.0191      115.0764      110.9631      134.1152      150.4992      158.0199      159.2213      179.5242      200.8920      199.5894      190.3403      197.8346      209.4243      211.0097      190.0186      167.3858      178.9794      165.9458      200.6869      217.1418      256.6826      298.2721      322.1901      352.0309      352.1793      333.8969      408.9793      421.5314      440.6341      455.2717      459.0631      418.9589      429.0792      404.5146      414.4969      344.2374      302.7258      273.1259      253.9604      229.3356      202.1152      155.5129      138.9628      120.2921      112.1259      104.1092      102.7558      104.0010       88.4815       67.3058       67.9681       70.2789       69.1241       65.4480       64.4736       71.9066       61.6983       62.0051       57.1984       52.5818       61.2694       63.7523       61.3633       61.2875       62.3503       72.6528       85.6460       72.5687       43.8002       42.5377       35.0421       30.3785       34.9465       37.2616       38.6282       34.8033       46.3914       33.7863       33.2235       32.8654       40.6645       49.0184       35.3277       60.8149       41.2048       30.2807       25.0770       26.9162       34.8600        0.0000        0.0000        0.0000        0.0000        0.0000        0.0000        0.0000        0.0000        0.0000        0.0000        0.0000        0.0000        0.0000        0.0000        0.0000        0.0000        0.0000        0.0000        0.0000        0.0000        0.0000        0.0000        0.0000        0.0000        0.0000        0.0000        0.0000        0.0000        0.0000        0.0000        0.0000        0.0000        0.0000        0.0000        0.0000        0.0000        0.0000        0.0000        0.0000        0.0000        0.0000        0.0000        0.0000        0.0000        0.0000        0.0000        0.0000        0.0000        0.0000        0.0000        0.0000        0.0000        0.0000
        0.0000        0.0000        0.0000        0.0000        0.0000        0.0000        0.0000        0.0000        0.0000        0.0000        0.0000        0.0000        0.0000        0.0000        0.0000        0.0000        0.0000        0.0000        0.0000        0.0000        0.0000       54.3053       44.7956       68.3715       70.7913       69.0569       61.8390       43.1721       26.8686       33.2970       27.9134       29.2088        8.6531       18.2002       33.2314       71.0708       58.9277       39.1713       54.4764       34.7126       43.6800       45.3822       40.0816       37.0617       49.3165       50.7765       48.4398       50.0625       38.1820       17.6477       15.8203       21.1054       16.5973       30.5785       19.5539       26.7134       29.3129       34.6277       31.0597       40.2501       28.8897       31.9084       28.9852       42.6879       51.3051       46.8154       42.5395       36.4480       47.5902       57.6830      110.1484       85.1991       74.8923       74.1485       64.4567       78.9318       99.6199      105.0771      141.9330      145.3932      156.1138      224.0398      241.8950      254.1010      182.8751      169.9113      162.1210      155.6946      190.4856      177.3653      146.4226      156.6230      137.5592       87.5206      113.2222       92.1717       82.7152       86.2798       73.8894       86.4539       98.4440      123.7759      150.8593      139.8169      164.8329      156.3163      115.9562      106.1617      114.4980      114.2202      143.1143      141.8595      123.6262      129.7777      161.0716      193.4205      179.6003      174.4004      171.6017      170.7116      165.5446      153.7218      161.3513      162.2263      169.4201      188.4429      223.0099      276.0158      295.2241      280.1157      296.7764      297.9906      325.9858      400.1214      419.3496      428.5845      432.5167      438.9885      380.7636      369.3074      378.1360      364.4125      390.8267      334.2050      271.3904      233.1064      209.6042      197.5186      152.0365      122.1170      116.1901       98.3005      102.2531      119.1468      114.2979       77.9744       67.6825       66.1258       62.8711       63.0053       59.3894       66.6608       68.1582       59.0872       64.8161       65.0451       71.7572       76.4044       71.6923       73.5282       72.7395       77.9017       79.8221       92.9982       91.3662       63.1857       52.5964       45.4456       33.4084       37.6003       47.1005       40.6127       51.9173       46.6872       41.5392       38.9702       38.9350       44.6580       35.7770       35.4115       39.2690       36.5827       55.1311       35.4989       21.2718       22.8600        0.0000        0.0000        0.0000        0.0000        0.0000        0.0000        0.0000        0.0000        0.0000        0.0000        0.0000        0.0000        0.0000        0.0000        0.0000        0.0000        0.0000        0.0000        0.0000        0.0000        0.0000        0.0000        0.0000        0.0000        0.0000        0.0000        0.0000        0.0000        0.0000        0.0000        0.0000        0.0000        0.0000        0.0000        0.0000        0.0000        0.0000        0.0000        0.0000        0.0000        0.0000        0.0000        0.0000        0.0000        0.0000        0.0000        0.0000        0.0000        0.0000        0.0000        0.0000        0.0000        0.0000
        0.0000        0.0000        0.0000        0.0000        0.0000        0.0000        0.0000        0.0000        0.0000        0.0000        0.0000        0.0000        0.0000        0.0000        0.0000        0.0000        0.0000        0.0000        0.0000        0.0000        0.0000       75.7326       72.6676       83.8948       83.7911       78.7304       71.8530       38.3637       32.9696       29.4522       38.1364       11.5727       10.6218        7.9932       25.1200       51.0477       59.6518       44.2178       40.0225       39.9728       44.6079       45.7851       34.2078       45.0056       69.6541       64.9928       85.4761       26.0321       36.1180       11.2983       20.9475       37.5555       26.0647       32.6164       21.3652       29.0399       33.3096       44.5390       49.6653       37.2878       31.3698       32.7135       40.3419       52.6407       55.0926       63.0417       62.3302       35.0640       39.2445       59.3890       54.7645       68.1212       80.3411       62.3158       58.7840       98.7930      108.8912      106.1275      134.9903      121.7860      132.4941      218.2310      240.0963      237.3072      186.1248      181.7033      164.5848      160.7959      173.0957      159.1382      150.7806      148.7169      124.1591      104.3008      101.9495       82.6891       69.9681       47.3655       53.6799       61.1059       95.1136      130.5568      115.6017       99.8319      135.5187      139.3242      112.1208      106.8378      112.5578      107.9430      138.7462      137.0240      127.1220      131.7613      137.6611      153.7384      146.7335      144.1598      128.3350      127.2604      143.8441      161.7710      169.0848      169.0341      190.9946      193.9230      217.7030      257.2135      304.4796      294.0401      263.3067      263.3306      289.9520      331.5457      373.8274      383.9952      366.3670      362.4195      328.8446      313.5778      330.7955      359.7311      374.9713      320.6455      286.7683      247.3625      204.7600      193.7061      148.7822      116.8588      108.6424      116.8196       98.9602      110.7117       95.6021       90.1252       84.5974       68.1641       69.6000       76.5377       69.7885       68.5476       69.2409       67.4338       75.8293       76.4744       77.9992       78.4674       80.8326       83.7987       75.5995       79.6140       85.0461       88.4883       89.0628       54.6027       43.3756       47.7566       34.6728       43.5412       46.2136       44.0627       52.7664       41.7393       33.3596       28.8885       31.1707       43.6746       38.0055       31.8615       37.5716       32.7085       44.7344       48.4285       33.5591       45.4200        0.0000        0.0000        0.0000        0.0000        0.0000        0.0000        0.0000        0.0000        0.0000        0.0000        0.0000        0.0000        0.0000        0.0000        0.0000        0.0000        0.0000        0.0000        0.0000        0.0000        0.0000        0.0000        0.0000        0.0000        0.0000        0.0000        0.0000        0.0000        0.0000        0.0000        0.0000        0.0000        0.0000        0.0000        0.0000        0.0000        0.0000        0.0000        0.0000        0.0000        0.0000        0.0000        0.0000        0.0000        0.0000        0.0000        0.0000        0.0000        0.0000        0.0000        0.0000        0.0000        0.0000
        0.0000        0.0000        0.0000        0.0000        0.0000        0.0000        0.0000        0.0000        0.0000        0.0000        0.0000        0.0000        0.0000        0.0000        0.0000        0.0000        0.0000        0.0000        0.0000        0.0000        0.0000      112.0245       88.5241       98.4257       98.1663       93.0884       71.3363       38.7627       31.4584       29.1879       28.1079       22.7319       15.7013       11.8321       18.8042       27.8521       40.6339       36.9403       52.8108       48.9897       52.2671       26.2913       33.6862       73.8590       58.3692       98.6378       65.7229       30.4054       45.0024       30.8956       28.5291       36.0736       27.6189       24.5904       24.0828       57.6979       52.4867       70.6269       57.8842       70.4726       37.0065       31.0640       51.7809       56.0068       53.4898       63.8507       55.5753       37.4843       41.7298       53.0487       43.9478       63.7691       65.7701       64.0880       73.3584      119.9676       96.3074      106.9159      101.5154      100.9500      139.6783      139.1864      168.6357      171.8409      180.2033      162.6004      121.8331       99.3458      121.9299      103.8389       93.7547       91.9395       96.4211       78.2953       55.9901       60.7713       45.0899       66.4729       64.3412       66.1449       76.0741      104.3827      114.3432      109.0139      116.8491      105.1929      101.5796      101.1999       99.9717      117.8879      111.6740      111.2636      125.3357      124.1374      134.4191      138.4830      137.6937      124.5034      115.3621      120.9533      150.9083      194.8557      168.2363      167.5578      187.3536      188.4702      191.7701      246.8232      320.3130      269.5255      211.2027      225.3678      251.7272      279.6782      298.6664      299.8937      291.5142      272.0454      256.1931      267.1388      321.1551      339.1491      341.5816      286.4994      249.0010      199.8147      168.8735      153.6415      127.2986      126.1513      106.3857      107.3284       92.6135       89.0973       89.6632       86.7503       84.9322       80.4058       98.2544       97.1561       76.1547       70.2191       70.8109       74.8070       67.0244       65.9806       67.6094       76.3590       85.7229       88.0591       81.5413       95.9720      100.7170      102.7511       78.4002       46.6830       41.7955       43.3249       48.4193       56.0020       50.0284       41.6641       40.9656       43.6994       40.1415       38.7259       33.5446       30.2591       34.5584       34.0028       45.1875       43.4551       38.2800       34.0917       43.8461        0.0000        0.0000        0.0000        0.0000        0.0000        0.0000        0.0000        0.0000        0.0000        0.0000        0.0000        0.0000        0.0000        0.0000        0.0000        0.0000        0.0000        0.0000        0.0000        0.0000        0.0000        0.0000        0.0000        0.0000        0.0000        0.0000        0.0000        0.0000        0.0000        0.0000        0.0000        0.0000        0.0000        0.0000        0.0000        0.0000        0.0000        0.0000        0.0000        0.0000        0.0000        0.0000        0.0000        0.0000        0.0000        0.0000        0.0000        0.0000        0.0000        0.0000        0.0000        0.0000        0.0000        0.0000
        0.0000        0.0000        0.0000        0.0000        0.0000        0.0000        0.0000        0.0000        0.0000        0.0000        0.0000        0.0000        0.0000        0.0000        0.0000        0.0000        0.0000        0.0000        0.0000        0.0000        0.0000        0.0000      174.8403      128.9427      107.5084      110.7350       80.3902       61.8303       47.5689       44.2587       42.6367       30.7391       39.4521       45.9928       53.2671       88.0432       92.2108       68.3629       59.2949       61.5352       55.2748       51.9183       60.9428       64.2478       36.2404       36.9740       63.7272       29.2673       26.5025       20.3483       32.7881       17.3496       40.9649       20.3404       25.1079       47.0335       47.1862       43.1388       41.6343       57.3256       45.1871       41.8063       40.1666       39.9745       53.2522       66.4580       69.2032       55.2823       40.3409       39.6758       45.1328       59.0072       89.4874      104.1486      105.3858      115.1371      101.5691      122.9088      112.6793      133.1507      180.4057      157.9057      224.2061      184.4203      166.8156      145.1996      112.4151      103.1685       96.6998       89.3645       78.3471       61.1879       51.4349       50.9245       50.6235       39.7020       44.2813       45.8072       38.8630       46.4182       55.8173       68.0499      114.4193       94.4498       92.5682       87.7071       80.1907       78.8804       76.0714       83.9045       88.3316      120.8198      133.4136      146.1864      142.7637      144.3533      140.3935      132.4581      126.8080      147.0323      169.7145      219.7250      184.1309      179.1894      185.2920      198.9403      227.2756      289.8684      253.5489      209.9556      194.1282      207.1294      204.4789      244.0282      218.4349      200.5127      193.8239      199.5921      200.4967      201.6051      239.6618      201.2868      238.1544      242.7905      175.1111      165.0609      207.6629      194.8041      144.8416      122.8007      117.0273       98.0958       88.9965       86.5267       83.8726       89.5162       91.2329       98.2441      104.7587      103.7734       90.0300       92.9323       90.0270       82.0865       84.5684       76.4354       87.5583       78.2632       79.1115       73.2531       74.4161       86.6456       84.6130       67.1783       55.0243       59.1007       49.1850       45.9996       59.1592       67.0973       61.8129       64.4644       61.8605       56.9548       54.3951       52.8856       54.0401       41.3105       41.1211       52.8864       52.0170       38.7706       36.2078       38.5487       42.8844       46.6778       53.7658       67.8179       73.2926        0.0000        0.0000        0.0000        0.0000        0.0000        0.0000        0.0000        0.0000        0.0000        0.0000        0.0000        0.0000        0.0000        0.0000        0.0000        0.0000        0.0000        0.0000        0.0000        0.0000        0.0000        0.0000        0.0000        0.0000        0.0000        0.0000        0.0000        0.0000        0.0000        0.0000        0.0000        0.0000        0.0000        0.0000        0.0000        0.0000        0.0000        0.0000        0.0000        0.0000        0.0000        0.0000        0.0000        0.0000        0.0000        0.0000        0.0000        0.0000        0.0000        0.0000
        0.0000        0.0000        0.0000        0.0000        0.0000        0.0000        0.0000        0.0000        0.0000        0.0000        0.0000        0.0000        0.0000        0.0000        0.0000        0.0000        0.0000        0.0000        0.0000        0.0000        0.0000        0.0000        0.0000        0.0000        0.0000        0.0000      113.2575       93.4691       76.8762       65.3689       57.8133       49.2953       41.0309       66.2583       55.2972       32.2419       25.6718       32.9592       33.8334       36.2744       51.0025       45.1744       49.5293       32.3124       49.7751       46.5262       51.5603       43.5109       31.4225       29.6224       35.7566       36.0109       35.7125       18.6825       22.9959       46.9529       46.4801       52.5810       61.4872       39.5902       48.5245       56.7962       53.1874       44.4813       44.4788       53.5814       41.8702       36.6948       36.4084       40.8302       41.6230       63.4354       92.4443       84.8041       85.3577      111.6443      111.2077      137.6554      130.3578      183.9029      189.7327      166.5493      180.4948      176.9426      197.0705      213.5003      148.8875      171.1752       89.2142       79.3386       59.6903       47.1839       45.0288       44.4439       41.6228       36.9050       37.5771       35.5382       38.1505       37.7479       54.1993       83.1818       86.0808       78.4246       65.7728       64.4145       73.4632       73.0147       78.2327       85.0666       96.6141      128.4308      145.3001      134.5540      138.9437      137.5746      133.7627      148.4537      144.0298      189.8392      211.8298      180.2576      169.1748      181.2879      169.5476      173.0577      203.5341      219.9323      213.9814      199.1375      189.6810      154.6920      163.7211      166.3025      160.4216      152.9191      152.1433      169.6497      161.7124      155.3057      160.5205      149.5175      134.9538      130.6590      153.6136      163.9602      181.7117      155.6278      123.0279      118.2439      117.0684      102.5523       90.6096       88.2813       87.9894      103.5142      108.6938       96.2274       96.5696       90.2989       85.9682       81.3163       77.2344       86.1950       98.2223       93.9093       88.7151       62.6324       66.0766       54.0801       50.5719       55.1695       44.0046       56.6482       42.8188       66.1959       57.1314       54.2692       60.2775       76.0172       82.2616       77.0994       77.0463       70.3421       86.3970       74.5807       75.7666       51.9695       55.9278       53.5802       46.6889       42.5372       47.5311       48.5836       56.0382       55.8790       59.2592       66.7355       72.4313        0.0000        0.0000        0.0000        0.0000        0.0000        0.0000        0.0000        0.0000        0.0000        0.0000        0.0000        0.0000        0.0000        0.0000        0.0000        0.0000        0.0000        0.0000        0.0000        0.0000        0.0000        0.0000        0.0000        0.0000        0.0000        0.0000        0.0000        0.0000        0.0000        0.0000        0.0000        0.0000        0.0000        0.0000        0.0000        0.0000        0.0000        0.0000        0.0000        0.0000        0.0000        0.0000        0.0000        0.0000        0.0000        0.0000        0.0000        0.0000        0.0000        0.0000
        0.0000        0.0000        0.0000        0.0000        0.0000        0.0000        0.0000        0.0000        0.0000        0.0000        0.0000        0.0000        0.0000        0.0000        0.0000        0.0000        0.0000        0.0000        0.0000        0.0000        0.0000        0.0000        0.0000        0.0000        0.0000        0.0000        0.0000      128.7238      122.0490       93.8850       76.9683       57.7887       76.6305       53.6396       67.3997       45.1278       26.2377       28.2397       30.4589       26.2476       33.7228       41.8018       43.1324       48.3963       50.6577       48.0474       53.7997       51.0147       50.5734       58.7047       60.3954       50.1501       50.0896       27.3527       26.5647       49.1304       55.1960       65.9015       49.5935       45.3044       54.0176       41.0352       37.2161       41.7960       41.5773       50.2073       44.7657       36.7720       45.6830       57.9983       39.3000       65.4062      103.1362       79.7689       95.1551      108.3086      109.9012      119.7179      126.9729      225.7136      275.4546      330.0783      272.7858      197.7087      139.7689      140.2263      140.7428      140.6686       76.4582       83.2156       57.5953       50.5780       45.9046       36.1884       35.0931       33.9687       30.9454       35.6163       34.1039       41.9280       56.5073       87.6625       67.1542       56.0786       60.9820       70.3868       75.0586       67.5971       76.5289       86.0488      109.7753      135.4698      126.0265      131.1513      126.8058      128.0849      130.4335      137.3058      145.0334      184.9427      176.1320      137.0969      129.3026      131.2519      128.2797      131.9586      153.6089      216.4072      200.8974      173.7956      150.0710      130.2926      127.8346      129.7830      133.4161      144.9408      143.6965      145.3487      153.6686      132.2313      131.4098      158.7990      113.3584       99.6286      114.2437       98.4986       96.8716      124.6695      122.9176      117.9140      117.7791      106.6140       99.1182       88.9206       87.8672      102.2864      110.6322       90.1120       84.3470       79.2372       72.6767       68.7811       70.1100       70.5427       75.0327       88.2545       86.9337       70.6007       57.0302       46.0678       48.8789       41.3950       50.2988       52.3609       44.6633       59.6330       56.6526       60.9108       67.1722       95.1755       82.8614       76.4030       92.1726       95.0860       95.7108       91.3058       91.7296       67.9342       58.9077       61.6369       51.7253       46.3834       49.1567       60.5586       69.9259       53.5687       50.7654       72.6974       73.2986       59.5500        0.0000        0.0000        0.0000        0.0000        0.0000        0.0000        0.0000        0.0000        0.0000        0.0000        0.0000        0.0000        0.0000        0.0000        0.0000        0.0000        0.0000        0.0000        0.0000        0.0000        0.0000        0.0000        0.0000        0.0000        0.0000        0.0000        0.0000        0.0000        0.0000        0.0000        0.0000        0.0000        0.0000        0.0000        0.0000        0.0000        0.0000        0.0000        0.0000        0.0000        0.0000        0.0000        0.0000        0.0000        0.0000        0.0000        0.0000        0.0000        0.0000
        0.0000        0.0000        0.0000        0.0000        0.0000        0.0000        0.0000        0.0000        0.0000        0.0000        0.0000        0.0000        0.0000        0.0000        0.0000        0.0000        0.0000        0.0000        0.0000        0.0000        0.0000        0.0000        0.0000        0.0000        0.0000        0.0000        0.0000        0.0000        0.0000        0.0000      108.3135       60.6803       64.0479       78.5333       75.8456       74.3632       34.6490       31.3592       32.4173       23.1742       34.6778       41.8407       36.8042       51.3066       54.1812       44.5272       73.5433       48.2516       59.0955       71.6489       70.9006       60.7172       64.4294       39.3869       41.8654       45.6601       43.5080       41.7508       41.9228       48.6843       41.4293       46.1257       57.7990       52.2375       50.4481       54.3011       44.0034       47.2672       34.3206       35.6916       35.9998       47.7192       72.3765       77.8083       76.1286       92.7402      106.9130      116.0827      123.2336      162.8158      207.1596      245.6566      210.8079      155.6693      116.6917      108.4219      113.6393       92.2432       80.4008       69.8739       54.4414       52.8471       44.1398       33.1199       34.1021       30.1463       21.5915       26.5643       31.9571       49.8111       34.0557       60.9147       73.0798       63.6896       68.3872       66.4109       65.8719       61.3953       70.5827       96.4468      119.4093      136.0585      135.4357      144.5610      131.3667      134.7766      123.7120      124.9621      125.1675      133.9093      131.3121      142.2116      108.2162       94.0096      108.6454      125.9429      122.7720      175.0306      152.9186      143.7596      113.9538      109.9523      105.8655      115.5916      120.1572      131.9412      137.5728      135.9354      134.5778      109.9922      110.4896      115.8414      109.3497      102.2208       91.5313       97.9874      108.1366      175.0220      156.0234      143.2245      144.2543      116.4166      111.1201       94.2174       90.1353       97.7853       98.8984       88.2542       75.5922       68.3359       55.9597       60.1683       73.4283       71.1295       67.7809       78.2076       79.6593       70.9277       61.5826       42.1535       50.9494       38.5747       41.7359       48.6186       51.4627       54.6842       61.2716       57.5406       63.7285       83.3034       82.6407       79.9159       81.5450       84.8909       94.3618       94.5921       89.7808       70.6993       71.5636       81.8452       70.8887       70.8375       69.2495       67.6451       61.4631       50.9173       51.6290       73.8451       73.1610       41.4600        0.0000        0.0000        0.0000        0.0000        0.0000        0.0000        0.0000        0.0000        0.0000        0.0000        0.0000        0.0000        0.0000        0.0000        0.0000        0.0000        0.0000        0.0000        0.0000        0.0000        0.0000        0.0000        0.0000        0.0000        0.0000        0.0000        0.0000        0.0000        0.0000        0.0000        0.0000        0.0000        0.0000        0.0000        0.0000        0.0000        0.0000        0.0000        0.0000        0.0000        0.0000        0.0000        0.0000        0.0000        0.0000        0.0000        0.0000        0.0000        0.0000
        0.0000        0.0000        0.0000        0.0000        0.0000        0.0000        0.0000        0.0000        0.0000        0.0000        0.0000        0.0000        0.0000        0.0000        0.0000        0.0000        0.0000        0.0000        0.0000        0.0000        0.0000        0.0000        0.0000        0.0000        0.0000        0.0000        0.0000        0.0000        0.0000        0.0000        0.0000      168.7788      144.9636        0.0000        0.0000       65.4735       67.9444       98.8022      144.1254       58.7913       51.6517       50.6684       64.2038      107.5886      126.5026      144.2471      122.9317       96.1708       95.8831      123.2054      138.1450       94.9065       61.9957       56.4416       51.1828       46.3821       52.8634       58.0651       55.0301       59.5795       53.4379       49.8150       80.2054      104.1238       82.2415       73.9172       76.4917       54.1240       26.6940       30.0483       26.2211       37.4115       58.0641       80.4037       88.7493      113.1676      125.2584      127.1226      137.0440      180.6422      167.0697      207.4273      188.0193      173.2695      141.1819      146.5393      253.9972      132.5874      110.6059       65.6569       61.2557       24.4994       46.7457       15.0617       18.1056       22.7805       15.2937       32.5223       73.8704       38.4772       67.5266       74.4265      110.8307       49.5775       42.9734       50.2963       49.4067       66.8515       69.0851       95.4924      120.1365      141.8443      162.3223      165.3292      172.9502      126.6905      118.8751      105.8692      104.4225      101.7063      103.8026       95.1164       76.4130       66.9662       73.5293       85.7521       76.8590       92.4407       77.3136       70.3763       76.0052       79.1430       81.0919       87.6163       91.3534       97.5152       98.7301       98.3041       96.8730      103.7345      111.3868      108.9072      110.6648      104.6716      105.0105       99.4568      136.4842      152.9548      128.4838      121.3514      115.8087      108.3004      104.6550      101.9660       86.7317       84.1364       78.3304       72.3311       70.3039       72.8902       78.2021       76.0807       74.8013       78.8844       86.4217       81.2617       67.1535       59.0879       45.6956       34.1382       34.3128       40.3301       38.5522       36.9940       44.0590       44.5345       78.2498       78.5347       70.1191       75.9417       87.7780       67.6625       67.1079       74.4794       81.2637       85.6356       80.3951       96.4594       80.9903       82.1414       82.4088       79.6015       76.1669       73.5378       70.1946       57.1773       55.0035       62.8684        0.0000        0.0000        0.0000        0.0000        0.0000        0.0000        0.0000        0.0000        0.0000        0.0000        0.0000        0.0000        0.0000        0.0000        0.0000        0.0000        0.0000        0.0000        0.0000        0.0000        0.0000        0.0000        0.0000        0.0000        0.0000        0.0000        0.0000        0.0000        0.0000        0.0000        0.0000        0.0000        0.0000        0.0000        0.0000        0.0000        0.0000        0.0000        0.0000        0.0000        0.0000        0.0000        0.0000        0.0000        0.0000        0.0000        0.0000        0.0000        0.0000        0.0000        0.0000
        0.0000        0.0000        0.0000        0.0000        0.0000        0.0000        0.0000        0.0000        0.0000        0.0000        0.0000        0.0000        0.0000        0.0000        0.0000        0.0000        0.0000        0.0000        0.0000        0.0000        0.0000        0.0000        0.0000        0.0000        0.0000        0.0000        0.0000        0.0000        0.0000        0.0000        0.0000        0.0000        0.0000        0.0000        0.0000        0.0000        0.0000       74.9224      164.7117       82.5959       69.4230       48.8943       69.1422       51.4545       80.9032       81.0904       89.0882      107.5528       90.2254       84.6259       97.6871       56.8896       42.5848       75.9103       63.4322       47.7099       66.8640       65.8937       63.1647       69.5888       57.7883       58.2745       77.8758      114.0827      109.1774      108.2730       70.5880       46.8464       31.0709       26.6420       33.0974       33.1729       45.0402       66.8039       64.2921      103.3264      117.0358      151.4523      134.4353      177.4854      183.3078      187.4090      141.6220      120.4292      103.5931      125.3224      174.2969      434.8269      111.7859       99.0119       73.5642       64.3573       31.0796       36.2047        6.5332       42.0327       15.6582       12.3147       10.3306       22.6211       38.6091       29.7728       47.9716       31.6988       37.6064       46.3853       52.8565       56.8457       62.0959       76.1573      104.5369      116.4837      137.6977      139.8676      246.3020      124.2429       98.3431       92.3052       92.8550      102.6472       91.4849       69.2360       59.9993       53.7191       58.3401       58.1062       61.2831       67.8632       53.4999       53.7561       65.0140       65.9024       68.9726       68.8398       72.6898       79.8117       83.8708       86.8178       93.4661      113.4022      113.3468      102.7943      100.4986       98.1658      108.0646      105.6484      131.3175      108.9634      120.3729      110.2345      111.8184      114.1739      104.1751       95.6153       83.4883       75.0176       79.4138       70.6958       80.8721       72.6023       66.4934       64.8044       62.6027       62.2415       74.3961       58.5673       51.7899       44.4659       42.4341       34.8245       28.8027       28.9333       25.6837       31.6811       42.3756       49.3307       55.7178       58.1335       87.4880       88.7648       94.7021       82.1667       79.6143       80.9524       69.0087       79.9581       79.9207       92.5113       93.4680       81.9193      105.7565       95.5823       87.4324       89.4458       99.2688       88.8464       68.9057        0.0000        0.0000        0.0000        0.0000        0.0000        0.0000        0.0000        0.0000        0.0000        0.0000        0.0000        0.0000        0.0000        0.0000        0.0000        0.0000        0.0000        0.0000        0.0000        0.0000        0.0000        0.0000        0.0000        0.0000        0.0000        0.0000        0.0000        0.0000        0.0000        0.0000        0.0000        0.0000        0.0000        0.0000        0.0000        0.0000        0.0000        0.0000        0.0000        0.0000        0.0000        0.0000        0.0000        0.0000        0.0000        0.0000        0.0000        0.0000        0.0000        0.0000        0.0000        0.0000
        0.0000        0.0000        0.0000        0.0000        0.0000        0.0000        0.0000        0.0000        0.0000        0.0000        0.0000        0.0000        0.0000        0.0000        0.0000        0.0000        0.0000        0.0000        0.0000        0.0000        0.0000        0.0000        0.0000        0.0000        0.0000        0.0000        0.0000        0.0000        0.0000        0.0000        0.0000        0.0000        0.0000        0.0000        0.0000        0.0000        0.0000        0.0000        0.0000       69.9179       65.1176       73.2332       65.0074       50.4013       41.2836       48.2424       40.6622       95.1647      105.2335       64.3227       46.6756       47.1496       64.6479       73.9392       91.7866       75.4495       80.1671       67.9036       57.6964       73.2191       61.7043       59.5901       87.6964       83.4354      104.3077      111.6966       74.0727       52.5518       55.3786       48.6224       68.7681      101.4342       99.4228       51.0864       56.2821      107.3751      113.5383      156.4169      140.3878      120.3775      102.5221      125.5016      121.8634      108.7810       96.0610       80.4545      114.0738      127.4395      178.7712       86.8578       62.6047       31.4208       56.6960      182.7130       23.2163       20.2416       14.2848        9.0590       11.0291       14.9309       18.7823       11.9910       38.0987       27.2618       36.5485       37.8979       41.2887       49.8911       59.6187       73.4230       91.3197      120.6827      128.1693      120.7270      133.9551      104.0630       97.7385       89.4152       82.7940       80.3717       66.0468       54.6135       49.7398       49.5703       49.8726       43.9719       42.4628       52.0023       42.2735       48.4133       52.5623       58.2003       57.8174       55.5790       59.0200       69.4028       73.1867       83.4123       89.1157       93.5125       89.7462       91.3680       91.3864      101.3379       99.1991      101.7926      115.1842      121.8575      118.5408      122.9419       98.2505       97.1703       84.6174       82.0495       74.5788       75.2895       69.3203       67.5302       67.5348       60.7046       53.8240       59.6243       58.9073       62.2128       74.0676       59.5632       56.9445       44.3210       42.4801       38.9850       41.6049       33.2554       22.6058       26.5411       35.1231       50.0600       52.7950       82.5568       91.6093      108.0700       87.7113       82.9173       96.7327      103.4072       85.6766       68.2405       99.6412       96.1159       90.7712       93.4307      123.2845      111.3491      117.8023      119.0399      105.6541       77.8784       96.7497        0.0000        0.0000        0.0000        0.0000        0.0000        0.0000        0.0000        0.0000        0.0000        0.0000        0.0000        0.0000        0.0000        0.0000        0.0000        0.0000        0.0000        0.0000        0.0000        0.0000        0.0000        0.0000        0.0000        0.0000        0.0000        0.0000        0.0000        0.0000        0.0000        0.0000        0.0000        0.0000        0.0000        0.0000        0.0000        0.0000        0.0000        0.0000        0.0000        0.0000        0.0000        0.0000        0.0000        0.0000        0.0000        0.0000        0.0000        0.0000        0.0000        0.0000        0.0000        0.0000
        0.0000        0.0000        0.0000        0.0000        0.0000        0.0000        0.0000        0.0000        0.0000        0.0000        0.0000        0.0000        0.0000        0.0000        0.0000        0.0000        0.0000        0.0000        0.0000        0.0000        0.0000        0.0000        0.0000        0.0000        0.0000        0.0000        0.0000        0.0000        0.0000        0.0000        0.0000        0.0000        0.0000        0.0000        0.0000        0.0000        0.0000        0.0000        0.0000        0.0000       82.6243       89.6156       68.6144       41.8594       49.9469       58.2111       61.9387       76.1909       75.8705       73.7101       27.1792       65.2650      117.5895      132.6662      113.9517       82.6641       92.5021       82.5458       60.2783       74.8307       67.0064       55.0532       79.9282       84.3688      112.1320       82.9795       77.9198       67.6852      121.9965      113.7286       83.5905      104.0637      138.0299       64.0482       50.9900       73.7857      115.4076      113.0429      146.7370      139.0236       91.5547      104.6747      125.0252       96.1819      108.9174      145.0272      253.0294      241.9579      220.2562      143.5033       71.0601       32.4497       21.0400      141.5480       89.0024       23.5300       15.0440       12.9108        9.3848       12.3785       13.0509       11.4663       10.8918       14.3159       14.7238       18.7213       25.8010       41.1760       56.0347       69.9988       83.7850      115.4599      122.0697      113.7928      111.5333      101.4597       99.9406       81.4811       75.5328       69.1498       59.1360       50.1177       45.8421       47.9349       43.5690       38.1373       39.1230       36.0247       43.1519       47.9487       49.6593       48.9569       48.5741       53.8648       59.8796       67.9335       73.8642       76.8238       75.7292       78.1671       82.3376       80.7118       91.8645       95.2208       98.1076      103.8561       86.1667       92.3665      109.3942       96.8605       84.9094       86.2097       77.0092       69.0435       64.4406       65.0771       61.0925       60.2083       57.5073       54.7548       53.5087       55.6219       57.8529       62.7329       59.8218       61.4897       73.8015       51.0970       40.2261       44.9208       46.3768       39.4161       27.9949       27.9849       31.0185       55.8710       73.0546       71.4065       95.6431      114.0113      110.9060       85.3918       81.8848       80.3151       77.1107       82.1051       89.3889       84.5653      105.0993      127.9845      138.5136      121.7640      129.0125      131.4656      124.4292       90.0382        0.0000        0.0000        0.0000        0.0000        0.0000        0.0000        0.0000        0.0000        0.0000        0.0000        0.0000        0.0000        0.0000        0.0000        0.0000        0.0000        0.0000        0.0000        0.0000        0.0000        0.0000        0.0000        0.0000        0.0000        0.0000        0.0000        0.0000        0.0000        0.0000        0.0000        0.0000        0.0000        0.0000        0.0000        0.0000        0.0000        0.0000        0.0000        0.0000        0.0000        0.0000        0.0000        0.0000        0.0000        0.0000        0.0000        0.0000        0.0000        0.0000        0.0000        0.0000        0.0000        0.0000
        0.0000        0.0000        0.0000        0.0000        0.0000        0.0000        0.0000        0.0000        0.0000        0.0000        0.0000        0.0000        0.0000        0.0000        0.0000        0.0000        0.0000        0.0000        0.0000        0.0000        0.0000        0.0000        0.0000        0.0000        0.0000        0.0000        0.0000        0.0000        0.0000        0.0000        0.0000        0.0000        0.0000        0.0000        0.0000        0.0000        0.0000        0.0000        0.0000        0.0000        0.0000        0.0000        0.0000      158.9903      198.9055      163.9180      138.2326      117.6299      132.3244      147.1841      101.9057      148.8292      192.9641      295.2137      182.8855      150.2942      114.5836       86.2014       72.6141       62.5860       63.2165       59.0604       67.0801       76.0728       92.2542       63.8656       84.2549      116.3933      115.4523       98.9078      121.8715      102.6521      142.2015       80.1441       81.5859       50.4375       89.2052      104.6142      122.8362      260.7578      180.2043      136.1553      153.9819      217.4675      258.2083      295.0450      325.7134      323.7194      280.1867      250.1451      186.7040      100.2288       64.3692       45.0723       40.4783       22.8540       15.6059       36.0990       12.8411       21.3125       17.5086       10.3171       12.4386        8.5073        6.9423        8.4372       14.5514       44.0762       56.7124       72.8087       74.0500      104.8233      122.6083      122.7291      119.8000      131.6488      109.1450       79.9196       69.7438       46.5386       36.9524       36.5099       34.5245       41.2263       36.6695       31.6115       33.0159       36.4943       38.5671       43.7853       49.6411       48.0223       46.4103       50.3660       53.9948       70.6809       76.6474       74.0975       82.4904       82.3762       84.8835       83.7254      109.4270      109.4041      101.5164       97.0004       89.3365       78.5328       75.4502       68.5203       71.8090       75.3300       65.9316       60.8750       53.6281       49.2556       46.4734       48.7280       47.2766       51.6883       55.2110       56.9822       50.0440       53.4631       51.7610       54.6849       62.5417       45.9374       32.1219       38.0541       39.3324       26.3564       24.1495       27.6840       39.5966       69.9062       74.0104       88.8058      117.4072       95.5478       81.3870       73.6608       69.7206       62.0150       49.4008       55.2470       60.4450       81.3966      107.9279      127.7005      107.8321      115.7241      139.0579      140.8822      140.5466      125.3100        0.0000        0.0000        0.0000        0.0000        0.0000        0.0000        0.0000        0.0000        0.0000        0.0000        0.0000        0.0000        0.0000        0.0000        0.0000        0.0000        0.0000        0.0000        0.0000        0.0000        0.0000        0.0000        0.0000        0.0000        0.0000        0.0000        0.0000        0.0000        0.0000        0.0000        0.0000        0.0000        0.0000        0.0000        0.0000        0.0000        0.0000        0.0000        0.0000        0.0000        0.0000        0.0000        0.0000        0.0000        0.0000        0.0000        0.0000        0.0000        0.0000        0.0000        0.0000        0.0000        0.0000
        0.0000        0.0000        0.0000        0.0000        0.0000        0.0000        0.0000        0.0000        0.0000        0.0000        0.0000        0.0000        0.0000        0.0000        0.0000        0.0000        0.0000        0.0000        0.0000        0.0000        0.0000        0.0000        0.0000        0.0000        0.0000        0.0000        0.0000        0.0000        0.0000        0.0000        0.0000        0.0000        0.0000        0.0000        0.0000        0.0000        0.0000        0.0000        0.0000        0.0000        0.0000        0.0000        0.0000        0.0000      203.6260      187.8873      145.1944      126.1885      125.6652      141.6891      124.2396      154.6229      134.9899      134.5479      156.1537      144.0433      111.9571       95.4583       79.4361       65.0685       66.5309       70.3655       83.2818       64.7983       74.8736       65.3586       60.9283       69.8633      104.2531       69.8274       84.2619       84.9055       64.5697       59.3775       66.5261       47.2757       70.5095       81.4877      106.7748      111.7193      116.9986      126.6124      195.6141      314.5714      331.9153      369.0616      378.8296      369.6620      338.6902      297.7622      249.4680      117.5821       70.4736       57.7905       53.0983       37.3559       17.9675       21.1457       21.7483       60.1287       24.9705       51.2778       10.3604        5.8181        4.9650        6.2329       12.4394       37.9531       54.6050       67.8188       81.0774      105.6181      110.0290      139.1440      144.8212      116.0713       89.5661       74.5721       65.5148       40.0527       27.0216       25.2601       25.5037       32.0830       34.3550       29.0736       33.7916       36.9063       36.6654       41.2309       47.9466       48.6687       43.5686       45.8570       47.8744       66.0087       74.4049       77.1819       80.8442       86.9184       80.9277       88.4891      107.6419      107.5644       93.1376       87.9731       80.4949       67.8688       65.4244       58.1691       58.2565       65.0463       58.9788       58.3895       52.8951       50.0028       45.3821       41.9119       47.2335       46.1697       57.9409       54.4757       51.7355       59.3152       52.1787       46.3868       61.3367       35.3208       26.9031       24.8030       23.8207       23.6990       26.0902       40.1593       57.4310       78.5580       98.0916       99.1656      122.9799       97.1192       84.9802       74.9647       70.5908       55.5784       41.2196       50.4518       65.4933       75.7816       90.0631       95.0902      101.0305      110.3037      132.9295      161.7222      180.1122      120.2400        0.0000        0.0000        0.0000        0.0000        0.0000        0.0000        0.0000        0.0000        0.0000        0.0000        0.0000        0.0000        0.0000        0.0000        0.0000        0.0000        0.0000        0.0000        0.0000        0.0000        0.0000        0.0000        0.0000        0.0000        0.0000        0.0000        0.0000        0.0000        0.0000        0.0000        0.0000        0.0000        0.0000        0.0000        0.0000        0.0000        0.0000        0.0000        0.0000        0.0000        0.0000        0.0000        0.0000        0.0000        0.0000        0.0000        0.0000        0.0000        0.0000        0.0000        0.0000        0.0000        0.0000
        0.0000        0.0000        0.0000        0.0000        0.0000        0.0000        0.0000        0.0000        0.0000        0.0000        0.0000        0.0000        0.0000        0.0000        0.0000        0.0000        0.0000        0.0000        0.0000        0.0000        0.0000        0.0000        0.0000        0.0000        0.0000        0.0000        0.0000        0.0000        0.0000        0.0000        0.0000        0.0000        0.0000        0.0000        0.0000        0.0000        0.0000        0.0000        0.0000        0.0000        0.0000        0.0000        0.0000        0.0000        0.0000        0.0000      218.4825      204.0311      174.9793      191.3436      176.0897      143.0759      217.2028      120.0188      126.6936      121.8016      112.6815      106.3802       96.9015       99.6083      107.0484      105.7690      106.9463       88.6828       74.3449       62.5033       56.2457       63.4322       74.6177       80.7507       63.1360       75.2097       51.4493       51.0172      116.9176       41.8970       67.1266       53.2521       61.7661      109.6692      145.0516      218.9520      296.9018      352.9474      358.0493      383.7266      387.2505      379.8164      402.9242      377.0158      330.9495      177.7672      132.5321       88.3841       72.5083       40.6522       69.8912       54.1134       21.0635       23.8379       21.0294      217.6184       30.2289       11.1562        7.8373        8.8003       13.1959       42.3142       61.9472       61.6143       65.8389      108.8750      106.4065      102.1992      111.7873       96.9978       85.8284       76.0122       71.2222       37.0746       25.8932       21.1452       21.4892       33.2680       37.4669       36.5266       38.9603       42.8322       37.2040       42.9970       45.7478       50.3360       44.6415       49.6912       54.8074       72.3482       69.9032       73.4817       73.1163       87.9423       94.8240      102.8710      116.1744       96.0878       89.5450       78.7555       67.2194       58.8939       58.0760       58.4888       48.7212       58.2845       61.3349       66.6906       55.5858       71.4698       49.9376       41.1115       49.8536       49.5864       49.5722       50.9722       51.9805       60.8678       55.6116       47.6214       46.9045       31.6035       23.3874       23.9800       23.9788       28.4699       29.8175       48.1416       56.5327       76.9783       89.5972       99.3837      100.9350       90.3629       89.1222       84.6270       77.4725       58.8574       42.6869       38.0878       47.4616       69.1659       73.2223       82.4251       89.9361      110.8709      139.7557      161.1326      142.6278      109.3500        0.0000        0.0000        0.0000        0.0000        0.0000        0.0000        0.0000        0.0000        0.0000        0.0000        0.0000        0.0000        0.0000        0.0000        0.0000        0.0000        0.0000        0.0000        0.0000        0.0000        0.0000        0.0000        0.0000        0.0000        0.0000        0.0000        0.0000        0.0000        0.0000        0.0000        0.0000        0.0000        0.0000        0.0000        0.0000        0.0000        0.0000        0.0000        0.0000        0.0000        0.0000        0.0000        0.0000        0.0000        0.0000        0.0000        0.0000        0.0000        0.0000        0.0000        0.0000        0.0000        0.0000
        0.0000        0.0000        0.0000        0.0000        0.0000        0.0000        0.0000        0.0000        0.0000        0.0000        0.0000        0.0000        0.0000        0.0000        0.0000        0.0000        0.0000        0.0000        0.0000        0.0000        0.0000        0.0000        0.0000        0.0000        0.0000        0.0000        0.0000        0.0000        0.0000        0.0000        0.0000        0.0000        0.0000        0.0000        0.0000        0.0000        0.0000        0.0000        0.0000        0.0000        0.0000        0.0000        0.0000        0.0000        0.0000        0.0000        0.0000      426.9321      349.0795      302.5854      283.5007      190.8712      178.6945      165.7304      236.9604      125.5605      122.5360      119.8966      112.7421      128.7097      132.5417      119.6944      101.6345       83.8762      132.8126       72.9054       68.8615       97.0253       97.3268       98.2240       68.8135       61.1004       65.1518       84.8907       88.9502       34.6940       65.6914      154.5317       73.7533      146.6120      228.6522      287.9600      316.3986      312.5760      341.4460      375.3353      401.7915      400.4585      378.4733      387.1478      404.4509      305.3737      203.1958      142.3584      145.5040       77.0900       87.4909      101.6245       80.4379       65.7481       47.1355       31.0642       15.9594       15.3415       15.0263       21.5540       25.3118       61.8605       71.5911       74.3624       80.4763       89.2793       95.6771      104.9802      118.1677      116.1060      101.7431       82.4323       66.5394       39.2983       32.8376       34.0125       31.0902       38.3890       38.8548       32.1404       40.5920       43.6934       43.0689       42.6024       55.1339       56.8107       51.0313       58.6939       57.0328       63.6352       60.3087       68.6099       71.6055       96.1701       97.5468      131.4194      175.7926      124.3707       90.0743       73.2595       63.9454       56.9304       62.1964       52.7186       50.0798       64.0438       64.6939       58.1539       58.4259       58.6008       48.9831       48.5277       51.9376       53.1337       57.3479       62.1556       49.6806       52.4201       50.1883       50.9394       44.9471       32.7790       31.7065       32.8862       32.3363       32.0829       44.8552       37.5918       55.9704       78.0581       91.2071       89.4330       94.0430       87.6089       82.2291       93.6580       79.1059       54.9781       40.1509       35.3959       43.3767       58.7030       64.2741       73.5027       80.8794       92.1278       96.7480      100.3568      116.4332        0.0000        0.0000        0.0000        0.0000        0.0000        0.0000        0.0000        0.0000        0.0000        0.0000        0.0000        0.0000        0.0000        0.0000        0.0000        0.0000        0.0000        0.0000        0.0000        0.0000        0.0000        0.0000        0.0000        0.0000        0.0000        0.0000        0.0000        0.0000        0.0000        0.0000        0.0000        0.0000        0.0000        0.0000        0.0000        0.0000        0.0000        0.0000        0.0000        0.0000        0.0000        0.0000        0.0000        0.0000        0.0000        0.0000        0.0000        0.0000        0.0000        0.0000        0.0000        0.0000        0.0000        0.0000
        0.0000        0.0000        0.0000        0.0000        0.0000        0.0000        0.0000        0.0000        0.0000        0.0000        0.0000        0.0000        0.0000        0.0000        0.0000        0.0000        0.0000        0.0000        0.0000        0.0000        0.0000        0.0000        0.0000        0.0000        0.0000        0.0000        0.0000        0.0000        0.0000        0.0000        0.0000        0.0000        0.0000        0.0000        0.0000        0.0000        0.0000        0.0000        0.0000        0.0000        0.0000        0.0000        0.0000        0.0000        0.0000        0.0000        0.0000        0.0000        0.0000        0.0000      398.7561      345.2990      239.4265      198.4575      200.0908      183.4439      172.5161      175.3718      185.2009      216.6380      213.4110      197.5828      221.2392      132.9735      108.4460      110.2389        0.0000        0.0000       82.2574       80.8399       75.8396       94.9887      112.9366      104.4103       72.9610       74.7834      126.5780      154.4639      152.9458      218.4597      268.2028      312.4432      309.7680      267.6332      316.1230      366.5237      402.2616      373.6937      388.0616        0.0000        0.0000        0.0000        0.0000      223.0847      193.1131      234.0417      304.6107      317.9929        0.0000      209.6040      137.7738       74.9459       45.1330       36.6954       38.6590       61.5955       66.4336       87.1593      102.5449      116.1631      113.5331      108.1027      117.0315      123.8779      142.2557      132.7933      110.8251       94.9754       82.9502       62.6623       56.7630       49.9187       39.8719       46.5625       44.1520       40.3663       53.3937       51.4791       55.3516       57.3781       67.1085       79.6121       72.0106       61.6207       55.7641       66.3776       71.5770       75.7514       75.4477       87.4348      113.8547      130.5366      145.6489       91.7236       72.9364       59.8451       57.4356       64.9532       66.9332       67.3940       75.2280       70.9704       57.3020       49.6762       58.5184       67.9546       63.4289       68.2832       72.2051       62.6191       66.0992       82.5159       75.4480       50.1656       51.1575       51.0264       48.7516       45.2728       46.3325       42.4118       36.4484       32.9475       38.1862       45.0952       47.1968       64.5150       72.8984       83.1544       92.4192       92.0615      107.6197      104.3916       98.8070       63.8805       52.4673       50.4930       51.2251       39.9543       43.8651       46.7522       61.3662       50.9564       49.0925        0.0000        0.0000        0.0000        0.0000        0.0000        0.0000        0.0000        0.0000        0.0000        0.0000        0.0000        0.0000        0.0000        0.0000        0.0000        0.0000        0.0000        0.0000        0.0000        0.0000        0.0000        0.0000        0.0000        0.0000        0.0000        0.0000        0.0000        0.0000        0.0000        0.0000        0.0000        0.0000        0.0000        0.0000        0.0000        0.0000        0.0000        0.0000        0.0000        0.0000        0.0000        0.0000        0.0000        0.0000        0.0000        0.0000        0.0000        0.0000        0.0000        0.0000        0.0000        0.0000        0.0000        0.0000        0.0000        0.0000
        0.0000        0.0000        0.0000        0.0000        0.0000        0.0000        0.0000        0.0000        0.0000        0.0000        0.0000        0.0000        0.0000        0.0000        0.0000        0.0000        0.0000        0.0000        0.0000        0.0000        0.0000        0.0000        0.0000        0.0000        0.0000        0.0000        0.0000        0.0000        0.0000        0.0000        0.0000        0.0000        0.0000        0.0000        0.0000        0.0000        0.0000        0.0000        0.0000        0.0000        0.0000        0.0000        0.0000        0.0000        0.0000        0.0000        0.0000        0.0000        0.0000        0.0000        0.0000        0.0000        0.0000        0.0000        0.0000      243.4674      237.1307      241.8341        0.0000        0.0000        0.0000      252.7136      227.1214      173.2462      152.8108        0.0000        0.0000        0.0000        0.0000        0.0000        0.0000        0.0000      122.0565      111.2816      112.8850      110.8555      122.3243      147.8488      180.1078      270.5289      298.7635      306.1785      308.2104      332.5406      452.6705      468.3495      459.3696      438.0708        0.0000        0.0000        0.0000        0.0000        0.0000        0.0000      282.3919      366.8286        0.0000        0.0000        0.0000      269.1204      159.2621       90.8340       58.6830       61.2259       64.1947       80.2537       58.6621       88.4702      106.0671       99.1503      112.9280      109.4236      110.9874       99.4404      109.2867      115.0907      130.7723      120.7480      103.1595       81.4623       66.1895       49.1755       59.6975       65.9299       51.3527       50.4070       74.9241       78.2091       72.9220       81.8179       80.8200       70.9514       66.1744       54.8104       59.0351       69.5067       72.7422       82.1182       78.2144       93.5334      118.5733      117.0611       80.9270       75.0947       65.9028       56.6937       58.1879       70.6909       72.3722       76.6225       87.3416       63.1623       49.5497       46.0176       53.2343       61.8738       64.0314       67.1013       69.8107       64.4646       63.2501       78.5661       70.0658       64.8773       62.2366       55.8935       48.8380       46.9255       46.7233       47.1846       46.3482       36.4708       39.0240       50.8434       41.4090       60.2827       70.5660       85.3233       99.5041      103.8000      110.2347       97.3131       90.6628       65.2755       56.5346       54.1253       48.8377       34.8699       34.6000       34.3073       39.5833       54.0121       57.3805        0.0000        0.0000        0.0000        0.0000        0.0000        0.0000        0.0000        0.0000        0.0000        0.0000        0.0000        0.0000        0.0000        0.0000        0.0000        0.0000        0.0000        0.0000        0.0000        0.0000        0.0000        0.0000        0.0000        0.0000        0.0000        0.0000        0.0000        0.0000        0.0000        0.0000        0.0000        0.0000        0.0000        0.0000        0.0000        0.0000        0.0000        0.0000        0.0000        0.0000        0.0000        0.0000        0.0000        0.0000        0.0000        0.0000        0.0000        0.0000        0.0000        0.0000        0.0000        0.0000        0.0000        0.0000        0.0000        0.0000
        0.0000        0.0000        0.0000        0.0000        0.0000        0.0000        0.0000        0.0000        0.0000        0.0000        0.0000        0.0000        0.0000        0.0000        0.0000        0.0000        0.0000        0.0000        0.0000        0.0000        0.0000        0.0000        0.0000        0.0000        0.0000        0.0000        0.0000        0.0000        0.0000        0.0000        0.0000        0.0000        0.0000        0.0000        0.0000        0.0000        0.0000        0.0000        0.0000        0.0000        0.0000        0.0000        0.0000        0.0000        0.0000        0.0000        0.0000        0.0000        0.0000        0.0000        0.0000        0.0000        0.0000        0.0000        0.0000        0.0000        0.0000        0.0000        0.0000        0.0000        0.0000      349.1717      306.7131      212.7537      164.5673        0.0000        0.0000        0.0000        0.0000        0.0000        0.0000        0.0000        0.0000      148.9239      140.3936      132.4140      138.6565      186.8128      220.0908      299.0271      353.3995      338.2725      353.3958      420.7179      491.1218        0.0000        0.0000        0.0000        0.0000        0.0000        0.0000        0.0000        0.0000        0.0000        0.0000        0.0000        0.0000        0.0000        0.0000        0.0000      176.6862      109.0483       61.7755       66.4079       82.4690       63.9333       73.8965       79.7726       93.5207      108.2609       94.3657       93.8846      113.8868      145.5076      143.9481      148.5271      168.7226      141.0270      115.7527       86.7263       68.4929       55.4651       49.4540       63.0953       55.8536       64.3127       87.0674       88.0326       81.5762       82.0537       88.8133       67.0913       59.6369       63.6738       73.0248       79.7503       83.5318       83.7271       83.8441      101.9729      113.1832      103.6049       83.0336       79.0128       66.9189       69.0481       70.4123       84.5803       92.7928       84.9732       86.4775       63.8987       45.2032       44.4500       50.4264       61.2282       66.7964       86.3681       72.3392       66.1791       72.7082       80.9223       94.5096       82.2243       53.7687       56.8966       55.8550       54.0653       60.6035       50.4827       55.8408       52.2843       44.7190       47.6136       39.2527       57.6024       64.8271       77.3395       81.6560       98.9636       98.6659       95.8277       91.1242       66.7080       51.5620       43.7185       39.7111       26.4149       23.7529       24.2049       28.3444       36.4800        0.0000        0.0000        0.0000        0.0000        0.0000        0.0000        0.0000        0.0000        0.0000        0.0000        0.0000        0.0000        0.0000        0.0000        0.0000        0.0000        0.0000        0.0000        0.0000        0.0000        0.0000        0.0000        0.0000        0.0000        0.0000        0.0000        0.0000        0.0000        0.0000        0.0000        0.0000        0.0000        0.0000        0.0000        0.0000        0.0000        0.0000        0.0000        0.0000        0.0000        0.0000        0.0000        0.0000        0.0000        0.0000        0.0000        0.0000        0.0000        0.0000        0.0000        0.0000        0.0000        0.0000        0.0000        0.0000        0.0000        0.0000
        0.0000        0.0000        0.0000        0.0000        0.0000        0.0000        0.0000        0.0000        0.0000        0.0000        0.0000        0.0000        0.0000        0.0000        0.0000        0.0000        0.0000        0.0000        0.0000        0.0000        0.0000        0.0000        0.0000        0.0000        0.0000        0.0000        0.0000        0.0000        0.0000        0.0000        0.0000        0.0000        0.0000        0.0000        0.0000        0.0000        0.0000        0.0000        0.0000        0.0000        0.0000        0.0000        0.0000        0.0000        0.0000        0.0000        0.0000        0.0000        0.0000        0.0000        0.0000        0.0000        0.0000        0.0000        0.0000        0.0000        0.0000        0.0000        0.0000        0.0000        0.0000        0.0000      451.9034      371.3470        0.0000        0.0000        0.0000        0.0000        0.0000        0.0000        0.0000        0.0000        0.0000        0.0000      164.0309      195.9220      262.5810      284.4605      309.8745      378.8797      414.9730      426.4922      434.8936      400.4357        0.0000        0.0000        0.0000        0.0000        0.0000        0.0000        0.0000        0.0000        0.0000        0.0000        0.0000        0.0000        0.0000        0.0000        0.0000        0.0000        0.0000      114.3365       69.8261       67.1964       66.9313       86.3251       83.0862      129.9760       98.7248      111.6160      107.4821      124.7151      158.7502      155.8323      160.4337      179.1679      187.3760      165.9159      133.3135       88.4750       70.2812       51.8268       56.8258       63.6402       67.1281       85.6656      103.0282       94.8951       88.5653       89.4205       89.1671       74.8337       72.5188       74.8604       82.2890       90.3967       89.4460       89.7473       81.3115       83.1124       82.8283       81.8286       68.2580       74.8629       76.1281       76.9052       78.5189       94.1392       94.3177       84.4814       87.2255       66.4700       54.8333       51.8097       48.9003       63.2106       68.0056       80.3717       71.2692       73.2736       77.7602       91.8925      135.3500      101.4814       76.4428       73.7848       62.4299       55.2731       55.3646       56.5131       58.4342       48.8853       43.5326       48.8816       40.4487       58.7899       62.0235       73.7971       85.6124       89.4568       81.6489       84.3325       81.6604       66.6770       57.6178       39.8584       36.4063       22.7093       20.7623       21.3057       33.0601        0.0000        0.0000        0.0000        0.0000        0.0000        0.0000        0.0000        0.0000        0.0000        0.0000        0.0000        0.0000        0.0000        0.0000        0.0000        0.0000        0.0000        0.0000        0.0000        0.0000        0.0000        0.0000        0.0000        0.0000        0.0000        0.0000        0.0000        0.0000        0.0000        0.0000        0.0000        0.0000        0.0000        0.0000        0.0000        0.0000        0.0000        0.0000        0.0000        0.0000        0.0000        0.0000        0.0000        0.0000        0.0000        0.0000        0.0000        0.0000        0.0000        0.0000        0.0000        0.0000        0.0000        0.0000        0.0000        0.0000        0.0000        0.0000
        0.0000        0.0000        0.0000        0.0000        0.0000        0.0000        0.0000        0.0000        0.0000        0.0000        0.0000        0.0000        0.0000        0.0000        0.0000        0.0000        0.0000        0.0000        0.0000        0.0000        0.0000        0.0000        0.0000        0.0000        0.0000        0.0000        0.0000        0.0000        0.0000        0.0000        0.0000        0.0000        0.0000        0.0000        0.0000        0.0000        0.0000        0.0000        0.0000        0.0000        0.0000        0.0000        0.0000        0.0000        0.0000        0.0000        0.0000        0.0000        0.0000        0.0000        0.0000        0.0000        0.0000        0.0000        0.0000        0.0000        0.0000        0.0000        0.0000        0.0000        0.0000        0.0000        0.0000        0.0000        0.0000        0.0000        0.0000        0.0000        0.0000        0.0000        0.0000        0.0000        0.0000        0.0000      235.2507      227.6366      276.8181      304.2228      282.8204      291.9587      308.9500      396.9355      373.3472        0.0000        0.0000        0.0000        0.0000        0.0000        0.0000        0.0000        0.0000        0.0000        0.0000        0.0000        0.0000        0.0000        0.0000        0.0000        0.0000        0.0000        0.0000      122.3977       76.8102       78.8677       74.8325       91.6434      118.2624      137.3659      155.5587      134.4846      144.2049      171.7741      174.5126      173.4669      178.5567      175.2083      174.7984      171.8561      140.2608       88.0360       72.4193       57.1019       67.9493       94.1588       90.7540      115.8785      128.6636      102.8356       98.9006      103.2259      112.0842      101.0411       99.6781       97.4922       94.3077       88.0255       86.2654       88.3913       81.0016       86.1787       76.0997       76.7760       72.7040       80.4388       81.5815       91.7396       89.5778      103.3800       95.5304       91.4927       80.7381      106.8760       91.5566       77.5612       60.7707       54.0358       61.2100       67.8215       62.5250       67.6254       81.1484       85.8335      108.6791      151.6243      115.2909       79.2790       66.4425       65.7994       61.1897       60.8559       58.1667       56.4679       51.3539       46.8912       45.9742       53.2863       52.3192       58.7925       72.7971       70.4069       71.9665       69.8968       72.1652       64.4174       51.4498       42.4395       33.9647       14.9923       15.7982       33.4480       60.9671        0.0000        0.0000        0.0000        0.0000        0.0000        0.0000        0.0000        0.0000        0.0000        0.0000        0.0000        0.0000        0.0000        0.0000        0.0000        0.0000        0.0000        0.0000        0.0000        0.0000        0.0000        0.0000        0.0000        0.0000        0.0000        0.0000        0.0000        0.0000        0.0000        0.0000        0.0000        0.0000        0.0000        0.0000        0.0000        0.0000        0.0000        0.0000        0.0000        0.0000        0.0000        0.0000        0.0000        0.0000        0.0000        0.0000        0.0000        0.0000        0.0000        0.0000        0.0000        0.0000        0.0000        0.0000        0.0000        0.0000        0.0000        0.0000
        0.0000        0.0000        0.0000        0.0000        0.0000        0.0000        0.0000        0.0000        0.0000        0.0000        0.0000        0.0000        0.0000        0.0000        0.0000        0.0000        0.0000        0.0000        0.0000        0.0000        0.0000        0.0000        0.0000        0.0000        0.0000        0.0000        0.0000        0.0000        0.0000        0.0000        0.0000        0.0000        0.0000        0.0000        0.0000        0.0000        0.0000        0.0000        0.0000        0.0000        0.0000        0.0000        0.0000        0.0000        0.0000        0.0000        0.0000        0.0000        0.0000        0.0000        0.0000        0.0000        0.0000        0.0000        0.0000        0.0000        0.0000        0.0000        0.0000        0.0000        0.0000        0.0000        0.0000        0.0000        0.0000        0.0000        0.0000        0.0000        0.0000        0.0000        0.0000        0.0000        0.0000        0.0000        0.0000        0.0000        0.0000        0.0000        0.0000        0.0000        0.0000        0.0000        0.0000        0.0000        0.0000        0.0000        0.0000        0.0000        0.0000        0.0000        0.0000        0.0000        0.0000        0.0000        0.0000        0.0000        0.0000        0.0000        0.0000        0.0000        0.0000      125.1300       74.1620       87.9013       95.9493       99.7293      153.8982      158.1867      188.9869      171.9758      163.4984      166.9236      178.3124      165.8319      160.3197      161.1990      161.1405      145.1426      118.4311       82.2623       65.7469       67.7166       74.8244      108.6701      108.9771      134.4650      133.5542      113.7572      115.8474      101.9562       98.1186       94.9901       94.2304       95.3846       96.6711       89.9953       84.9788       82.2029       76.8184       75.9231       71.0220       74.3909       76.0690       82.6103       86.0959       86.9779       97.4337      108.8963      105.7427       99.5364       89.7683       83.9610       93.0028       73.9611       62.9911       54.4922       55.9743       66.0197       65.4008       77.6785      109.5045      101.1916      106.0864      133.0888      109.4771       88.4009       77.7075       78.3215       76.5242       58.4737       46.9154       46.0912       43.6258       42.7867       56.2992       48.8949       48.4917       53.1130       56.3517       56.8178       62.5317       54.7481       45.3275       54.6422       43.2341       36.4541       32.4575       14.9320       13.8816       54.4825        0.0000        0.0000        0.0000        0.0000        0.0000        0.0000        0.0000        0.0000        0.0000        0.0000        0.0000        0.0000        0.0000        0.0000        0.0000        0.0000        0.0000        0.0000        0.0000        0.0000        0.0000        0.0000        0.0000        0.0000        0.0000        0.0000        0.0000        0.0000        0.0000        0.0000        0.0000        0.0000        0.0000        0.0000        0.0000        0.0000        0.0000        0.0000        0.0000        0.0000        0.0000        0.0000        0.0000        0.0000        0.0000        0.0000        0.0000        0.0000        0.0000        0.0000        0.0000        0.0000        0.0000        0.0000        0.0000        0.0000        0.0000        0.0000        0.0000
        0.0000        0.0000        0.0000        0.0000        0.0000        0.0000        0.0000        0.0000        0.0000        0.0000        0.0000        0.0000        0.0000        0.0000        0.0000        0.0000        0.0000        0.0000        0.0000        0.0000        0.0000        0.0000        0.0000        0.0000        0.0000        0.0000        0.0000        0.0000        0.0000        0.0000        0.0000        0.0000        0.0000        0.0000        0.0000        0.0000        0.0000        0.0000        0.0000        0.0000        0.0000        0.0000        0.0000        0.0000        0.0000        0.0000        0.0000        0.0000        0.0000        0.0000        0.0000        0.0000        0.0000        0.0000        0.0000        0.0000        0.0000        0.0000        0.0000        0.0000        0.0000        0.0000        0.0000        0.0000        0.0000        0.0000        0.0000        0.0000        0.0000        0.0000        0.0000        0.0000        0.0000        0.0000        0.0000        0.0000        0.0000        0.0000        0.0000        0.0000        0.0000        0.0000        0.0000        0.0000        0.0000        0.0000        0.0000        0.0000        0.0000        0.0000        0.0000        0.0000        0.0000        0.0000        0.0000        0.0000        0.0000        0.0000        0.0000        0.0000        0.0000      123.3440       96.8868       92.3530       97.2019      129.5842      127.4353      143.7604      176.5713      173.9628      153.1963      144.8607      153.3537      157.9973      154.4255      146.1166      138.7615      122.8341      112.1629       81.1681       73.4784       81.5909       81.7023       97.9724      128.6940      133.9683      125.6330      112.6014      115.1229       99.2591       85.3635       89.7761       95.6019      100.3038       96.2744       88.6817       84.4267       81.5989       79.2673       81.1348       76.7714       68.3748       72.3384       79.2897       85.2943       88.5869       91.9993      106.8809      101.3699      117.5979      108.3923      102.4255      117.5833       73.9406       64.2063       78.4010       74.5502       70.7514       88.9505       90.9568      102.4441      106.3218      146.1320      136.2692      107.3537       93.7446       75.2246       69.7325       69.3413       64.2088       70.6296       51.9976       41.0826       41.9094       46.0373       47.4711       46.2904       50.6640       52.0063       43.9369       45.8615       44.2823       37.7931       43.1842       36.3113       31.5256       28.5246       20.1909       61.2395       55.4111        0.0000        0.0000        0.0000        0.0000        0.0000        0.0000        0.0000        0.0000        0.0000        0.0000        0.0000        0.0000        0.0000        0.0000        0.0000        0.0000        0.0000        0.0000        0.0000        0.0000        0.0000        0.0000        0.0000        0.0000        0.0000        0.0000        0.0000        0.0000        0.0000        0.0000        0.0000        0.0000        0.0000        0.0000        0.0000        0.0000        0.0000        0.0000        0.0000        0.0000        0.0000        0.0000        0.0000        0.0000        0.0000        0.0000        0.0000        0.0000        0.0000        0.0000        0.0000        0.0000        0.0000        0.0000        0.0000        0.0000        0.0000        0.0000        0.0000
        0.0000        0.0000        0.0000        0.0000        0.0000        0.0000        0.0000        0.0000        0.0000        0.0000        0.0000        0.0000        0.0000        0.0000        0.0000        0.0000        0.0000        0.0000        0.0000        0.0000        0.0000        0.0000        0.0000        0.0000        0.0000        0.0000        0.0000        0.0000        0.0000        0.0000        0.0000        0.0000        0.0000        0.0000        0.0000        0.0000        0.0000        0.0000        0.0000        0.0000        0.0000        0.0000        0.0000        0.0000        0.0000        0.0000        0.0000        0.0000        0.0000        0.0000        0.0000        0.0000        0.0000        0.0000        0.0000        0.0000        0.0000        0.0000        0.0000        0.0000        0.0000        0.0000        0.0000        0.0000        0.0000        0.0000        0.0000        0.0000        0.0000        0.0000        0.0000        0.0000        0.0000        0.0000        0.0000        0.0000        0.0000        0.0000        0.0000        0.0000        0.0000        0.0000        0.0000        0.0000        0.0000        0.0000        0.0000        0.0000        0.0000        0.0000        0.0000        0.0000        0.0000        0.0000        0.0000        0.0000        0.0000        0.0000        0.0000        0.0000      154.8187      106.1040      106.9257      107.9103       89.9866      128.0848      120.2011      123.0959      141.8074      153.8587      136.0735      140.9149      142.2793      136.0208      130.9069      124.3804      128.0872      121.7855      132.0311      105.3094       87.4894       93.1869       75.9179      116.3748      139.3438      161.9821      147.8743      124.7880      125.3907       90.6832       87.5324       94.0957      103.5636      109.5528      101.7869       88.3939       86.4603       86.1193       87.7385      115.2014      106.4580       76.0331       74.7957       94.4019       92.2782       89.5047      103.7495      102.8290       89.8158      107.9313      101.7782      111.5531       95.0344       74.1842       86.2073       95.0519       90.6169       93.3165      114.0029       99.7063      106.5564      123.4005      127.6054      112.5870      116.0452      130.5292      114.0646       75.1771       61.9374       73.8049       72.2459       54.7831       51.8437       47.5625       44.2904       52.5388       52.4695       59.8698       52.4856       41.3802       41.5248       38.5581       34.9722       35.8860       30.3042       24.4339       21.8202       35.8228        0.0000        0.0000        0.0000        0.0000        0.0000        0.0000        0.0000        0.0000        0.0000        0.0000        0.0000        0.0000        0.0000       40.8300        0.0000        0.0000        0.0000       40.1400        0.0000        0.0000        0.0000        0.0000        0.0000        0.0000        0.0000        0.0000        0.0000        0.0000        0.0000        0.0000        0.0000        0.0000        0.0000        0.0000        0.0000        0.0000        0.0000        0.0000        0.0000        0.0000        0.0000        0.0000        0.0000        0.0000        0.0000        0.0000        0.0000        0.0000        0.0000        0.0000        0.0000        0.0000        0.0000        0.0000        0.0000        0.0000        0.0000        0.0000        0.0000        0.0000        0.0000
        0.0000        0.0000        0.0000        0.0000        0.0000        0.0000        0.0000        0.0000        0.0000        0.0000        0.0000        0.0000        0.0000        0.0000        0.0000        0.0000        0.0000        0.0000        0.0000        0.0000        0.0000        0.0000        0.0000        0.0000        0.0000        0.0000        0.0000        0.0000        0.0000        0.0000        0.0000        0.0000        0.0000        0.0000        0.0000        0.0000        0.0000        0.0000        0.0000        0.0000        0.0000        0.0000        0.0000        0.0000        0.0000        0.0000        0.0000        0.0000        0.0000        0.0000        0.0000        0.0000        0.0000        0.0000        0.0000        0.0000        0.0000        0.0000        0.0000        0.0000        0.0000        0.0000        0.0000        0.0000        0.0000        0.0000        0.0000        0.0000        0.0000        0.0000        0.0000        0.0000        0.0000        0.0000        0.0000        0.0000        0.0000        0.0000        0.0000        0.0000        0.0000        0.0000        0.0000        0.0000        0.0000        0.0000        0.0000        0.0000        0.0000        0.0000        0.0000        0.0000        0.0000        0.0000        0.0000        0.0000        0.0000        0.0000        0.0000        0.0000      153.7974      148.1475      116.0116      116.2312       95.7950      130.9735      178.4119      130.1728      132.3404      139.6021      132.8217      136.1739      132.6197      115.0431      113.0296      127.7406      135.1832      150.0439      147.8818      125.4981      139.7398      118.1622       95.2042      124.1723      179.1423      165.5146      156.9721      142.6360      126.0882       99.6509       91.7175       92.4239      103.8409      115.2147      109.2634      109.7364      119.8711      116.8834      113.7847      113.5456      103.2423       80.2362       99.3314       97.3752      102.5891      110.4285      108.0372      100.3521      104.3761      100.7747      130.1169      168.4125      154.8900      114.0929      111.1706      130.9941      137.0754      133.4114      134.0732      105.2102      112.1693      107.1953      115.2902      107.4699      114.8845       97.5127       97.7602       72.5664       69.8464       81.0334       78.2120       82.9809       70.7763       66.2341       63.0289       67.2183       62.8875       59.9212       50.8358       45.6181       46.4990       43.3731       38.0954       14.4367        6.3412        8.2221        7.2759      122.7155        0.0000        0.0000        0.0000        0.0000        0.0000        0.0000        0.0000        0.0000        0.0000        0.0000        0.0000        0.0000       29.8500       43.5600       58.6500        0.0000       55.9800       48.3600        0.0000        0.0000        0.0000        0.0000        0.0000        0.0000        0.0000        0.0000        0.0000        0.0000        0.0000        0.0000        0.0000        0.0000        0.0000        0.0000        0.0000        0.0000        0.0000        0.0000        0.0000        0.0000        0.0000        0.0000        0.0000        0.0000        0.0000        0.0000        0.0000        0.0000        0.0000        0.0000        0.0000        0.0000        0.0000        0.0000        0.0000        0.0000        0.0000        0.0000        0.0000        0.0000        0.0000
        0.0000        0.0000        0.0000        0.0000        0.0000        0.0000        0.0000        0.0000        0.0000        0.0000        0.0000        0.0000        0.0000        0.0000        0.0000        0.0000        0.0000        0.0000        0.0000        0.0000        0.0000        0.0000        0.0000        0.0000        0.0000        0.0000        0.0000        0.0000        0.0000        0.0000        0.0000        0.0000        0.0000        0.0000        0.0000        0.0000        0.0000        0.0000        0.0000        0.0000        0.0000        0.0000        0.0000        0.0000        0.0000        0.0000        0.0000        0.0000        0.0000        0.0000        0.0000        0.0000        0.0000        0.0000        0.0000        0.0000        0.0000        0.0000        0.0000        0.0000        0.0000        0.0000        0.0000        0.0000        0.0000        0.0000        0.0000        0.0000        0.0000        0.0000        0.0000        0.0000        0.0000        0.0000        0.0000        0.0000        0.0000        0.0000        0.0000        0.0000        0.0000        0.0000        0.0000        0.0000        0.0000        0.0000        0.0000        0.0000        0.0000        0.0000        0.0000        0.0000        0.0000        0.0000        0.0000        0.0000        0.0000        0.0000        0.0000      223.0130      200.5525      206.2364      152.7710      156.7444      131.4707      140.8567      169.8435      140.5824      121.9502      128.3015      129.1232      136.9012      151.7174      130.1034      133.3576      148.0341      152.3002      150.3815      141.3690      146.4429      165.6881      138.8797      111.5741      119.2764      134.2225      138.2404      137.7795       98.2371       93.8308       89.3405      105.6712       92.1289      100.3382      106.9104      114.3985      123.1703      129.0658      108.9684      126.2906      126.9405       93.0874       89.2096       92.2485       92.1545       91.6813      115.5582      121.5532       82.5741       90.1666      121.0422      147.7280      164.6700      159.4823      187.0791      125.5977      130.4709      125.0270      137.4429      129.0257      114.9099      113.0245      110.8000      135.7156      104.0861      115.0396      109.1860       90.4497       80.0500       82.4081       86.9771       91.1193      107.5765       85.5934       73.2827       75.0338       67.7105       60.1187       56.7394       53.6095       49.3205       52.5326       44.3980       35.7172        6.7801        3.9248        5.7606        4.3370       75.5065        0.0000        0.0000        0.0000        0.0000        0.0000        0.0000       80.9938       54.0000        0.0000        0.0000        0.0000        0.0000       46.5600       50.9400        0.0000        0.0000        0.0000        0.0000        0.0000        0.0000        0.0000        0.0000        0.0000        0.0000        0.0000        0.0000        0.0000        0.0000        0.0000        0.0000        0.0000        0.0000        0.0000        0.0000        0.0000        0.0000        0.0000        0.0000        0.0000        0.0000        0.0000        0.0000        0.0000        0.0000        0.0000        0.0000        0.0000        0.0000        0.0000        0.0000        0.0000        0.0000        0.0000        0.0000        0.0000        0.0000        0.0000        0.0000        0.0000        0.0000        0.0000
        0.0000        0.0000        0.0000        0.0000        0.0000        0.0000        0.0000        0.0000        0.0000        0.0000        0.0000        0.0000        0.0000        0.0000        0.0000        0.0000        0.0000        0.0000        0.0000        0.0000        0.0000        0.0000        0.0000        0.0000        0.0000        0.0000        0.0000        0.0000        0.0000        0.0000        0.0000        0.0000        0.0000        0.0000        0.0000        0.0000        0.0000        0.0000        0.0000        0.0000        0.0000        0.0000        0.0000        0.0000        0.0000        0.0000        0.0000        0.0000        0.0000        0.0000        0.0000        0.0000        0.0000        0.0000        0.0000        0.0000        0.0000        0.0000        0.0000        0.0000        0.0000        0.0000        0.0000        0.0000        0.0000        0.0000        0.0000        0.0000        0.0000        0.0000        0.0000        0.0000        0.0000        0.0000        0.0000        0.0000        0.0000        0.0000        0.0000        0.0000        0.0000        0.0000        0.0000        0.0000        0.0000        0.0000        0.0000        0.0000        0.0000        0.0000        0.0000        0.0000        0.0000        0.0000        0.0000        0.0000        0.0000      243.4961      242.6249      187.8731      175.7764      177.9227      161.8233      183.0492      134.0578      127.1714      133.1514      121.2018      120.6155      113.6125      120.0201      138.3350      137.5702      135.3262      127.3020      157.2918      164.0696      149.4741      116.3455      144.8997      122.7962      128.3910      134.6069      119.1971      110.6676      125.0349      101.5863       78.4449       84.7571       83.2827       88.0567       91.9941       91.7650      105.9925      115.3251      133.3955      122.8223      127.3986      136.3730      148.4721      108.5540       93.7052      104.3409      104.8316       94.2402      113.0740      139.3258      102.8261       84.8647      115.5008      146.0121      216.2964      192.0956      173.8282      141.3584      145.6200      135.6898      142.0481      148.8255      118.2809      127.0936      121.3713      132.2451      104.8980      101.9561      113.5177      117.7741       88.9517       89.3222       84.2557       86.7101       85.6461       88.6674       77.6558       79.6759       79.1000       59.2734       55.7253       50.8549       49.7173       49.6763       45.1769       39.8832       10.5462        4.2320        6.6970       15.3503        0.0000        0.0000        0.0000        0.0000        0.0000       59.6030       57.8657       60.8067       98.5800        0.0000        0.0000        0.0000        0.0000        0.0000        0.0000        0.0000        0.0000        0.0000        0.0000        0.0000        0.0000        0.0000        0.0000        0.0000        0.0000        0.0000        0.0000        0.0000        0.0000        0.0000        0.0000        0.0000        0.0000        0.0000        0.0000        0.0000        0.0000        0.0000        0.0000        0.0000        0.0000        0.0000        0.0000        0.0000        0.0000        0.0000        0.0000        0.0000        0.0000        0.0000        0.0000        0.0000        0.0000        0.0000        0.0000        0.0000        0.0000        0.0000        0.0000        0.0000        0.0000        0.0000
        0.0000        0.0000        0.0000        0.0000        0.0000        0.0000        0.0000        0.0000        0.0000        0.0000        0.0000        0.0000        0.0000        0.0000        0.0000        0.0000        0.0000        0.0000        0.0000        0.0000        0.0000        0.0000        0.0000        0.0000        0.0000        0.0000        0.0000        0.0000        0.0000        0.0000        0.0000        0.0000        0.0000        0.0000        0.0000        0.0000        0.0000        0.0000        0.0000        0.0000        0.0000        0.0000        0.0000        0.0000        0.0000        0.0000        0.0000        0.0000        0.0000        0.0000        0.0000        0.0000        0.0000        0.0000        0.0000        0.0000        0.0000        0.0000        0.0000        0.0000        0.0000        0.0000        0.0000        0.0000        0.0000        0.0000        0.0000        0.0000        0.0000        0.0000        0.0000        0.0000        0.0000        0.0000        0.0000        0.0000        0.0000        0.0000        0.0000        0.0000        0.0000        0.0000        0.0000        0.0000        0.0000        0.0000        0.0000        0.0000        0.0000        0.0000        0.0000        0.0000        0.0000        0.0000        0.0000        0.0000        0.0000      253.2564      202.2746      185.1191      159.0757      174.8763      147.2081      125.0739      132.2785      112.4456      105.9876      101.6705      118.5145      127.6846      127.7686      139.2731      133.0087      136.9219      137.9442      154.7329      151.1602      140.5002      123.6631      125.3363      117.6642      118.2785      119.1830      123.1971      119.0968       97.0393       82.2415       59.9386       68.1573       75.7385       76.2902       81.5432       86.6253      103.9252      131.2091      144.4891      150.8927      181.4359      176.3858      159.5074      131.2168      113.1669       95.6646      100.7979       98.5044      105.2104      111.9680      103.8008       97.7748      101.1689      110.1053      167.6653      132.5106      148.5724      140.7967      132.0630      132.4218      153.6757      178.9516      138.7414      126.9289      122.4255      137.1573      118.4980      116.6043      125.0107      128.7592      103.9494       92.7630       81.5218       87.2346       78.5215       88.0953       77.0064       78.0283       71.6772       57.6545       55.9548       47.6748       39.4171       36.1634       34.5406       29.4927        7.7537        9.8494       13.5914       27.4163        0.0000        0.0000        0.0000       24.5100       59.4312       74.1426       68.0114       67.4915       27.3300        0.0000        0.0000        0.0000        0.0000        0.0000        0.0000        0.0000        0.0000        0.0000        0.0000        0.0000        0.0000        0.0000        0.0000        0.0000        0.0000        0.0000        0.0000        0.0000        0.0000        0.0000        0.0000        0.0000        0.0000        0.0000        0.0000        0.0000        0.0000        0.0000        0.0000        0.0000        0.0000        0.0000        0.0000        0.0000        0.0000        0.0000        0.0000        0.0000        0.0000        0.0000        0.0000        0.0000        0.0000        0.0000        0.0000        0.0000        0.0000        0.0000        0.0000        0.0000        0.0000        0.0000
        0.0000        0.0000        0.0000        0.0000        0.0000        0.0000        0.0000        0.0000        0.0000        0.0000        0.0000        0.0000        0.0000        0.0000        0.0000        0.0000        0.0000        0.0000        0.0000        0.0000        0.0000        0.0000        0.0000        0.0000        0.0000        0.0000        0.0000        0.0000        0.0000        0.0000        0.0000        0.0000        0.0000        0.0000        0.0000        0.0000        0.0000        0.0000        0.0000        0.0000        0.0000        0.0000        0.0000        0.0000        0.0000        0.0000        0.0000        0.0000        0.0000        0.0000        0.0000        0.0000        0.0000        0.0000        0.0000        0.0000        0.0000        0.0000        0.0000        0.0000        0.0000        0.0000        0.0000        0.0000        0.0000        0.0000        0.0000        0.0000        0.0000        0.0000        0.0000        0.0000        0.0000        0.0000        0.0000        0.0000        0.0000        0.0000        0.0000        0.0000        0.0000        0.0000        0.0000        0.0000        0.0000        0.0000        0.0000        0.0000        0.0000        0.0000        0.0000        0.0000        0.0000        0.0000        0.0000        0.0000      350.4876      270.7382      179.8329      165.8884      140.1391      135.0588      124.3438      120.3392      136.9895      145.6807      120.2172      134.0762      150.0355      165.1819      174.3162      189.2827      164.0072      168.6570      166.9075      162.6783      153.1845      174.9637      124.6463       93.3649       84.7674       88.1317       89.2645      110.7023      131.6602       97.1665       69.5924       64.7463       71.9518       71.1248       82.6349       92.1364      103.6937      120.7550      134.6145      144.3419      157.0648      173.8695      178.5875      192.0764      178.4268      183.1486      143.5822      150.8423      147.7321       94.3172       85.0600      131.3915       96.2666       94.8620      123.1288      121.4863      101.9617      124.8747      135.3454      153.8757      166.5654      172.3410      187.9556      153.6956      137.4006      131.7836      155.2774      172.8616      160.0791      145.9093      146.6033      117.1844      109.2771       89.5268       90.0007       78.9278       73.4556       73.2845       66.1897       63.3631       55.5160       49.7148       45.5906       19.7060       19.5745       19.6118        9.9249       30.5544       66.0396       70.4682        0.0000        0.0000        0.0000        0.0000       46.8809       65.6299      101.7182       94.6458       81.5396       49.1100        0.0000        0.0000        0.0000        0.0000        0.0000        0.0000        0.0000        0.0000        0.0000        0.0000        0.0000        0.0000        0.0000        0.0000        0.0000        0.0000        0.0000        0.0000        0.0000        0.0000        0.0000        0.0000        0.0000        0.0000        0.0000        0.0000        0.0000        0.0000        0.0000        0.0000        0.0000        0.0000        0.0000        0.0000        0.0000        0.0000        0.0000        0.0000        0.0000        0.0000        0.0000        0.0000        0.0000        0.0000        0.0000        0.0000        0.0000        0.0000        0.0000        0.0000        0.0000        0.0000        0.0000
        0.0000        0.0000        0.0000        0.0000        0.0000        0.0000        0.0000        0.0000        0.0000        0.0000        0.0000        0.0000        0.0000        0.0000        0.0000        0.0000        0.0000        0.0000        0.0000        0.0000        0.0000        0.0000        0.0000        0.0000        0.0000        0.0000        0.0000        0.0000        0.0000        0.0000        0.0000        0.0000        0.0000        0.0000        0.0000        0.0000        0.0000        0.0000        0.0000        0.0000        0.0000        0.0000        0.0000        0.0000        0.0000        0.0000        0.0000        0.0000        0.0000        0.0000        0.0000        0.0000        0.0000        0.0000        0.0000        0.0000        0.0000        0.0000        0.0000        0.0000        0.0000        0.0000        0.0000        0.0000        0.0000        0.0000        0.0000        0.0000        0.0000        0.0000        0.0000        0.0000        0.0000        0.0000        0.0000        0.0000        0.0000        0.0000        0.0000        0.0000        0.0000        0.0000        0.0000        0.0000        0.0000        0.0000        0.0000        0.0000        0.0000        0.0000        0.0000        0.0000        0.0000        0.0000        0.0000        0.0000      272.1107      202.6267      150.3346      151.4545      166.3540      186.3533      166.5919      140.9370      161.8026      172.3546      162.3056      150.6761      160.8016      183.9429      195.9900      191.2469      173.7404      175.4374      184.6573      170.5554      155.9821      164.2287      138.1257      117.7104       86.6387       89.5993       96.2708      100.9617      111.7621       84.1624       73.4615       74.3959       75.3145       79.9570      103.8182      103.8542      109.8621      121.7332      127.7140      151.6046      176.8546      185.7741      188.6624      185.0366      191.1333      192.1261      155.6599      162.8429      126.3548      101.3923       86.7231       99.4337       70.9970       70.1439       94.9995      105.4583      102.8328      113.1947      121.1464      153.0324      163.7386      175.8085      208.6772      191.2587      150.6387      148.9086      146.4733      180.2819      169.2462      152.3008      137.6772      107.1213      100.1889       92.5018       95.1403       83.4693       79.9497       66.6372       70.5355       70.3755       63.8227       52.5146       40.8746       18.6823       13.8069       12.7893       12.0736        0.0000        0.0000        0.0000        0.0000        0.0000        0.0000       42.5650       53.1155       92.8857      125.8443      150.8609      127.9584        0.0000        0.0000        0.0000        0.0000        0.0000        0.0000        0.0000        0.0000        0.0000        0.0000        0.0000        0.0000        0.0000        0.0000        0.0000        0.0000        0.0000        0.0000        0.0000        0.0000        0.0000        0.0000        0.0000        0.0000        0.0000        0.0000        0.0000        0.0000        0.0000        0.0000        0.0000        0.0000        0.0000        0.0000        0.0000        0.0000        0.0000        0.0000        0.0000        0.0000        0.0000        0.0000        0.0000        0.0000        0.0000        0.0000        0.0000        0.0000        0.0000        0.0000        0.0000        0.0000        0.0000        0.0000
        0.0000        0.0000        0.0000        0.0000        0.0000        0.0000        0.0000        0.0000        0.0000        0.0000        0.0000        0.0000        0.0000        0.0000        0.0000        0.0000        0.0000        0.0000        0.0000        0.0000        0.0000        0.0000        0.0000        0.0000        0.0000        0.0000        0.0000        0.0000        0.0000        0.0000        0.0000        0.0000        0.0000        0.0000        0.0000        0.0000        0.0000        0.0000        0.0000        0.0000        0.0000        0.0000        0.0000        0.0000        0.0000        0.0000        0.0000        0.0000        0.0000        0.0000        0.0000        0.0000        0.0000        0.0000        0.0000        0.0000        0.0000        0.0000        0.0000        0.0000        0.0000        0.0000        0.0000        0.0000        0.0000        0.0000        0.0000        0.0000        0.0000        0.0000        0.0000        0.0000        0.0000        0.0000        0.0000        0.0000        0.0000        0.0000        0.0000        0.0000        0.0000        0.0000        0.0000        0.0000        0.0000        0.0000        0.0000        0.0000        0.0000        0.0000        0.0000        0.0000        0.0000        0.0000        0.0000        0.0000      240.3299      192.2409      170.5547      170.7754      180.6293      169.8686      143.8029      156.8610      174.3660      148.3982      156.3214      162.3714      187.3630      210.5409      209.6297      224.1102      185.3407      165.0978      156.6211      165.6034      162.4264      148.8603      132.0828      107.5426       85.7772       79.4682      118.9878      100.3385       90.1215       88.0129       90.6810       94.6155      101.2480       90.9156      108.8311      119.1721      127.1612      128.3059      128.5901      165.4535      172.0526      181.5905      211.2044      211.9447      184.0589      166.3098      144.7672      115.6505      104.5077      107.0734       87.6652      101.0984       97.5776       72.5058       64.3923       73.1994       88.1313      108.1228      124.4358      159.0530      179.4002      185.3677      202.1072      177.2465      172.7141      167.3902      156.6917      165.7258      156.7231      154.2487      136.6451      111.3684      109.8735      102.8292       94.6234       82.4170       85.5819       78.4682       76.4885       77.6496       63.7986       45.6958       39.9479       22.3466       20.5690       14.2811        0.0000        0.0000        0.0000        0.0000        0.0000        0.0000       43.7144       53.1020       70.1403       87.3718      134.4849      151.3860      154.8547        0.0000        0.0000        0.0000        0.0000        0.0000        0.0000        0.0000        0.0000        0.0000        0.0000        0.0000        0.0000        0.0000        0.0000        0.0000        0.0000        0.0000        0.0000        0.0000        0.0000        0.0000        0.0000        0.0000        0.0000        0.0000        0.0000        0.0000        0.0000        0.0000        0.0000        0.0000        0.0000        0.0000        0.0000        0.0000        0.0000        0.0000        0.0000        0.0000        0.0000        0.0000        0.0000        0.0000        0.0000        0.0000        0.0000        0.0000        0.0000        0.0000        0.0000        0.0000        0.0000        0.0000        0.0000
        0.0000        0.0000        0.0000        0.0000        0.0000        0.0000        0.0000        0.0000        0.0000        0.0000        0.0000        0.0000        0.0000        0.0000        0.0000        0.0000        0.0000        0.0000        0.0000        0.0000        0.0000        0.0000        0.0000        0.0000        0.0000        0.0000        0.0000        0.0000        0.0000        0.0000        0.0000        0.0000        0.0000        0.0000        0.0000        0.0000        0.0000        0.0000        0.0000        0.0000        0.0000        0.0000        0.0000        0.0000        0.0000        0.0000        0.0000        0.0000        0.0000        0.0000        0.0000        0.0000        0.0000        0.0000        0.0000        0.0000        0.0000        0.0000        0.0000        0.0000        0.0000        0.0000        0.0000        0.0000        0.0000        0.0000        0.0000        0.0000        0.0000        0.0000        0.0000        0.0000        0.0000        0.0000        0.0000        0.0000        0.0000        0.0000        0.0000        0.0000        0.0000        0.0000        0.0000        0.0000        0.0000        0.0000        0.0000        0.0000        0.0000        0.0000        0.0000        0.0000        0.0000        0.0000        0.0000        0.0000        0.0000      209.4936      191.5131      206.6004      166.7873      155.2647      160.9504      189.0196      161.7849      157.5340      164.5231      188.8065      219.0026      253.8780      263.2720      246.0664      206.2946      163.3448      140.8042      157.2614      153.1065      135.0185      125.2749       93.0242       88.8934       81.6784       91.0519       85.7317       86.4969       89.3365       93.9380       95.3671       93.2298       95.9313      103.6935      108.1327      121.2706      120.1711      140.7509      159.6601      165.8243      174.3187      187.9145      184.6795      174.7761      173.2620      137.5664      113.1972      116.2983      109.0418       95.1662      109.9707       75.6403       65.3250       60.9561       82.4432       93.1636      104.2123      118.3894      151.3760      178.1205      181.3593      181.2981      163.6556      166.6879      175.1521      166.4684      167.6599      146.8630      143.4574      134.0378      115.7385      111.2611       99.6417      101.3895       83.8145       74.6944       70.9700       63.1936       78.5732       64.0591       45.8767       45.5703       26.9127       35.7599        0.0000        0.0000        0.0000        0.0000        0.0000        0.0000        0.0000       49.1151       91.9756      141.4105      140.4508      159.2677      162.1909      151.8811        0.0000        0.0000        0.0000        0.0000        0.0000        0.0000        0.0000        0.0000        0.0000        0.0000        0.0000        0.0000        0.0000        0.0000        0.0000        0.0000        0.0000        0.0000        0.0000        0.0000        0.0000        0.0000        0.0000        0.0000        0.0000        0.0000        0.0000        0.0000        0.0000        0.0000        0.0000        0.0000        0.0000        0.0000        0.0000        0.0000        0.0000        0.0000        0.0000        0.0000        0.0000        0.0000        0.0000        0.0000        0.0000        0.0000        0.0000        0.0000        0.0000        0.0000        0.0000        0.0000        0.0000        0.0000
        0.0000        0.0000        0.0000        0.0000        0.0000        0.0000        0.0000        0.0000        0.0000        0.0000        0.0000        0.0000        0.0000        0.0000        0.0000        0.0000        0.0000        0.0000        0.0000        0.0000        0.0000        0.0000        0.0000        0.0000        0.0000        0.0000        0.0000        0.0000        0.0000        0.0000        0.0000        0.0000        0.0000        0.0000        0.0000        0.0000        0.0000        0.0000        0.0000        0.0000        0.0000        0.0000        0.0000        0.0000        0.0000        0.0000        0.0000        0.0000        0.0000        0.0000        0.0000        0.0000        0.0000        0.0000        0.0000        0.0000        0.0000        0.0000        0.0000        0.0000        0.0000        0.0000        0.0000        0.0000        0.0000        0.0000        0.0000        0.0000        0.0000        0.0000        0.0000        0.0000        0.0000        0.0000        0.0000        0.0000        0.0000        0.0000        0.0000        0.0000        0.0000        0.0000        0.0000        0.0000        0.0000        0.0000        0.0000        0.0000        0.0000        0.0000        0.0000        0.0000        0.0000        0.0000        0.0000        0.0000      246.4234      217.1583      211.9929      223.7484        0.0000      152.0981      191.1700      182.9763      170.9593      171.4960      191.3484      212.1195      248.6811      273.2907      272.1147      226.0115      185.4123      159.3396      128.2991      120.6670      101.3843       96.2509       82.0557       77.4027       78.5671       65.5126       84.2286      103.0632      102.0743      111.2786      106.0082      107.6102      110.0452      106.1379      116.2268      113.2716      113.4159      122.6044      123.4248      129.8308      143.7182      160.6145      171.1714      163.2532      148.9020      155.3298      129.4095      108.4529       97.3454      103.5367       78.4486       69.8761       59.2491       61.5655       74.7091       80.8679       74.6827       76.7882       98.5523      133.3405      159.7760      152.4445      157.8785      169.8328      195.2114      193.1743      169.3037      135.0632      117.8816      110.5469      106.7321      115.3744      109.7814      107.8133      102.4839       92.4593       77.1445       72.6766       63.6092       51.8851       38.8584       36.0046       39.0144        0.0000        0.0000        0.0000        0.0000        0.0000       13.7400       10.6200        0.0000       77.8478       76.9754      128.1452      189.3587      199.5634      215.7101      183.4551        0.0000        0.0000        0.0000        0.0000        0.0000        0.0000        0.0000        0.0000        0.0000        0.0000        0.0000        0.0000        0.0000        0.0000        0.0000        0.0000        0.0000        0.0000        0.0000        0.0000        0.0000        0.0000        0.0000        0.0000        0.0000        0.0000        0.0000        0.0000        0.0000        0.0000        0.0000        0.0000        0.0000        0.0000        0.0000        0.0000        0.0000        0.0000        0.0000        0.0000        0.0000        0.0000        0.0000        0.0000        0.0000        0.0000        0.0000        0.0000        0.0000        0.0000        0.0000        0.0000        0.0000        0.0000        0.0000
        0.0000        0.0000        0.0000        0.0000        0.0000        0.0000        0.0000        0.0000        0.0000        0.0000        0.0000        0.0000        0.0000        0.0000        0.0000        0.0000        0.0000        0.0000        0.0000        0.0000        0.0000        0.0000        0.0000        0.0000        0.0000        0.0000        0.0000        0.0000        0.0000        0.0000        0.0000        0.0000        0.0000        0.0000        0.0000        0.0000        0.0000        0.0000        0.0000        0.0000        0.0000        0.0000        0.0000        0.0000        0.0000        0.0000        0.0000        0.0000        0.0000        0.0000        0.0000        0.0000        0.0000        0.0000        0.0000        0.0000        0.0000        0.0000        0.0000        0.0000        0.0000        0.0000        0.0000        0.0000        0.0000        0.0000        0.0000        0.0000        0.0000        0.0000        0.0000        0.0000        0.0000        0.0000        0.0000        0.0000        0.0000        0.0000        0.0000        0.0000        0.0000        0.0000        0.0000        0.0000        0.0000        0.0000        0.0000        0.0000        0.0000        0.0000        0.0000        0.0000        0.0000        0.0000        0.0000        0.0000        0.0000      228.6557        0.0000        0.0000        0.0000      166.3519      195.8774      183.4851      202.5681      188.8811      189.2432      225.6761      242.7533      258.1043      273.4411      247.0974      240.0575      166.2992      140.9557      118.7001       97.8902       95.7792       73.3660       71.6328       74.6515       66.6336       81.7659      116.2299      118.5633      123.2423      132.7414      121.6508      128.1725      127.3193      136.3847      113.2904      118.9474      113.4770      114.1604      127.2509      145.7575      152.8648      151.8643      167.2767      167.4603      159.9316      134.9008      119.2049       87.7462       87.5528       78.1565       78.2311       67.9278       63.6862       69.3492       85.6898       63.3704       72.3623       90.3272      130.4677      146.8819      158.5200      145.0521      169.5495      177.6928      180.2623      170.9102      129.3264      116.2306      112.8866      121.8671      109.8996      103.5055      109.3544      124.6570      125.2019       88.8996       56.5423       49.8718       31.9852       25.5832       27.0668       23.6370        0.0000        0.0000        0.0000        0.0000        0.0000       12.9000       20.0100       13.5000       77.8639      115.8968      201.7199      206.0956      193.2881      195.5306      210.4595        0.0000        0.0000        0.0000        0.0000        0.0000        0.0000        0.0000        0.0000        0.0000        0.0000        0.0000        0.0000        0.0000        0.0000        0.0000        0.0000        0.0000        0.0000        0.0000        0.0000        0.0000        0.0000        0.0000        0.0000        0.0000        0.0000        0.0000        0.0000        0.0000        0.0000        0.0000        0.0000        0.0000        0.0000        0.0000        0.0000        0.0000        0.0000        0.0000        0.0000        0.0000        0.0000        0.0000        0.0000        0.0000        0.0000        0.0000        0.0000        0.0000        0.0000        0.0000        0.0000        0.0000        0.0000        0.0000
        0.0000        0.0000        0.0000        0.0000        0.0000        0.0000        0.0000        0.0000        0.0000        0.0000        0.0000        0.0000        0.0000        0.0000        0.0000        0.0000        0.0000        0.0000        0.0000        0.0000        0.0000        0.0000        0.0000        0.0000        0.0000        0.0000        0.0000        0.0000        0.0000        0.0000        0.0000        0.0000        0.0000        0.0000        0.0000        0.0000        0.0000        0.0000        0.0000        0.0000        0.0000        0.0000        0.0000        0.0000        0.0000        0.0000        0.0000        0.0000        0.0000        0.0000        0.0000        0.0000        0.0000        0.0000        0.0000        0.0000        0.0000        0.0000        0.0000        0.0000        0.0000        0.0000        0.0000        0.0000        0.0000        0.0000        0.0000        0.0000        0.0000        0.0000        0.0000        0.0000        0.0000        0.0000        0.0000        0.0000        0.0000        0.0000        0.0000        0.0000        0.0000        0.0000        0.0000        0.0000        0.0000        0.0000        0.0000        0.0000        0.0000        0.0000        0.0000        0.0000        0.0000        0.0000        0.0000        0.0000        0.0000        0.0000        0.0000        0.0000        0.0000      200.8549      219.2851      224.1183      207.4707      184.8371      202.2861      225.6654      266.9835      260.2793      279.0662      258.4332      236.5766      185.8323      162.8863      136.3455      126.1993      107.1159       94.8402       89.7090       95.0061       95.3827       95.9227      129.3575      125.5868      140.3538      145.6890      150.8639      136.6057      132.5245      143.1116      121.8730      117.9222      106.4306      119.4050      137.9413      144.5372      151.0588      155.7754      188.3491      197.7914      215.2730      170.8738      132.3120      106.1794      101.7133       96.9143       88.0166       96.1438       89.7976       77.9230       74.6076       73.0675       75.6470       88.9401      136.7248      147.7625      188.9491      155.1684      173.6712      172.9709      177.7640      155.4888      118.1885      108.2840      118.6726      119.1938      109.3292      104.2005      106.8610      109.7352      123.8303       91.8521       64.4382       52.2444       36.9594       30.0249        0.0000        0.0000        0.0000        0.0000        0.0000        0.0000       18.0900       25.9500       24.1800        6.9300       77.6381      125.2410      199.1703      190.6564      187.0594      223.4889      248.5008        0.0000        0.0000        0.0000        0.0000        0.0000        0.0000        0.0000        0.0000        0.0000        0.0000        0.0000        0.0000        0.0000        0.0000        0.0000        0.0000        0.0000        0.0000        0.0000        0.0000        0.0000        0.0000        0.0000        0.0000        0.0000        0.0000        0.0000        0.0000        0.0000        0.0000        0.0000        0.0000        0.0000        0.0000        0.0000        0.0000        0.0000        0.0000        0.0000        0.0000        0.0000        0.0000        0.0000        0.0000        0.0000        0.0000        0.0000        0.0000        0.0000        0.0000        0.0000        0.0000        0.0000        0.0000        0.0000
        0.0000        0.0000        0.0000        0.0000        0.0000        0.0000        0.0000        0.0000        0.0000        0.0000        0.0000        0.0000        0.0000        0.0000        0.0000        0.0000        0.0000        0.0000        0.0000        0.0000        0.0000        0.0000        0.0000        0.0000        0.0000        0.0000        0.0000        0.0000        0.0000        0.0000        0.0000        0.0000        0.0000        0.0000        0.0000        0.0000        0.0000        0.0000        0.0000        0.0000        0.0000        0.0000        0.0000        0.0000        0.0000        0.0000        0.0000        0.0000        0.0000        0.0000        0.0000        0.0000        0.0000        0.0000        0.0000        0.0000        0.0000        0.0000        0.0000        0.0000        0.0000        0.0000        0.0000        0.0000        0.0000        0.0000        0.0000        0.0000        0.0000        0.0000        0.0000        0.0000        0.0000        0.0000        0.0000        0.0000        0.0000        0.0000        0.0000        0.0000        0.0000        0.0000        0.0000        0.0000        0.0000        0.0000        0.0000        0.0000        0.0000        0.0000        0.0000        0.0000        0.0000        0.0000        0.0000        0.0000        0.0000        0.0000        0.0000        0.0000        0.0000        0.0000      269.5708      264.0162      227.0529      195.7375      186.0938      221.1360      261.0117      256.8747      272.4727      260.9365      247.6229      227.2411      199.5390      178.4714      177.3946      151.1220      126.3881      111.2035      112.5610      133.1105      136.3269      170.0636      157.7038      174.7228      185.0083      174.1780      148.0896      164.5960      152.4065      132.7074      119.1504      119.5426      135.4048      138.8616      144.0811      146.2241      149.7672      160.6985      206.7105      230.9785      219.4681      155.8890      115.9966      102.4658       93.6070      145.7956      143.3626      120.5827      107.8123       92.3082       96.9799       92.6185      110.6217      134.3568      175.5097      220.7089      184.0651      178.6956      173.2459      157.3601      140.0073      110.4623      107.3692       98.4597       93.3640       90.6756       96.6001       99.1366       94.0193       82.7352       90.8860       68.4137       58.2031       71.3531       61.8263        0.0000        0.0000        0.0000        0.0000        0.0000        0.0000        0.0000       32.4300       40.0500       19.8600       76.6673      108.7071      142.3153      153.7037      156.3244      166.7659      199.1188        0.0000        0.0000        0.0000        0.0000        0.0000        0.0000        0.0000        0.0000        0.0000        0.0000        0.0000        0.0000        0.0000        0.0000        0.0000        0.0000        0.0000        0.0000        0.0000        0.0000        0.0000        0.0000        0.0000        0.0000        0.0000        0.0000        0.0000        0.0000        0.0000        0.0000        0.0000        0.0000        0.0000        0.0000        0.0000        0.0000        0.0000        0.0000        0.0000        0.0000        0.0000        0.0000        0.0000        0.0000        0.0000        0.0000        0.0000        0.0000        0.0000        0.0000        0.0000        0.0000        0.0000        0.0000        0.0000
        0.0000        0.0000        0.0000        0.0000        0.0000        0.0000        0.0000        0.0000        0.0000        0.0000        0.0000        0.0000        0.0000        0.0000        0.0000        0.0000        0.0000        0.0000        0.0000        0.0000        0.0000        0.0000        0.0000        0.0000        0.0000        0.0000        0.0000        0.0000        0.0000        0.0000        0.0000        0.0000        0.0000        0.0000        0.0000        0.0000        0.0000        0.0000        0.0000        0.0000        0.0000        0.0000        0.0000        0.0000        0.0000        0.0000        0.0000        0.0000        0.0000        0.0000        0.0000        0.0000        0.0000        0.0000        0.0000        0.0000        0.0000        0.0000        0.0000        0.0000        0.0000        0.0000        0.0000        0.0000        0.0000        0.0000        0.0000        0.0000        0.0000        0.0000        0.0000        0.0000        0.0000        0.0000        0.0000        0.0000        0.0000        0.0000        0.0000        0.0000        0.0000        0.0000        0.0000        0.0000        0.0000        0.0000        0.0000        0.0000        0.0000        0.0000        0.0000        0.0000        0.0000        0.0000        0.0000        0.0000        0.0000        0.0000        0.0000        0.0000        0.0000        0.0000        0.0000      265.4976      230.6963      223.2753      232.5672      239.8117      249.4972      243.2125      270.2413      304.2953      306.9194      329.9337      325.5199      306.6523      286.0016      259.5822      237.4278      169.6524      173.7819      176.4714      206.9998      256.1912      255.2742      251.6158      252.1850        0.0000        0.0000      140.6031      153.7508      125.0929      120.9647      137.1303      135.2275      149.8110      153.8919      159.2689      152.3842      177.1206      193.2705      233.6175      238.7236      189.6399      144.4107      139.8609      121.3489      113.3303      103.9462      115.8645      123.2549      114.6118      115.1549      130.0295      135.7689      137.4277      156.3307      168.6466      163.2641      153.7247      135.1711      117.6248      102.0538       78.5849       75.9913       68.8748       70.9622       81.8697       80.3148       79.0531       85.3556       72.3880       76.1014       64.6841        0.0000        0.0000        0.0000        0.0000        0.0000        0.0000        0.0000        0.0000        0.0000        0.0000        0.0000        0.0000        0.0000       76.1340       77.7283       97.6099       87.5860      133.7390      140.5191        0.0000        0.0000        0.0000        0.0000        0.0000        0.0000        0.0000        0.0000        0.0000        0.0000        0.0000        0.0000        0.0000        0.0000        0.0000        0.0000        0.0000        0.0000        0.0000        0.0000        0.0000        0.0000        0.0000        0.0000        0.0000        0.0000        0.0000        0.0000        0.0000        0.0000        0.0000        0.0000        0.0000        0.0000        0.0000        0.0000        0.0000        0.0000        0.0000        0.0000        0.0000        0.0000        0.0000        0.0000        0.0000        0.0000        0.0000        0.0000        0.0000        0.0000        0.0000        0.0000        0.0000        0.0000        0.0000        0.0000
        0.0000        0.0000        0.0000        0.0000        0.0000        0.0000        0.0000        0.0000        0.0000        0.0000        0.0000        0.0000        0.0000        0.0000        0.0000        0.0000        0.0000        0.0000        0.0000        0.0000        0.0000        0.0000        0.0000        0.0000        0.0000        0.0000        0.0000        0.0000        0.0000        0.0000        0.0000        0.0000        0.0000        0.0000        0.0000        0.0000        0.0000        0.0000        0.0000        0.0000        0.0000        0.0000        0.0000        0.0000        0.0000        0.0000        0.0000        0.0000        0.0000        0.0000        0.0000        0.0000        0.0000        0.0000        0.0000        0.0000        0.0000        0.0000        0.0000        0.0000        0.0000        0.0000        0.0000        0.0000        0.0000        0.0000        0.0000        0.0000        0.0000        0.0000        0.0000        0.0000        0.0000        0.0000        0.0000        0.0000        0.0000        0.0000        0.0000        0.0000        0.0000        0.0000        0.0000        0.0000        0.0000        0.0000        0.0000        0.0000        0.0000        0.0000        0.0000        0.0000        0.0000        0.0000        0.0000        0.0000        0.0000        0.0000        0.0000        0.0000        0.0000        0.0000        0.0000      304.5514      277.4583      254.6937      252.4719      248.1011      243.1703      252.7515      291.9755      341.3148      372.1494      360.6890      379.2798      365.3900      344.9196      326.2671      292.2312      239.2778      218.4219      233.0632      270.0827      321.2326      353.6433      340.7256        0.0000        0.0000        0.0000        0.0000        0.0000        0.0000      120.2516      132.9280      151.3474      166.5331      163.1854      171.0822      171.4107      240.3272      259.9402      241.1948      298.4171      240.2551      178.1328      173.8693      146.8453      117.6829      123.8689      126.1926      132.9498      133.9611      154.8134      143.5935      147.5728      150.6718      157.5247      144.1806      145.5094      158.9607      142.3303      117.3903       97.6921       79.6276       73.0772       69.7328       67.7300       74.8731       82.0344       91.2024       97.5206      109.9872        0.0000        0.0000        0.0000        0.0000        0.0000        0.0000        0.0000        0.0000        0.0000        0.0000        0.0000        0.0000        0.0000        0.0000        0.0000       53.9372       67.4789       80.6148       67.8346      110.8450      180.2917      257.3965        0.0000        0.0000        0.0000        0.0000        0.0000        0.0000        0.0000        0.0000        0.0000        0.0000        0.0000        0.0000        0.0000        0.0000        0.0000        0.0000        0.0000        0.0000        0.0000        0.0000        0.0000        0.0000        0.0000        0.0000        0.0000        0.0000        0.0000        0.0000        0.0000        0.0000        0.0000        0.0000        0.0000        0.0000        0.0000        0.0000        0.0000        0.0000        0.0000        0.0000        0.0000        0.0000        0.0000        0.0000        0.0000        0.0000        0.0000        0.0000        0.0000        0.0000        0.0000        0.0000        0.0000        0.0000        0.0000
        0.0000        0.0000        0.0000        0.0000        0.0000        0.0000        0.0000        0.0000        0.0000        0.0000        0.0000        0.0000        0.0000        0.0000        0.0000        0.0000        0.0000        0.0000        0.0000        0.0000        0.0000        0.0000        0.0000        0.0000        0.0000        0.0000        0.0000        0.0000        0.0000        0.0000        0.0000        0.0000        0.0000        0.0000        0.0000        0.0000        0.0000        0.0000        0.0000        0.0000        0.0000        0.0000        0.0000        0.0000        0.0000        0.0000        0.0000        0.0000        0.0000        0.0000        0.0000        0.0000        0.0000        0.0000        0.0000        0.0000        0.0000        0.0000        0.0000        0.0000        0.0000        0.0000        0.0000        0.0000        0.0000        0.0000        0.0000        0.0000        0.0000        0.0000        0.0000        0.0000        0.0000        0.0000        0.0000        0.0000        0.0000        0.0000        0.0000        0.0000        0.0000        0.0000        0.0000        0.0000        0.0000        0.0000        0.0000        0.0000        0.0000        0.0000        0.0000        0.0000        0.0000        0.0000        0.0000        0.0000        0.0000        0.0000        0.0000        0.0000        0.0000        0.0000        0.0000      269.4670      250.0804      239.4933      231.4937      251.3215      252.8391      239.3824      279.6671      333.5252      341.0925      354.8015      361.9175      352.1037      338.4634        0.0000      325.4148      268.6552        0.0000        0.0000      264.1107      358.7647        0.0000        0.0000        0.0000        0.0000        0.0000        0.0000        0.0000        0.0000      145.4250      143.1835      149.0979      180.6321      178.7953      194.6177      214.9758      229.4624      226.7316      258.5126      282.1649      252.2867      213.0087      224.2548      220.3669      151.2870      161.1742      167.2920      160.1892      160.7487      168.9424      185.8640      191.5012      182.4860      170.2497      170.3691      162.7046      146.6703      137.9360      111.1048       95.4937       78.7802       84.8624       87.3669       86.2828        0.0000        0.0000        0.0000        0.0000        0.0000        0.0000        0.0000        0.0000        0.0000        0.0000        0.0000        0.0000        0.0000        0.0000        0.0000        0.0000        0.0000        0.0000        0.0000        0.0000       38.6975       36.9847       96.2074       96.0120      114.3942        0.0000        0.0000        0.0000        0.0000        0.0000        0.0000        0.0000        0.0000        0.0000        0.0000        0.0000        0.0000        0.0000        0.0000        0.0000        0.0000        0.0000        0.0000        0.0000        0.0000        0.0000        0.0000        0.0000        0.0000        0.0000        0.0000        0.0000        0.0000        0.0000        0.0000        0.0000        0.0000        0.0000        0.0000        0.0000        0.0000        0.0000        0.0000        0.0000        0.0000        0.0000        0.0000        0.0000        0.0000        0.0000        0.0000        0.0000        0.0000        0.0000        0.0000        0.0000        0.0000        0.0000        0.0000        0.0000        0.0000        0.0000
        0.0000        0.0000        0.0000        0.0000        0.0000        0.0000        0.0000        0.0000        0.0000        0.0000        0.0000        0.0000        0.0000        0.0000        0.0000        0.0000        0.0000        0.0000        0.0000        0.0000        0.0000        0.0000        0.0000        0.0000        0.0000        0.0000        0.0000        0.0000        0.0000        0.0000        0.0000        0.0000        0.0000        0.0000        0.0000        0.0000        0.0000        0.0000        0.0000        0.0000        0.0000        0.0000        0.0000        0.0000        0.0000        0.0000        0.0000        0.0000        0.0000        0.0000        0.0000        0.0000        0.0000        0.0000        0.0000        0.0000        0.0000        0.0000        0.0000        0.0000        0.0000        0.0000        0.0000        0.0000        0.0000        0.0000        0.0000        0.0000        0.0000        0.0000        0.0000        0.0000        0.0000        0.0000        0.0000        0.0000        0.0000        0.0000        0.0000        0.0000        0.0000        0.0000        0.0000        0.0000        0.0000        0.0000        0.0000        0.0000        0.0000        0.0000        0.0000        0.0000        0.0000        0.0000        0.0000        0.0000        0.0000        0.0000        0.0000        0.0000        0.0000        0.0000        0.0000      237.1203      236.7768      259.6801      230.3533      225.8364      219.8592      234.6504      271.3215      323.0182      340.4701      341.8763        0.0000        0.0000        0.0000        0.0000        0.0000        0.0000        0.0000        0.0000        0.0000        0.0000        0.0000        0.0000        0.0000        0.0000        0.0000        0.0000        0.0000        0.0000        0.0000      175.6117      169.0791      201.1065      206.6373      226.2247      207.6901      232.5070      261.8527      311.9809      264.7427      254.1111      246.5471      213.5944      193.6119      164.3966      161.5021      168.7398      174.7590      164.7568      177.4229      191.6408      182.4762      191.5424      193.8713      189.0122      182.3087      145.3380      137.2565      119.7948      108.9048       88.3888       98.6765       98.1266        0.0000        0.0000        0.0000        0.0000        0.0000        0.0000        0.0000        0.0000        0.0000        0.0000        0.0000        0.0000        0.0000        0.0000        0.0000        0.0000        0.0000        0.0000        0.0000        0.0000        0.0000        0.0000       56.4108       91.9210      139.5269        0.0000      249.3560      309.9262        0.0000        0.0000        0.0000        0.0000        0.0000        0.0000        0.0000        0.0000        0.0000        0.0000        0.0000        0.0000        0.0000        0.0000        0.0000        0.0000        0.0000        0.0000        0.0000        0.0000        0.0000        0.0000        0.0000        0.0000        0.0000        0.0000        0.0000        0.0000        0.0000        0.0000        0.0000        0.0000        0.0000        0.0000        0.0000        0.0000        0.0000        0.0000        0.0000        0.0000        0.0000        0.0000        0.0000        0.0000        0.0000        0.0000        0.0000        0.0000        0.0000        0.0000        0.0000        0.0000        0.0000        0.0000        0.0000
        0.0000        0.0000        0.0000        0.0000        0.0000        0.0000        0.0000        0.0000        0.0000        0.0000        0.0000        0.0000        0.0000        0.0000        0.0000        0.0000        0.0000        0.0000        0.0000        0.0000        0.0000        0.0000        0.0000        0.0000        0.0000        0.0000        0.0000        0.0000        0.0000        0.0000        0.0000        0.0000        0.0000        0.0000        0.0000        0.0000        0.0000        0.0000        0.0000        0.0000        0.0000        0.0000        0.0000        0.0000        0.0000        0.0000        0.0000        0.0000        0.0000        0.0000        0.0000        0.0000        0.0000        0.0000        0.0000        0.0000        0.0000        0.0000        0.0000        0.0000        0.0000        0.0000        0.0000        0.0000        0.0000        0.0000        0.0000        0.0000        0.0000        0.0000        0.0000        0.0000        0.0000        0.0000        0.0000        0.0000        0.0000        0.0000        0.0000        0.0000        0.0000        0.0000        0.0000        0.0000        0.0000        0.0000        0.0000        0.0000        0.0000        0.0000        0.0000        0.0000        0.0000        0.0000        0.0000        0.0000        0.0000        0.0000        0.0000        0.0000        0.0000        0.0000        0.0000        0.0000        0.0000      216.8572      196.6025      193.1347      179.5438      202.4049      221.5625      249.2500      251.8072      260.4329      277.7007        0.0000        0.0000        0.0000        0.0000        0.0000        0.0000        0.0000        0.0000        0.0000        0.0000        0.0000        0.0000        0.0000        0.0000        0.0000        0.0000        0.0000        0.0000      188.2372      189.6346      224.6076      229.5000      242.4570      243.5744      246.2450      251.1996      220.4187      236.1221      201.6804      229.4278      174.1782      155.9628      145.3215      157.8756      145.3666      164.5968      153.9075      159.0691      168.7435      165.3236      181.3134      192.3900      199.6630      172.0337      161.9571      153.0880      138.4797      134.2631      142.9500      203.4600        0.0000        0.0000        0.0000        0.0000        0.0000        0.0000        0.0000        0.0000        0.0000        0.0000        0.0000        0.0000        0.0000        0.0000        0.0000        0.0000        0.0000        0.0000        0.0000        0.0000        0.0000        0.0000        0.0000        0.0000       86.4106       98.7649        0.0000      269.0100      256.0200        0.0000        0.0000        0.0000        0.0000        0.0000        0.0000        0.0000        0.0000        0.0000        0.0000        0.0000        0.0000        0.0000        0.0000        0.0000        0.0000        0.0000        0.0000        0.0000        0.0000        0.0000        0.0000        0.0000        0.0000        0.0000        0.0000        0.0000        0.0000        0.0000        0.0000        0.0000        0.0000        0.0000        0.0000        0.0000        0.0000        0.0000        0.0000        0.0000        0.0000        0.0000        0.0000        0.0000        0.0000        0.0000        0.0000        0.0000        0.0000        0.0000        0.0000        0.0000        0.0000        0.0000        0.0000        0.0000
        0.0000        0.0000        0.0000        0.0000        0.0000        0.0000        0.0000        0.0000        0.0000        0.0000        0.0000        0.0000        0.0000        0.0000        0.0000        0.0000        0.0000        0.0000        0.0000        0.0000        0.0000        0.0000        0.0000        0.0000        0.0000        0.0000        0.0000        0.0000        0.0000        0.0000        0.0000        0.0000        0.0000        0.0000        0.0000        0.0000        0.0000        0.0000        0.0000        0.0000        0.0000        0.0000        0.0000        0.0000        0.0000        0.0000        0.0000        0.0000        0.0000        0.0000        0.0000        0.0000        0.0000        0.0000        0.0000        0.0000        0.0000        0.0000        0.0000        0.0000        0.0000        0.0000        0.0000        0.0000        0.0000        0.0000        0.0000        0.0000        0.0000        0.0000        0.0000        0.0000        0.0000        0.0000        0.0000        0.0000        0.0000        0.0000        0.0000        0.0000        0.0000        0.0000        0.0000        0.0000        0.0000        0.0000        0.0000        0.0000        0.0000        0.0000        0.0000        0.0000        0.0000        0.0000        0.0000        0.0000        0.0000        0.0000        0.0000        0.0000        0.0000        0.0000        0.0000        0.0000        0.0000        0.0000      208.0245      194.6336      197.6859      191.6965      205.4291      221.9504      235.0972      251.9766      272.6239        0.0000        0.0000        0.0000        0.0000        0.0000        0.0000        0.0000        0.0000        0.0000        0.0000        0.0000        0.0000        0.0000        0.0000        0.0000        0.0000        0.0000        0.0000        0.0000        0.0000      256.1928      257.6438      260.1641      262.0657      241.6371      254.2570      249.5190      233.0043      210.7351      202.3202      185.5014      159.4656      156.7420      152.9581      155.0831      149.8235      150.7069      161.2617      178.8979      171.4220      196.8515      214.4890      202.7759      200.0005      200.1742        0.0000        0.0000      174.6157        0.0000        0.0000        0.0000        0.0000        0.0000        0.0000        0.0000        0.0000        0.0000        0.0000        0.0000        0.0000        0.0000        0.0000        0.0000        0.0000        0.0000        0.0000        0.0000        0.0000        0.0000        0.0000        0.0000        0.0000        0.0000        0.0000       95.5106      113.9116        0.0000        0.0000        0.0000        0.0000        0.0000        0.0000        0.0000        0.0000        0.0000        0.0000        0.0000        0.0000        0.0000        0.0000        0.0000        0.0000        0.0000        0.0000        0.0000        0.0000        0.0000        0.0000        0.0000        0.0000        0.0000        0.0000        0.0000        0.0000        0.0000        0.0000        0.0000        0.0000        0.0000        0.0000        0.0000        0.0000        0.0000        0.0000        0.0000        0.0000        0.0000        0.0000        0.0000        0.0000        0.0000        0.0000        0.0000        0.0000        0.0000        0.0000        0.0000        0.0000        0.0000        0.0000        0.0000        0.0000        0.0000        0.0000
[truncated: 212,709 more chars]
