# Supplementary material for: Multidimensional evaluation of the TRMM 3B43V7 satellite-based precipitation product in mainland China from 1998–2016
Source: PeerJ. 2020 Feb 20;8:e8615. doi: 10.7717/peerj.8615 (PMC7036276; doi:10.7717/peerj.8615)
Supplement: Supplemental Information 2 [file peerj-08-8615-s002.zip › TRMM_3B43 data/TRMM 3B43 data-Year-Month/2011-10.txt]

ncols         249
nrows         175
xllcorner     73.250
yllcorner     6.500
cellsize      0.25000
        0.0000        0.0000        0.0000        0.0000        0.0000        0.0000        0.0000        0.0000        0.0000        0.0000        0.0000        0.0000        0.0000        0.0000        0.0000        0.0000        0.0000        0.0000        0.0000        0.0000        0.0000        0.0000        0.0000        0.0000        0.0000        0.0000        0.0000        0.0000        0.0000        0.0000        0.0000        0.0000        0.0000        0.0000        0.0000        0.0000        0.0000        0.0000        0.0000        0.0000        0.0000        0.0000        0.0000        0.0000        0.0000        0.0000        0.0000        0.0000        0.0000        0.0000        0.0000        0.0000        0.0000        0.0000        0.0000        0.0000        0.0000        0.0000        0.0000        0.0000        0.0000        0.0000        0.0000        0.0000        0.0000        0.0000        0.0000        0.0000        0.0000        0.0000        0.0000        0.0000        0.0000        0.0000        0.0000        0.0000        0.0000        0.0000        0.0000        0.0000        0.0000        0.0000        0.0000        0.0000        0.0000        0.0000        0.0000        0.0000        0.0000        0.0000        0.0000        0.0000        0.0000        0.0000        0.0000        0.0000        0.0000        0.0000        0.0000        0.0000        0.0000        0.0000        0.0000        0.0000        0.0000        0.0000        0.0000        0.0000        0.0000        0.0000        0.0000        0.0000        0.0000        0.0000        0.0000        0.0000        0.0000        0.0000        0.0000        0.0000        0.0000        0.0000        0.0000        0.0000        0.0000        0.0000        0.0000        0.0000        0.0000        0.0000        0.0000        0.0000        0.0000        0.0000        0.0000        0.0000        0.0000        0.0000        0.0000        0.0000        0.0000        0.0000        0.0000        0.0000        0.0000        0.0000        0.0000        0.0000        0.0000        0.0000        0.0000        0.0000        0.0000        0.0000        0.0000        0.0000        0.0000        0.0000        0.0000        0.0000        0.0000        0.0000        0.0000        0.0000        0.0000        0.0000        0.0000        0.0000        0.0000        0.0000        0.0000        0.0000        0.0000        4.1268        5.0936        5.9614        0.0000        0.0000        0.0000       14.0339       11.4177        7.8826        6.6796        3.4542        3.6934        4.0491        5.0043        6.6857        8.4785        6.8331        6.6475        6.6925        7.3032        7.5516        7.6305        9.3076        8.5599        6.1853        5.8321        4.2445        8.0284        5.6927        2.1645        1.9569        2.1726        2.2517        3.2924        3.8696        3.7479        3.5484        4.0173        8.7724       14.6488       15.7409       13.9164       14.7543       16.0968       21.3936       23.3073        0.0000        0.0000        0.0000        0.0000        0.0000        0.0000        0.0000        0.0000        0.0000        0.0000        0.0000        0.0000        0.0000        0.0000        0.0000        0.0000        0.0000        0.0000        0.0000        0.0000        0.0000        0.0000        0.0000        0.0000        0.0000        0.0000        0.0000        0.0000        0.0000        0.0000
        0.0000        0.0000        0.0000        0.0000        0.0000        0.0000        0.0000        0.0000        0.0000        0.0000        0.0000        0.0000        0.0000        0.0000        0.0000        0.0000        0.0000        0.0000        0.0000        0.0000        0.0000        0.0000        0.0000        0.0000        0.0000        0.0000        0.0000        0.0000        0.0000        0.0000        0.0000        0.0000        0.0000        0.0000        0.0000        0.0000        0.0000        0.0000        0.0000        0.0000        0.0000        0.0000        0.0000        0.0000        0.0000        0.0000        0.0000        0.0000        0.0000        0.0000        0.0000        0.0000        0.0000        0.0000        0.0000        0.0000        0.0000        0.0000        0.0000        0.0000        0.0000        0.0000        0.0000        0.0000        0.0000        0.0000        0.0000        0.0000        0.0000        0.0000        0.0000        0.0000        0.0000        0.0000        0.0000        0.0000        0.0000        0.0000        0.0000        0.0000        0.0000        0.0000        0.0000        0.0000        0.0000        0.0000        0.0000        0.0000        0.0000        0.0000        0.0000        0.0000        0.0000        0.0000        0.0000        0.0000        0.0000        0.0000        0.0000        0.0000        0.0000        0.0000        0.0000        0.0000        0.0000        0.0000        0.0000        0.0000        0.0000        0.0000        0.0000        0.0000        0.0000        0.0000        0.0000        0.0000        0.0000        0.0000        0.0000        0.0000        0.0000        0.0000        0.0000        0.0000        0.0000        0.0000        0.0000        0.0000        0.0000        0.0000        0.0000        0.0000        0.0000        0.0000        0.0000        0.0000        0.0000        0.0000        0.0000        0.0000        0.0000        0.0000        0.0000        0.0000        0.0000        0.0000        0.0000        0.0000        0.0000        0.0000        0.0000        0.0000        0.0000        0.0000        0.0000        0.0000        0.0000        0.0000        0.0000        0.0000        0.0000        0.0000        0.0000        0.0000        0.0000        0.0000        0.0000        0.0000        0.0000        0.0000        0.0000        0.0000        5.0871        6.7067        8.9688       10.0719       13.2561       12.6952       10.3105        9.4862        7.1294        5.0954        4.6055        2.9905        3.4161        3.3944        4.1147        5.2763        3.9213        4.5766        4.9689        4.9466        4.9351        5.3472        6.5988        9.7007        4.7182        7.0803        5.2005        2.3887        8.2830        5.2767        3.4934        1.6534        1.3162        1.6357        2.3467        2.5577        3.7197        4.4097        4.7910        8.4937       16.8642       15.6470       12.3292       13.4240       15.5884       19.8299       25.2397       25.7386       31.6212       38.1192       28.4354       22.5443       25.4902       29.1784        0.0000        0.0000        0.0000        0.0000        0.0000        0.0000        0.0000        0.0000        0.0000        0.0000        0.0000        0.0000        0.0000        0.0000        0.0000        0.0000        0.0000        0.0000        0.0000        0.0000        0.0000        0.0000        0.0000
        0.0000        0.0000        0.0000        0.0000        0.0000        0.0000        0.0000        0.0000        0.0000        0.0000        0.0000        0.0000        0.0000        0.0000        0.0000        0.0000        0.0000        0.0000        0.0000        0.0000        0.0000        0.0000        0.0000        0.0000        0.0000        0.0000        0.0000        0.0000        0.0000        0.0000        0.0000        0.0000        0.0000        0.0000        0.0000        0.0000        0.0000        0.0000        0.0000        0.0000        0.0000        0.0000        0.0000        0.0000        0.0000        0.0000        0.0000        0.0000        0.0000        0.0000        0.0000        0.0000        0.0000        0.0000        0.0000       28.5042        0.0000       22.2530       19.2658        0.0000        0.0000        0.0000        0.0000        0.0000        0.0000        0.0000        0.0000        0.0000        0.0000        0.0000        0.0000        0.0000        0.0000        0.0000        0.0000        0.0000        0.0000        0.0000        0.0000        0.0000        0.0000        0.0000        0.0000        0.0000        0.0000        0.0000        0.0000        0.0000        0.0000        0.0000        0.0000        0.0000        0.0000        0.0000        0.0000        0.0000        0.0000        0.0000        0.0000        0.0000        0.0000        0.0000        0.0000        0.0000        0.0000        0.0000        0.0000        0.0000        0.0000        0.0000        0.0000        0.0000        0.0000        0.0000        0.0000        0.0000        0.0000        0.0000        0.0000        0.0000        0.0000        0.0000        0.0000        0.0000        0.0000        0.0000        0.0000        0.0000        0.0000        0.0000        0.0000        0.0000        0.0000        0.0000        0.0000        0.0000        0.0000        0.0000        0.0000        0.0000        0.0000        0.0000        0.0000        0.0000        0.0000        0.0000        0.0000        0.0000        0.0000        0.0000        0.0000        0.0000        0.0000        0.0000        0.0000        0.0000        0.0000        0.0000        0.0000        0.0000        0.0000        0.0000        0.0000        0.0000        0.0000        0.0000        0.0000        0.0000        0.0000        0.0000        0.0000        8.4181        7.6122        9.0759       10.8148        9.3271       10.3427        7.2221        3.4053        5.4913        4.7791        4.8803        5.0469        3.6276        2.9715        2.8072        2.7227        2.7313        3.6529        4.7295        4.3796        3.5520        4.0337        4.1073        6.1260        7.2010        7.1182        6.2510        5.2668        6.6677        6.5135        2.6915        2.0290        1.8963        1.9374        2.3287        2.3386        2.6595        3.4511        4.1743        4.7148        8.4509       11.3012       11.9026       11.8794       11.9995       13.0819       17.6469       19.2546       18.9881       20.4367       22.1441       21.8186       35.8317       24.0614       27.6363       29.6590        0.0000        0.0000        0.0000        0.0000        0.0000        0.0000        0.0000        0.0000        0.0000        0.0000        0.0000        0.0000        0.0000        0.0000        0.0000        0.0000        0.0000        0.0000        0.0000        0.0000        0.0000        0.0000
        0.0000        0.0000        0.0000        0.0000        0.0000        0.0000        0.0000        0.0000        0.0000        0.0000        0.0000        0.0000        0.0000        0.0000        0.0000        0.0000        0.0000        0.0000        0.0000        0.0000        0.0000        0.0000        0.0000        0.0000        0.0000        0.0000        0.0000        0.0000        0.0000        0.0000        0.0000        0.0000        0.0000        0.0000        0.0000        0.0000        0.0000        0.0000        0.0000        0.0000        0.0000        0.0000        0.0000        0.0000        0.0000        0.0000        0.0000        0.0000        0.0000        0.0000        0.0000        0.0000        0.0000       50.8337       46.8315       49.1464       42.2259       47.7324       45.9324       18.1317        0.0000        0.0000        0.0000        0.0000        0.0000        0.0000        0.0000        0.0000        0.0000        0.0000        0.0000        0.0000        0.0000        0.0000        0.0000        0.0000        0.0000        0.0000        0.0000        0.0000        0.0000        0.0000        0.0000        0.0000        0.0000        0.0000        0.0000        0.0000        0.0000        0.0000        0.0000        0.0000        0.0000        0.0000        0.0000        0.0000        0.0000        0.0000        0.0000        0.0000        0.0000        0.0000        0.0000        0.0000        0.0000        0.0000        0.0000        0.0000        0.0000        0.0000        0.0000        0.0000        0.0000        0.0000        0.0000        0.0000        0.0000        0.0000        0.0000        0.0000        0.0000        0.0000        0.0000        0.0000        0.0000        0.0000        0.0000        0.0000        0.0000        0.0000        0.0000        0.0000        0.0000        0.0000        0.0000        0.0000        0.0000        0.0000        0.0000        0.0000        0.0000        0.0000        0.0000        0.0000        0.0000        0.0000        0.0000        0.0000        0.0000        0.0000        0.0000        0.0000        0.0000        0.0000        0.0000        0.0000        0.0000        0.0000        0.0000        0.0000        0.0000        0.0000        0.0000        0.0000        0.0000        0.0000        0.0000        0.0000        0.0000        0.0000        6.5271        7.9711        9.2010        7.8393        8.7804        6.3789        4.6156        4.3172        3.5387        6.6047        4.6931        4.9444        4.1393        2.6958        2.6553        2.3950        2.4339        2.8932        2.5796        2.6129        4.1888        3.6562        3.0271        5.0532        3.9285        7.8240        6.6957        4.6102        8.0752        7.8795        5.5507        3.1423        1.4806        2.2754        4.7274        2.6502        2.3747        2.4662        2.6656        3.3609        4.2261        8.1164        9.3856       10.8558       12.5665       13.5764       12.8582       15.5998       15.9404       17.5548       17.4344       18.5422       22.2442       22.9743       22.1557       31.0721       49.5490       32.5740       41.2265        0.0000        0.0000        0.0000        0.0000        0.0000        0.0000        0.0000        0.0000        0.0000        0.0000        0.0000        0.0000        0.0000        0.0000        0.0000        0.0000        0.0000        0.0000        0.0000        0.0000
        0.0000        0.0000        0.0000        0.0000        0.0000        0.0000        0.0000        0.0000        0.0000        0.0000        0.0000        0.0000        0.0000        0.0000        0.0000        0.0000        0.0000        0.0000        0.0000        0.0000        0.0000        0.0000        0.0000        0.0000        0.0000        0.0000        0.0000        0.0000        0.0000        0.0000        0.0000        0.0000        0.0000        0.0000        0.0000        0.0000        0.0000        0.0000        0.0000        0.0000        0.0000        0.0000        0.0000        0.0000        0.0000        0.0000        0.0000        0.0000        0.0000        0.0000        0.0000        0.0000        0.0000       37.0505       41.0233       28.5353       34.6778       33.9921       26.3601       13.6655        0.0000        0.0000        0.0000        0.0000        0.0000        0.0000        0.0000        0.0000        0.0000        0.0000        0.0000        0.0000        0.0000        0.0000        0.0000        0.0000        0.0000        0.0000        0.0000        0.0000        0.0000        0.0000        0.0000        0.0000        0.0000        0.0000        0.0000        0.0000        0.0000        0.0000        0.0000        0.0000        0.0000        0.0000        0.0000        0.0000        0.0000        0.0000        0.0000        0.0000        0.0000        0.0000        0.0000        0.0000        0.0000        0.0000        0.0000        0.0000        0.0000        0.0000        0.0000        0.0000        0.0000        0.0000        0.0000        0.0000        0.0000        0.0000        0.0000        0.0000        0.0000        0.0000        0.0000        0.0000        0.0000        0.0000        0.0000        0.0000        0.0000        0.0000        0.0000        0.0000        0.0000        0.0000        0.0000        0.0000        0.0000        0.0000        0.0000        0.0000        0.0000        0.0000        0.0000        0.0000        0.0000        0.0000        0.0000        0.0000        0.0000        0.0000        0.0000        0.0000        0.0000        0.0000        0.0000        0.0000        0.0000        0.0000        0.0000        0.0000        0.0000        0.0000        0.0000        0.0000        0.0000        0.0000        0.0000        0.0000        0.0000        0.0000        6.9434       11.6194       10.5021        8.5108       10.3636        7.3555        6.4469        6.1789        5.3738        2.9983        2.4398        2.3278        2.2144        1.9266        1.7494        1.6009        1.5964        1.8549        2.0473        2.5449        3.4741        2.8480        2.6198        1.2806        7.8382        3.4312        3.0123        3.1406        6.5950        6.6233        1.8801        1.4574        2.0162        3.8340        4.9679        3.3343        3.4025        4.3384        4.3428        4.8506        6.5436        9.4398       12.0553       11.6765       11.2713       15.6083       12.4941       13.1673       13.2802       13.8356       14.1772       14.3668       18.6055       22.2908       25.7499       34.2108       38.0992       34.2531       35.8650       64.7697       65.3299        0.0000        0.0000        0.0000        0.0000        0.0000        0.0000        0.0000        0.0000        0.0000        0.0000        0.0000        0.0000        0.0000        0.0000        0.0000        0.0000        0.0000        0.0000
        0.0000        0.0000        0.0000        0.0000        0.0000        0.0000        0.0000        0.0000        0.0000        0.0000        0.0000        0.0000        0.0000        0.0000        0.0000        0.0000        0.0000        0.0000        0.0000        0.0000        0.0000        0.0000        0.0000        0.0000        0.0000        0.0000        0.0000        0.0000        0.0000        0.0000        0.0000        0.0000        0.0000        0.0000        0.0000        0.0000        0.0000        0.0000        0.0000        0.0000        0.0000        0.0000        0.0000        0.0000        0.0000        0.0000        0.0000        0.0000        0.0000        0.0000       29.3498       35.2250       31.1575       42.1819       50.2919       37.2915       32.1207       26.2851       23.7820       16.7765       12.3531       10.5120        0.0000        0.0000        0.0000        0.0000        0.0000        0.0000        0.0000        0.0000        0.0000        0.0000        0.0000        0.0000        0.0000        0.0000        0.0000        0.0000        0.0000        0.0000        0.0000        0.0000        0.0000        0.0000        0.0000        0.0000        0.0000        0.0000        0.0000        0.0000        0.0000        0.0000        0.0000        0.0000        0.0000        0.0000        0.0000        0.0000        0.0000        0.0000        0.0000        0.0000        0.0000        0.0000        0.0000        0.0000        0.0000        0.0000        0.0000        0.0000        0.0000        0.0000        0.0000        0.0000        0.0000        0.0000        0.0000        0.0000        0.0000        0.0000        0.0000        0.0000        0.0000        0.0000        0.0000        0.0000        0.0000        0.0000        0.0000        0.0000        0.0000        0.0000        0.0000        0.0000        0.0000        0.0000        0.0000        0.0000        0.0000        0.0000        0.0000        0.0000        0.0000        0.0000        0.0000        0.0000        0.0000        0.0000        0.0000        0.0000        0.0000        0.0000        0.0000        0.0000        0.0000        0.0000        0.0000        0.0000        0.0000        0.0000        0.0000        0.0000        0.0000        0.0000        0.0000        0.0000        0.0000        0.0000        0.0000        8.1039        7.9102        9.7492        7.3268        4.6723       12.6094        9.6220        8.4772        7.6005        5.6385        3.7661        2.0926        2.1175        2.0395        1.5270        1.6779        1.2105        1.6165        1.9933        2.6886        2.1050        2.9269        1.6198        0.9171        5.5532        5.4381        2.7011        3.7415        5.0680        6.1831        2.0118        1.4290        1.7596        2.2536        3.4912        3.3665        3.2153        3.9005        4.9348        4.7984        4.8613        6.4352       10.9713       10.9732        9.0643       11.6168       37.3096       30.8970       26.3658       14.1469       13.7655       13.0002       14.8725       18.0075       22.3589       28.7309       36.2149       36.6724       32.9493       33.4472       43.4044       46.4140        0.0000        0.0000        0.0000        0.0000        0.0000        0.0000        0.0000        0.0000        0.0000        0.0000        0.0000        0.0000        0.0000        0.0000       20.6028       25.4304       53.8617        0.0000
        0.0000        0.0000        0.0000        0.0000        0.0000        0.0000        0.0000        0.0000        0.0000        0.0000        0.0000        0.0000        0.0000        0.0000        0.0000        0.0000        0.0000        0.0000        0.0000        0.0000        0.0000        0.0000        0.0000        0.0000        0.0000        0.0000        0.0000        0.0000        0.0000        0.0000        0.0000        0.0000        0.0000        0.0000        0.0000        0.0000        0.0000        0.0000        0.0000        0.0000        0.0000        0.0000        0.0000        0.0000        0.0000        0.0000        0.0000        0.0000       22.8469       23.6806       24.0300       33.9769       34.6812       37.0867       38.5537       27.3698       25.0278       25.6283       25.2362       20.5914       15.3912       12.3975       10.2934        0.0000        0.0000        0.0000        0.0000        0.0000        0.0000        0.0000        0.0000        0.0000        0.0000        0.0000        0.0000        0.0000        0.0000        0.0000        0.0000        0.0000        0.0000        0.0000        0.0000        0.0000        0.0000        0.0000        0.0000        0.0000        0.0000        0.0000        0.0000        0.0000        0.0000        0.0000        0.0000        0.0000        0.0000        0.0000        0.0000        0.0000        0.0000        0.0000        0.0000        0.0000        0.0000        0.0000        0.0000        0.0000        0.0000        0.0000        0.0000        0.0000        0.0000        0.0000        0.0000        0.0000        0.0000        0.0000        0.0000        0.0000        0.0000        0.0000        0.0000        0.0000        0.0000        0.0000        0.0000        0.0000        0.0000        0.0000        0.0000        0.0000        0.0000        0.0000        0.0000        0.0000        0.0000        0.0000        0.0000        0.0000        0.0000        0.0000        0.0000        0.0000        0.0000        0.0000        0.0000        0.0000        0.0000        0.0000        0.0000        0.0000        0.0000        0.0000        0.0000        0.0000        0.0000        0.0000        0.0000        0.0000        0.0000        0.0000        0.0000        0.0000        0.0000        0.0000        0.0000        0.0000        8.3449        8.2404        6.7266        5.7728        4.7716        6.1044       14.4443       12.6987       10.6032        8.9467        5.6190        2.6281        1.8067        1.7864        1.8711        1.4525        1.4905        1.6027        1.9395        1.8302        2.0524        1.9549        1.8452        0.7615        2.0031        4.5226        3.6562        3.1536        5.2394        3.3720        3.3205        1.4940        1.2933        2.0219        3.2637        4.8499        3.4042        3.5331        4.5967        5.2757        5.0844        5.6705        7.2907        9.5030        8.3755        8.1895       10.7845       19.8925       20.6236       19.3558       16.9913       19.3157       17.8842       21.7378       20.9562       25.3371       26.3601       29.6220       28.5348       30.2408       36.8441       35.4751       43.6700       32.7944        0.0000        0.0000        0.0000        0.0000        0.0000        0.0000        0.0000        0.0000        0.0000       21.0596       32.1113       34.1259       39.9146       34.5929       54.1901       55.4113       47.0893
        0.0000        0.0000        0.0000        0.0000        0.0000        0.0000        0.0000        0.0000        0.0000        0.0000        0.0000        0.0000        0.0000        0.0000        0.0000        0.0000        0.0000        0.0000        0.0000        0.0000        0.0000        0.0000        0.0000        0.0000        0.0000        0.0000        0.0000        0.0000        0.0000        0.0000        0.0000        0.0000        0.0000        0.0000        0.0000        0.0000        0.0000        0.0000        0.0000        0.0000        0.0000        0.0000        0.0000        0.0000        0.0000        0.0000        0.0000        0.0000       20.7114       20.9440       20.5713       27.9169       34.9370       40.1743       38.7723       24.4589       21.5041       22.8449       26.2477       23.9322       19.1287       13.7258       12.6724       12.4514       10.7531       11.1482       19.4341        0.0000        0.0000        0.0000        0.0000        0.0000        0.0000        0.0000        0.0000        0.0000        0.0000        0.0000        0.0000        0.0000        0.0000        0.0000        0.0000        0.0000        0.0000        0.0000        0.0000        0.0000        0.0000        0.0000        0.0000        0.0000        0.0000        0.0000        0.0000        0.0000        0.0000        0.0000        0.0000        0.0000        0.0000        0.0000        0.0000        0.0000        0.0000        0.0000        0.0000        0.0000        0.0000        0.0000        0.0000        0.0000        0.0000        0.0000        0.0000        0.0000        0.0000        0.0000        0.0000        0.0000        0.0000        0.0000        0.0000        0.0000        0.0000        0.0000        0.0000        0.0000        0.0000        0.0000        0.0000        0.0000        0.0000        0.0000        0.0000        0.0000        0.0000        0.0000        0.0000        0.0000        0.0000        0.0000        0.0000        0.0000        0.0000        0.0000        0.0000        0.0000        0.0000        0.0000        0.0000        0.0000        0.0000        0.0000        0.0000        0.0000        0.0000        0.0000        0.0000        0.0000        0.0000        0.0000        0.0000        0.0000        0.0000        0.0000        0.0000        0.0000        9.3996        8.7714        7.7245        5.8446        4.9245        4.8046        6.4394       12.0924       10.1674        7.7212        5.7331        3.5574        3.0490        1.9888        2.2614        2.0372        3.8785        2.4319        2.0922        2.6135        2.7456        2.7411        2.5872        2.1845        2.8347        3.1963        6.9891        8.2976        4.8934        1.8905        2.2124        1.9891        2.2492        3.8648        5.2120        3.6733        3.2606        3.7889        4.6557        5.2683        5.2934        5.1257        5.4955        6.8756        7.5275        8.3119        8.2500        8.7419       10.0907       11.7732       19.2648       20.6069       19.6555       17.9358       16.5149       21.3731       20.3768       23.3299       23.6862       24.9835       22.7895       26.6563       30.1909        0.0000        0.0000        0.0000        0.0000        0.0000        0.0000       13.9214       17.5451       56.9871       57.5800       41.9652       37.2694       22.6406       23.5940       26.9023       31.2407        0.0000        0.0000
        0.0000        0.0000        0.0000        0.0000        0.0000        0.0000        0.0000        0.0000        0.0000        0.0000        0.0000        0.0000        0.0000        0.0000        0.0000        0.0000        0.0000        0.0000        0.0000        0.0000        0.0000        0.0000        0.0000        0.0000        0.0000        0.0000        0.0000        0.0000        0.0000        0.0000        0.0000        0.0000        0.0000        0.0000        0.0000        0.0000        0.0000        0.0000        0.0000        0.0000        0.0000        0.0000        0.0000        0.0000        0.0000        0.0000        0.0000        0.0000       17.6082       17.0383       15.9399       16.4631       17.1274       24.7257       21.6044       17.7494       16.5846       16.0248       15.7855       17.9800       20.0289       20.9433       15.7949       11.5926       13.1638       15.1252       17.6862       12.2135        7.4299        0.0000        0.0000        0.0000        0.0000        0.0000        0.0000        0.0000        0.0000        0.0000        0.0000        0.0000        0.0000        0.0000        0.0000        0.0000        0.0000        0.0000        0.0000        0.0000        0.0000        0.0000        0.0000        0.0000        0.0000        0.0000        0.0000        0.0000        0.0000        0.0000        0.0000        0.0000        0.0000        0.0000        0.0000        0.0000        0.0000        0.0000        0.0000        0.0000        0.0000        0.0000        0.0000        0.0000        0.0000        0.0000        0.0000        0.0000        0.0000        0.0000        0.0000        0.0000        0.0000        0.0000        0.0000        0.0000        0.0000        0.0000        0.0000        0.0000        0.0000        0.0000        0.0000        0.0000        0.0000        0.0000        0.0000        0.0000        0.0000        0.0000        0.0000        0.0000        0.0000        0.0000        0.0000        0.0000        0.0000        0.0000        0.0000        0.0000        0.0000        0.0000        0.0000        0.0000        0.0000        0.0000        0.0000        0.0000        0.0000        0.0000        0.0000        0.0000        0.0000        0.0000        0.0000        0.0000        0.0000        0.0000        0.0000        0.0000       10.6167        9.5987        8.8736        7.7835        6.9974        7.8920        7.8946        8.0931        6.3189       66.5691       73.3386        6.7060        5.2431        1.9262        2.6010        3.2742        3.4036        3.6039        3.3864        4.7373        4.6156        4.3409        4.3380        3.3398        4.4672        4.6682        4.2542        5.8964        4.6102        3.5703        3.8584        3.1033        3.9658        3.2673        3.8739        4.0917        3.7082        4.0436        5.2114        5.0826        4.5455        4.9863        5.1198        4.8506        5.1906        6.7299        6.2327        5.8877        6.6863        7.9848       12.1924       32.5651       38.9824       15.3220       13.9907       13.7327       16.0878       13.5207       14.0393       16.4154       16.9357       17.7360       14.0901       12.4953        9.9910       10.9240       10.2824       11.5543       36.5832       39.8765       32.0552       14.8641       13.9381       16.4737       20.9472       28.6321       29.9405       28.8896       36.4093        0.0000        0.0000
        0.0000        0.0000        0.0000        0.0000        0.0000        0.0000        0.0000        0.0000        0.0000        0.0000        0.0000        0.0000        0.0000        0.0000        0.0000        0.0000        0.0000        0.0000        0.0000        0.0000        0.0000        0.0000        0.0000        0.0000        0.0000        0.0000        0.0000        0.0000        0.0000        0.0000        0.0000        0.0000        0.0000        0.0000        0.0000        0.0000        0.0000        0.0000        0.0000        0.0000        0.0000        0.0000        0.0000        0.0000        0.0000        0.0000        0.0000        0.0000       16.4717       14.9868       13.4378       13.2643       13.5839       18.4767       18.8466       14.7058       14.3039       14.8344       11.8088       12.9279       11.3373        9.1531        9.8584       10.4763       11.3869       12.2361       11.6353       12.5863       13.1215        8.0651        0.0000        0.0000        0.0000        0.0000        0.0000        0.0000        0.0000        0.0000        0.0000        0.0000        0.0000        0.0000        0.0000        0.0000        0.0000        0.0000        0.0000        0.0000        0.0000        0.0000        0.0000        0.0000        0.0000        0.0000        0.0000        0.0000        0.0000        0.0000        0.0000        0.0000        0.0000        0.0000        0.0000        0.0000        0.0000        0.0000        0.0000        0.0000        0.0000        0.0000        0.0000        0.0000        0.0000        0.0000        0.0000        0.0000        0.0000        0.0000        0.0000        0.0000        0.0000        0.0000        0.0000        0.0000        0.0000        0.0000        0.0000        0.0000        0.0000        0.0000        0.0000        0.0000        0.0000        0.0000        0.0000        0.0000        0.0000        0.0000        0.0000        0.0000        0.0000        0.0000        0.0000        0.0000        0.0000        0.0000        0.0000        0.0000        0.0000        0.0000        0.0000        0.0000        0.0000        0.0000        0.0000        0.0000        0.0000        0.0000        0.0000        0.0000        0.0000        0.0000        0.0000        0.0000        0.0000        0.0000        0.0000        0.0000        0.0000       12.4600       10.4294       10.5078       10.6250       10.9751        0.0000       11.6118        8.1722       59.1926        0.0000        0.0000        0.0000        2.3113        2.7401        4.5248        6.2554        4.5719        4.8119        5.2109        6.7121        6.0662        5.2787        4.6042        5.3441        5.0007        4.1848        3.9752        3.9642        4.2863        4.2252        4.5463        4.5843        3.2850        2.8296        3.7906        3.9684        4.1911        4.9530        4.8937        4.6116        4.8378        5.0335        5.4605        6.0016        5.3220        6.0001        6.2706        8.0687        9.9639       20.9938       30.2363       25.5102       11.7630       10.7424       11.0307       12.0144       12.8632       11.5645       10.6192       17.8414       12.5577        8.5180        7.9216        7.7895        8.8882        8.8250        8.9459       50.5238        9.2549       10.5357       12.4852       14.2031       17.5736       21.4380       24.0499       27.7280       30.9686       42.8920        0.0000        0.0000
        0.0000        0.0000        0.0000        0.0000        0.0000        0.0000        0.0000        0.0000        0.0000        0.0000        0.0000        0.0000        0.0000        0.0000        0.0000        0.0000        0.0000        0.0000        0.0000        0.0000        0.0000        0.0000        0.0000        0.0000        0.0000        0.0000        0.0000        0.0000        0.0000        0.0000        0.0000        0.0000        0.0000        0.0000        0.0000        0.0000        0.0000        0.0000       18.1740       17.0666       14.1100        0.0000        0.0000        0.0000        0.0000        0.0000        0.0000        0.0000       17.6745       17.8251       18.4878       14.0091       12.8313       14.9064       14.9164       10.8375       15.8755       10.2700        9.0782       11.9595        9.8940        9.2203        9.9593       10.7701       10.6731       11.0705       10.0785        9.1581       14.3800       13.2984        0.0000        0.0000        0.0000        0.0000        0.0000        0.0000        0.0000        0.0000        0.0000        0.0000        0.0000        0.0000        0.0000        0.0000        0.0000        0.0000        0.0000        0.0000        0.0000        0.0000        0.0000        0.0000        0.0000        0.0000        0.0000        0.0000        0.0000        0.0000        0.0000        0.0000        0.0000        0.0000        0.0000        0.0000        0.0000        0.0000        0.0000        0.0000        0.0000        0.0000        0.0000        0.0000        0.0000        0.0000        0.0000        0.0000        0.0000        0.0000        0.0000        0.0000        0.0000        0.0000        0.0000        0.0000        0.0000        0.0000        0.0000        0.0000        0.0000        0.0000        0.0000        0.0000        0.0000        0.0000        0.0000        0.0000        0.0000        0.0000        0.0000        0.0000        0.0000        0.0000        0.0000        0.0000        0.0000        0.0000        0.0000        0.0000        0.0000        0.0000        0.0000        0.0000        0.0000        0.0000        0.0000        0.0000        0.0000        0.0000        0.0000        0.0000        0.0000        0.0000        0.0000        0.0000        0.0000        0.0000        0.0000        0.0000        0.0000        0.0000        0.0000        0.0000        0.0000        0.0000        0.0000        0.0000        0.0000        0.0000        0.0000        0.0000        0.0000        0.0000        0.0000        4.1452        5.7599        6.5590        6.5476        6.1124        5.5863        5.6096        5.8770        5.6057        6.2450        5.2845        4.7902        5.0378        5.1655        5.5549        6.2279        4.5346        3.1761        3.4212        2.5560        3.8708        4.2069        3.9424        4.4711        4.2751        4.5312        4.6307        4.9813        6.0097        8.5584       11.8196       12.8228        9.9241       12.7079       17.3318       16.0587       23.3457       23.9745       12.4030       11.0508       11.7013       11.1560       10.7192       11.4218       10.7012        9.7867        7.9553       11.2207        7.5299        7.0147        7.4420        9.8955       10.9363        9.0156       10.2080       12.6185       13.5206       14.7748       18.6312       22.6751       26.2675       30.6453       36.9292        0.0000        0.0000        0.0000
        0.0000        0.0000        0.0000        0.0000        0.0000        0.0000        0.0000        0.0000        0.0000        0.0000        0.0000        0.0000        0.0000        0.0000        0.0000        0.0000        0.0000        0.0000        0.0000        0.0000        0.0000        0.0000        0.0000        0.0000        0.0000        0.0000        0.0000        0.0000        0.0000        0.0000        0.0000        0.0000        0.0000        0.0000        0.0000        0.0000        0.0000        0.0000       19.1136       49.3554       96.6751       75.6647       11.8744       14.6641       18.9390       17.0029       21.0184       44.1052       64.3186       70.0836       48.5124       24.7074       11.7672       12.8463       12.5924        9.6881       11.2809        7.5092        7.9436       10.2847        9.8911        7.6012        7.4722        9.3437       10.1229       11.3087       10.2458        8.7741        9.4104        8.9645        5.4454        4.7623        0.0000        0.0000        0.0000        0.0000        0.0000        0.0000        0.0000        0.0000        0.0000        0.0000        0.0000        0.0000        0.0000        0.0000        0.0000        0.0000        0.0000        0.0000        0.0000        0.0000        0.0000        0.0000        0.0000        0.0000        0.0000        0.0000        0.0000        0.0000        0.0000        0.0000        0.0000        0.0000        0.0000        0.0000        0.0000        0.0000        0.0000        0.0000        0.0000        0.0000        0.0000        0.0000        0.0000        0.0000        0.0000        0.0000        0.0000        0.0000        0.0000        0.0000        0.0000        0.0000        0.0000        0.0000        0.0000        0.0000        0.0000        0.0000        0.0000        0.0000        0.0000        0.0000        0.0000        0.0000        0.0000        0.0000        0.0000        0.0000        0.0000        0.0000        0.0000        0.0000        0.0000        0.0000        0.0000        0.0000        0.0000        0.0000        0.0000        0.0000        0.0000        0.0000        0.0000        0.0000        0.0000        0.0000        0.0000        0.0000        0.0000        0.0000        0.0000        0.0000        0.0000        0.0000        0.0000        0.0000        0.0000        0.0000        0.0000        0.0000        0.0000        0.0000        0.0000        0.0000        0.0000        0.0000        0.0000        0.0000        0.0000        0.0000        0.0000        0.0000        5.2645        5.4986        5.3612        5.1525        5.5254        7.3137       10.3426        6.9173        6.0831        3.9782        4.4284        5.6558        5.7715        5.6586        5.2953        4.7308        5.1099        5.3114        4.3931        5.2137        5.8355        5.1802        4.9640        4.6954        5.2197        5.2789        6.7698        6.9681        8.0178        8.1705        8.6289        9.7700       16.2002       16.7282       23.9628       37.4232       20.8502       11.3888        9.5154        9.9460       10.2694       10.6099       16.2410       15.0687       15.8221       32.4951       43.2205        7.8487        7.6846        8.5438       15.1682       15.5428       12.7883       13.6758       15.4719       16.8312       15.8274       21.7058       26.6590       35.5886       38.6130        0.0000        0.0000        0.0000        0.0000
        0.0000        0.0000        0.0000        0.0000        0.0000        0.0000        0.0000        0.0000        0.0000        0.0000        0.0000        0.0000        0.0000        0.0000        0.0000        0.0000        0.0000        0.0000        0.0000        0.0000        0.0000        0.0000        0.0000        0.0000        0.0000        0.0000        0.0000        0.0000        0.0000        0.0000        0.0000        0.0000        0.0000        0.0000        0.0000        0.0000        0.0000       24.3123       21.8549       18.4956       19.4060       17.4262       14.9934       16.9582       20.1755       30.0072       14.6240       11.4049       13.0571       15.2052       13.0362       11.4537        8.3573        9.3287        9.8415        8.8205       12.4321       11.3912       11.7022        7.6361        7.4161        6.9867        7.2302        8.9119        9.6478        9.6413        8.7534        8.9874        8.8201        6.7400        5.6902        3.8000        0.0000        0.0000        0.0000        0.0000        0.0000        0.0000        0.0000        0.0000        0.0000        0.0000        0.0000        0.0000        0.0000        0.0000        0.0000        0.0000        0.0000        0.0000        0.0000        0.0000        0.0000        0.0000        0.0000        0.0000        0.0000        0.0000        0.0000        0.0000        0.0000        0.0000        0.0000        0.0000        0.0000        0.0000        0.0000        0.0000        0.0000        0.0000        0.0000        0.0000        0.0000        0.0000        0.0000        0.0000        0.0000        0.0000        0.0000        0.0000        0.0000        0.0000        0.0000        0.0000        0.0000        0.0000        0.0000        0.0000        0.0000        0.0000        0.0000        0.0000        0.0000        0.0000        0.0000        0.0000        0.0000        0.0000        0.0000        0.0000        0.0000        0.0000        0.0000        0.0000        0.0000        0.0000        0.0000        0.0000        0.0000        0.0000        0.0000        0.0000        0.0000        0.0000        0.0000        0.0000        0.0000        0.0000        0.0000        0.0000        0.0000        0.0000        0.0000        0.0000        0.0000        0.0000        0.0000        0.0000        0.0000        0.0000        0.0000        0.0000        0.0000        0.0000        0.0000        0.0000        0.0000        0.0000        0.0000        5.7995        6.0252        5.8876        5.1268        5.4079        0.0000        6.0522        6.8643        3.1885        4.4767        4.9879        8.3153        7.0344        3.0741        2.6418        4.5813        7.0089        7.1378        8.2682        7.9505       11.7492       12.4490       10.6518        9.6596       14.6561       10.9659       10.2443       11.3000        5.4257        6.2479        8.0003        9.6340        9.5620        9.9326       10.1981       11.7150       12.2014       13.4059       16.1129       19.0823       17.4164       23.5354       20.4116       11.9350       12.2502       12.0907       15.3201       16.5979       11.4341       12.5076       11.8713       14.6118       11.8858       11.7621       15.4173       20.3017       17.3877       15.7381       15.4206       17.8388       18.9636       20.5504       28.9332       29.5147       31.8944       39.1812        0.0000        0.0000        0.0000        0.0000
        0.0000        0.0000        0.0000        0.0000        0.0000        0.0000        0.0000        0.0000        0.0000        0.0000        0.0000        0.0000        0.0000        0.0000        0.0000        0.0000        0.0000        0.0000        0.0000        0.0000        0.0000        0.0000        0.0000        0.0000        0.0000        0.0000        0.0000        0.0000        0.0000        0.0000        0.0000        0.0000        0.0000        0.0000        0.0000        0.0000        0.0000       20.7349       21.3494       16.5257       16.7646       17.6473       19.5859       19.0810       17.9599       16.9838       12.0966        8.8709        9.1071        8.0114        8.0004        6.9305        6.2638        8.0777       15.4440       16.5846       12.8680       12.2258       12.0761        7.9805        8.5402        9.8618        9.4242        8.8870       10.1464       10.1581        9.2730        8.1201        7.7078        7.6622        6.3393        4.2022        3.8867        0.0000        0.0000        0.0000        0.0000        0.0000        0.0000        0.0000        0.0000        0.0000        0.0000        0.0000        0.0000        0.0000        0.0000        0.0000        0.0000        0.0000        0.0000        0.0000        0.0000        0.0000        0.0000        0.0000        0.0000        0.0000        0.0000        0.0000        0.0000        0.0000        0.0000        0.0000        0.0000        0.0000        0.0000        0.0000        0.0000        0.0000        0.0000        0.0000        0.0000        0.0000        0.0000        0.0000        0.0000        0.0000        0.0000        0.0000        0.0000        0.0000        0.0000        0.0000        0.0000        0.0000        0.0000        0.0000        0.0000        0.0000        0.0000        0.0000        0.0000        0.0000        0.0000        0.0000        0.0000        0.0000        0.0000        0.0000        0.0000        0.0000        0.0000        0.0000        0.0000        0.0000        0.0000        0.0000        0.0000        0.0000        0.0000        0.0000        0.0000        0.0000        0.0000        0.0000        0.0000        0.0000        0.0000        0.0000        0.0000        0.0000        0.0000        0.0000        0.0000        0.0000        0.0000        0.0000        0.0000        0.0000        0.0000        0.0000        0.0000        0.0000        0.0000        5.9273        5.2775        4.8964        4.5785        4.5104        4.3672        4.2888        4.4349        5.4002        6.0761        6.6374        7.1977        5.4969        8.3165        6.2984        4.7376        1.9221        1.3800        1.7740        3.4444        7.8851        8.1358        7.5495        7.6667       12.5695       12.9425       13.0033       11.2258       16.3179       16.3216        9.5288       17.3493       39.8203       52.8066       11.7289       11.7104       10.0761       10.3282       11.9616       13.4640       15.0379       13.7118       20.6601       17.6696       13.3087       11.1067       10.4521       10.7691       11.6803       12.4527       17.8538       15.0938       14.5788       14.7318       19.4923       18.3640       14.7101       16.4055       19.8096       24.4956       22.2503       19.7836       18.6449       20.6715       20.8642       23.5353       24.9716       28.0466       34.9231        0.0000        0.0000        0.0000        0.0000        0.0000
        0.0000        0.0000        0.0000        0.0000        0.0000        0.0000        0.0000        0.0000        0.0000        0.0000        0.0000        0.0000        0.0000        0.0000        0.0000        0.0000        0.0000        0.0000        0.0000        0.0000        0.0000        0.0000        0.0000        0.0000        0.0000        0.0000        0.0000        0.0000        0.0000        0.0000        0.0000        0.0000        0.0000        0.0000        0.0000        0.0000       17.7115       16.7650       16.8961       17.5576       18.3015       19.4375       20.6628       19.6565       15.9259       13.3356       12.3135        9.7305        8.8783        7.1779        7.7106        8.5924       10.0493       12.9074       11.4253       12.4375       11.9176       12.1369       13.6597       13.0744       13.8261       14.2938       15.2644       11.7120       11.5282       11.2280       10.5087        9.1129        8.3739        7.3315        6.4707        4.5077        0.0000        0.0000        0.0000        0.0000        0.0000        0.0000        0.0000        0.0000        0.0000        0.0000        0.0000        0.0000        0.0000        0.0000        0.0000        0.0000        0.0000        0.0000        0.0000        0.0000        0.0000        0.0000        0.0000        0.0000        0.0000        0.0000        0.0000        0.0000        0.0000        0.0000        0.0000        0.0000        0.0000        0.0000        0.0000        0.0000        0.0000        0.0000        0.0000        0.0000        0.0000        0.0000        0.0000        0.0000        0.0000        0.0000        0.0000        0.0000        0.0000        0.0000        0.0000        0.0000        0.0000        0.0000        0.0000        0.0000        0.0000        0.0000        0.0000        0.0000        0.0000        0.0000        0.0000        0.0000        0.0000        0.0000        0.0000        0.0000        0.0000        0.0000        0.0000        0.0000        0.0000        0.0000        0.0000        0.0000        0.0000        0.0000        0.0000        0.0000        0.0000        0.0000        0.0000        0.0000        0.0000        0.0000        0.0000        0.0000        0.0000        0.0000        0.0000        0.0000        0.0000        0.0000        0.0000        0.0000        0.0000        0.0000        0.0000        0.0000       13.6902       10.4913        9.1031        7.5253        7.5000        6.6032        5.7363        5.4771        4.5933        4.1270        4.3781        5.4708        5.8944        6.9107        8.5414        7.6887        6.9568        6.2022        4.4002        2.2694        2.4768        3.0937        5.2634        7.1702        7.8037        7.1355        7.4014       10.4258       10.9155       13.8096       12.8699       14.6930       11.6802        9.9111       14.1290       10.8210       10.7170        8.6065        9.0624        9.5874       12.1484       13.2829       17.3873       29.0035       30.6134       19.2287       16.2396       16.2543       16.1914       16.3990       14.6391       13.0312       12.3022       17.9151       24.2277       23.8658       24.9464       22.2058       16.1355       16.7437       20.0370       20.0021       19.3328       16.4000       15.3836       16.6914       19.6505       24.2503       27.8647       28.1582       32.2533       38.1801        0.0000        0.0000        0.0000        0.0000        0.0000
        0.0000        0.0000        0.0000        0.0000        0.0000        0.0000        0.0000        0.0000        0.0000        0.0000        0.0000        0.0000        0.0000        0.0000        0.0000        0.0000        0.0000        0.0000        0.0000        0.0000        0.0000        0.0000        0.0000        0.0000        0.0000        0.0000        0.0000        0.0000        0.0000        0.0000        0.0000        0.0000        0.0000        0.0000        0.0000       15.6149       16.3983       17.7825       16.4225       17.8017       19.0257       20.4514       19.0619       16.9215       14.0256       13.7798       26.5043       10.2624        9.1367        8.7599        9.6206       10.2070       11.0657       12.6689       12.4448       13.1275       12.4166       14.3932       20.2488       24.9781       22.4374       18.1506       17.3844       13.0600       12.9354       12.6451       11.5593       10.4748       10.2165        9.3938        7.5896        5.3851        0.0000        0.0000        0.0000        0.0000        0.0000        0.0000        0.0000        0.0000        0.0000        0.0000        0.0000        0.0000        0.0000        0.0000        0.0000        0.0000        0.0000        0.0000        0.0000        0.0000        0.0000        0.0000        0.0000        0.0000        0.0000        0.0000        0.0000        0.0000        0.0000        0.0000        0.0000        0.0000        0.0000        0.0000        0.0000        0.0000        0.0000        0.0000        0.0000        0.0000        0.0000        0.0000        0.0000        0.0000        0.0000        0.0000        0.0000        0.0000        0.0000        0.0000        0.0000        0.0000        0.0000        0.0000        0.0000        0.0000        0.0000        0.0000        0.0000        0.0000        0.0000        0.0000        0.0000        0.0000        0.0000        0.0000        0.0000        0.0000        0.0000        0.0000        0.0000        0.0000        0.0000        0.0000        0.0000        0.0000        0.0000        0.0000        0.0000        0.0000        0.0000        0.0000        0.0000        0.0000        0.0000        0.0000        0.0000        0.0000        0.0000        0.0000        0.0000        0.0000        0.0000        0.0000        0.0000        0.0000        0.0000        0.0000        0.0000       14.2791       14.8288        9.8788        8.9058        9.0888       10.1970       10.9736        9.1173        8.5562        5.4760        4.6239        4.6651        6.3667        5.9662        7.4185        7.8247        5.4498        5.1800        3.9966        3.5734        3.1097        4.5800        4.4844        6.7374        8.5067        6.6891        6.6646        8.6048       11.3956       12.3514       17.5697       13.9342       10.9548        9.3500       10.3093       10.2300        9.1511       11.3624       11.7425       13.1603       13.7480       14.3917       19.1033       27.0133       29.8977       35.9598       28.2686       19.2786       19.6366       19.4447       17.1841       22.0075       29.0949       37.6214       33.2773       52.7425       40.1027       29.9368       22.3521       20.1712       16.3019       20.2712       20.6932       16.9301       18.3481       20.2527       18.6044       20.1082       31.2895       30.3037       26.6659       32.2151       41.4611        0.0000        0.0000        0.0000        0.0000        0.0000
        0.0000        0.0000        0.0000        0.0000        0.0000        0.0000        0.0000        0.0000        0.0000        0.0000        0.0000        0.0000        0.0000        0.0000        0.0000        0.0000        0.0000        0.0000        0.0000        0.0000        0.0000        0.0000        0.0000        0.0000        0.0000        0.0000        0.0000        0.0000        0.0000        0.0000        0.0000        0.0000        0.0000        0.0000        0.0000       16.7744       18.8811       24.1371       33.2154       27.6385       22.0462       22.5400       21.0013       17.1521       16.2955       20.6530       30.3015       21.7166       10.2945       10.4580       10.2843      109.2907       36.6381       12.4099       18.2348       18.0821       17.8066       18.6099       24.4903       25.0574       24.0983       22.2961       18.2060       14.6708       14.4259       14.1902       13.8197       15.4410       14.8913       13.8235       11.5720        7.0456        0.0000        0.0000        0.0000        0.0000        0.0000        0.0000        0.0000        0.0000        0.0000        0.0000        0.0000        0.0000        0.0000        0.0000        0.0000        0.0000        0.0000        0.0000        0.0000        0.0000        0.0000        0.0000        0.0000        0.0000        0.0000        0.0000        0.0000        0.0000        0.0000        0.0000        0.0000        0.0000        0.0000        0.0000        0.0000        0.0000        0.0000        0.0000        0.0000        0.0000        0.0000        0.0000        0.0000        0.0000        0.0000        0.0000        0.0000        0.0000        0.0000        0.0000        0.0000        0.0000        0.0000        0.0000        0.0000        0.0000        0.0000        0.0000        0.0000        0.0000        0.0000        0.0000        0.0000        0.0000        0.0000        0.0000        0.0000        0.0000        0.0000        0.0000        0.0000        0.0000        0.0000        0.0000        0.0000        0.0000        0.0000        0.0000        0.0000        0.0000        0.0000        0.0000        0.0000        0.0000        0.0000        0.0000        0.0000        0.0000        0.0000        0.0000        0.0000        0.0000        0.0000        0.0000        0.0000        0.0000        0.0000        0.0000        9.6901        8.3556        9.7090        8.3147        6.2067        4.9978        4.4443        6.0744        6.7333        4.8547        4.1382        3.7431        3.7496        3.9871        4.4313        5.1904        6.7918        5.6190        4.2096        3.1959        3.3405        4.0907        4.6485        8.1634       10.2031       13.5761        9.6012        9.8976       11.9646       14.5264       13.0164       19.4343       36.4563       15.0021       14.8134       48.8562       15.0859       12.6365       10.8256       15.8874       18.2335       15.3571       18.7150      114.8098      131.6322       30.7692       57.9749       35.0032       32.7251       20.7193       17.5779       24.1499       30.3215       62.6801       55.2264       37.8865       48.6413       29.9882       27.7707       12.8831       14.5853       16.5009       21.1081       29.4568       28.7346       19.8270       21.1644       18.5361       21.8087       26.3944       26.2760       26.1280       30.6050        0.0000        0.0000        0.0000        0.0000        0.0000        0.0000
        0.0000        0.0000        0.0000        0.0000        0.0000        0.0000        0.0000        0.0000        0.0000        0.0000        0.0000        0.0000        0.0000        0.0000        0.0000        0.0000        0.0000        0.0000        0.0000        0.0000        0.0000        0.0000        0.0000        0.0000        0.0000        0.0000        0.0000        0.0000        0.0000        0.0000        0.0000        0.0000        0.0000        0.0000        0.0000       17.5267       16.4324       29.2496       53.1739       45.0146       34.6780       29.9497       20.0172       16.3717       16.0849       15.0333       13.8091       12.2425       13.7668       14.6712       12.6907       47.9399        9.0755        9.8208       14.9467       25.0683       32.3207       31.1480       29.3941       30.7555       25.0837       19.9613       17.5638       16.0848       15.8258       14.8216       13.8894       15.8315       15.7657       14.4310       12.4976        0.0000        0.0000        0.0000        0.0000        0.0000        0.0000        0.0000        0.0000        0.0000        0.0000        0.0000        0.0000        0.0000        0.0000        0.0000        0.0000        0.0000        0.0000        0.0000        0.0000        0.0000        0.0000        0.0000        0.0000        0.0000        0.0000        0.0000        0.0000        0.0000        0.0000        0.0000        0.0000        0.0000        0.0000        0.0000        0.0000        0.0000        0.0000        0.0000        0.0000        0.0000        0.0000        0.0000        0.0000        0.0000        0.0000        0.0000        0.0000        0.0000        0.0000        0.0000        0.0000        0.0000        0.0000        0.0000        0.0000        0.0000        0.0000        0.0000        0.0000        0.0000        0.0000        0.0000        0.0000        0.0000        0.0000        0.0000        0.0000        0.0000        0.0000        0.0000        0.0000        0.0000        0.0000        0.0000        0.0000        0.0000        0.0000        0.0000        0.0000        0.0000        0.0000        0.0000        0.0000        0.0000        0.0000        0.0000        0.0000        0.0000        0.0000        0.0000        0.0000        0.0000        0.0000        9.7284       10.4123        0.0000       11.2860       10.0571        8.4942        6.5812        6.4866        8.3495        5.7244        4.8837        4.2094        4.1446        4.7047        4.3590        3.3311        3.6153        5.0963        4.5314        5.5213        5.4012        5.3783        3.9312        3.6088        4.2120        5.5589        5.1639        4.3420        5.7098        8.1472       10.9677        9.1580       10.7098       11.6007       14.1852       14.0125       17.5145       35.9360       13.1216       15.5863       12.3032        9.4098        8.9170       11.4925       22.1053       32.5626       17.8206       23.7377       57.6087       25.8173       25.3240       54.3313       48.1829       19.8997       19.0874       32.0347       51.3919       30.3532       34.6358       30.2684       29.5188       34.9223       29.4739       24.9799       15.8822       16.6068       20.2177       24.9323       25.3303       19.7765       14.4937       13.7943       15.9505       19.6584       21.7845       27.2366       35.6115        0.0000        0.0000        0.0000        0.0000        0.0000        0.0000        0.0000
        0.0000        0.0000        0.0000        0.0000        0.0000        0.0000        0.0000        0.0000        0.0000        0.0000        0.0000        0.0000        0.0000        0.0000        0.0000        0.0000        0.0000        0.0000        0.0000        0.0000        0.0000        0.0000        0.0000        0.0000        0.0000        0.0000        0.0000        0.0000        0.0000       96.9925       97.3021       79.1352       79.7971       68.7276       32.5049       18.3030       16.0253       18.7183       26.5399       26.4924       24.2541       20.0313       17.0133       15.4346       15.0087       14.9075       14.6583       16.4955       19.6331       21.5225       15.2688        9.9201        9.4927       14.6362       20.5643       29.0672       29.2862       25.8626       24.8465       24.2809       21.6030       17.9715       18.1542       17.6860       18.2542       16.3491       13.8631       16.8866       16.7405       16.0677       15.2196        9.3019        7.6338        0.0000        0.0000        0.0000        0.0000        0.0000        0.0000        0.0000        0.0000        0.0000        0.0000        0.0000        0.0000        0.0000        0.0000        0.0000        0.0000        0.0000        0.0000        0.0000        0.0000        0.0000        0.0000        0.0000        0.0000        0.0000        0.0000        0.0000        0.0000        0.0000        0.0000        0.0000        0.0000        0.0000        0.0000        0.0000        0.0000        0.0000        0.0000        0.0000        0.0000        0.0000        0.0000        0.0000        0.0000        0.0000        0.0000        0.0000        0.0000        0.0000        0.0000        0.0000        0.0000        0.0000        0.0000        0.0000        0.0000        0.0000        0.0000        0.0000        0.0000        0.0000        0.0000        0.0000        0.0000        0.0000        0.0000        0.0000        0.0000        0.0000        0.0000        0.0000        0.0000        0.0000        0.0000        0.0000        0.0000        0.0000        0.0000        0.0000        0.0000        0.0000        0.0000        0.0000        0.0000        0.0000        0.0000        0.0000        0.0000        0.0000        0.0000        0.0000       11.6380       10.3765        9.6616        9.3862        9.0607        8.8255        7.8968        6.4068        6.3096        6.1517        5.4689        5.4333      188.7754      182.7094        5.0368        4.7690        4.8870        5.7634        5.6778        5.9073        6.2386        5.9155        4.9096        4.5524        4.3295        5.0589        6.7043        5.8630        6.3332        8.4177       37.8574        9.9954        7.7237        7.1856        8.7013       12.4654        9.4948       14.4669       17.1697       26.4006       19.5356       11.7450        9.3789       27.0344        9.6402       24.6287       39.0909       41.8980       41.8817       36.8078       21.4000       22.6456       34.3866       19.7118       19.3983       27.8827       34.2675       19.1622       25.3043       15.8726       16.0723       17.9072       17.3301       16.9612       15.9071       16.0722       18.1276       16.9278       15.0839       17.4491       13.9687       15.2324       15.5744       18.2636       22.0817       26.9942       31.4499        0.0000        0.0000        0.0000        0.0000        0.0000        0.0000        0.0000        0.0000
        0.0000        0.0000        0.0000        0.0000        0.0000        0.0000        0.0000        0.0000        0.0000        0.0000        0.0000        0.0000        0.0000        0.0000        0.0000        0.0000        0.0000        0.0000        0.0000        0.0000        0.0000        0.0000        0.0000        0.0000        0.0000        0.0000      118.8470      111.9063      125.8894      119.0780       94.9759       52.0820       30.8253       24.0152       20.1556       20.0762       21.4072       22.2273       27.4842       20.6572       20.3339       17.9560       16.7552       16.6186       16.6919       16.8878       17.4593       18.5449       20.2198       13.4712       13.3710       10.5542       10.9225       13.4473       15.8583       17.2742       23.9237       20.6223       18.6533       21.0667       18.0160       18.1130       17.6695       16.9486       16.5434       15.3354       14.4192       17.6163       17.3561       17.0844       18.8115       12.5230        8.3059        7.3873        6.8588        5.4923        4.8474        4.1706        3.7903        3.0217        2.6831        2.3505        0.0000        0.0000        0.0000        0.0000        0.0000        0.0000        0.0000        0.0000        0.0000        0.0000        0.0000        0.0000        0.0000        0.0000        0.0000        0.0000        0.0000        0.0000        0.0000        0.0000        0.0000        0.0000        0.0000        0.0000        0.0000        0.0000        0.0000        0.0000        0.0000        0.0000        0.0000        0.0000        0.0000        0.0000        0.0000        0.0000        0.0000        0.0000        0.0000        0.0000        0.0000        0.0000        0.0000        0.0000        0.0000        0.0000        0.0000        0.0000        0.0000        0.0000        0.0000        0.0000        0.0000        0.0000        0.0000        0.0000        0.0000        0.0000        0.0000        0.0000        0.0000        0.0000        0.0000        0.0000        0.0000        0.0000        0.0000        0.0000        0.0000        0.0000        0.0000        5.3408        5.2893        6.6943        6.9659        8.4311        0.0000        0.0000        0.0000        0.0000        7.8682        8.3295        9.7715        8.6828        9.5093        9.4038        8.5837        8.0602        8.2551        7.1165        6.8270        6.7196        7.1367        7.0068        5.7041        5.4869        5.5827        5.5309        7.6856       10.7433       11.2408        9.1307        5.2582        4.2483        3.9612        4.1089        4.5297        4.7683        4.4208        3.9262        4.2394        4.9575       44.4140       11.2431       11.5388        7.7346        7.1047        9.5644       10.1822        9.7635       10.2368       20.5489       22.4587        9.1792       10.0508        8.7442       10.2057       14.7108       18.5788       59.1894       25.2084       21.5485       21.2941       19.0452       19.6788       19.3664       18.1906       17.7699       19.5712       19.3776       25.3327       23.2568       22.3910       23.0555       23.0399       17.5202       16.2050       16.8997       16.7759       14.9883       12.8228       11.7015       14.7582       17.1271       20.1493       22.6672       24.3297       31.2349       30.8920        0.0000        0.0000        0.0000        0.0000        0.0000        0.0000        0.0000        0.0000
        0.0000        0.0000        0.0000        0.0000        0.0000        0.0000        0.0000        0.0000        0.0000        0.0000        0.0000        0.0000        0.0000        0.0000        0.0000        0.0000        0.0000        0.0000        0.0000        0.0000        0.0000        0.0000        0.0000        0.0000        0.0000      171.8287      141.8356       71.6556       47.8991       36.5494       34.2598       36.1232       32.6056       30.4906       20.8524       22.5901       18.1012       25.4742       39.9963       33.0666       19.1375       16.5467       18.1637       17.4518       16.6085       17.4478       16.2377       18.9315       18.7376       15.3349       15.7383       15.0171       13.2291       13.6920       16.2617       21.9337       23.0608       20.7683       19.6611       24.2502       23.3792       22.5453       19.4849       19.3597       17.1103       17.3990       15.9426       16.9300       16.4220       16.8180       15.4422       10.6734        9.2080        7.7803        7.7035        7.5193        7.0766        5.8431        5.1092        5.6143        7.8860        6.3400        4.9947        3.8196        0.0000        0.0000        0.0000        0.0000        0.0000        0.0000        0.0000        0.0000        0.0000        0.0000        0.0000        0.0000        0.0000        0.0000        0.0000        0.0000        0.0000        0.0000        0.0000        0.0000        0.0000        0.0000        0.0000        0.0000        0.0000        0.0000        0.0000        0.0000        0.0000        0.0000        0.0000        0.0000        0.0000        0.0000        0.0000        0.0000        0.0000        0.0000        0.0000        0.0000        0.0000        0.0000        0.0000        0.0000        0.0000        0.0000        0.0000        0.0000        0.0000        0.0000        0.0000        0.0000        0.0000        0.0000        0.0000        0.0000        0.0000        0.0000        0.0000        0.0000        0.0000        0.0000        0.0000        0.0000        0.0000        0.0000        0.0000        0.0000        4.5071        4.3165        7.9424       16.1860        9.4520        6.9578        8.0715        8.5065        9.1979        8.8571        7.2389        6.1483        6.0016        7.9986        7.2472        8.3511        8.2694        8.3474        8.4079        8.3961        8.7171        8.7010        9.0837        9.4278        9.2005        9.1703        8.9498        9.0511        8.7924        8.2948        8.8135       10.3661        8.7563        5.0638        5.5066        4.7949        5.0188        4.9663        5.3411        4.8570        5.3728        5.2995        6.2497        9.2694        8.4216        7.6931       29.6014        9.3960        7.9782       34.0870       19.1871        7.0846        6.6684        8.2552        9.6127       10.5336       10.7538       15.8429       25.9430       46.7278       22.2659       18.5677       16.8993       19.6876       20.5973       21.4407       21.6091       21.3613       21.2189       22.2365       25.3650       31.2359       26.1442       15.8094       22.1124       25.2186       19.2908       19.2113       16.8327       14.5964       13.1767       14.2112        0.0000        0.0000       28.4428       31.5742       34.5217       34.2493        0.0000        0.0000        0.0000        0.0000        0.0000        0.0000        0.0000        0.0000        0.0000
        0.0000        0.0000        0.0000        0.0000        0.0000        0.0000        0.0000        0.0000        0.0000        0.0000        0.0000        0.0000        0.0000        0.0000        0.0000        0.0000        0.0000        0.0000        0.0000        0.0000        0.0000        0.0000        0.0000        0.0000        0.0000        0.0000       62.0676       61.9767       46.4080       43.5467       23.7404       29.9455       35.1476       31.1853       22.7421       20.6478       23.9989       28.2706       31.8311       24.7126       21.8845       21.8752       22.3985       20.2320       16.8552       15.6485       14.7723       14.7685       14.2394       14.8700       16.4218       18.3605       16.1934       15.4131       17.6983       20.8412       20.0042       19.5234       19.3024       21.7320       19.6061       19.6903       19.8651       17.5371       17.1224       16.0247       16.3086       18.0142       16.2397       15.2239       13.9701       10.5028        9.5458        7.9422        7.4100        7.3359        7.2601        6.8600        6.4128        7.2316        7.8988        5.7563        5.5564        3.0904        2.0214        2.1038        0.0000        0.0000        0.0000        0.0000        0.0000        0.0000        0.0000        0.0000        0.0000        0.0000        0.0000        0.0000        0.0000        0.0000        0.0000        0.0000        0.0000        0.0000        0.0000        0.0000        0.0000        0.0000        0.0000        0.0000        0.0000        0.0000        0.0000        0.0000        0.0000        0.0000        0.0000        0.0000        0.0000        0.0000        0.0000        0.0000        0.0000        0.0000        0.0000        0.0000        0.0000        0.0000        0.0000        0.0000        0.0000        0.0000        0.0000        0.0000        0.0000        0.0000        0.0000        0.0000        0.0000        0.0000        0.0000        0.0000        0.0000        0.0000        0.0000        0.0000        0.0000        0.0000        0.0000        0.0000        0.0000        0.0000        3.6997        4.2316       16.4618       20.0437       17.0084        7.2243       10.0265       11.0414        9.5240        7.8719       10.2648        7.3296        5.8035        5.3902        5.4468        6.7806        7.2853        7.4845        7.8281        9.1062       10.2357        9.4301        8.9561        9.3951        9.8695        9.2099        9.0397        7.5500        7.7177       10.3548       10.8967        9.8664        6.8213        5.2707        4.6564        4.9605        6.4946        5.4372        5.0674        4.4674        5.1190       31.7553        6.3889        7.7724        8.0179        7.3280        7.2339        7.5719        6.7384       13.1236        7.3397        8.0460        6.6076        7.6831        7.9270        9.9153       10.6474       21.3061       30.3959       32.4705       18.7940       17.8922       17.1943       27.7566       21.3682       22.1717       22.2914       21.6101       23.0260       21.2315       21.4942       19.6966       16.5622       19.8791       21.5742       27.8328       22.4575       18.2950       19.2263       15.3777       14.1498        0.0000        0.0000        0.0000        0.0000        0.0000        0.0000        0.0000        0.0000        0.0000        0.0000        0.0000        0.0000        0.0000        0.0000        0.0000        0.0000
        0.0000        0.0000        0.0000        0.0000        0.0000        0.0000        0.0000        0.0000        0.0000        0.0000        0.0000        0.0000        0.0000        0.0000        0.0000        0.0000        0.0000        0.0000        0.0000        0.0000        0.0000        0.0000        0.0000        0.0000        0.0000        0.0000        0.0000       36.1081       32.1023       23.2468       17.9588       18.2948       17.3790       21.6961       20.6019       22.6466       18.6459       26.4705       33.2893       24.9551       28.7609       25.4548       25.2254       20.9697       25.3121       24.2988       21.0711       19.8735       21.3146       21.5047       19.8156       17.1777       14.6820       14.6000       16.4315       17.6431       14.4454       13.2301       14.1177       18.1833       19.8684       18.8327       18.7651       17.4975       16.5468       15.4713       15.0879       16.8598       15.5985       15.1201       13.0065        9.6258        8.3573        7.4519        7.4887        6.6362        6.4253        6.3188        5.9157        4.9039        4.5293        3.8452        1.5934        2.9296        2.2347        2.4524        2.2302        0.3223        0.1053        0.1199        0.0000        0.0000        0.0000        0.0000        0.0000        0.0000        0.0000        0.0000        0.0000        0.0000        0.0000        0.0000        0.0000        0.0000        0.0000        0.0000        0.0000        0.0000        0.0000        0.0000        0.0000        0.0000        0.0000        0.0000        0.0000        0.0000        0.0000        0.0000        0.0000        0.0000        0.0000        0.0000        0.0000        0.0000        0.0000        0.0000        0.0000        0.0000        0.0000        0.0000        0.0000        0.0000        0.0000        0.0000        0.0000        0.0000        0.0000        0.0000        0.0000        0.0000        0.0000        0.0000        0.0000        0.0000        0.0000        0.0000        0.0000        0.0000        0.0000        0.0000        0.0000        4.0973        4.1763        5.1320       14.2674       20.2337       18.8641       12.2724       12.6621        9.5170        6.7070       10.7804       24.4382       21.7196       10.5613        5.4125        5.3231        6.7153        8.6670        8.6854        8.9460        9.4838        9.9104        9.0959        8.7550        8.6888        8.7504        8.6710        8.6220        7.5506        7.3616        9.9207        9.5983        6.7568        7.2357        5.0920        5.0174        4.3015        4.5718        6.1764        6.3907        9.8522       28.7070        7.1104        6.6524        8.1444        6.6629        6.5283        6.9143        9.1211       11.1785        7.2023        6.5097        6.9069        8.1225       26.6406       26.9930       14.8807       16.7557       35.4251       25.8154       16.0426       18.0023       23.7679       41.7238       34.5687       27.8589       24.4149       23.0255       24.1882       25.1627       21.2578       18.0972       18.7889       20.2647       22.3034       25.1215       22.3194       20.8699       20.5923       18.4283       15.4547       17.0673        0.0000        0.0000        0.0000        0.0000        0.0000        0.0000        0.0000        0.0000        0.0000        0.0000        0.0000        0.0000        0.0000        0.0000        0.0000        0.0000
        0.0000        0.0000        0.0000        0.0000        0.0000        0.0000        0.0000        0.0000        0.0000        0.0000        0.0000        0.0000        0.0000        0.0000        0.0000        0.0000        0.0000        0.0000        0.0000        0.0000        0.0000        0.0000        0.0000        0.0000        0.0000        0.0000        0.0000       24.2962       25.6865       21.6527       16.2124       20.0421       21.6480       26.1286       26.5559       25.0367       20.9012       41.9220       47.8868       62.7021       83.5248       62.5892       46.3594       38.6653       33.8083       36.7275       36.1845       35.1531       30.3940       27.9196       24.2654       21.3642       16.4717       15.5550       15.5384       15.6465       13.4991       12.0215       14.3794       18.7061       17.9475       18.8290       18.9443       23.1357       24.1883       23.7205       20.9839       21.3544       19.8719       16.8751       12.0709        8.0407        6.9507        6.5489        6.4937        5.5909        5.1195        6.1015        5.7164        5.3354        5.3764        4.5072        3.5830        2.4841        2.0281        1.2451        0.9145        0.1551        0.2146        1.6305        0.0000        0.0000        0.0000        0.0000        0.0000        0.0000        0.0000        0.0000        0.0000        0.0000        0.0000        0.0000        0.0000        0.0000        0.0000        0.0000        0.0000        0.0000        0.0000        0.0000        0.0000        0.0000        0.0000        0.0000        0.0000        0.0000        0.0000        0.0000        0.0000        0.0000        0.0000        0.0000        0.0000        0.0000        0.0000        0.0000        0.0000        0.0000        0.0000        0.0000        0.0000        0.0000        0.0000        0.0000        0.0000        0.0000        0.0000        0.0000        0.0000        0.0000        0.0000        0.0000        0.0000        0.0000        0.0000        0.0000        0.0000        0.0000        0.0000        0.0000        0.0000        0.0000        5.0830        4.1463        3.7028        7.3735        7.6805        4.8976        4.7257        5.3882        6.0311        6.4513        6.1654        4.2983        6.0732        9.3334        7.1070        8.0963       10.0676       10.9288       11.1624        8.5882        9.0333        8.5907        8.7853        9.4237       11.1118       11.3854        8.8223        6.7513        6.3629        6.8531       10.5664        8.2594        5.9887        6.1790        6.4248        6.4753        6.4363        5.5779        5.9907       11.3088       11.0645        6.8373        6.4625        7.8721        6.8332        6.1639        6.6114       10.2877        8.0366        7.4695        8.3217        7.5662        8.1825        8.6310       51.5716       28.9607       15.0355       15.4187       16.9589       16.0676       17.1750       31.5910       44.6106       33.1446       34.5021       25.9210       25.2977       22.5822       21.6580       20.5925       35.2397       20.8339       19.4703       26.0729       25.1226       18.7428       19.2387       16.2585       13.7126       13.5426       13.8760        0.0000        0.0000        0.0000        0.0000        0.0000        0.0000        0.0000        0.0000        0.0000        0.0000        0.0000        0.0000        0.0000        0.0000        0.0000        0.0000
        0.0000        0.0000        0.0000        0.0000        0.0000        0.0000        0.0000        0.0000        0.0000        0.0000        0.0000        0.0000        0.0000        0.0000        0.0000        0.0000        0.0000        0.0000        0.0000        0.0000        0.0000        0.0000        0.0000        0.0000        0.0000        0.0000        0.0000        0.0000       14.8599       15.1519       10.8193       12.5640       15.6664       17.6533       16.3042       17.6828       17.0219       18.6048       19.0358       21.1797       31.7997       61.4812       65.0985       52.7074       41.6432       43.1258       41.3721       35.4702       27.7025       25.1963       20.1244       19.5438       18.1675       17.6720       17.8514       20.2275       18.0286       18.3252       22.9195       47.0568       94.7294       63.1596       31.5304       29.9544       29.7099       26.9589       24.5129       19.1611       16.8483       13.7078       11.9912        3.5416        2.9914        2.9678        3.4421        6.5671        5.9821       13.5232       16.4905        7.3419        7.7609        8.7878        3.8336        2.5534        1.6484        0.8023        0.8503        0.7626        1.5289        2.3539        1.8617        0.0000        0.0000        0.0000        0.0000        0.0000        0.0000        0.0000        0.0000        0.0000        0.0000        0.0000        0.0000        0.0000        0.0000        0.0000        0.0000        0.0000        0.0000        0.0000        0.0000        0.0000        0.0000        0.0000        0.0000        0.0000        0.0000        0.0000        0.0000        0.0000        0.0000        0.0000        0.0000        0.0000        0.0000        0.0000        0.0000        0.0000        0.0000        0.0000        0.0000        0.0000        0.0000        0.0000        0.0000        0.0000        0.0000        0.0000        0.0000        0.0000        0.0000        0.0000        0.0000        0.0000        0.0000        0.0000        0.0000        0.0000        0.0000        0.0000        0.0000        0.0000        0.0000        4.6090        5.3314        5.1687        3.3302        3.2981        3.8686        5.9642        6.4930        8.4137        6.6817        5.2102        6.4736        9.1327        8.3593        9.3857        8.0639        7.5054        7.6824        8.0654        8.4252        8.4496        9.4662        9.7030       10.5589        9.6128        9.3812        8.5325        7.1675        9.4264        9.7276        9.3179        8.0339        6.7595        6.0785        5.6093        6.9996        5.4331        4.7765        5.8016        6.8481        7.7685        8.0421        8.0273        8.5227        8.5632        9.9390       10.7221       10.0022        7.3769        7.7159        8.3731        8.7694       22.6796       43.0527       12.7383       16.6214       15.3287       18.5958       17.2162       35.0348       31.5133       34.8078       34.5823       34.0771       27.1733       22.9270       20.2212       18.9569       19.7995       55.2653       21.3461       19.5196       20.0201       14.4878       10.7187        9.3377        6.6882        6.9180       11.6157       13.8028        0.0000        0.0000        0.0000        0.0000        0.0000        0.0000        0.0000        0.0000        0.0000        0.0000        0.0000        0.0000        0.0000        0.0000        0.0000        0.0000
        0.0000        0.0000        0.0000        0.0000        0.0000        0.0000        0.0000        0.0000        0.0000        0.0000        0.0000        0.0000        0.0000        0.0000        0.0000        0.0000        0.0000        0.0000        0.0000        0.0000        0.0000        0.0000        0.0000        0.0000        0.0000        0.0000        0.0000        0.0000       16.9158       14.8353       13.9588       16.4778       15.2850       14.8886       16.7318       16.7495       16.2135       14.9252       16.0535       16.2258       15.1658       13.4171       17.5149       25.1143       39.6578       56.3685       51.6999       46.5550       47.9974       34.7490       31.8307       34.8235       21.2482       19.0509       19.1852       20.8663       21.6228       19.5011       37.2589       28.7477       49.8057       71.3759       99.6901      107.5246       71.6051       46.9530       40.9194       36.4237       23.4249       17.7464       12.8180        6.3862        2.5612        4.1981        3.4241       13.1722       15.2751       16.6095       20.7987       15.3446       15.0319       18.6946       15.0152        3.2173        1.7597        1.9334        1.9323        2.1247        2.3693        1.4328        0.9895        0.0000        0.0000        0.0000        0.0000        0.0000        0.0000        0.0000        0.0000        0.0000        0.0000        0.0000        0.0000        0.0000        0.0000        0.0000        0.0000        0.0000        0.0000        0.0000        0.0000        0.0000        0.0000        0.0000        0.0000        0.0000        0.0000        0.0000        0.0000        0.0000        0.0000        0.0000        0.0000        0.0000        0.0000        0.0000        0.0000        0.0000        0.0000        0.0000        0.0000        0.0000        0.0000        0.0000        0.0000        0.0000        0.0000        0.0000        0.0000        0.0000        0.0000        0.0000        0.0000        0.0000        0.0000        0.0000        0.0000        0.0000        0.0000        0.0000        0.0000        5.9954        4.7539        6.4769        6.2664        6.6493        4.3761        3.7256        3.4306        6.9039        5.7220        6.4760        7.1116        9.0002       13.4692       13.5272        8.5543       10.1267       14.5455       13.1254       13.5805       11.6551       11.2394        8.5063        8.1278        7.9325        9.2547        8.6042        8.9197        8.9070       11.4274       10.4627        8.6651        7.3774        7.3067        6.9364        5.3423        5.0924        5.3587        4.8680        5.1314        5.9156        6.3219       13.7326       22.0695        8.6340       10.5006       10.1216       10.0228        9.9709        9.7437        9.2731        8.4720        9.1764       26.9732       39.6276       17.7321       14.1363       70.0621       16.0649       17.6946       16.7905       18.2991       41.5118      111.1610       32.6622       29.8698       27.8838       22.1033       20.8712       19.2881       18.8928       18.3907       20.5575       17.9662       15.9289       14.7324       11.5169        8.5428        6.1832        6.8095       12.2076       13.8721        0.0000        0.0000        0.0000        0.0000        0.0000        0.0000        0.0000        0.0000        0.0000        0.0000        0.0000        0.0000        0.0000        0.0000        0.0000        0.0000
        0.0000        0.0000        0.0000        0.0000        0.0000        0.0000        0.0000        0.0000        0.0000        0.0000        0.0000        0.0000        0.0000        0.0000        0.0000        0.0000        0.0000        0.0000        0.0000        0.0000        0.0000        0.0000        0.0000        0.0000        0.0000        0.0000        0.0000        0.0000       45.2508       55.1221       37.3515       38.6284       34.8406       23.7145       23.2675       18.9545       15.9168       14.1113       13.5964       12.8796       12.2498       12.5645       11.8732       12.6304       18.5937       28.1727       30.5777       27.8458       25.9751       17.8372       16.2777       28.2970       25.9779       22.7497       20.8617       20.4267       21.0916       19.6947       20.4872       18.7208       19.7636       25.6409       32.3650       56.4502       92.3538      122.1053       96.4543       43.8934       23.4627       14.4609        9.4418        3.8084        2.6034        1.8135        1.9760        4.2842        7.5307        6.7316        8.8097       23.2223       27.1941       18.1576       15.0065       10.8184        7.0250        4.0087        3.3837        2.3108        0.3509        0.3133        0.1568        0.8821        0.0000        0.0000        0.0000        0.0000        0.0000        0.0000        0.0000        0.0000        0.0000        0.0000        0.0000        0.0000        0.0000        0.0000        0.0000        0.0000        0.0000        0.0000        0.0000        0.0000        0.0000        0.0000        0.0000        0.0000        0.0000        0.0000        0.0000        0.0000        0.0000        0.0000        0.0000        0.0000        0.0000        0.0000        0.0000        0.0000        0.0000        0.0000        0.0000        0.0000        0.0000        0.0000        0.0000        0.0000        0.0000        0.0000        0.0000        0.0000        0.0000        0.0000        0.0000        0.0000        0.0000        0.0000        0.0000        0.0000        0.0000        0.0000        9.7578        7.4064        8.8481        6.4883        5.8311        6.9636        4.7548        4.7844        5.3062        5.6739        6.1738       11.5944       14.9568      112.2690       20.3133       62.1049      200.1718        8.2917        8.7657        8.6258        9.7444        9.8611        7.2846      138.4199        6.6838        8.0638        8.6579       10.9532       10.3789       11.5928       13.7348       12.4972       40.7368       11.4959       12.2991       28.2705        6.8732        5.6578        4.9869       16.9742       20.9057        6.6032        6.5746        8.2909       12.2506       12.0766        9.6862       10.7199       10.6544       11.7556       11.9954       13.3582       12.0392       16.9272       40.0623       37.0927       52.0407       16.5811       19.4341       19.1114       19.3528       16.7061       20.5528       22.2625       33.8028       47.6319       29.4297       31.7531       24.1146       23.0744       21.4477       26.1138       21.2965       17.1603       14.7307       11.5296       12.6323       11.0978        6.9238        5.8693        6.0505        8.8166       13.4959       17.1686        0.0000        0.0000        0.0000        0.0000        0.0000        0.0000        0.0000        0.0000        0.0000        0.0000        0.0000        0.0000        0.0000        0.0000        0.0000
        0.0000        0.0000        0.0000        0.0000        0.0000        0.0000        0.0000        0.0000        0.0000        0.0000        0.0000        0.0000        0.0000        0.0000        0.0000        0.0000        0.0000        0.0000        0.0000        0.0000        0.0000        0.0000        0.0000        0.0000        0.0000        0.0000        0.0000       35.4355       63.2112       49.8094       25.1537       29.0269       23.4586       18.1721       19.5695       21.2490       20.5293       20.6822       23.7853       24.8768       33.8547       41.9945       26.8078       19.1683       20.4947       19.8712       14.9548       16.7396       17.7866       14.1205       10.2175       11.7737       17.5057       31.0783       42.7109       34.1235       19.7955       17.4898       16.3065       16.3702       18.5993       19.3963       18.2410       23.0227       23.6219       20.6791       15.5911       11.8436       10.1856        8.8249        7.1825        2.2278        2.0432        1.6670        1.7984        2.7370        3.0539        3.3081        3.6561        3.5634        3.8927        4.1785        4.1915       13.9482       25.8558        8.6871        3.8946        1.5247        0.5851        1.0736        0.9201        0.5068        0.5649        0.0000        0.0000        0.0000        0.0000        0.0000        0.0000        0.0000        0.0000        0.0000        0.0000        0.0000        0.0000        0.0000        0.0000        0.0000        0.0000        0.0000        0.0000        0.0000        0.0000        0.0000        0.0000        0.0000        0.0000        0.0000        0.0000        0.0000        0.0000        0.0000        0.0000        0.0000        0.0000        0.0000        0.0000        0.0000        0.0000        0.0000        0.0000        0.0000        0.0000        0.0000        0.0000        0.0000        0.0000        0.0000        0.0000        0.0000        0.0000        0.0000        0.0000        0.0000        0.0000        0.0000        0.0000        0.0000        0.0000       16.4503       14.3780       10.3197        7.4650        7.4000        6.7138        5.2111        6.8604        7.7677        4.3685       10.0449       13.7316       17.9374       18.7540      105.8340       12.7800       10.6663        7.2209        7.9856        7.2917        7.0387        7.0194        6.5634        6.9341      140.5001        6.8747        7.9008        8.3963       10.4959       11.6138       13.1574       16.3940       17.4039       54.7364       15.5323       16.0354       14.3098        4.6594        4.7564        4.6781        4.2351        4.8907        6.2471        7.2727        8.1567       12.1086       13.7830       11.2892       13.0723       15.4114       14.1048       11.3779       12.9926       23.2729       28.2543       43.1206       15.2660      114.4387       20.5352       22.9535       22.9892       20.9577       22.6697       26.2781       29.9167       28.6304       26.3559       28.9239       30.3151       26.0101       21.9171       25.0681       32.2563       21.5276       16.9117       14.0669       10.6389       12.1995        7.5945        4.0086        3.2238        3.8528        7.4372       10.0850        0.0000        0.0000        0.0000        0.0000        0.0000        0.0000        0.0000        0.0000        0.0000        0.0000        0.0000        0.0000        0.0000        0.0000        0.0000        0.0000
        0.0000        0.0000        0.0000        0.0000        0.0000        0.0000        0.0000        0.0000        0.0000        0.0000        0.0000        0.0000        0.0000        0.0000        0.0000        0.0000        0.0000        0.0000        0.0000        0.0000        0.0000        0.0000        0.0000        0.0000        0.0000        0.0000        0.0000       17.2899       16.1998       13.8178       12.6582       13.7027       14.1283       15.0490       15.3200       28.6959       51.0194       45.4265       50.7409       52.0237       33.7295       29.5526       25.9033       18.5196       12.9812       14.2991       13.1486       11.0853        9.5874        9.4512        9.2335        9.0127        8.9373       11.4323       17.3750       25.0655       17.4970       12.0993       10.8393        9.7811       10.4683       11.0086       17.2285       20.6365       23.5609       16.3507        8.8326        6.3154        5.9786        5.6575        3.8588        1.8420        1.5000        1.2796        1.2983        1.7539        1.8701        2.2396        2.5641        1.6420        1.3061        1.9340        1.9855        4.0378        5.5676        3.0423        2.0654        0.8362        0.5281        0.4325        0.3362        0.4097        0.3418        0.3245        0.4415        0.2507        0.2886        0.3218        0.3492        0.2908        0.3107        0.0000        0.0000        0.0000        0.0000        0.0000        0.0000        0.3655        0.3993        0.4486        0.5154        0.0000        0.0000        0.0000        0.0000        0.0000        0.0000        0.0000        0.0000        0.0000        0.0000        0.0000        0.0000        0.0000        0.0000        0.0000        0.0000        0.0000        0.0000        0.0000        0.0000        0.0000        0.0000        0.0000        0.0000        0.0000        0.0000        0.0000        0.0000        0.0000        0.0000        0.0000        0.0000        0.0000        0.0000        0.0000        0.0000       14.3520       15.2386       13.6917       13.7134       15.3847       13.2554       10.7140       10.5379        7.8216       11.1776       10.5103        8.8920       14.6878       14.8695       12.3499       12.2313       11.1663        9.7583       11.4256        8.9483        9.1178        8.0842        7.0241        7.3836        7.3710        6.8562        6.6845        7.7143       11.1437       12.1742       16.1812       19.6370       20.4046       15.9104       18.5298       18.2699       10.7924        7.4421       11.9228        8.2650        3.0293        2.7990        2.9719        3.7396        7.1495        8.6777        9.8956       10.3162       16.0963       27.0192       29.3023       21.4856       27.4544       47.0644       20.7793       30.2989       44.3282       30.0332       21.7832       22.3456       28.3399       30.9995       29.2819       27.0221       23.6325       28.7249       28.5841       35.1676       31.8134       33.9803       34.8496       31.5482       27.2384       27.0079       25.5360       23.8292       16.4040       11.7014        9.4560       10.7363       12.2100        5.8787        4.7573        6.2903        4.1794        5.2714        0.0000        0.0000        0.0000        0.0000        0.0000        0.0000        0.0000        0.0000        0.0000        0.0000        0.0000        0.0000        0.0000        0.0000        0.0000        0.0000
        0.0000        0.0000        0.0000        0.0000        0.0000        0.0000        0.0000        0.0000        0.0000        0.0000        0.0000        0.0000        0.0000        0.0000        0.0000        0.0000        0.0000        0.0000        0.0000        0.0000        0.0000        0.0000        0.0000        0.0000        0.0000        0.0000       31.6035       21.9383       18.4090       18.7952       25.3167       25.3393       36.7478       39.8267       25.6528       15.9499       15.4966       18.7726       25.7565       28.3670       27.2951       35.9161       38.7037       40.8571       28.8283       20.6468       19.8374       18.4202       14.4402        9.7100        9.2859        6.5819        7.1409       10.9275       17.1909       31.7397       27.4068       12.2452        7.9914        9.9254       10.9768       10.8193        9.2819       12.1032       10.2032        7.0151        5.1853        4.5525        4.1791        4.0638        3.5828        1.6375        2.2293        1.4981        1.3009        1.5190        1.4256        1.3756        1.4508        0.9022        0.6346        0.8086        2.7762        3.9968        2.4219        1.0747        0.8565        0.7096        0.4329        0.1633        0.1710        0.3356        0.3447        0.3828        0.4991        0.2967        0.3275        0.3373        0.3240        0.2407        0.2310        0.2078        0.1698        0.0067        0.0048        0.0047        0.0063        0.2230        0.2687        0.3192        0.3763        0.5156        0.5839        0.6890        0.8308        0.0000        0.0000        0.0000        0.0000        0.0000        0.0000        0.0000        0.0000        0.0000        0.0000        0.0000        0.0000        0.0000        0.0000        0.0000        0.0000        0.0000        0.0000        0.0000        0.0000        0.0000        4.0948        4.6780        6.0678        8.4953        9.2780       11.0345       12.9510       16.7929       20.3289       20.5527       19.3430       18.0679       16.1731       15.4349       16.1746       15.5706       15.9521       14.8547       12.8538        9.4821        9.2705        9.4859        9.5686       12.0964       12.7629       11.5698       11.1039       10.5775       10.9041       13.6605       14.4547       10.2879       49.8295        7.1980        7.0047        6.6535        6.6865        7.2097        8.8044       11.8026       13.9225       19.9045       22.0017       19.1747       18.3845       22.2784       22.4983       14.3136        9.9516       25.0947       22.4432        3.4334        2.4644        3.2125        3.3284        6.6938        8.1174        9.4790       10.8131       23.1524       29.4567       22.1664       20.1112       37.3333       58.5512       21.0458       31.6548       45.8547       39.6357       25.7520       28.6013       33.6446       32.9907       30.8003       29.4803       25.9344       29.3798       29.1691       29.3305       34.2557       35.3669       34.1612       34.5127       30.9394       29.8833       27.7176       24.6199       17.0872       12.9617        9.8170        9.1150        7.8897        5.0337        3.3840        3.6702        0.0000        0.0000        0.0000        0.0000        0.0000        0.0000        0.0000        0.0000        0.0000        0.0000        0.0000        0.0000        0.0000        0.0000        0.0000        0.0000        0.0000        0.0000
        0.0000        0.0000        0.0000        0.0000        0.0000        0.0000        0.0000        0.0000        0.0000        0.0000        0.0000        0.0000        0.0000        0.0000        0.0000        0.0000        0.0000        0.0000        0.0000        0.0000        0.0000        0.0000        0.0000        0.0000        0.0000        0.0000       40.8497       32.7690       21.0660       22.9146       36.1068       33.3734       34.6342       26.3405       13.4802        8.5759        8.0255        6.3876        5.5254        4.5106        5.9732       11.6529       11.5095       19.8361       22.7797       16.4641        9.5963        6.8790        5.6788        5.5459        5.0101        4.6378        5.0641        5.9419        6.0055        7.6338        7.3884        6.2054        7.0690       11.0607        9.5139        9.4864        8.1614        8.4715        6.5043        6.0274        6.6568        4.0356        5.3890        3.0220        2.9957        1.6749        1.8312        1.7926        1.4099        1.3120        1.2995        1.1250        1.1015        0.2555        0.1849        4.0684        3.6974        3.1090        1.9390        1.0178        0.6551        0.4232        0.2351        0.1897        0.2232        0.4574        0.5372        0.7159        0.9618        0.3466        0.3685        0.3617        0.3277        0.2270        0.1992        0.1652        0.1231        0.0041        0.0020        0.0017        0.0034        0.1422        0.1889        0.2373        0.2895        0.4068        0.4691        0.5625        0.6862        0.8145        0.9388        1.1801        0.0000        0.0000        0.0000        0.0000        0.0000        0.0000        0.0000        0.0000        0.0000        0.0000        0.0000        0.0000        3.8766        3.5145        2.5899        3.3281        3.0347        3.6993        5.6578        7.3662        6.8521        9.4343       10.4316       16.7093       31.6623       36.5782       24.3553       21.4361       23.2951       24.5308       23.6181       21.2824       18.7236       19.1993       16.2045       14.1434       13.5031        9.6822       11.8645       13.2010        9.9236        9.4476        9.9796       11.5784       10.9152       12.3572       16.2611       15.9132       12.4163       10.7062       14.5589        8.5911        8.2470        6.9176        7.7758        7.7748        8.2761       12.0208       16.5706       18.9944       19.5192       19.1985       15.9040       21.8421       19.5299       13.7488        9.0716        7.7477        6.1076        3.9516        2.6376        3.1091        5.5776        8.9132        8.6530       10.7475       14.2538       18.4464       21.6985       18.5433       21.4376       22.2585       21.3851       31.2870       33.7402       26.3849       32.2072       36.9393       48.6947       53.7928       44.2498       32.7060       31.7913       26.6990       28.2398       29.3304       28.6349       34.1236       32.3086       34.3629       33.6490       29.7015       30.8416       30.5428       25.6875       17.1348       13.0158        9.3217        7.6465        0.0000        4.1156        3.3033        3.4766        0.0000        0.0000        0.0000        0.0000        0.0000        0.0000        0.0000        0.0000        0.0000        0.0000        0.0000        0.0000        0.0000        0.0000        0.0000        0.0000        0.0000        0.0000
        0.0000        0.0000        0.0000        0.0000        0.0000        0.0000        0.0000        0.0000        0.0000        0.0000        0.0000        0.0000        0.0000        0.0000        0.0000        0.0000        0.0000        0.0000        0.0000        0.0000        0.0000        0.0000        0.0000        0.0000        0.0000       26.9209       29.9258       23.2922       12.6733       11.1512       10.2931        9.1852        8.0179        7.8608        7.6323        5.5947        4.8051        4.4145        3.8588        3.5869        3.5526        3.4440        3.6594        5.0993        5.5314        5.1890        4.2513        5.5677        6.3029        6.6183        4.7385        4.5996        5.7366        6.1949        5.4915        7.7364        6.7170        6.1953        6.2317        8.5938        8.2035        8.7587        8.2004        6.7695        6.3313        6.3791        7.0401        5.3372        4.8271        3.7510        3.6874        1.4645        1.6119        2.0115        2.1294        1.9126        2.3112        1.7266        2.0236        1.8319        2.8872        1.7407        1.3035        2.1695        1.2060        0.6872        0.3248        0.2629        0.2413        0.4402        0.5416        0.8460        0.9114        1.1374        1.1405        0.4009        0.4146        0.4020        0.3616        0.2493        0.2189        0.1806        0.1358        0.0046        0.0023        0.0018        0.0031        0.1235        0.2009        0.2029        0.2545        0.3647        0.4270        0.5144        0.6264        0.7427        0.8554        1.1148        1.5203        1.9036        2.2719        0.0000        0.0000        0.0000        0.0000        0.0000        0.0000        0.0000        0.0000        6.1515        4.6065        3.4971        3.5354        3.8423        3.3497        4.1691        4.7166        5.9885       12.5679       16.1548       12.9381       13.9297       15.8518       28.0002       26.2023       24.5602       25.2203       23.3982       21.1784       18.3474       19.7012       21.5131       21.3898       19.7543       15.3227       12.8249       13.3957       11.4924       10.5209        9.9764        9.9935       10.8311       16.5077       16.8219       20.1188       19.4828       15.6996       12.0059        9.2500        9.4526        8.2133        8.1882        6.9891        6.7618       10.0842       15.5036       18.8739       20.5206       16.2692       14.0265       13.6474       18.1353       18.7991       12.1133        9.8955        8.0475        6.0449        3.8212        3.2855        3.4523        4.4843       11.6954       12.6408       13.4303       15.0804       21.6682       26.9537       26.1824       24.7406       27.5820       33.0479       32.9076       33.3321       27.9035       43.6873       56.6281       50.8553       55.7875       37.4798       34.4043       36.2912       29.4148       29.2198       29.2597       30.1704       32.1834       33.4221       33.6952       35.7072       67.5530       34.2387       31.1536       28.8134       18.6458       15.0592        0.0000        0.0000        0.0000        0.0000        0.0000        0.0000        0.0000        0.0000        0.0000        0.0000        0.0000        0.0000        0.0000        0.0000        0.0000        0.0000        0.0000        0.0000        0.0000        0.0000        0.0000        0.0000        0.0000        0.0000
        0.0000        0.0000        0.0000        0.0000        0.0000        0.0000        0.0000        0.0000        0.0000        0.0000        0.0000        0.0000        0.0000        0.0000        0.0000        0.0000        0.0000        0.0000        0.0000        0.0000        0.0000        0.0000       12.6107       13.4627       13.9681       12.3500       13.6558       10.9493        6.7057        5.5290        4.9965        6.1792        5.5363        7.2677        5.7980        3.7941        3.1635        2.8369        3.5967        3.2326        3.2326        3.2002        2.5258        2.9011        3.1514        5.3454        6.4444        5.0300        4.0536        4.1029        3.1205        3.5593        3.5939        3.9428        4.0408        3.6558        3.7875        3.7800        4.1357        4.7667        3.3228        3.4210        3.6939        1.9748        1.9760        1.9812        1.9841        1.7781        1.6686        1.5041        1.4258        0.6845        0.1731        0.1474        0.9720        1.1694        1.1308        1.0674        0.9807        0.4994        0.4122        0.3592        0.3362        0.2997        0.2767        0.2807        0.3094        0.3986        0.5521        0.5076        0.5475        0.8814        1.3489        1.6924        1.0588        0.6411        0.6517        0.6239        0.5589        0.5120        0.4480        0.3696        0.2797        0.0210        0.0109        0.0078        0.0114        0.0678        0.2102        0.4443        0.1420        0.2589        0.6345        0.4271        0.5098        0.9717        1.1302        0.9738        1.4813        2.0842        2.6941        2.7628        3.1090        2.9747        3.3518        3.4018        4.4422        4.1363        5.1692        3.5858        4.6343        3.8039        7.5753       10.7529        6.4969        5.1760        5.6088        8.8483       10.1219        9.1486        7.5494       12.3094       19.0022       26.7085       30.0523       26.6678       21.9932       19.0894       20.2366       17.2050       15.6442       15.2096       15.7398       16.2947       12.9289       13.0959       13.5991       13.7832       13.2213       11.2841       10.8514       12.1590       17.4445       16.9250       19.1294       17.3048       16.4650       11.9002       10.5596        9.2213        8.1336        7.2795        6.5967        7.0882       10.2807       14.6718       19.1140       19.1842       16.2187       14.3162       12.9091       13.6062       16.9812       14.4934        9.6232        7.0519        5.4292        4.1733        4.6969        4.2224        6.7764       15.4294       17.0038       16.0684       16.5247       27.3154       46.5641       50.4598       44.5212       38.9384       35.1093       37.0959       32.1974       35.6606       65.5067       50.4295       56.7794       43.3316       37.6860       33.5116       34.9765       32.7089       33.1251       31.7305       32.6132       34.2137       34.4172       33.0529       41.5530       86.6792       32.0774       29.9201       26.9282       20.5200        0.0000        0.0000        0.0000        0.0000        0.0000        0.0000        0.0000        0.0000        0.0000        0.0000        0.0000        0.0000        0.0000        0.0000        0.0000        0.0000        0.0000        0.0000        0.0000        0.0000        0.0000        0.0000        0.0000        0.0000        0.0000
        0.0000        0.0000        0.0000        0.0000        0.0000        0.0000        0.0000        0.0000        0.0000        0.0000        0.0000        0.0000        0.0000        0.0000        0.0000        0.0000        0.0000        0.0000       17.9991       11.9290       10.7639       10.0179        9.3618        9.0006        8.5532        7.9316        7.5605        3.7443        2.8405        2.6028        2.5304        3.8249        5.0108        3.7432        2.6551        2.4545        2.6353        2.4773        2.9046        7.9892        2.6724        1.9627        1.4888        2.5862        1.7391        6.7899        7.0588        3.4049        2.4528        2.8439        2.6235        2.7678        3.6546        3.6450        3.5843        2.9853        3.0348        3.2083        3.1971        2.7391        3.0734        2.9969        3.4367        1.7214        1.7718        1.7584        1.6891        1.6480        1.5586        1.4580        2.1960        0.9641        1.0382        0.9215        2.4637        1.0476        0.4776        0.4349        0.3863        0.4476        0.3858        0.3480        0.3341        0.3068        0.2922        0.3082        0.3523        0.6019        0.7796        0.6975        0.6938        1.2522        2.1820        1.1130        0.8420        0.7183        0.7178        0.6826        0.6088        0.5557        0.4960        0.4004        0.3043        0.0230        0.0123        0.0080        0.0102        0.0551        0.0645        0.0852        0.1176        0.2464        0.4563        0.6760        0.7559        1.4864        1.6903        1.4070        2.7656        2.4085        2.5108        3.1050        3.6229        4.1895        3.8326        3.3519        3.3588        4.0827        4.1253        4.8850        6.7687        7.1758        6.1210        5.9902        9.0983       10.4928       10.7157       10.6321       11.2306        8.6492        6.3115        7.1483       11.1221       15.0596       18.8947       16.6461       15.7660       16.7617       18.7453       20.0933       18.4076       16.6721       14.1261       12.3355       11.6607       10.4189        9.6291       11.7901       10.5979       11.7065       12.5617       14.3081       19.4316       20.2251       20.0479       18.0328       15.4597       13.8079       13.7069        9.0702        9.2518        8.3363        9.0267        8.8485       10.5033       18.9097       21.6681       23.5266       21.1534       16.0528       14.9783       14.3496       16.7756       14.1161       10.0815        7.5559        7.1791        5.3137        6.2187        6.9667        8.1695       17.8884       15.9724       17.5304       26.5498       24.4851       23.2205       65.5203       52.6171       32.5319       33.5388       35.1398       38.6565       50.8309       52.5649       52.4045       43.3823       37.8969       36.6385       36.7155       36.0767       39.2100       37.7531       32.3452       30.6881       31.8435       32.8574       30.7288       30.5297       29.3921       29.6947        0.0000        0.0000        0.0000        0.0000        0.0000        0.0000        0.0000        0.0000        0.0000        0.0000        0.0000        0.0000        0.0000        0.0000        0.0000        0.0000        0.0000        0.0000        0.0000        0.0000        0.0000        0.0000        0.0000        0.0000        0.0000        0.0000        0.0000        0.0000
        0.0000        0.0000        0.0000        0.0000        0.0000        0.0000        0.0000        0.0000        0.0000        0.0000        0.0000        0.0000        0.0000        0.0000        0.0000       22.6210       19.1174       16.8673       14.7631        9.5875        8.6628        7.2918        6.9163        6.5978        6.4854        6.3430        5.4605        3.2538        2.4741        2.3670        2.3271        2.6517        3.1149        2.3694        2.0567        1.7109        1.6512        2.0423        2.9140        3.0484        1.4224        1.1311        0.8370        0.2859        0.3957        4.5034        5.0160        1.8657        1.5987        1.4623        1.9691        2.6359        2.8854        3.1365        2.7720        2.3189        2.4095        2.1307        2.8961        3.2386        3.3411        3.1982        3.5072        1.5017        1.4986        1.5082        1.4603        1.4374        2.5555        2.4168        2.7583        1.0208        1.6451        0.8097        0.7697        0.4430        0.4016        0.3655        0.3338        0.3995        0.3596        0.3390        0.3340        0.3162        0.3116        0.3365        0.3894        0.8488        0.8549        0.6742        0.9028        1.8265        1.1478        0.8710        0.8855        0.7821        0.7730        1.0364        0.6485        0.5922        0.4893        0.3973        0.3010        0.2696        0.0119        0.0071        0.0084        0.0428        0.0482        0.0718        0.2308        1.3519        3.3285        3.1403        2.9585        2.7320        2.1611        2.1925        3.5551        4.3728        5.3136        6.5006        7.0074        3.6546        3.9646        5.3900        5.4335        5.7481        6.3285        7.2620        8.1126        6.9800        7.6095       11.0898       10.7835        9.0694        5.7121        5.4642        6.3289        5.6617        4.3601        6.3703       10.8320       12.3166       16.7664       16.3924       16.4073       16.4361       16.7930       17.1373       17.6601       15.0742       13.9257       13.4546       14.3967       14.8409       11.3218       14.5006       12.9325       12.5971       13.3864       16.2038       19.1384       20.7754       20.0166       18.0788       16.0536       13.0968       14.2121       11.5372       10.3569        9.1439        7.3208       11.6516       15.2870       19.9626       23.9249       23.6067       20.2798       17.7808       16.5605       15.4851       15.4329       10.1211       10.2386        9.5853        9.7855        7.9438       13.2402       14.7265        6.4266       15.5874       24.4708       25.2898       28.0511       18.9031       29.6565       49.2071       28.1741       35.8265       36.4872       36.2673       39.1470       54.2813       48.1899       42.0112       37.4980       41.1007       39.4726       36.7236       34.4554       38.2397       34.8966       28.9457        0.0000       29.3145       28.7293       27.8435       27.8479       27.5137       26.9756        0.0000        0.0000        0.0000        0.0000        0.0000        0.0000        0.0000        0.0000        0.0000        0.0000        0.0000        0.0000        0.0000        0.0000        0.0000        0.0000        0.0000        0.0000        0.0000        0.0000        0.0000        0.0000        0.0000        0.0000        0.0000        0.0000        0.0000        0.0000
        0.0000        0.0000        0.0000        0.0000        0.0000        0.0000        0.0000        0.0000        0.0000        0.0000        0.0000        0.0000        0.0000       32.0802       25.9747       18.9391       17.8852       15.0679       12.2842        8.4090        6.7743        5.8670        5.4791        5.9938        6.9013        7.1284        3.8575        2.2505        1.9459        1.8770        1.7373        2.0931        2.1185        2.4523        2.2195        2.7225        2.3267        1.6951        1.2923        0.8059        0.7270        0.6881        0.7241        0.2477        0.2591        2.5358        1.9466        1.7865        2.0666        2.3999        2.9759        2.6856        2.5160        2.2349        2.1130        1.8635        1.8283        1.9370        2.9804        3.3821        3.2715        3.5092        2.7422        1.1060        1.1729        1.1895        1.1629        1.1530        2.7197        3.0881        2.8927        0.1504        0.1201        0.1006        0.0928        0.3585        0.3269        0.3033        0.2858        0.3666        0.3347        0.3283        0.3343        0.3282        0.3356        0.3676        0.4229        0.6229        0.7454        0.7089        1.0923        1.2549        1.1293        1.1416        1.3354        1.3051        0.9652        0.7544        0.6507        0.5631        0.4581        0.5069        0.4214        0.0197        0.0096        0.0051        0.0060        0.1550        0.1687        0.1614        1.2222        1.6526        3.0703        4.2348        4.5032        4.1918        3.4604        6.2229        8.1278        8.3416        9.6948        9.8214        7.5349        3.5666        4.0786        5.2664        5.0561        5.1610        5.3867        5.7512        6.2027        7.2400        7.4728        9.1246        6.8739        3.9044        3.7709        4.0442        5.3838        4.9597        4.4869        6.1165        9.1998       11.5755       12.6525       15.4488       16.1983       16.0832       18.0591       19.0513       21.1390       16.1819       14.4079       12.3033       14.0783       11.0337       10.3320       12.2128       12.0288       13.6875       13.7883       23.7420       20.1559       17.2214       18.1439       17.7660       18.9372       19.4899       17.3085       10.2419       10.0927        9.4108       12.5320       12.1546       15.5052       21.2079       24.4341       24.6224       22.9170       20.4729       18.2028       17.7518       14.6764       11.9528       11.8325       10.0746        9.5743        7.1429        8.6161       11.4534        9.4213       18.6058       26.2112       29.8702       26.6747       23.5159       25.6848       22.3137       24.2617       36.2528       37.7131       51.3587       48.0772       40.6215       37.5354       42.7440       44.2073       39.0879       38.5023       33.6962       32.6687       32.8365       30.3004        0.0000        0.0000        0.0000        0.0000        0.0000        0.0000        0.0000        0.0000        0.0000        0.0000        0.0000        0.0000        0.0000        0.0000        0.0000        0.0000        0.0000        0.0000        0.0000        0.0000        0.0000        0.0000        0.0000        0.0000        0.0000        0.0000        0.0000        0.0000        0.0000        0.0000        0.0000        0.0000        0.0000        0.0000        0.0000        0.0000
        0.0000        0.0000        0.0000        0.0000        0.0000        0.0000        0.0000        0.0000        0.0000       40.9318        0.0000        0.0000       22.9156       21.7009       18.0504       13.8995       11.7540        9.6721        8.5998        5.2011        4.2898        3.8537        3.6330        4.8730        3.6276        3.8834        3.9823        4.3106        4.2420        1.4628        1.8255        1.0506        2.0339        2.8802        2.4756        2.1970        2.8669        1.9848        1.3977        0.6877        0.6585        0.6613        0.7349        0.2602        0.3298        0.5345        0.3436        1.0727        1.8717        2.3613        2.2539        1.7100        1.2435        1.0667        1.0032        0.6017        0.7836        0.7963        1.0688        0.6334        0.7323        0.9167        0.7016        0.5386        0.5812        1.0984        0.5893        0.2404        0.1959        0.1516        1.3713        0.1555        0.0807        0.0481        0.0447        0.0539        0.0497        0.0472        0.0468        0.2363        0.2342        0.2414        0.2554        0.2842        0.2996        0.3320        0.3806        0.8792        0.9337        1.0032        1.3726        1.2038        1.3971        1.3324        1.3101        0.9857        0.9616        0.8828        0.7455        0.6399        0.3315        0.2544        0.1772        0.0000        0.0331        0.0439        0.6239        1.4201        1.0982        2.0643        3.4044        2.3459        3.5361        4.3885        4.3897        3.5544        5.9786        8.5715        9.2480        5.5126        4.8642        5.0226        5.4273        5.2288        5.2155        5.4790        5.5673        6.2846        7.3613        6.9856        5.2490       10.5461       11.6293        6.4527        4.4876        3.7909        4.6346        4.2191        5.2572        6.1438        6.5008        7.7360       10.5649       11.3930       12.2756       12.5833       14.0078       17.0870       15.6004       14.9406       15.8612       12.5014       10.5526        8.6538       10.1557       15.1586       21.0303       21.9619       16.0266       45.6383       36.1276       19.7861       17.0344       15.8411       16.4470       19.8063       18.7553       16.8552       14.8525        9.3756        9.6215       11.6888       14.6207       15.4032       19.8478       19.6352       22.2046       25.1194       23.2591       20.3909       16.9407       15.1878       13.2183       10.6456        9.8513        9.3233        9.4959        7.4671        8.1935       10.5352       10.4208       14.1250       15.9864       16.0943       18.7408       22.4905       23.9477       23.9036       24.2242       28.1597       31.8258       35.5612       31.0966       29.7078       32.7769       35.1209       34.7957       33.2175       32.0784       30.9867       30.0304       31.1006        0.0000        0.0000        0.0000        0.0000        0.0000        0.0000        0.0000        0.0000        0.0000        0.0000        0.0000        0.0000        0.0000        0.0000        0.0000        0.0000        0.0000        0.0000        0.0000        0.0000        0.0000        0.0000        0.0000        0.0000        0.0000        0.0000        0.0000        0.0000        0.0000        0.0000        0.0000        0.0000        0.0000        0.0000        0.0000        0.0000        0.0000
        0.0000        0.0000        0.0000        0.0000        0.0000       44.8686       40.3280       36.8544       35.4302       31.5758       27.5859       23.6879       20.8307       20.0193       17.1803       12.9335       10.0169        7.8160        7.6501        4.6201        3.4030        2.5642        3.7382        2.2785        2.2475        3.4744        5.4194       11.0008       14.4356        8.0934        3.8892        4.2704        5.5195        4.6634        4.0367        4.9040        3.3908        2.1740        1.4919        1.2111        1.1164        0.7574        0.9742        1.3271        0.9172        0.2189        0.1841        0.8236        1.1724        1.5879        1.4788        1.0933        0.9019        1.2187        1.1390        0.6913        0.4144        0.3977        0.5520        0.2102        0.4420        0.4969        0.4475        0.3089        0.3459        0.7798        1.1975        0.6865        0.1438        0.1037        0.1108        0.0698        0.0388        0.0322        0.0303        0.0373        0.0349        0.0349        0.0370        0.2011        0.2140        0.2331        0.2560        0.2943        0.3187        0.3563        0.4048        1.0190        1.0011        1.3981        1.3566        1.3754        1.4017        1.1048        1.4488        1.2627        1.4861        1.3942        0.9826        0.4284        0.3137        0.2375        0.1909        0.0656        0.2971        0.5133        1.0682        3.8689        3.3904        3.7955        3.5990        3.7883        4.4377        4.6890        4.6958        3.6090        8.1832       12.8316        9.7162        5.4457        5.3589        5.8748        4.7144        4.9629        5.3640        6.4330        6.3973       10.3445       13.4186        8.5843        5.9221        8.6406        8.1047        4.8847        4.3916        4.2454        4.4304        4.1556        4.9592        6.1175        7.0772       11.8515       12.0566       10.9409       11.2086       12.1987       12.3120       38.8213       13.0369       12.8062       11.2852        8.1543        7.5057        7.2418        8.2428       11.4535       15.8801       20.8972       17.8218       19.2646       17.7859       16.6298       15.5843       15.4232       16.3120       18.9824       15.2734       11.9977       10.8308       12.3828       12.0089       13.8962       15.0915       16.3655       21.3049       19.6538       20.6154       23.0989       24.4838       21.2816       19.0157       15.6010       13.5315       10.9655        9.8965       10.0918       11.0730        9.1667        9.2128        8.6451        9.4322       13.5481        0.0000        0.0000       22.1962       27.7624       28.5368       22.8815       24.1392       32.3309       34.7969       27.5572       28.3762       28.4469       31.1936       30.6510       59.4706       31.5793       31.4278       30.4656       29.5338        0.0000        0.0000        0.0000        0.0000        0.0000        0.0000        0.0000        0.0000        0.0000        0.0000        0.0000        0.0000        0.0000        0.0000        0.0000        0.0000        0.0000        0.0000        0.0000        0.0000        0.0000        0.0000        0.0000        0.0000        0.0000        0.0000        0.0000        0.0000        0.0000        0.0000        0.0000        0.0000        0.0000        0.0000        0.0000        0.0000        0.0000        0.0000
        0.0000        0.0000        0.0000        0.0000       34.9543       39.1386       37.2108       29.6047       25.7576       22.4746       23.5983       22.9339       21.7711       19.2639       17.2238        9.7438        7.7707        6.2963        5.2818        3.4646        2.6803        1.6083        1.3546        2.4494        2.1620        1.2806        2.5511        5.1913        6.2855        2.2155        0.9503        0.5249        0.2791        1.0249        0.3317        1.5876        1.2560        1.2234        1.0113        1.2788        1.7297        1.1559        0.8195        1.0783        0.7505        0.1398        0.3156        0.9664        1.4103        1.7755        1.2478        1.1764        0.7851        1.2626        1.1781        0.5304        0.4106        0.1872        0.2724        0.0837        0.0901        0.1071        0.1346        0.1715        0.2010        0.2213        0.2353        0.0738        0.0775        0.0737        0.0625        0.0346        0.0270        0.0227        0.0215        0.0430        0.0253        0.0263        0.0296        0.1701        0.1894        0.2144        0.2430        0.2853        0.3147        0.3789        0.4075        1.1606        1.2714        1.3048        1.4829        1.3486        1.5480        1.6331        1.6405        1.1080        1.0887        1.0013        0.9115        0.4992        0.4442        0.3224        0.2227        0.0612        0.6960        1.1863        1.7376        3.3346        3.1633        3.1546        1.5589        2.0386        2.3187        4.4254        6.7728        6.9759        6.0390        6.4283        7.0255        7.8750        6.8445        6.2914        5.5153        5.2734        6.2928        6.4022        7.1964        8.6301       10.3207        7.9187        6.1367        7.0565        6.6151        5.8893        6.8052        5.2662        4.5415        5.6415       13.5065       14.2286       13.8619       11.6029       12.0063       14.7284       16.7502       16.3405       13.8694       42.1915       26.7060       12.1641       11.7866        9.8262       21.3209       22.5556       11.4103       20.8677       17.6904       41.3725       32.0574       18.6959       18.4841       17.3439       16.1352       16.3686       19.2509       20.3327       17.7638       13.0614       10.6848       20.8492       19.5635       14.8355       15.0829       15.0089       17.8388       22.2279       21.1862       23.6495       24.8424       22.3529       20.5137       17.0885       13.6462       11.1101       10.5632       10.9057       11.4590        8.9279        9.3824       11.2640       11.4253        0.0000        0.0000        0.0000       28.5548       31.4259       32.8916       22.0229       21.6421       24.0334       25.7353       24.9683       29.4897       27.7226       30.7510       30.3015       32.2607       31.2152        0.0000        0.0000        0.0000        0.0000        0.0000        0.0000        0.0000        0.0000        0.0000        0.0000        0.0000        0.0000        0.0000        0.0000        0.0000        0.0000        0.0000        0.0000        0.0000        0.0000        0.0000        0.0000        0.0000        0.0000        0.0000        0.0000        0.0000        0.0000        0.0000        0.0000        0.0000        0.0000        0.0000        0.0000        0.0000        0.0000        0.0000        0.0000        0.0000        0.0000        0.0000
        0.0000        0.0000       70.4466       48.9792       37.1069       32.4306       34.0564       27.3115       25.6941       21.9028       19.5113       17.3451       17.4550       17.1957       17.7947        7.1929        5.7074        5.5007        4.1826        2.0384        1.8430        1.5269        1.2248        1.6194        1.5765        0.9676        0.9188        0.8340        0.4752        0.4307        0.0603        0.1260        0.1302        0.1735        0.1814        0.3803        0.5324        0.5869        0.4466        0.3086        0.9034        0.8861        0.9219        0.6015        0.1394        0.2663        1.4317        1.5781        1.1559        1.1069        1.0213        0.7002        0.8757        0.8047        1.2619        0.6605        0.4400        0.2461        0.1628        0.0918        0.0743        0.0869        0.1072        0.1350        0.1560        0.1840        0.1991        0.0581        0.0615        0.0592        0.0508        0.0283        0.0230        0.0196        0.0184        0.0224        0.0482        0.0380        0.3037        0.3912        0.1749        0.1875        0.3545        0.2906        0.3066        0.3857        0.4237        1.4843        1.5890        1.2388        1.3113        1.7977        1.7581        1.2341        1.6003        1.1967        1.2046        1.1448        1.0337        0.6074        0.6110        0.5791        0.5632        0.6029        1.1301        1.8677        3.2582        1.9778        1.8621        2.7674        2.5171        2.2414        2.5703        4.4329        7.4697       10.1210        7.0728        5.6948        7.6586        8.3892        7.6481        7.0861        5.7202        6.0435        6.6739        7.7233        8.5358        8.7742        8.7363        6.7455        6.9403        7.1216        7.6150        6.2672        7.6847        9.0447        9.0830       10.4649       15.6069       15.7895       13.9039       14.6075       15.3669       15.3027       12.5519       13.2639       12.8693       13.2913       13.5823       13.4044       13.8638       13.2888       23.3510       25.5359       22.7451       27.2295       23.4264       21.0469       21.4234       20.3150       19.0450       18.5152       18.0117       18.7298       23.8034       26.9761       22.0622       17.7494       11.7544       20.5756       13.1146       15.2202       15.3940       15.1876       15.7520       18.5301       20.9853       22.0176       23.5261       22.5582       20.9656       17.8232       14.3047       12.1951       12.7691       12.7031       12.0182        9.7826        9.6993       12.6684        0.0000        0.0000        0.0000       21.7380       21.7142       21.8889       24.8712       20.1883       19.6863       22.2230       22.1728       25.1721       29.9227       27.7071       26.9884       28.4355       28.7805        0.0000        0.0000        0.0000        0.0000        0.0000        0.0000        0.0000        0.0000        0.0000        0.0000        0.0000        0.0000        0.0000        0.0000        0.0000        0.0000        0.0000        0.0000        0.0000        0.0000        0.0000        0.0000        0.0000        0.0000        0.0000        0.0000        0.0000        0.0000        0.0000        0.0000        0.0000        0.0000        0.0000        0.0000        0.0000        0.0000        0.0000        0.0000        0.0000        0.0000        0.0000        0.0000
        0.0000       52.9987       49.6078       39.5451       34.0286       29.8516       31.6318       21.6241       25.0274       19.0981       15.9950        8.9844        8.4903        9.1375        7.9017        1.9775        1.5073        1.3615        1.1534        0.2615        0.4202        0.7680        0.5501        0.8763        0.9215        0.6745        0.2920        0.2478        0.5396        0.1933        0.3287        0.2030        0.1116        0.3969        0.1795        0.1226        0.0867        0.0639        0.0412        0.1646        0.9859        0.5069        0.9183        0.5321        0.1506        0.1725        0.5512        1.3939        0.5479        0.5293        0.0155        0.1105        0.3916        0.3732        0.6604        0.3561        0.1082        0.0893        0.3040        0.2805        0.2101        0.1061        0.1169        0.1277        0.1466        0.1617        0.1737        0.1487        0.1588        0.1544        0.1352        0.1377        0.1158        0.1006        0.1162        0.1155        0.0863        0.0923        0.5337        0.7135        0.9887        0.6560        0.6936        1.6077        0.8879        1.9199        1.9904        2.6706        2.4802        1.7583        2.3250        2.4126        4.2444        3.8250        2.2624        2.2921        2.2293        1.8904        1.4305        1.0142        1.2295        1.1287        2.0026        2.9773        4.4958        5.3064        6.0252        4.2170        2.5006        3.9522        4.8658        6.0440        6.0511        5.8985        4.9330        5.7958        3.9271        4.7313        6.9368        8.1242        9.0417        7.8364        5.9783        6.5129        7.6302       13.0292       12.7118        9.9918        7.7245       56.4090       73.7918       14.0828       12.7499       75.1346       76.6328       18.0651       17.2574       13.1809       15.6352       17.2681       20.7534       25.0352       19.5736       21.5408       17.9469       17.1284       17.2416       15.5475       14.8910       15.7470       15.6342       17.2084       23.0373       23.0241       21.3715       21.0090       19.7547       20.4890       22.5110       23.4295       23.3679       23.5628       23.5296       27.7790       35.1327       25.9417       19.6406       19.8606       14.7406       19.9389       15.1412       17.8014       16.5311       16.8765       18.2259       19.1470       20.7029       20.5578       20.2809       21.6216       22.8710       18.4847       14.7813       12.8652       12.4967       12.8270       13.3730        2.6472        0.0000        0.0000        0.0000        0.0000       11.9635       10.8825       10.7618       10.3685       11.9982       11.6036       12.0615       17.2392       16.3440       17.4606       22.7080       27.2898       27.3466       28.9395        0.0000        0.0000        0.0000        0.0000        0.0000        0.0000        0.0000        0.0000        0.0000        0.0000        0.0000        0.0000        0.0000        0.0000        0.0000        0.0000        0.0000        0.0000        0.0000        0.0000        0.0000        0.0000        0.0000        0.0000        0.0000        0.0000        0.0000        0.0000        0.0000        0.0000        0.0000        0.0000        0.0000        0.0000        0.0000        0.0000        0.0000        0.0000        0.0000        0.0000        0.0000        0.0000        0.0000
        0.0000       44.8352       44.8680       41.2411       36.3515       34.9815       33.3339       25.1873       22.5050       14.2328       10.9046        6.1417        4.3285        4.7945        3.4163        2.4498        2.1876        2.1257        1.8798        1.6533        0.9998        0.4326        0.0737        0.1225        0.2499        0.1888        0.1667        0.1503        0.1481        0.3404        0.9670        0.1619        0.0807        0.0880        0.0501        0.0369        0.0364        0.0155        0.0170        0.0389        0.4216        0.0456        0.0497        0.7348        0.3875        0.0980        0.0783        0.0948        0.8262        0.6906        0.4322        0.0506        0.0457        0.5976        0.3174        0.0671        0.0573        0.0540        0.0570        0.0597        0.0628        0.0695        0.0798        0.0835        0.0929        0.1023        0.1113        0.0965        0.1039        0.1038        0.1198        0.1659        0.2960        0.3107        0.1132        0.3842        1.0239        1.1180        3.1025        1.9348        1.2257        2.0567        2.9640        3.3485        3.2079        2.6111        3.6760        7.3624        5.9858        3.8756        3.9402        6.1954        4.6201        3.8950        7.9606        4.5998        3.5650        3.6052        3.6430        3.9097        2.6225        2.5593        2.6336        6.6875        4.2154        5.3521        5.7474        4.3825        3.8569        4.3567        3.5057        5.9778        6.8031        7.1321        4.9985        3.7368        2.5905        3.9972        5.6731        9.2218        9.0523        7.5324        6.1336       60.7181       72.5294      256.2545      120.8829        7.0109        7.4244       73.2263       84.8928       20.1818       17.8490       79.8452       78.6435       17.9771       17.2318       17.1730       20.3666       15.8336       18.5407       22.4252       25.8594       23.8929       19.6708       21.1203       19.6493       18.4555       18.6172       18.5708       19.8705       26.2151       32.7347       36.2581       24.0594       22.5307       21.3077       22.1117       24.0291       26.9007       26.2172       26.6501       26.4799       38.4817       34.7245       27.7574       19.0801       17.2403       17.7762       21.2880       24.4635       20.2657       20.4192       21.9604       21.0550       22.4174       21.4152       20.4606       19.3733       19.0159       22.9798       18.3193       15.4382       12.6429       12.5229       13.2291        0.0000        0.0000        0.0000        0.0000        0.0000       10.0208        9.0332        9.5658        9.4304        9.0895        9.7351       10.3815       11.3655       14.4717       16.2651       20.2535       24.3506       26.1145        0.0000        0.0000        0.0000        0.0000        0.0000        0.0000        0.0000        0.0000        0.0000        0.0000        0.0000        0.0000        0.0000        0.0000        0.0000        0.0000        0.0000        0.0000        0.0000        0.0000        0.0000        0.0000        0.0000        0.0000        0.0000        0.0000        0.0000        0.0000        0.0000        0.0000        0.0000        0.0000        0.0000        0.0000        0.0000        0.0000        0.0000        0.0000        0.0000        0.0000        0.0000        0.0000        0.0000        0.0000        0.0000
       36.4733       40.0549       37.4738       40.0502       38.1369       33.0114       32.6265       21.4359       18.9725       15.0825        6.3610        3.5359        2.5003        2.3430        2.1586        1.4376        1.1663        1.6245        1.4794        0.4564        0.0650        0.0000        0.0000        0.1108        0.2060        0.0446        0.0401        0.0335        0.0294        1.3229        2.6621        1.7608        0.0752        0.0263        0.0210        0.0041        0.0220        0.0031        0.0052        0.0153        0.0196        0.0232        0.0260        0.0392        0.0430        0.0419        0.0361        0.0032        0.3888        0.4333        0.3885        0.0193        0.0194        0.0198        0.0204        0.1102        0.0519        0.0484        0.0511       16.3719       31.1123        0.0593        0.0642        0.0648        0.0703        0.0778        0.0879        0.0790        0.2595        0.3134        0.1226        0.1201        0.4211        0.4107        2.1170        4.2705        2.8109        2.9208        5.3997        6.1741        5.8325        5.4589        4.7173        3.8269        2.9172        4.4575        5.9489        7.8149        4.5706        2.8358        1.6640        3.1962        6.3031        7.9192        4.7320        3.5390        4.5251        6.1973        6.6623       11.0176        8.0264        7.7090        6.3580        8.5743        5.8664        6.2589        6.3713        9.0620       40.3677        7.7779        5.2198        3.2563        3.5568        3.2984        3.1099        2.8737        3.1361        3.4953        4.3197        6.6118        6.1069        6.0089        5.8352       11.9528       15.7938       18.9493       12.6736       52.8531       73.6287       12.4509       20.2583       19.0809       19.0666       42.2336       51.1592       20.2995       18.2938       16.0234       25.0459       20.2896       67.2585       21.8920       25.3289       22.2864       26.3607       24.7760       22.9570       25.2619       25.3599       25.2032       23.6080       34.1543       44.9029       34.9331       30.6059       27.7434       26.8356       26.0177       25.7098       28.0155       28.5858       30.7973       28.7955       27.5787       24.4699       20.9970       21.3599       21.4434       20.4411       20.8695       27.4888       21.5088       24.6999       24.2412       31.5700       27.0832       20.8643       19.1086       18.2161       17.2203       17.0655       16.2800       15.8177       14.2721       14.4546        0.0000        0.0000        0.0000        0.0000        0.0000        0.0000        7.3269        9.7911        9.4398        8.1861        7.9986        8.9078       10.5650       12.9721       15.6315       18.0909        0.0000        0.0000        0.0000        0.0000        0.0000        0.0000        0.0000        0.0000        0.0000        0.0000        0.0000        0.0000        0.0000        0.0000        0.0000        0.0000        0.0000        0.0000        0.0000        0.0000        0.0000        0.0000        0.0000        0.0000        0.0000        0.0000        0.0000        0.0000        0.0000        0.0000        0.0000        0.0000        0.0000        0.0000        0.0000        0.0000        0.0000        0.0000        0.0000        0.0000        0.0000        0.0000        0.0000        0.0000        0.0000        0.0000        0.0000        0.0000
       27.3929       27.5669       27.7828       28.5772       29.0159       27.7025       26.2466       16.0002       11.7605       10.6432        9.3119        2.3867        2.0237        1.5256        1.1709        0.3576        0.5276        0.3776        0.1616        0.1719        0.0459        0.0000        0.0373        1.5210        1.8404        0.2735        0.5198        0.4858        0.1274        0.0193        0.0781        0.0923        0.0208        0.0190        0.0156        0.0032        0.0023        0.0032        0.0058        0.0177        0.0231        0.0267        0.0284        0.0409        0.0432        0.0412        0.0856        0.0031        0.4279        0.0357        0.0021        0.0324        0.0321        0.0290        0.0192        0.0445        0.0486        0.0526        0.0565        0.0596        0.0630        0.0678        0.0738        0.0759        0.1013        0.2233        0.6679        1.9050        4.0298        5.5565        4.0842        4.2358        4.7016        3.2031        4.1451        4.1736        3.6638        3.1664        2.2664        1.0365        0.4785        1.1141        0.3479        0.3541        0.4198        0.4211        0.5392        4.6720        8.1607        4.0376        3.1096        3.5423        2.8669        3.0433        3.4251        3.7175        4.4283        5.4717        6.7261       10.9020       18.1035       27.3844       22.4877       12.5233       11.1801       10.3745        9.8860        8.4290       22.5182       23.2566        4.9909        4.2474        4.3759        3.3084        3.2661        3.9820        3.8131        3.1097        3.9324        4.8062        4.4191      182.3767       78.0939        7.4071       10.3501       12.4682        9.4157      106.3304      122.4848        8.1307       11.3294       12.2922       13.6139       19.8317       27.3987       16.3959       14.0942       19.5477       23.1860       18.7811       50.6682       26.0295       32.5988       37.6260       33.6856       22.7326       21.4641       26.2338       32.7652       33.4685       29.1747       41.0422       49.6698       38.5073       36.4917       30.2169       32.9018       38.3596       30.9324       32.2734       32.5924       40.0333       36.6957       27.2328       25.6075       22.1920       21.3793       19.4240       16.0526       14.5616       15.1123       16.2783       18.2226       21.1650       21.5163       19.8275       18.6370       17.2161       16.8464       14.9180       18.1752       19.9515       15.8097       14.4246        0.0000        0.0000        0.0000        0.0000        0.0000        0.0000        5.7300        7.9062       27.6906       25.6935        7.6604        8.3697        9.6064       13.6077       16.3052       16.1518       19.6077        0.0000        0.0000        0.0000        0.0000        0.0000        0.0000        0.0000        0.0000        0.0000        0.0000        0.0000        0.0000        0.0000        0.0000        0.0000        0.0000        0.0000        0.0000        0.0000        0.0000        0.0000        0.0000        0.0000        0.0000        0.0000        0.0000        0.0000        0.0000        0.0000        0.0000        0.0000        0.0000        0.0000        0.0000        0.0000        0.0000        0.0000        0.0000        0.0000        0.0000        0.0000        0.0000        0.0000        0.0000        0.0000        0.0000        0.0000        0.0000
       19.9564       28.3510       32.3390       25.6265       17.0118       15.7094       17.9758       14.7220        8.4568        6.2098        6.9569        2.4092        1.0141        0.7975        1.8084        0.0478        0.0466        0.0152        0.0529        0.0000        0.0000        0.0000        0.0000        0.0000        0.0000        0.0000        0.0000        0.0000        0.0000        0.0208        0.0000        0.0000        0.0000        0.0000        0.0000        0.0047        0.0040        0.0068        0.0134        0.0570        0.0757        0.0857        0.0872        0.0785        0.0797        0.0746        0.0631        0.0063        0.0049        0.0437        0.0039        0.0196        0.0481        0.0597        0.0030        0.0555        0.0818        0.0797        0.3098        0.0682        0.0843        0.2492        0.1384        0.5813        0.6352        0.8221        1.7613        2.4279        1.3161        0.6217        1.1230        1.2065        1.2897        1.3585        0.7547        0.6001        0.5835        0.2865        0.3701        0.6879        0.3125        0.2218        0.7129        0.4865        0.4666        0.8059        1.8773        4.4854        4.4627        6.1361        8.0908        5.9408        3.7826        3.6692        4.7079        9.0931        9.4873        8.2273        8.7575        7.3398        8.4382       16.9080       27.2264       30.1510       19.1931       12.0027       13.0424        8.9445        8.4348        7.7892        7.7072        5.6671        5.4957        5.4784        5.5385        5.4464        5.7506        4.6428        4.2273        4.1329        4.0614       12.6595       11.1388        9.6449       11.2609       12.6923       13.4995       21.8242       18.5689       12.0881       12.4390       11.7024       11.5899       18.9207       23.6234       19.1192       19.4138       20.6715       22.5002       20.1702       22.5214       22.4404       23.4546       21.0358       17.5962       19.6686       23.5736       25.2328       26.3157       29.8476       30.8631       36.0833       38.3997       37.0107       41.0512       36.5752       33.6530       31.3170       30.4622       31.3057       31.1892       35.4825       35.2022       29.5665       23.8854       19.9936       15.4469       13.6530       14.4576       13.6962       14.3306       14.8338       15.0455       16.7527       14.7736       12.6935       12.2478       12.2980       14.8150        6.3390        6.1765        5.3910        0.0000        0.0000        0.0000        0.0000        0.0000        0.0000        0.0000        0.0000        6.6900        4.7094        5.9572        7.8404        5.2904        4.1700        0.0000       12.9300       15.4500       18.2400       17.8200        0.0000        0.0000        0.0000        0.0000        0.0000        0.0000        0.0000        0.0000        0.0000        0.0000        0.0000        0.0000        0.0000        0.0000        0.0000        0.0000        0.0000        0.0000        0.0000        0.0000        0.0000        0.0000        0.0000        0.0000        0.0000        0.0000        0.0000        0.0000        0.0000        0.0000        0.0000        0.0000        0.0000        0.0000        0.0000        0.0000        0.0000        0.0000        0.0000        0.0000        0.0000        0.0000        0.0000        0.0000        0.0000        0.0000        0.0000        0.0000
       31.0397       24.5243       22.0113       14.8696       15.0259       11.1973        6.4108        7.1082       10.2123        5.6281        4.1413        1.6097        1.8514        1.0520        1.2163        0.0191        0.0185        0.0253        0.0213        0.0000        0.0000        0.0000        0.0000        0.0000        0.0000        0.0000        0.0000        0.0000        0.0000        0.0000        0.0000        0.0000        0.0000        0.0000        0.0000        0.0028        0.0031        0.0070        0.0304        0.0639        0.0858        0.0957        0.0940        0.0818        0.0801        0.0735        0.0616        0.0060        0.0385        0.0037        0.0034        0.0020        0.7810        0.0021        0.0200        0.0634        0.0567        0.5723        0.5721        0.1523        0.1475        0.4344        0.5653        1.0680        0.2524        0.4114        0.1895        0.5176        1.5364        1.4335        0.6610        0.5730        0.5866        0.4085        0.3753        0.6011        0.4191        0.2281        1.1385        1.4818        0.3464        0.2936        0.2744        0.6722        1.2114        2.2115        3.1047        5.6462        6.8578        8.7466        7.8195        5.7032        5.4888        4.6409        7.3375        9.7321        8.1610        7.4009        6.7005        7.9062        9.3846       12.2275       18.3739       24.8929       23.0757       20.0705       13.4158       10.4857       12.2464        9.9569       10.1226       10.1280       10.1486        7.8228        6.5255        5.4536        5.2515        4.7666        4.8230        5.0938        5.6194        6.3550        6.4604        8.7291        9.8971       10.9888       13.7024       17.1922       20.8097       19.0849       16.5962       13.3604       13.0758       26.0709       16.9337       15.2858       20.5221       23.1207       17.2475       19.2195       22.2037       24.5130       26.4256       28.2853       26.3008       24.4340       24.4170       28.8453       36.5127       40.0982       39.1863       45.6770       50.9371       42.6613       37.9773       33.3048       33.0328       32.3806       31.0394       30.4203       30.1918       30.2365       28.4147       21.7510       17.8336       15.8865       15.7641       15.4847       18.8184       17.8847       14.8595       14.2414       14.0193       12.5578        9.9421        9.9664        9.7381       11.1862       14.7042        0.0000        0.0000        0.0000        0.0000        0.0000        0.0000        0.0000        0.0000        0.0000        0.0000        0.0000        7.2900        5.1528        4.1510        3.5171        0.0000        0.0000        0.0000        0.0000        0.0000        0.0000        0.0000        0.0000        0.0000        0.0000        0.0000        0.0000        0.0000        0.0000        0.0000        0.0000        0.0000        0.0000        0.0000        0.0000        0.0000        0.0000        0.0000        0.0000        0.0000        0.0000        0.0000        0.0000        0.0000        0.0000        0.0000        0.0000        0.0000        0.0000        0.0000        0.0000        0.0000        0.0000        0.0000        0.0000        0.0000        0.0000        0.0000        0.0000        0.0000        0.0000        0.0000        0.0000        0.0000        0.0000        0.0000        0.0000        0.0000        0.0000        0.0000
        0.0000        0.0000       20.4129        8.8415        0.0000        6.6665        5.8334        5.0953        6.6476        7.0053        5.7146        4.2908        2.4067        0.6095        0.0686        0.1060        0.1263        0.0068        0.0131        0.0000        0.0000        0.0000        0.0000        0.0000        0.0000        0.0000        0.0000        0.0000        0.0000        0.0161        0.0000        0.0000        0.0000        0.0000        0.0273        0.0138        0.0028        0.0071        0.0307        0.0654        0.0878        0.0976        0.0949        0.0814        0.0787        0.0718        0.0604        0.0512        0.0046        0.0037        0.0034        0.0020        0.0018        0.0021        0.0032        0.0528        0.2950        0.0745        0.3626        0.7878        0.8021        1.2895        1.9977        1.7806        0.4930        0.2293        0.3549        0.8278        1.6701        2.3463        2.3350        1.5685        0.4305        0.8641        0.5784        0.7152        0.4099        0.4628        1.1795        1.8093        1.5908        1.2714        0.7833        1.0884        1.4502        2.6671        4.5008        6.0177        6.1427        5.6860        4.8531        4.6623        4.6218        5.4495        6.3037        6.2498        4.5789        4.9216        5.3352        6.8414        7.4855       10.0170       10.2745       19.4325       23.4298       23.8733       24.9718       18.7547       37.9678       22.3448       15.2007       16.5888       16.8379       14.4945       11.1470        6.4469        6.4390        7.0846        9.3823       10.6273        8.7186        5.9932        5.4996        8.4091        9.5324        9.9735       10.8949       12.8984       15.5711       15.5212       13.5661       13.5326       49.3235       16.8674       21.3284       21.6388       19.6920       21.3408       19.4278       22.6364       23.2473       24.0589       27.0715       33.7942       33.1078       25.1127       29.2185       40.4933       43.3406       44.7622       43.8428       44.0933       44.7269       43.7317       41.6745       36.7657       35.0816       32.8014       31.6126       30.1035       35.1001       34.9108       27.2232       19.3781       16.3847       14.9754       13.5427       16.6929       19.5936       17.7338       17.6124       16.4051       14.4881       12.1228        9.0391        9.2230        9.2214        8.4258        8.3602       16.2732        0.0000        0.0000       27.8466        0.0000        0.0000        0.0000        0.0000        0.0000        0.0000       12.9000       17.3100        3.6523        0.0000        0.0000        0.0000        0.0000        0.0000        0.0000        0.0000        0.0000        0.0000        0.0000        0.0000        0.0000        0.0000        0.0000        0.0000        0.0000        0.0000        0.0000        0.0000        0.0000        0.0000        0.0000        0.0000        0.0000        0.0000        0.0000        0.0000        0.0000        0.0000        0.0000        0.0000        0.0000        0.0000        0.0000        0.0000        0.0000        0.0000        0.0000        0.0000        0.0000        0.0000        0.0000        0.0000        0.0000        0.0000        0.0000        0.0000        0.0000        0.0000        0.0000        0.0000        0.0000        0.0000        0.0000        0.0000        0.0000        0.0000
        0.0000        0.0000        0.0000        0.0000        0.0000        6.1173        7.9599        5.9408        8.5756        6.4490        7.8994        5.2844        2.9532        1.7899        0.4311        0.0145        0.0380        0.0033        0.0000        0.0000        0.0000        0.0000        0.0000        0.0000        0.0000        0.0000        0.0000        0.0000        0.0151        0.0265        0.0000        0.0000        0.0273        0.0219        0.0273        0.0179        0.0031        0.0072        0.0144        0.0618        0.0824        0.0917        0.0898        0.0930        0.0912        0.6374        0.6237        0.0456        0.0557        0.0040        0.0377        0.0023        0.0022        0.0367        0.0602        0.1308        1.2900        1.7260        1.5520        1.1147        0.6326        0.6164        0.7142        1.6820        3.0476        2.4340        1.5409        0.7396        1.5972        1.4581        1.5086        1.1372        1.8891        2.8272        2.3605        1.4316        0.6349        0.6004        1.1930        1.2108        1.3506        1.7717        1.7209        1.4580        1.6016        2.4730        4.2898        4.7019        4.7405        3.9964        3.8515        3.2920        2.6391        2.3952        4.0208        4.8487        4.6973        5.5639        7.7484       10.2557        8.5202        9.6402        9.7174       15.7228       20.3775       22.2953       23.6989       17.9531       20.3630       28.4607       24.2459       21.4752       18.8753       19.8113       17.5549       12.1055       10.0193       10.0425       13.3154       12.4260        7.2568        6.1443        6.2713        9.1265        9.4075        9.7172       11.4823       14.8176       25.3399       24.4649       13.8595       14.9855       15.9672       17.3807       20.6532       23.4929       23.8935       23.2034       21.9939       25.4458       28.1931       28.3839       32.4689       38.7132       42.7112       38.9808       44.7096       49.3962       58.8783       60.4454       55.4380       44.7170       42.7136       46.8699       39.6032       35.4197       36.1508       34.5294       27.5181       33.7241       34.6911       30.6203       26.0328       18.8803       18.2719       16.9700       14.6094       12.7513       16.8086       15.5206       16.0439       14.6963       13.0556       13.8081        9.0371        8.2310        8.1302        7.8447        7.4425        3.5573       11.0537        2.3435       15.8897       14.0343        0.0000        0.0000        0.0000        0.0000       19.8000       17.5800        6.4500        4.2778        0.0000        0.0000        0.0000        0.0000        0.0000        0.0000        0.0000        0.0000        0.0000        0.0000        0.0000        0.0000        0.0000        0.0000        0.0000        0.0000        0.0000        0.0000        0.0000        0.0000        0.0000        0.0000        0.0000        0.0000        0.0000        0.0000        0.0000        0.0000        0.0000        0.0000        0.0000        0.0000        0.0000        0.0000        0.0000        0.0000        0.0000        0.0000        0.0000        0.0000        0.0000        0.0000        0.0000        0.0000        0.0000        0.0000        0.0000        0.0000        0.0000        0.0000        0.0000        0.0000        0.0000        0.0000        0.0000        0.0000        0.0000
        0.0000        0.0000        0.0000        0.0000        0.0000       17.1195       22.4402       23.1722       24.7082       21.7624       12.4770        6.3530        3.4450        3.6827        3.6925        0.0000        0.0000        0.0000        0.0000        0.0000        0.0137        0.0000        0.0000        0.0000        0.0000        0.0000        0.0000        0.0192        0.4796        0.0345        0.0154        0.0000        0.0783        0.1566        0.2125        0.0794        0.0057        0.0119        0.0228        0.0508        0.5707        0.0749        0.1058        0.4499        0.6305        0.0732        0.0534        1.7381        0.5018        0.0206        2.2612        1.1247        2.5583        2.3043        3.5601        3.3633        5.4045        2.6754        2.3142        3.2159        1.2556        2.1304        2.2240        1.3425        3.5368        2.2523        3.4583        4.7997        5.4005        5.1765        2.1530        3.4660        3.3898        3.3281        1.9802        1.4869        1.0039        0.3064        0.1636        0.6811        0.7518        1.3567        2.5570        2.7674        2.5154        3.5009        3.5260        4.3236        4.9138        3.0710        1.9725        1.5399        1.9207        1.8317        2.9930        3.4628        4.1955        6.1063        8.2024        7.0886        7.1759        7.7115        9.4518       19.7872       17.0784       17.0344       20.7573       19.6180       21.3646       23.8120       31.6189       27.2811       29.7259       24.1423       22.5586       18.9220       18.6531       17.1766       16.6262       17.0196       14.0969       14.3548       12.9960        8.8807        8.3603        8.4741        9.2220       10.0890       11.1054       16.1423       34.0502       17.5710       24.6648       19.0485       19.5277       21.0330       22.3053       23.9752       24.2801       26.7326       36.6859       42.1377       44.6424       51.6224       55.2539       64.7348       69.4894       61.0046       68.1121       66.3851       64.0792       45.2456       39.4666       37.9931       35.6313       34.1600       31.6729       31.8635       33.9839       33.1247       28.4288       22.8764       20.4128       17.4606       14.7256       13.0989       12.5195       12.0471       20.0117       14.2038       11.4496       11.5392       12.3370       12.3361        7.3698        8.0664        8.3689        7.8356        7.0346        5.2652        4.7943        4.2742        3.7098        3.8759        0.0000        0.0000        0.0000        7.2209        6.8180        6.9554        8.3328        9.7604       10.4404        0.0000        0.0000        0.0000        0.0000        0.0000        0.0000        0.0000        0.0000        0.0000        0.0000        0.0000        0.0000        0.0000        0.0000        0.0000        0.0000        0.0000        0.0000        0.0000        0.0000        0.0000        0.0000        0.0000        0.0000        0.0000        0.0000        0.0000        0.0000        0.0000        0.0000        0.0000        0.0000        0.0000        0.0000        0.0000        0.0000        0.0000        0.0000        0.0000        0.0000        0.0000        0.0000        0.0000        0.0000        0.0000        0.0000        0.0000        0.0000        0.0000        0.0000        0.0000        0.0000        0.0000        0.0000        0.0000        0.0000
        0.0000        0.0000        0.0000        0.0000        0.0000       20.9330       15.7744       21.6407       17.1367       11.3964       12.3361        6.1770        5.3756        1.6170        1.1908        0.0136        0.0000        0.0000        0.0000        0.0000        0.0210        0.2574        0.0000        0.0000        0.0000        0.0000        0.0118        0.0192        0.0154        0.0000        0.0230        0.0280        0.0335        0.1006        0.1454        0.0322        0.0062        0.0120        0.0377        1.6614        0.8468        0.1016        0.0853        0.3302        0.0628        0.0593        0.0528        0.7326        1.2340        0.6170        2.3212        2.7174        3.9276        1.3731        1.0643        2.6681        3.5959        5.0614        3.1488        2.8237        2.3819        1.7394        2.5753        0.6201        0.3008        1.1471        1.2501        2.7435        3.9146        3.1373        3.6544        3.7204        2.7543        0.7384        1.2635        1.6982        0.9012        0.2550        0.4392        0.8515        0.9184        1.4845        1.6157        1.8433        2.9763        4.0729        4.2473        4.6279        4.8379        5.8261        3.8350        2.6993        1.8553        2.4266        2.5017        3.5809        4.5296        6.2559        6.2292        5.9178        6.2922        8.1907       10.3382       20.7681       18.7237       17.4245       18.6358       19.7268       23.7779       25.5172       29.0311       26.3380       32.3621       45.9414       40.8198       32.7674       28.8390       25.3593       21.9869       21.6036       15.1722       13.9608       22.5358       20.6435       10.8067        9.0802       10.1116       17.9506       15.5488       44.2944       64.5608       24.8911       27.4048       22.4491       23.2801       26.1556       28.5373       30.2746       31.1077       35.3345       39.6067       41.4285       43.7567       52.4705       68.8073       93.4405       88.5987       57.1939       53.3920       60.6122       58.3714       45.1095       44.2309       43.7338       36.6106       33.5125       31.7249       30.2339       27.9492       25.2802       23.6557       20.8696       18.9268       17.9944       17.1508       13.8132       11.8334       13.9419       18.4624       16.4894       12.8551       12.3932       12.0086        9.4134        8.0283        8.0251        7.8802        6.9588        6.8282        5.2365        4.6665        4.0568        4.9390        8.7793        0.0000        0.0000        5.7634        6.7865        8.1696       11.4357       12.6713       11.1964       10.8320       10.6121        9.1854        6.3992        7.1488        7.1276        0.0000        0.0000        0.0000        0.0000        0.0000        0.0000        0.0000        0.0000        0.0000        0.0000        0.0000        0.0000        0.0000        0.0000        0.0000        0.0000        0.0000        0.0000        0.0000        0.0000        0.0000        0.0000        0.0000        0.0000        0.0000        0.0000        0.0000        0.0000        0.0000        0.0000        0.0000        0.0000        0.0000        0.0000        0.0000        0.0000        0.0000        0.0000        0.0000        0.0000        0.0000        0.0000        0.0000        0.0000        0.0000        0.0000        0.0000        0.0000        0.0000        0.0000        0.0000
        0.0000        0.0000        0.0000        0.0000       18.7288       19.8342       19.4325       18.1654        9.7751        8.2671        4.2620        3.9821        7.3717        9.6866        6.5774        0.3610        0.0000        0.0000        0.0000        0.0000        0.0000        0.5307        0.0000        0.0000        0.0000        0.0800        0.0711        0.0768        0.0307        0.0000        0.0153        0.0727        0.0280        0.0615        0.0447        0.0041        0.0057        0.0110        0.5397        0.2884        0.0570        0.3091        0.0657        0.0619        0.0686        0.0708        0.5320        1.6560        0.8976        0.6681        3.5326        2.7569        1.3837        1.5842        1.4922        2.6923        3.7866        2.1489        2.0592        2.7459        4.1659        7.5209        6.1255        2.6144        2.1816        1.8666        2.1335        1.4070        2.2323        3.0976        6.3425        9.3335        6.7977        2.1872        1.3882        0.9619        0.8721        0.7837        0.6195        0.6919        1.0225        1.5685        1.7587        1.2732        1.0214        1.1864        2.2362        3.1925        2.3162        3.1932        3.6583        3.6509        2.9695        1.4663        1.6008        1.8994        2.4690        2.8069        2.5398        5.4242        6.5488        9.1170        8.7646       16.1607       14.1497       15.7586       17.7022       13.8070       16.0463       19.6006       33.1599       31.4375       28.5831       27.5195       31.1330       28.8914       29.5494       24.2016       19.7154       21.2740       17.6063       16.6699       14.3489       10.4398       10.9339       37.8186       66.5830       54.6124       17.4717       10.0057       10.8558       21.8646       27.3665       26.3169       23.0837       23.3777       24.6064       31.1785       34.0597       43.4717       46.0582       45.7502       47.3226       47.3379       81.2231       84.0110       66.0318       52.5275       62.0493       69.2657       58.3404       51.0678       50.1843       48.5307       45.7618       35.1812       30.5524       28.4852       27.7876       25.0938       23.5289       22.5106       20.2558       16.1407       13.7200       12.4383       13.4586       14.0595       13.6045       13.1360       13.3096       12.3212       10.4039        8.5582        8.0191        8.8189        8.2915        7.4675        6.6815        6.0631        5.4265        4.6137        4.1557        7.4440        0.0000        6.1437        6.4939        6.8964       10.2638       18.9063       16.3865       13.1329       11.0555        9.0550        8.4731        6.6219        8.1502        8.2651        8.6910        0.0000        0.0000        0.0000        0.0000        0.0000        0.0000        0.0000        0.0000        0.0000        0.0000        0.0000        0.0000        0.0000        0.0000        0.0000        0.0000        0.0000        0.0000        0.0000        0.0000        0.0000        0.0000        0.0000        0.0000        0.0000        0.0000        0.0000        0.0000        0.0000        0.0000        0.0000        0.0000        0.0000        0.0000        0.0000        0.0000        0.0000        0.0000        0.0000        0.0000        0.0000        0.0000        0.0000        0.0000        0.0000        0.0000        0.0000        0.0000        0.0000        0.0000
        0.0000        0.0000        0.0000        0.0000       16.0733       16.5750       14.5097       13.1857        6.2672        4.8130        6.0587        2.5472        2.8113        4.8477        3.1399        0.0000        0.0000        0.0000        0.0468        0.0181        0.2104        0.3411        0.0000        0.0000        0.2471        0.0000        0.0118        0.0153        0.0000        0.0000        0.0000        0.0224        0.0000        0.0000        0.0000        0.0029        0.0041        0.0207        0.0172        1.0904        0.8181        0.0617        0.0945        0.0846        0.0790        0.1694        0.5529        2.0797        2.4747        3.6182        3.9639        1.8943        1.5150        0.9188        1.4792        3.0626        0.5941        1.8760        2.0431        3.3451        2.8424        2.6255        4.4197        4.7213        4.3185        2.1086        1.5888        3.0321        3.1360        3.5720        4.3645        4.7829        3.1739        2.6779        1.8475        1.2696        0.6157        0.6496        0.3198        0.4226        1.1319        0.7692        0.8232        0.5261        0.4336        0.7611        1.0091        2.1617        3.3495        2.3704        1.3581        1.2230        1.0069        0.4913        6.1272        2.9965        3.6148        2.3863        3.2580        4.4834        5.7898        7.8527        6.8673       11.0859       11.0637       13.0932       15.4232       13.6102       16.9143       18.9915       19.8915       20.0140       21.5728       23.4564       26.2087       24.6170       25.3272       27.6285       22.8365       26.1343       20.0355       13.6182       13.9539       15.2926       15.0589       13.1052       16.0524       16.6477       12.8526       12.4057       18.1936       21.0705       29.2240       27.9369       28.5346       36.8913       39.4386       43.2587       37.9688       45.3548       41.6063       46.1509       51.7415       66.3169       66.1024       61.4916       57.5734       57.4742       60.5494       61.6459       60.8553       53.2752       53.2817       46.2272       36.3367       32.4795       32.0366       33.3736       31.2894       28.7115       27.4567       25.5315       22.6964       17.9880       20.3903       20.5596       20.9968       20.0123       12.8165       11.8832       13.8002       12.2778        9.2199        8.3351        8.7225        9.0129        9.0923        7.9026        7.2991        8.2395        7.6331        6.3295        6.5720        6.9226        7.5166        9.1529        9.6550       11.9463       10.6019       17.0746       20.4455       17.2562       10.8099        9.1383        9.0183        8.8429        9.8464        8.5095        7.7114        0.0000        0.0000        0.0000        0.0000        0.0000        0.0000        0.0000        0.0000        0.0000        0.0000        0.0000        0.0000        0.0000        0.0000        0.0000        0.0000        0.0000        0.0000        0.0000        0.0000        0.0000        0.0000        0.0000        0.0000        0.0000        0.0000        0.0000        0.0000        0.0000        0.0000        0.0000        0.0000        0.0000        0.0000        0.0000        0.0000        0.0000        0.0000        0.0000        0.0000        0.0000        0.0000        0.0000        0.0000        0.0000        0.0000        0.0000        0.0000        0.0000        0.0000
        0.0000        0.0000        0.0000        0.0000       14.2722       14.7025       12.2140       11.1302        7.0470        2.0128        1.6017        2.6496        3.2303        4.1012        4.9106        3.4227        5.7496        4.1968        3.9185        2.8410        3.1225        3.7145        2.8526        2.0462        1.9646        0.9105        0.6918        0.4347        0.0000        0.0662        0.0273        0.0400        0.8476        1.8233        3.2715        2.1641        2.0504        1.3230        2.0680        6.8719        2.9625        3.8137        3.6188        1.6446        2.2594        3.9742        7.4851        4.9845        2.2429        2.6273        5.7957        5.7325        4.9608        1.7862        1.7386        3.3165        3.4159        3.9947        7.0999        9.2116        8.2395        9.1375        9.1799        9.8205        7.1762        7.3139        4.6922        7.0319        9.5288       12.0757        7.0808        4.2069        2.7480        2.0821        2.6539        1.3749        0.9246        1.3860        0.7090        0.8141        1.0107        0.5662        0.1295        0.0000        0.0066        0.1975        0.4250        1.1529        1.2361        0.6864        0.2869        0.2836        0.5170        0.6290        5.0520        2.3795        2.1649        2.2438        4.0106        4.8463        4.0947        4.0671        5.0969        7.3192        9.9640       11.5185       10.7031       12.9923       14.6970       15.1897       16.2017       16.3082       19.1419       18.3321       19.3162       18.0795       20.1335       18.3558       14.9076       14.8800       12.7031       14.7963       16.6369       17.8634       25.2432       15.7335       17.1389       25.7148       16.4472       18.8020       27.1256       29.3124       29.6742       30.1990       39.0629       50.8767       52.1778       58.4798       53.0864       55.8625       60.8324       57.3084       68.7744       63.9551       62.8723       74.5413       94.2024       73.7871       62.3395       76.4369       73.1117       49.7616       47.0207       43.5371       38.3972       34.7576       34.2351       33.8261       31.1170       30.4557       28.5366       23.4779       22.5830       21.4526       18.1405       23.9341       26.3461       25.3964       21.1296       16.6201       17.7698       13.9596       12.2154       11.3956       11.6532       11.2786       10.5653       10.1493        9.9429        8.6981        8.6560        9.4312       10.5792       10.7839       10.9830       10.6588       10.0608       11.6670       10.6488       17.0339       18.0451       10.4657        9.0195        9.1959        7.8629        7.4238        7.0941        9.7525        6.9394        0.0000        0.0000        0.0000        0.0000        0.0000        0.0000        0.0000        0.0000        0.0000        0.0000        0.0000        0.0000        0.0000        0.0000        0.0000        0.0000        0.0000        0.0000        0.0000        0.0000        0.0000        0.0000        0.0000        0.0000        0.0000        0.0000        0.0000        0.0000        0.0000        0.0000        0.0000        0.0000        0.0000        0.0000        0.0000        0.0000        0.0000        0.0000        0.0000        0.0000        0.0000        0.0000        0.0000        0.0000        0.0000        0.0000        0.0000        0.0000        0.0000        0.0000
        0.0000        0.0000        0.0000        0.0000        0.0000        0.0000        0.0000        0.0000        4.3728        2.7708        1.4637        3.9588        5.6402        2.8884        2.7648        2.8848        5.2426        4.0279        3.2317        1.4749        2.8832        2.7811        1.6835        1.6973        2.6502        3.4492        2.3588        2.8922        5.7333        0.9786        0.3468        1.4360        1.8346        4.4048        3.1907        1.7156        1.4004        2.0756        4.8514        6.2564        3.4695        5.1621        5.3573        2.5540        2.5012        2.0817        1.1957        1.7598        2.7901        6.0753        4.6096        5.8709        5.2978        2.5132        5.1918        3.5368        3.9462        4.9798        8.1860       15.6653       11.9770       11.2847        7.1335        7.8810        8.3692        5.9864        6.7912        6.2559       10.8829       15.0459       11.6226       16.9486       19.9277        2.3705        2.5752        3.2730        2.0279        1.5421        1.5397        1.8965        1.1406        0.5028        0.1506        0.1724        0.1327        0.3697        0.5815        1.6717        1.8656        1.2408        0.7473        0.7371        0.7351        1.1779        1.2044        2.4891        2.5865        2.3979        2.4410        3.1502        2.5313        4.9297        4.9859        8.0182        9.5283       12.0214       13.7552       12.5758       14.3139       14.9561       14.6635       16.3113       17.7924       18.0041       17.9563       16.8286       16.5548       16.2139       13.7751       15.2890       17.2319       15.7799       14.6355       21.0977       17.0420       17.2437       12.6345       25.7755       31.2202       28.4732       28.8515       33.1326       33.5162       35.9324       36.1157       38.0251       41.5529       46.7665       51.1457       50.7412       56.3795       62.2933       73.6527       65.4631       64.8771       75.5468      106.2719       87.9299       58.4543       57.7626       57.9853       46.6148       42.6127       40.2086       42.8007       43.6360       42.0837       34.8938       34.7041       39.1126       37.0754       36.0112       30.0629       24.7097       18.1151       25.3768       28.1445       25.2201       25.5811       21.3486       17.2350       15.5926       13.9173       13.1989       12.5163       13.3523       12.3593       11.5804       10.7770       11.1226       11.7632       10.3088       11.6568       14.5938       11.9959       11.1348        9.8566        9.3375        9.7155       17.3565       12.5474       19.0511        8.1800        9.5064        8.5421        8.1701        8.8441        0.0000        0.0000        0.0000        0.0000        0.0000        0.0000        0.0000        0.0000        0.0000        0.0000        0.0000        0.0000        0.0000        0.0000        0.0000        0.0000        0.0000        0.0000        0.0000        0.0000        0.0000        0.0000        0.0000        0.0000        0.0000        0.0000        0.0000        0.0000        0.0000        0.0000        0.0000        0.0000        0.0000        0.0000        0.0000        0.0000        0.0000        0.0000        0.0000        0.0000        0.0000        0.0000        0.0000        0.0000        0.0000        0.0000        0.0000        0.0000        0.0000        0.0000        0.0000        0.0000
        0.0000        0.0000        0.0000        0.0000        0.0000        0.0000        0.0000        0.0000        0.0000        0.0000        3.9327        6.2374        6.2950        4.4371        2.9992        1.5823        3.5170        4.7735        2.1896        1.2492        2.7618        4.3279        2.6193        1.5822        1.7368        2.2915        2.7030        0.6223        1.3478        2.5450        2.1054        7.6841        6.5627        3.1182        4.1047        4.2707        3.0863        4.1528        3.3653        4.2716        7.2027        8.0025        3.5463        3.3461        1.6031        1.6269        2.4244        3.7522        4.1998        4.8596        3.4357        5.6106        5.9844        5.7960        7.7365        3.9429        3.7857        3.5649        7.4209        3.9531        4.6697        7.1682        7.1152        2.7607        2.8345        3.8462        5.4278        8.3986        6.0923        4.7627        7.7218        7.9726       11.9048        9.0856        7.2431        8.2301        4.6598        6.1288        7.8233        5.8128        5.4993        1.9040        0.5688        0.3944        0.5521        0.9091        1.2780        2.8169        3.0158        2.9557        2.4564        3.3469        3.4943        3.0141        1.6116        2.6964        3.9958        3.0486        2.7876        4.6799        6.6613       11.7210       10.4721       11.2247       13.4702       13.0799       12.4432       14.4024       14.1955       15.0676       17.4300       18.0535       17.6876       17.0382       15.4212       12.8173       13.6693       17.3810       15.3631       18.3027       21.4361       22.0806       19.4813       22.8409       20.1787       19.2312       18.0249       23.3834       34.0409       34.7045       22.8506       29.1666       34.8138       46.9114       40.6212       37.2703       40.4820       48.8996       53.2720       50.7667       51.2997       60.0721       69.6067       63.9375       58.3670       66.0245       97.9978       67.3035       55.8691       56.7253       54.9329       46.9076       40.4551       41.7900       45.8782       53.4570       54.4650       51.2717       41.3346       46.3260       44.8467       34.9133       32.3973       28.1549       30.4489       28.1366       27.3358       27.5195       26.8474       26.7113       18.3001       16.4818       14.8129       16.4818       13.7776       13.6909       14.1889       13.4874       13.3576       11.0603       12.8405       13.9258       13.4521       14.1375       47.7363       13.3999       14.0352       12.4257       11.7926       15.2075       14.3558       16.1197        9.5622        9.2836        0.0000        0.0000        0.0000        0.0000        0.0000        0.0000        0.0000        0.0000        0.0000        0.0000        0.0000        0.0000        0.0000        0.0000        0.0000        0.0000        0.0000        0.0000        0.0000        0.0000        0.0000        0.0000        0.0000        0.0000        0.0000        0.0000        0.0000        0.0000        0.0000        0.0000        0.0000        0.0000        0.0000        0.0000        0.0000        0.0000        0.0000        0.0000        0.0000        0.0000        0.0000        0.0000        0.0000        0.0000        0.0000        0.0000        0.0000        0.0000        0.0000        0.0000        0.0000        0.0000        0.0000        0.0000        0.0000
        0.0000        0.0000        0.0000        0.0000        0.0000        0.0000        0.0000        0.0000        0.0000        0.0000       11.2648        8.7113        2.8838        2.3198        3.0979        1.3520        1.8942        2.7971        3.5400        0.9688        0.7148        1.4719        3.2069        3.5246        5.7828        2.9962        1.3671        0.9398        1.2565        1.7771        1.5548        3.9608        5.9699        6.3767        6.4276        5.2604        5.3209        3.2965        2.2075        3.7046        9.9967        9.9335        7.2024        3.8865        3.3365        2.1245        2.0477        2.4331        3.9733        5.2164        3.6042        4.2563        5.6576        6.5565        5.5823        5.0140        8.0659        9.3483        5.9764        2.2472        2.4298        3.0901        3.3910        4.9327        7.0695        9.3192        7.3424        5.0321        4.5843        4.1629        4.9815        4.1475        5.2898        8.4608       10.8664        7.1270        7.3807        9.0093       11.7431        9.4800        7.6765        8.3217        5.5095        5.0251        4.5965        5.4892        5.1498        8.0279        7.6967        6.3151        4.6421        9.0771        4.9435        5.0339        4.8719        5.5816        5.9929        4.6883        7.7583       10.5212        8.1107       14.2247       15.5268       17.2605       20.3989       22.0371       20.7012       15.2580       14.1242       14.3260       15.5525       15.3277       17.9874       18.2297       16.8323       15.3627       16.7854       19.9174       14.5362       21.0816       23.4797       25.5810       25.2823       24.3199       24.5637       22.8167       17.4192       17.0862       16.6642       18.7649       22.1296       35.0051       44.9963       45.8716       49.4973       46.6531       50.2195       50.7546       46.1632       46.5203       52.4896       62.3953       67.3983       53.7755       58.1078       57.7501       60.7946       57.2499       63.2768       59.2184       49.7307       48.6049       43.3474       42.5862       46.9501       50.3685       48.7871       52.3941       48.1230       48.6511       50.4438       43.0069       34.5047       32.1442       34.7947       32.5334       33.0059       32.6860       31.1363       31.4085       22.0835       35.6405       22.5731       17.4291       15.9163       16.6744       15.5629       14.8817       14.9245       12.6785       13.6229       16.0825       14.9957       13.3711       13.6687       14.5280       13.6871       16.2139       12.9054       12.9046       13.9882       13.5172       10.2673        0.0000        0.0000        0.0000        0.0000        0.0000        0.0000        0.0000        0.0000        0.0000        0.0000        0.0000        0.0000        0.0000        0.0000        0.0000        0.0000        0.0000        0.0000        0.0000        0.0000        0.0000        0.0000        0.0000        0.0000        0.0000        0.0000        0.0000        0.0000        0.0000        0.0000        0.0000        0.0000        0.0000        0.0000        0.0000        0.0000        0.0000        0.0000        0.0000        0.0000        0.0000        0.0000        0.0000        0.0000        0.0000        0.0000        0.0000        0.0000        0.0000        0.0000        0.0000        0.0000        0.0000        0.0000        0.0000        0.0000
        0.0000        0.0000        0.0000        0.0000        0.0000        0.0000        0.0000        0.0000        0.0000        0.0000       19.1973       21.3967       14.3129       13.9073        8.5013        5.3540        4.5528        4.4264        9.9486        4.6391        1.2244        4.5901        8.7927        6.9852        4.0071        4.5785        6.8426        2.4489        4.9979        6.4753        6.3597        6.0717        5.9801        7.6681        6.1716        5.5416        5.5204        5.0495        5.6518        4.7356        7.4693        8.6077        9.5532        6.7113        6.0898        5.1306        6.4994        7.3498        8.8385        8.7257        9.6614       12.3433        7.1669        5.9636        4.7598        7.0867        6.2327        6.8248        8.7764        6.6101        8.7880        8.8607       12.3984       10.2326        6.1367       13.9552        7.5326        4.0176        3.2175        2.3017        5.1726        5.7245        4.2544        3.6817        4.1233        4.3265        5.4131        5.5589        8.5189        6.7974        3.2111        4.0828        4.9490        5.4674        5.1600        4.8802        4.4658        6.0908        5.0657        2.8560        5.5469        6.4128        6.3398        8.5620       12.1751       12.1606       11.0594       15.0383       15.2185       18.6365       15.0966       14.7640       13.7054       16.9895       21.6502       23.4208       22.1237       14.7174       12.9214       12.1721       13.6116       16.5300       18.4529       19.8640       18.0930       20.6471       23.2997       24.3328       22.0964       21.3970       22.1429       26.2427       21.8893       23.5325       25.0536       22.8204       17.1879       17.5129       17.1943       18.3373       20.1567       35.9761       49.0884       48.3440       46.6888       54.6383       58.7487       66.4521       59.3671       55.1641       62.3616       67.9954       72.7116       70.2229       64.2952       65.0237       64.7304       57.6690       58.7313       67.0646       70.0491       63.2503       50.7489       51.1167       58.1883       52.6201       48.8411       47.0459       46.9380       46.2357       47.3246       43.1549       46.1064       42.4023       37.1097       40.9654       39.3132       35.5552       34.7599       35.8592       31.4672       88.2875       53.7647       24.5557       24.1417       22.5087       19.5117       18.7174       20.1432       20.8341       20.7502       20.2543       18.2801       17.0039       14.9799       13.1487       11.6730       13.3241       15.0289       15.2972        0.0000        0.0000        0.0000        0.0000        0.0000        0.0000        0.0000        0.0000        0.0000        0.0000        0.0000        0.0000        0.0000        0.0000        0.0000        0.0000        0.0000        0.0000        0.0000        0.0000        0.0000        0.0000        0.0000        0.0000        0.0000        0.0000        0.0000        0.0000        0.0000        0.0000        0.0000        0.0000        0.0000        0.0000        0.0000        0.0000        0.0000        0.0000        0.0000        0.0000        0.0000        0.0000        0.0000        0.0000        0.0000        0.0000        0.0000        0.0000        0.0000        0.0000        0.0000        0.0000        0.0000        0.0000        0.0000        0.0000        0.0000        0.0000        0.0000
        0.0000        0.0000        0.0000        0.0000        0.0000        0.0000        0.0000        0.0000        0.0000        0.0000        0.0000       19.2453       20.7687       17.3171       10.4335        7.5544        4.3276        5.2976        3.4537        4.7014        5.0448        3.2413        5.2930        3.2910        2.8357        5.6720        5.4098        3.9578        3.6098        5.7262        5.5878        4.1455        6.9811        8.3747        8.4391        4.8107        3.3494        1.9339        4.4430        4.5395        5.4474        7.3741        8.4531        5.8657        3.2540        3.2663        3.9418        4.2164        4.3649        5.6737        4.9800        4.2057        2.2056        3.7386        2.8381        4.8325        3.7313        3.5180        5.2183        9.8146       11.8692       11.1037       12.0245       11.1705        5.0403        4.7793        7.0485        2.0125        1.5922        3.2233        1.7918        2.7879        3.3441        4.9946        4.4517        4.0184        5.1691        6.6587        6.1368        4.5624        4.0196        4.7754        3.6942        4.0559        4.2095        5.0063        4.7092        8.1502        6.9857        4.5947        5.5679        7.6425        5.7224        8.0252        8.0270        9.6496       15.3501       26.3979       22.8283       20.2281       23.5350       22.9890       17.9283       32.2727       34.7500       27.5068       22.3442       13.9391       11.8856       11.3361       14.0333       20.1713       25.5468       37.4455       24.9619       30.9169       28.0076       34.6951       22.4434       27.6269       24.8346       35.6990       38.0661       28.2050       24.3492       24.7330       22.6991       25.6148       17.3592       25.2165       32.9223       33.2207       38.2290       44.6509       51.6785       60.9032       64.8917       70.1469       69.7824       68.1120       70.5732       67.8938       71.3345       66.7493       57.2241       57.3071       70.1343       63.7023       56.4370       55.5367       58.5233       52.3212       48.4471       52.3859       52.9405       47.6505       52.4489       53.1709       44.7130       47.4727       51.8369       51.5484       56.5586       64.5185       60.9696       53.3260       46.5214       41.3826       35.6777       35.9007       34.1094       28.0771       28.0026       25.6449       26.8131       25.5898       23.4000       21.7692       22.4149       25.1929       20.6252       17.5991       16.5317       13.1351       13.1789       11.1277       10.3592       12.7317       13.6028        0.0000        0.0000        0.0000        0.0000        0.0000        0.0000        0.0000        0.0000        0.0000        0.0000        0.0000        0.0000        0.0000        0.0000        0.0000        0.0000        0.0000        0.0000        0.0000        0.0000        0.0000        0.0000        0.0000        0.0000        0.0000        0.0000        0.0000        0.0000        0.0000        0.0000        0.0000        0.0000        0.0000        0.0000        0.0000        0.0000        0.0000        0.0000        0.0000        0.0000        0.0000        0.0000        0.0000        0.0000        0.0000        0.0000        0.0000        0.0000        0.0000        0.0000        0.0000        0.0000        0.0000        0.0000        0.0000        0.0000        0.0000        0.0000        0.0000        0.0000
        0.0000        0.0000        0.0000        0.0000        0.0000        0.0000        0.0000        0.0000        0.0000        0.0000        0.0000        0.0000        0.0000        0.0000       10.6296       10.6619        7.5098        6.5700        6.7546        4.4311        3.9227        1.1821        0.5168        2.1322        2.8110        6.0229        5.1951        1.8544        2.7984        4.9521        6.2070        4.3183        4.5731        4.6264        3.7137        5.8315        4.1633        6.3707        5.0027        3.6449        4.8263        5.5457        4.4479        2.9119        1.6580        1.3501        1.7585        2.5238        2.5658        6.0353        5.5249        4.7690        2.9456        2.1315        4.5889        6.1674        4.4726        4.8047        4.0401        4.3528        0.8917        7.0507        8.1662        2.6176        2.6903        9.9453        5.8245        6.1643        4.6620        5.2485        3.1970        6.6201        6.5884        6.6408        6.1794        8.8466        7.6617       11.0007        7.7648        9.4052        9.5528        9.7328        7.8334        9.7793       10.1233        7.4997        6.5562        6.6931        5.6230        6.8810        7.5238       11.1297        8.5076       15.3218       16.0023       19.4345       16.4505       27.8030       28.4288       27.9230       28.5849       29.2387       39.0179       45.6121       36.6829       31.0392       28.0486       22.4583       16.3798       19.7666       24.3339       25.5357       29.2840       40.9184       30.7620       29.6153       31.4531       35.6184       28.8201       30.4368       29.3183       26.8255       30.7525       24.9670       20.1874       18.1201       22.2543       32.2628       16.8840       21.1221       42.8628       41.0045       41.9673       43.5538       48.9613       67.5807       61.1771       59.2166       64.4401       71.8726       83.3381       75.4901       70.2034       66.6518       66.6087       61.4356       65.7798       63.1067       79.2599       89.3127       89.2522       55.3759       54.3829       57.4192       61.0502       57.6502       52.7542       51.5508       49.0857       55.1021       50.0903       41.9095       39.1515       46.9697       58.2199       49.9687       44.5782       42.2713       39.7202       33.7227       32.5210       33.5645       28.5380       25.8244       24.5136       22.8860       22.5845       23.0605       23.6730       24.7451       23.3259       19.3146       16.7495       12.8135       13.3623       11.4487        0.0000        0.0000        0.0000        0.0000        0.0000        0.0000        0.0000        0.0000        0.0000        0.0000        0.0000        0.0000        0.0000        0.0000        0.0000        0.0000        0.0000        0.0000        0.0000        0.0000        0.0000        0.0000        0.0000        0.0000        0.0000        0.0000        0.0000        0.0000        0.0000        0.0000        0.0000        0.0000        0.0000        0.0000        0.0000        0.0000        0.0000        0.0000        0.0000        0.0000        0.0000        0.0000        0.0000        0.0000        0.0000        0.0000        0.0000        0.0000        0.0000        0.0000        0.0000        0.0000        0.0000        0.0000        0.0000        0.0000        0.0000        0.0000        0.0000        0.0000        0.0000        0.0000        0.0000
        0.0000        0.0000        0.0000        0.0000        0.0000        0.0000        0.0000        0.0000        0.0000        0.0000        0.0000        0.0000        0.0000        0.0000        0.0000        0.0000        0.0000        0.0000        5.7031        1.6937        1.8031        3.7530        2.6701        0.2417        1.1615        1.4863        2.6398        4.1781        1.7470        2.8770        5.8624        4.6874        6.1295        5.0011        7.4898        5.9535        5.7182        8.1321        4.5181        0.7728        2.3984        2.8595        3.7587        5.8706        2.3227        1.0134        1.5278        1.1698        2.9325        2.4649        2.9434        1.5555        4.2945        0.8772        0.8742        2.6909        7.9179        5.2492        4.7105        4.6932        3.3373        5.2151        8.9436        4.9930        3.1966        8.6614       11.5288        6.7881        1.7999        1.9919        5.7912       11.6709       11.9824       11.8249       10.6669       11.3397       11.6705       10.6721       10.6499       13.6417       11.9785       11.3276        8.2675        8.1288        8.5769        7.2553        7.7666        8.9397        8.9176        9.2631        9.2625       14.6056       14.7410       17.6421       17.2939       18.7704       18.4522       21.3558       25.6869       41.0795       33.0570       31.1464       30.4155       33.6634       32.5505       29.5420       32.3892       26.0301       16.6172       20.3551       29.0886       28.3310       28.8325       25.9829       26.4020       28.5105       27.6952       28.7126       31.4793       23.7956       21.9792       20.5581       18.1562       19.5432       21.6028       20.1074       20.0064       23.0314       22.7597       22.2572       32.8274       31.6672       35.0130       39.3848       47.8774       58.5417       53.5701       47.0456       58.1895       65.2789       59.9418       56.3810       56.9692       55.2599       56.4397       51.4317       55.6859       55.1412       56.7885       56.1651       61.1600       51.3993       54.7595       55.0575       52.6744       55.1973       54.4299       56.1662       52.8956       51.1093       47.2700       37.3395       35.1421       38.0584       41.7150       39.0698       51.5041       43.5519       36.7103       37.8100       41.9217       33.1402       31.7909       50.6728       51.8601       24.7974       28.6856       27.8033       25.0882       22.4238       31.9839       19.7223       16.0863       13.6036       11.8822       14.2370        0.0000        0.0000        0.0000        0.0000        0.0000        0.0000        0.0000        0.0000        0.0000        0.0000        0.0000        0.0000        0.0000        0.0000        0.0000        0.0000        0.0000        0.0000        0.0000        0.0000        0.0000        0.0000        0.0000        0.0000        0.0000        0.0000        0.0000        0.0000        0.0000        0.0000        0.0000        0.0000        0.0000        0.0000        0.0000        0.0000        0.0000        0.0000        0.0000        0.0000        0.0000        0.0000        0.0000        0.0000        0.0000        0.0000        0.0000        0.0000        0.0000        0.0000        0.0000        0.0000        0.0000        0.0000        0.0000        0.0000        0.0000        0.0000        0.0000        0.0000        0.0000        0.0000        0.0000
        0.0000        0.0000        0.0000        0.0000        0.0000        0.0000        0.0000        0.0000        0.0000        0.0000        0.0000        0.0000        0.0000        0.0000        0.0000        0.0000        0.0000        0.0000        0.0000        9.3093        8.9045        9.0283        5.1778        1.0388        2.0948        3.5297        4.3585        3.8684        3.7903        6.8391        7.1830        8.0711        7.2987        7.2260        7.5044        8.8158        8.9593        9.1194        4.2231        2.3147        2.0342        4.2713        3.7535        3.7860        3.1440        2.1720        2.9820        5.5500        6.1500        3.7920        3.1680        3.7740        2.3040        3.4260        3.9120        5.1170        8.1386        7.9269        7.8912        7.0053        7.0288        5.5002        8.0197        9.1766        8.3640       12.1120       17.6126       10.0503        2.2920        3.4974        6.1850        8.2780        9.3350       10.8221       13.4364       17.0702       13.6187       12.7107       11.4313       11.1512       16.9238       13.8228        9.9452        9.8553       10.8617        9.6031       11.8208       11.1858       19.5801       16.4433       19.3579       18.9315       18.6499       17.8683       17.8490       17.9463       20.7467       21.0992       23.6676       29.5993       28.9279       28.3745       29.7418       41.5492       48.6893       48.2944       37.4157       42.3792       35.3309       33.7374       37.3776       38.7025       37.7858       34.3739       41.5199       34.3799       32.5891       38.4667       32.5751       27.1529       25.0830       22.6461       23.5591       23.0152       23.6051       23.4597       21.5204       20.3433       18.6191       22.2538       24.5608       37.0424       35.7787       38.4448       39.9416       46.8605       64.3522       64.5094       59.4562       60.9193       55.7861       62.8260       58.3428       56.3610       69.7710       63.0021       51.1312       85.1673       83.3856       49.6137       49.8324       45.3024       48.5474       48.4316       53.4052       51.0786       48.5113       46.6586       46.6812       46.8704       51.7643       57.6514       39.8889       32.5882       30.4192       34.3950       38.7120       38.5180       39.6678       45.5573       41.2584       29.4318       30.4483       34.9384       58.8190       31.4548       31.7877       27.8808       28.9676       22.7895       22.7508       18.9865       16.9349       12.5536       13.1545       15.4895        0.0000        0.0000        0.0000        0.0000        0.0000        0.0000        0.0000        0.0000        0.0000        0.0000        0.0000        0.0000        0.0000        0.0000        0.0000        0.0000        0.0000        0.0000        0.0000        0.0000        0.0000        0.0000        0.0000        0.0000        0.0000        0.0000        0.0000        0.0000        0.0000        0.0000        0.0000        0.0000        0.0000        0.0000        0.0000        0.0000        0.0000        0.0000        0.0000        0.0000        0.0000        0.0000        0.0000        0.0000        0.0000        0.0000        0.0000        0.0000        0.0000        0.0000        0.0000        0.0000        0.0000        0.0000        0.0000        0.0000        0.0000        0.0000        0.0000        0.0000        0.0000        0.0000        0.0000
        0.0000        0.0000        0.0000        0.0000        0.0000        0.0000        0.0000        0.0000        0.0000        0.0000        0.0000        0.0000        0.0000        0.0000        0.0000        0.0000        0.0000        0.0000        0.0000       11.5447        8.6487        6.2380        5.2987        4.5278        2.0498        3.1384        1.7923        1.8442        2.9368        2.6737        8.2763       10.9258       11.2230       11.3451        8.4163       10.4193        8.2863        8.7813        8.5356        6.0918        5.8245        5.2561        3.6830        4.3200        3.8520        2.6880        4.7100        4.6440        6.2460        5.1000        4.4100        3.4860        5.3280        6.9060        7.7400        8.8586        7.4431        8.4257        5.0298        6.2217        3.2562        3.8609        5.2583        4.3827        7.8710        8.5434       12.5179       12.0912        8.1950        9.6017       12.0805       11.8283       10.7678        8.7085       10.3533       11.0867        9.9746        7.6971        7.0283        7.0236       11.3857       12.0773       10.7736        8.0894        8.9160        8.9644       10.2734       12.5469       15.1143       15.7890       18.8217       22.9760       24.9027       24.6689       22.2970       23.1044       24.8344       22.5888       22.9453       26.4748       26.8157       29.1915       32.5893       43.9311       60.5716       59.6919       43.7816       42.1914       37.8586       37.0289       38.1020       40.3773       39.2221       43.6836       40.9902       36.1064       33.4533       37.5804       32.4324       30.7861       30.0823       24.4230       28.9197       25.6633       22.8151       22.5093       23.5423       20.5536       20.0527       19.4652       22.6972       30.8471       32.1668       37.3226       57.4607       66.4863       64.3299       58.8810       57.9573       47.1474       49.4944       60.6775       82.5447       78.1085       55.4496       50.6458       45.6162       67.6260       53.4280       48.7604       45.1524       45.3148       49.6272       52.0750       53.1814       48.0236       50.3715       44.7691       41.7891       40.4012       37.7225       32.9426       31.9622       31.0092       30.8321       34.1315       37.3401       41.1826       43.4094       42.5256       39.3666       35.5552       32.8945       32.0437       28.0174       87.5508       81.3624       26.6381       24.7128       20.2398       21.8158       23.6969       23.2325       16.8138       16.3644       17.2162       22.5097       23.3957        0.0000        0.0000        0.0000        0.0000        0.0000        0.0000        0.0000        0.0000        0.0000        0.0000        0.0000        0.0000        0.0000        0.0000        0.0000        0.0000        0.0000        0.0000        0.0000        0.0000        0.0000        0.0000        0.0000        0.0000        0.0000        0.0000        0.0000        0.0000        0.0000        0.0000        0.0000        0.0000        0.0000        0.0000        0.0000        0.0000        0.0000        0.0000        0.0000        0.0000        0.0000        0.0000        0.0000        0.0000        0.0000        0.0000        0.0000        0.0000        0.0000        0.0000        0.0000        0.0000        0.0000        0.0000        0.0000        0.0000        0.0000        0.0000        0.0000        0.0000        0.0000
        0.0000        0.0000        0.0000        0.0000        0.0000        0.0000        0.0000        0.0000        0.0000        0.0000        0.0000        0.0000        0.0000        0.0000        0.0000        0.0000        0.0000        0.0000        0.0000        0.0000        5.3813        7.9374        5.3734        2.8992        3.3048        3.1883        2.4915        4.4606        3.6507        3.6541        9.7959        7.4692        8.3484        6.0772        3.6806        6.9196        9.2714       11.4549        9.2324        3.6244        8.0495        7.2477        7.0076        5.4900        6.5220        5.7180        3.7620        3.5220        4.3740        7.3500        4.6620        2.7480        7.0320        6.9060        8.8140        9.0935        5.2318        5.7925        4.7227        4.8447        4.7133        6.1982        2.9891        2.6879       11.0688        9.1740       12.0817       13.9420       14.3957       18.7081       18.1097        9.3765       10.6566       11.2031       11.8635        8.9904        6.8377        6.9222        7.5526       13.2185       11.0533        9.2016        9.5130       11.2123       14.2873       12.9715       13.9128       16.1889       18.6744       18.7901       18.4795       19.3749       20.2415       22.2544       22.9253       28.2633       27.6176       28.2600       31.8529       31.6709       30.9497       33.6293       30.8002       43.0963       48.3318       58.1173       59.2943       49.6517       42.5032       42.6908       38.7155       39.4993       43.1278       45.2621       45.0969       41.8554       36.1162       31.4900       31.6692       36.3830       31.2549       25.7070       30.9272       28.1190       24.1470       26.8719       26.5798       22.6068       19.5150       21.6438       25.2704       29.6261       31.3931       44.7964       60.5338       64.1976       56.0217       56.0148       61.8426       49.5266       53.6701       61.0340       81.7297       59.7962       55.0763       53.1735       67.4321       39.7884       37.0291       41.9923       50.0558       47.3146       48.4613       52.2632       49.5917       47.3158       46.0365       43.2037       43.1023       41.3577       38.0358       42.8489       34.7065       34.1062       35.5011       37.5534       36.8234       40.8852       43.1768       38.7886       36.4767       31.3452       31.8873       31.0692       28.7526       47.4895       39.0602       30.3203       28.2926       23.7682       27.0226       25.0854       21.3217       19.1929       18.9180       17.4522       17.1749       17.8208       21.0301        0.0000        0.0000        0.0000        0.0000        0.0000        0.0000        0.0000        0.0000        0.0000        0.0000        0.0000        0.0000        0.0000        0.0000        0.0000        0.0000        0.0000        0.0000        0.0000        0.0000        0.0000        0.0000        0.0000        0.0000        0.0000        0.0000        0.0000        0.0000        0.0000        0.0000        0.0000        0.0000        0.0000        0.0000        0.0000        0.0000        0.0000        0.0000        0.0000        0.0000        0.0000        0.0000        0.0000        0.0000        0.0000        0.0000        0.0000        0.0000        0.0000        0.0000        0.0000        0.0000        0.0000        0.0000        0.0000        0.0000        0.0000        0.0000        0.0000        0.0000
        0.0000        0.0000        0.0000        0.0000        0.0000        0.0000        0.0000        0.0000        0.0000        0.0000        0.0000        0.0000        0.0000        0.0000        0.0000        0.0000        0.0000        0.0000        0.0000        0.0000        0.0000        8.9469        7.5988        4.0961        2.7050        2.6310        1.6128        2.2978        2.7360        4.1253        5.7391        4.6715        3.5384        4.5822        4.8865        4.7214        3.7626       12.0787        6.5823        3.7813        6.6883        2.7046        4.3517        5.9220        3.1980        5.3340        6.2700        6.3120        5.2980        4.3680        5.0100        2.2320        5.9280        6.5220        5.8860       11.1337        6.8414        4.3931        4.7656        5.3045        5.3457        9.7349       11.0740       10.7659       18.3940       19.1308       12.6655        7.0410       13.9428       18.2311       12.8021        9.2103       13.5402       14.7435       14.0616        8.0642        5.2537        6.2895        6.6682       12.5816       12.3244        8.0647       10.9487       14.2355       16.6486       14.1598       17.8652       18.2678       25.3134       19.8417       18.1173       19.9141       20.8534       20.6025       23.0202       25.5264       24.9915       33.9484       39.7096       32.6145       31.2124       32.6238       30.8290       43.7178       47.1507       48.3591       53.9947       49.2480       45.7933       41.3215       42.8267       45.5087       54.6988       45.2401       42.9766       43.3141       33.1229       30.1769       32.1753       31.4145       31.7504       29.2892       32.4684       34.0729       27.0458       33.2488       27.4713       42.9778       43.0584       43.1962       33.5210       37.0716       36.2642       41.0718       43.7390       46.4581       51.0434       53.0253       54.1221       47.5906       65.7178       78.7421       68.8110       62.2118       48.5331       45.5276       42.5992       48.9940       49.7275       45.1960       44.9310       45.8401       50.0824       53.7323       47.9716       46.8610       47.1267       45.0387       45.4539       41.8820       37.7048       39.2104       41.8362       37.0601       37.2624       41.4660       41.4344       44.9668       40.4636       36.6793       35.2746       31.9498       31.1811       33.3899       32.6036       27.4754       26.9875       27.0428       24.3457       77.3275       59.9092       29.9854       24.4003       24.7595       25.1004       17.9805       19.8180       20.5023       19.6847       21.7205        0.0000        0.0000        0.0000        0.0000        0.0000        0.0000        0.0000        0.0000        0.0000        0.0000        0.0000        0.0000        0.0000        0.0000        0.0000        0.0000        0.0000        0.0000        0.0000        0.0000        0.0000        0.0000        0.0000        0.0000        0.0000        0.0000        0.0000        0.0000        0.0000        0.0000        0.0000        0.0000        0.0000        0.0000        0.0000        0.0000        0.0000        0.0000        0.0000        0.0000        0.0000        0.0000        0.0000        0.0000        0.0000        0.0000        0.0000        0.0000        0.0000        0.0000        0.0000        0.0000        0.0000        0.0000        0.0000        0.0000        0.0000        0.0000        0.0000
        0.0000        0.0000        0.0000        0.0000        0.0000        0.0000        0.0000        0.0000        0.0000        0.0000        0.0000        0.0000        0.0000        0.0000        0.0000        0.0000        0.0000        0.0000        0.0000        0.0000        0.0000        8.9026        8.3863        3.1384        2.9183        2.9966        3.9788        3.7698        3.9563        3.5698        4.3850        4.2289        3.7724        3.8482        4.8649       16.2364       11.7688       17.9004       12.8895        9.8184        8.5063        6.0535       10.8638        7.4940        5.2320        6.3660       10.4520        7.4559        7.2891       10.4816        6.0933        5.6101        6.2906        6.9730        7.8926       11.5631       11.3361        7.3626        5.4418        8.0542        6.0034        6.3933       10.8997        9.7894        8.9356       14.1401        9.9128       13.0546       14.9940       10.3997       21.9430       14.1017       18.3898       18.8852       13.7883       16.5349       12.4518       11.0648       11.5522       17.9621       21.0364       19.3362       14.5135       13.8056       18.2118       22.5254       25.8979       22.7829       26.3437       20.5852       19.2278       20.4284       22.3821       22.3237       25.5608       24.2610       24.3218       26.2348       29.9099       30.5548       34.0983       40.7914       34.8368       42.2386       40.8438       46.5373       44.4212       42.4177       45.2192       41.2778       42.2972       47.2199       54.6624       55.2143       48.7935       46.1921       37.8829       32.2636       34.8110       39.0003       34.4099       34.0017       40.5562       35.8121       26.9641       26.4505       32.2980       38.0889       40.3964       42.2769       38.2741       38.8721       37.1581       42.6378       56.0846       50.2673       55.9659       53.5104       59.5424       65.3694       74.2120       72.2035       66.2662       56.1730       47.5080       52.8138       55.5042       55.8352       53.4244       56.6135       50.4638       51.8327       56.0638       57.7531       53.8603       52.5847       56.1617       54.1594       51.9534       45.8256       44.7514       48.3579       46.5149       44.9871       44.3624       43.8343       43.5005       45.4046       45.6508       41.8193       38.2868       42.7609       48.5269       43.6926       41.9590       31.8721       26.0308       30.2515       28.7388       31.2517       33.1881       33.4709       31.2947       28.3150       27.8308       25.2714       25.8012       21.2819       19.6319       19.6720        0.0000        0.0000        0.0000        0.0000        0.0000        0.0000        0.0000        0.0000        0.0000        0.0000        0.0000        0.0000        0.0000        0.0000        0.0000        0.0000        0.0000        0.0000        0.0000        0.0000        0.0000        0.0000        0.0000        0.0000        0.0000        0.0000        0.0000        0.0000        0.0000        0.0000        0.0000        0.0000        0.0000        0.0000        0.0000        0.0000        0.0000        0.0000        0.0000        0.0000        0.0000        0.0000        0.0000        0.0000        0.0000        0.0000        0.0000        0.0000        0.0000        0.0000        0.0000        0.0000        0.0000        0.0000        0.0000        0.0000        0.0000        0.0000        0.0000
        0.0000        0.0000        0.0000        0.0000        0.0000        0.0000        0.0000        0.0000        0.0000        0.0000        0.0000        0.0000        0.0000        0.0000        0.0000        0.0000        0.0000        0.0000        0.0000        0.0000        0.0000        7.9967        4.4691        3.2152        2.5070        0.6562        2.2309        1.6486        2.2149        2.1223        3.7115        2.6176        2.4722        3.2863        3.0227        7.7770        9.5093        9.4546        9.5414        8.4105        6.7416        4.5845        6.7210        5.3340        4.8660        7.2720        8.1300        7.4387        8.0377        9.0685        8.5532       12.7712       15.5455       14.0428       12.4448       16.7797       12.4635       12.4277       10.3466        7.9391        7.7849        9.1864       11.8138       13.0667       11.4089        8.2179        6.4416       13.9948        8.0156       13.0551       18.4332       14.8659       20.6841       24.0304       19.5402       13.2155       12.1931       17.2030       14.6296       25.1122       26.3319       31.9361       24.8418       20.4522       21.2247       24.7493       24.8392       21.2372       23.0464       25.9077       21.4401       20.9100       21.0796       20.4811       22.2135       24.7770       26.6593       28.2558       29.0598       32.2370       33.9500       40.3350       34.6071       43.3224       41.2900       42.1356       46.4968       46.4504       42.3489       47.8682       46.0419       49.1445       47.8111       46.1241       46.2934       43.1985       36.7404       42.3385       42.8659       40.9116       40.8542       43.2363       41.9225       38.2633       36.6188       34.5594       42.8275       52.4622       38.0981       39.5979       33.4043       44.4141       42.6808       58.3592       80.9121       56.7605       62.3940       77.8248       81.2883       76.5106       68.2685       61.9035       57.8693       50.3982       50.8025       54.0937       54.4561       55.3080       55.6853       56.3612       56.9550       63.3824       65.1899       61.5277       58.0925       57.4377       61.1381       60.8277       57.7848       54.1250       51.4471       50.6320       48.1490       49.0970       45.0447       46.5908       46.2865       48.2624       45.3370       40.2031       40.2318       45.1309       47.9844       44.0057       36.2701       35.4143       33.2243       32.4318       32.7117       34.1794       38.7442       33.1701       34.7197       31.4745       32.0981       31.6952       28.8707       22.4576       20.6529       24.6623        0.0000        0.0000        0.0000        0.0000        0.0000        0.0000        0.0000        0.0000        0.0000        0.0000        0.0000        0.0000        0.0000        0.0000        0.0000        0.0000        0.0000        0.0000        0.0000        0.0000        0.0000        0.0000        0.0000        0.0000        0.0000        0.0000        0.0000        0.0000        0.0000        0.0000        0.0000        0.0000        0.0000        0.0000        0.0000        0.0000        0.0000        0.0000        0.0000        0.0000        0.0000        0.0000        0.0000        0.0000        0.0000        0.0000        0.0000        0.0000        0.0000        0.0000        0.0000        0.0000        0.0000        0.0000        0.0000        0.0000        0.0000        0.0000        0.0000
        0.0000        0.0000        0.0000        0.0000        0.0000        0.0000        0.0000        0.0000        0.0000        0.0000        0.0000        0.0000        0.0000        0.0000        0.0000        0.0000        0.0000        0.0000        0.0000        0.0000        0.0000       10.2071       11.8260        7.5479        7.1102        2.7580        1.8483        1.3902        1.9452        1.9603        3.3395        1.5173        1.8654        1.2352        1.1820        1.6408        2.9309        4.9544        4.2118        4.3125        4.3511        9.4636        8.4371        4.3020        4.0800        6.6720        9.7440        8.5349        5.5231        3.8086        2.9812        4.0343       10.3815        7.8279        8.8716       10.3658        8.3997       10.4082       13.5133       12.2425       13.6561       14.5163       16.5790       10.6040        8.4092        6.3559        8.1851        7.7487        6.6815       10.8652       12.3030       11.1466       14.5122       18.0007       13.0627       19.4776       33.2472       16.4347       19.4807       31.2120       25.2275       28.9287       26.6407       27.9085       27.8429       23.6632       22.5909       22.0819       23.1645       25.6352       23.3980       21.9454       24.6326       25.7948       25.9102       25.3813       24.6395       22.9860       23.0571       27.3909       29.9110       32.0646       38.7684       46.3967       44.3778       45.3287       48.1907       48.5382       46.6359       51.4361       49.5434       51.7848       40.8339       41.6531       46.3117       45.9646       43.4299       42.8447       44.2230       44.9483       41.2434       48.3530       48.8700       43.1521       39.2924       36.7053       36.9172       35.2159       39.3301       58.3568       40.4415       45.3127       56.4947       54.8432       66.7134       63.9941       70.8180       87.6475       93.5484       73.3617       64.0119       53.9587       58.1767       46.7718       44.7917       48.6780       55.1474       59.3316       60.7093       60.3585       65.3571       66.5771       63.4602       64.1249       63.7758       62.1230       60.3869       65.1836       66.7324       58.0715       52.9021       50.8142       49.8764       50.2203       48.1508       50.3902       48.4683       50.0254       46.7224       45.6270       48.4217       53.3364       51.8338       46.2040       40.7273       38.1848       36.2646       41.8049       37.0374       45.4848       46.6835       53.8134       41.2166       32.2491       33.1337       33.0569       31.2135       25.6977       24.6047       31.4828       35.0926        0.0000        0.0000        0.0000        0.0000        0.0000        0.0000        0.0000        0.0000        0.0000        0.0000        0.0000        0.0000        0.0000        0.0000        0.0000        0.0000        0.0000        0.0000        0.0000        0.0000        0.0000        0.0000        0.0000        0.0000        0.0000        0.0000        0.0000        0.0000        0.0000        0.0000        0.0000        0.0000        0.0000        0.0000        0.0000        0.0000        0.0000        0.0000        0.0000        0.0000        0.0000        0.0000        0.0000        0.0000        0.0000        0.0000        0.0000        0.0000        0.0000        0.0000        0.0000        0.0000        0.0000        0.0000        0.0000        0.0000        0.0000        0.0000
        0.0000        0.0000        0.0000        0.0000        0.0000        0.0000        0.0000        0.0000        0.0000        0.0000        0.0000        0.0000        0.0000        0.0000        0.0000        0.0000        0.0000        0.0000        0.0000        0.0000        0.0000        0.0000        8.9421        5.9868        6.3948        4.9795        2.1603        1.9338        3.1009        1.8269        1.8543        2.2258        5.5667        3.3217        5.2052        3.9793        5.3135        7.6305       14.4819       11.4450        4.7595        3.4581        5.3659        5.6280        5.4960        5.4060        4.9380        2.6067        4.0579        3.1378        3.5777        2.5995        3.3649        5.2404        3.7281        3.8090        6.3322        6.5911        6.1893        7.6580        9.1681       11.6986       10.0921        7.0232        5.4629        8.1710        8.4451       10.3893       14.6895        8.6729       10.0501       10.9338       10.1252       13.8697       17.4971       15.8137       21.3560       15.9373       15.0927       17.1952       24.7952       30.0145       27.1696       25.9889       25.3913       27.8766       27.5692       25.6981       23.7177       26.4719       28.2573       24.6670       29.0956       34.3548       29.4433       23.9460       26.7900       26.8944       25.9411       28.8453       31.5126       30.5698       34.0129       39.8161       46.8069       48.4187       47.2369       47.3541       44.8551       44.5485       46.6876       51.0346       42.4487       43.4493       45.5256       44.8891       47.0331       49.9944       57.3544       64.4251       55.7538       60.1440       47.3601       44.3505       36.2466       32.1747       27.3373       63.3283       59.2417       44.0067       37.4795       43.2798       66.9192       62.6345       59.8644       63.5067       75.8077       84.8057       72.3609       64.2808       69.2542       61.8686       52.7791       46.3578       51.6996       57.1079       58.7811       58.6259       54.1698       60.2302       67.5687       71.0062       65.2126       66.5832       70.6034       72.1349       65.0786       65.7411       64.6185       60.0128       55.9916       52.8938       52.1169       49.7346       51.4047       49.9082       54.3795       53.0663       51.5165       51.4375       52.3692       55.6435       53.7419       47.7393       41.7277       41.0261       40.2333       43.9528       55.2957       46.8536       53.8080       52.4450       49.6865       42.6411       36.7076       34.6964       30.5052       25.3659       26.9305       30.0576       28.0580        0.0000        0.0000        0.0000        0.0000        0.0000        0.0000        0.0000        0.0000        0.0000        0.0000        0.0000        0.0000        0.0000        0.0000        0.0000        0.0000        0.0000        0.0000        0.0000        0.0000        0.0000        0.0000        0.0000        0.0000        0.0000        0.0000        0.0000        0.0000        0.0000        0.0000        0.0000        0.0000        0.0000        0.0000        0.0000        0.0000        0.0000        0.0000        0.0000        0.0000        0.0000        0.0000        0.0000        0.0000        0.0000        0.0000        0.0000        0.0000        0.0000        0.0000        0.0000        0.0000        0.0000        0.0000        0.0000        0.0000        0.0000        0.0000
        0.0000        0.0000        0.0000        0.0000        0.0000        0.0000        0.0000        0.0000        0.0000        0.0000        0.0000        0.0000        0.0000        0.0000        0.0000        0.0000        0.0000        0.0000        0.0000        0.0000        0.0000       26.9728       22.5470       10.9530        8.3011        6.0399        6.8185        5.4929        5.2552        4.7998        5.4710        3.6001        2.4520        2.4738        4.1161        5.2823       10.4744       12.8972       13.6812        5.5496        5.6374        8.2785        6.4401        7.3740        7.9440        6.2340        6.1140        4.2636        5.2462        5.7343        4.0750        4.0014        4.1331        5.4919        6.1444        5.8323        6.3539        5.9182        3.3537        4.1259        6.7110        6.9645        8.8680       11.3483       13.0583       12.2969       15.5276       18.2238       20.4416       15.2599       12.7163       14.9481       14.8260       16.8930       15.8850       13.0419       13.6932       14.7284       16.1089       19.2430       22.4194       26.2938       27.3246       33.4788       37.6283       39.2388       33.2275       28.7835       28.6889       28.2053       28.5088       29.3238       29.3034       29.4814       29.4814       29.3114       29.6393       32.0634       33.1620       32.1224       30.7642       30.1823       28.3848       29.4887       33.1871       33.1602       33.5491       41.7566       41.8567       42.1914       37.3326       46.7452       49.8060       46.8886       45.1326       53.4922       75.4632       76.6508       76.6244       93.2348       84.5854       79.8519       80.5139       55.5842       46.5614       40.9219       39.3541       52.9483       48.0631       38.1341       43.7278       52.6527       56.9206       54.9741       60.7494       64.7815       58.1419       69.9813       67.5183       60.2244       58.2356       49.9255       49.5132       47.4692       47.8378       54.1560       58.2474       57.0497       59.2143       63.8801       70.4689       69.0171       65.1386       61.6020       68.3620       66.6141       55.3358       54.2592       53.9387       60.6861       60.1705       58.1287       55.4576       52.5074       49.7149       52.2194       51.7860       53.6378       53.6977       53.3993       56.2794       50.8228       50.4467       50.9151       45.4002       46.7417       48.1404       43.7680       41.2520       54.4017       48.7970       46.4760       50.1817       48.8210       59.6697       33.6892       31.6290       27.7189       26.9803       29.8859       34.5474       33.2177        0.0000        0.0000        0.0000        0.0000        0.0000        0.0000        0.0000        0.0000        0.0000        0.0000        0.0000        0.0000        0.0000        0.0000        0.0000        0.0000        0.0000        0.0000        0.0000        0.0000        0.0000        0.0000        0.0000        0.0000        0.0000        0.0000        0.0000        0.0000        0.0000        0.0000        0.0000        0.0000        0.0000        0.0000        0.0000        0.0000        0.0000        0.0000        0.0000        0.0000        0.0000        0.0000        0.0000        0.0000        0.0000        0.0000        0.0000        0.0000        0.0000        0.0000        0.0000        0.0000        0.0000        0.0000        0.0000        0.0000        0.0000
        0.0000        0.0000        0.0000        0.0000        0.0000        0.0000        0.0000        0.0000        0.0000        0.0000        0.0000        0.0000        0.0000        0.0000        0.0000        0.0000        0.0000        0.0000        0.0000        0.0000       16.8075       10.4685       26.5485        8.8863        7.9522        3.9140        6.6130        3.7495        4.7104        2.7903        4.0693        2.1696        3.4704        6.0150        5.8936        8.9262       11.7188       10.1606        9.0599        4.8669        8.7444        7.8991        7.7980        6.2640        8.7660        6.0900        6.0480        6.7384        5.2382        5.0285        4.4990        4.3082        3.5974        3.6378        4.2475        4.4451        5.3983        4.0240        4.8874        9.2645       10.5628       12.6907       16.6746       15.3370       14.7102       13.4003       18.3819       14.7166       14.5786       16.0166       16.7557       16.6366       17.1781       20.1318       18.4470       18.0956       17.9212       16.9650       20.5388       24.5009       28.5805       34.5651       43.8478       45.5754       46.7301       45.6881       37.6309       31.2102       29.1647       28.6669       31.7025       28.5969       27.8736       27.0918       36.1534       36.9286       34.5316       30.9642       34.7879       31.5535       29.7851       29.8677       30.4142       29.1026       30.6132       30.6137       28.5971       40.9307       41.0996       34.2114       33.2697       51.3040       44.5314       45.3014       43.3587       50.9007       73.5593       75.5807       62.8715       78.0673       92.6801       92.8268       85.8495       65.3576       54.5299       44.7798       39.3330       41.4715       44.1518       41.7525       39.9663       45.8063       54.2742       59.0042       63.4797       62.7428       59.5541       72.7476       78.5400       64.7999       57.2926       55.1171       53.7681       50.2286       64.0999       67.3546       68.0873       72.1078       69.1165       82.1466       72.8324       64.5209       61.2865       63.2349       66.5840       62.7803       62.6762       58.9291       57.7210       61.3660       63.3518       60.8651       58.8601       55.5293       54.1617       60.5361       54.2569       58.7275       58.3677       56.2266       52.4708       44.8540       47.7741       56.0763       45.1262       49.9231       50.7961       46.2631       42.2038       41.1242       40.2979       42.7749       42.2984       43.5873       48.7841       40.6402       36.3088       32.1958       27.9115       29.9129       36.5929       32.6017       35.4745        0.0000        0.0000        0.0000        0.0000        0.0000        0.0000        0.0000        0.0000        0.0000        0.0000        0.0000        0.0000        0.0000        0.0000        0.0000        0.0000        0.0000        0.0000        0.0000        0.0000        0.0000        0.0000        0.0000        0.0000        0.0000        0.0000        0.0000        0.0000        0.0000        0.0000        0.0000        0.0000        0.0000        0.0000        0.0000        0.0000        0.0000        0.0000        0.0000        0.0000        0.0000        0.0000        0.0000        0.0000        0.0000        0.0000        0.0000        0.0000        0.0000        0.0000        0.0000        0.0000        0.0000        0.0000        0.0000        0.0000
        0.0000        0.0000        0.0000        0.0000        0.0000        0.0000        0.0000        0.0000        0.0000        0.0000        0.0000        0.0000        0.0000        0.0000        0.0000        0.0000        0.0000        0.0000        0.0000        0.0000       20.5117       20.4227       28.7605        8.3086        5.6472        5.0298        6.9179        4.6012        3.4050        3.5156        2.4749        2.6788        2.9108        3.2056        5.3280        8.2589       10.0126        6.9180        6.6614        5.3990        5.2489        5.2179        7.5763        7.7460        8.8620        7.2720        7.1940        8.5608        3.9121        4.0356        3.4830        4.7726        7.5413        5.8986        6.0563        5.2202        6.9015        8.0269       10.0660       10.3778       13.2840       12.3273       15.7881       17.8890       14.2530       14.3996       16.4267       16.3202       17.0150       16.6095       18.2625       20.0731       20.1689       20.0016       22.1225       17.3219       21.0985       23.4618       22.0038       23.4963       26.3864       31.9631       42.4297       44.4532       39.1118       35.7146       35.7007       40.1896       33.2138       29.0195       26.6386       26.5732       26.3016       27.9898       30.1256       30.2252       35.4341       42.5741       37.7383       33.1304       30.8846       30.1552       27.5153       26.3831       28.9436       29.5243       28.4386       35.1762       37.5821       36.2824       38.2489       45.9545       51.6325       48.6532       50.1662       58.5833       72.9175       71.1934       73.3326       79.1969       95.0121       86.5265       74.6655       55.0908       45.6042       42.9668       36.5355       39.4296       38.9888       33.9881       41.5464       36.3125       48.6777       59.1493       55.4123       81.5436       80.4013       83.3572       83.3358       68.0945       67.8117       62.6756       55.5531       71.8857       79.9343       84.4875       77.2353       78.8065       80.2280       81.7010       80.3785       71.8599       66.7207       68.4632       72.1701       65.3641       64.1977       65.1925       61.1317       63.9090       64.4538       60.3443       58.7310       58.8285       54.4985       58.2398       61.6560       60.9286       59.0749       62.1558       59.3752       91.1688       97.9331       53.9827       94.6307       48.9359       54.8033       46.0542       43.1662       44.3796       47.3451       50.7453       46.1602       41.2195       40.4564       43.0112       40.4341       30.5364       31.7520       33.0198       33.1468       30.2815       32.0234       34.6905        0.0000        0.0000        0.0000        0.0000        0.0000        0.0000        0.0000        0.0000        0.0000        0.0000        0.0000        0.0000        0.0000        0.0000        0.0000        0.0000        0.0000        0.0000        0.0000        0.0000        0.0000        0.0000        0.0000        0.0000        0.0000        0.0000        0.0000        0.0000        0.0000        0.0000        0.0000        0.0000        0.0000        0.0000        0.0000        0.0000        0.0000        0.0000        0.0000        0.0000        0.0000        0.0000        0.0000        0.0000        0.0000        0.0000        0.0000        0.0000        0.0000        0.0000        0.0000        0.0000        0.0000        0.0000        0.0000
        0.0000        0.0000        0.0000        0.0000        0.0000        0.0000        0.0000        0.0000        0.0000        0.0000        0.0000        0.0000        0.0000        0.0000        0.0000        0.0000        0.0000        0.0000        0.0000        0.0000       12.9530        9.7226       16.3200        5.5897        4.7554        9.9546        8.1357        5.6507        5.2109        1.8586        1.8996        2.0555        2.4389        2.1236        3.3199        5.0239        2.7202        1.7903        2.0837        5.1659        2.9280        4.5474        6.9888        5.4300        5.8140        6.2820        6.6060        3.6781        2.9301        3.0895        4.0109        8.3026        8.0178        7.1822        7.4611       11.2505       12.8470       12.0086       12.1202        9.9231        7.9208        7.1457        6.9715       10.0989       13.9164       14.8248       18.4562       17.9305       17.8694       18.7736       22.4358       18.2078       21.1076       21.3627       20.6861       25.0237       28.4656       24.0643       25.9094       24.6590       24.8100       25.9819       25.9006       28.4596       31.2902       35.1577       36.4755       33.3146       39.2310       30.7939       25.2859       27.9292       28.5835       27.4264       28.5110       30.6391       35.0006       38.5921       38.4241       34.1581       31.4714       28.8319       31.8415       28.3600       27.9017       28.2798       26.2438       33.3541       40.9909       42.2910       48.5632       54.4310       57.6065       53.7750       59.7891       60.1270       69.3279       72.1328       71.7471       76.4557       95.9157       77.4269       62.2046       67.1635       64.7738       54.3743       40.8294       38.5189       34.4667       37.0440       45.6604       44.6129       44.8475       56.4697       70.5633       79.5121      103.2109      105.0720       90.1081       80.4423       81.4801       70.5647       74.5296       81.4509       92.8560       95.9772       87.8869       91.6479       91.8832       86.9406       97.5447       93.0512       83.2608       79.6361       81.1725       69.0130       67.6754       72.3776       71.8531       68.6333       67.0622       67.1437       72.0896       61.6784       54.4660       54.7724       54.9154       61.3237       60.5111       62.4614       60.5382       65.9720       87.2736       58.7457       60.1641       57.8571       51.8905       48.6952       48.9411       45.3183       47.8620       70.1941       54.2162       46.5282       44.2510       41.2552       36.6081       29.7704       36.0651       32.4601       32.5794       29.9535       32.3027       33.1260       35.9593        0.0000        0.0000        0.0000        0.0000        0.0000        0.0000        0.0000        0.0000        0.0000        0.0000        0.0000        0.0000        0.0000        0.0000        0.0000        0.0000        0.0000        0.0000        0.0000        0.0000        0.0000        0.0000        0.0000        0.0000        0.0000        0.0000        0.0000        0.0000        0.0000        0.0000        0.0000        0.0000        0.0000        0.0000        0.0000        0.0000        0.0000        0.0000        0.0000        0.0000        0.0000        0.0000        0.0000        0.0000        0.0000        0.0000        0.0000        0.0000        0.0000        0.0000        0.0000        0.0000        0.0000        0.0000
        0.0000        0.0000        0.0000        0.0000        0.0000        0.0000        0.0000        0.0000        0.0000        0.0000        0.0000        0.0000        0.0000        0.0000        0.0000        0.0000        0.0000        0.0000        0.0000        0.0000        0.0000       26.9078       29.9340       17.9371       16.3748       33.5481       29.4187       10.5565       11.7286        8.9444        6.3787        5.4080        4.6184        4.9821        4.6776       10.7535        8.5331        9.8343        9.8520        6.6008        9.5106        9.1208       10.1643        7.1953        6.8864        7.1110        5.5827        3.4926        4.6356        4.1076        5.3909        7.4149        8.0631        7.5750        7.4264        6.3686        6.3083        6.8957        8.7958        7.2022        8.3487        7.5179        9.4525       11.6510       14.1789       18.7953       23.8472       26.5005       28.0107       32.9760       27.8698       28.8005       26.2766       27.0776       37.2331       54.7740       52.1102       31.6426       29.5603       28.0144       30.5746       24.2069       25.2463       28.8244       31.9190       34.9288       36.4769       37.5852       46.6197       44.3474       36.9458       27.0525       26.8431       30.7658       28.7543       30.8495       36.4688       37.9865       42.6180       37.0167       30.5598       27.8920       35.4875       40.6437       31.4532       28.9869       27.4878       32.5585       34.9638       38.0351       42.4961       63.2053       67.3326       63.4316       61.2966       65.1603       65.8417       67.5057       83.2210       99.4292      104.1533       77.0924       63.9731       59.1321       51.4651       47.1928       38.8966       38.2806       37.2665       35.7358       41.4101       57.3572       64.7216       72.5596      106.0920      112.4604      129.7829      124.4177      102.5291       98.1451      100.9568       92.7936      102.6245      108.5846      115.4396      121.9048      107.6829      101.8833      104.4221      105.6008      100.7994       89.6029       90.2913       89.1921       88.4878       81.0356       79.9475       74.8646       72.7531       73.2981       68.8474       64.9204       61.4582       62.2839       54.6954       53.8233       58.8222       58.3107       64.9127       60.9075       59.7202       64.4828       71.4392       69.1803       55.3239       49.1529       44.8754       43.5721       38.5472       41.1124       61.8513       64.8203       45.3432       36.8387       42.8403       33.6486       33.0221       34.8295       38.8851       34.3743       49.5000       41.5420       42.5812       40.1017       36.9144       35.3100        0.0000        0.0000        0.0000        0.0000        0.0000        0.0000        0.0000        0.0000        0.0000        0.0000        0.0000        0.0000        0.0000        0.0000        0.0000        0.0000        0.0000        0.0000        0.0000        0.0000        0.0000        0.0000        0.0000        0.0000        0.0000        0.0000        0.0000        0.0000        0.0000        0.0000        0.0000        0.0000        0.0000        0.0000        0.0000        0.0000        0.0000        0.0000        0.0000        0.0000        0.0000        0.0000        0.0000        0.0000        0.0000        0.0000        0.0000        0.0000        0.0000        0.0000        0.0000        0.0000        0.0000
        0.0000        0.0000        0.0000        0.0000        0.0000        0.0000        0.0000        0.0000        0.0000        0.0000        0.0000        0.0000        0.0000        0.0000        0.0000        0.0000        0.0000        0.0000        0.0000        0.0000        0.0000       37.2213       27.5624       22.8928       22.6894       31.4870       33.9771       13.1953        9.9939       11.0020        7.8158        3.9332        3.4486        3.8809        5.2439        6.1111        9.3655       10.7620        8.7210        7.0258        9.9870       10.3593       12.6079       11.2999        7.1455        6.6481        5.2730        2.8974        1.9015        3.5056        4.4233        4.3266        5.9750        7.0490        6.7353        8.3627        7.8878        8.2437        7.3668        7.4976       11.6371        9.9077       10.7179       12.8876       15.9980       19.0377       20.6486       24.1388       24.7658       26.0943       17.0636       19.8777       23.3717       33.4293       38.5755       51.1241       41.1943       31.2281       30.2733       29.1900       32.4220       27.7544       26.7112       34.0054       35.7067       33.9634       34.3651       29.3128       30.3949       31.1619       32.8326       31.2805       31.1638       31.0133       30.7066       34.6865       36.9636       35.8704       34.1924       32.6640       28.4309       27.9616       32.2573       34.3134       37.0195       31.6475       31.0870       33.1158       32.7663       38.0058       40.1109       57.2791       62.6195       61.4288       56.6645       78.6663       84.6395       97.0393       88.9671       74.7198       72.6910       66.7786       48.9171       43.7955       36.5193       26.9654       28.7800       33.4614       36.7590       42.7264       46.6476       74.7795       75.9677       71.1832       77.4501       95.7267      127.7360      122.7848      114.3211      109.0270      120.4338      126.9890      136.0938      139.6745      146.2665      136.5965      137.3355      124.1354      120.9232      121.1038      121.2210      111.6676      113.7259      119.9475      111.7244       89.2088       90.8450       78.5374       80.9296       78.7754       65.4416       64.1913       57.5290       59.2470       57.3842       58.1670       63.6446       61.7675       68.1019       64.0112       63.8768       64.1325       71.3373       60.2872       48.3556       44.1109       55.1121       53.0706       41.5533       38.7443       54.9556       50.3229       43.5263       28.0761       30.2899       44.0150       41.5310       40.1735       40.5505       38.9367       54.5673       50.2552       60.5089       45.1895       40.4762       37.5300        0.0000        0.0000        0.0000        0.0000        0.0000        0.0000        0.0000        0.0000        0.0000        0.0000        0.0000        0.0000        0.0000        0.0000        0.0000        0.0000        0.0000        0.0000        0.0000        0.0000        0.0000        0.0000        0.0000        0.0000        0.0000        0.0000        0.0000        0.0000        0.0000        0.0000        0.0000        0.0000        0.0000        0.0000        0.0000        0.0000        0.0000        0.0000        0.0000        0.0000        0.0000        0.0000        0.0000        0.0000        0.0000        0.0000        0.0000        0.0000        0.0000        0.0000        0.0000        0.0000        0.0000
        0.0000        0.0000        0.0000        0.0000        0.0000        0.0000        0.0000        0.0000        0.0000        0.0000        0.0000        0.0000        0.0000        0.0000        0.0000        0.0000        0.0000        0.0000        0.0000        0.0000        0.0000       47.4124       45.5616       32.2392       21.1160       22.0013       24.6037       10.3183        9.3342        8.3101        6.7483        3.3496        3.9301        6.0520        7.3729        7.8746       10.1193       13.5835       14.3524        9.0885        6.8645        7.8839        9.9420        6.2416        5.3641        6.9313        7.0576        6.7762        8.9518        6.3172        7.6969        8.3539        7.3221        3.8072        8.3644       14.0268       14.6497       10.6872        7.1262        7.9043       11.2833        9.2321       11.6139       12.8543       14.3716       16.2917       21.6831       20.9062       17.1953       20.4762       19.1672       24.2434       21.0211       30.4632       37.4096       34.6003       31.0350       30.5929       33.7444       26.9098       30.5723       31.9993       29.9039       32.7222       31.4622       33.4004       32.3442       28.6781       34.3448       32.6022       29.0379       31.7699       30.7690       28.8348       34.4976       38.9818       37.0719       36.2075       35.8726       28.9436       29.9661       27.7351       31.6904       30.4142       28.6535       27.1798       32.2929       43.3269       40.4192       38.3314       38.6513       55.2343       60.1947       60.1313       57.0360       64.2088       83.4975       83.3760       69.1528       72.4825       68.3233       69.6123       58.3807       49.6530       37.5493       27.5180       23.9653       30.0434       34.3983       37.9243       40.1041       52.6399       56.4258       69.4502       91.7247      115.7913      151.4670      152.7342      154.2606      153.3705      141.7898      145.6757      142.7978      144.2625      146.9357      151.9025      152.6710      143.3964      135.0184      144.0773      141.6352      135.0499      125.8008      115.8880      106.3738       83.4263       83.8650       69.7674       74.7250       69.5931       62.4734       56.6193       56.6564       59.9686       57.3167       53.7131       59.2355       64.7868       63.2601       62.0445       60.8880       59.0086       56.7662       52.4365       47.9836       43.4797       42.9614       43.3990       34.8297       37.3075       43.3883       45.8651       59.8836       34.1404       36.2909       39.2397       43.0732       63.1334       48.4585       53.4307       75.0643       40.5774       48.7166       52.4097       49.0355       43.0800        0.0000        0.0000        0.0000        0.0000        0.0000        0.0000        0.0000        0.0000        0.0000        0.0000        0.0000        0.0000        0.0000        0.0000        0.0000        0.0000        0.0000        0.0000        0.0000        0.0000        0.0000        0.0000        0.0000        0.0000        0.0000        0.0000        0.0000        0.0000        0.0000        0.0000        0.0000        0.0000        0.0000        0.0000        0.0000        0.0000        0.0000        0.0000        0.0000        0.0000        0.0000        0.0000        0.0000        0.0000        0.0000        0.0000        0.0000        0.0000        0.0000        0.0000        0.0000        0.0000        0.0000
        0.0000        0.0000        0.0000        0.0000        0.0000        0.0000        0.0000        0.0000        0.0000        0.0000        0.0000        0.0000        0.0000        0.0000        0.0000        0.0000        0.0000        0.0000        0.0000        0.0000        0.0000       49.9685       44.2491       37.9444       27.7944       16.3881       15.6769        7.9228        6.7863        5.0419        4.3992        6.3518        9.2472        8.8017        9.8957        7.9873        8.5035        8.3498        8.3126        6.2553        7.9515        6.8083        6.1403        4.6939        7.2618        7.4465        7.6392        4.4709        5.9031        6.5060        7.7046       10.0177        8.9005        6.7768       11.2299       10.9983       10.4721       13.3706       10.9509        7.2810        8.9806       10.5416       13.7532       13.0691       15.1852       19.0536       21.2182       23.4074       18.3489       17.7615       19.6337       21.0345       20.9390       29.9321       32.4094       26.8451       27.8041       26.0298       26.6550       23.7872       30.2852       30.1023       34.0836       32.6817       31.1683       37.2940       34.5957       33.5592       38.2466       43.4842       40.0711       45.0500       51.0491       41.4550       34.0720       29.7617       33.1753       32.4868       32.4812       24.4463       25.6393       24.5056       22.2031       24.0839       21.5901       22.1090       26.1868       34.3384       35.3522       38.3183       40.1774       53.4083       67.4541       57.8489       55.0232       72.1670       66.0520       67.7663       66.1088       61.8440       59.8815       58.8019       53.9831       36.9604       30.9670       18.1899       20.5019       24.1192       26.7877       31.4503       42.8485       57.5231       53.3713       74.7698       91.1629      108.4357      150.0139      154.9799      190.3120      188.8664      177.2070      177.5564      179.2315      174.9602      161.5800      162.0313      157.3025      153.0554      149.6103      142.0599      146.2227      129.5258      110.6074      112.4828       93.0105       77.6237       73.2506       67.7564       74.5956       66.1502       60.7740       59.7034       57.2502       61.6757       59.8228       57.1095       64.1329       62.9741       56.5817       55.4665       54.1825       55.1383       55.3064       54.5092       52.1167       45.6182       41.9037       37.6280       37.9343       37.9378       38.7320       40.9708       52.4672       43.5946       41.0247       41.5749       46.8074       61.6649       55.4698       50.9886       73.4516       45.6466       41.5739       44.2325       49.7661        0.0000        0.0000        0.0000        0.0000        0.0000        0.0000        0.0000        0.0000        0.0000        0.0000        0.0000        0.0000        0.0000        0.0000        0.0000        0.0000        0.0000        0.0000        0.0000        0.0000        0.0000        0.0000        0.0000        0.0000        0.0000        0.0000        0.0000        0.0000        0.0000        0.0000        0.0000        0.0000        0.0000        0.0000        0.0000        0.0000        0.0000        0.0000        0.0000        0.0000        0.0000        0.0000        0.0000        0.0000        0.0000        0.0000        0.0000        0.0000        0.0000        0.0000        0.0000        0.0000        0.0000        0.0000
        0.0000        0.0000        0.0000        0.0000        0.0000        0.0000        0.0000        0.0000        0.0000        0.0000        0.0000        0.0000        0.0000        0.0000        0.0000        0.0000        0.0000        0.0000        0.0000        0.0000        0.0000        0.0000       54.6233       77.3861       83.5021       79.1743       62.2755        8.3421        5.2210        7.3714       10.0716       12.6665        9.3841       21.4576       22.5693       13.9229       12.2388       23.2276       23.0653       17.9569       16.1411        9.0332       11.6956        9.4457       13.9269       17.5391       16.5523        8.5045        9.2418        9.8786       13.6081       18.7518       17.6822       14.5356       19.0345       10.4519       12.0793       13.2837       18.4655       12.0619       11.8583       14.5763       16.2528       15.3997       17.4265       19.3459       19.1408       14.5322       13.7538       15.6254       15.8583       22.0872       26.4045       26.6399       29.1494       25.1685       26.8329       28.2479       33.1435       29.8309       30.7075       34.1286       37.7278       37.5578       44.8813       39.9884       43.0574       45.0055       44.0878       44.6949       48.5991       28.2716       28.0840       37.4295       31.5671       23.6845       23.2714       23.0899       26.2527       16.9343       16.4114       16.4289       15.3002       21.1216       22.6355       25.9771       31.0994       36.8248       36.1193       38.0128       39.2604       51.2086       65.3149       62.2815       56.8149       86.8848       71.1146       62.3296       58.7652       63.5207       55.0084       60.3818       49.6571       45.5736       27.1612       22.6624       25.6447       28.1658       34.2637       40.3150       48.2659       63.1857       65.7645       97.7166      142.4073      139.7248      143.8360      167.9458      206.9146      228.5508      222.3288      231.8637      201.0240      196.9818      188.9914      198.6416      184.2258      163.9820      153.2260      140.0727      121.9842      105.7588      103.7929       99.7313       79.7118       67.0729       66.6471       68.4843       69.7072       61.5783       57.5408       60.3459       47.0918       42.5803       47.5025       51.5424       49.6067       46.1385       49.1419       53.9759       57.9336       58.2889       56.0300       50.6388       44.4783       56.0661       45.2235       38.3555       37.0545       41.7955       46.8623       50.6695       50.3134       53.1671       56.6301       61.5261       67.7324       55.9572       61.5144       66.0169       65.5172       45.5732       45.7656       53.3716       57.8092       68.4101       68.0490       71.5708       74.4257        0.0000        0.0000        0.0000        0.0000        0.0000        0.0000        0.0000        0.0000        0.0000        0.0000        0.0000        0.0000        0.0000        0.0000        0.0000        0.0000        0.0000        0.0000        0.0000        0.0000        0.0000        0.0000        0.0000        0.0000        0.0000        0.0000        0.0000        0.0000        0.0000        0.0000        0.0000        0.0000        0.0000        0.0000        0.0000        0.0000        0.0000        0.0000        0.0000        0.0000        0.0000        0.0000        0.0000        0.0000        0.0000        0.0000        0.0000        0.0000        0.0000        0.0000
        0.0000        0.0000        0.0000        0.0000        0.0000        0.0000        0.0000        0.0000        0.0000        0.0000        0.0000        0.0000        0.0000        0.0000        0.0000        0.0000        0.0000        0.0000        0.0000        0.0000        0.0000        0.0000        0.0000        0.0000        0.0000        0.0000       36.8100        7.5086        4.5806        7.4711        9.1157        6.3139        2.2207        6.2042       12.6632        7.3593       12.9840       15.9937       22.0412       12.4574       15.8570       10.8507       12.3502        8.0053       10.5299       14.5006       13.6520        9.0199        8.4131        8.0453       11.1342       11.1347       15.5988       15.9671       23.4427       13.0583       14.3232       13.8845       16.3393       11.2793       13.1870       11.2179       15.4554       18.2581       19.0546       18.0875       15.9495       12.5908       13.4720       15.4677       23.2197       24.5799       21.5407       20.0477       22.2374       23.3601       25.7740       26.3414       28.6118       27.0824       30.1040       32.1631       34.5235       36.8087       40.1843       59.8725       47.0382       72.1931       62.0659       46.6179       43.6149       30.5914       32.5021       30.4470       30.5507       24.4512       25.6334       17.8443       17.7193       14.5541       14.1366       13.6771       14.6440       20.8002       28.0296       34.7518       27.7663       29.8497       32.8384       34.0912       35.4649       50.5472       55.4439       58.9508       62.1617       70.1174       54.0545       50.5637       43.4735       46.2882       50.2570       40.1825       36.0889       30.6586       28.0830       25.3819       27.8097       38.9493       41.1282       54.4654       62.6544       63.1998       83.7334      101.8350      124.2236      145.9010      173.2129      192.3368      247.2513      224.6866      227.9583      235.5174      186.8930      194.1306      193.5752      200.3664      172.7104      146.5751      158.8517      138.4115      131.3208      110.2983      102.0471       84.0850       64.7234       62.5419       57.3770       57.4713       52.8690       51.2121       52.9740       56.1477       45.9357       41.9233       48.1905       53.1291       52.2825       44.5452       50.0731       55.9592       58.1677       52.2256       52.2223       43.9615       42.7847       57.0965       41.7845       39.1363       40.6889       48.2956       53.8269       56.9507       58.1925       83.9051       80.7354       67.2790       62.4195       43.2596       50.5286       58.8400       73.0509       44.9376       73.5264       63.4477       64.1039       66.7402       67.0995       72.1190       74.0357        0.0000        0.0000        0.0000        0.0000        0.0000        0.0000        0.0000        0.0000        0.0000        0.0000        0.0000        0.0000        0.0000        0.0000        0.0000        0.0000        0.0000        0.0000        0.0000        0.0000        0.0000        0.0000        0.0000        0.0000        0.0000        0.0000        0.0000        0.0000        0.0000        0.0000        0.0000        0.0000        0.0000        0.0000        0.0000        0.0000        0.0000        0.0000        0.0000        0.0000        0.0000        0.0000        0.0000        0.0000        0.0000        0.0000        0.0000        0.0000        0.0000        0.0000
        0.0000        0.0000        0.0000        0.0000        0.0000        0.0000        0.0000        0.0000        0.0000        0.0000        0.0000        0.0000        0.0000        0.0000        0.0000        0.0000        0.0000        0.0000        0.0000        0.0000        0.0000        0.0000        0.0000        0.0000        0.0000        0.0000        0.0000        5.8432        7.4004        9.0062        7.1560        5.3808        7.1501       10.9971        9.1296       10.3402       13.8861        9.4296        7.4672        6.7499        5.0139        5.2077        8.0732        5.0806       10.7251        8.2792        7.9817        3.8209        6.0121        7.4884       11.3270        9.9354       12.3390       11.1709       13.8970        6.0468        8.1769        8.0423       13.5856       11.2449       12.5628       11.0606       13.2825       13.9806       16.0453       14.2927       14.7354       13.1063       15.4062       18.3242       18.8073       13.3956       13.6960       15.0245       16.3176       21.0740       22.6038       24.3428       25.5896       26.1994       25.7047       31.8050       32.9115       33.1542       38.4095       45.5609       40.2017       58.3798       52.5701       50.7434       58.1059       32.7122       29.9425       28.9312       31.9760       26.1367       19.6414       17.0353       15.3279       12.7826       11.6487       11.3640       12.4059       18.2104       19.2675       22.7098       18.7666       23.0976       24.0142       26.2453       30.5451       45.5147       54.2120       51.4732       48.1283       47.2456       40.8654       36.7906       38.6086       43.9798       44.7225       40.9491       48.5743       39.3653       36.0492       35.5810       30.1904       40.8420       47.0977       56.3838       62.3981       68.3612       82.7803       96.4073      137.0910      199.7976      206.0760      237.7272      258.5683      242.1731      216.3952      198.0889      189.5394      197.7819      185.7634      167.7351      173.3499      160.4332      167.3128      150.0750      148.6059      116.2335      102.8723       76.0760       65.1963       58.5186       95.9643       51.7568       50.3889       45.6271       43.2915       48.6645       48.3825       53.9458       48.2006       52.6030       55.6366       58.3708       51.7084       53.4876       49.9043       46.7745       43.7365       42.7523       42.7625       51.2509       43.7460       44.3231       46.6945       62.2003       62.9311       61.9440       75.2978       81.2815       73.4616       59.6244       50.3905       40.3238       49.8846       47.3584       68.8195       58.8229       59.2093       52.6356       55.2361       58.7350       64.7841       67.5639       69.0653       46.8900        0.0000        0.0000        0.0000        0.0000        0.0000        0.0000        0.0000        0.0000        0.0000        0.0000        0.0000        0.0000        0.0000        0.0000        0.0000        0.0000        0.0000        0.0000        0.0000        0.0000        0.0000        0.0000        0.0000        0.0000        0.0000        0.0000        0.0000        0.0000        0.0000        0.0000        0.0000        0.0000        0.0000        0.0000        0.0000        0.0000        0.0000        0.0000        0.0000        0.0000        0.0000        0.0000        0.0000        0.0000        0.0000        0.0000        0.0000        0.0000        0.0000
        0.0000        0.0000        0.0000        0.0000        0.0000        0.0000        0.0000        0.0000        0.0000        0.0000        0.0000        0.0000        0.0000        0.0000        0.0000        0.0000        0.0000        0.0000        0.0000        0.0000        0.0000        0.0000        0.0000        0.0000        0.0000        0.0000        0.0000        0.0000        0.0000        0.0000        7.7534        8.8311        1.9506        2.2503        7.3149       10.1214       20.6870        9.3031        3.5307        2.5129        2.4552        2.6024        3.8894        5.6607        8.9120        4.1523        2.9976        2.7230        3.4120        3.5546        5.9564        8.5213       10.8169       10.1293        9.8948        4.0542        5.3589        9.5836        9.8367        9.8201       10.0050        9.1698       11.6584       10.0867        9.9893       10.3238       12.8033       16.4980       13.2788       14.0393       14.3270       10.4565       10.3902       11.5268       12.3041       13.2145       14.6016       19.7814       22.7108       24.3168       26.2826       25.1870       26.9751       33.7423       31.6920       33.9292       31.8167       36.3845       46.6800       40.0682       38.7501       31.8181       32.8547       28.8033       24.9471       18.9113       16.3872       20.5987       16.4003       11.6797       10.4755       10.4809       13.4919       14.8798       16.6645       15.6032       15.6296       21.0206       21.1090       22.7973       26.1666       36.0498       40.3127       39.7800       40.2246       40.2221       39.8513       35.7329       39.5198       40.7428       45.7917       46.0491       44.1177       37.9962       40.2810       42.0891       40.1790       48.2111       58.7813       57.0745       76.7480       86.2883      108.5927      147.7490      179.5723      199.5676      214.7292      198.9570      216.1509      188.4351      176.0441      182.5132      175.1810      174.5713      169.5251      181.1672      168.6104      157.0643      143.6163      149.9321      140.2726      111.2344       93.9372       74.5876       63.8755       55.3299       50.9928       48.7862       47.5287       43.1707       40.0337       44.6161       57.1410       52.9760       48.9175       48.4133       47.2201       67.2348       77.1935       53.9729       60.5520       52.9812       58.7048       48.4572       49.3750       46.4426       48.1875       52.0895       52.5780       62.0645       61.5051       68.9464       64.9202       74.2494       61.3214       53.0800       53.0792       43.0618       44.6106       44.7419       55.4125       50.0249       44.6898       53.6632       52.6987       55.4846       57.3558       64.0630       70.0279       46.9200        0.0000        0.0000        0.0000        0.0000        0.0000        0.0000        0.0000        0.0000        0.0000        0.0000        0.0000        0.0000        0.0000        0.0000        0.0000        0.0000        0.0000        0.0000        0.0000        0.0000        0.0000        0.0000        0.0000        0.0000        0.0000        0.0000        0.0000        0.0000        0.0000        0.0000        0.0000        0.0000        0.0000        0.0000        0.0000        0.0000        0.0000        0.0000        0.0000        0.0000        0.0000        0.0000        0.0000        0.0000        0.0000        0.0000        0.0000        0.0000        0.0000
        0.0000        0.0000        0.0000        0.0000        0.0000        0.0000        0.0000        0.0000        0.0000        0.0000        0.0000        0.0000        0.0000        0.0000        0.0000        0.0000        0.0000        0.0000        0.0000        0.0000        0.0000        0.0000        0.0000        0.0000        0.0000        0.0000        0.0000        0.0000        0.0000        0.0000        0.0000       27.0480       19.4354        0.0000        0.0000       11.4413       22.3491       34.6429       52.8000       12.5534       13.6885       13.4168       15.8817       19.8927       19.2062       26.1280       31.4732       18.1644       19.4856       15.7187       21.3283       13.4521       11.3115       11.9538       11.6561        5.6309        7.1129       11.2319       12.7665        9.0363        8.8081        9.7768        8.7900        9.3692        9.6662       10.7895       10.0807        8.5959        8.7746       10.5060        9.5599        5.7546        8.9417        5.5498        6.6571       21.3151       11.3952       19.9362       26.8919       37.7655       38.9341       40.8142       46.0016       66.5350       74.7299       59.6151       67.8273       44.0371       54.3555       54.2052       63.8515      104.4892      119.7154       98.1599       91.5802       49.9554       36.4792       37.2574       28.4036       15.7634       12.1842       17.7363       32.6870       20.5402       22.0844       24.5323       17.2142       18.3258       16.3188       21.6287       21.0462       29.9097       33.7873       34.8895       47.2504       35.2931       33.3521       30.5659       33.0065       39.1936       40.2148       40.6051       47.9943       41.6141       39.9070       47.2190       60.1912       67.8748       74.8414       88.6565      102.6265      144.4096      164.0876      186.3880      163.9621      169.2690      183.6293      194.5836      184.1710      162.8122      158.4979      160.8389      172.4709      156.6682      161.7090      173.9833      147.2370      124.3608      123.2066      122.5588      111.3563       99.9181       84.3094       75.4103       63.0276       50.4679       49.9396       44.4571       44.3819       50.2317       65.8884       50.6079       47.0334       50.9727       50.6140       47.9112       48.8288       52.7329       82.9631       67.5681       70.4646       79.3168       77.3769       64.9306       54.3747       57.1259       65.3644       67.7158       76.2572       62.8838       62.5139       59.8243       65.5073       61.8341       51.1258       48.7815       51.2838       54.0777       56.7061       50.9533       49.8360       48.6569       44.4337       48.1430       51.0143       63.2469       56.0611       57.9455        0.0000        0.0000        0.0000        0.0000        0.0000        0.0000        0.0000        0.0000        0.0000        0.0000        0.0000        0.0000        0.0000        0.0000        0.0000        0.0000        0.0000        0.0000        0.0000        0.0000        0.0000        0.0000        0.0000        0.0000        0.0000        0.0000        0.0000        0.0000        0.0000        0.0000        0.0000        0.0000        0.0000        0.0000        0.0000        0.0000        0.0000        0.0000        0.0000        0.0000        0.0000        0.0000        0.0000        0.0000        0.0000        0.0000        0.0000        0.0000        0.0000        0.0000        0.0000
        0.0000        0.0000        0.0000        0.0000        0.0000        0.0000        0.0000        0.0000        0.0000        0.0000        0.0000        0.0000        0.0000        0.0000        0.0000        0.0000        0.0000        0.0000        0.0000        0.0000        0.0000        0.0000        0.0000        0.0000        0.0000        0.0000        0.0000        0.0000        0.0000        0.0000        0.0000        0.0000        0.0000        0.0000        0.0000        0.0000        0.0000        9.6314       18.6034        6.8007       22.2293       22.6671       21.9516       27.1416       24.0716       30.8826       33.6133       15.8608       17.9316       15.2271       15.6243        7.5147        6.3162        8.5723       10.3263        5.5280        6.3512        8.3357       10.7909        7.9543        6.8053       10.3469        8.6152        9.1657        7.7500       11.1166        7.4893        5.4034        6.2610        7.8080        7.1093        5.7575        6.3223        7.0330        7.9608       19.7055       21.5782       23.2766       30.9915       38.2250       38.5514       38.2853       35.3544       31.8702       31.1334       35.6205       46.1624      216.0341       34.7603       43.5208       61.9320      102.2563       84.1792       88.8680       75.6007       39.5064       22.0957       20.3351       18.8833        9.2556        8.4770       11.9408       11.7162        9.9990       14.3647       17.3307       17.0036       16.9386       14.1082       15.2087       18.7870       30.0188       31.8749       36.5177       49.7310       31.6020       30.4723       29.8095       33.3918       44.7600       44.6027       46.7587       46.5145       47.5760       41.3633       54.5216       60.8695       69.3400       84.7356       94.0790      114.9832      174.6947      183.5729      169.8371      158.6733      175.1631      191.7450      177.2887      177.6042      179.8120      170.9986      159.7362      166.1447      145.8077      149.7995      125.0396      120.8416      110.1789      105.0857      106.4134      102.7001       94.1201       85.7883       78.5263       67.1983       57.2105       61.1610       56.6730       55.1108       43.3524       45.2826       44.2405       44.0642       50.3387       49.1337       51.0499       55.2410       60.0459       67.1289       61.8454       69.9596       77.3769       61.9923       61.9887       68.7705       67.6052       69.0523       76.4642       87.1132       74.5125       75.0158       65.7232       84.6986       74.1474       57.7402       56.6863       51.4966       60.2548       72.2141       65.4368       60.3454       50.2688       57.3579       51.2849       60.9891       65.2421       49.7768        0.0000        0.0000        0.0000        0.0000        0.0000        0.0000        0.0000        0.0000        0.0000        0.0000        0.0000        0.0000        0.0000        0.0000        0.0000        0.0000        0.0000        0.0000        0.0000        0.0000        0.0000        0.0000        0.0000        0.0000        0.0000        0.0000        0.0000        0.0000        0.0000        0.0000        0.0000        0.0000        0.0000        0.0000        0.0000        0.0000        0.0000        0.0000        0.0000        0.0000        0.0000        0.0000        0.0000        0.0000        0.0000        0.0000        0.0000        0.0000        0.0000        0.0000        0.0000        0.0000
        0.0000        0.0000        0.0000        0.0000        0.0000        0.0000        0.0000        0.0000        0.0000        0.0000        0.0000        0.0000        0.0000        0.0000        0.0000        0.0000        0.0000        0.0000        0.0000        0.0000        0.0000        0.0000        0.0000        0.0000        0.0000        0.0000        0.0000        0.0000        0.0000        0.0000        0.0000        0.0000        0.0000        0.0000        0.0000        0.0000        0.0000        0.0000        0.0000        7.1152        8.5889        8.3518       14.1673       29.6287       23.6263       25.9554       26.9108        8.5230       10.9288       16.1222       16.0526       11.0297        6.3422        6.6664        9.1782        4.8093        4.7355        3.9019        5.2705        6.1247        5.1114        5.1611        5.0376        4.4062        4.2186        5.1585        6.8826        4.7877        5.0639        4.7481        3.7438        3.8433        7.7014        4.3198        4.7106        8.9520       13.6845       21.0063       25.5144       31.1836       34.9341       35.5317       34.9568       35.1230       26.0768       24.8947       33.4781       34.3041       38.9151       34.7808       39.3699       79.8638       70.3670       72.3634       47.0340       31.5216       28.8003       26.4461       19.5699       14.1493       10.5796       12.0199       12.8995        7.4299        6.5599       12.2231       15.1331       15.2380       12.6015       14.3331       17.2582       27.2573       32.6749       34.2661       38.3079       29.0880       31.9882       34.2474       32.4416       40.3666       46.9286       52.3072       49.6220       43.2177       42.1833       54.0832       56.4390       63.1354       82.1444      105.4158      116.7255      160.1799      168.2291      154.5744      149.5593      157.8442      168.5247      160.1865      175.1805      160.1372      178.5109      185.2675      159.9498      147.1878      145.6161      131.4729      110.6577      102.0401       98.9296       98.7232      102.2614       92.4795       82.7967       79.0237       82.4528       66.5379       61.8486       55.4596       63.5146       59.3153       57.0419       50.5169       55.6627       54.8458       57.1787       59.6821       61.0051       64.7233       72.1604       70.1466       75.6435       75.4545       70.4471       66.6660       74.7958       64.6304       71.2243       64.0937       68.2603       80.6034       85.4892       63.5750       62.4778       50.7201       50.7619       53.1218       52.2045       60.3761       68.2444       69.0437       64.6630       50.5976       48.3568       44.1101       43.1730       45.1798       50.4484        0.0000        0.0000        0.0000        0.0000        0.0000        0.0000        0.0000        0.0000        0.0000        0.0000        0.0000        0.0000        0.0000        0.0000        0.0000        0.0000        0.0000        0.0000        0.0000        0.0000        0.0000        0.0000        0.0000        0.0000        0.0000        0.0000        0.0000        0.0000        0.0000        0.0000        0.0000        0.0000        0.0000        0.0000        0.0000        0.0000        0.0000        0.0000        0.0000        0.0000        0.0000        0.0000        0.0000        0.0000        0.0000        0.0000        0.0000        0.0000        0.0000        0.0000        0.0000        0.0000
        0.0000        0.0000        0.0000        0.0000        0.0000        0.0000        0.0000        0.0000        0.0000        0.0000        0.0000        0.0000        0.0000        0.0000        0.0000        0.0000        0.0000        0.0000        0.0000        0.0000        0.0000        0.0000        0.0000        0.0000        0.0000        0.0000        0.0000        0.0000        0.0000        0.0000        0.0000        0.0000        0.0000        0.0000        0.0000        0.0000        0.0000        0.0000        0.0000        0.0000       10.1789       11.6057        8.6031       11.1371       18.9391       22.7965       19.1398        8.4554        9.7417        9.8174       10.3976        7.1907        6.3632        6.4683        6.2122        4.3249        3.3711        3.4349        4.0680        7.3314        5.5543        5.0612        5.9804        4.0914        3.3285        5.8506        7.3546        5.8390        5.2731        4.4988        3.4861        4.1735        6.3087        4.6913        3.8263        9.5444        7.0052       12.4970       18.0353       20.6100       22.3835       24.9043       30.2711       29.2471       24.5355       29.5640       37.2144       42.6960       39.6661       42.6478       41.3184       57.3822       52.3707       51.0413       43.7469       34.7741       28.2287       24.9552       20.2203       16.6857       15.2566       11.6239       12.0483        9.6242        8.4420        8.0086        8.0257        9.8177       11.7928       14.2687       16.5974       27.3656       29.4670       35.9455       35.9064       33.9398       39.1464       40.0702       41.0990       39.5039       38.6767       43.5898       43.8673       49.3421       46.3901       49.1864       64.2744       67.3805       84.8359       94.0484      122.0842      154.3149      157.4671      145.0920      141.6757      151.8942      136.3623      154.4801      169.8429      166.9238      179.6113      169.8255      152.6425      151.4592      137.4770      122.4205      131.9790      107.6773       99.0201       97.0067       95.8230       85.3282       79.6828       73.3513       74.0351       61.4215       69.6669       79.4242       84.4487       62.7576       66.8958       56.7626       68.1858       74.3878       69.3613       71.5637       80.6041       78.4117       86.0096       80.2191       83.6782       88.6490       90.9643       77.8315       72.2444       67.6771       67.5015       60.5260       59.4529       56.5028       57.3740       50.2011       52.5093       44.1874       43.5364       43.0112       47.1692       52.8968       55.2790       57.0553       51.5484       44.4212       43.0939       42.8759       41.2261       43.1333        0.0000        0.0000        0.0000        0.0000        0.0000        0.0000        0.0000        0.0000        0.0000        0.0000        0.0000        0.0000        0.0000        0.0000        0.0000        0.0000        0.0000        0.0000        0.0000        0.0000        0.0000        0.0000        0.0000        0.0000        0.0000        0.0000        0.0000        0.0000        0.0000        0.0000        0.0000        0.0000        0.0000        0.0000        0.0000        0.0000        0.0000        0.0000        0.0000        0.0000        0.0000        0.0000        0.0000        0.0000        0.0000        0.0000        0.0000        0.0000        0.0000        0.0000        0.0000        0.0000        0.0000
        0.0000        0.0000        0.0000        0.0000        0.0000        0.0000        0.0000        0.0000        0.0000        0.0000        0.0000        0.0000        0.0000        0.0000        0.0000        0.0000        0.0000        0.0000        0.0000        0.0000        0.0000        0.0000        0.0000        0.0000        0.0000        0.0000        0.0000        0.0000        0.0000        0.0000        0.0000        0.0000        0.0000        0.0000        0.0000        0.0000        0.0000        0.0000        0.0000        0.0000        0.0000        0.0000        0.0000       31.9761       48.8305       55.8416       47.6037       13.9372       13.4795       13.6321       22.0262       31.8857       30.8088       32.0038       36.3495       33.2334       36.2728       39.2403       37.4026       19.3837       23.2050       23.9005       25.1524       15.8394       16.4839       15.8649       21.8284       33.0170       26.6522       22.8624       19.0401       28.0698       47.6940       41.9782       23.6529       17.7951        6.4228       19.2472       28.5257       69.7894       55.8563       57.2901       51.1107       62.1813       69.4430       78.6304      104.3140      101.8949      105.2011       98.0073       93.5634       58.8259       57.8777       55.3158       52.5220       41.2076       36.1572       47.8168       20.5529       25.2369       26.3385       22.2401       19.8140       13.9569       10.1888        9.2919        8.1473        9.8319       13.4287       15.4489       23.1727       32.5656       38.4157       38.0093       46.1150       52.7473       55.3667       53.5618       52.7316       42.2057       31.5493       30.8226       32.6604       37.8146       39.8078       48.2473       58.6734       79.2535       93.9503      106.1822      124.0513      138.3652      124.1344      123.0988      121.5959      134.1809      131.2226      148.2114      157.7395      163.7212      164.0178      154.9771      156.9322      139.7060      149.8821      134.9829      126.0145      117.7241      107.4443       95.1383       92.9909       95.7637       90.5689       84.3109       79.6838       85.7125       94.1061       77.5315       71.0620       59.7853       67.7509       68.0610       77.8950       82.2431       80.4691       90.2836       97.5897       89.8788       82.6022       76.6819       73.5300       65.9703       69.7977       73.3350       72.3311       62.6351       63.6199       60.4587       57.0469       53.2355       53.6867       56.1030       47.5545       46.0542       42.1382       41.8954       47.0505       56.4566       57.5313       54.8956       53.2371       47.5338       49.8520       49.4352       55.5633       39.7200        0.0000        0.0000        0.0000        0.0000        0.0000        0.0000        0.0000        0.0000        0.0000        0.0000        0.0000        0.0000        0.0000        0.0000        0.0000        0.0000        0.0000        0.0000        0.0000        0.0000        0.0000        0.0000        0.0000        0.0000        0.0000        0.0000        0.0000        0.0000        0.0000        0.0000        0.0000        0.0000        0.0000        0.0000        0.0000        0.0000        0.0000        0.0000        0.0000        0.0000        0.0000        0.0000        0.0000        0.0000        0.0000        0.0000        0.0000        0.0000        0.0000        0.0000        0.0000        0.0000        0.0000
        0.0000        0.0000        0.0000        0.0000        0.0000        0.0000        0.0000        0.0000        0.0000        0.0000        0.0000        0.0000        0.0000        0.0000        0.0000        0.0000        0.0000        0.0000        0.0000        0.0000        0.0000        0.0000        0.0000        0.0000        0.0000        0.0000        0.0000        0.0000        0.0000        0.0000        0.0000        0.0000        0.0000        0.0000        0.0000        0.0000        0.0000        0.0000        0.0000        0.0000        0.0000        0.0000        0.0000        0.0000       30.6517       44.7533       42.4809       18.0459       20.1730       24.0721       23.5232       24.9942       26.3484       36.5281       40.7987       39.3375       30.0301       36.1544       35.4792       24.9647       23.7308       17.2577       16.3702       12.4440       17.1406       11.3970       15.1848       30.2516       27.6567       32.3520       35.8966       31.4764       38.9000       28.3377       21.8709       21.4892       22.7805       21.6893       31.6377       26.3619       26.3238       29.4036       32.8781       84.9902       75.6920       94.9705      107.7794      108.1783      115.6735       98.1945       92.9499       53.6989       66.4955       60.4579       55.5482       44.2420       31.1421       26.8161       23.8231       61.0702       28.6016       44.1757       18.9510       14.1797       10.1752        8.1618       13.9338       13.3421       10.9942       15.7600       17.4615       22.3480       30.0454       28.9933       32.8304       44.1043       52.5895       53.0513       46.9390       37.6796       31.8876       32.8573       28.8247       37.5372       44.9172       52.8351       68.6162       90.1184      103.4056      111.4096      130.0596      137.1676      122.4916      125.7598      143.5103      142.1391      156.2244      176.1272      177.0614      173.4882      158.2455      151.4005      155.3349      154.4780      138.1187      129.3074      124.6619      107.6107      100.1774       90.1429       91.3319       98.3705       94.6166       93.3633       93.1757       83.8415       78.0973       69.3919       66.4328       71.8517       73.8609       75.7510       80.9766       96.4341      101.1567      127.6031      104.7651       84.6540       78.6374       69.6589       63.1864       69.4270       90.7531       75.4606       66.3577       59.8613       63.4125       60.6182       58.6759       56.9793       58.7226       56.8703       47.7921       42.0028       40.4726       41.9114       45.5549       52.2536       55.4113       53.4972       53.7204       50.4102       48.7752       67.9863       61.8795       52.5300        0.0000        0.0000        0.0000        0.0000        0.0000        0.0000        0.0000        0.0000        0.0000        0.0000        0.0000        0.0000        0.0000        0.0000        0.0000        0.0000        0.0000        0.0000        0.0000        0.0000        0.0000        0.0000        0.0000        0.0000        0.0000        0.0000        0.0000        0.0000        0.0000        0.0000        0.0000        0.0000        0.0000        0.0000        0.0000        0.0000        0.0000        0.0000        0.0000        0.0000        0.0000        0.0000        0.0000        0.0000        0.0000        0.0000        0.0000        0.0000        0.0000        0.0000        0.0000        0.0000        0.0000
        0.0000        0.0000        0.0000        0.0000        0.0000        0.0000        0.0000        0.0000        0.0000        0.0000        0.0000        0.0000        0.0000        0.0000        0.0000        0.0000        0.0000        0.0000        0.0000        0.0000        0.0000        0.0000        0.0000        0.0000        0.0000        0.0000        0.0000        0.0000        0.0000        0.0000        0.0000        0.0000        0.0000        0.0000        0.0000        0.0000        0.0000        0.0000        0.0000        0.0000        0.0000        0.0000        0.0000        0.0000        0.0000        0.0000       27.4575       21.5046       20.3997       29.5035       32.7137       30.2867       52.8727       33.4659       33.2333       29.9880       25.5476       28.0605       31.3370       26.3896       29.4006       26.4237       15.5408        8.5515        6.1235        6.1925       12.1606       30.2580       29.6047       32.6364       27.4676       29.9307       30.2729       25.8741       21.7947       14.1070       17.1111       14.0481       18.5864       15.5153       14.3434       20.2053       27.3511       92.2892       79.4963       80.6276       80.4315       72.1200       80.9961       85.0338       82.4813       49.4486       63.9437       56.8539       74.7082       39.4338       80.0948       43.3165       28.8047       36.0012       41.1544      196.6294       40.8537       19.9041       12.0010        8.5525        8.9066       10.7059       26.1595       13.0227       16.1233       23.5381       25.1747       29.1004       32.0009       36.5722       44.8859       46.3363       40.9743       35.2145       29.0377       28.3896       27.7237       39.6451       45.0883       57.8803       74.5027       91.0935      101.7308      109.3251      120.6745      111.9429      115.3547      161.0047      175.9467      172.1070      177.9211      195.0874      179.6440      175.0201      153.8731      149.9049      158.2134      153.3578      135.9301      124.8441      112.2449       99.5872       91.6445       93.7971       93.0090       95.9950      100.5432       95.6956       92.0366       84.3023       74.6768       76.9388       74.8694       73.0824       78.5711       92.2397       91.8780      111.5627      122.3608       98.8312       97.1012       90.9588       74.2751       67.2434       61.2789       70.4585       79.2149       78.7187       65.2056       56.3010       56.0509       59.8417       61.0399       57.8360       53.0809       50.7149       43.5715       39.5239       38.0764       38.9623       41.1613       49.4835       51.9920       51.9125       51.7727       55.4540       51.0495       47.5110       61.1213       51.4800        0.0000        0.0000        0.0000        0.0000        0.0000        0.0000        0.0000        0.0000        0.0000        0.0000        0.0000        0.0000        0.0000        0.0000        0.0000        0.0000        0.0000        0.0000        0.0000        0.0000        0.0000        0.0000        0.0000        0.0000        0.0000        0.0000        0.0000        0.0000        0.0000        0.0000        0.0000        0.0000        0.0000        0.0000        0.0000        0.0000        0.0000        0.0000        0.0000        0.0000        0.0000        0.0000        0.0000        0.0000        0.0000        0.0000        0.0000        0.0000        0.0000        0.0000        0.0000        0.0000        0.0000
        0.0000        0.0000        0.0000        0.0000        0.0000        0.0000        0.0000        0.0000        0.0000        0.0000        0.0000        0.0000        0.0000        0.0000        0.0000        0.0000        0.0000        0.0000        0.0000        0.0000        0.0000        0.0000        0.0000        0.0000        0.0000        0.0000        0.0000        0.0000        0.0000        0.0000        0.0000        0.0000        0.0000        0.0000        0.0000        0.0000        0.0000        0.0000        0.0000        0.0000        0.0000        0.0000        0.0000        0.0000        0.0000        0.0000        0.0000       14.3499       17.8543       21.7440       22.1284       31.1584       33.4509       48.2512       72.6965       54.7775       33.2547       43.1701       36.8444       21.8519       20.4406       22.1855       21.2649        8.3330        4.3751        5.8473       13.5315       30.5824       35.2037       35.1285       27.9812       26.8670       28.9677       25.0097       21.7352        7.0463        6.8443       24.6819       16.6848       17.3725       23.6354       43.5699       38.8241       66.3352       63.7962       58.7958       67.5148       63.6536       67.9989       68.5168       93.8675       84.0321       76.0956       67.0567       57.8057       48.2427       61.8955       45.3148       45.0652       50.4444       55.1379       47.8892       37.0308       20.4942       16.6408       13.4764       11.2533       14.0072       13.3411       12.6034       14.5937       21.8539       32.4835       27.4414       29.0676       40.8237       40.9178       45.0197       37.1326       27.3533       23.2648       24.5050       30.0947       40.3763       49.0549       63.2645       74.4789       85.8733      101.2189      108.3436      121.0338      120.5486      134.7069      168.0792      177.0553      165.9191      178.0788      187.7405      189.0258      175.8584      183.3115      175.4350      166.1733      150.7404      141.5373      132.7927      114.1462      101.0201      106.5015      107.9806      109.3795      102.9022       98.6192       95.9557      100.6382      110.9204      100.4321       86.7452       88.6828       96.0622      104.5403      106.9429      116.9862      110.8961      108.3850      100.0153       96.6766       87.4803       75.9957       65.8530       67.2907       71.8688       71.7647       66.3316       55.0306       51.4463       54.6240       56.9041       59.0861       47.9640       41.8798       40.1205       38.9520       35.0296       37.7070       36.0805       38.4019       43.8507       45.7412       48.9569       48.6214       44.5648       44.7215       47.8374       48.9987        0.0000        0.0000        0.0000        0.0000        0.0000        0.0000        0.0000        0.0000        0.0000        0.0000        0.0000        0.0000        0.0000        0.0000        0.0000        0.0000        0.0000        0.0000        0.0000        0.0000        0.0000        0.0000        0.0000        0.0000        0.0000        0.0000        0.0000        0.0000        0.0000        0.0000        0.0000        0.0000        0.0000        0.0000        0.0000        0.0000        0.0000        0.0000        0.0000        0.0000        0.0000        0.0000        0.0000        0.0000        0.0000        0.0000        0.0000        0.0000        0.0000        0.0000        0.0000        0.0000        0.0000        0.0000
        0.0000        0.0000        0.0000        0.0000        0.0000        0.0000        0.0000        0.0000        0.0000        0.0000        0.0000        0.0000        0.0000        0.0000        0.0000        0.0000        0.0000        0.0000        0.0000        0.0000        0.0000        0.0000        0.0000        0.0000        0.0000        0.0000        0.0000        0.0000        0.0000        0.0000        0.0000        0.0000        0.0000        0.0000        0.0000        0.0000        0.0000        0.0000        0.0000        0.0000        0.0000        0.0000        0.0000        0.0000        0.0000        0.0000        0.0000        0.0000        0.0000        0.0000       24.3540       24.6123       36.7529       43.6534       42.0667       63.2170       43.8979       48.1905       55.5286       57.0824       45.0375       31.5639       41.3374       25.2770       19.5145       14.3658        0.0000        0.0000       20.5144       19.2228       20.4964       23.7730       25.6890       27.0904       22.3687       26.3803       23.8017       27.7711       25.7579       42.2101       39.9868       46.1783       45.3756       45.9838       62.6245       62.3405       55.5499       43.0794       40.7226        0.0000        0.0000        0.0000        0.0000       90.2026       69.8557       66.8775       73.9638       97.1857        0.0000       92.1584       65.5288       44.7153       54.4159       30.1212       23.7652       19.1655       17.7963       29.2247       22.4048       19.0238       19.1749       20.4667       38.9873       41.7743       41.8583       58.2587       51.1398       45.2266       43.1937       38.0446       26.5443       26.3486       29.5482       43.6861       47.5321       58.3125       75.0334       82.5868       96.2500      111.7922      118.7236      135.5995      161.1060      171.5622      166.8062      162.0349      184.4880      194.7888      204.2704      203.9942      188.9401      180.2444      156.3036      148.7835      138.5182      146.0156      115.3419      118.3844      119.7829      121.0635      126.1996      114.7623      101.6300      105.8725      110.9346      149.0925      128.4364      109.6834      106.1333      109.4629      135.3623      128.8146      140.7465      124.2624      113.5226      100.4357       87.5292       78.1188       79.6289       79.9656       81.1933       75.6831       65.6226       58.3935       71.5944       61.8564       53.3774       54.8664       48.8059       41.2311       42.6421       41.7249       36.9174       35.6882       34.8801       32.8175       33.4647       34.0796       37.6558       41.8397       46.9060       44.6526       34.2754        0.0000        0.0000        0.0000        0.0000        0.0000        0.0000        0.0000        0.0000        0.0000        0.0000        0.0000        0.0000        0.0000        0.0000        0.0000        0.0000        0.0000        0.0000        0.0000        0.0000        0.0000        0.0000        0.0000        0.0000        0.0000        0.0000        0.0000        0.0000        0.0000        0.0000        0.0000        0.0000        0.0000        0.0000        0.0000        0.0000        0.0000        0.0000        0.0000        0.0000        0.0000        0.0000        0.0000        0.0000        0.0000        0.0000        0.0000        0.0000        0.0000        0.0000        0.0000        0.0000        0.0000        0.0000        0.0000        0.0000
        0.0000        0.0000        0.0000        0.0000        0.0000        0.0000        0.0000        0.0000        0.0000        0.0000        0.0000        0.0000        0.0000        0.0000        0.0000        0.0000        0.0000        0.0000        0.0000        0.0000        0.0000        0.0000        0.0000        0.0000        0.0000        0.0000        0.0000        0.0000        0.0000        0.0000        0.0000        0.0000        0.0000        0.0000        0.0000        0.0000        0.0000        0.0000        0.0000        0.0000        0.0000        0.0000        0.0000        0.0000        0.0000        0.0000        0.0000        0.0000        0.0000        0.0000        0.0000        0.0000        0.0000        0.0000        0.0000       40.5217       47.6815       47.1436        0.0000        0.0000        0.0000       35.3711       32.1454       23.7262       21.1873        0.0000        0.0000        0.0000        0.0000        0.0000        0.0000        0.0000       24.4130       23.8934       23.5609       27.5824       27.5347       30.0877       41.3952       50.9617       47.9878       48.1126       67.9976       43.5689       50.0135       55.8788       41.3723       35.9785        0.0000        0.0000        0.0000        0.0000        0.0000        0.0000      133.3322       80.1694        0.0000        0.0000        0.0000       94.8504       84.2055       58.7400       52.8319       45.1332       28.9758       19.8601       18.6960       29.2711       27.4923       15.6230       23.4667       16.7121       25.1872       29.4812       40.6353       36.7836       38.9256       40.0424       39.4287       27.6193       23.8791       24.3607       30.7523       41.4159       48.0134       76.6220       96.9545       90.5105       90.6178      111.7074      119.5909      137.8495      138.9584      131.5476      157.4618      176.4927      201.4254      194.1183      174.5967      184.5267      167.5668      157.2070      134.5954      116.0103      116.3148      116.6214      101.6417      106.0650      108.0499      103.0022      110.5441       97.7414       99.5746      102.3417      119.6930      125.6064      117.8389      142.5564      141.6397      140.9356      146.4443      150.0897      143.8076      108.7732       86.4977       79.9609       69.7744       64.3664       67.2787       74.5283       91.4906       85.9172       68.5989       56.5650       59.5330       55.3076       54.9480       55.8785       48.7964       40.1241       40.1752       41.2388       39.1088       34.3179       34.6454       31.4467       33.0822       35.9966       35.0481       31.9699       35.2803       43.6740       36.5795        0.0000        0.0000        0.0000        0.0000        0.0000        0.0000        0.0000        0.0000        0.0000        0.0000        0.0000        0.0000        0.0000        0.0000        0.0000        0.0000        0.0000        0.0000        0.0000        0.0000        0.0000        0.0000        0.0000        0.0000        0.0000        0.0000        0.0000        0.0000        0.0000        0.0000        0.0000        0.0000        0.0000        0.0000        0.0000        0.0000        0.0000        0.0000        0.0000        0.0000        0.0000        0.0000        0.0000        0.0000        0.0000        0.0000        0.0000        0.0000        0.0000        0.0000        0.0000        0.0000        0.0000        0.0000        0.0000        0.0000
        0.0000        0.0000        0.0000        0.0000        0.0000        0.0000        0.0000        0.0000        0.0000        0.0000        0.0000        0.0000        0.0000        0.0000        0.0000        0.0000        0.0000        0.0000        0.0000        0.0000        0.0000        0.0000        0.0000        0.0000        0.0000        0.0000        0.0000        0.0000        0.0000        0.0000        0.0000        0.0000        0.0000        0.0000        0.0000        0.0000        0.0000        0.0000        0.0000        0.0000        0.0000        0.0000        0.0000        0.0000        0.0000        0.0000        0.0000        0.0000        0.0000        0.0000        0.0000        0.0000        0.0000        0.0000        0.0000        0.0000        0.0000        0.0000        0.0000        0.0000        0.0000       43.9895       37.1716       22.5740       16.5862        0.0000        0.0000        0.0000        0.0000        0.0000        0.0000        0.0000        0.0000       21.2535       22.3304       25.2782       26.8958       35.6141       38.7908       39.6207       52.5627       48.7030       43.3481       32.5687       28.7625        0.0000        0.0000        0.0000        0.0000        0.0000        0.0000        0.0000        0.0000        0.0000        0.0000        0.0000        0.0000        0.0000        0.0000        0.0000       80.2378       84.1614       61.0451       36.5598       25.6362       24.2746       21.3128       36.0076       25.4477       16.4026       14.4645       19.2662       29.0494       36.5338       34.7670       40.6126       57.1111       55.4072       37.1786       25.0756       22.0551       26.0086       33.5199       37.8256       45.1606       62.5833       87.5027       91.1388       96.8494      113.6094      111.0486      105.9812      118.8560      138.7246      181.8445      172.9218      162.3444      161.2361      153.8587      158.8567      160.7714      152.5944      130.5115      135.7892      107.3929      105.5531      123.5078      142.3022      143.0297      113.4851      114.1195      105.6186      109.2049      106.0519      108.8264      128.0515      137.0096      143.9321      132.1458      153.0863      131.3683      117.2200      108.6718       86.6230       76.2952       70.0783       63.1154       62.7975       68.6860       70.2433       64.2661       71.0335       67.3305       69.2908       71.3401       63.4666       60.8020       54.0770       50.6755       46.8686       45.5717       44.7198       42.3978       36.7880       36.3862       35.9099       36.5023       40.2183       33.1060       29.4598       31.0555       33.2103        0.0000        0.0000        0.0000        0.0000        0.0000        0.0000        0.0000        0.0000        0.0000        0.0000        0.0000        0.0000        0.0000        0.0000        0.0000        0.0000        0.0000        0.0000        0.0000        0.0000        0.0000        0.0000        0.0000        0.0000        0.0000        0.0000        0.0000        0.0000        0.0000        0.0000        0.0000        0.0000        0.0000        0.0000        0.0000        0.0000        0.0000        0.0000        0.0000        0.0000        0.0000        0.0000        0.0000        0.0000        0.0000        0.0000        0.0000        0.0000        0.0000        0.0000        0.0000        0.0000        0.0000        0.0000        0.0000        0.0000        0.0000
        0.0000        0.0000        0.0000        0.0000        0.0000        0.0000        0.0000        0.0000        0.0000        0.0000        0.0000        0.0000        0.0000        0.0000        0.0000        0.0000        0.0000        0.0000        0.0000        0.0000        0.0000        0.0000        0.0000        0.0000        0.0000        0.0000        0.0000        0.0000        0.0000        0.0000        0.0000        0.0000        0.0000        0.0000        0.0000        0.0000        0.0000        0.0000        0.0000        0.0000        0.0000        0.0000        0.0000        0.0000        0.0000        0.0000        0.0000        0.0000        0.0000        0.0000        0.0000        0.0000        0.0000        0.0000        0.0000        0.0000        0.0000        0.0000        0.0000        0.0000        0.0000        0.0000       34.8228       24.2566        0.0000        0.0000        0.0000        0.0000        0.0000        0.0000        0.0000        0.0000        0.0000        0.0000       22.4032       21.6728       20.8359       28.3845       37.0430       31.2658       29.9700       33.3392       41.4464       42.9330        0.0000        0.0000        0.0000        0.0000        0.0000        0.0000        0.0000        0.0000        0.0000        0.0000        0.0000        0.0000        0.0000        0.0000        0.0000        0.0000        0.0000       69.1580       61.6426       33.3629       27.4663       22.0981       20.6057      103.4813       27.6362       26.8513       23.2303       19.5046       15.7812       25.5240       32.5263       40.6872       49.4718       54.0338       45.7719       33.2049       27.2480       30.0162       33.4623       39.3301       44.6156       60.6978       71.5431       79.9887       87.5791      111.3133      105.4347      137.5315      142.7896      159.6754      167.7717      149.7166      148.2238      154.9772      145.0096      151.8969      153.7945      140.1284      120.7781      121.9170      109.8442      131.5854      128.9746      126.6367      140.6006      137.4801      127.6115      124.8474      130.9552      131.3592      117.8131      129.9164      145.3943      147.3116      117.9861      114.3614       99.2876       91.8421       87.8706       80.0599       78.5980       69.5910       62.2975       74.9878       74.1773       68.4914       68.5083       71.2830       69.6903       76.3861       84.3936       71.5530       66.7805       56.9299       53.7502       51.5190       54.1966       56.6372       59.4677       48.7363       49.6466       39.7612       36.4749       35.8581       31.7634       28.8836       35.4274        0.0000        0.0000        0.0000        0.0000        0.0000        0.0000        0.0000        0.0000        0.0000        0.0000        0.0000        0.0000        0.0000        0.0000        0.0000        0.0000        0.0000        0.0000        0.0000        0.0000        0.0000        0.0000        0.0000        0.0000        0.0000        0.0000        0.0000        0.0000        0.0000        0.0000        0.0000        0.0000        0.0000        0.0000        0.0000        0.0000        0.0000        0.0000        0.0000        0.0000        0.0000        0.0000        0.0000        0.0000        0.0000        0.0000        0.0000        0.0000        0.0000        0.0000        0.0000        0.0000        0.0000        0.0000        0.0000        0.0000        0.0000        0.0000
        0.0000        0.0000        0.0000        0.0000        0.0000        0.0000        0.0000        0.0000        0.0000        0.0000        0.0000        0.0000        0.0000        0.0000        0.0000        0.0000        0.0000        0.0000        0.0000        0.0000        0.0000        0.0000        0.0000        0.0000        0.0000        0.0000        0.0000        0.0000        0.0000        0.0000        0.0000        0.0000        0.0000        0.0000        0.0000        0.0000        0.0000        0.0000        0.0000        0.0000        0.0000        0.0000        0.0000        0.0000        0.0000        0.0000        0.0000        0.0000        0.0000        0.0000        0.0000        0.0000        0.0000        0.0000        0.0000        0.0000        0.0000        0.0000        0.0000        0.0000        0.0000        0.0000        0.0000        0.0000        0.0000        0.0000        0.0000        0.0000        0.0000        0.0000        0.0000        0.0000        0.0000        0.0000       14.4299       10.0512       13.7177       16.0245       16.3594       22.6710       21.3615       34.5018       26.0530        0.0000        0.0000        0.0000        0.0000        0.0000        0.0000        0.0000        0.0000        0.0000        0.0000        0.0000        0.0000        0.0000        0.0000        0.0000        0.0000        0.0000        0.0000      104.8796       73.5899       52.5432       40.1992       28.6897       28.5182       33.4706       38.7727       40.1241       34.7619       25.5400       26.4058       22.2683       24.5676       40.5364       50.3364       61.4526       55.2675       40.6149       30.1789       35.4117       37.3937       33.6979       40.7661       50.2807       57.0808       67.6263       78.9217       89.4210      110.9080      132.4504      140.1673      143.7999      148.5829      161.4175      151.2173      158.0099      166.5491      135.0074      134.8991      131.1756      141.7518      163.1107      145.3653      148.9512      146.6107      154.5986      122.2900      117.0334      117.9252      129.7068      105.2906      101.7917       97.2033      120.8731      117.6048      104.9933      107.9315       96.5237       84.0664       78.1877       73.3663       78.7629       77.1762       75.9729       74.2866       77.8259       79.7564       80.5520       76.5827       69.2378       67.3782       67.6799       71.4442       73.2623       71.9670       66.1682       64.3305       72.4215       75.0258       82.8633       80.8973       62.5291       55.4019       49.8269       45.8761       31.3159       27.9847       38.3424       46.1562        0.0000        0.0000        0.0000        0.0000        0.0000        0.0000        0.0000        0.0000        0.0000        0.0000        0.0000        0.0000        0.0000        0.0000        0.0000        0.0000        0.0000        0.0000        0.0000        0.0000        0.0000        0.0000        0.0000        0.0000        0.0000        0.0000        0.0000        0.0000        0.0000        0.0000        0.0000        0.0000        0.0000        0.0000        0.0000        0.0000        0.0000        0.0000        0.0000        0.0000        0.0000        0.0000        0.0000        0.0000        0.0000        0.0000        0.0000        0.0000        0.0000        0.0000        0.0000        0.0000        0.0000        0.0000        0.0000        0.0000        0.0000        0.0000
        0.0000        0.0000        0.0000        0.0000        0.0000        0.0000        0.0000        0.0000        0.0000        0.0000        0.0000        0.0000        0.0000        0.0000        0.0000        0.0000        0.0000        0.0000        0.0000        0.0000        0.0000        0.0000        0.0000        0.0000        0.0000        0.0000        0.0000        0.0000        0.0000        0.0000        0.0000        0.0000        0.0000        0.0000        0.0000        0.0000        0.0000        0.0000        0.0000        0.0000        0.0000        0.0000        0.0000        0.0000        0.0000        0.0000        0.0000        0.0000        0.0000        0.0000        0.0000        0.0000        0.0000        0.0000        0.0000        0.0000        0.0000        0.0000        0.0000        0.0000        0.0000        0.0000        0.0000        0.0000        0.0000        0.0000        0.0000        0.0000        0.0000        0.0000        0.0000        0.0000        0.0000        0.0000        0.0000        0.0000        0.0000        0.0000        0.0000        0.0000        0.0000        0.0000        0.0000        0.0000        0.0000        0.0000        0.0000        0.0000        0.0000        0.0000        0.0000        0.0000        0.0000        0.0000        0.0000        0.0000        0.0000        0.0000        0.0000        0.0000        0.0000      110.6632       66.3136       47.1638       40.5899       33.9069       29.7791       38.7038       32.4131       33.0979       33.7534       28.6242       25.7743       21.5388       22.3716       44.5124       50.5219       45.4100       48.2158       39.4740       32.9357       32.5634       30.1807       43.0533       53.5692       54.3107       53.3996       66.6707       76.9333       88.0413      118.8505      138.4000      128.8433      131.3026      130.2857      133.8613      138.4170      162.4442      144.4818      127.9690      134.4088      138.2627      163.6934      199.5903      173.4810      146.5679      148.0185      133.4103      141.8825      127.8128      126.5928      116.3140      107.3004       96.6551       99.7081      104.8317       92.0290       77.4980       88.3331       76.9773       70.7894       66.0248       63.3726       69.8396       73.2892       79.4268       80.4707       84.1396       88.3817       87.6521       80.6604       75.6046       73.7174       76.8965       75.9573       74.1003       72.8092       71.7504       71.8179       79.2159       77.9730       80.3779       76.0505       61.6799       59.9534       54.5159       50.6583       34.8100       28.7844       38.8462        0.0000        0.0000        0.0000        0.0000        0.0000        0.0000        0.0000        0.0000        0.0000        0.0000        0.0000        0.0000        0.0000        0.0000        0.0000        0.0000        0.0000        0.0000        0.0000        0.0000        0.0000        0.0000        0.0000        0.0000        0.0000        0.0000        0.0000        0.0000        0.0000        0.0000        0.0000        0.0000        0.0000        0.0000        0.0000        0.0000        0.0000        0.0000        0.0000        0.0000        0.0000        0.0000        0.0000        0.0000        0.0000        0.0000        0.0000        0.0000        0.0000        0.0000        0.0000        0.0000        0.0000        0.0000        0.0000        0.0000        0.0000        0.0000        0.0000
        0.0000        0.0000        0.0000        0.0000        0.0000        0.0000        0.0000        0.0000        0.0000        0.0000        0.0000        0.0000        0.0000        0.0000        0.0000        0.0000        0.0000        0.0000        0.0000        0.0000        0.0000        0.0000        0.0000        0.0000        0.0000        0.0000        0.0000        0.0000        0.0000        0.0000        0.0000        0.0000        0.0000        0.0000        0.0000        0.0000        0.0000        0.0000        0.0000        0.0000        0.0000        0.0000        0.0000        0.0000        0.0000        0.0000        0.0000        0.0000        0.0000        0.0000        0.0000        0.0000        0.0000        0.0000        0.0000        0.0000        0.0000        0.0000        0.0000        0.0000        0.0000        0.0000        0.0000        0.0000        0.0000        0.0000        0.0000        0.0000        0.0000        0.0000        0.0000        0.0000        0.0000        0.0000        0.0000        0.0000        0.0000        0.0000        0.0000        0.0000        0.0000        0.0000        0.0000        0.0000        0.0000        0.0000        0.0000        0.0000        0.0000        0.0000        0.0000        0.0000        0.0000        0.0000        0.0000        0.0000        0.0000        0.0000        0.0000        0.0000        0.0000       91.6909       60.3910       51.1094       41.6588       41.0376       30.2811       34.2043       28.0976       25.9253       26.8602       28.6357       21.9230       23.9530       26.4464       43.8637       49.5070       46.9046       41.2780       26.0025       22.6332       32.8815       40.6727       61.6884       51.2252       54.9984       65.7446       75.5477       89.2451      113.0472      127.7344      124.5548      130.0229      149.0557      147.7666      136.9151      146.3870      162.2987      155.6342      139.8237      159.5896      161.9254      155.2323      172.4277      132.9225      114.4400      128.0065      140.9037      146.3705      121.4742      106.7881       98.3285       94.7043       95.3761       85.0563       89.3007       87.2114       85.2435       68.7487       60.9209       64.2506       70.4848       63.0744       74.4163       81.2928       77.5034       79.6988       87.6548       87.3348       90.0095       87.2638       87.3300       79.2304       78.6142       82.3023       77.9471       74.4549       74.9525       77.4980       82.3876       81.1457       81.7114       78.0984       64.2910       62.9024       56.9115       52.5115       36.8846       48.2647       51.2535        0.0000        0.0000        0.0000        0.0000        0.0000        0.0000        0.0000        0.0000        0.0000        0.0000        0.0000        0.0000        0.0000        0.0000        0.0000        0.0000        0.0000        0.0000        0.0000        0.0000        0.0000        0.0000        0.0000        0.0000        0.0000        0.0000        0.0000        0.0000        0.0000        0.0000        0.0000        0.0000        0.0000        0.0000        0.0000        0.0000        0.0000        0.0000        0.0000        0.0000        0.0000        0.0000        0.0000        0.0000        0.0000        0.0000        0.0000        0.0000        0.0000        0.0000        0.0000        0.0000        0.0000        0.0000        0.0000        0.0000        0.0000        0.0000        0.0000
        0.0000        0.0000        0.0000        0.0000        0.0000        0.0000        0.0000        0.0000        0.0000        0.0000        0.0000        0.0000        0.0000        0.0000        0.0000        0.0000        0.0000        0.0000        0.0000        0.0000        0.0000        0.0000        0.0000        0.0000        0.0000        0.0000        0.0000        0.0000        0.0000        0.0000        0.0000        0.0000        0.0000        0.0000        0.0000        0.0000        0.0000        0.0000        0.0000        0.0000        0.0000        0.0000        0.0000        0.0000        0.0000        0.0000        0.0000        0.0000        0.0000        0.0000        0.0000        0.0000        0.0000        0.0000        0.0000        0.0000        0.0000        0.0000        0.0000        0.0000        0.0000        0.0000        0.0000        0.0000        0.0000        0.0000        0.0000        0.0000        0.0000        0.0000        0.0000        0.0000        0.0000        0.0000        0.0000        0.0000        0.0000        0.0000        0.0000        0.0000        0.0000        0.0000        0.0000        0.0000        0.0000        0.0000        0.0000        0.0000        0.0000        0.0000        0.0000        0.0000        0.0000        0.0000        0.0000        0.0000        0.0000        0.0000        0.0000        0.0000       97.6122       85.7995       60.4738       54.4399       46.8776       42.4179       41.3981       39.3413       34.9604       30.7432       26.7374       25.3843       24.9035       30.6125       29.6967       36.7014       41.4540       37.8998       37.8085       25.1461       27.8842       35.8371       47.7560       50.7115       50.7157       58.6536       72.3822       83.9011       81.8454       94.9104      122.9453      141.9372      127.5191      165.4639      163.3341      161.6306      157.4487      168.1166      154.3295      135.2379      155.7649      148.7841      146.3837      136.9733      109.0908      116.2070      138.5703      125.1399      108.6150      110.8055       99.6307       87.5718       83.2854       78.8758       81.6712       83.5092       74.9763       73.6269       72.9220       67.0359       66.9296       69.4306       71.8473       89.3011       89.2853       96.1534       89.9193       87.4966       95.8477       94.3137       87.1138       81.6189       72.7795       73.4056       71.2221       75.6190       77.9467       76.0922       78.2846       86.6979       85.3124       81.4320       75.5263       62.0302       53.8145       46.9767       46.5829       48.1510        0.0000        0.0000        0.0000        0.0000        0.0000        0.0000        0.0000        0.0000        0.0000        0.0000        0.0000        0.0000        0.0000      245.1300        0.0000        0.0000        0.0000      333.9000        0.0000        0.0000        0.0000        0.0000        0.0000        0.0000        0.0000        0.0000        0.0000        0.0000        0.0000        0.0000        0.0000        0.0000        0.0000        0.0000        0.0000        0.0000        0.0000        0.0000        0.0000        0.0000        0.0000        0.0000        0.0000        0.0000        0.0000        0.0000        0.0000        0.0000        0.0000        0.0000        0.0000        0.0000        0.0000        0.0000        0.0000        0.0000        0.0000        0.0000        0.0000        0.0000        0.0000
        0.0000        0.0000        0.0000        0.0000        0.0000        0.0000        0.0000        0.0000        0.0000        0.0000        0.0000        0.0000        0.0000        0.0000        0.0000        0.0000        0.0000        0.0000        0.0000        0.0000        0.0000        0.0000        0.0000        0.0000        0.0000        0.0000        0.0000        0.0000        0.0000        0.0000        0.0000        0.0000        0.0000        0.0000        0.0000        0.0000        0.0000        0.0000        0.0000        0.0000        0.0000        0.0000        0.0000        0.0000        0.0000        0.0000        0.0000        0.0000        0.0000        0.0000        0.0000        0.0000        0.0000        0.0000        0.0000        0.0000        0.0000        0.0000        0.0000        0.0000        0.0000        0.0000        0.0000        0.0000        0.0000        0.0000        0.0000        0.0000        0.0000        0.0000        0.0000        0.0000        0.0000        0.0000        0.0000        0.0000        0.0000        0.0000        0.0000        0.0000        0.0000        0.0000        0.0000        0.0000        0.0000        0.0000        0.0000        0.0000        0.0000        0.0000        0.0000        0.0000        0.0000        0.0000        0.0000        0.0000        0.0000        0.0000        0.0000        0.0000      127.1287      113.2706       83.6853       69.1269       52.7542       50.9907       58.4857       87.9592       42.9549       28.3013       30.1276       25.2862       26.4115       26.8924       25.2169       26.8925       30.9618       29.3887       24.5935       19.9195       22.3668       25.9697       33.3667       47.1741       48.6240       50.7883       69.2750       81.1245       84.9312      113.7556      144.5226      143.5903      141.4174      163.4164      161.4202      164.2775      152.5489      151.6328      146.4401      138.3513      153.4091      145.1649      135.6743      111.4538      119.3126      133.3340      114.7207       90.4438      110.0096       81.1398       70.7490       81.9822       74.5990       71.7612       80.7877       80.9738       75.9462       75.8037       73.5926       75.3707       77.3307       84.7561       99.6425      118.4641      119.1907      123.8299      121.1593      110.2873       95.2470       91.3690       80.5984       75.6563       77.2057       68.2779       70.4660       93.1332       95.1452       97.5899       98.5186       89.6197       87.7505       78.5034       67.9781       43.5945       37.9678       34.8025       39.2486      111.6905        0.0000        0.0000        0.0000        0.0000        0.0000        0.0000        0.0000        0.0000        0.0000        0.0000        0.0000        0.0000      280.5900      305.0100      320.4000        0.0000      378.7499      402.2999        0.0000        0.0000        0.0000        0.0000        0.0000        0.0000        0.0000        0.0000        0.0000        0.0000        0.0000        0.0000        0.0000        0.0000        0.0000        0.0000        0.0000        0.0000        0.0000        0.0000        0.0000        0.0000        0.0000        0.0000        0.0000        0.0000        0.0000        0.0000        0.0000        0.0000        0.0000        0.0000        0.0000        0.0000        0.0000        0.0000        0.0000        0.0000        0.0000        0.0000        0.0000        0.0000        0.0000
        0.0000        0.0000        0.0000        0.0000        0.0000        0.0000        0.0000        0.0000        0.0000        0.0000        0.0000        0.0000        0.0000        0.0000        0.0000        0.0000        0.0000        0.0000        0.0000        0.0000        0.0000        0.0000        0.0000        0.0000        0.0000        0.0000        0.0000        0.0000        0.0000        0.0000        0.0000        0.0000        0.0000        0.0000        0.0000        0.0000        0.0000        0.0000        0.0000        0.0000        0.0000        0.0000        0.0000        0.0000        0.0000        0.0000        0.0000        0.0000        0.0000        0.0000        0.0000        0.0000        0.0000        0.0000        0.0000        0.0000        0.0000        0.0000        0.0000        0.0000        0.0000        0.0000        0.0000        0.0000        0.0000        0.0000        0.0000        0.0000        0.0000        0.0000        0.0000        0.0000        0.0000        0.0000        0.0000        0.0000        0.0000        0.0000        0.0000        0.0000        0.0000        0.0000        0.0000        0.0000        0.0000        0.0000        0.0000        0.0000        0.0000        0.0000        0.0000        0.0000        0.0000        0.0000        0.0000        0.0000        0.0000        0.0000        0.0000      155.1190      133.5367      119.2249      105.0264       85.1621       66.6199       60.6088       56.7588       81.6602       52.2126       34.1649       27.8790       24.7989       21.0724       23.8807       19.9648       21.7048       21.5711       19.8742       22.5549       19.3988       19.8859       21.9815       26.7485       43.8822       53.1918       51.0328       60.1318       69.9531       86.2031      104.9603      117.6319      130.6472      131.6929      169.8932      176.0390      157.0194      141.3756      152.8729      151.3441      149.1540      165.7765      144.5936      141.4676      107.2781      105.3595      117.0196       98.8945       84.5297       77.3631       68.6379       69.7752       77.1620       71.3373       69.3571       79.9434       86.0965       82.7905       73.9871       75.1299       79.2538       79.5597       90.3423      106.5203      117.5601      118.0709      110.0122      104.2154       99.7549       90.9746       85.3040       81.9523       78.7861       75.3045       74.0290       81.9099      102.6583      105.1473      108.6208      105.4818       89.9998       85.7248       76.8693       67.4406       47.3799       34.5117       35.1208       33.5570       82.8561        0.0000        0.0000        0.0000        0.0000        0.0000        0.0000      210.9803      267.1800        0.0000        0.0000        0.0000        0.0000      336.3600      317.7900        0.0000        0.0000        0.0000        0.0000        0.0000        0.0000        0.0000        0.0000        0.0000        0.0000        0.0000        0.0000        0.0000        0.0000        0.0000        0.0000        0.0000        0.0000        0.0000        0.0000        0.0000        0.0000        0.0000        0.0000        0.0000        0.0000        0.0000        0.0000        0.0000        0.0000        0.0000        0.0000        0.0000        0.0000        0.0000        0.0000        0.0000        0.0000        0.0000        0.0000        0.0000        0.0000        0.0000        0.0000        0.0000        0.0000        0.0000
        0.0000        0.0000        0.0000        0.0000        0.0000        0.0000        0.0000        0.0000        0.0000        0.0000        0.0000        0.0000        0.0000        0.0000        0.0000        0.0000        0.0000        0.0000        0.0000        0.0000        0.0000        0.0000        0.0000        0.0000        0.0000        0.0000        0.0000        0.0000        0.0000        0.0000        0.0000        0.0000        0.0000        0.0000        0.0000        0.0000        0.0000        0.0000        0.0000        0.0000        0.0000        0.0000        0.0000        0.0000        0.0000        0.0000        0.0000        0.0000        0.0000        0.0000        0.0000        0.0000        0.0000        0.0000        0.0000        0.0000        0.0000        0.0000        0.0000        0.0000        0.0000        0.0000        0.0000        0.0000        0.0000        0.0000        0.0000        0.0000        0.0000        0.0000        0.0000        0.0000        0.0000        0.0000        0.0000        0.0000        0.0000        0.0000        0.0000        0.0000        0.0000        0.0000        0.0000        0.0000        0.0000        0.0000        0.0000        0.0000        0.0000        0.0000        0.0000        0.0000        0.0000        0.0000        0.0000        0.0000        0.0000      135.0486      137.9233      134.2814      118.8950      107.9227      111.1510       94.9280       89.5517       75.9698       75.8440       72.3665       58.0519       40.6194       36.5448       26.7947       25.4408       22.2884       18.0167       19.4358       16.7261       18.2443       18.7290       18.8834       18.6480       25.6773       33.2801       48.7172       49.9400       55.2457       61.7565       69.4995       86.0108      107.5554      121.5459      160.8166      171.8714      172.5374      142.0149      135.3705      154.2424      146.9701      137.3152      133.5480      154.7134      144.9416      119.8716      112.7245      102.7565       94.1980       84.8358       69.4986       62.5353       63.8214       71.0642       77.8571       88.4181       81.4491       83.4844      102.5091       85.5303       89.0762       81.7220       92.7693      101.8692      100.6631      109.4395      116.8319      117.6328      114.8076      123.0672      106.6842       98.3319       94.7272       95.4750       87.0407       84.0499       82.5352       83.6465      107.6549      109.3535      107.8204      107.6780       96.0884       83.3385       68.7328       55.4977       36.3667       30.3977       28.7074       33.3178        0.0000        0.0000        0.0000        0.0000        0.0000      114.2575      132.1557      163.0670      248.2199        0.0000        0.0000        0.0000        0.0000        0.0000        0.0000        0.0000        0.0000        0.0000        0.0000        0.0000        0.0000        0.0000        0.0000        0.0000        0.0000        0.0000        0.0000        0.0000        0.0000        0.0000        0.0000        0.0000        0.0000        0.0000        0.0000        0.0000        0.0000        0.0000        0.0000        0.0000        0.0000        0.0000        0.0000        0.0000        0.0000        0.0000        0.0000        0.0000        0.0000        0.0000        0.0000        0.0000        0.0000        0.0000        0.0000        0.0000        0.0000        0.0000        0.0000        0.0000        0.0000        0.0000
        0.0000        0.0000        0.0000        0.0000        0.0000        0.0000        0.0000        0.0000        0.0000        0.0000        0.0000        0.0000        0.0000        0.0000        0.0000        0.0000        0.0000        0.0000        0.0000        0.0000        0.0000        0.0000        0.0000        0.0000        0.0000        0.0000        0.0000        0.0000        0.0000        0.0000        0.0000        0.0000        0.0000        0.0000        0.0000        0.0000        0.0000        0.0000        0.0000        0.0000        0.0000        0.0000        0.0000        0.0000        0.0000        0.0000        0.0000        0.0000        0.0000        0.0000        0.0000        0.0000        0.0000        0.0000        0.0000        0.0000        0.0000        0.0000        0.0000        0.0000        0.0000        0.0000        0.0000        0.0000        0.0000        0.0000        0.0000        0.0000        0.0000        0.0000        0.0000        0.0000        0.0000        0.0000        0.0000        0.0000        0.0000        0.0000        0.0000        0.0000        0.0000        0.0000        0.0000        0.0000        0.0000        0.0000        0.0000        0.0000        0.0000        0.0000        0.0000        0.0000        0.0000        0.0000        0.0000        0.0000        0.0000      122.4648      129.7828      135.8418      136.1312      131.4338      128.6237      103.2628       87.4250       82.0259       70.7976       67.4972       59.1686       44.3438       35.6066       33.5362       24.5766       22.0905       18.6498       20.0520       18.7163       17.8423       18.8806       20.2547       22.4497       25.0279       30.7073       52.8501       60.4125       67.2674       69.0362       75.8718       87.1782      108.6899      104.1548      119.0061      141.9113      133.1736      119.8237      135.0382      149.8448      145.7888      146.1570      144.8788      147.9284      137.5977      140.6897      115.1016      106.4448       88.1392       78.2413       69.7000       66.9141       74.3795       94.7061       92.9085       98.8363       96.1976       83.8990      106.3439       88.7537       92.4098       97.2943      102.4025      102.7934      118.0181      126.6892      128.6814      132.6040      126.7695      120.9184      109.2791      112.4185      114.1192       98.1747       89.6815       91.7099       88.6777       87.9156      105.8694      106.4094      102.8977       99.0213       86.1935       66.1990       50.7299       45.3048       33.8810       30.7212       28.2485       40.6633        0.0000        0.0000        0.0000       51.6300      101.0041      113.5840      139.9623      184.4725      263.5800        0.0000        0.0000        0.0000        0.0000        0.0000        0.0000        0.0000        0.0000        0.0000        0.0000        0.0000        0.0000        0.0000        0.0000        0.0000        0.0000        0.0000        0.0000        0.0000        0.0000        0.0000        0.0000        0.0000        0.0000        0.0000        0.0000        0.0000        0.0000        0.0000        0.0000        0.0000        0.0000        0.0000        0.0000        0.0000        0.0000        0.0000        0.0000        0.0000        0.0000        0.0000        0.0000        0.0000        0.0000        0.0000        0.0000        0.0000        0.0000        0.0000        0.0000        0.0000        0.0000        0.0000
        0.0000        0.0000        0.0000        0.0000        0.0000        0.0000        0.0000        0.0000        0.0000        0.0000        0.0000        0.0000        0.0000        0.0000        0.0000        0.0000        0.0000        0.0000        0.0000        0.0000        0.0000        0.0000        0.0000        0.0000        0.0000        0.0000        0.0000        0.0000        0.0000        0.0000        0.0000        0.0000        0.0000        0.0000        0.0000        0.0000        0.0000        0.0000        0.0000        0.0000        0.0000        0.0000        0.0000        0.0000        0.0000        0.0000        0.0000        0.0000        0.0000        0.0000        0.0000        0.0000        0.0000        0.0000        0.0000        0.0000        0.0000        0.0000        0.0000        0.0000        0.0000        0.0000        0.0000        0.0000        0.0000        0.0000        0.0000        0.0000        0.0000        0.0000        0.0000        0.0000        0.0000        0.0000        0.0000        0.0000        0.0000        0.0000        0.0000        0.0000        0.0000        0.0000        0.0000        0.0000        0.0000        0.0000        0.0000        0.0000        0.0000        0.0000        0.0000        0.0000        0.0000        0.0000        0.0000        0.0000      139.5978      129.7200      124.3766      138.2639      127.7071      128.8520      113.3742      110.2801       95.3074       90.6137       83.3237       72.7779       63.5260       54.0351       52.9616       47.7530       37.6573       31.8734       27.5292       21.9410       21.8834      133.4914       55.2882       19.2555       21.8288       26.9743       36.5882       52.1787       66.7963       64.1166       69.0619       74.3850       90.9684      110.9522      124.6826      127.7195      138.1602      126.8689      148.4470      156.7191      154.6367      153.6912      157.4848      138.9624      144.3150      139.9879      137.9686      120.3733       98.5538       80.9978       81.3708       83.6501       87.0745       88.2087      101.3105      109.4348      123.4939      118.9274      115.4521      135.9455      126.6023      120.3350      131.4937      134.9824      149.2129      153.9891      151.7673      139.2820      146.9758      141.9875      136.0455      131.8327      121.9631      124.3300      115.0735      110.1476      114.0983      100.3993       97.5199       95.5071       90.7943       80.8614       69.0908       40.4279       28.9063       26.0424       24.5033       23.6924       39.3592       60.2347        0.0000        0.0000        0.0000        0.0000       77.1741      102.7710      119.5645      148.7245      195.2751      232.3199        0.0000        0.0000        0.0000        0.0000        0.0000        0.0000        0.0000        0.0000        0.0000        0.0000        0.0000        0.0000        0.0000        0.0000        0.0000        0.0000        0.0000        0.0000        0.0000        0.0000        0.0000        0.0000        0.0000        0.0000        0.0000        0.0000        0.0000        0.0000        0.0000        0.0000        0.0000        0.0000        0.0000        0.0000        0.0000        0.0000        0.0000        0.0000        0.0000        0.0000        0.0000        0.0000        0.0000        0.0000        0.0000        0.0000        0.0000        0.0000        0.0000        0.0000        0.0000        0.0000        0.0000
        0.0000        0.0000        0.0000        0.0000        0.0000        0.0000        0.0000        0.0000        0.0000        0.0000        0.0000        0.0000        0.0000        0.0000        0.0000        0.0000        0.0000        0.0000        0.0000        0.0000        0.0000        0.0000        0.0000        0.0000        0.0000        0.0000        0.0000        0.0000        0.0000        0.0000        0.0000        0.0000        0.0000        0.0000        0.0000        0.0000        0.0000        0.0000        0.0000        0.0000        0.0000        0.0000        0.0000        0.0000        0.0000        0.0000        0.0000        0.0000        0.0000        0.0000        0.0000        0.0000        0.0000        0.0000        0.0000        0.0000        0.0000        0.0000        0.0000        0.0000        0.0000        0.0000        0.0000        0.0000        0.0000        0.0000        0.0000        0.0000        0.0000        0.0000        0.0000        0.0000        0.0000        0.0000        0.0000        0.0000        0.0000        0.0000        0.0000        0.0000        0.0000        0.0000        0.0000        0.0000        0.0000        0.0000        0.0000        0.0000        0.0000        0.0000        0.0000        0.0000        0.0000        0.0000        0.0000        0.0000      175.7914      154.5364      125.0008      146.8511      127.2753      123.6174      115.4800      108.0374       91.2505       89.6450       76.4049       75.8974       68.6334       67.6844       64.7412       60.4551       44.6493       39.3100       33.5226       25.1872       22.7768       73.9198       57.8694       22.2548       31.1823       43.5216       46.9835       52.0563       53.5212       74.7394       84.0363       89.0677      142.7536      138.2326      141.5802      132.4909      131.4579      130.6418      143.6015      170.4364      168.3223      151.2844      152.5737      139.8109      141.4443      133.3561      118.4522       96.0005       88.4222       81.2622       92.8670      102.0932      100.3891       94.5983      102.8001      122.5985      120.1416      131.7869      119.5948      125.7482      120.7975      120.8876      141.7518      153.4740      161.1191      164.7445      161.0265      141.3716      138.3848      137.2760      127.0593      114.2393      113.3696      140.1776      150.4909      127.4634      112.9652      106.8305       99.9218       86.6506       75.3919       64.3582       51.3260       25.5838       22.0027       18.8292       21.7867        0.0000        0.0000        0.0000        0.0000        0.0000        0.0000       66.8759       59.1194       99.5365      127.1426      180.8673      230.4153        0.0000        0.0000        0.0000        0.0000        0.0000        0.0000        0.0000        0.0000        0.0000        0.0000        0.0000        0.0000        0.0000        0.0000        0.0000        0.0000        0.0000        0.0000        0.0000        0.0000        0.0000        0.0000        0.0000        0.0000        0.0000        0.0000        0.0000        0.0000        0.0000        0.0000        0.0000        0.0000        0.0000        0.0000        0.0000        0.0000        0.0000        0.0000        0.0000        0.0000        0.0000        0.0000        0.0000        0.0000        0.0000        0.0000        0.0000        0.0000        0.0000        0.0000        0.0000        0.0000        0.0000        0.0000
        0.0000        0.0000        0.0000        0.0000        0.0000        0.0000        0.0000        0.0000        0.0000        0.0000        0.0000        0.0000        0.0000        0.0000        0.0000        0.0000        0.0000        0.0000        0.0000        0.0000        0.0000        0.0000        0.0000        0.0000        0.0000        0.0000        0.0000        0.0000        0.0000        0.0000        0.0000        0.0000        0.0000        0.0000        0.0000        0.0000        0.0000        0.0000        0.0000        0.0000        0.0000        0.0000        0.0000        0.0000        0.0000        0.0000        0.0000        0.0000        0.0000        0.0000        0.0000        0.0000        0.0000        0.0000        0.0000        0.0000        0.0000        0.0000        0.0000        0.0000        0.0000        0.0000        0.0000        0.0000        0.0000        0.0000        0.0000        0.0000        0.0000        0.0000        0.0000        0.0000        0.0000        0.0000        0.0000        0.0000        0.0000        0.0000        0.0000        0.0000        0.0000        0.0000        0.0000        0.0000        0.0000        0.0000        0.0000        0.0000        0.0000        0.0000        0.0000        0.0000        0.0000        0.0000        0.0000        0.0000      159.9911      151.9251      134.0712      150.4704      142.8728      139.8975      125.7729      119.3355      101.0922       87.3385       82.7167       78.6863       73.8304       68.0957       64.3882       78.8617       49.0485       41.0273       35.1409       29.4398       28.4294       27.0816       56.5029       29.4754       31.2758       34.9287       48.1253       64.2152       73.5473       79.8618      102.9735      103.6814      115.7698      125.1737      121.0905      138.0417      146.8384      133.6735      140.8467      139.6059      148.7507      154.8122      154.6158      140.2519      145.5988      137.2450      117.2837      105.5741      102.9413       96.8351      124.2129      106.3680      100.7058      114.7132      119.2647      134.1525      130.8555      132.7498      127.7627      127.4397      130.1331      141.6378      140.5988      151.9913      163.5647      162.9022      154.5054      138.8075      139.3418      137.0785      157.3754      118.3102      134.5510      118.3643      127.8578      126.5295      105.4128       95.0513       83.1935       69.3315       64.7181       55.2295       42.3526       22.5176       16.8965       14.7470        0.0000        0.0000        0.0000        0.0000        0.0000        0.0000       69.4192       62.9933       71.0226      114.0936      159.8007      227.8215      319.4611        0.0000        0.0000        0.0000        0.0000        0.0000        0.0000        0.0000        0.0000        0.0000        0.0000        0.0000        0.0000        0.0000        0.0000        0.0000        0.0000        0.0000        0.0000        0.0000        0.0000        0.0000        0.0000        0.0000        0.0000        0.0000        0.0000        0.0000        0.0000        0.0000        0.0000        0.0000        0.0000        0.0000        0.0000        0.0000        0.0000        0.0000        0.0000        0.0000        0.0000        0.0000        0.0000        0.0000        0.0000        0.0000        0.0000        0.0000        0.0000        0.0000        0.0000        0.0000        0.0000        0.0000        0.0000
        0.0000        0.0000        0.0000        0.0000        0.0000        0.0000        0.0000        0.0000        0.0000        0.0000        0.0000        0.0000        0.0000        0.0000        0.0000        0.0000        0.0000        0.0000        0.0000        0.0000        0.0000        0.0000        0.0000        0.0000        0.0000        0.0000        0.0000        0.0000        0.0000        0.0000        0.0000        0.0000        0.0000        0.0000        0.0000        0.0000        0.0000        0.0000        0.0000        0.0000        0.0000        0.0000        0.0000        0.0000        0.0000        0.0000        0.0000        0.0000        0.0000        0.0000        0.0000        0.0000        0.0000        0.0000        0.0000        0.0000        0.0000        0.0000        0.0000        0.0000        0.0000        0.0000        0.0000        0.0000        0.0000        0.0000        0.0000        0.0000        0.0000        0.0000        0.0000        0.0000        0.0000        0.0000        0.0000        0.0000        0.0000        0.0000        0.0000        0.0000        0.0000        0.0000        0.0000        0.0000        0.0000        0.0000        0.0000        0.0000        0.0000        0.0000        0.0000        0.0000        0.0000        0.0000        0.0000        0.0000        0.0000      148.1594      137.9104      135.3193      122.1165      137.8468      149.9323      131.9543      107.7794       95.6717       85.8562       81.5199       71.7281       68.6977       62.3867       57.8841       67.4218       50.7037       40.0140       36.9354       34.1966       32.9942       33.1706       36.9479       40.9152       45.9308       65.4012       81.8297       91.9761       96.1897      115.7323      111.7354      130.6450      123.5609      136.3522      146.9453      140.0478      135.6555      133.1338      138.1797      156.9495      159.6166      166.2478      161.5150      168.4740      146.7308      130.9110      116.5715      112.3776      118.8185      146.4614      122.7772      118.4733      121.0688      128.5715      143.4743      121.0460      131.6375      126.7229      125.0248      137.7831      152.5886      161.0905      171.7626      172.6055      168.1731      149.8380      134.1258      138.2829      185.5979      161.5371      120.9714      121.6665      113.9902      122.6852      102.6372       87.3159       76.6487       67.4084       58.0772       50.8079       45.0271       37.9886       24.3174       28.8919        0.0000        0.0000        0.0000        0.0000        0.0000        0.0000        0.0000       76.0809       78.3895       80.5167      151.4964      195.0215      261.5376      350.1920        0.0000        0.0000        0.0000        0.0000        0.0000        0.0000        0.0000        0.0000        0.0000        0.0000        0.0000        0.0000        0.0000        0.0000        0.0000        0.0000        0.0000        0.0000        0.0000        0.0000        0.0000        0.0000        0.0000        0.0000        0.0000        0.0000        0.0000        0.0000        0.0000        0.0000        0.0000        0.0000        0.0000        0.0000        0.0000        0.0000        0.0000        0.0000        0.0000        0.0000        0.0000        0.0000        0.0000        0.0000        0.0000        0.0000        0.0000        0.0000        0.0000        0.0000        0.0000        0.0000        0.0000        0.0000
        0.0000        0.0000        0.0000        0.0000        0.0000        0.0000        0.0000        0.0000        0.0000        0.0000        0.0000        0.0000        0.0000        0.0000        0.0000        0.0000        0.0000        0.0000        0.0000        0.0000        0.0000        0.0000        0.0000        0.0000        0.0000        0.0000        0.0000        0.0000        0.0000        0.0000        0.0000        0.0000        0.0000        0.0000        0.0000        0.0000        0.0000        0.0000        0.0000        0.0000        0.0000        0.0000        0.0000        0.0000        0.0000        0.0000        0.0000        0.0000        0.0000        0.0000        0.0000        0.0000        0.0000        0.0000        0.0000        0.0000        0.0000        0.0000        0.0000        0.0000        0.0000        0.0000        0.0000        0.0000        0.0000        0.0000        0.0000        0.0000        0.0000        0.0000        0.0000        0.0000        0.0000        0.0000        0.0000        0.0000        0.0000        0.0000        0.0000        0.0000        0.0000        0.0000        0.0000        0.0000        0.0000        0.0000        0.0000        0.0000        0.0000        0.0000        0.0000        0.0000        0.0000        0.0000        0.0000        0.0000      139.7142      113.0479      114.0778      121.1565        0.0000      122.6678      123.7920      139.8505      117.3686      102.9043       91.3951       85.9855       83.4539       79.2105       61.9418       50.2858       53.9695       61.0972       50.3483       46.9785       44.0886       48.4939       47.8309       52.6521       54.1005       76.6268       88.8170       92.2725       89.3373      111.6819      127.3622      143.9976      154.3797      142.3454      139.7447      131.0410      127.8426      137.9983      140.2979      148.2483      162.8733      166.9023      169.8761      213.5554      209.4933      160.8703      146.3681      143.1486      144.5816      146.0639      159.3000      171.6252      155.8280      143.8000      130.4622      130.0475      122.9820      147.4197      127.1794      127.6660      139.0293      168.8321      156.7500      164.4892      169.6152      152.8389      155.8772      147.0283      144.4478      149.7853      143.7779      131.5227      126.4189      114.6091       90.0912       66.8032       55.6050       44.5729       36.6169       30.6738       25.2587       22.9809       25.3701        0.0000        0.0000        0.0000        0.0000        0.0000       38.8500       34.1100        0.0000       73.6454       59.5411      103.9047      127.0187      176.5206      217.0723      272.1321        0.0000        0.0000        0.0000        0.0000        0.0000        0.0000        0.0000        0.0000        0.0000        0.0000        0.0000        0.0000        0.0000        0.0000        0.0000        0.0000        0.0000        0.0000        0.0000        0.0000        0.0000        0.0000        0.0000        0.0000        0.0000        0.0000        0.0000        0.0000        0.0000        0.0000        0.0000        0.0000        0.0000        0.0000        0.0000        0.0000        0.0000        0.0000        0.0000        0.0000        0.0000        0.0000        0.0000        0.0000        0.0000        0.0000        0.0000        0.0000        0.0000        0.0000        0.0000        0.0000        0.0000        0.0000        0.0000
        0.0000        0.0000        0.0000        0.0000        0.0000        0.0000        0.0000        0.0000        0.0000        0.0000        0.0000        0.0000        0.0000        0.0000        0.0000        0.0000        0.0000        0.0000        0.0000        0.0000        0.0000        0.0000        0.0000        0.0000        0.0000        0.0000        0.0000        0.0000        0.0000        0.0000        0.0000        0.0000        0.0000        0.0000        0.0000        0.0000        0.0000        0.0000        0.0000        0.0000        0.0000        0.0000        0.0000        0.0000        0.0000        0.0000        0.0000        0.0000        0.0000        0.0000        0.0000        0.0000        0.0000        0.0000        0.0000        0.0000        0.0000        0.0000        0.0000        0.0000        0.0000        0.0000        0.0000        0.0000        0.0000        0.0000        0.0000        0.0000        0.0000        0.0000        0.0000        0.0000        0.0000        0.0000        0.0000        0.0000        0.0000        0.0000        0.0000        0.0000        0.0000        0.0000        0.0000        0.0000        0.0000        0.0000        0.0000        0.0000        0.0000        0.0000        0.0000        0.0000        0.0000        0.0000        0.0000        0.0000        0.0000      116.6976        0.0000        0.0000        0.0000      113.0831      106.3888      138.6186      142.2575      112.4846      102.3999       90.5179       71.3388       69.1208       60.7904       57.2673       55.8441       61.8721       62.4645       53.5970       57.2637       60.1509       53.4616       69.1128      101.2413       96.5648       93.9646       85.7705       98.6703      114.7579      136.3068      146.9207      168.9725      165.1861      142.4907      116.0990      131.5170      161.2299      145.2528      152.7087      169.5460      176.1072      198.5521      203.8620      190.5645      172.3787      160.0497      153.5307      157.7730      173.0464      196.4228      198.6146      172.8466      154.2467      120.6019      117.7721      128.2935      130.1874      133.6696      117.6289      121.7578      149.9258      145.7813      143.9575      148.2873      166.4613      161.6511      161.8149      161.7156      162.8360      162.4848      167.5121      151.6260      109.5729       87.8255       59.2389       44.3742       34.6861       32.3990       25.5583       22.0012       28.6750       27.9291        0.0000        0.0000        0.0000        0.0000        0.0000       25.6500       44.9100       44.6700       60.5511       72.6640       92.8729      139.6435      202.4539      249.4187      317.2061        0.0000        0.0000        0.0000        0.0000        0.0000        0.0000        0.0000        0.0000        0.0000        0.0000        0.0000        0.0000        0.0000        0.0000        0.0000        0.0000        0.0000        0.0000        0.0000        0.0000        0.0000        0.0000        0.0000        0.0000        0.0000        0.0000        0.0000        0.0000        0.0000        0.0000        0.0000        0.0000        0.0000        0.0000        0.0000        0.0000        0.0000        0.0000        0.0000        0.0000        0.0000        0.0000        0.0000        0.0000        0.0000        0.0000        0.0000        0.0000        0.0000        0.0000        0.0000        0.0000        0.0000        0.0000        0.0000
        0.0000        0.0000        0.0000        0.0000        0.0000        0.0000        0.0000        0.0000        0.0000        0.0000        0.0000        0.0000        0.0000        0.0000        0.0000        0.0000        0.0000        0.0000        0.0000        0.0000        0.0000        0.0000        0.0000        0.0000        0.0000        0.0000        0.0000        0.0000        0.0000        0.0000        0.0000        0.0000        0.0000        0.0000        0.0000        0.0000        0.0000        0.0000        0.0000        0.0000        0.0000        0.0000        0.0000        0.0000        0.0000        0.0000        0.0000        0.0000        0.0000        0.0000        0.0000        0.0000        0.0000        0.0000        0.0000        0.0000        0.0000        0.0000        0.0000        0.0000        0.0000        0.0000        0.0000        0.0000        0.0000        0.0000        0.0000        0.0000        0.0000        0.0000        0.0000        0.0000        0.0000        0.0000        0.0000        0.0000        0.0000        0.0000        0.0000        0.0000        0.0000        0.0000        0.0000        0.0000        0.0000        0.0000        0.0000        0.0000        0.0000        0.0000        0.0000        0.0000        0.0000        0.0000        0.0000        0.0000        0.0000        0.0000        0.0000        0.0000        0.0000      119.3654      122.3561      136.6213      106.0084       91.1150       87.7839       88.4629       77.5574       74.8734       71.3401       75.9298       70.9121       77.0814       63.9253       58.9435       62.6908       67.1034       76.8118       88.7300       98.5315       98.5995      115.3629      114.0386      125.8019      133.4309      141.2338      151.4724      148.9439      156.1809      154.5059      127.0414      124.8665      136.4970      144.5066      141.7937      151.9301      180.0917      202.6404      208.8924      179.2554      190.8223      177.1557      171.2853      199.5345      193.1321      195.8382      220.9360      218.5190      214.7436      120.7958      105.3381       97.6540      114.0086      121.3677      128.6716      125.0923      134.4360      132.3751      147.7205      161.0799      169.5805      165.8069      155.6846      150.3443      149.8384      123.9104      129.5943       94.9725       88.9143       78.7301       49.0213       41.4779       30.4940       32.9021       23.2705       23.6565        0.0000        0.0000        0.0000        0.0000        0.0000        0.0000       36.7200       33.9900       50.9400       67.5600       92.7957       86.1278      136.3199      164.5936      213.7370      263.6512      323.4366        0.0000        0.0000        0.0000        0.0000        0.0000        0.0000        0.0000        0.0000        0.0000        0.0000        0.0000        0.0000        0.0000        0.0000        0.0000        0.0000        0.0000        0.0000        0.0000        0.0000        0.0000        0.0000        0.0000        0.0000        0.0000        0.0000        0.0000        0.0000        0.0000        0.0000        0.0000        0.0000        0.0000        0.0000        0.0000        0.0000        0.0000        0.0000        0.0000        0.0000        0.0000        0.0000        0.0000        0.0000        0.0000        0.0000        0.0000        0.0000        0.0000        0.0000        0.0000        0.0000        0.0000        0.0000        0.0000
        0.0000        0.0000        0.0000        0.0000        0.0000        0.0000        0.0000        0.0000        0.0000        0.0000        0.0000        0.0000        0.0000        0.0000        0.0000        0.0000        0.0000        0.0000        0.0000        0.0000        0.0000        0.0000        0.0000        0.0000        0.0000        0.0000        0.0000        0.0000        0.0000        0.0000        0.0000        0.0000        0.0000        0.0000        0.0000        0.0000        0.0000        0.0000        0.0000        0.0000        0.0000        0.0000        0.0000        0.0000        0.0000        0.0000        0.0000        0.0000        0.0000        0.0000        0.0000        0.0000        0.0000        0.0000        0.0000        0.0000        0.0000        0.0000        0.0000        0.0000        0.0000        0.0000        0.0000        0.0000        0.0000        0.0000        0.0000        0.0000        0.0000        0.0000        0.0000        0.0000        0.0000        0.0000        0.0000        0.0000        0.0000        0.0000        0.0000        0.0000        0.0000        0.0000        0.0000        0.0000        0.0000        0.0000        0.0000        0.0000        0.0000        0.0000        0.0000        0.0000        0.0000        0.0000        0.0000        0.0000        0.0000        0.0000        0.0000        0.0000        0.0000        0.0000      106.7674      122.9516       96.7147       85.4952       82.8401       81.5752       73.9351       64.9530       64.9253       74.6720       78.5886       76.2946       75.3694       86.4245       87.5127       93.4398       94.5142      114.6270      117.1487      138.9053      143.3862      137.8707      151.6172      144.6362      142.6035      151.2960      152.8581      141.3037      137.6146      136.6311      127.2764      128.0167      126.2443      142.0392      148.3919      173.8872      221.5064      217.7265      208.6579      182.7316      176.8356      201.1382      225.8764      233.0539      223.1481      209.7997      180.1316      169.8710      126.1516      111.8782       96.6928      116.4331      133.9716      119.3977      115.6328      113.2666      123.4266      134.7545      147.2519      148.9430      141.2007      125.3757      113.3384      102.9786      101.1147       87.9622       81.6529       72.2779       67.8240       40.2520       39.9946       34.5147       39.2779       39.7561       52.2658        0.0000        0.0000        0.0000        0.0000        0.0000        0.0000        0.0000       49.5900       64.0800       79.9200      100.6921      100.3701      161.5274      173.9441      231.3567      271.7552      339.8965        0.0000        0.0000        0.0000        0.0000        0.0000        0.0000        0.0000        0.0000        0.0000        0.0000        0.0000        0.0000        0.0000        0.0000        0.0000        0.0000        0.0000        0.0000        0.0000        0.0000        0.0000        0.0000        0.0000        0.0000        0.0000        0.0000        0.0000        0.0000        0.0000        0.0000        0.0000        0.0000        0.0000        0.0000        0.0000        0.0000        0.0000        0.0000        0.0000        0.0000        0.0000        0.0000        0.0000        0.0000        0.0000        0.0000        0.0000        0.0000        0.0000        0.0000        0.0000        0.0000        0.0000        0.0000        0.0000
        0.0000        0.0000        0.0000        0.0000        0.0000        0.0000        0.0000        0.0000        0.0000        0.0000        0.0000        0.0000        0.0000        0.0000        0.0000        0.0000        0.0000        0.0000        0.0000        0.0000        0.0000        0.0000        0.0000        0.0000        0.0000        0.0000        0.0000        0.0000        0.0000        0.0000        0.0000        0.0000        0.0000        0.0000        0.0000        0.0000        0.0000        0.0000        0.0000        0.0000        0.0000        0.0000        0.0000        0.0000        0.0000        0.0000        0.0000        0.0000        0.0000        0.0000        0.0000        0.0000        0.0000        0.0000        0.0000        0.0000        0.0000        0.0000        0.0000        0.0000        0.0000        0.0000        0.0000        0.0000        0.0000        0.0000        0.0000        0.0000        0.0000        0.0000        0.0000        0.0000        0.0000        0.0000        0.0000        0.0000        0.0000        0.0000        0.0000        0.0000        0.0000        0.0000        0.0000        0.0000        0.0000        0.0000        0.0000        0.0000        0.0000        0.0000        0.0000        0.0000        0.0000        0.0000        0.0000        0.0000        0.0000        0.0000        0.0000        0.0000        0.0000        0.0000        0.0000      107.8698       98.4465       88.8819       90.0940       87.4470       82.9627       74.9817       73.1802       76.7623       83.9450      100.9245       98.5310      100.7025       99.9088      106.0292      125.3359      153.9387      153.0298      153.8323      172.3295      170.9426      159.7619      154.5432      163.1355        0.0000        0.0000      142.7682      141.5882      130.1582      124.0801      116.7958      136.6813      156.3111      168.5664      183.2832      233.3676      229.8305      245.0951      237.4861      242.3622      243.0018      281.2196      264.8511      224.5146      177.3868      131.8011      111.1620       91.8346       90.1312       99.1264      109.0280      103.4327      104.8275      107.4068      101.2354      111.1349      127.6511      128.3530      119.1278      116.4360       81.1438       73.4899       67.8522       68.8246       74.9622       65.6901       59.5568       55.2022       37.8678       37.5755       30.4246        0.0000        0.0000        0.0000        0.0000        0.0000        0.0000        0.0000        0.0000        0.0000        0.0000        0.0000        0.0000        0.0000      166.2600      152.0900      149.3049      218.1308      268.9337      320.8690        0.0000        0.0000        0.0000        0.0000        0.0000        0.0000        0.0000        0.0000        0.0000        0.0000        0.0000        0.0000        0.0000        0.0000        0.0000        0.0000        0.0000        0.0000        0.0000        0.0000        0.0000        0.0000        0.0000        0.0000        0.0000        0.0000        0.0000        0.0000        0.0000        0.0000        0.0000        0.0000        0.0000        0.0000        0.0000        0.0000        0.0000        0.0000        0.0000        0.0000        0.0000        0.0000        0.0000        0.0000        0.0000        0.0000        0.0000        0.0000        0.0000        0.0000        0.0000        0.0000        0.0000        0.0000        0.0000        0.0000
        0.0000        0.0000        0.0000        0.0000        0.0000        0.0000        0.0000        0.0000        0.0000        0.0000        0.0000        0.0000        0.0000        0.0000        0.0000        0.0000        0.0000        0.0000        0.0000        0.0000        0.0000        0.0000        0.0000        0.0000        0.0000        0.0000        0.0000        0.0000        0.0000        0.0000        0.0000        0.0000        0.0000        0.0000        0.0000        0.0000        0.0000        0.0000        0.0000        0.0000        0.0000        0.0000        0.0000        0.0000        0.0000        0.0000        0.0000        0.0000        0.0000        0.0000        0.0000        0.0000        0.0000        0.0000        0.0000        0.0000        0.0000        0.0000        0.0000        0.0000        0.0000        0.0000        0.0000        0.0000        0.0000        0.0000        0.0000        0.0000        0.0000        0.0000        0.0000        0.0000        0.0000        0.0000        0.0000        0.0000        0.0000        0.0000        0.0000        0.0000        0.0000        0.0000        0.0000        0.0000        0.0000        0.0000        0.0000        0.0000        0.0000        0.0000        0.0000        0.0000        0.0000        0.0000        0.0000        0.0000        0.0000        0.0000        0.0000        0.0000        0.0000        0.0000        0.0000      100.8297      101.9855       85.6823       90.8464       87.8244       82.1970       74.6741       81.4179       85.1107       97.6487      106.7239      127.6334      125.2354      120.6005      126.4903      131.4498      155.4544      164.4630      155.4202      169.7157      150.0363      150.0585      154.1175        0.0000        0.0000        0.0000        0.0000        0.0000        0.0000      119.3127      121.2247      128.7944      157.4404      170.2175      192.6230      217.6447      226.6821      242.1225      247.7484      257.8881      265.4324      271.1773      229.1465      194.6411      149.3301       99.5332       97.2908       83.1164       92.7484       94.4551      116.4079      129.3330      116.2143      113.1444      100.9488      106.8979      122.2083      118.7120      119.2673      107.5345       79.3249       69.1161       65.7093       76.7887       88.0175       84.9254       69.9855       61.8644       45.7720        0.0000        0.0000        0.0000        0.0000        0.0000        0.0000        0.0000        0.0000        0.0000        0.0000        0.0000        0.0000        0.0000        0.0000        0.0000      226.6974      181.5912      203.3311      245.4908      340.6799      390.3022      450.4502        0.0000        0.0000        0.0000        0.0000        0.0000        0.0000        0.0000        0.0000        0.0000        0.0000        0.0000        0.0000        0.0000        0.0000        0.0000        0.0000        0.0000        0.0000        0.0000        0.0000        0.0000        0.0000        0.0000        0.0000        0.0000        0.0000        0.0000        0.0000        0.0000        0.0000        0.0000        0.0000        0.0000        0.0000        0.0000        0.0000        0.0000        0.0000        0.0000        0.0000        0.0000        0.0000        0.0000        0.0000        0.0000        0.0000        0.0000        0.0000        0.0000        0.0000        0.0000        0.0000        0.0000        0.0000        0.0000
        0.0000        0.0000        0.0000        0.0000        0.0000        0.0000        0.0000        0.0000        0.0000        0.0000        0.0000        0.0000        0.0000        0.0000        0.0000        0.0000        0.0000        0.0000        0.0000        0.0000        0.0000        0.0000        0.0000        0.0000        0.0000        0.0000        0.0000        0.0000        0.0000        0.0000        0.0000        0.0000        0.0000        0.0000        0.0000        0.0000        0.0000        0.0000        0.0000        0.0000        0.0000        0.0000        0.0000        0.0000        0.0000        0.0000        0.0000        0.0000        0.0000        0.0000        0.0000        0.0000        0.0000        0.0000        0.0000        0.0000        0.0000        0.0000        0.0000        0.0000        0.0000        0.0000        0.0000        0.0000        0.0000        0.0000        0.0000        0.0000        0.0000        0.0000        0.0000        0.0000        0.0000        0.0000        0.0000        0.0000        0.0000        0.0000        0.0000        0.0000        0.0000        0.0000        0.0000        0.0000        0.0000        0.0000        0.0000        0.0000        0.0000        0.0000        0.0000        0.0000        0.0000        0.0000        0.0000        0.0000        0.0000        0.0000        0.0000        0.0000        0.0000        0.0000        0.0000       91.4167       85.7925       83.9787       76.8148       84.0628       80.7686       79.8991       90.4981       99.7009      102.3107      101.0094      118.5474      132.5519      137.3693        0.0000      137.0690      136.3251        0.0000        0.0000      153.3575      149.9087        0.0000        0.0000        0.0000        0.0000        0.0000        0.0000        0.0000        0.0000      112.6026      124.4665      133.2316      142.5687      164.3763      192.8370      224.8923      235.4646      217.0536      227.0093      225.5231      240.1698      247.2947      205.3933      164.1598      143.1731      110.9988      108.6043      110.8659      107.6204      104.6314      130.6495      124.2099      115.3125      111.4205      107.1571      111.4253      118.9917      129.2074      140.7776      114.3495       73.9763       67.4252       66.8737      100.9241        0.0000        0.0000        0.0000        0.0000        0.0000        0.0000        0.0000        0.0000        0.0000        0.0000        0.0000        0.0000        0.0000        0.0000        0.0000        0.0000        0.0000        0.0000        0.0000        0.0000      269.1238      290.4536      220.9912      256.0005      369.5900        0.0000        0.0000        0.0000        0.0000        0.0000        0.0000        0.0000        0.0000        0.0000        0.0000        0.0000        0.0000        0.0000        0.0000        0.0000        0.0000        0.0000        0.0000        0.0000        0.0000        0.0000        0.0000        0.0000        0.0000        0.0000        0.0000        0.0000        0.0000        0.0000        0.0000        0.0000        0.0000        0.0000        0.0000        0.0000        0.0000        0.0000        0.0000        0.0000        0.0000        0.0000        0.0000        0.0000        0.0000        0.0000        0.0000        0.0000        0.0000        0.0000        0.0000        0.0000        0.0000        0.0000        0.0000        0.0000        0.0000        0.0000
        0.0000        0.0000        0.0000        0.0000        0.0000        0.0000        0.0000        0.0000        0.0000        0.0000        0.0000        0.0000        0.0000        0.0000        0.0000        0.0000        0.0000        0.0000        0.0000        0.0000        0.0000        0.0000        0.0000        0.0000        0.0000        0.0000        0.0000        0.0000        0.0000        0.0000        0.0000        0.0000        0.0000        0.0000        0.0000        0.0000        0.0000        0.0000        0.0000        0.0000        0.0000        0.0000        0.0000        0.0000        0.0000        0.0000        0.0000        0.0000        0.0000        0.0000        0.0000        0.0000        0.0000        0.0000        0.0000        0.0000        0.0000        0.0000        0.0000        0.0000        0.0000        0.0000        0.0000        0.0000        0.0000        0.0000        0.0000        0.0000        0.0000        0.0000        0.0000        0.0000        0.0000        0.0000        0.0000        0.0000        0.0000        0.0000        0.0000        0.0000        0.0000        0.0000        0.0000        0.0000        0.0000        0.0000        0.0000        0.0000        0.0000        0.0000        0.0000        0.0000        0.0000        0.0000        0.0000        0.0000        0.0000        0.0000        0.0000        0.0000        0.0000        0.0000        0.0000       78.1379       73.2406       74.6199       75.5243       81.9396       89.1502       90.3193       98.6455      105.9398      121.9031      134.6604        0.0000        0.0000        0.0000        0.0000        0.0000        0.0000        0.0000        0.0000        0.0000        0.0000        0.0000        0.0000        0.0000        0.0000        0.0000        0.0000        0.0000        0.0000        0.0000      114.3639      129.6701      137.7654      163.9654      208.0112      235.9660      200.6851      193.4682      225.3487      207.5379      232.8248      212.3886      204.0790      162.1624      161.1977      148.3853      158.6971      146.0967      130.8721      122.9044      120.2224      127.6802      116.9438      111.6822      119.2559      134.1207      151.2346      151.4132      161.7485      124.9295       84.2374       81.9820       71.7627        0.0000        0.0000        0.0000        0.0000        0.0000        0.0000        0.0000        0.0000        0.0000        0.0000        0.0000        0.0000        0.0000        0.0000        0.0000        0.0000        0.0000        0.0000        0.0000        0.0000        0.0000        0.0000      348.9469      276.0858      252.1306        0.0000      422.9294      457.6717        0.0000        0.0000        0.0000        0.0000        0.0000        0.0000        0.0000        0.0000        0.0000        0.0000        0.0000        0.0000        0.0000        0.0000        0.0000        0.0000        0.0000        0.0000        0.0000        0.0000        0.0000        0.0000        0.0000        0.0000        0.0000        0.0000        0.0000        0.0000        0.0000        0.0000        0.0000        0.0000        0.0000        0.0000        0.0000        0.0000        0.0000        0.0000        0.0000        0.0000        0.0000        0.0000        0.0000        0.0000        0.0000        0.0000        0.0000        0.0000        0.0000        0.0000        0.0000        0.0000        0.0000        0.0000        0.0000
        0.0000        0.0000        0.0000        0.0000        0.0000        0.0000        0.0000        0.0000        0.0000        0.0000        0.0000        0.0000        0.0000        0.0000        0.0000        0.0000        0.0000        0.0000        0.0000        0.0000        0.0000        0.0000        0.0000        0.0000        0.0000        0.0000        0.0000        0.0000        0.0000        0.0000        0.0000        0.0000        0.0000        0.0000        0.0000        0.0000        0.0000        0.0000        0.0000        0.0000        0.0000        0.0000        0.0000        0.0000        0.0000        0.0000        0.0000        0.0000        0.0000        0.0000        0.0000        0.0000        0.0000        0.0000        0.0000        0.0000        0.0000        0.0000        0.0000        0.0000        0.0000        0.0000        0.0000        0.0000        0.0000        0.0000        0.0000        0.0000        0.0000        0.0000        0.0000        0.0000        0.0000        0.0000        0.0000        0.0000        0.0000        0.0000        0.0000        0.0000        0.0000        0.0000        0.0000        0.0000        0.0000        0.0000        0.0000        0.0000        0.0000        0.0000        0.0000        0.0000        0.0000        0.0000        0.0000        0.0000        0.0000        0.0000        0.0000        0.0000        0.0000        0.0000        0.0000        0.0000        0.0000       80.2663       90.7002       84.9651       86.2690       78.6949       86.9397      106.8173      102.3067      107.8275      118.8983        0.0000        0.0000        0.0000        0.0000        0.0000        0.0000        0.0000        0.0000        0.0000        0.0000        0.0000        0.0000        0.0000        0.0000        0.0000        0.0000        0.0000        0.0000       92.9471      107.9125      128.5581      151.4548      187.8275      202.4769      202.0691      205.0140      194.6532      197.5097      176.8112      158.0815      197.2383      123.3154      140.3406      126.2295      110.3696      103.5238      105.6447      109.0153      108.4982      205.4382      167.8720      123.6666      116.1095      126.9951      135.0345      151.9191      165.3233      117.3012       73.2900      110.5800        0.0000        0.0000        0.0000        0.0000        0.0000        0.0000        0.0000        0.0000        0.0000        0.0000        0.0000        0.0000        0.0000        0.0000        0.0000        0.0000        0.0000        0.0000        0.0000        0.0000        0.0000        0.0000        0.0000        0.0000      300.4176      405.6078        0.0000      414.9900      524.7001        0.0000        0.0000        0.0000        0.0000        0.0000        0.0000        0.0000        0.0000        0.0000        0.0000        0.0000        0.0000        0.0000        0.0000        0.0000        0.0000        0.0000        0.0000        0.0000        0.0000        0.0000        0.0000        0.0000        0.0000        0.0000        0.0000        0.0000        0.0000        0.0000        0.0000        0.0000        0.0000        0.0000        0.0000        0.0000        0.0000        0.0000        0.0000        0.0000        0.0000        0.0000        0.0000        0.0000        0.0000        0.0000        0.0000        0.0000        0.0000        0.0000        0.0000        0.0000        0.0000        0.0000        0.0000        0.0000
        0.0000        0.0000        0.0000        0.0000        0.0000        0.0000        0.0000        0.0000        0.0000        0.0000        0.0000        0.0000        0.0000        0.0000        0.0000        0.0000        0.0000        0.0000        0.0000        0.0000        0.0000        0.0000        0.0000        0.0000        0.0000        0.0000        0.0000        0.0000        0.0000        0.0000        0.0000        0.0000        0.0000        0.0000        0.0000        0.0000        0.0000        0.0000        0.0000        0.0000        0.0000        0.0000        0.0000        0.0000        0.0000        0.0000        0.0000        0.0000        0.0000        0.0000        0.0000        0.0000        0.0000        0.0000        0.0000        0.0000        0.0000        0.0000        0.0000        0.0000        0.0000        0.0000        0.0000        0.0000        0.0000        0.0000        0.0000        0.0000        0.0000        0.0000        0.0000        0.0000        0.0000        0.0000        0.0000        0.0000        0.0000        0.0000        0.0000        0.0000        0.0000        0.0000        0.0000        0.0000        0.0000        0.0000        0.0000        0.0000        0.0000        0.0000        0.0000        0.0000        0.0000        0.0000        0.0000        0.0000        0.0000        0.0000        0.0000        0.0000        0.0000        0.0000        0.0000        0.0000        0.0000        0.0000       80.9259       79.4599       85.2122       80.0105       87.6769      100.6462       95.0633       95.6962       91.4291        0.0000        0.0000        0.0000        0.0000        0.0000        0.0000        0.0000        0.0000        0.0000        0.0000        0.0000        0.0000        0.0000        0.0000        0.0000        0.0000        0.0000        0.0000        0.0000        0.0000      135.1635      153.3731      163.8250      181.3040      171.4551      192.9040      202.9614      210.6351      183.7814      187.7809      147.0234      121.0572       97.0057       85.7805       76.5126       89.4177      102.0129       99.2676      130.7271      180.6185      213.7457      129.8389      124.8218      137.5437      142.4910        0.0000        0.0000      127.1504        0.0000        0.0000        0.0000        0.0000        0.0000        0.0000        0.0000        0.0000        0.0000        0.0000        0.0000        0.0000        0.0000        0.0000        0.0000        0.0000        0.0000        0.0000        0.0000        0.0000        0.0000        0.0000        0.0000        0.0000        0.0000        0.0000      303.5468      386.5526        0.0000        0.0000        0.0000        0.0000        0.0000        0.0000        0.0000        0.0000        0.0000        0.0000        0.0000        0.0000        0.0000        0.0000        0.0000        0.0000        0.0000        0.0000        0.0000        0.0000        0.0000        0.0000        0.0000        0.0000        0.0000        0.0000        0.0000        0.0000        0.0000        0.0000        0.0000        0.0000        0.0000        0.0000        0.0000        0.0000        0.0000        0.0000        0.0000        0.0000        0.0000        0.0000        0.0000        0.0000        0.0000        0.0000        0.0000        0.0000        0.0000        0.0000        0.0000        0.0000        0.0000        0.0000        0.0000        0.0000        0.0000        0.0000
[truncated: 212,709 more chars]
