# Supplementary material for: Multidimensional evaluation of the TRMM 3B43V7 satellite-based precipitation product in mainland China from 1998–2016
Source: PeerJ. 2020 Feb 20;8:e8615. doi: 10.7717/peerj.8615 (PMC7036276; doi:10.7717/peerj.8615)
Supplement: Supplemental Information 2 [file peerj-08-8615-s002.zip › TRMM_3B43 data/TRMM 3B43 data-Year-Month/2011-11.txt]

ncols         249
nrows         175
xllcorner     73.250
yllcorner     6.500
cellsize      0.25000
        0.0000        0.0000        0.0000        0.0000        0.0000        0.0000        0.0000        0.0000        0.0000        0.0000        0.0000        0.0000        0.0000        0.0000        0.0000        0.0000        0.0000        0.0000        0.0000        0.0000        0.0000        0.0000        0.0000        0.0000        0.0000        0.0000        0.0000        0.0000        0.0000        0.0000        0.0000        0.0000        0.0000        0.0000        0.0000        0.0000        0.0000        0.0000        0.0000        0.0000        0.0000        0.0000        0.0000        0.0000        0.0000        0.0000        0.0000        0.0000        0.0000        0.0000        0.0000        0.0000        0.0000        0.0000        0.0000        0.0000        0.0000        0.0000        0.0000        0.0000        0.0000        0.0000        0.0000        0.0000        0.0000        0.0000        0.0000        0.0000        0.0000        0.0000        0.0000        0.0000        0.0000        0.0000        0.0000        0.0000        0.0000        0.0000        0.0000        0.0000        0.0000        0.0000        0.0000        0.0000        0.0000        0.0000        0.0000        0.0000        0.0000        0.0000        0.0000        0.0000        0.0000        0.0000        0.0000        0.0000        0.0000        0.0000        0.0000        0.0000        0.0000        0.0000        0.0000        0.0000        0.0000        0.0000        0.0000        0.0000        0.0000        0.0000        0.0000        0.0000        0.0000        0.0000        0.0000        0.0000        0.0000        0.0000        0.0000        0.0000        0.0000        0.0000        0.0000        0.0000        0.0000        0.0000        0.0000        0.0000        0.0000        0.0000        0.0000        0.0000        0.0000        0.0000        0.0000        0.0000        0.0000        0.0000        0.0000        0.0000        0.0000        0.0000        0.0000        0.0000        0.0000        0.0000        0.0000        0.0000        0.0000        0.0000        0.0000        0.0000        0.0000        0.0000        0.0000        0.0000        0.0000        0.0000        0.0000        0.0000        0.0000        0.0000        0.0000        0.0000        0.0000        0.0000        0.0000        0.0000        0.0000        0.0000        0.0000        0.0000        0.0000       10.8926       11.0049       11.1356        0.0000        0.0000        0.0000       15.8389       17.8375       19.0153       19.0672       22.0786       22.0344       19.5768       21.0907       24.1672       24.2911       19.9179       16.1046       16.0339       16.3391       14.7564       16.0705       16.0708       15.6617       13.7141       12.5975       10.0072        9.5114        8.8551        8.3801        9.6369       10.4319       10.5048       10.6262       17.4558       18.2524       17.9769       15.4919       10.7804       10.8082       11.3677       12.5421       13.9657       14.5106       15.9359       19.3833        0.0000        0.0000        0.0000        0.0000        0.0000        0.0000        0.0000        0.0000        0.0000        0.0000        0.0000        0.0000        0.0000        0.0000        0.0000        0.0000        0.0000        0.0000        0.0000        0.0000        0.0000        0.0000        0.0000        0.0000        0.0000        0.0000        0.0000        0.0000        0.0000        0.0000
        0.0000        0.0000        0.0000        0.0000        0.0000        0.0000        0.0000        0.0000        0.0000        0.0000        0.0000        0.0000        0.0000        0.0000        0.0000        0.0000        0.0000        0.0000        0.0000        0.0000        0.0000        0.0000        0.0000        0.0000        0.0000        0.0000        0.0000        0.0000        0.0000        0.0000        0.0000        0.0000        0.0000        0.0000        0.0000        0.0000        0.0000        0.0000        0.0000        0.0000        0.0000        0.0000        0.0000        0.0000        0.0000        0.0000        0.0000        0.0000        0.0000        0.0000        0.0000        0.0000        0.0000        0.0000        0.0000        0.0000        0.0000        0.0000        0.0000        0.0000        0.0000        0.0000        0.0000        0.0000        0.0000        0.0000        0.0000        0.0000        0.0000        0.0000        0.0000        0.0000        0.0000        0.0000        0.0000        0.0000        0.0000        0.0000        0.0000        0.0000        0.0000        0.0000        0.0000        0.0000        0.0000        0.0000        0.0000        0.0000        0.0000        0.0000        0.0000        0.0000        0.0000        0.0000        0.0000        0.0000        0.0000        0.0000        0.0000        0.0000        0.0000        0.0000        0.0000        0.0000        0.0000        0.0000        0.0000        0.0000        0.0000        0.0000        0.0000        0.0000        0.0000        0.0000        0.0000        0.0000        0.0000        0.0000        0.0000        0.0000        0.0000        0.0000        0.0000        0.0000        0.0000        0.0000        0.0000        0.0000        0.0000        0.0000        0.0000        0.0000        0.0000        0.0000        0.0000        0.0000        0.0000        0.0000        0.0000        0.0000        0.0000        0.0000        0.0000        0.0000        0.0000        0.0000        0.0000        0.0000        0.0000        0.0000        0.0000        0.0000        0.0000        0.0000        0.0000        0.0000        0.0000        0.0000        0.0000        0.0000        0.0000        0.0000        0.0000        0.0000        0.0000        0.0000        0.0000        0.0000        0.0000        0.0000        0.0000        0.0000       12.7198       12.8345       12.5748       11.6315       11.7692       12.5967       14.7701       17.0837       18.9035       18.7248       18.9042       19.2147       21.0027       23.7049       23.6019       26.0293       24.2743       22.5613       20.7379       18.0528       18.7814       15.7128       15.9197       15.3237       12.7126       12.3850       12.6678        9.4178        9.3608        9.1613        9.5718       10.6079        9.0699        8.3165       10.0698       11.9029       12.0401       13.7107       12.5208       11.6180       11.8489       10.3297       10.8598       14.4121       14.4975       14.1237       18.3241       22.4235       25.7926       30.0487       31.3234       32.4527       31.9295       30.9242        0.0000        0.0000        0.0000        0.0000        0.0000        0.0000        0.0000        0.0000        0.0000        0.0000        0.0000        0.0000        0.0000        0.0000        0.0000        0.0000        0.0000        0.0000        0.0000        0.0000        0.0000        0.0000        0.0000
        0.0000        0.0000        0.0000        0.0000        0.0000        0.0000        0.0000        0.0000        0.0000        0.0000        0.0000        0.0000        0.0000        0.0000        0.0000        0.0000        0.0000        0.0000        0.0000        0.0000        0.0000        0.0000        0.0000        0.0000        0.0000        0.0000        0.0000        0.0000        0.0000        0.0000        0.0000        0.0000        0.0000        0.0000        0.0000        0.0000        0.0000        0.0000        0.0000        0.0000        0.0000        0.0000        0.0000        0.0000        0.0000        0.0000        0.0000        0.0000        0.0000        0.0000        0.0000        0.0000        0.0000        0.0000        0.0000       35.2526        0.0000       25.7056       20.8911        0.0000        0.0000        0.0000        0.0000        0.0000        0.0000        0.0000        0.0000        0.0000        0.0000        0.0000        0.0000        0.0000        0.0000        0.0000        0.0000        0.0000        0.0000        0.0000        0.0000        0.0000        0.0000        0.0000        0.0000        0.0000        0.0000        0.0000        0.0000        0.0000        0.0000        0.0000        0.0000        0.0000        0.0000        0.0000        0.0000        0.0000        0.0000        0.0000        0.0000        0.0000        0.0000        0.0000        0.0000        0.0000        0.0000        0.0000        0.0000        0.0000        0.0000        0.0000        0.0000        0.0000        0.0000        0.0000        0.0000        0.0000        0.0000        0.0000        0.0000        0.0000        0.0000        0.0000        0.0000        0.0000        0.0000        0.0000        0.0000        0.0000        0.0000        0.0000        0.0000        0.0000        0.0000        0.0000        0.0000        0.0000        0.0000        0.0000        0.0000        0.0000        0.0000        0.0000        0.0000        0.0000        0.0000        0.0000        0.0000        0.0000        0.0000        0.0000        0.0000        0.0000        0.0000        0.0000        0.0000        0.0000        0.0000        0.0000        0.0000        0.0000        0.0000        0.0000        0.0000        0.0000        0.0000        0.0000        0.0000        0.0000        0.0000        0.0000        0.0000       14.4876       13.7616       12.7359       12.6619       12.2996       12.9049       14.2974       15.5494       17.4142       20.6472       22.2982       22.7648       20.2818       18.8797       19.1803       18.1761       19.7990       20.5184       20.0258       17.1525       17.3838       16.8423       15.1709       14.7677       13.8424       13.6892       11.9057       11.6746       11.2566       10.5775       10.3110        8.7996        9.4359        7.7055        7.1902        8.1780        7.9631       15.6221       15.3263       14.5022       11.2467        9.1104        9.8502       10.4753       12.0523       12.0062       14.5167       16.0304       21.5001       24.0383       25.5171       27.1786       37.6486       33.7824       34.4521       43.6039        0.0000        0.0000        0.0000        0.0000        0.0000        0.0000        0.0000        0.0000        0.0000        0.0000        0.0000        0.0000        0.0000        0.0000        0.0000        0.0000        0.0000        0.0000        0.0000        0.0000        0.0000        0.0000
        0.0000        0.0000        0.0000        0.0000        0.0000        0.0000        0.0000        0.0000        0.0000        0.0000        0.0000        0.0000        0.0000        0.0000        0.0000        0.0000        0.0000        0.0000        0.0000        0.0000        0.0000        0.0000        0.0000        0.0000        0.0000        0.0000        0.0000        0.0000        0.0000        0.0000        0.0000        0.0000        0.0000        0.0000        0.0000        0.0000        0.0000        0.0000        0.0000        0.0000        0.0000        0.0000        0.0000        0.0000        0.0000        0.0000        0.0000        0.0000        0.0000        0.0000        0.0000        0.0000        0.0000       42.1803       40.0371       35.1121       31.6070       27.8881       23.3387       11.6684        0.0000        0.0000        0.0000        0.0000        0.0000        0.0000        0.0000        0.0000        0.0000        0.0000        0.0000        0.0000        0.0000        0.0000        0.0000        0.0000        0.0000        0.0000        0.0000        0.0000        0.0000        0.0000        0.0000        0.0000        0.0000        0.0000        0.0000        0.0000        0.0000        0.0000        0.0000        0.0000        0.0000        0.0000        0.0000        0.0000        0.0000        0.0000        0.0000        0.0000        0.0000        0.0000        0.0000        0.0000        0.0000        0.0000        0.0000        0.0000        0.0000        0.0000        0.0000        0.0000        0.0000        0.0000        0.0000        0.0000        0.0000        0.0000        0.0000        0.0000        0.0000        0.0000        0.0000        0.0000        0.0000        0.0000        0.0000        0.0000        0.0000        0.0000        0.0000        0.0000        0.0000        0.0000        0.0000        0.0000        0.0000        0.0000        0.0000        0.0000        0.0000        0.0000        0.0000        0.0000        0.0000        0.0000        0.0000        0.0000        0.0000        0.0000        0.0000        0.0000        0.0000        0.0000        0.0000        0.0000        0.0000        0.0000        0.0000        0.0000        0.0000        0.0000        0.0000        0.0000        0.0000        0.0000        0.0000        0.0000        0.0000        0.0000       14.8088       15.2923       14.1876       12.7775       13.0884       14.4532       14.1868       16.5867       18.9426       22.1633       19.0604       17.1270       15.5165       15.8846       15.6606       16.1462       15.6659       18.7086       18.6632       16.1629       15.7664       16.0707       13.4995       12.4953       12.2415       13.4389       14.2877       11.3573       10.8192        9.4491        8.5562        8.1628        6.4625        7.3519        6.6204        6.3925        6.8538        6.8418        9.5467        9.1302       10.6147       10.0235        8.5403       11.0263        9.6517       11.0871       10.4525       13.5405       16.8781       20.1507       21.8029       23.6000       25.1662       26.7226       29.1313       32.5385       43.4110       46.6965       38.8444        0.0000        0.0000        0.0000        0.0000        0.0000        0.0000        0.0000        0.0000        0.0000        0.0000        0.0000        0.0000        0.0000        0.0000        0.0000        0.0000        0.0000        0.0000        0.0000        0.0000
        0.0000        0.0000        0.0000        0.0000        0.0000        0.0000        0.0000        0.0000        0.0000        0.0000        0.0000        0.0000        0.0000        0.0000        0.0000        0.0000        0.0000        0.0000        0.0000        0.0000        0.0000        0.0000        0.0000        0.0000        0.0000        0.0000        0.0000        0.0000        0.0000        0.0000        0.0000        0.0000        0.0000        0.0000        0.0000        0.0000        0.0000        0.0000        0.0000        0.0000        0.0000        0.0000        0.0000        0.0000        0.0000        0.0000        0.0000        0.0000        0.0000        0.0000        0.0000        0.0000        0.0000       33.9126       32.1987       36.8690       34.6265       33.5270       30.1077       24.3449        0.0000        0.0000        0.0000        0.0000        0.0000        0.0000        0.0000        0.0000        0.0000        0.0000        0.0000        0.0000        0.0000        0.0000        0.0000        0.0000        0.0000        0.0000        0.0000        0.0000        0.0000        0.0000        0.0000        0.0000        0.0000        0.0000        0.0000        0.0000        0.0000        0.0000        0.0000        0.0000        0.0000        0.0000        0.0000        0.0000        0.0000        0.0000        0.0000        0.0000        0.0000        0.0000        0.0000        0.0000        0.0000        0.0000        0.0000        0.0000        0.0000        0.0000        0.0000        0.0000        0.0000        0.0000        0.0000        0.0000        0.0000        0.0000        0.0000        0.0000        0.0000        0.0000        0.0000        0.0000        0.0000        0.0000        0.0000        0.0000        0.0000        0.0000        0.0000        0.0000        0.0000        0.0000        0.0000        0.0000        0.0000        0.0000        0.0000        0.0000        0.0000        0.0000        0.0000        0.0000        0.0000        0.0000        0.0000        0.0000        0.0000        0.0000        0.0000        0.0000        0.0000        0.0000        0.0000        0.0000        0.0000        0.0000        0.0000        0.0000        0.0000        0.0000        0.0000        0.0000        0.0000        0.0000        0.0000        0.0000        0.0000        0.0000       17.8586       16.5696       16.5223       20.1114       21.1241       16.7736       17.0350       18.9642       20.5599       15.2743       14.5041       14.4329       13.7752       14.3416       15.1509       14.7019       16.4499       17.6692       16.7952       16.5740       16.9814       14.6103       14.3771       14.8083       14.0070       14.7672       12.9989       12.5072       11.1922       10.0393        9.5312        7.5722        6.1096        6.9283        6.3897        6.3391        5.9587        7.1107        7.0061        7.2555        9.1678       11.6666        9.4427       10.5745       11.1041        9.7839       11.4901       12.1766       14.2020       18.0927       18.8478       23.3684       25.5578       23.5131       26.6855       26.8604       24.3105       35.5557       34.6408       44.3456       36.0696        0.0000        0.0000        0.0000        0.0000        0.0000        0.0000        0.0000        0.0000        0.0000        0.0000        0.0000        0.0000        0.0000        0.0000        0.0000        0.0000        0.0000        0.0000
        0.0000        0.0000        0.0000        0.0000        0.0000        0.0000        0.0000        0.0000        0.0000        0.0000        0.0000        0.0000        0.0000        0.0000        0.0000        0.0000        0.0000        0.0000        0.0000        0.0000        0.0000        0.0000        0.0000        0.0000        0.0000        0.0000        0.0000        0.0000        0.0000        0.0000        0.0000        0.0000        0.0000        0.0000        0.0000        0.0000        0.0000        0.0000        0.0000        0.0000        0.0000        0.0000        0.0000        0.0000        0.0000        0.0000        0.0000        0.0000        0.0000        0.0000       55.1255       40.9101       34.5091       33.5804       35.2582       40.7371       41.6143       39.1503       32.7679       29.6960       23.9614       21.2413        0.0000        0.0000        0.0000        0.0000        0.0000        0.0000        0.0000        0.0000        0.0000        0.0000        0.0000        0.0000        0.0000        0.0000        0.0000        0.0000        0.0000        0.0000        0.0000        0.0000        0.0000        0.0000        0.0000        0.0000        0.0000        0.0000        0.0000        0.0000        0.0000        0.0000        0.0000        0.0000        0.0000        0.0000        0.0000        0.0000        0.0000        0.0000        0.0000        0.0000        0.0000        0.0000        0.0000        0.0000        0.0000        0.0000        0.0000        0.0000        0.0000        0.0000        0.0000        0.0000        0.0000        0.0000        0.0000        0.0000        0.0000        0.0000        0.0000        0.0000        0.0000        0.0000        0.0000        0.0000        0.0000        0.0000        0.0000        0.0000        0.0000        0.0000        0.0000        0.0000        0.0000        0.0000        0.0000        0.0000        0.0000        0.0000        0.0000        0.0000        0.0000        0.0000        0.0000        0.0000        0.0000        0.0000        0.0000        0.0000        0.0000        0.0000        0.0000        0.0000        0.0000        0.0000        0.0000        0.0000        0.0000        0.0000        0.0000        0.0000        0.0000        0.0000        0.0000        0.0000        0.0000        0.0000        0.0000       24.0628       26.1508       28.3399       30.9274       30.8444       28.9261       21.4459       15.5125       14.9083       14.1056       13.1123       12.4702       12.5820       12.5835       12.4865       12.7923       14.4301       15.5139       15.5978       13.8114       13.9000       13.6510       12.4906       13.7082       14.0548       14.5985       14.0350       12.6393       11.1140       10.0706        9.6069        8.3163        8.7192        6.7293        7.0521        6.1213        5.8880        6.0707        6.2524        7.1825        7.3136        7.6816        7.5144        9.3782       11.2847       15.9008       14.2914       13.0047       13.4750       14.9047       17.1229       18.2161       20.7546       23.8308       21.4989       20.4577       21.5416       22.4346       28.5758       28.5858       36.6849       34.4609        0.0000        0.0000        0.0000        0.0000        0.0000        0.0000        0.0000        0.0000        0.0000        0.0000        0.0000        0.0000        0.0000        0.0000       42.4328       53.8036       51.7490        0.0000
        0.0000        0.0000        0.0000        0.0000        0.0000        0.0000        0.0000        0.0000        0.0000        0.0000        0.0000        0.0000        0.0000        0.0000        0.0000        0.0000        0.0000        0.0000        0.0000        0.0000        0.0000        0.0000        0.0000        0.0000        0.0000        0.0000        0.0000        0.0000        0.0000        0.0000        0.0000        0.0000        0.0000        0.0000        0.0000        0.0000        0.0000        0.0000        0.0000        0.0000        0.0000        0.0000        0.0000        0.0000        0.0000        0.0000        0.0000        0.0000       47.1226       45.8809       43.4897       34.0432       33.9931       36.7976       35.1424       43.7147       43.4929       45.0272       36.9604       32.4086       28.1751       23.9531       21.1749        0.0000        0.0000        0.0000        0.0000        0.0000        0.0000        0.0000        0.0000        0.0000        0.0000        0.0000        0.0000        0.0000        0.0000        0.0000        0.0000        0.0000        0.0000        0.0000        0.0000        0.0000        0.0000        0.0000        0.0000        0.0000        0.0000        0.0000        0.0000        0.0000        0.0000        0.0000        0.0000        0.0000        0.0000        0.0000        0.0000        0.0000        0.0000        0.0000        0.0000        0.0000        0.0000        0.0000        0.0000        0.0000        0.0000        0.0000        0.0000        0.0000        0.0000        0.0000        0.0000        0.0000        0.0000        0.0000        0.0000        0.0000        0.0000        0.0000        0.0000        0.0000        0.0000        0.0000        0.0000        0.0000        0.0000        0.0000        0.0000        0.0000        0.0000        0.0000        0.0000        0.0000        0.0000        0.0000        0.0000        0.0000        0.0000        0.0000        0.0000        0.0000        0.0000        0.0000        0.0000        0.0000        0.0000        0.0000        0.0000        0.0000        0.0000        0.0000        0.0000        0.0000        0.0000        0.0000        0.0000        0.0000        0.0000        0.0000        0.0000        0.0000        0.0000        0.0000        0.0000        0.0000       28.6780       26.2320       25.8353       24.4509       21.8634       20.0840       16.0977       13.4668       13.3276       12.3841       13.3532       13.4307       12.2684       12.2267       12.1240       12.5948       14.5887       14.1953       13.3519       13.2837       13.9291       13.8873       12.8234       11.6445       11.0728        9.5035       10.3554       11.9526       12.1887       10.0560        9.4363        9.1661        8.3197        7.3063        6.3025        6.8885        6.7885        6.1627        6.4030        7.0578        8.2830        8.8828        7.9099        9.8657       12.7607       16.4936       16.2737       15.0933       14.5299       12.0536       14.9455       16.0438       19.6000       19.3199       19.0772       17.9973       18.9197       21.7168       23.8044       28.8662       27.9632       31.3670       33.4486       33.3130        0.0000        0.0000        0.0000        0.0000        0.0000        0.0000        0.0000        0.0000        0.0000       35.4534       45.3293       37.7539       43.9848       49.7390       57.6138       54.4342       61.0739
        0.0000        0.0000        0.0000        0.0000        0.0000        0.0000        0.0000        0.0000        0.0000        0.0000        0.0000        0.0000        0.0000        0.0000        0.0000        0.0000        0.0000        0.0000        0.0000        0.0000        0.0000        0.0000        0.0000        0.0000        0.0000        0.0000        0.0000        0.0000        0.0000        0.0000        0.0000        0.0000        0.0000        0.0000        0.0000        0.0000        0.0000        0.0000        0.0000        0.0000        0.0000        0.0000        0.0000        0.0000        0.0000        0.0000        0.0000        0.0000       40.6940       41.3954       40.2355       34.3362       37.2853       36.6024       42.3044       45.6063       44.4381       41.5680       36.7205       35.0954       30.0079       29.7745       27.1502       19.5426       14.9071        9.7143        7.6742        0.0000        0.0000        0.0000        0.0000        0.0000        0.0000        0.0000        0.0000        0.0000        0.0000        0.0000        0.0000        0.0000        0.0000        0.0000        0.0000        0.0000        0.0000        0.0000        0.0000        0.0000        0.0000        0.0000        0.0000        0.0000        0.0000        0.0000        0.0000        0.0000        0.0000        0.0000        0.0000        0.0000        0.0000        0.0000        0.0000        0.0000        0.0000        0.0000        0.0000        0.0000        0.0000        0.0000        0.0000        0.0000        0.0000        0.0000        0.0000        0.0000        0.0000        0.0000        0.0000        0.0000        0.0000        0.0000        0.0000        0.0000        0.0000        0.0000        0.0000        0.0000        0.0000        0.0000        0.0000        0.0000        0.0000        0.0000        0.0000        0.0000        0.0000        0.0000        0.0000        0.0000        0.0000        0.0000        0.0000        0.0000        0.0000        0.0000        0.0000        0.0000        0.0000        0.0000        0.0000        0.0000        0.0000        0.0000        0.0000        0.0000        0.0000        0.0000        0.0000        0.0000        0.0000        0.0000        0.0000        0.0000        0.0000        0.0000        0.0000        0.0000       22.6713       18.7220       17.2545       16.8684       14.3798       11.9620       10.9329       12.3233       13.3141       12.8656       11.9499       12.0976       12.4522       11.6560       12.2256       13.0369       12.9618       12.7876       12.4291       12.3106       12.9076       11.7147       11.5249        8.1599        9.7874        9.4266        8.4789        9.9261        9.2043        9.4445        8.2560        6.6014        5.5909        5.6954        5.8768        6.4404        5.8182        5.8402        6.1396        6.7378        8.2173        8.3871        9.8380       11.0478       12.7464       14.1318       17.4386       17.3125       14.0100       10.7704       11.9973       15.4043       15.5937       13.8936       15.2730       17.7152       19.4868       22.8028       22.1800       22.4870       23.0150       26.0962       29.5813        0.0000        0.0000        0.0000        0.0000        0.0000        0.0000       29.0993       28.4863       30.8931       35.7918       41.0008       48.5764       41.5561       45.8294       51.7877       58.7397        0.0000        0.0000
        0.0000        0.0000        0.0000        0.0000        0.0000        0.0000        0.0000        0.0000        0.0000        0.0000        0.0000        0.0000        0.0000        0.0000        0.0000        0.0000        0.0000        0.0000        0.0000        0.0000        0.0000        0.0000        0.0000        0.0000        0.0000        0.0000        0.0000        0.0000        0.0000        0.0000        0.0000        0.0000        0.0000        0.0000        0.0000        0.0000        0.0000        0.0000        0.0000        0.0000        0.0000        0.0000        0.0000        0.0000        0.0000        0.0000        0.0000        0.0000       37.4846       38.6914       36.3860       39.6808       43.5090       39.7999       39.3276       37.9566       39.8916       37.0169       30.5632       35.7610       34.3746       32.4084       28.6207       29.5578       24.6756       19.6094       16.5318       15.2212       12.8094        0.0000        0.0000        0.0000        0.0000        0.0000        0.0000        0.0000        0.0000        0.0000        0.0000        0.0000        0.0000        0.0000        0.0000        0.0000        0.0000        0.0000        0.0000        0.0000        0.0000        0.0000        0.0000        0.0000        0.0000        0.0000        0.0000        0.0000        0.0000        0.0000        0.0000        0.0000        0.0000        0.0000        0.0000        0.0000        0.0000        0.0000        0.0000        0.0000        0.0000        0.0000        0.0000        0.0000        0.0000        0.0000        0.0000        0.0000        0.0000        0.0000        0.0000        0.0000        0.0000        0.0000        0.0000        0.0000        0.0000        0.0000        0.0000        0.0000        0.0000        0.0000        0.0000        0.0000        0.0000        0.0000        0.0000        0.0000        0.0000        0.0000        0.0000        0.0000        0.0000        0.0000        0.0000        0.0000        0.0000        0.0000        0.0000        0.0000        0.0000        0.0000        0.0000        0.0000        0.0000        0.0000        0.0000        0.0000        0.0000        0.0000        0.0000        0.0000        0.0000        0.0000        0.0000        0.0000        0.0000        0.0000        0.0000        0.0000       15.8575       14.9231       13.3871       14.4586       15.3398       13.1140       12.6361       15.6188       14.1894       10.7354        9.2000       11.5836       13.5554       12.8691       12.6765       14.5899       16.2904       15.4065       12.9659       11.9907       11.4530       11.5314       11.4292       11.7460       11.8712        9.3918        8.1493        9.1588        8.9761        8.6204        7.6994        6.4404        4.8984        5.1635        5.7621        6.9181        7.2337        6.7366        7.6081        7.4857        8.1701       10.7526       11.6221       12.6364       13.6979       13.5458       16.5136       19.3124       16.0413       17.8352       16.6975       18.2110       15.6572       13.6675       14.8126       13.6486       15.1982       17.7222       18.7997       18.8555       19.8153       21.5197       25.2639       26.2474       29.2368       30.2642       27.4333       24.0398       27.6940       28.6898       29.1299       29.5146       32.1989       38.8894       42.3381       36.6120       40.8319       45.9845       52.2652        0.0000        0.0000
        0.0000        0.0000        0.0000        0.0000        0.0000        0.0000        0.0000        0.0000        0.0000        0.0000        0.0000        0.0000        0.0000        0.0000        0.0000        0.0000        0.0000        0.0000        0.0000        0.0000        0.0000        0.0000        0.0000        0.0000        0.0000        0.0000        0.0000        0.0000        0.0000        0.0000        0.0000        0.0000        0.0000        0.0000        0.0000        0.0000        0.0000        0.0000        0.0000        0.0000        0.0000        0.0000        0.0000        0.0000        0.0000        0.0000        0.0000        0.0000       42.0378       38.6489       34.3657       30.9207       30.7195       30.3695       32.9849       32.3483       32.2471       33.0556       33.2012       38.7347       38.8126       36.3916       32.6811       34.5549       32.5720       27.8074       22.1362       20.1396       16.7224       13.8911        0.0000        0.0000        0.0000        0.0000        0.0000        0.0000        0.0000        0.0000        0.0000        0.0000        0.0000        0.0000        0.0000        0.0000        0.0000        0.0000        0.0000        0.0000        0.0000        0.0000        0.0000        0.0000        0.0000        0.0000        0.0000        0.0000        0.0000        0.0000        0.0000        0.0000        0.0000        0.0000        0.0000        0.0000        0.0000        0.0000        0.0000        0.0000        0.0000        0.0000        0.0000        0.0000        0.0000        0.0000        0.0000        0.0000        0.0000        0.0000        0.0000        0.0000        0.0000        0.0000        0.0000        0.0000        0.0000        0.0000        0.0000        0.0000        0.0000        0.0000        0.0000        0.0000        0.0000        0.0000        0.0000        0.0000        0.0000        0.0000        0.0000        0.0000        0.0000        0.0000        0.0000        0.0000        0.0000        0.0000        0.0000        0.0000        0.0000        0.0000        0.0000        0.0000        0.0000        0.0000        0.0000        0.0000        0.0000        0.0000        0.0000        0.0000        0.0000        0.0000        0.0000        0.0000        0.0000        0.0000        0.0000        0.0000        0.0000       13.2083       12.1126       15.0638       16.7014       16.5531        0.0000       14.6167       12.3109        9.1187        0.0000        0.0000        0.0000       12.4652       12.4362       16.0364       18.4223       16.2153       13.0636       11.5607       12.1749       13.3802       13.2341       11.5750        9.8543        8.0834        6.7744        7.8995        7.5625        6.8178        6.0798        5.5243        4.9067        5.2192        6.2273        6.9268        7.5943        6.6351        5.5606        6.7276        8.6435       11.2889       11.4448       12.6908       13.8581       14.0100       16.5844       19.9811       25.1485       20.0041       19.3570       15.1589       12.4619       11.9863       16.1573       11.2639       12.0241       14.9264       17.4328       18.1042       17.9930       20.3081       23.6812       24.0787       24.9458       24.8690       24.6773       22.0253       28.0265       26.6345       32.1693       32.7535       37.6560       44.4299       46.5275       41.0445       41.9372       47.8213       54.9071        0.0000        0.0000
        0.0000        0.0000        0.0000        0.0000        0.0000        0.0000        0.0000        0.0000        0.0000        0.0000        0.0000        0.0000        0.0000        0.0000        0.0000        0.0000        0.0000        0.0000        0.0000        0.0000        0.0000        0.0000        0.0000        0.0000        0.0000        0.0000        0.0000        0.0000        0.0000        0.0000        0.0000        0.0000        0.0000        0.0000        0.0000        0.0000        0.0000        0.0000       66.9729       67.0406       67.5761        0.0000        0.0000        0.0000        0.0000        0.0000        0.0000        0.0000       50.8580       49.6700       40.9939       31.9810       30.5962       25.9291       24.4859       26.2577       28.4876       30.9109       31.8319       38.0992       38.3631       37.1692       35.0375       36.6627       32.1724       29.5485       24.7990       22.8100       19.5637       15.7315        0.0000        0.0000        0.0000        0.0000        0.0000        0.0000        0.0000        0.0000        0.0000        0.0000        0.0000        0.0000        0.0000        0.0000        0.0000        0.0000        0.0000        0.0000        0.0000        0.0000        0.0000        0.0000        0.0000        0.0000        0.0000        0.0000        0.0000        0.0000        0.0000        0.0000        0.0000        0.0000        0.0000        0.0000        0.0000        0.0000        0.0000        0.0000        0.0000        0.0000        0.0000        0.0000        0.0000        0.0000        0.0000        0.0000        0.0000        0.0000        0.0000        0.0000        0.0000        0.0000        0.0000        0.0000        0.0000        0.0000        0.0000        0.0000        0.0000        0.0000        0.0000        0.0000        0.0000        0.0000        0.0000        0.0000        0.0000        0.0000        0.0000        0.0000        0.0000        0.0000        0.0000        0.0000        0.0000        0.0000        0.0000        0.0000        0.0000        0.0000        0.0000        0.0000        0.0000        0.0000        0.0000        0.0000        0.0000        0.0000        0.0000        0.0000        0.0000        0.0000        0.0000        0.0000        0.0000        0.0000        0.0000        0.0000        0.0000        0.0000        0.0000        0.0000        0.0000        0.0000        0.0000        0.0000        0.0000        0.0000        0.0000        0.0000        0.0000        0.0000        0.0000       13.3544       13.1564       13.0433       11.9678       11.6404       12.2890       13.2185       14.0885       11.3303        7.2390        7.5936        8.0338        8.6804        7.2880        6.6171        5.0780        4.0030        5.2130        6.5050        6.9608        7.4056        6.3723        6.3174        5.8217        7.8772        8.7608       10.0212       12.3321       13.0748       13.1552       15.1231       16.2373       17.2915       20.7995       20.5936       16.9875       16.3532       18.1545       18.9222       16.4414       14.3611       12.8735       14.9071       15.3738       18.0313       20.2889       21.0911       23.0365       23.5338       23.3463       23.9651       23.9434       23.2703       25.5688       29.6999       34.5090       33.8998       37.8932       42.8343       48.5814       42.8677       43.0139       47.4104        0.0000        0.0000        0.0000
        0.0000        0.0000        0.0000        0.0000        0.0000        0.0000        0.0000        0.0000        0.0000        0.0000        0.0000        0.0000        0.0000        0.0000        0.0000        0.0000        0.0000        0.0000        0.0000        0.0000        0.0000        0.0000        0.0000        0.0000        0.0000        0.0000        0.0000        0.0000        0.0000        0.0000        0.0000        0.0000        0.0000        0.0000        0.0000        0.0000        0.0000        0.0000       58.7306       45.3775       51.7256       70.1696       50.6692       48.6423       53.1344       43.5578       53.2868       46.7868       26.4650       31.8658       42.8965       36.8229       29.0333       21.4541       22.4326       22.5211       25.3641       30.8816       31.7178       29.8020       39.2522       37.4992       36.0158       36.0745       30.3439       28.7153       25.9469       24.2108       20.5922       16.8045       13.7425       10.6293        0.0000        0.0000        0.0000        0.0000        0.0000        0.0000        0.0000        0.0000        0.0000        0.0000        0.0000        0.0000        0.0000        0.0000        0.0000        0.0000        0.0000        0.0000        0.0000        0.0000        0.0000        0.0000        0.0000        0.0000        0.0000        0.0000        0.0000        0.0000        0.0000        0.0000        0.0000        0.0000        0.0000        0.0000        0.0000        0.0000        0.0000        0.0000        0.0000        0.0000        0.0000        0.0000        0.0000        0.0000        0.0000        0.0000        0.0000        0.0000        0.0000        0.0000        0.0000        0.0000        0.0000        0.0000        0.0000        0.0000        0.0000        0.0000        0.0000        0.0000        0.0000        0.0000        0.0000        0.0000        0.0000        0.0000        0.0000        0.0000        0.0000        0.0000        0.0000        0.0000        0.0000        0.0000        0.0000        0.0000        0.0000        0.0000        0.0000        0.0000        0.0000        0.0000        0.0000        0.0000        0.0000        0.0000        0.0000        0.0000        0.0000        0.0000        0.0000        0.0000        0.0000        0.0000        0.0000        0.0000        0.0000        0.0000        0.0000        0.0000        0.0000        0.0000        0.0000        0.0000        0.0000        0.0000        0.0000        0.0000        0.0000        0.0000        0.0000        0.0000       13.7478       13.6987       12.2767       13.0683       13.0821       11.5059       11.6589        9.8685        8.3342        8.8828        8.7770        8.0475        7.1990        5.9330        4.9691        5.7671        5.5974        6.7537        7.8789        8.6634        8.1246        7.6445        6.9458        7.0356        8.3420       10.0273       11.5659       13.3647       13.5352       14.3389       16.3767       15.9069       20.1833       19.5935       21.7135       19.0472       16.0076       16.7547       14.6490       12.4983       11.3406       14.8844       18.9221       17.9987       20.9497       28.1464       29.3390       19.7285       21.4312       23.6269       26.0003       24.5784       26.5167       30.1621       33.3714       33.6099       39.7297       46.2019       46.0539       45.7656       48.3188        0.0000        0.0000        0.0000        0.0000
        0.0000        0.0000        0.0000        0.0000        0.0000        0.0000        0.0000        0.0000        0.0000        0.0000        0.0000        0.0000        0.0000        0.0000        0.0000        0.0000        0.0000        0.0000        0.0000        0.0000        0.0000        0.0000        0.0000        0.0000        0.0000        0.0000        0.0000        0.0000        0.0000        0.0000        0.0000        0.0000        0.0000        0.0000        0.0000        0.0000        0.0000       54.8486       50.4648       43.3559       46.8755       44.4402       41.2767       35.5749       40.0411       46.4907       34.9960       23.7458       19.2595       18.1805       18.8185       19.8332       16.1329       27.0596       31.6544       26.4615       22.5353       21.4874       28.5161       42.9960       43.8433       50.2576       44.5882       39.5583       31.0757       33.0969       30.7395       28.0161       23.5804       19.0207       15.8409       11.4366        0.0000        0.0000        0.0000        0.0000        0.0000        0.0000        0.0000        0.0000        0.0000        0.0000        0.0000        0.0000        0.0000        0.0000        0.0000        0.0000        0.0000        0.0000        0.0000        0.0000        0.0000        0.0000        0.0000        0.0000        0.0000        0.0000        0.0000        0.0000        0.0000        0.0000        0.0000        0.0000        0.0000        0.0000        0.0000        0.0000        0.0000        0.0000        0.0000        0.0000        0.0000        0.0000        0.0000        0.0000        0.0000        0.0000        0.0000        0.0000        0.0000        0.0000        0.0000        0.0000        0.0000        0.0000        0.0000        0.0000        0.0000        0.0000        0.0000        0.0000        0.0000        0.0000        0.0000        0.0000        0.0000        0.0000        0.0000        0.0000        0.0000        0.0000        0.0000        0.0000        0.0000        0.0000        0.0000        0.0000        0.0000        0.0000        0.0000        0.0000        0.0000        0.0000        0.0000        0.0000        0.0000        0.0000        0.0000        0.0000        0.0000        0.0000        0.0000        0.0000        0.0000        0.0000        0.0000        0.0000        0.0000        0.0000        0.0000        0.0000        0.0000        0.0000        0.0000        0.0000        0.0000        0.0000        0.0000       11.5069       10.6268       10.9633       11.8839       14.9503        0.0000       16.4185       14.0257       10.3860        9.3110        9.0673       10.9369       12.5349       10.6987        9.9489        9.2730        6.6665        6.0723        5.0913        3.5746        4.7733        4.7519        6.3956        6.8207        6.2243        5.4337        5.4830        6.0435        6.1506        7.8527        8.5955        9.6249       11.1826       11.9777       12.0638       12.7640       13.6265       15.0199       14.8852       15.4951       16.5771       15.3915       16.1520       14.3713       13.4581       12.6672       15.7167       19.2461       18.1613       16.4128       16.0623       16.9192       16.7328       18.0482       19.8809       21.9040       18.9766       21.5809       23.9919       27.8352       33.3059       38.4539       42.9420       50.3517       49.8825       51.7761        0.0000        0.0000        0.0000        0.0000
        0.0000        0.0000        0.0000        0.0000        0.0000        0.0000        0.0000        0.0000        0.0000        0.0000        0.0000        0.0000        0.0000        0.0000        0.0000        0.0000        0.0000        0.0000        0.0000        0.0000        0.0000        0.0000        0.0000        0.0000        0.0000        0.0000        0.0000        0.0000        0.0000        0.0000        0.0000        0.0000        0.0000        0.0000        0.0000        0.0000        0.0000       53.0000       50.4912       40.8213       37.0894       34.9031       35.7511       34.8080       41.0927       30.1105       22.7943       18.9765       16.6528       15.6362       15.1864       15.7140       22.8996       34.2626       33.3532       27.3655       24.5203       20.7307       29.8276       38.5100       42.2137       50.5710       45.0616       34.9328       30.1343       28.8823       27.6062       25.9420       21.8994       18.7240       16.2554       12.1199        9.5345        0.0000        0.0000        0.0000        0.0000        0.0000        0.0000        0.0000        0.0000        0.0000        0.0000        0.0000        0.0000        0.0000        0.0000        0.0000        0.0000        0.0000        0.0000        0.0000        0.0000        0.0000        0.0000        0.0000        0.0000        0.0000        0.0000        0.0000        0.0000        0.0000        0.0000        0.0000        0.0000        0.0000        0.0000        0.0000        0.0000        0.0000        0.0000        0.0000        0.0000        0.0000        0.0000        0.0000        0.0000        0.0000        0.0000        0.0000        0.0000        0.0000        0.0000        0.0000        0.0000        0.0000        0.0000        0.0000        0.0000        0.0000        0.0000        0.0000        0.0000        0.0000        0.0000        0.0000        0.0000        0.0000        0.0000        0.0000        0.0000        0.0000        0.0000        0.0000        0.0000        0.0000        0.0000        0.0000        0.0000        0.0000        0.0000        0.0000        0.0000        0.0000        0.0000        0.0000        0.0000        0.0000        0.0000        0.0000        0.0000        0.0000        0.0000        0.0000        0.0000        0.0000        0.0000        0.0000        0.0000        0.0000        0.0000        0.0000        0.0000        0.0000        0.0000       10.7968       11.5715       11.2193       10.3865       12.0406       11.9308       11.6195       12.6506       13.9825       14.5986       17.8976       12.8901        9.9326        9.8878       10.8081       10.7216       11.4193       12.1440       10.4636        9.6349        6.3644        4.8658        4.6049        5.6222        6.0862        5.4219        7.0710        6.0428        6.0196        6.2853        6.8122        6.5407        6.9196        8.9840        8.1949       11.1948       11.8826       13.3879       13.6875       13.4829       14.2370       15.1359       15.5745       16.4321       16.2127       16.0899       16.7451       16.3462       14.4783       14.6420       17.9777       20.4314       17.0119       15.5923       14.8559       16.8282       16.7468       18.9900       20.1823       21.4920       18.3879       17.8209       21.1160       26.0992       34.5247       46.6952       53.1729       55.3986       52.1335        0.0000        0.0000        0.0000        0.0000        0.0000
        0.0000        0.0000        0.0000        0.0000        0.0000        0.0000        0.0000        0.0000        0.0000        0.0000        0.0000        0.0000        0.0000        0.0000        0.0000        0.0000        0.0000        0.0000        0.0000        0.0000        0.0000        0.0000        0.0000        0.0000        0.0000        0.0000        0.0000        0.0000        0.0000        0.0000        0.0000        0.0000        0.0000        0.0000        0.0000        0.0000       51.5811       56.4002       47.0800       38.8813       37.2457       34.1956       44.0697       43.6322       31.8931       21.0389       19.4090       16.4666       14.9734       14.0418       13.6646       18.0857       14.0377       16.9938       19.9855       29.0927       19.7344       17.5377       23.5712       52.9578       54.4438       39.4590       34.6893       36.9308       32.2467       26.2405       23.8158       24.7433       21.7821       18.0306       15.0527       10.9691        0.0000        0.0000        0.0000        0.0000        0.0000        0.0000        0.0000        0.0000        0.0000        0.0000        0.0000        0.0000        0.0000        0.0000        0.0000        0.0000        0.0000        0.0000        0.0000        0.0000        0.0000        0.0000        0.0000        0.0000        0.0000        0.0000        0.0000        0.0000        0.0000        0.0000        0.0000        0.0000        0.0000        0.0000        0.0000        0.0000        0.0000        0.0000        0.0000        0.0000        0.0000        0.0000        0.0000        0.0000        0.0000        0.0000        0.0000        0.0000        0.0000        0.0000        0.0000        0.0000        0.0000        0.0000        0.0000        0.0000        0.0000        0.0000        0.0000        0.0000        0.0000        0.0000        0.0000        0.0000        0.0000        0.0000        0.0000        0.0000        0.0000        0.0000        0.0000        0.0000        0.0000        0.0000        0.0000        0.0000        0.0000        0.0000        0.0000        0.0000        0.0000        0.0000        0.0000        0.0000        0.0000        0.0000        0.0000        0.0000        0.0000        0.0000        0.0000        0.0000        0.0000        0.0000        0.0000        0.0000        0.0000        0.0000        0.0000        0.0000       11.1463       10.4857       10.4997       12.5803       14.1412       13.6159       12.6991       13.1266       13.2183       13.0885       12.9482       13.7453       14.2474       14.1842       12.9810       11.9309       11.4255       10.5466       10.6973       11.6542       10.8055        9.8250        9.9136        6.7053        7.6040        7.0271        5.6227        4.0554        4.4706        5.4433        4.1841        5.5974        7.1994        8.5347        7.3998        8.2489        8.6200        8.4779        9.3815       11.7121       13.6333       14.9619       16.1808       15.7077       17.2795       17.5092       17.3322       17.7266       20.5065       20.0332       20.6158       16.8263       18.4007       22.0374       20.2234       16.0515       14.7813       16.4763       21.1162       19.5413       19.3896       18.5339       21.7079       17.9927       18.2826       22.0708       29.0827       35.2844       45.3669       56.5989       62.0797       58.9810        0.0000        0.0000        0.0000        0.0000        0.0000
        0.0000        0.0000        0.0000        0.0000        0.0000        0.0000        0.0000        0.0000        0.0000        0.0000        0.0000        0.0000        0.0000        0.0000        0.0000        0.0000        0.0000        0.0000        0.0000        0.0000        0.0000        0.0000        0.0000        0.0000        0.0000        0.0000        0.0000        0.0000        0.0000        0.0000        0.0000        0.0000        0.0000        0.0000        0.0000       48.6526       62.6919       85.4686       87.4498       64.4946       40.6817       38.8915       41.3688       27.9720       21.3483       19.0555       17.1403       15.0982       13.8196       12.9988       12.6086       12.2513       11.9124       13.5371       15.0229       13.5961       17.1839       20.6061       22.4494       33.6909       45.4200       35.7165       33.8051       31.0718       21.4520       20.5910       20.5764       21.9187       18.3384       15.1154       13.2278       10.1460        0.0000        0.0000        0.0000        0.0000        0.0000        0.0000        0.0000        0.0000        0.0000        0.0000        0.0000        0.0000        0.0000        0.0000        0.0000        0.0000        0.0000        0.0000        0.0000        0.0000        0.0000        0.0000        0.0000        0.0000        0.0000        0.0000        0.0000        0.0000        0.0000        0.0000        0.0000        0.0000        0.0000        0.0000        0.0000        0.0000        0.0000        0.0000        0.0000        0.0000        0.0000        0.0000        0.0000        0.0000        0.0000        0.0000        0.0000        0.0000        0.0000        0.0000        0.0000        0.0000        0.0000        0.0000        0.0000        0.0000        0.0000        0.0000        0.0000        0.0000        0.0000        0.0000        0.0000        0.0000        0.0000        0.0000        0.0000        0.0000        0.0000        0.0000        0.0000        0.0000        0.0000        0.0000        0.0000        0.0000        0.0000        0.0000        0.0000        0.0000        0.0000        0.0000        0.0000        0.0000        0.0000        0.0000        0.0000        0.0000        0.0000        0.0000        0.0000        0.0000        0.0000        0.0000        0.0000        0.0000        0.0000        0.0000        0.0000        9.6189       12.1470       11.9056       12.1807       16.0422       15.2755       13.7260       13.7498       15.2685       14.3629       13.0525       11.8895       13.5753       13.4482       14.3585       12.6414       11.7574       10.5961       12.0716       12.4714       13.1941       12.3645       11.5679       10.8838        8.1666        7.8655        6.5706        5.1016        4.7272        4.8954        5.7479        6.3190        8.6471        9.1409        9.6110        9.7032       10.4088       10.1966       10.9103       11.2568       13.4021       17.0065       17.9759       17.3928       17.7910       18.5612       18.3984       19.5723       21.4291       24.6138       22.4203       21.8945       20.5825       20.5472       22.4018       21.7914       18.4360       16.9514       18.3519       21.5312       17.8595       13.3359       13.6633       16.7665       16.7381       18.4835       23.3358       30.1353       37.8647       46.8638       49.7133       57.8772       60.2861        0.0000        0.0000        0.0000        0.0000        0.0000
        0.0000        0.0000        0.0000        0.0000        0.0000        0.0000        0.0000        0.0000        0.0000        0.0000        0.0000        0.0000        0.0000        0.0000        0.0000        0.0000        0.0000        0.0000        0.0000        0.0000        0.0000        0.0000        0.0000        0.0000        0.0000        0.0000        0.0000        0.0000        0.0000        0.0000        0.0000        0.0000        0.0000        0.0000        0.0000       34.5861       45.9019       83.8224      127.3775       98.0842       61.7051       45.8764       42.0622       26.9965       17.8595       15.9624       14.9484       14.3426       13.2381       12.5035       12.1376       11.8267       57.3897       12.9330       12.6689       12.3506       17.9790       14.4548       24.4776       22.8359       24.1995       23.7984       22.3390       24.1123       15.1660       13.5465       12.5462       15.0541       13.7293       11.9465       10.8523        9.3836        0.0000        0.0000        0.0000        0.0000        0.0000        0.0000        0.0000        0.0000        0.0000        0.0000        0.0000        0.0000        0.0000        0.0000        0.0000        0.0000        0.0000        0.0000        0.0000        0.0000        0.0000        0.0000        0.0000        0.0000        0.0000        0.0000        0.0000        0.0000        0.0000        0.0000        0.0000        0.0000        0.0000        0.0000        0.0000        0.0000        0.0000        0.0000        0.0000        0.0000        0.0000        0.0000        0.0000        0.0000        0.0000        0.0000        0.0000        0.0000        0.0000        0.0000        0.0000        0.0000        0.0000        0.0000        0.0000        0.0000        0.0000        0.0000        0.0000        0.0000        0.0000        0.0000        0.0000        0.0000        0.0000        0.0000        0.0000        0.0000        0.0000        0.0000        0.0000        0.0000        0.0000        0.0000        0.0000        0.0000        0.0000        0.0000        0.0000        0.0000        0.0000        0.0000        0.0000        0.0000        0.0000        0.0000        0.0000        0.0000        0.0000        0.0000        0.0000        0.0000        0.0000        0.0000        0.0000        0.0000        0.0000        0.0000       12.1811       10.7806       11.5948       11.5763       11.5187       14.4428       14.9768       14.5325       14.4374       14.8687       13.2937       12.4233       11.6761       10.3008        9.4244        8.6353        8.5140        8.2086        8.3468        9.3890        9.8850        8.4096        6.9968        7.5679        7.2989        7.3331        6.5288        6.5760        6.9892        5.3737        6.1629        5.7805        5.6768        6.8389        7.8531        8.2027        8.7054        9.1671        9.9990       11.6897       13.4854       15.3173       15.6025       13.9969       16.1398       16.3905       24.9774       19.7344       30.5171       22.1484       23.2006       23.9639       22.8149       20.4888       20.4424       18.9282       20.6418       13.9716       12.9155       12.4569       13.8471       11.5212       11.3775       11.6238       14.1871       14.0993       14.7397       18.5440       27.3154       37.1936       44.9063       50.6789       56.4826        0.0000        0.0000        0.0000        0.0000        0.0000        0.0000
        0.0000        0.0000        0.0000        0.0000        0.0000        0.0000        0.0000        0.0000        0.0000        0.0000        0.0000        0.0000        0.0000        0.0000        0.0000        0.0000        0.0000        0.0000        0.0000        0.0000        0.0000        0.0000        0.0000        0.0000        0.0000        0.0000        0.0000        0.0000        0.0000        0.0000        0.0000        0.0000        0.0000        0.0000        0.0000       31.9008       31.2487       62.0968      110.5888       78.6147       65.1824       54.5028       27.4137       17.5372       17.5347       16.5910       15.5375       14.5489       12.9500       12.2552       11.1193       41.0019       11.0307       10.7112        9.5851        6.3336        8.4582       16.0555       23.3497       20.2626       30.6942       39.1708       30.5981       28.1053       19.3637       10.3732       10.2716       11.8411       11.0215       10.0266        8.9320        0.0000        0.0000        0.0000        0.0000        0.0000        0.0000        0.0000        0.0000        0.0000        0.0000        0.0000        0.0000        0.0000        0.0000        0.0000        0.0000        0.0000        0.0000        0.0000        0.0000        0.0000        0.0000        0.0000        0.0000        0.0000        0.0000        0.0000        0.0000        0.0000        0.0000        0.0000        0.0000        0.0000        0.0000        0.0000        0.0000        0.0000        0.0000        0.0000        0.0000        0.0000        0.0000        0.0000        0.0000        0.0000        0.0000        0.0000        0.0000        0.0000        0.0000        0.0000        0.0000        0.0000        0.0000        0.0000        0.0000        0.0000        0.0000        0.0000        0.0000        0.0000        0.0000        0.0000        0.0000        0.0000        0.0000        0.0000        0.0000        0.0000        0.0000        0.0000        0.0000        0.0000        0.0000        0.0000        0.0000        0.0000        0.0000        0.0000        0.0000        0.0000        0.0000        0.0000        0.0000        0.0000        0.0000        0.0000        0.0000        0.0000        0.0000        0.0000        0.0000        0.0000        0.0000       11.1315       11.9295        0.0000       13.6655       13.6988       11.3772       10.0816       11.0562       11.7379       12.0125       13.5591       13.3209       13.9865       14.3803       14.2825       13.5806       12.8579       11.6816       11.5341       12.2697       11.3242        9.6931        9.2473        8.7743        9.3916        9.0677        8.6329        8.9863       11.0098        9.4322        8.3811        6.1744        4.7688        4.1507        4.5728        4.4748        4.7090        5.8700        7.5172        7.7550        7.4216        8.6595        9.5209       11.6051       15.4116       19.8331       12.9661       17.5179       13.8124       15.5729       17.6853       20.9403       22.9916       24.6901       25.7961       24.1260       22.2909       23.1262       21.4284       17.8755       18.3232       17.7403       14.3185       12.8268       12.2536       12.3629       12.4406       14.1011       14.5026       16.0518       13.9617       16.2168       19.9244       26.4055       39.3794       47.3805       53.3612        0.0000        0.0000        0.0000        0.0000        0.0000        0.0000        0.0000
        0.0000        0.0000        0.0000        0.0000        0.0000        0.0000        0.0000        0.0000        0.0000        0.0000        0.0000        0.0000        0.0000        0.0000        0.0000        0.0000        0.0000        0.0000        0.0000        0.0000        0.0000        0.0000        0.0000        0.0000        0.0000        0.0000        0.0000        0.0000        0.0000       61.1979       60.5687       65.6220       62.5721       59.8415       69.3959       44.4168       24.7340       32.1676       60.8273       50.8025       43.4666       28.9205       19.4760       20.3792       20.1157       19.5995       19.6666       21.4320       18.3133       15.6370       12.5304        9.4870       12.9232       15.8843       12.2348        7.5531        7.2876       10.0135       25.2868       13.2890       12.2824       20.1925       29.1410       28.2701       22.8580       12.1347       11.4171       10.9586       10.1267       10.6682        9.2089        7.0145        5.8088        0.0000        0.0000        0.0000        0.0000        0.0000        0.0000        0.0000        0.0000        0.0000        0.0000        0.0000        0.0000        0.0000        0.0000        0.0000        0.0000        0.0000        0.0000        0.0000        0.0000        0.0000        0.0000        0.0000        0.0000        0.0000        0.0000        0.0000        0.0000        0.0000        0.0000        0.0000        0.0000        0.0000        0.0000        0.0000        0.0000        0.0000        0.0000        0.0000        0.0000        0.0000        0.0000        0.0000        0.0000        0.0000        0.0000        0.0000        0.0000        0.0000        0.0000        0.0000        0.0000        0.0000        0.0000        0.0000        0.0000        0.0000        0.0000        0.0000        0.0000        0.0000        0.0000        0.0000        0.0000        0.0000        0.0000        0.0000        0.0000        0.0000        0.0000        0.0000        0.0000        0.0000        0.0000        0.0000        0.0000        0.0000        0.0000        0.0000        0.0000        0.0000        0.0000        0.0000        0.0000        0.0000        0.0000        0.0000        0.0000        0.0000        0.0000        0.0000       10.3132       10.8064       12.6617       13.3617       14.3825       13.2557       12.0858       10.1520       10.5805       11.1217       10.3509       13.1575       29.3932       29.5062       13.0888       11.0200       11.6840       11.2330       11.7030       11.8805       12.3160       12.4616       11.4573       13.4731       12.9428       10.7880        8.8524       12.0692       11.0762        9.3595       19.9939        7.8268        5.6834        6.8509        6.5002        6.1955        5.6043        7.1206        7.0479        7.9490        8.7498        9.7793       10.5439       12.2817       15.3082       17.0239       18.6683       15.1637       20.3663       14.7547       16.3144       20.2035       26.2107       24.6798       24.1592       26.3971       26.2736       26.1855       26.0820       21.8337       18.6892       20.2241       22.3184       16.9747       16.1567       15.2573       14.1647       11.0907       13.3447       15.2395       16.4707       16.8564       18.6918       22.3488       27.4968       41.2225       49.7935        0.0000        0.0000        0.0000        0.0000        0.0000        0.0000        0.0000        0.0000
        0.0000        0.0000        0.0000        0.0000        0.0000        0.0000        0.0000        0.0000        0.0000        0.0000        0.0000        0.0000        0.0000        0.0000        0.0000        0.0000        0.0000        0.0000        0.0000        0.0000        0.0000        0.0000        0.0000        0.0000        0.0000        0.0000      102.7797       75.4962       62.0186       50.9062       45.1889       45.7652       38.9439       39.4805       38.8554       32.5130       23.9055       20.2874       19.1593       20.6392       21.4379       24.8970       22.4030       20.8803       18.5860       17.2083       18.9235       21.1765       17.5568       15.7225       14.3959        8.6519        8.3391        7.9181        9.3570       10.8424        9.7323        8.9196       18.0270       18.8604       12.9771       13.4434       11.1349       12.4355       11.5128       11.9746        8.9302        9.9219        9.1901        8.5408        7.4182        5.5962        4.8872        4.8221        4.6981        4.1597        2.7228        3.6527        3.2400        3.4357        1.6063        1.1297        0.0000        0.0000        0.0000        0.0000        0.0000        0.0000        0.0000        0.0000        0.0000        0.0000        0.0000        0.0000        0.0000        0.0000        0.0000        0.0000        0.0000        0.0000        0.0000        0.0000        0.0000        0.0000        0.0000        0.0000        0.0000        0.0000        0.0000        0.0000        0.0000        0.0000        0.0000        0.0000        0.0000        0.0000        0.0000        0.0000        0.0000        0.0000        0.0000        0.0000        0.0000        0.0000        0.0000        0.0000        0.0000        0.0000        0.0000        0.0000        0.0000        0.0000        0.0000        0.0000        0.0000        0.0000        0.0000        0.0000        0.0000        0.0000        0.0000        0.0000        0.0000        0.0000        0.0000        0.0000        0.0000        0.0000        0.0000        0.0000        0.0000        0.0000        0.0000        9.3873        8.2479        7.4211        7.3013        7.1077        0.0000        0.0000        0.0000        0.0000       10.2918       10.5979       10.8777       11.0279       12.2333       13.4170       13.0262       13.3781       13.6214       12.3156       10.5897       11.0771       11.5505       12.2663       14.4105       15.1718       13.6695       12.0831       11.1127       10.3025        9.8593       11.5509       11.6783       13.2449       15.2767       17.8874       15.2336       13.5228       11.4837       10.8025        9.4470        8.6152       28.8214        6.4088        6.5377        6.4270        8.0163        8.0652        7.9657        9.5798        7.9466        9.8209       10.7560       12.0565       15.6341       16.5770       17.9500       19.2597       18.0008       18.4142       15.2211       17.4732       18.6971       22.2605       24.5004       25.7714       25.3188       24.7788       27.9299       32.5724       28.2278       23.8539       24.9065       25.8618       26.1548       20.4630       21.4687       19.8040       19.6759       15.9499       15.2373       17.3920       17.8616       19.9651       21.5476       27.4405       31.3997       43.9187       52.4486        0.0000        0.0000        0.0000        0.0000        0.0000        0.0000        0.0000        0.0000
        0.0000        0.0000        0.0000        0.0000        0.0000        0.0000        0.0000        0.0000        0.0000        0.0000        0.0000        0.0000        0.0000        0.0000        0.0000        0.0000        0.0000        0.0000        0.0000        0.0000        0.0000        0.0000        0.0000        0.0000        0.0000       73.9649       65.7546       47.3368       47.2738       45.5362       44.3682       44.4555       41.7734       36.4500       39.5847       27.0460       24.6618       20.9081       18.1399       22.1496       26.9158       26.1189       21.2151       18.4719       15.5088       13.8799       13.1067       14.8560       11.6822       11.0259       10.4994        9.1057        7.8712        7.3849        7.6994        7.1174        5.9279       11.0184       27.5780       34.3226       33.0998       16.0453       10.6745       16.8035       13.5954       11.2023        9.0892       10.8964        9.9888        9.0858        8.3123        8.1416        7.7993        7.5789        7.8258        7.2789        6.2873        4.8965        3.8718        2.6656        0.7438        1.1380        1.3349        1.5638        0.0000        0.0000        0.0000        0.0000        0.0000        0.0000        0.0000        0.0000        0.0000        0.0000        0.0000        0.0000        0.0000        0.0000        0.0000        0.0000        0.0000        0.0000        0.0000        0.0000        0.0000        0.0000        0.0000        0.0000        0.0000        0.0000        0.0000        0.0000        0.0000        0.0000        0.0000        0.0000        0.0000        0.0000        0.0000        0.0000        0.0000        0.0000        0.0000        0.0000        0.0000        0.0000        0.0000        0.0000        0.0000        0.0000        0.0000        0.0000        0.0000        0.0000        0.0000        0.0000        0.0000        0.0000        0.0000        0.0000        0.0000        0.0000        0.0000        0.0000        0.0000        0.0000        0.0000        0.0000        0.0000        0.0000        0.0000        0.0000       10.1645        9.1695        9.0186        8.4884        9.1866        9.7593        8.8019        8.2550        8.3706        8.7197        8.5326        8.7410        9.7520        9.6179       10.2853       10.4464       11.4210       11.2589       10.8757       11.7062       12.3717       13.7283       13.5865       15.9166       16.3208       17.9877       16.9154       15.7321       14.7961       13.2379       11.6652       10.7922       10.4157       10.4718       11.0920        9.7551        8.0519        9.4450        9.2736        8.1115        8.3532        7.8304        7.5732        7.0634        7.6597        7.3042       32.5333        6.1121        6.9759        7.7638        8.8880        9.2155        8.9048       10.7776       14.0364       15.8259       14.5317       13.8651       15.0339       15.2672       16.3172       17.6824       19.5984       25.4466       26.8248       28.4553       29.3202       30.0725       28.9584       26.1454       25.1737       22.3978       23.1637       25.5882       25.4543       28.3464       29.5725       27.8113       27.3468       24.2802       24.1242       24.9191        0.0000        0.0000       35.9164       42.0719       49.0156       49.9257        0.0000        0.0000        0.0000        0.0000        0.0000        0.0000        0.0000        0.0000        0.0000
        0.0000        0.0000        0.0000        0.0000        0.0000        0.0000        0.0000        0.0000        0.0000        0.0000        0.0000        0.0000        0.0000        0.0000        0.0000        0.0000        0.0000        0.0000        0.0000        0.0000        0.0000        0.0000        0.0000        0.0000        0.0000        0.0000       65.4499       48.5198       44.6600       40.0312       37.0485       38.6434       38.5150       37.9175       31.9363       24.4566       19.9707       19.5087       18.1718       17.9506       16.6424       14.7554       14.4088       14.7690       14.2746       13.6897       12.9525       13.7934       13.1146       10.8843       10.1860        7.5811        9.0463        8.2712        7.7157       10.2768       11.1371       22.0807       24.6000       30.8824       31.1402       16.8328        8.3820       10.5317        9.7951        8.2159        8.3017       11.0558       10.4825       10.0881        8.7510        8.4851        6.9294        7.5219        5.3711        5.5000        5.3607        4.6561        4.1089        3.0693        1.3953        1.8169        2.9266        2.8733        2.3690        2.2124        0.0000        0.0000        0.0000        0.0000        0.0000        0.0000        0.0000        0.0000        0.0000        0.0000        0.0000        0.0000        0.0000        0.0000        0.0000        0.0000        0.0000        0.0000        0.0000        0.0000        0.0000        0.0000        0.0000        0.0000        0.0000        0.0000        0.0000        0.0000        0.0000        0.0000        0.0000        0.0000        0.0000        0.0000        0.0000        0.0000        0.0000        0.0000        0.0000        0.0000        0.0000        0.0000        0.0000        0.0000        0.0000        0.0000        0.0000        0.0000        0.0000        0.0000        0.0000        0.0000        0.0000        0.0000        0.0000        0.0000        0.0000        0.0000        0.0000        0.0000        0.0000        0.0000        0.0000        0.0000        0.0000        0.0000       10.0574        9.9547       10.2912        9.2640        9.8710       10.2189        9.1172        7.7250        7.2160        7.5655        7.9310        8.5500        9.2764        8.8217        8.3226        9.7444        9.9713       10.2746       11.3634       12.9992       13.7522       14.5733       16.3323       18.8207       19.5677       18.7238       17.8303       17.1362       13.6233       13.0316       11.5864        9.7064        9.1445        8.6663        7.5302        5.8490        6.3948        8.7017        7.4084        9.8790       10.6726       23.3979        6.9091        7.3929        7.1735        8.4511        8.6262        7.1178        7.0300        9.0419        9.7303       10.4627       10.8308       13.1271       17.1538       13.2223       14.8959       17.6334       17.8522       19.3695       20.4165       21.5017       25.2634       34.4774       35.9892       37.7611       37.4262       33.7822       31.5252       29.2660       28.9149       25.3200       22.0862       23.5183       27.0830       28.9538       32.6269       31.0405       30.7687       30.0015       30.7869        0.0000        0.0000        0.0000        0.0000        0.0000        0.0000        0.0000        0.0000        0.0000        0.0000        0.0000        0.0000        0.0000        0.0000        0.0000        0.0000
        0.0000        0.0000        0.0000        0.0000        0.0000        0.0000        0.0000        0.0000        0.0000        0.0000        0.0000        0.0000        0.0000        0.0000        0.0000        0.0000        0.0000        0.0000        0.0000        0.0000        0.0000        0.0000        0.0000        0.0000        0.0000        0.0000        0.0000       41.0379       42.0407       39.7434       35.4791       44.2378       49.1291       48.4717       43.9185       28.0310       18.6340       17.4084       17.1284       20.0548       22.0170       13.5062       13.2588       14.3409       14.3036       13.5521       12.3555       12.5914       12.8849       14.3346       15.9604       14.9121        7.3040        5.9393        7.2445       14.5725       13.6903        7.3000       21.6271       28.1827       18.4435       15.6868       16.1365       11.8426       16.1840       16.5708       11.9839       10.4874       11.0453        9.9322        8.5215        6.5795        6.3424        8.3783        9.6411        7.4964        4.7294        3.4983        3.0549        2.8394        3.4899        3.6131        2.9139        3.0999        2.0629        1.9497        2.0577        0.9741        0.9803        2.1424        0.0000        0.0000        0.0000        0.0000        0.0000        0.0000        0.0000        0.0000        0.0000        0.0000        0.0000        0.0000        0.0000        0.0000        0.0000        0.0000        0.0000        0.0000        0.0000        0.0000        0.0000        0.0000        0.0000        0.0000        0.0000        0.0000        0.0000        0.0000        0.0000        0.0000        0.0000        0.0000        0.0000        0.0000        0.0000        0.0000        0.0000        0.0000        0.0000        0.0000        0.0000        0.0000        0.0000        0.0000        0.0000        0.0000        0.0000        0.0000        0.0000        0.0000        0.0000        0.0000        0.0000        0.0000        0.0000        0.0000        0.0000        0.0000        0.0000        0.0000        0.0000        8.8206        9.5039        9.4559        8.9907        8.7073        9.2756        9.2803        7.7710        6.9376        7.0787        7.1896        7.6296        7.5761        7.9185        8.2350        8.6845        9.2526       10.1550       10.2212       11.0464       12.7284       13.8254       14.8607       16.2096       19.2446       19.0613       16.5202       15.7077       12.8109       12.1396       11.1439       10.7117        7.6455        6.5933        6.8358        5.8750        6.4394        6.3455        5.3189        4.9814       18.0973       26.9359        6.6796        5.0880        6.4653        6.8371        6.4749        6.4148        8.8915       10.4912       12.6580       14.4599       13.7916       13.3231       19.3087       33.7845       17.3203       17.0527       17.3648       24.1091       29.6168       30.7261       36.7383       38.5658       40.9891       43.2203       41.5260       37.2813       30.7252       28.0458       27.6786       27.8727       25.0898       22.9383       23.9257       26.6792       30.2275       33.6983       33.4843       35.5645       33.5952       33.5712        0.0000        0.0000        0.0000        0.0000        0.0000        0.0000        0.0000        0.0000        0.0000        0.0000        0.0000        0.0000        0.0000        0.0000        0.0000        0.0000
        0.0000        0.0000        0.0000        0.0000        0.0000        0.0000        0.0000        0.0000        0.0000        0.0000        0.0000        0.0000        0.0000        0.0000        0.0000        0.0000        0.0000        0.0000        0.0000        0.0000        0.0000        0.0000        0.0000        0.0000        0.0000        0.0000        0.0000       33.2855       34.1032       31.0526       27.5545       38.5912       38.0853       36.6931       55.2229       52.9314       43.3309       31.0634       22.7270       23.7561       22.5818       17.5632       12.2357       11.9915       12.2898       11.2306       15.1691       23.0008       23.7895       14.3145       15.6508       23.5915       14.9318       10.8569        5.0796        3.6637        5.1380        7.3377        9.9433       10.3059        8.6721        9.0571        9.2445        8.6438       14.2406       17.8497       12.3287       15.0689       16.5486        9.9198        6.5453        4.9892        6.2526       10.1108       10.6642        8.2364        6.1412        4.3966        3.5230        4.5991        4.1084        2.9702        2.6465        2.9017        2.6825        2.1819        0.8338        1.7257        1.6419        1.5960        0.0000        0.0000        0.0000        0.0000        0.0000        0.0000        0.0000        0.0000        0.0000        0.0000        0.0000        0.0000        0.0000        0.0000        0.0000        0.0000        0.0000        0.0000        0.0000        0.0000        0.0000        0.0000        0.0000        0.0000        0.0000        0.0000        0.0000        0.0000        0.0000        0.0000        0.0000        0.0000        0.0000        0.0000        0.0000        0.0000        0.0000        0.0000        0.0000        0.0000        0.0000        0.0000        0.0000        0.0000        0.0000        0.0000        0.0000        0.0000        0.0000        0.0000        0.0000        0.0000        0.0000        0.0000        0.0000        0.0000        0.0000        0.0000        0.0000        0.0000        0.0000        0.0000        8.4746        7.8733        8.5338        8.1818        7.9301        7.9075        6.9347        6.1795        7.0718        6.5221        7.7722        8.2427        9.5031        9.8841       10.1450       10.0787       11.6200       11.4260       11.9436       13.4956       14.4266       16.1562       14.5012       15.8262       16.2081       15.3824       13.6589       11.4644       10.2494        9.7131        8.1159        6.1672        5.2622        4.2731        5.6825        6.5879        7.0669        5.6811        5.5063       14.2964        9.8576        7.2800        8.1068        7.5814        7.3561        8.1337        9.3869       10.6396       11.6821       12.1725       13.1442       13.8070       14.3361       16.2322       42.3936       23.7918       24.8770       27.1488       28.8739       31.0918       36.5993       39.8391       39.5730       40.2241       38.5387       36.6433       37.6512       31.8865       29.9250       28.1643       45.3686       31.6170       30.3518       26.8725       27.3318       31.0618       35.5361       37.6005       37.9644       34.7651       35.4734        0.0000        0.0000        0.0000        0.0000        0.0000        0.0000        0.0000        0.0000        0.0000        0.0000        0.0000        0.0000        0.0000        0.0000        0.0000        0.0000
        0.0000        0.0000        0.0000        0.0000        0.0000        0.0000        0.0000        0.0000        0.0000        0.0000        0.0000        0.0000        0.0000        0.0000        0.0000        0.0000        0.0000        0.0000        0.0000        0.0000        0.0000        0.0000        0.0000        0.0000        0.0000        0.0000        0.0000        0.0000       41.5150       37.3758       28.0709       34.2003       38.6127       32.4585       32.1886       23.9516       25.8008       26.8788       27.8240       20.3056       18.6673       19.3685       15.3986        8.6752        8.2392        8.5345        8.9974       10.7080        9.4905       12.0626       19.2948       28.0639       30.8116       30.0418       25.6652       18.5645       11.8764       11.9016       15.9262       24.8201       45.6032       40.6277       16.9557       10.1896       13.5461       18.4708       23.0664       28.7865       21.7224        9.1181        5.9555        5.6046        6.7112        6.0115        3.5956        5.0402        4.3822        4.7916        5.0889        8.0368        8.9832        6.7041        4.0498        3.4121        3.0694        3.3761        2.8129        1.3495        1.1393        0.4538        0.8444        0.0000        0.0000        0.0000        0.0000        0.0000        0.0000        0.0000        0.0000        0.0000        0.0000        0.0000        0.0000        0.0000        0.0000        0.0000        0.0000        0.0000        0.0000        0.0000        0.0000        0.0000        0.0000        0.0000        0.0000        0.0000        0.0000        0.0000        0.0000        0.0000        0.0000        0.0000        0.0000        0.0000        0.0000        0.0000        0.0000        0.0000        0.0000        0.0000        0.0000        0.0000        0.0000        0.0000        0.0000        0.0000        0.0000        0.0000        0.0000        0.0000        0.0000        0.0000        0.0000        0.0000        0.0000        0.0000        0.0000        0.0000        0.0000        0.0000        0.0000        0.0000        0.0000        4.5190        5.3026        5.2472        5.2319        4.7888        5.7642        5.5510        6.8291        7.0575        8.8815       10.6616        9.8761       11.6801       12.7662       12.4746       13.2678       13.1879       12.3447       13.1069       13.0511       13.4531       12.1407       10.6148       10.2412        9.3809        8.3019        6.4612        6.1619        5.6397        5.1242        5.5011        4.0503        3.9317        4.7080        5.9067        6.0086        4.7053        5.6289        5.3224        4.3967        4.9541        5.7735        8.6237        9.9472        9.6751       10.3595       11.4509       12.0477       11.8149       13.6789       16.8124       17.6760       21.7573       26.2578       26.3914       28.4713       29.5936       33.6124       47.4425       72.8881       50.9634       41.7365       35.6213       33.3194       31.8713       30.6146       27.6294       28.7627       30.7893       54.5781       30.6774       30.1357       32.1387       33.5615       32.8436       36.1891       36.9830       35.9056       39.0452       39.8001        0.0000        0.0000        0.0000        0.0000        0.0000        0.0000        0.0000        0.0000        0.0000        0.0000        0.0000        0.0000        0.0000        0.0000        0.0000        0.0000
        0.0000        0.0000        0.0000        0.0000        0.0000        0.0000        0.0000        0.0000        0.0000        0.0000        0.0000        0.0000        0.0000        0.0000        0.0000        0.0000        0.0000        0.0000        0.0000        0.0000        0.0000        0.0000        0.0000        0.0000        0.0000        0.0000        0.0000        0.0000       29.9566       29.9433       30.2351       34.7592       33.5531       35.7888       31.5240       25.5888       26.2677       30.4619       31.0806       24.3411       18.2714        9.6141        7.9310        8.2337        6.8730        7.1560        6.6670       11.4824       13.8137        9.5076        6.3212       16.5261       17.8202       19.5295       27.2392       31.0061       21.7888        8.1949        5.1733        8.3741       10.8804       23.4718       18.5039       18.0751       22.6514       24.7489       21.7022       24.7110       16.3294       11.4197        6.9416        5.8927        2.8381        1.4874        1.8271        4.2283        4.9000        5.5714        6.4955        9.6691        8.6722        8.3023        7.0984        5.1339        3.3900        3.5757        3.3317        3.0240        1.1744        0.8633        0.2517        0.0000        0.0000        0.0000        0.0000        0.0000        0.0000        0.0000        0.0000        0.0000        0.0000        0.0000        0.0000        0.0000        0.0000        0.0000        0.0000        0.0000        0.0000        0.0000        0.0000        0.0000        0.0000        0.0000        0.0000        0.0000        0.0000        0.0000        0.0000        0.0000        0.0000        0.0000        0.0000        0.0000        0.0000        0.0000        0.0000        0.0000        0.0000        0.0000        0.0000        0.0000        0.0000        0.0000        0.0000        0.0000        0.0000        0.0000        0.0000        0.0000        0.0000        0.0000        0.0000        0.0000        0.0000        0.0000        0.0000        0.0000        0.0000        0.0000        0.0000        4.2722        4.2284        4.1349        4.2123        3.7388        3.6498        3.9790        6.1406        7.4468        7.2306        8.5622        9.6210       10.8316       12.4420       15.5279       15.5183       13.2807       13.7768       13.4251       12.7013       14.3424       12.9450       12.8858       12.1927        9.1464        8.2660        7.5474        6.6143        5.6149        4.8767        3.9927        3.5562        4.3167        4.4561        4.0542        5.6346        7.1832        7.0686        5.7874        4.8879        4.3488        4.8167       32.1399       28.4390        8.5147        9.6146       10.8840       10.5956       11.4599       14.4211       15.2659       15.5230       16.8984       25.4590       31.5378       30.8688       30.6330       41.5809       42.7402       42.7443       47.1846       40.3455       44.0108       49.0409       43.3785       45.0955       37.4624       31.7622       29.7423       32.6893       33.7742       35.8684       36.1921       36.3370       35.0790       35.2210       34.4258       37.4512       38.4913       38.2142       41.0204       41.3061        0.0000        0.0000        0.0000        0.0000        0.0000        0.0000        0.0000        0.0000        0.0000        0.0000        0.0000        0.0000        0.0000        0.0000        0.0000        0.0000
        0.0000        0.0000        0.0000        0.0000        0.0000        0.0000        0.0000        0.0000        0.0000        0.0000        0.0000        0.0000        0.0000        0.0000        0.0000        0.0000        0.0000        0.0000        0.0000        0.0000        0.0000        0.0000        0.0000        0.0000        0.0000        0.0000        0.0000        0.0000      135.4602      130.5989       95.5178       77.2208       71.9863       70.3331       52.3320       29.8258       28.7137       24.8033       18.9190       12.4337        8.5603        7.1411        8.5138        6.1117        6.4518        6.8852       13.3313       22.3146       17.9882        9.2198        5.1574        5.1324        5.3599        8.5086       12.3014       25.9299       23.1457       15.0846        5.4829        2.7076        2.5714        1.9774        4.7325        8.6172       13.8645       16.8996       11.1251        6.8717        3.7761        3.4173        3.4550        3.3824        1.9206        1.4950        1.1827        3.0172        3.7324        4.5431        7.4810        8.7604        6.2976        5.7565        7.3589        6.7751        5.6459        2.7657        2.6513        2.1984        2.1905        0.9198        0.4181        1.5007        0.0000        0.0000        0.0000        0.0000        0.0000        0.0000        0.0000        0.0000        0.0000        0.0000        0.0000        0.0000        0.0000        0.0000        0.0000        0.0000        0.0000        0.0000        0.0000        0.0000        0.0000        0.0000        0.0000        0.0000        0.0000        0.0000        0.0000        0.0000        0.0000        0.0000        0.0000        0.0000        0.0000        0.0000        0.0000        0.0000        0.0000        0.0000        0.0000        0.0000        0.0000        0.0000        0.0000        0.0000        0.0000        0.0000        0.0000        0.0000        0.0000        0.0000        0.0000        0.0000        0.0000        0.0000        0.0000        0.0000        0.0000        0.0000        7.0462        5.1666        4.9952        4.6352        4.7418        4.7972        4.2625        4.5138        6.9733        7.5065        9.0851        7.7421        8.5469       37.4253       10.9017       21.6183       25.6777       13.0067       14.0786       13.6083       12.6042       12.7627       10.7543       38.1550       11.4343        8.8398        7.6932        6.6256        6.0019        4.9418        3.5365        3.6450       21.8633        6.6650       10.9189       20.4744        4.8851        6.0894        7.0199       35.7832       21.1441        7.9185        8.5431       13.8357       13.5761       15.3940       15.9305       15.8529       14.6799       15.5267       18.5931       19.7167       19.5373       22.5452       26.5359       31.3449       44.9771       31.2873       34.6518       36.8264       36.0197       34.8630       34.9395       38.2136       40.8994       62.8183       36.3521       33.9229       36.6264       40.7809       37.5371       38.2925       38.4932       39.5877       41.2015       42.1750       37.6014       37.1221       37.5034       38.1062       39.3659       41.3510       40.9013       40.6995        0.0000        0.0000        0.0000        0.0000        0.0000        0.0000        0.0000        0.0000        0.0000        0.0000        0.0000        0.0000        0.0000        0.0000        0.0000
        0.0000        0.0000        0.0000        0.0000        0.0000        0.0000        0.0000        0.0000        0.0000        0.0000        0.0000        0.0000        0.0000        0.0000        0.0000        0.0000        0.0000        0.0000        0.0000        0.0000        0.0000        0.0000        0.0000        0.0000        0.0000        0.0000        0.0000       96.8647      143.1932      115.6650       59.7084       48.5232       51.7256       46.3029       38.8886       40.7459       42.4827       26.5417       19.4454       13.6869        9.0295        7.6366        7.1901        6.5407        8.4040       15.2367       21.9829       25.5913       17.0065        6.2503        5.2606        4.6078        3.7873        5.9869        4.7893        7.6339        8.4333        5.9222        3.2186        1.8557        1.0976        0.9725        1.2016        5.3840        8.7083        4.9325        6.1205        3.1652        2.6496        2.4246        2.0316        2.8477        0.9854        2.3368        1.5475        3.4998        3.4245        4.1175        5.0642        3.8395        4.5697        5.0734        6.1587        8.4613        9.6054        6.8338        3.4972        1.9872        1.2149        0.8001        0.8482        1.6154        2.3769        0.0000        0.0000        0.0000        0.0000        0.0000        0.0000        0.0000        0.0000        0.0000        0.0000        0.0000        0.0000        0.0000        0.0000        0.0000        0.0000        0.0000        0.0000        0.0000        0.0000        0.0000        0.0000        0.0000        0.0000        0.0000        0.0000        0.0000        0.0000        0.0000        0.0000        0.0000        0.0000        0.0000        0.0000        0.0000        0.0000        0.0000        0.0000        0.0000        0.0000        0.0000        0.0000        0.0000        0.0000        0.0000        0.0000        0.0000        0.0000        0.0000        0.0000        0.0000        0.0000        0.0000        0.0000        0.0000        0.0000        6.8607        6.8458        6.2564        5.9626        5.3394        5.6371        4.8626        4.8066        5.4248        8.6976        8.9512        9.2963        8.2147        8.2379       49.5798       11.8132       10.8198       10.1688       11.3132       11.1544       11.0817       11.0956       10.5153       10.0351       40.1071       10.9609        8.5709        7.1452        6.9939        5.9547        4.9599        4.7185        3.6779       31.7087        9.2509        6.3570        9.7430        5.6671        6.0732        6.8817        6.8553       10.2765       11.1474       14.2846       12.6195       13.8324       14.7084       15.5544       16.6576       21.7704       23.1175       23.5117       25.0689       25.6809       27.6377       29.6303       29.5079       40.2595       31.8140       35.7933       34.5375       32.4053       34.4670       38.6733       44.1288       46.0069       45.1714       43.8294       45.8100       41.4142       42.8722       41.0025       39.5195       37.6888       41.3040       42.4577       43.5027       42.8573       40.6227       39.9207       39.8223       40.5798       45.9668       46.2309        0.0000        0.0000        0.0000        0.0000        0.0000        0.0000        0.0000        0.0000        0.0000        0.0000        0.0000        0.0000        0.0000        0.0000        0.0000        0.0000
        0.0000        0.0000        0.0000        0.0000        0.0000        0.0000        0.0000        0.0000        0.0000        0.0000        0.0000        0.0000        0.0000        0.0000        0.0000        0.0000        0.0000        0.0000        0.0000        0.0000        0.0000        0.0000        0.0000        0.0000        0.0000        0.0000        0.0000       29.5998       36.1933       27.2748       21.5051       24.5919       23.5887       24.2671       26.2834       22.3957       17.8709       11.1158        8.3546        7.1169        6.4754       10.0201        9.6397       13.5943       21.7397       25.3089       19.6862       10.5581        8.0681        3.3892        1.4203        5.8392        3.1764        1.1202        1.1005        0.5525        0.5453        0.4911        0.3945        1.3454        0.2905        0.0000        0.0000        0.3572        7.6916        1.9259        0.2835        0.7319        1.4852        0.6133        0.3985        2.0742        1.1442        2.5338        2.9964        2.7690        2.9347        4.0209        4.5150        4.0200        4.2017        3.8808        4.4814        4.9635        5.0065        4.2867        2.9122        2.4005        2.5728        3.2983        2.0701        2.1219        2.3111        1.7394        1.8981        2.7855        4.1146        5.1264        6.1775        7.1803        4.9356        0.0000        0.0000        0.0000        0.0000        0.0000        0.0000        3.2350        3.7065        3.9263        3.4686        0.0000        0.0000        0.0000        0.0000        0.0000        0.0000        0.0000        0.0000        0.0000        0.0000        0.0000        0.0000        0.0000        0.0000        0.0000        0.0000        0.0000        0.0000        0.0000        0.0000        0.0000        0.0000        0.0000        0.0000        0.0000        0.0000        0.0000        0.0000        0.0000        0.0000        0.0000        0.0000        0.0000        0.0000        0.0000        0.0000        2.1590        2.2699        2.6062        3.2046        4.2238        4.1599        4.6355        5.3367        4.7743        5.8546        7.8880        8.6919        7.1966        6.3621        6.3181        7.0951       10.2685       10.1259        8.3884        8.2529       10.3182       11.8616       11.9905       10.3647        9.3778        9.7234        9.4866        9.9654        7.9008        6.7697        6.0462        6.2184        4.2315        3.9133        3.9900        4.0335        5.3624        5.4914        8.2044        9.7408        7.3554        9.9205       11.4567       12.6472       12.5496       11.4807       13.1134       15.2336       17.8141       19.6166       22.7782       27.7786       40.5735       40.2393       30.5220       30.1524       26.6992       25.5092       26.6990       33.1126       33.3315       33.5436       35.6259       41.5643       49.0590       54.6732       52.7987       52.1570       54.0437       52.1866       50.4993       49.8871       49.3012       51.0285       48.8238       47.0627       41.5271       41.9849       44.9278       44.4822       49.5430       49.6888       50.3281       50.7533       55.5472       49.9151        0.0000        0.0000        0.0000        0.0000        0.0000        0.0000        0.0000        0.0000        0.0000        0.0000        0.0000        0.0000        0.0000        0.0000        0.0000        0.0000
        0.0000        0.0000        0.0000        0.0000        0.0000        0.0000        0.0000        0.0000        0.0000        0.0000        0.0000        0.0000        0.0000        0.0000        0.0000        0.0000        0.0000        0.0000        0.0000        0.0000        0.0000        0.0000        0.0000        0.0000        0.0000        0.0000       22.2190       17.8891       23.9776       21.9395       22.4489       23.1242       25.4819       24.1411       25.6872       22.2632       15.2308        8.9076        7.2718        5.8362        7.3803        4.3500        7.2327       12.9073       18.8751       22.5302        7.9467        4.9286        3.1564        1.1378        0.6916        0.5554        0.5294        1.1184        0.4775        0.2272        0.2136        0.7698        1.2925        0.0000        0.0000        0.2107        0.2175        4.6282        2.8844        3.5411        7.2636        3.3646        0.4722        0.4888        1.6453        2.5108        1.6022        2.0904        2.1540        2.2859        2.6707        3.4898        3.3079        3.6826        3.6281        3.6999        4.0681        4.2263        4.0494        2.8725        3.2978        3.8162        4.3616        2.7316        1.7576        2.1214        3.0971        3.0210        2.4685        2.6786        3.6945        4.5789        4.4018        3.7995        3.3886        2.4871        3.2998        5.4034        6.0294        3.6790        2.4915        2.6831        2.3930        2.4326        1.6695        1.8216        2.6798        2.3990        3.0688        0.0000        0.0000        0.0000        0.0000        0.0000        0.0000        0.0000        0.0000        0.0000        0.0000        0.0000        0.0000        0.0000        0.0000        0.0000        0.0000        0.0000        0.0000        0.0000        0.0000        0.0000        7.3050        7.0418        8.0592        7.1068        8.1485        8.9775        7.0381        4.8306        4.9965        4.0122        3.1283        2.0795        1.9945        2.1625        3.0517        4.4685        4.9115        6.4880        6.9159        6.2183        8.5372        8.9607        8.8697        8.6185        6.9079        7.0035        9.4920       12.3542       11.4864       11.0418        8.9614       10.9677       34.2518        9.7946        8.9564        9.0377        8.5087        7.0312        7.6895        7.0335        6.0722        5.3225        5.5130        6.0394        6.0953        5.3725        7.2588        7.1526        6.5778       13.9889       12.4418        7.1256       10.3134       11.5480       13.9838       12.3992       14.6831       16.5868       17.8028       42.9062       49.7821       29.9294       30.2281       48.2955       57.1114       32.4980       32.0015       47.0244       38.4319       27.1096       26.2755       35.4660       38.8459       44.2505       48.8061       55.9488       58.3602       55.4412       51.8263       55.1200       55.5970       57.0347       54.5573       54.0665       53.6052       54.1788       52.8659       46.9483       46.8379       47.4364       51.0107       62.0051       60.9554       58.9687       51.4411        0.0000        0.0000        0.0000        0.0000        0.0000        0.0000        0.0000        0.0000        0.0000        0.0000        0.0000        0.0000        0.0000        0.0000        0.0000        0.0000        0.0000        0.0000
        0.0000        0.0000        0.0000        0.0000        0.0000        0.0000        0.0000        0.0000        0.0000        0.0000        0.0000        0.0000        0.0000        0.0000        0.0000        0.0000        0.0000        0.0000        0.0000        0.0000        0.0000        0.0000        0.0000        0.0000        0.0000        0.0000       22.0051       16.9769       18.3213       22.3262       28.0240       22.5189       26.6362       29.0675       29.5296       18.1057       15.4886       10.2335        4.6131        5.6639        7.8170        2.1116        1.2738       10.7780        9.7466        2.3663        2.1439        0.9857        2.7432        0.9139        0.9498        0.7800        0.2406        0.2126        0.1761        0.5178        0.7722        0.4333        0.2215        0.2073        0.7151        0.0000        0.0000        1.3041        0.0000        0.5619        1.7313        2.2418        0.7510        0.3134        1.6415        1.7037        1.2301        1.5298        2.2872        2.5126        3.6145        4.1050        4.4693        4.2109        3.4027        3.5669        4.5758        4.4560        4.2234        4.3154        3.1071        2.5669        2.7465        1.5721        2.1200        3.9444        3.4082        2.9641        2.5031        4.5397        4.3378        3.0003        2.5917        3.0185        2.5908        1.9957        2.4958        3.7304        2.0580        1.7898        1.6932        1.8828        2.4980        2.5459        1.9785        1.9272        2.2809        2.0620        1.9537        3.3128        3.7823        3.1139        0.0000        0.0000        0.0000        0.0000        0.0000        0.0000        0.0000        0.0000        0.0000        0.0000        0.0000        0.0000        7.3851        6.0716        6.1905        6.2565        6.1318        6.1945        7.3884        8.3663       10.3497        9.5008        8.7223        8.5213        9.0133        5.4842        4.1129        3.4278        4.4463        3.1191        2.8244        3.1597        4.0409        6.7373        8.9499       10.5266       10.7060       10.7637       13.3429       11.6481       10.0906       10.8464       10.4027       10.0323       11.8620       16.0468       16.4376       15.9595       12.3822       11.3247       16.1315       11.4563       11.1127       10.5864        7.3266        6.9725        6.4862        7.0472        6.2464        6.4766        7.2040        4.7295        4.7104        4.6216        6.1263        6.7163        7.4827       10.7206        6.9895        7.5612        9.2729       12.9047       14.2370       14.4872       16.3029       17.8084       20.9012       23.4733       32.0554       32.4935       31.5413       30.4951       29.2576       30.6164       31.7611       30.2208       28.7222       28.3891       30.2713       38.3461       46.0214       49.7935       53.2680       58.3586       59.3669       55.4009       57.2867       59.4379       60.4574       61.6618       60.0737       57.8814       56.2101       58.4390       59.3565       53.2054       56.0370       56.1825       56.7065        0.0000       65.0247       61.6010       53.7136        0.0000        0.0000        0.0000        0.0000        0.0000        0.0000        0.0000        0.0000        0.0000        0.0000        0.0000        0.0000        0.0000        0.0000        0.0000        0.0000        0.0000        0.0000
        0.0000        0.0000        0.0000        0.0000        0.0000        0.0000        0.0000        0.0000        0.0000        0.0000        0.0000        0.0000        0.0000        0.0000        0.0000        0.0000        0.0000        0.0000        0.0000        0.0000        0.0000        0.0000        0.0000        0.0000        0.0000       16.8085       20.5300       18.7781       17.9103       16.2146       26.1394       16.7599       24.5070       31.3499       24.8418       17.2645        9.0017        3.0675        3.8293        5.7317        5.4872        1.1427        1.6289        1.4333        0.7429        0.6789        0.6096        0.7224        0.4120        0.3711        0.3529        0.2822        0.2681        0.2421        0.2011        1.2485        1.5712        0.9541        0.4973        0.1831        0.5707        0.0000        0.0000        0.5327        0.0000        1.3586        0.8534        0.9592        0.0484        0.8403        0.6089        0.9488        0.5059        0.6301        0.9078        1.8409        4.2514        5.0472        5.2876        4.4065        3.6284        3.2248        3.0190        3.3504        3.1895        2.6192        2.3230        2.4315        2.4307        2.1739        3.2662        3.5720        2.0859        2.1311        2.5807        4.0714        3.5852        2.8618        2.1334        2.4803        2.1849        1.5173        2.3915        2.6705        2.0667        1.1067        1.0745        2.0859        2.4712        1.4620        1.9085        2.1620        2.2104        1.8152        1.5483        2.6480        3.0167        3.4402        3.1291        3.4269        2.9904        0.0000        0.0000        0.0000        0.0000        0.0000        0.0000        0.0000        0.0000        9.3737       11.1726       11.3754        9.9763        8.2566        7.7393        7.8915       10.5104       10.1051       12.9379       12.5640       15.6999       16.3404       17.2059        9.7843        7.5475        6.6497        8.0998        5.9055        4.8308        5.0242        7.5288       13.0795       14.9518       14.5495       16.9784       16.2374       16.1963       16.6402       14.6590       15.5280       15.1021       14.4999       15.5394       18.2587       14.2417       15.3505       13.7827       14.2911       14.7395       15.0082       11.9476        9.6879        8.1298        8.4124        8.0800        7.3486        6.6149        6.1479        5.4282        4.1508        4.7941        5.0917        6.2050        8.8274        8.6833        8.6238        8.2312        8.6743       10.6521       12.6217       13.4416       15.2085       16.8197       18.8262       21.2848       22.6775       27.1246       32.3141       37.5249       34.0929       32.8215       34.6086       35.6542       31.3862       31.0882       31.0339       34.0942       39.1699       46.9718       48.4990       47.8494       55.7084       60.7989       62.3632       61.0433       61.2890       65.1224       64.8427       65.3099       81.2673       59.7361       59.7443       54.9415       48.2320       52.0315        0.0000        0.0000        0.0000        0.0000        0.0000        0.0000        0.0000        0.0000        0.0000        0.0000        0.0000        0.0000        0.0000        0.0000        0.0000        0.0000        0.0000        0.0000        0.0000        0.0000        0.0000        0.0000        0.0000        0.0000
        0.0000        0.0000        0.0000        0.0000        0.0000        0.0000        0.0000        0.0000        0.0000        0.0000        0.0000        0.0000        0.0000        0.0000        0.0000        0.0000        0.0000        0.0000        0.0000        0.0000        0.0000        0.0000       20.0610       17.5033       14.6989       11.2794       11.7380       14.2061        9.1466       14.1080       15.0253        7.7869       17.8150       11.9772       10.0426        2.6081        2.1723        1.9258        2.2632        3.5730        0.9752        0.7094        0.5617        0.1941        0.1789        0.1694        0.1597        0.8282        0.7767        0.7393        0.7190        1.2667        0.8873        0.8234        0.6847        0.5147        0.3642        0.5273        0.4858        0.6553        0.6236        0.4508        1.0735        1.5632        2.6579        2.0062        0.7930        0.5246        0.5723        0.5685        0.1172        0.5928        0.4082        0.5180        1.3933        3.3334        5.6805        5.7346        5.3394        4.5609        3.5366        2.9438        2.5673        2.8610        2.8619        2.7703        2.5356        2.4125        2.4119        2.9746        3.8945        2.3348        1.9815        2.5527        2.1416        2.4329        2.4061        2.1467        2.2115        1.8054        2.3404        2.8186        2.7099        4.2802        3.7197        2.5318        2.4291        2.6461        3.2754        2.8300        3.3026        2.9477        1.8907        1.1684        1.4298        1.2690        1.0482        0.8132        1.6220        1.2012        0.9540        1.3575        1.4149        1.4155        2.1390        1.5401        1.6105        5.7030        7.5213        7.6639        7.6497        8.4845        8.5299       12.5056       13.0809       11.5217       16.3704       20.3970       21.8787       21.9623       22.5990       22.3656       17.6744        9.5180        6.3222        7.3761        8.5121        7.8983        8.4796        9.0290       11.1478       18.2227       20.6310       20.0408       19.9914       21.7925       27.0519       21.5192       18.5867       17.0582       17.3014       17.6797       12.9017       15.9878       16.9628       16.1632       12.9423       10.3577        9.6878        9.3746        9.5584        7.7881        7.1621        7.2351        6.7630        6.1304        5.8364        5.7959        5.5103        5.7653        6.2264        6.6232        6.4805        9.0612       10.9291       13.3038       13.6246       11.4236       11.0116       11.9202       12.2667       13.3504       15.4294       16.7289       19.0289       25.4500       33.7495       33.1382       34.1893       35.4212       36.5008       38.2058       38.1465       34.7714       34.2853       34.8064       37.5086       43.6306       46.5086       47.8294       51.6677       57.9213       62.5974       59.0986       57.0271       50.5778       50.2878       52.4362       59.0917       89.4091       53.6473       49.4183       48.0124       43.1669        0.0000        0.0000        0.0000        0.0000        0.0000        0.0000        0.0000        0.0000        0.0000        0.0000        0.0000        0.0000        0.0000        0.0000        0.0000        0.0000        0.0000        0.0000        0.0000        0.0000        0.0000        0.0000        0.0000        0.0000        0.0000
        0.0000        0.0000        0.0000        0.0000        0.0000        0.0000        0.0000        0.0000        0.0000        0.0000        0.0000        0.0000        0.0000        0.0000        0.0000        0.0000        0.0000        0.0000       18.3952       17.9935       18.4512       18.3064       19.3487       16.8683       14.5866        8.3569       10.6727        5.4566        3.1889        2.8986       14.9748        7.6019        2.7475        2.4390        1.5609        1.4208        1.1308        0.9673        0.9152        0.6918        0.4421        0.3613        0.3477        0.1155        0.1086        0.1110        1.8173        1.6029        2.1582        3.1336        3.7335        3.4843        2.1123        2.7464        2.5570        1.2286        0.7733        1.1032        1.2064        0.4636        0.4889        0.8500        0.8221        1.5711        1.9430        0.7158        0.2415        0.4592        0.0249        0.1454        0.1178        0.3891        0.8751        1.2624        1.6967        3.6034        6.1211        4.8304        3.5520        4.1942        2.7275        2.2413        2.3283        2.6109        2.7587        2.7336        2.3282        2.7238        2.9338        2.2749        2.8993        2.8186        2.7445        2.2304        1.6767        2.0918        2.3173        2.0559        1.7264        1.9049        2.7261        3.5257        2.8783        3.3285        3.0051        2.2239        2.1393        2.4890        2.7097        2.3611        2.5782        2.9826        2.1211        2.4072        1.9427        0.6328        0.7263        0.8518        0.6293        0.9524        0.7957        0.7495        1.1953        1.2001        1.7391        1.7707        1.5475        5.4587        4.6739        4.5801        3.7199        7.0279       10.4533       15.7774       15.2688       13.9297       15.6152       14.6157       15.6705       15.4048       17.7585       22.5732       13.6154       10.4473       10.8331       15.0688       17.0338       19.7115       21.6065       16.8073       17.4721       23.3432       26.0410       28.8137       28.1682       26.9261       35.1516       27.0382       23.0242       18.4165       16.0511       15.2800       12.8598       14.4536       14.8969       14.4171       10.2423        9.5791        9.8779       10.5920        9.5702        9.4743        9.8514        7.2943        6.9472        6.8533        7.3126        7.2230        6.3058        6.3169        6.3918        7.0451        9.3017       10.4963       12.7887       16.8431       17.3377       17.1952       16.6162       14.6086       14.2794       15.7070       17.5550       19.6878       22.0045       28.9358       31.9032       29.5553       33.5714       40.8735       44.0749       43.0563       42.7986       39.6565       39.5415       42.1588       44.6501       47.2443       48.5510       53.4652       58.4646       62.4279       60.7434       57.6449       57.0619       50.6517       49.6824       51.1331       51.3884       54.8141       51.5845        0.0000        0.0000        0.0000        0.0000        0.0000        0.0000        0.0000        0.0000        0.0000        0.0000        0.0000        0.0000        0.0000        0.0000        0.0000        0.0000        0.0000        0.0000        0.0000        0.0000        0.0000        0.0000        0.0000        0.0000        0.0000        0.0000        0.0000        0.0000
        0.0000        0.0000        0.0000        0.0000        0.0000        0.0000        0.0000        0.0000        0.0000        0.0000        0.0000        0.0000        0.0000        0.0000        0.0000       18.4653       19.8340       20.2823       19.6825       16.2395       13.7935       14.2890       18.2619       12.0348        6.6362        7.7279        7.0188        3.3941        6.6034        2.2666       13.4038        8.7176        3.4915        0.8522        0.7571        0.7425        0.6533        0.5748        0.5083        0.3365        0.2851        0.2565        0.2492        0.0825        0.0798        0.0823        0.0897        0.5969        0.6431        0.6662        1.1846        1.7799        2.0746        2.5282        1.3281        0.7424        0.4041        0.5024        0.2215        0.0000        0.0000        0.0000        0.0000        0.0996        0.0000        0.0000        0.0000        0.2184        0.1093        0.3253        0.6537        0.9499        1.2294        1.1878        1.5489        4.0039        5.3902        4.2063        3.0418        2.9694        2.7942        2.3075        1.8991        2.5442        2.7673        2.2216        1.9197        2.6761        1.9193        1.9988        1.3301        2.1917        2.3640        2.4642        1.6415        1.3036        1.9517        2.2847        2.3754        2.3418        2.1612        1.9416        2.0095        3.0268        2.6984        2.5644        2.3775        3.0377        2.3909        2.3642        2.9968        3.0443        2.3086        1.9845        2.0466        0.6564        0.3645        0.4084        0.4310        0.5759        0.4841        0.7486        0.8988        0.8310        1.0464        1.0610        1.1731        5.8291        7.8178        6.5420        5.7323       13.0857       18.4060       19.4363       18.1949        9.5439       10.1525       11.8015       12.5927        9.6889       11.9580       15.2408       16.2248       12.6175       13.5761       22.5472       25.9521       26.9943       29.1117       29.6941       24.0953       32.1843       35.1173       39.3037       37.2549       31.2556       31.3698       27.2891       22.8374       16.2259       13.9703       15.0078       14.3549       18.2958       13.8091       16.1747       10.9911       10.4287       12.6371       12.4418       12.8684       10.3711        8.2419        7.9177        7.5275        6.9872        7.0963        7.3229        7.9964        6.9584        8.0314        9.3823       10.4732       12.7084       16.3474       18.5088       18.2660       16.4066       18.9278       16.8323       16.3118       17.6694       18.5197       20.2504       26.4543       34.4355       35.7086       32.2175       36.8808       45.0674       47.9449       46.3503       45.7210       44.9048       47.6369       50.4579       51.3871       53.9091       59.8490       59.0875       60.8854       60.1689       60.2479       57.3585        0.0000       50.8025       50.0239       51.2413       50.3630       52.1283       51.5377        0.0000        0.0000        0.0000        0.0000        0.0000        0.0000        0.0000        0.0000        0.0000        0.0000        0.0000        0.0000        0.0000        0.0000        0.0000        0.0000        0.0000        0.0000        0.0000        0.0000        0.0000        0.0000        0.0000        0.0000        0.0000        0.0000        0.0000        0.0000
        0.0000        0.0000        0.0000        0.0000        0.0000        0.0000        0.0000        0.0000        0.0000        0.0000        0.0000        0.0000        0.0000       19.3600       20.3405       22.1117       23.6328       20.6315       15.4893       15.2842       14.5810       16.5688       17.9363       17.5327       10.2922        7.1009        5.0582        1.2591        1.1048        0.9597        0.8359        0.8995        0.7505        0.6519        0.5956        0.5945        0.5359        0.4820        0.4316        0.2910        0.2524        0.2295        0.2227        0.0733        0.0707        0.0729        0.0797        0.5309        0.5718        0.5929        0.5945        0.7813        0.7948        0.7387        0.6232        0.4446        0.3376        0.2598        0.2095        0.0000        0.0762        0.5456        0.2664        1.4985        2.0749        0.0541        0.0514        0.3760        0.6490        0.7843        0.8122        1.4654        1.3681        1.5508        2.2908        4.8028        4.7096        3.2902        2.2708        2.0349        2.2069        1.9317        1.7090        1.6686        1.5818        1.8279        2.4334        3.4761        2.6433        1.7034        1.1463        1.2306        1.5042        1.9585        1.6757        1.3911        2.0641        2.0543        1.7414        2.3359        2.7188        2.0020        1.9442        3.6391        2.8337        3.4336        2.8283        3.1392        2.6809        2.8395        3.3401        2.7197        2.1322        0.5844        0.7426        0.4668        0.3992        0.6010        0.9614        1.0201        1.1483        1.7599        0.7890        1.1407        1.1845        1.6043        1.0444        4.5976        6.4645        9.6000       10.4272       19.8702       24.9538       20.2452       14.1804        3.9043        3.7768        5.4571        7.5407       11.2668       10.8106       13.6646       15.8778       13.9248       18.2023       24.7546       29.1440       33.1127       38.8647       46.1943       35.5351       42.3278       46.2559       56.5146       59.3352       46.6024       36.4963       32.1709       22.5835       17.4560       15.5289       12.5545       12.4241       16.2785       16.1113       16.8347       13.4851       13.6280       13.9508       13.9279       13.6704       11.9708       11.5255       10.2888        9.8236        9.4256       10.0246       11.0120       10.8583        9.4086       10.4174       12.3246       14.0466       17.5809       19.4862       20.0864       20.4441       18.1389       22.8421       21.7921       21.6769       19.8906       20.6919       24.3066       28.1523       34.4196       40.6730       44.6358       44.0749       44.6793       47.6492       52.6761       54.3631       51.6910       52.6331       55.1742       58.7358       66.8862       69.7595       72.0246       68.4813       69.2590       63.2055        0.0000        0.0000        0.0000        0.0000        0.0000        0.0000        0.0000        0.0000        0.0000        0.0000        0.0000        0.0000        0.0000        0.0000        0.0000        0.0000        0.0000        0.0000        0.0000        0.0000        0.0000        0.0000        0.0000        0.0000        0.0000        0.0000        0.0000        0.0000        0.0000        0.0000        0.0000        0.0000        0.0000        0.0000        0.0000        0.0000
        0.0000        0.0000        0.0000        0.0000        0.0000        0.0000        0.0000        0.0000        0.0000       40.5400        0.0000        0.0000       27.1074       25.8828       26.1026       19.5653       19.7298       22.3779       21.9608       20.5590       17.2577       14.1494       16.3452        2.6879        2.3382        4.1547        3.0844        0.8758        0.7392        1.3493        1.5747        1.7812        1.7911        0.4401        0.4156        0.6125        0.5735        0.5318        0.4855        0.3406        0.3052        0.2829        0.2727        0.0668        0.0642        0.0661        0.0723        0.3231        0.3496        0.3607        0.3595        0.4643        0.5520        0.5139        0.4682        0.2938        0.2354        0.1329        0.1168        0.1043        0.1790        0.4658        0.3761        1.0802        1.3831        0.4912        0.2288        0.3465        0.4254        0.4630        1.1897        1.4860        1.1820        0.7005        2.1127        5.8517        4.0604        2.3188        1.3974        1.6727        1.6717        1.3796        1.5177        2.5364        2.1289        2.9562        3.3166        1.6905        2.7116        2.3600        1.5083        0.7834        0.8305        0.6321        1.1210        1.6248        2.2227        2.2932        1.6896        1.8985        1.9209        1.6655        1.8402        2.2207        2.0730        1.6293        1.6785        3.6263        2.5924        2.0299        1.9525        1.8496        1.5871        0.9074        0.8857        1.4011        1.5976        1.7249        2.7868        4.7347        5.1058        5.0768        5.4806        4.7295        5.3502        6.3525        6.7991        9.4959        8.9938        8.1662        8.6550       11.0949       11.2114        5.6630        5.2057        3.2882        3.5808        4.3075        8.1585       10.6781       12.2486       17.7566       22.8353       31.3143       41.9611       41.1205       44.2577       37.6601       43.6617       46.2527       40.0916       41.0449       42.2693       39.2159       33.1670       34.3160       31.0038       31.3615       25.1381       35.0322       47.6359       13.9328       13.8191       17.4347       17.9466       12.9423       16.4727       17.0815       15.3789       14.8823       13.1636       15.1909       13.7424       14.6945       14.3159       13.4659       14.9747       15.9571       15.6917       15.9304       17.8690       19.1320       19.9815       21.0054       23.7819       25.5503       25.0787       26.6241       26.2573       24.2467       25.3325       23.5118       22.0333       27.5548       31.1607       36.7827       47.4850       45.7776       42.5295       45.4875       54.1397       62.1993       58.7066       55.8977       58.3727       65.2830       67.4667       75.7033       80.3573       83.9956       77.8543       67.8915        0.0000        0.0000        0.0000        0.0000        0.0000        0.0000        0.0000        0.0000        0.0000        0.0000        0.0000        0.0000        0.0000        0.0000        0.0000        0.0000        0.0000        0.0000        0.0000        0.0000        0.0000        0.0000        0.0000        0.0000        0.0000        0.0000        0.0000        0.0000        0.0000        0.0000        0.0000        0.0000        0.0000        0.0000        0.0000        0.0000        0.0000
        0.0000        0.0000        0.0000        0.0000        0.0000       97.7088       74.6040       65.9949       46.8269       44.8041       43.0678       33.6032       24.6791       19.6431       27.8356       18.3043       18.7510       22.6940       18.3457       10.6778       10.2841        8.6572        6.1333        1.6942        1.5394        2.1863        2.0999        0.5763        0.4412        0.3785        0.3308        0.3450        0.2859        0.2573        0.2592        0.8915        0.9074        0.4028        0.3799        0.8528        1.2409        1.6853        1.8174        0.6660        0.6099        0.0563        0.0618        0.2771        0.3008        0.3101        0.3059        0.3925        0.6220        0.5221        0.2983        0.1866        0.1869        0.1343        0.1552        0.1938        0.1050        0.2909        0.7682        0.6840        0.5153        0.2553        0.1616        0.0443        0.2351        0.0506        0.5762        0.2245        0.2928        0.5434        3.8653        3.7799        3.0129        2.3998        1.1680        2.0003        2.9610        1.6687        1.1639        1.5691        1.9150        1.9874        1.9047        1.7558        1.8773        1.8867        1.7069        1.1572        1.1383        0.6155        1.2993        2.0205        3.2741        1.8213        1.2654        1.8626        1.5881        1.4096        1.9325        2.0623        1.7722        1.8374        2.1919        3.3070        2.5732        2.0618        1.2943        1.4502        1.0259        0.6851        0.8890        1.2278        1.5173        2.6451        2.4010        2.2716        3.2440        3.4159        4.3283        5.4790        8.3358       10.2371        7.9935       13.3891       13.7259        8.0796        7.3853        6.2395        5.7014        3.5735        3.7769        3.4856        4.3080        5.5057       10.4698       12.3126       14.5890       18.4945       26.7049       34.0126       39.3123       44.1562       49.3281       56.7186       56.0434       54.0461       48.4210       47.3341       45.6813       42.9658       40.3319       45.8231       43.9225       33.3906       28.6617       21.5940       21.2692       25.5039       19.0798       16.5369       13.9567       13.1247       13.8599       14.0101       13.3361       15.8735       15.8764       15.3462       14.8506       15.9305       13.0268       14.3276       17.0822       15.8401       16.5114       20.4166       23.1614       23.8047       24.1839       25.2789       24.5785       26.2345       25.6850       26.4118       23.9766       24.9391       25.1402       26.9897        0.0000        0.0000       38.3223       38.7022       45.9263       43.9569       39.7459       51.0372       59.9449       59.4742       58.2185       57.7189       59.9407       67.8285       91.0155       82.4654       86.0956       85.4339       81.0991        0.0000        0.0000        0.0000        0.0000        0.0000        0.0000        0.0000        0.0000        0.0000        0.0000        0.0000        0.0000        0.0000        0.0000        0.0000        0.0000        0.0000        0.0000        0.0000        0.0000        0.0000        0.0000        0.0000        0.0000        0.0000        0.0000        0.0000        0.0000        0.0000        0.0000        0.0000        0.0000        0.0000        0.0000        0.0000        0.0000        0.0000        0.0000
        0.0000        0.0000        0.0000        0.0000      109.6999       95.1476       80.2004       55.0708       43.6639       41.1256       32.1915       24.6499       23.6080       26.3819       27.1744       17.1302       11.9944       13.8056       10.8991        6.8001        5.2212        4.5977        3.6493        1.0603        0.9280        0.8458        1.1865        0.9379        0.9197        0.8534        0.1956        0.2005        0.1622        0.1492        0.1611        0.2726        0.2914        0.2960        0.2864        0.2149        0.2081        0.1998        0.6033        0.0464        0.0439        0.0450        0.0497        0.2229        0.2421        0.2530        0.2558        0.6373        1.1138        1.2655        0.9627        0.6616        0.4748        0.6143        0.9403        0.7121        0.2858        0.3809        0.6280        0.6641        0.9035        0.2426        0.3328        0.0535        0.0545        0.7307        0.5777        0.0573        0.2414        0.3668        1.6676        1.1167        1.3311        1.2819        0.7525        1.3567        1.4822        1.0495        1.1265        1.3742        2.5133        2.3561        2.2349        2.2388        2.2145        2.4776        2.8442        1.8390        0.9479        1.0448        1.2270        1.7872        2.8902        1.6105        1.2710        1.0997        1.1653        1.1938        1.3675        2.2858        2.2455        1.5008        1.9966        1.8567        1.9757        1.8931        1.5874        1.2344        0.8005        0.8975        0.9381        1.3152        1.3757        1.9719        2.3807        2.9532        3.4307        4.5337        5.3552        7.1079        9.1018       10.1993       13.3201       19.1229       16.6977       10.3705        6.7064        7.3300        7.5644        6.0506        6.5812        5.3348        7.6191        8.2950       11.3203       16.5048       20.9381       31.5035       35.3852       47.1372       54.7650       59.5462       59.2056       66.3802       59.4889       53.1808       43.8633       42.8154       41.9977       40.0820       44.5012       49.3252       42.1581       52.0580       50.2966       22.0954       21.6523       18.0675       16.5705       14.8506       19.0412       16.0297       13.3127       13.2740       12.2593       43.1329       40.3233       13.8122       13.7522       13.5421       14.1718       15.3109       15.7230       16.5406       19.7963       24.1221       24.6038       25.2991       26.3463       26.5622       28.4833       29.4174       30.1864       28.6063       27.9111       30.0647       28.4165        0.0000        0.0000        0.0000       47.8591       45.7983       45.4095       45.4233       43.5940       48.5086       54.2837       55.0194       59.7444       60.0894       65.2448       69.3536       75.5551       86.2753        0.0000        0.0000        0.0000        0.0000        0.0000        0.0000        0.0000        0.0000        0.0000        0.0000        0.0000        0.0000        0.0000        0.0000        0.0000        0.0000        0.0000        0.0000        0.0000        0.0000        0.0000        0.0000        0.0000        0.0000        0.0000        0.0000        0.0000        0.0000        0.0000        0.0000        0.0000        0.0000        0.0000        0.0000        0.0000        0.0000        0.0000        0.0000        0.0000        0.0000        0.0000
        0.0000        0.0000      103.9841       89.0262       81.0672       67.3176       71.0400       55.6989       47.8015       32.5447       28.5826       30.1162       27.8337       24.3865       14.5726        8.7092       10.9528        7.6631        6.0934        3.8213        3.5601        1.3489        0.9258        0.8184        0.7303        0.6496        0.5749        0.2666        0.2263        0.7278        0.1638        0.1653        0.1311        0.1167        0.1224        0.2021        0.2108        0.2119        0.2050        0.1540        0.1491        0.1431        0.1365        0.0332        0.0315        0.0322        0.0357        0.1597        0.1735        0.1898        0.2766        0.7306        1.3346        1.0066        0.6849        0.7881        0.2877        0.2800        0.2170        0.2629        0.2828        0.2753        0.2323        0.2118        0.6255        0.6326        0.6391        0.5774        0.0636        0.0664        0.0698        0.1182        0.2502        0.5641        1.6927        1.2651        0.9327        1.3046        0.6872        0.6153        0.6021        0.3575        0.8489        0.8368        0.9138        1.1868        1.4918        1.1142        2.3051        2.8671        3.3979        2.3506        2.5733        2.5407        2.1207        2.3690        2.7029        2.5587        2.4249        2.0815        1.6757        1.6223        1.2525        1.9617        1.6827        1.3811        1.7662        2.2448        2.2168        2.2799        1.1814        1.1880        1.9437        1.5860        1.0485        1.0276        1.5434        1.9139        2.4689        3.4565        4.2957        5.9846        8.1724       13.3544       13.4726       10.1750       13.4716       16.1995       16.7179       14.9926       10.5066       11.3700       16.0860       12.3666       10.4017       13.1077       13.1420       11.7801       14.6897       30.4059       35.5233       47.4712       53.1667       62.6119       62.1380       62.7755       63.1939       60.1039       57.7622       50.5201       45.6888       41.8697       42.7686       38.2865       43.5057       47.2297       43.4362       37.1420       32.0589       23.7293       20.7025       16.9090       16.4022       15.3988       14.8674       13.8180       13.4298       14.2271       13.7282       61.4490       13.5917       14.2203       14.4082       15.8324       15.1454       15.6081       15.8109       17.6494       20.2112       22.2769       24.6968       27.5076       28.5416       30.6875       32.8014       32.0270       31.9874       32.1993       29.2959       34.2114        0.0000        0.0000        0.0000       46.7980       48.7889       44.8886       53.6698       47.3954       47.4625       52.3461       54.1203       55.7429       60.8821       64.2542       67.2208       71.1141       76.8535        0.0000        0.0000        0.0000        0.0000        0.0000        0.0000        0.0000        0.0000        0.0000        0.0000        0.0000        0.0000        0.0000        0.0000        0.0000        0.0000        0.0000        0.0000        0.0000        0.0000        0.0000        0.0000        0.0000        0.0000        0.0000        0.0000        0.0000        0.0000        0.0000        0.0000        0.0000        0.0000        0.0000        0.0000        0.0000        0.0000        0.0000        0.0000        0.0000        0.0000        0.0000        0.0000
        0.0000      106.8716       90.9812       70.1739       70.0905       72.3294       62.3149       41.7143       40.4384       29.9875       24.3185        8.5771       10.7875       11.5942        6.7591        4.7529        3.2203        2.1757        1.9421        0.7797        0.5709        0.4798        0.4335        0.5216        0.4762        0.7703        0.4055        1.2505        0.7338        0.2281        0.1919        0.1073        0.0823        0.0695        0.0690        0.0000        0.0000        0.0000        0.0000        0.0000        0.0000        0.0000        0.0000        0.0000        0.0000        0.0000        0.0000        0.0000        0.0000        0.0000        0.1552        0.3332        0.7775        0.3599        0.3646        0.5996        0.5209        0.4210        0.3641        0.3825        0.3940        0.4022        0.4079        0.5727        0.5819        0.9221        0.5956        0.3610        0.4299        0.4515        0.3571        0.7839        0.8329        1.1865        1.5858        1.0340        0.8640        0.6601        0.5264        0.7425        1.4166        1.5090        0.8570        0.8717        0.9081        1.1523        1.6898        2.2937        3.9289        4.3980        2.5605        4.9375        4.9305        5.2736        5.5301        6.3379        4.3354        3.7078        4.0676        5.1040        3.6672        3.7650        2.3582        1.4828        1.3225        2.0136        2.0367        2.1048        2.5380        1.6713        1.7038        1.3840        1.7148        1.7733        1.0500        1.3738        2.1014        2.8606        3.3236        4.7335        4.6119        5.5737        5.4459        8.5941       11.5944        8.7111       11.0403       13.2804       12.1052       56.7403       66.0265       13.4035       12.9235       35.2046       38.5423       20.1847       22.2977       34.8499       34.7633       42.8154       48.4220       48.6997       44.9512       54.8259       54.7402       55.4774       53.5731       50.9130       57.7787       54.3033       48.1211       41.7393       37.2432       38.2794       48.4974       51.3304       49.1878       36.4560       29.0198       27.8188       25.9728       23.5893       24.7428       20.2506       17.5228       15.0177       16.6863       15.7894       12.5784       12.9827       13.1200       13.0315       13.6343       15.0682       15.2867       15.8900       16.7806       18.3982       21.7451       33.5896       37.2738       34.1152       31.4527       36.6466       39.7305       43.5853       39.8505       46.9847        0.0000        0.0000        0.0000        0.0000       52.3407       47.9447       52.8103       46.7556       47.3784       45.2154       45.1093       53.1425       55.3495       60.3565       64.5398       75.9796       79.3382       84.2377        0.0000        0.0000        0.0000        0.0000        0.0000        0.0000        0.0000        0.0000        0.0000        0.0000        0.0000        0.0000        0.0000        0.0000        0.0000        0.0000        0.0000        0.0000        0.0000        0.0000        0.0000        0.0000        0.0000        0.0000        0.0000        0.0000        0.0000        0.0000        0.0000        0.0000        0.0000        0.0000        0.0000        0.0000        0.0000        0.0000        0.0000        0.0000        0.0000        0.0000        0.0000        0.0000        0.0000
        0.0000       91.0575       85.1428       64.0980       57.2243       48.4452       39.2578       28.1330       26.0122       14.5246        3.7701        1.7422        3.5259        3.3690        0.8255        0.9524        0.7927        0.6602        0.5562        0.4012        0.3081        0.2567        0.2706        0.3131        0.3015        0.6613        0.9395        4.2841        3.3151        0.1774        0.1455        2.1942        0.1133        0.0426        0.0369        0.0000        0.0000        0.0000        0.0000        0.0000        0.0000        0.0000        0.0000        0.0000        0.0000        0.0000        0.0000        0.0076        0.0000        0.0893        0.3070        0.3618        0.2939        0.3182        0.3965        0.6320        0.7034        0.6962        0.5084        0.4907        0.5122        0.5506        0.5532        0.5090        0.5428        0.5123        0.5098        0.6477        0.7913        0.7761        0.5290        1.0757        1.7495        2.6468        2.9924        2.9073        1.9239        1.6127        0.6861        1.0015        2.0217        1.6790        0.9868        1.2441        0.7383        1.0515        2.2746       17.7388       25.0162       13.4512        5.3375       11.5357       19.1746       19.7326       14.3218       14.8623       16.0286       11.3616        6.1455        5.8250        4.7746        4.7396        3.9636        3.5066        3.6526        2.7324        1.4945        2.8426        1.6957        2.3112        1.8308        1.7677        1.3423        1.7641        2.3771        2.0645        2.8510        3.9649        5.0775        5.6185        5.8767       11.0148       11.7324       33.6893       50.7203       61.5779       41.5682       12.9188       13.9242       52.2932       83.7756       17.8128       15.4344       33.2527       32.3758       27.0009       27.9245       36.7332       37.3288       47.6308       48.8001       49.6787       48.1812       46.2838       47.3078       44.9143       54.2010       50.9943       63.1517       52.5859       44.3384       36.7679       37.6133       40.8487       52.2871       53.4067       46.4160       36.6552       33.7777       33.6203       32.5891       32.4712       28.7196       24.2011       23.8635       21.0455       22.8860       14.9071       14.0135       12.6197       13.2608       14.0077       14.2549       14.7886       16.4270       16.6280       17.3405       18.4398       23.3616       35.7185       47.1371       35.6000       35.6471       43.4515       41.5848       42.2722        0.0000        0.0000        0.0000        0.0000        0.0000       47.0643       46.4902       51.4089       49.8888       42.9739       45.9840       51.0936       49.3160       54.9423       61.6040       66.2812       72.3856       82.9517        0.0000        0.0000        0.0000        0.0000        0.0000        0.0000        0.0000        0.0000        0.0000        0.0000        0.0000        0.0000        0.0000        0.0000        0.0000        0.0000        0.0000        0.0000        0.0000        0.0000        0.0000        0.0000        0.0000        0.0000        0.0000        0.0000        0.0000        0.0000        0.0000        0.0000        0.0000        0.0000        0.0000        0.0000        0.0000        0.0000        0.0000        0.0000        0.0000        0.0000        0.0000        0.0000        0.0000        0.0000        0.0000
       83.6787       80.9016       65.3852       54.6266       38.8928       28.6696       34.5489       24.8863       13.3245        1.7077        1.2124        1.0202        0.6744        1.4019        0.4185        0.4865        0.4097        0.9472        0.2879        0.2064        0.1568        0.1339        0.1597        0.1852        0.1899        0.1902        0.1859        0.1588        0.5917        2.8838        0.6539        0.4413        5.0213        2.1538        0.0182        0.0000        0.0000        0.0000        0.0000        0.0000        0.0000        0.0000        0.0000        0.0000        0.0000        0.0000        0.0565        0.1450        0.2176        0.0781        0.1451        0.3247        0.3009        0.3159        0.2701        0.4500        0.5517        0.5883        0.5520        4.3384        2.8536        0.6707        0.6037        0.6623        0.5948        0.6050        0.6067        0.5637        0.7941        1.0773        1.5756        2.7895        3.9402        3.2945        2.7145        1.1526        1.1730        1.9100        3.7293        4.8393       14.9365       13.5048        8.6930        5.7490        9.7741       14.7551       12.0723       16.7102       12.6738        7.6053        5.5979        9.9043       14.1173       12.5945        7.0666        6.9940       10.5032       10.7147        7.3097        8.7530        7.4176        5.6312        3.5478        2.7744        3.5976        3.7172        2.4969        4.6374        6.4184        2.1854        2.0077        2.2794        2.1999        2.1128        2.9929        2.8974        3.8207        4.5717        4.3708        6.5929        6.5134       11.2758       13.0054       13.0370       12.1358       21.2113       17.2143       29.1708       38.2267       16.8999       10.9043       15.2708       16.4167       27.6448       34.7537       32.3800       37.1638       36.7068       36.5978       46.7312       71.3619       59.2667       55.0069       50.6714       55.5933       55.0796       52.3526       56.0911       60.9372       54.3089       49.0717       46.3184       41.8140       42.9280       44.3625       45.3251       42.7443       36.8538       32.9986       36.6639       38.6691       37.2118       32.2212       27.7631       26.6371       23.6274       21.5396       17.6743       15.3013       14.9441       16.4903       19.5589       17.8428       20.1753       22.4398       21.6079       18.9948       20.6489       24.5179       29.6260       35.2931       40.5147       36.8562       42.4868       44.8942        0.0000        0.0000        0.0000        0.0000        0.0000        0.0000       45.3226       45.0778       49.1765       42.1978       39.1185       42.7719       39.6909       50.3773       57.4705       64.3088        0.0000        0.0000        0.0000        0.0000        0.0000        0.0000        0.0000        0.0000        0.0000        0.0000        0.0000        0.0000        0.0000        0.0000        0.0000        0.0000        0.0000        0.0000        0.0000        0.0000        0.0000        0.0000        0.0000        0.0000        0.0000        0.0000        0.0000        0.0000        0.0000        0.0000        0.0000        0.0000        0.0000        0.0000        0.0000        0.0000        0.0000        0.0000        0.0000        0.0000        0.0000        0.0000        0.0000        0.0000        0.0000        0.0000        0.0000        0.0000
       64.8123       60.0462       50.8597       34.6523       27.2653       23.6014       17.4782        6.4640        6.1064       15.9607       18.6221       10.4473        3.0677        1.3683        2.3061        1.8696        1.1107        0.9170        0.7865        0.1593        0.1189        0.1003        0.1031        0.1391        0.1426        0.1444        0.1444        0.1262        0.1260        1.1385        1.0835        0.0456        0.0290        1.9140        2.1720        0.2453        0.0000        0.0000        0.0000        0.0000        0.0000        0.0000        0.0000        0.0000        0.0000        0.0000        0.0000        0.0000        0.0000        0.0000        0.0000        0.2260        0.2131        0.2594        0.4378        0.7031        0.6817        0.6735        0.6737        0.7500        0.6829        0.6626        0.7287        1.0402        0.6589        1.1674        1.2567        1.5299        2.3564        4.6387        5.3090        6.8084        8.6947       11.7760       10.1673        4.7751        4.4620        5.0575        4.4048        5.5913        7.7450        3.4992        2.1678        0.8126        1.8005        4.9591        6.9045        8.5683        6.0203        3.5291        3.5958        3.7482        3.2453        2.8043        2.9379        3.9117        2.9383        2.3493        2.5215        2.6601        4.2752        7.0925        6.3215        4.2656        3.0120        2.6960        2.6968        5.2395        6.3802        7.0692        3.3945        3.3927        3.3978        2.7865        3.9960        3.6484        3.5751        3.1591        3.3120        5.4212        6.9714       73.2503       63.7758       11.9554        8.0474       14.2892       21.8316       60.2163       66.9433       14.9461       12.8657       19.2106       17.5650       21.5935       23.7877       29.7376       29.1977       37.6441       50.7515       53.0779      139.9450       57.4906       56.2555       57.0448       69.4968       68.1416       63.1818       56.9921       56.1325       53.2179       53.2490       50.4334       54.1012       49.7879       48.3985       48.7355       46.1043       43.4604       41.4384       45.9485       51.6666       53.2166       32.9864       26.9726       26.3711       25.1193       26.6651       27.0610       23.6031       23.5326       23.7842       21.3879       20.0291       19.5874       22.9924       22.1338       28.6795       24.7819       29.3428       35.8478       36.6232       37.6017       35.6255       44.0239        0.0000        0.0000        0.0000        0.0000        0.0000        0.0000       51.7800       55.9654       71.1397       57.0560       45.2624       38.0306       38.4816       40.7876       40.6750       53.0730       57.5256        0.0000        0.0000        0.0000        0.0000        0.0000        0.0000        0.0000        0.0000        0.0000        0.0000        0.0000        0.0000        0.0000        0.0000        0.0000        0.0000        0.0000        0.0000        0.0000        0.0000        0.0000        0.0000        0.0000        0.0000        0.0000        0.0000        0.0000        0.0000        0.0000        0.0000        0.0000        0.0000        0.0000        0.0000        0.0000        0.0000        0.0000        0.0000        0.0000        0.0000        0.0000        0.0000        0.0000        0.0000        0.0000        0.0000        0.0000        0.0000
       44.2099       32.4518       28.6298       21.4340       12.7977        9.3310        7.0620        8.8582        9.9121        7.3092       14.7781        7.6833        6.7155        0.3525        0.3068        0.3568        0.2959        0.2439        0.2005        0.0919        0.0665        0.0546        0.0562        0.0654        0.0672        0.0696        0.0725        0.0891        0.0926        0.9231        0.1496        0.4654        1.0957        2.1957        0.5809        0.2598        0.2440        0.5230        0.0000        0.0000        0.0000        0.1615        0.1206        0.0000        0.0000        0.0000        0.0000        0.2145        0.2146        0.0000        0.0000        0.0225        0.2486        0.2556        0.2609        0.9298        1.0733        0.4582        0.4799        0.5203        0.6534        3.7592        3.3294        3.2830        5.7932        5.8936        4.7486        5.2735        2.7877        2.6459        2.3506        1.8796        2.6187        2.1398        1.4716        0.6620        0.4895        0.5859        0.3667        0.5515        0.8262        1.1803        1.4012        1.2536        1.7838        2.6322        3.1934        5.4169        3.4057        2.8579        2.7847        2.4635        1.8166        2.6612        2.2856        1.8079        1.3902        1.5912        1.5309        2.0062        2.5439        3.3576        5.5216        4.8917        2.8128        2.2367        2.6915        4.8033        3.5777        3.5836        4.8510        4.0632        4.5884        4.1823        4.1693        2.6878        3.3617        3.7530        4.0709        5.2861        5.7636       19.0517       13.0013       10.8694       10.8848       14.1682       18.4512       20.9506       24.3779       18.8654       21.0643       18.2918       21.0896       26.4311       29.1990       31.6947       31.3088       39.7172       45.2209       53.1110       66.1024       68.6786       71.4924       69.2017       63.6431       58.9746       56.4133       55.8115       52.2731       51.8210       50.9714       51.2196       56.9527       55.8582       54.8533       53.1995       50.7698       46.1026       43.1764       49.7827       48.4673       47.7385       35.8258       28.4318       28.0543       31.2230       30.0061       25.8821       18.9597       21.0214       20.9042       20.7502       19.4330       22.0972       22.5560       26.7661       30.3804       27.1341       29.0010       39.3741       44.6003       46.4754        0.0000        0.0000        0.0000        0.0000        0.0000        0.0000        0.0000        0.0000       68.4600       58.1501       59.8834       52.0696       48.1696       30.3000        0.0000       31.1700       43.1100       46.7700       56.1000        0.0000        0.0000        0.0000        0.0000        0.0000        0.0000        0.0000        0.0000        0.0000        0.0000        0.0000        0.0000        0.0000        0.0000        0.0000        0.0000        0.0000        0.0000        0.0000        0.0000        0.0000        0.0000        0.0000        0.0000        0.0000        0.0000        0.0000        0.0000        0.0000        0.0000        0.0000        0.0000        0.0000        0.0000        0.0000        0.0000        0.0000        0.0000        0.0000        0.0000        0.0000        0.0000        0.0000        0.0000        0.0000        0.0000        0.0000        0.0000
       34.2232       15.9417        8.1344       19.6702       16.7601        9.6657       14.8577        1.7029       10.8622        1.9350        4.3076        0.5244        0.3421        0.2376        0.2039        0.2336        0.1894        0.1526        0.1220        0.2143        0.0883        0.1572        0.1737        0.3389        0.1816        0.3589        0.3211        0.0584        0.0653        0.0609        0.0452        0.0000        0.1958        0.2698        0.2008        0.1347        0.0723        0.1575        0.1482        0.1379        0.0000        0.0908        0.0000        0.0000        0.2402        0.4117        0.4782        0.2146        0.0000        0.2656        0.6330        0.7444        0.7423        0.9618        1.0709        2.1436        2.3360        1.3139        1.2291        1.8403        9.6447       20.4969       20.9511       14.1673       11.1334        5.2958        1.7557        1.4643        1.5524        1.6163        1.6361        1.1963        1.7958        0.7818        0.4242        1.2424        0.6646        0.7008        1.1927        1.1701        1.0103        1.4081        1.3884        0.8641        1.8609        4.5147        4.9157        5.3491        4.0600        2.9970        2.9120        2.3457        1.8938        0.9983        1.6416        1.7826        1.7666        1.4062        1.6989        2.1657        2.0742        3.2163        3.4662        4.9225        3.6311        2.8947        2.0720        4.2181        3.8816        3.8594        4.5939        4.8494        5.7180        5.1696        4.0184        2.8036        3.3300        3.2492        3.2015        4.7013        5.8092        7.1699        7.7692        9.1734        9.9072       11.2886       16.6455       21.0846       24.7042       24.1546       21.4977       22.1521       23.8364       30.1394       30.5026       34.5457       40.1470       43.2687       51.3679       63.8672       68.0309       57.1033       54.3999       46.2839       42.3004       44.8724       44.9632       49.5764       46.5708       48.6268       47.4034       50.1188       56.4877       60.3154       61.5899       50.1424       46.3510       44.7279       45.7459       48.2043       48.5301       47.1782       39.2907       33.1962       33.3030       31.9279       25.0703       20.2684       19.6586       16.9169       16.4736       19.2647       20.8419       23.3844       28.1140       27.9325       27.3074       33.9191       34.9218        0.0000        0.0000        0.0000        0.0000        0.0000        0.0000        0.0000        0.0000        0.0000        0.0000        0.0000       63.7800       59.1317       56.1974       54.0257        0.0000        0.0000        0.0000        0.0000        0.0000        0.0000        0.0000        0.0000        0.0000        0.0000        0.0000        0.0000        0.0000        0.0000        0.0000        0.0000        0.0000        0.0000        0.0000        0.0000        0.0000        0.0000        0.0000        0.0000        0.0000        0.0000        0.0000        0.0000        0.0000        0.0000        0.0000        0.0000        0.0000        0.0000        0.0000        0.0000        0.0000        0.0000        0.0000        0.0000        0.0000        0.0000        0.0000        0.0000        0.0000        0.0000        0.0000        0.0000        0.0000        0.0000        0.0000        0.0000        0.0000        0.0000        0.0000
        0.0000        0.0000        7.6861       15.0662        0.0000       12.7645       17.9006       10.6846        5.6654        8.5153        3.5839        1.1150        1.3863        0.1682        0.1411        0.1567        0.1213        0.0933        0.2687        0.1892        0.0177        0.0178        0.1221        0.2809        0.1332        0.1360        0.1400        0.0450        0.1051        0.0524        0.0380        0.0000        0.1335        0.1422        0.3605        0.3222        0.1922        0.0000        0.0000        0.0000        0.0000        0.0000        0.0000        0.0000        0.0000        0.0000        0.0000        0.2654        0.2937        0.2542        0.2145        0.0250        0.0361        0.3952        2.2708        2.5340        2.5737        2.1987        4.0961        6.0239        7.9236        8.5556        8.2026        5.9777        3.0437        1.6194        1.5235        2.0398        1.8718        3.6321        4.5084        4.6105        0.7940        0.3473        0.4045        0.7564        0.8022        1.4204        2.9767        3.3486        3.3941        3.8412        1.9985        0.8841        2.1113        3.4610        3.2915        2.8252        1.9665        2.9500        3.4374        2.9541        2.2024        1.6881        1.2499        1.6421        1.5272        1.4980        1.4108        1.6634        1.9351        2.7707        2.9579        2.4097        2.3552        2.3679        2.5937        3.6558        4.7332        5.0655        4.1676        3.6952        4.3726        4.2926        4.3736        4.1829        3.0067        2.8882        2.4578        3.8080        3.9660        5.4062        7.8344        8.1177        8.4351       11.1767       15.3308       20.7759       29.2294       30.6808       22.2813       22.4587       31.6524       28.7859       32.5422       33.1509       34.1934       41.4994       48.7583       56.5398       56.5163       53.0183       52.4992       38.8505       32.6911       33.4814       33.0452       38.7911       39.1131       43.3657       45.9511       45.0758       48.3152       53.5738       53.2262       51.0149       52.9749       48.8649       48.8348       50.9083       49.1174       45.7311       43.3049       35.6935       38.4306       34.3298       27.3519       21.6110       20.7202       22.2226       21.7082       22.7542       23.3050       25.0555       27.5958       34.0565       32.0169       35.5326       41.3380       47.4153        0.0000        0.0000       62.8571        0.0000        0.0000        0.0000        0.0000        0.0000        0.0000       87.3000       80.6700       54.7435        0.0000        0.0000        0.0000        0.0000        0.0000        0.0000        0.0000        0.0000        0.0000        0.0000        0.0000        0.0000        0.0000        0.0000        0.0000        0.0000        0.0000        0.0000        0.0000        0.0000        0.0000        0.0000        0.0000        0.0000        0.0000        0.0000        0.0000        0.0000        0.0000        0.0000        0.0000        0.0000        0.0000        0.0000        0.0000        0.0000        0.0000        0.0000        0.0000        0.0000        0.0000        0.0000        0.0000        0.0000        0.0000        0.0000        0.0000        0.0000        0.0000        0.0000        0.0000        0.0000        0.0000        0.0000        0.0000        0.0000        0.0000
        0.0000        0.0000        0.0000        0.0000        0.0000       13.9421       15.1638       12.3328        9.8657        7.2893       12.0822        7.4306        4.9604        0.9036        1.7114        0.1268        0.0918        0.2794        0.7403        0.4304        0.1301        0.0091        0.0107        0.0139        0.0158        0.0217        0.0316        0.0489        0.0606        0.0589        0.0439        0.0000        0.0000        0.0000        0.0000        0.0000        0.0000        0.0000        0.0000        0.0000        0.0000        0.0000        0.0000        0.0000        0.0000        0.0000        0.0000        0.0000        0.0000        0.0000        0.1071        0.3964        0.4650        1.3053        4.0717        3.4315        2.1696        2.6198        4.4134        5.9373        4.0735        2.5531        1.9478        1.3440        2.8587        2.1618        1.6507        1.6587        3.1246        2.9848        3.5378        5.1605        2.3292        1.2379        0.3871        0.9080        1.6341        1.2404        1.6816        2.6504        2.3061        3.8667        6.0601        2.9941        2.1564        1.8240        1.9512        2.8613        3.5583        3.3594        3.3132        2.2476        2.2564        2.0028        2.1743        1.8323        1.1428        1.1181        0.9071        1.1249        1.7599        1.7050        2.3443        1.9615        2.6229        3.1011        2.8721        3.7609        5.7769        7.5009        8.1534        6.2893        6.0212        7.1029        7.1237        5.6310        5.2334        4.0918        3.1355        3.8905        4.1684        5.9908        6.0698        8.0258        8.8248       10.5108       13.6415       22.9356       28.7146       24.0273       26.7505       25.6759       25.7762       27.2397       30.5729       29.7963       41.7913       47.6069       52.9936       55.6679       54.7531       54.8776       53.8833       41.3424       39.7942       38.0731       34.8605       39.4123       40.0358       40.6772       40.0635       41.3055       46.9538       53.2835       57.7220       56.9365       54.3101       54.3848       53.2655       54.7129       50.3648       48.7516       44.8983       39.0192       46.8376       43.6750       31.3221       26.3945       26.3598       27.9680       27.8036       29.5842       28.5859       29.3043       32.0712       36.3714       39.2408       42.6002       48.2644       44.2933       45.8433       45.4286       51.3883       54.4741        0.0000        0.0000        0.0000        0.0000       95.0100       85.8300       69.8700       55.1536        0.0000        0.0000        0.0000        0.0000        0.0000        0.0000        0.0000        0.0000        0.0000        0.0000        0.0000        0.0000        0.0000        0.0000        0.0000        0.0000        0.0000        0.0000        0.0000        0.0000        0.0000        0.0000        0.0000        0.0000        0.0000        0.0000        0.0000        0.0000        0.0000        0.0000        0.0000        0.0000        0.0000        0.0000        0.0000        0.0000        0.0000        0.0000        0.0000        0.0000        0.0000        0.0000        0.0000        0.0000        0.0000        0.0000        0.0000        0.0000        0.0000        0.0000        0.0000        0.0000        0.0000        0.0000        0.0000        0.0000        0.0000
        0.0000        0.0000        0.0000        0.0000        0.0000       25.4270       52.6764       39.7391       41.0765       36.9119       19.9194        9.3048        8.0898        5.5069        1.7442        0.0000        0.0000        0.5948        0.2968        0.0000        0.0000        0.0000        0.0000        0.0139        0.0168        0.0250        0.0382        0.0684        0.0861        0.0847        0.0645        0.0043        0.0023        0.0012        0.0009        0.0000        0.0000        0.0000        0.0000        0.0000        0.0000        0.0000        0.0000        0.0000        0.0000        0.0000        0.0000        0.0000        0.0000        0.1095        0.2177        0.5663        2.6814        6.1719        9.0034        5.6148        4.3036        5.9882        5.0691        3.3296        2.8107        1.3530        1.3402        0.8963        2.8820        4.7805        2.4494        3.7505        7.6786        8.0626        6.9803        4.4671        3.3953        1.9846        1.4613        2.4862        3.0792        2.9276        1.7006        0.7953        0.6513        0.8306        1.8105        2.3534        3.1001        2.1429        1.4563        1.7653        1.2224        1.2294        1.3497        0.9399        1.1908        1.4501        1.0630        0.6356        0.4540        0.1952        0.2537        0.7950        1.5640        1.8290        1.7894        2.2273        2.2738        2.1424        2.4681        3.4299        4.1795        4.5032        4.9322        6.3396        7.3792        8.0365        7.2535        5.7918        4.6983        4.7133        4.7273        3.4989        4.6957        6.8117        7.0835        6.7201        7.0975        8.5024       11.6608       18.1631       24.7966       21.6391       24.5907       22.7713       27.4164       27.2994       25.3865       36.1930       54.9474       62.8804       51.5309       53.6416       54.5059       53.7697       52.8878       46.0977       45.0533       40.9216       36.0640       41.7717       45.3747       46.7799       43.5463       42.1666       49.3925       50.0031       52.5738       51.0279       49.7318       49.9102       51.3116       48.9888       50.5676       49.5603       43.5392       41.6779       42.5542       41.0101       39.0067       37.5475       40.4922       40.6101       38.9447       39.1920       41.9470       40.1920       42.6040       46.0685       48.7820       49.6945       54.2291       61.6035       65.2435       62.8529       60.3323       53.4161        0.0000        0.0000        0.0000       55.1322       53.6210       44.1689       47.0700       48.2901       49.5471        0.0000        0.0000        0.0000        0.0000        0.0000        0.0000        0.0000        0.0000        0.0000        0.0000        0.0000        0.0000        0.0000        0.0000        0.0000        0.0000        0.0000        0.0000        0.0000        0.0000        0.0000        0.0000        0.0000        0.0000        0.0000        0.0000        0.0000        0.0000        0.0000        0.0000        0.0000        0.0000        0.0000        0.0000        0.0000        0.0000        0.0000        0.0000        0.0000        0.0000        0.0000        0.0000        0.0000        0.0000        0.0000        0.0000        0.0000        0.0000        0.0000        0.0000        0.0000        0.0000        0.0000        0.0000        0.0000        0.0000
        0.0000        0.0000        0.0000        0.0000        0.0000       66.3747       63.9016       51.3638       35.0357       20.1119       22.6730       16.4567        9.1754        5.2325        0.8737        0.2518        0.2318        0.0000        2.6510        0.1117        0.1079        0.0170        0.0205        0.0118        0.0156        0.1401        0.1432        0.2631        0.2662        0.2560        0.1408        0.0050        0.0029        0.0017        0.0012        0.0000        0.0039        0.0000        0.2878        0.0910        0.0751        0.2414        0.3405        0.3008        0.0039        0.0000        0.0000        0.0000        0.3189        0.3355        1.9190        4.7600        4.1903        1.5408        3.1748        7.4664        6.0070        1.7797        0.1744        0.0710        0.7000        1.3808        1.1976        1.1262        0.7261        1.4652        3.6624        3.7517        3.8645        4.7629        6.3745        7.0600        6.4436        6.6030        2.6307        1.5737        1.7454        2.9342        3.2741        2.0080        1.6847        1.0457        0.9109        1.4722        3.5150        3.3951        3.2236        3.4563        2.8215        3.0087        3.4447        2.8223        2.4914        1.7788        0.2649        0.4982        0.5391        0.7036        1.1198        1.8145        2.3700        1.8501        1.4468        1.9568        2.0019        3.3022        3.0764        3.3411        3.4288        3.8407        5.6749        6.5278        7.7496        8.5467        9.2523       11.6248       10.3603        7.2799        5.4638        4.7223        4.5268        5.9862        6.2447        6.3981        7.5450       11.5843       16.9783       15.8059       16.7974       22.9743       56.9198       32.8105       33.6216       31.7200       43.2445       59.8814       61.6091       57.3904       50.8722       47.9328       49.3926       45.4116       47.5225       47.6564       49.2531       49.6546       36.4510       42.7504       44.6672       41.2687       41.1869       47.8175       50.2106       48.6055       46.5399       45.2232       45.1853       45.4555       44.3798       44.6338       42.6512       39.9505       37.8143       41.3790       45.5022       42.7401       43.6241       42.9888       42.0634       38.5370       39.5114       43.3428       44.1349       43.2583       41.8522       47.3179       52.2979       63.1358       63.4281       62.8766       74.0485       68.9798       70.4679       74.7233        0.0000        0.0000       56.3194       58.5868       63.3842       56.2807       55.1552       49.6329       49.6805       50.8711       57.1632       55.2328       70.7706       74.6830        0.0000        0.0000        0.0000        0.0000        0.0000        0.0000        0.0000        0.0000        0.0000        0.0000        0.0000        0.0000        0.0000        0.0000        0.0000        0.0000        0.0000        0.0000        0.0000        0.0000        0.0000        0.0000        0.0000        0.0000        0.0000        0.0000        0.0000        0.0000        0.0000        0.0000        0.0000        0.0000        0.0000        0.0000        0.0000        0.0000        0.0000        0.0000        0.0000        0.0000        0.0000        0.0000        0.0000        0.0000        0.0000        0.0000        0.0000        0.0000        0.0000        0.0000        0.0000
        0.0000        0.0000        0.0000        0.0000       39.9101       33.3056       23.0197       11.4366        5.1424        1.6266        8.5837        3.7235        1.7124        4.6265        8.3419        0.5770        0.2162        3.5971        3.7443        0.1330        0.1162        0.0860        0.0296        0.2163        0.0177        0.0282        0.0627        0.5292        0.5506        0.3827        0.1256        0.0062        0.0042        0.0028        0.1024        0.2957        0.2164        0.1452        1.1097        0.3398        0.2134        0.0000        0.0000        0.0000        0.1943        0.0034        0.1859        0.3353        1.8893        2.4580        3.2094        6.8640        4.1307        2.3357        1.8533        3.3416        2.1281        1.8816        1.2172        0.1162        0.7565        2.1307        5.3572        4.1352        5.1496        7.1854        8.1982        9.2331        7.0473        2.7423        2.5220        4.9842        4.7890        4.4570        3.6156        2.1264        2.9415        4.8595        4.3588        2.6695        1.7345        1.4113        1.6169        0.8449        1.3403        1.6512        1.2874        1.4991        0.7774        1.7777        2.8438        3.7111        2.5667        1.5018        0.9947        1.0916        0.9793        1.4349        1.7938        2.0207        1.8732        2.2358        1.8552        2.1415        2.9152        3.3794        2.9839        2.8468        4.7637        4.6839        7.5078        6.2809        7.2346        8.1550        8.3200        8.1721       11.5823       12.8622       11.3927       10.3495        7.9360        6.0718        5.2118        6.6021       10.8865       26.1811       35.0427       32.7657       30.1974       21.1687       26.6195       27.7843       27.1812       31.4791       48.0785       55.2045       46.3524       48.9658       49.2304       45.2044       48.2955       46.0642       51.8169       49.2837       45.5782       45.0082       38.9546       43.8695       45.2003       46.9102       47.3653       52.0692       49.8531       44.2054       39.5298       41.1739       42.5268       42.1258       44.0268       49.6664       48.3594       46.6088       46.0406       49.3600       48.2071       47.9654       44.0724       43.2011       42.8154       43.5501       42.3660       48.6587       49.0192       46.3133       51.3127       52.8855       55.1909       53.4562       54.1855       67.5990       70.6008       70.7668       74.2104       74.4600        0.0000       72.1545       66.4506       62.3993       63.6759       62.9857       63.0754       50.5534       49.4361       46.9122       50.4094       52.3276       62.1477       62.0559       66.1043        0.0000        0.0000        0.0000        0.0000        0.0000        0.0000        0.0000        0.0000        0.0000        0.0000        0.0000        0.0000        0.0000        0.0000        0.0000        0.0000        0.0000        0.0000        0.0000        0.0000        0.0000        0.0000        0.0000        0.0000        0.0000        0.0000        0.0000        0.0000        0.0000        0.0000        0.0000        0.0000        0.0000        0.0000        0.0000        0.0000        0.0000        0.0000        0.0000        0.0000        0.0000        0.0000        0.0000        0.0000        0.0000        0.0000        0.0000        0.0000        0.0000        0.0000
        0.0000        0.0000        0.0000        0.0000       53.2081       52.7951       37.3625       36.3153       26.5736       20.4992       14.2323        3.1437        4.1852        8.2613        5.1998        1.5529        6.4613        7.2468        5.8497        0.5700        0.1662        0.0135        0.0000        0.0276        0.0416        0.0346        0.0510        0.1265        0.3539        0.4199        0.3923        0.2191        0.1621        0.0269        0.0033        0.0039        0.0039        0.0039        0.2943        0.2870        0.0000        0.0000        0.0069        0.0034        0.2263        1.4434        1.8246        3.6501        5.5359        6.0268        2.1057        0.5928        1.0796        3.1414        4.3351        3.9484        1.7972        0.3504        1.0981        3.6838        1.6470        2.4538        7.9492        8.2667       13.8305       16.7444       12.7920        8.8415        8.2099        8.1336        4.4840        4.7174        4.5634        2.2615        2.7166        3.2683        4.5711        4.5028        2.6023        2.0294        1.4653        1.3198        1.3160        0.6144        0.5759        0.4375        0.3126        0.7607        1.2185        1.5934        1.8816        1.8704        1.3243        0.9069        0.9604        1.4414        1.5282        1.7013        1.3866        2.5202        2.7241        4.0717        2.0785        2.7658        2.7681        3.4107        3.5345        3.9548        9.6481        8.7896       11.3308        8.0870        9.3286       10.3886       11.3707        9.4065        9.7613        9.9382        8.8301       10.7269       10.6917        6.7625        5.7504        7.6388       19.4627       14.1635       12.6874       14.1786       17.7738       21.1397       22.7035       25.5355       33.0137       34.3552       42.6512       47.9121       48.2544       43.9618       38.4814       42.6370       50.3358       54.4127       57.0048       53.1491       46.4870       42.5245       44.3653       48.1783       58.5063       53.1115       50.9839       55.5112       52.9746       45.9758       40.0634       40.1303       41.2234       44.5814       48.9577       53.1847       51.1280       47.5683       48.9269       51.8076       49.1081       51.8815       59.5130       56.4266       49.9229       55.6742       55.9625       55.8480       59.2142       57.8703       57.7455       58.5745       56.3595       61.3357       65.1922       71.9602       69.9846       69.2220       71.0436       69.4158       74.9294       73.1548       68.1968       59.7633       52.1684       46.6320       51.0038       51.3327       49.6959       47.5536       52.0613       54.0031       53.6388       57.6195       65.0411        0.0000        0.0000        0.0000        0.0000        0.0000        0.0000        0.0000        0.0000        0.0000        0.0000        0.0000        0.0000        0.0000        0.0000        0.0000        0.0000        0.0000        0.0000        0.0000        0.0000        0.0000        0.0000        0.0000        0.0000        0.0000        0.0000        0.0000        0.0000        0.0000        0.0000        0.0000        0.0000        0.0000        0.0000        0.0000        0.0000        0.0000        0.0000        0.0000        0.0000        0.0000        0.0000        0.0000        0.0000        0.0000        0.0000        0.0000        0.0000        0.0000        0.0000
        0.0000        0.0000        0.0000        0.0000       52.1600       47.1692       42.5445       44.0153       32.2860       11.4458        2.4263        5.2555        3.3707        0.2362        6.4217        5.2877        3.1249        9.0498       13.4301        5.2086        3.4056        1.8805        1.5870        0.1545        0.0259        0.4303        0.2227        0.0876        0.1073        0.1111        0.1000        0.0130        0.0337        0.0086        0.0064        0.6235        0.2268        0.7950        1.4901        0.0825        0.4831        0.0824        0.8658        6.4679        7.1956        3.4838        2.7810        1.7218        0.4903        0.3056        0.0000        0.0172        0.1914        0.5609        1.4421        1.8468        2.0657        0.8813        2.9748        3.9611        5.0876        9.5110        8.2774        7.9820        9.9612        8.5477       10.5820       11.9367        8.2016        5.4726        4.2114        2.5994        2.0022        0.7961        2.5589        2.4590        4.8435        5.0915        5.5810        4.2727        2.6104        1.0768        1.0186        0.4588        0.3895        0.0468        0.1855        0.4869        1.0094        1.8174        1.8594        1.8205        1.5624        1.5731        2.3527        4.0446        3.2816        2.0783        1.8332        3.7138        3.0122        3.3649        3.6686        3.1586        2.3913        2.8492        2.6486        3.6795        4.5427        7.7948        9.0875        8.5355       10.0236        8.4577        9.1581       11.9771       11.0871        6.1478        6.0064        6.3782        4.8995        6.3478        5.0789        6.9072       18.4031       11.6703       11.6804       17.6465       23.3237       27.2741       27.7432       37.0443       41.4943       44.0452       53.5351       53.6574       52.8943       45.9272       43.6080       43.1886       56.9220       58.5644       55.2306       51.1027       45.5895       45.1368       45.7010       50.5898       52.3220       48.0510       46.4826       52.2602       50.1874       43.6770       42.1877       43.2845       44.7788       48.6927       48.0309       50.4066       47.4815       50.9357       52.3185       48.3132       45.2859       45.2461       56.0975       55.9625       52.2723       59.7650       64.9475       70.1172       65.2292       64.8300       62.3576       71.0332       69.0017       80.1355       77.5384       79.1366       79.9116       75.9117       70.1007       73.4179       67.6344       72.8951       67.9608       56.2246       40.0888       41.0063       44.0738       40.3768       42.1701       40.8123       43.9072       48.6920       47.3548       53.0866       54.1234        0.0000        0.0000        0.0000        0.0000        0.0000        0.0000        0.0000        0.0000        0.0000        0.0000        0.0000        0.0000        0.0000        0.0000        0.0000        0.0000        0.0000        0.0000        0.0000        0.0000        0.0000        0.0000        0.0000        0.0000        0.0000        0.0000        0.0000        0.0000        0.0000        0.0000        0.0000        0.0000        0.0000        0.0000        0.0000        0.0000        0.0000        0.0000        0.0000        0.0000        0.0000        0.0000        0.0000        0.0000        0.0000        0.0000        0.0000        0.0000        0.0000        0.0000
        0.0000        0.0000        0.0000        0.0000        0.0000        0.0000        0.0000        0.0000        4.6734        0.6054        0.1018        0.3213        0.8152        0.3149        0.6292        0.5700        6.3911        6.3087        6.1897        1.5783        0.2890        2.0446        2.7132        2.7803        2.4648        1.3175        0.2457        1.0986        4.2208        0.2763        0.1796        0.0158        0.0772        1.3282        0.2292        0.4571        1.5174        2.0329        3.4608        3.1774        2.2627        4.0740        4.6875        4.8404        1.3009        0.7237        0.3411        0.0692        0.0000        1.1190        1.7723        5.1863        2.9812        0.6183        0.7907        1.2469        0.4012        1.5550        3.6912        3.4377        6.4397       10.8424       10.3563        1.5594        1.8369        2.1888        0.5562        1.6135        2.0256        0.8714        0.4570        0.2168        0.9685        1.6833        5.4750        3.8662        4.7835        5.2679        8.5885        5.9211        4.0548        2.2004        1.7723        0.7947        1.0746        0.6696        0.5972        1.0850        2.5407        2.6125        2.1187        2.3822        2.1992        3.3783        3.4033        4.6781        5.7832        4.4437        3.3452        5.2810        7.5256        7.3014        4.1240        2.2479        1.9308        2.1996        3.0851        4.1895        5.3477        9.6782       12.7316        9.4497       10.4015       11.2058        9.8946        9.2804        9.3866        7.7875        5.8684        7.0268        6.0864        5.0850        7.2218        7.7439        8.4161       16.6269       11.5240       26.0593       23.7922       28.0400       26.7835       38.8047       47.4767       49.5741       54.3049       52.0574       51.1934       53.1012       49.7890       46.6811       50.7911       56.3394       53.7411       44.1721       40.8289       41.2102       52.1802       56.3061       55.0047       52.6833       51.1149       55.5862       55.1211       47.5228       51.8047       53.9575       52.6462       51.2589       50.4774       53.1460       58.5656       63.0953       57.1761       54.8128       47.4153       51.3826       54.1930       62.4055       63.5913       65.4752       67.0640       72.3066       74.6346       72.6325       79.8382       97.8839       90.7114      100.0117       99.0008       88.7512       92.4241       71.9722       73.5004       70.6116       70.5102       76.9757       60.6739       43.7146       42.8522       38.5454       39.3911       41.6835       40.0236       40.1233       43.1683       46.0428       47.5316        0.0000        0.0000        0.0000        0.0000        0.0000        0.0000        0.0000        0.0000        0.0000        0.0000        0.0000        0.0000        0.0000        0.0000        0.0000        0.0000        0.0000        0.0000        0.0000        0.0000        0.0000        0.0000        0.0000        0.0000        0.0000        0.0000        0.0000        0.0000        0.0000        0.0000        0.0000        0.0000        0.0000        0.0000        0.0000        0.0000        0.0000        0.0000        0.0000        0.0000        0.0000        0.0000        0.0000        0.0000        0.0000        0.0000        0.0000        0.0000        0.0000        0.0000        0.0000        0.0000
        0.0000        0.0000        0.0000        0.0000        0.0000        0.0000        0.0000        0.0000        0.0000        0.0000        0.1046        0.3324        0.3587        0.3373        5.8031        4.0596        0.2820        0.0528        0.5421        0.0000        0.1824        0.6133        0.9742        0.5921        0.7241        0.2188        0.5320        1.4379        0.4766        0.3489        0.6000        0.0231        0.4000        0.5642        2.2486        0.9293        1.1261        2.1956        1.7954        0.0823        1.2062        0.7942        3.1741        0.3410        0.0000        0.0000        0.0000        1.9402        1.0846        0.0691        0.5071        1.1189        0.9121        0.6186        0.8485        0.8041        0.2755        1.3018        3.7539        2.0449        1.1732        1.0229        1.7620        0.7276        0.8176        0.6483        0.5040        1.3129        0.7463        1.3958        0.2210        0.2097        0.3305        0.8269        3.4051        2.6214        2.8133        3.6039        5.8779        3.7451        3.5576        3.4054        4.8317        2.2698        2.6133        2.5775        2.7156        4.0900        4.1806        4.2204        3.1078        1.3282        1.0926        2.3236        2.9991        5.3742        5.6199        5.6595        4.3042        7.5664       13.3760       12.6611        8.7190        2.5055        2.4854        2.7401        2.7724        5.7869        8.2205       10.6399       14.1921       15.5132       23.8161       16.9598       12.5096       11.5500       12.1214        8.4117        6.5996        6.0632        7.1280        6.8836        6.0241        8.8493        9.0350       11.0799       11.4208       20.0694       22.4309       43.2782       24.9959       31.4992       41.5993       45.4057       51.2336       50.7957       53.3742       53.3439       46.5525       46.8448       48.2423       53.7530       53.3078       47.8781       45.0043       50.1915       62.2625       59.7619       66.0860       65.8428       65.9253       68.7222       62.9369       57.2313       61.2947       63.0388       55.2999       51.4215       56.5391       57.7531       53.1163       54.7745       56.6383       54.1087       55.4774       56.7996       60.0890       64.1652       65.0937       65.8318       65.5194       72.6472       76.0256       94.3995       88.3327      110.8750      114.5227      104.8502      101.5343       93.3445       86.5384      103.7794       79.6294       76.0350      154.1340       72.5901       56.4138       48.0897       43.3000       39.1512       42.1950       41.7226       41.8578       44.0920        0.0000        0.0000        0.0000        0.0000        0.0000        0.0000        0.0000        0.0000        0.0000        0.0000        0.0000        0.0000        0.0000        0.0000        0.0000        0.0000        0.0000        0.0000        0.0000        0.0000        0.0000        0.0000        0.0000        0.0000        0.0000        0.0000        0.0000        0.0000        0.0000        0.0000        0.0000        0.0000        0.0000        0.0000        0.0000        0.0000        0.0000        0.0000        0.0000        0.0000        0.0000        0.0000        0.0000        0.0000        0.0000        0.0000        0.0000        0.0000        0.0000        0.0000        0.0000        0.0000        0.0000        0.0000        0.0000
        0.0000        0.0000        0.0000        0.0000        0.0000        0.0000        0.0000        0.0000        0.0000        0.0000        2.7045       16.4259        1.8344        3.1475        1.1774        0.1429        0.1291        0.1185        0.4765        0.2106        0.0000        0.0000        0.1134        0.1732        0.1896        0.2015        0.1370        0.1802        1.0708        0.8600        0.4868        0.6335        1.3782        0.5743        0.5248        0.0000        0.1556        0.4611        1.2004        1.5186        1.0832        0.1648        0.0000        0.0647        0.0647        0.0000        0.0000        0.0693        1.0397        0.4041        0.1616        0.9934        2.4588        3.0187        5.5037       11.2729       10.1174       10.1739       12.6493        7.7729        3.4470        3.8538        5.0978        6.2246        4.4679        3.7869        1.4087        2.0289        2.0035        2.2973        0.9030        0.8350        2.2938        2.6204        3.8163        2.1967        2.8892        2.6633        2.7378        1.6232        1.2345        1.2798        1.9412        2.1299        4.1883        4.5253        3.6028        5.6389        7.4160        5.9762        4.8205        4.6875        3.7175        3.9978        5.1146        6.2029        4.6185        5.3494        4.9527        9.2136       13.9523       10.7524        7.2783        5.1205        4.6075        3.3624        3.2607        5.7241        8.3211        8.2541        9.1830       10.1878       12.8654       12.9520       11.9434       12.3457       21.2596       12.8493        9.1961        7.8221       15.6505        9.7300        6.6616        9.0288       10.1446        9.9575       11.3470       21.8582       25.8205       28.0941       29.3848       33.2723       39.8766       49.9630       51.3084       46.4422       52.7598       53.5941       48.8063       51.0301       62.6995       65.7609       68.6652       64.7077       69.4008       70.2198       60.2214       68.7779       79.4650       78.7729       67.5235       65.4576       62.5128       65.0256       68.9367       70.5350       63.1746       56.3293       52.9341       49.3673       53.8327       53.9206       58.9421       58.8760       57.7045       57.2391       57.2199       64.7345       68.8048       70.3087       64.7301      150.6776      126.1382       91.7110       91.9677       90.2218      113.6509      107.6592      101.2265       83.7695       81.4335       74.5880       76.6061       76.7793       73.1285       66.9531       65.8675       57.3918       49.0114       48.2512       54.9870       47.8773       60.7684        0.0000        0.0000        0.0000        0.0000        0.0000        0.0000        0.0000        0.0000        0.0000        0.0000        0.0000        0.0000        0.0000        0.0000        0.0000        0.0000        0.0000        0.0000        0.0000        0.0000        0.0000        0.0000        0.0000        0.0000        0.0000        0.0000        0.0000        0.0000        0.0000        0.0000        0.0000        0.0000        0.0000        0.0000        0.0000        0.0000        0.0000        0.0000        0.0000        0.0000        0.0000        0.0000        0.0000        0.0000        0.0000        0.0000        0.0000        0.0000        0.0000        0.0000        0.0000        0.0000        0.0000        0.0000        0.0000        0.0000
        0.0000        0.0000        0.0000        0.0000        0.0000        0.0000        0.0000        0.0000        0.0000        0.0000       15.8443        6.5368        3.2456        2.4653        1.1015        2.8947        0.7977        0.1644        0.1585        0.0959        0.0907        0.0835        0.5586        0.3572        0.5016        0.7861        0.2214        0.0969        0.0219        0.0190        0.0942        0.0205        1.0440        0.6980        1.3382        2.0372        0.4718        0.1597        0.8453        0.6584        1.2319        0.8850        0.6303        0.7539        0.0000        0.0000        0.4534        0.0765        0.0000        1.4195        1.7025        3.9358        5.6644        6.4336        4.0313        6.8723        9.5290        6.6813        6.0736        3.9027        1.9386        0.2593        0.4246        0.7433        0.2189        1.6884        0.8686        2.1628        1.2336        1.3202        2.2151        1.4011        0.9746        1.0830        1.2594        1.4882        1.4501        1.3957        1.2546        1.2032        1.3275        0.9022        0.6912        0.8423        2.3133        2.1114        2.3675        2.6925        2.9138        3.6040        3.5420        4.4032        4.9474        5.8370       10.6602       10.5517       10.6303       13.3031       11.6121       11.3165       11.8672        7.4484        4.4461        4.4115        4.5082        3.9051        5.0906        5.2099        5.9794        7.0670       10.6425       13.8120       13.4030       18.3813       15.5501       12.1563       11.6850       10.6012        9.9221        8.3577        8.9135        7.6248        8.1564       11.1844       10.4539       11.1841       13.9694       19.3230       23.1087       26.8229       28.9865       36.1338       40.0594       44.1784       50.8754       56.1418       54.9002       55.0776       68.3146       71.9615       79.1006       75.2304       83.2905       91.0788       85.7781      103.7671      104.7008      127.5521      102.2430       93.4954       84.5158       65.4127       72.6694       81.8706       86.6840       71.5981       79.4340       62.7769       60.9081       63.7391       67.7128       71.0940       73.9283       75.5890       78.0595       79.0410       72.0362       81.7124       70.5012       73.3590       84.6410      164.4773      148.6897       96.7552      114.7519      103.3435       88.9102       96.4716       92.8459       79.0327       82.8877       76.6831       72.6391       67.9191       65.8014       63.8095       68.0323       63.2964       65.3382       63.9380        0.0000        0.0000        0.0000        0.0000        0.0000        0.0000        0.0000        0.0000        0.0000        0.0000        0.0000        0.0000        0.0000        0.0000        0.0000        0.0000        0.0000        0.0000        0.0000        0.0000        0.0000        0.0000        0.0000        0.0000        0.0000        0.0000        0.0000        0.0000        0.0000        0.0000        0.0000        0.0000        0.0000        0.0000        0.0000        0.0000        0.0000        0.0000        0.0000        0.0000        0.0000        0.0000        0.0000        0.0000        0.0000        0.0000        0.0000        0.0000        0.0000        0.0000        0.0000        0.0000        0.0000        0.0000        0.0000        0.0000        0.0000        0.0000        0.0000
        0.0000        0.0000        0.0000        0.0000        0.0000        0.0000        0.0000        0.0000        0.0000        0.0000        0.0000        9.1786        8.8288        7.6541        6.3222        1.1979        0.2059        0.2172        0.2101        0.1301        0.1237        0.1131        0.6302        4.9570        2.6651        0.4811        0.0407        0.0306        0.0230        0.0186        0.0181        0.0204        0.0197        0.2608        0.2573        0.0051        0.0032        0.0020        0.0014        0.0000        0.2543        0.0000        0.0000        0.1708        0.0000        0.1708        0.8719        0.5594        0.2355        1.1192        1.4198        3.2582        2.7020        1.5719        1.4032        0.8513        1.6134        2.2692        3.3028        3.4205        1.7506        0.3187        0.0662        0.1788        1.0827        1.0553        2.3022        2.8219        2.9918        1.6176        1.6757        1.8142        0.9670        0.9218        1.3958        1.5908        1.5733        1.5971        1.2950        1.5574        1.5163        1.3071        0.9851        0.8044        1.1357        1.2358        1.1569        1.7126        2.0807        2.4039        2.2632        2.2929        3.0145        4.1304        6.1714        6.0612        8.1163        8.5384        5.1400        3.6265        5.7299        5.7042        4.2561        6.1172        7.3300        4.8346        5.6882        6.2762        7.3612       10.7321       14.5378       17.7878       25.9142       28.3498       19.4871       18.1901       25.4518       27.1046       15.6502        9.2725        9.0661       10.3532        9.9983       12.7162       11.8743       12.5465       14.3344       20.2269       23.1880       28.9788       33.6132       39.8041       43.2222       44.8636       49.7210       55.6757       62.9146       68.3844       81.9284       84.8144       87.5266       83.9639       94.5272       97.6516       82.8346       85.8138       95.4662      108.2052      100.5112       88.8921       80.7828       64.1816       69.3762       75.2538       80.7823       70.7576       69.2579       70.5067       70.4744       77.8645       74.6839       82.3345       80.9697       92.6657       93.3695       98.6784       86.1409       88.0862       80.5859       85.4191       84.6279      103.7510      107.5599      104.0264      102.0432       88.1726       99.2307       89.3585       82.7401       79.6699       82.6522       77.1488       78.4582       70.3212       70.7031       73.5729       69.1003       62.8819       66.1897        0.0000        0.0000        0.0000        0.0000        0.0000        0.0000        0.0000        0.0000        0.0000        0.0000        0.0000        0.0000        0.0000        0.0000        0.0000        0.0000        0.0000        0.0000        0.0000        0.0000        0.0000        0.0000        0.0000        0.0000        0.0000        0.0000        0.0000        0.0000        0.0000        0.0000        0.0000        0.0000        0.0000        0.0000        0.0000        0.0000        0.0000        0.0000        0.0000        0.0000        0.0000        0.0000        0.0000        0.0000        0.0000        0.0000        0.0000        0.0000        0.0000        0.0000        0.0000        0.0000        0.0000        0.0000        0.0000        0.0000        0.0000        0.0000        0.0000        0.0000
        0.0000        0.0000        0.0000        0.0000        0.0000        0.0000        0.0000        0.0000        0.0000        0.0000        0.0000        0.0000        0.0000        0.0000        1.5538        2.0564        0.4400        0.2921        0.2406        0.1508        0.1475        0.1302        0.1158        0.4233        1.5052        3.3806        0.6736        0.3049        0.0280        0.0218        0.0207        0.0226        0.0212        0.0188        0.0155        0.0062        0.2364        0.7512        0.0029        0.4739        0.5839        0.3470        0.0000        0.0000        0.0000        0.0000        0.5360        0.8660        1.1842        2.6474        1.6561        1.2115        0.2071        0.8773        0.0900        0.0267        0.8535        2.1757        2.7964        2.8254        1.7634        1.6165        1.4462        2.9868        2.4130        1.5793        1.4128        1.3489        3.4187        2.4053        2.0767        1.2772        1.5125        1.2819        1.4215        2.3127        1.7350        1.4360        2.3283        5.3391        4.4735        2.0323        1.6263        1.8489        1.9146        1.9111        2.8472        2.8760        3.0489        1.8254        1.3025        1.9620        2.6709        3.9523        3.8523        3.9576        4.2960        2.4038        2.7968        3.3744        4.2326        3.7100        4.8058        6.4493        5.7310        6.9735        8.0018        7.3576       10.3120       11.2405       12.6525       15.6264       23.0913       24.3373       21.5595       28.9680       27.9743       25.3998       17.1674       10.7891       10.4714       11.5955       12.2228       12.6810       12.5768       13.5010       15.0288       21.5262       24.5427       28.4236       36.1135       43.6513       48.0539       51.1673       62.8016       76.8358       73.3475       78.0940       82.0761       79.2977       85.7808       90.8186       84.0921       76.8815       69.8373       89.5877       87.1774       92.8746      128.9283       87.9890       67.8598       69.9262       83.2008       88.8834       82.5220       82.9706       86.3391       90.7176       87.4893       76.3293       79.3437       86.7660       97.4905       90.5378       83.7513       77.7531       81.9045       76.0576       92.0724      102.7348      100.7578      107.8074      113.0721      113.7400      105.3530       89.1852       97.4327      102.6385       94.1504       85.8649      100.3966       92.1394       87.1970       78.2494       78.0568       79.2826        0.0000        0.0000        0.0000        0.0000        0.0000        0.0000        0.0000        0.0000        0.0000        0.0000        0.0000        0.0000        0.0000        0.0000        0.0000        0.0000        0.0000        0.0000        0.0000        0.0000        0.0000        0.0000        0.0000        0.0000        0.0000        0.0000        0.0000        0.0000        0.0000        0.0000        0.0000        0.0000        0.0000        0.0000        0.0000        0.0000        0.0000        0.0000        0.0000        0.0000        0.0000        0.0000        0.0000        0.0000        0.0000        0.0000        0.0000        0.0000        0.0000        0.0000        0.0000        0.0000        0.0000        0.0000        0.0000        0.0000        0.0000        0.0000        0.0000        0.0000        0.0000        0.0000        0.0000
        0.0000        0.0000        0.0000        0.0000        0.0000        0.0000        0.0000        0.0000        0.0000        0.0000        0.0000        0.0000        0.0000        0.0000        0.0000        0.0000        0.0000        0.0000        0.2531        0.1900        0.1619        0.1501        0.1352        0.1160        0.0929        0.2304        0.0671        1.0150        0.5424        0.0282        0.0258        0.0380        0.0242        0.1709        0.7455        0.3869        0.4651        3.7963        0.1244        1.6323        0.0983        0.0000        0.9320        0.0766        0.0000        0.0000        0.0000        0.0766        0.5596        1.1018        0.3122        3.9560        3.7403        2.8028        2.0545        0.1324        0.0810        0.0824        0.4370        0.9910        1.6173        2.7393        4.2991        7.4495        3.8152        0.7540        0.0616        0.8041        0.5561        1.1378        1.2728        1.2763        1.5601        1.5626        1.1514        2.2605        2.8844        3.6789        3.0257        4.1113        2.5529        2.0994        2.2322        2.2776        3.4997        2.8777        2.6562        2.9926        2.3358        1.5487        1.5962        2.1314        2.5974        2.9079        2.9829        2.6858        2.8678        3.0117        4.7595        5.5353        5.2297        4.2328        5.1890        6.2979        7.9664        9.8139        9.8074       11.2207       13.7080       19.6865       26.9564       28.3655       28.5624       36.0217       35.9245       34.0157       27.5894       21.2490       21.2286       18.6008       13.3821       11.8996       13.4626       13.0910       16.0986       15.8897       16.3927       24.4417       26.7675       29.3418       37.1392       45.5381       54.5175       63.8165       74.7977       92.2972       94.8442       86.8842       82.6048       78.3845       86.3283       83.0771       80.1375       68.5349       77.6140       88.9394       83.9668       74.5806      105.4364      116.0538       74.5861       78.2497       93.9207      101.6944       95.9466       91.1466      124.7036      141.5356       96.1693       88.0279       87.1977       92.0110       99.9259       98.6361       96.1702       84.6861       90.1212       89.7543      124.4637      139.3309      128.6678      106.5639      110.0018      137.8492      136.0414      101.3854      103.2891      104.3477      104.0453       91.0031      118.8630       99.2881       93.0116       80.1105       79.8971       83.4522        0.0000        0.0000        0.0000        0.0000        0.0000        0.0000        0.0000        0.0000        0.0000        0.0000        0.0000        0.0000        0.0000        0.0000        0.0000        0.0000        0.0000        0.0000        0.0000        0.0000        0.0000        0.0000        0.0000        0.0000        0.0000        0.0000        0.0000        0.0000        0.0000        0.0000        0.0000        0.0000        0.0000        0.0000        0.0000        0.0000        0.0000        0.0000        0.0000        0.0000        0.0000        0.0000        0.0000        0.0000        0.0000        0.0000        0.0000        0.0000        0.0000        0.0000        0.0000        0.0000        0.0000        0.0000        0.0000        0.0000        0.0000        0.0000        0.0000        0.0000        0.0000        0.0000        0.0000
        0.0000        0.0000        0.0000        0.0000        0.0000        0.0000        0.0000        0.0000        0.0000        0.0000        0.0000        0.0000        0.0000        0.0000        0.0000        0.0000        0.0000        0.0000        0.0000        0.7774        0.1180        0.1135        0.1038        0.1120        0.1016        0.9374        0.4239        0.0521        0.0383        0.0295        0.1789        0.0224        0.0193        1.3873        2.4161        1.7022        1.8180        2.8871        1.6630        0.8878        0.0038        0.0035        0.0028        2.1240        1.5300        0.0000        0.0480        0.2100        1.4640        1.6380        1.9500        1.0980        0.8160        1.3020        1.6260        1.9900        0.0209        0.7827        0.1829        2.3155        3.2320        8.8678       18.2314       10.2922        0.7956        2.1588        0.4116        1.0042        3.0694        2.8049        2.5952        1.1740        1.4667        1.4597        2.0023        1.4402        2.3252        2.2816        1.9659        1.9027        3.9212        2.8308        1.8076        2.3452        2.9994        3.3960        3.2905        3.3479        3.2238        2.7938        3.2092        2.9899        2.5931        2.0354        2.2437        3.4747        3.5342        3.4048        3.9442        5.0133        5.1451        4.1161        5.7412        6.0130        7.8561        9.3325        9.2304       16.6279       25.3701       34.0552       40.5917       40.5899       33.2019       29.1054       32.8583       31.4222       32.4728       28.7291       21.6209       21.9797       22.3103       20.9303       20.3478       21.0074       19.8977       20.8231       23.4321       28.2072       30.9382       35.7218       40.0311       44.6220       56.3596       62.5873       66.3599       79.9037       93.3128       76.3246       79.4043       77.7832       79.0786       89.6105       82.9594       89.9777       99.6059       96.1611       72.8673      112.4408      119.2742      122.2209      119.9295      100.8421      113.2275      130.0410      136.3413      123.6309      124.9063      136.4810      116.9474      106.5172      107.3454      116.3839      116.8076       89.7888      101.8119      103.9753      108.7177      109.3074      119.5280      131.2066      130.9573      103.4742      110.0832      113.5059      128.3644      104.4890       96.4150      100.7852      116.1472       98.3298      112.5703       87.6204       95.1164       85.3220       75.3524       74.7383        0.0000        0.0000        0.0000        0.0000        0.0000        0.0000        0.0000        0.0000        0.0000        0.0000        0.0000        0.0000        0.0000        0.0000        0.0000        0.0000        0.0000        0.0000        0.0000        0.0000        0.0000        0.0000        0.0000        0.0000        0.0000        0.0000        0.0000        0.0000        0.0000        0.0000        0.0000        0.0000        0.0000        0.0000        0.0000        0.0000        0.0000        0.0000        0.0000        0.0000        0.0000        0.0000        0.0000        0.0000        0.0000        0.0000        0.0000        0.0000        0.0000        0.0000        0.0000        0.0000        0.0000        0.0000        0.0000        0.0000        0.0000        0.0000        0.0000        0.0000        0.0000        0.0000        0.0000
        0.0000        0.0000        0.0000        0.0000        0.0000        0.0000        0.0000        0.0000        0.0000        0.0000        0.0000        0.0000        0.0000        0.0000        0.0000        0.0000        0.0000        0.0000        0.0000        0.8535        0.2524        0.1241        2.0316        3.1099        0.9433        0.1093        0.0884        0.3190        0.0440        0.0329        0.3179        0.9091        0.4683        1.4547        3.3596        1.7294        0.5133        3.1752        3.6123        7.4006        4.9993        1.8328        0.4105        0.6780        0.1200        0.5220        0.2160        0.0480        0.1620        0.3600        0.0000        0.4140        0.1620        2.0280        6.1500        5.2474        0.2627        0.0224        0.3779        3.8048        5.7041        5.3029        4.0326        2.3605        4.3984        2.1513        3.8036        3.3846        3.5016        1.7897        3.2023        3.5260        3.0824        2.5915        4.4179        2.4574        2.7655        1.7054        1.5615        2.3344        2.1689        1.5962        2.7577        3.3800        3.5589        2.3005        2.1530        2.7656        2.3098        2.7377        2.2549        2.8107        2.5288        2.5114        2.8004        4.3035        4.8570        5.1621        4.8561        5.6815        6.2854        5.1319        5.0759        6.1148        7.1085        9.5609        9.9631       18.6092       29.5794       26.7973       18.6542       21.2381       23.7984       26.9242       26.6023       27.0447       27.6310       25.5790       25.9381       22.2568       22.8804       22.1905       21.0873       20.4100       20.7517       22.3026       25.9590       29.8577       36.0377       42.1594       46.8193       55.5013       65.7003       62.7051       68.6796       74.7469       76.4519       80.2562       73.4583       69.8294       76.6728       80.1259       83.3793       93.3820      106.2818      103.7545       93.5996      112.2681      134.4169      138.1618      144.8018      121.9692      148.7547      142.3503      141.7342      149.6123      120.8215      121.4285      111.2049      105.9461      102.0070      101.7015      102.0751       90.8768       92.6008       99.7429      105.1484      115.0050      114.8995      128.9270      117.7943      107.6328      102.8633      111.0940       98.0931      167.3311      126.0891       97.9237      119.1910      105.2588       82.8677       83.8067       79.5342       68.2898       61.1534       60.3906       71.2277      110.9032        0.0000        0.0000        0.0000        0.0000        0.0000        0.0000        0.0000        0.0000        0.0000        0.0000        0.0000        0.0000        0.0000        0.0000        0.0000        0.0000        0.0000        0.0000        0.0000        0.0000        0.0000        0.0000        0.0000        0.0000        0.0000        0.0000        0.0000        0.0000        0.0000        0.0000        0.0000        0.0000        0.0000        0.0000        0.0000        0.0000        0.0000        0.0000        0.0000        0.0000        0.0000        0.0000        0.0000        0.0000        0.0000        0.0000        0.0000        0.0000        0.0000        0.0000        0.0000        0.0000        0.0000        0.0000        0.0000        0.0000        0.0000        0.0000        0.0000        0.0000        0.0000
        0.0000        0.0000        0.0000        0.0000        0.0000        0.0000        0.0000        0.0000        0.0000        0.0000        0.0000        0.0000        0.0000        0.0000        0.0000        0.0000        0.0000        0.0000        0.0000        0.0000        0.6866        0.6589        0.9375        0.8207        0.8632        1.6903        2.0041        3.3262        1.7752        0.9266        0.0980        0.1106        0.2546        0.5365        1.9834        2.7475        2.8815        4.1441        6.0271        8.1557        7.7465        6.4455        3.0524        0.8100        0.0000        0.3420        0.7080        2.2380        0.2460        0.0060        0.1800        0.0000        0.7200        2.2680        4.3980        3.2377        1.7734        1.8336        2.8451        2.3997        0.6318        0.6806        1.4126        6.5650        7.3470        9.3542        2.7037        3.7413        4.2861        3.5200        2.3644        4.9222        3.6299        3.0905        5.3083        2.0999        1.8960        1.8162        3.7271        2.7769        2.5739        2.2088        3.3675        3.4421        3.4547        3.5988        2.6656        2.3360        2.1683        2.2182        2.2358        2.6750        2.6751        2.9920        3.1992        3.7721        4.4794        6.3998        6.1606        5.4691        4.8187        4.9030        5.2520        6.2515        7.8866        9.2808        9.5306       15.6342       17.6874       21.9954       15.9597       19.1660       22.2436       24.8558       24.9825       25.2834       26.0850       27.8086       24.8365       26.0781       27.1948       22.5326       21.8931       24.1128       26.1813       34.7504       27.7282       32.3292       33.6798       45.2540       53.4950       68.4041       73.3298       81.1394       76.9463       77.9991       76.8770       80.0331       80.1247       70.4881       73.8636       68.0980       77.0037      105.0931      115.0590       80.0624       83.2024       86.3721       91.4238      106.7674      119.7595      127.0347      121.2768      125.4447      131.0214      127.3363      106.2872      102.8389      104.2889      107.7903      110.4760       99.7185      102.8845       96.5117      101.5454      107.4209      112.2726      126.3088      117.9331      121.2338      117.5479      116.8299      116.4314      129.5726      108.5423      112.6261      112.0595       92.8393       91.2047       90.1931       78.0828       78.6223       70.4263       62.9156       59.1513       60.1271       65.7556       89.1920       93.5866        0.0000        0.0000        0.0000        0.0000        0.0000        0.0000        0.0000        0.0000        0.0000        0.0000        0.0000        0.0000        0.0000        0.0000        0.0000        0.0000        0.0000        0.0000        0.0000        0.0000        0.0000        0.0000        0.0000        0.0000        0.0000        0.0000        0.0000        0.0000        0.0000        0.0000        0.0000        0.0000        0.0000        0.0000        0.0000        0.0000        0.0000        0.0000        0.0000        0.0000        0.0000        0.0000        0.0000        0.0000        0.0000        0.0000        0.0000        0.0000        0.0000        0.0000        0.0000        0.0000        0.0000        0.0000        0.0000        0.0000        0.0000        0.0000        0.0000        0.0000
        0.0000        0.0000        0.0000        0.0000        0.0000        0.0000        0.0000        0.0000        0.0000        0.0000        0.0000        0.0000        0.0000        0.0000        0.0000        0.0000        0.0000        0.0000        0.0000        0.0000        0.0000        2.9003        2.9071        3.0735        1.3197        0.6670        1.5249        1.1283        0.2947        0.8963        0.0280        0.0255        0.0288        0.1922        0.3229        0.7269        3.4840       10.8188       16.5304       14.8088       14.4366        6.3117        2.5753        0.8640        0.6360        0.4680        2.6580        3.9600        2.4480        1.2360        0.0480        5.4120        7.1160        5.6940        7.0980        9.6477        3.1439        4.6827       10.7921        8.0821        2.2482        2.9580        5.4990        5.8155        5.7731        5.8672        3.3897        1.7373        2.3071        2.0129        2.6451        3.5091        4.0377        3.9198        4.9116        3.5795        2.8016        2.9263        2.0322        3.1450        2.4618        3.7896        3.7308        3.0609        2.5906        2.7500        2.4042        1.9662        1.9878        1.9363        1.8584        2.7781        2.9121        3.2705        3.7984        4.7748        4.6127        5.6780        5.9251        5.1668        5.3778        5.6793        6.4778        6.9636        6.7563        7.7525        8.3280       13.2885       15.4609       16.3870       22.1468       20.1155       22.8232       23.0152       23.2515       24.8718       21.5102       26.6059       25.5691       25.4793       26.6629       24.1143       25.0268       29.4104       27.5107       37.1477       27.9457       33.8073       37.6890       52.1645       58.0314       70.1867       73.5415       78.3257       76.8138       76.3900       81.1453       76.5098       85.1028       70.9183       73.3478       70.3131       71.6791      100.6893      112.7091       86.2634       69.8145       71.1746      106.1347      110.7233      126.1440      117.8373      115.8661      124.9706      127.1202      130.5572      113.1756      102.1709      102.5781      108.9751      103.0989      104.9493      122.2681      121.4129      122.1806      125.4365      128.6723      134.8167      130.4772      119.6696      134.8624      146.6420      145.9437      117.8558       98.8790       90.6828       79.7236       74.2333       68.9744      179.6954      122.7636       66.5894       67.5693       69.7087       59.4672       50.7011       57.4950       78.5269       85.9189       80.2976        0.0000        0.0000        0.0000        0.0000        0.0000        0.0000        0.0000        0.0000        0.0000        0.0000        0.0000        0.0000        0.0000        0.0000        0.0000        0.0000        0.0000        0.0000        0.0000        0.0000        0.0000        0.0000        0.0000        0.0000        0.0000        0.0000        0.0000        0.0000        0.0000        0.0000        0.0000        0.0000        0.0000        0.0000        0.0000        0.0000        0.0000        0.0000        0.0000        0.0000        0.0000        0.0000        0.0000        0.0000        0.0000        0.0000        0.0000        0.0000        0.0000        0.0000        0.0000        0.0000        0.0000        0.0000        0.0000        0.0000        0.0000        0.0000        0.0000
        0.0000        0.0000        0.0000        0.0000        0.0000        0.0000        0.0000        0.0000        0.0000        0.0000        0.0000        0.0000        0.0000        0.0000        0.0000        0.0000        0.0000        0.0000        0.0000        0.0000        0.0000        0.1760        0.2756        0.7696        0.5287        0.3336        0.2820        0.2808        0.4867        0.3313        0.2469        0.2348        0.2897        0.2485        1.1277        6.5704        6.5781       14.0254       12.2021        7.6950        4.6584        3.2751        3.7358        6.7800        5.1900        5.0400        4.9440        7.2498       13.1654       16.0405        8.6051       15.5247       12.5268       31.9158       22.8136       22.8872       15.3733       13.4419        8.2784        4.7659        1.1016        3.6362        3.9295        1.5889        1.8585        7.6108        5.7645        7.0683        7.2550        3.3069        5.4813        3.5356        4.6885        3.4949        4.5476        5.8899        4.3668        4.6167        3.4628        3.2724        3.7542        3.7323        1.7703        2.6100        2.9856        2.7829        2.8226        2.2991        2.5065        2.3336        2.6081        3.4930        3.7700        4.2212        4.8933        5.3920        5.9112        6.6512        6.5724        7.3761        8.3639        7.6118        7.8518        7.2362        7.4306        8.1758        8.1972       11.4566       12.2640       12.9957       15.7489       21.6501       25.4888       23.1066       24.8225       26.6859       26.0791       26.4456       35.3157       39.8682       42.0011       32.6211       31.5629       27.2953       24.9988       23.4748       27.9612       30.1966       33.9058       38.9175       57.0288       71.0261       65.8969       63.8595       68.8776       67.6595       81.6322       91.5699       89.3752       79.8022       79.9734       66.9365       70.5606       83.1272       86.4905       78.6427       77.3346       84.5152      100.3529      100.6619      128.9348      112.2664      114.6377      113.0630      109.5038      101.6153      101.6552      105.3267      121.9384      118.6177      121.0001      121.6184      118.5661      123.9214      123.3012      133.2742      118.7051      129.3753      136.2057      134.6329      122.6874      124.5964      115.7582      101.3714       81.5071       63.4401       55.9975       60.1119       59.5668       79.4822       76.2632       66.7542       69.3434       90.5208       65.1973       57.0376       57.2208       76.2526       91.7374      119.7720        0.0000        0.0000        0.0000        0.0000        0.0000        0.0000        0.0000        0.0000        0.0000        0.0000        0.0000        0.0000        0.0000        0.0000        0.0000        0.0000        0.0000        0.0000        0.0000        0.0000        0.0000        0.0000        0.0000        0.0000        0.0000        0.0000        0.0000        0.0000        0.0000        0.0000        0.0000        0.0000        0.0000        0.0000        0.0000        0.0000        0.0000        0.0000        0.0000        0.0000        0.0000        0.0000        0.0000        0.0000        0.0000        0.0000        0.0000        0.0000        0.0000        0.0000        0.0000        0.0000        0.0000        0.0000        0.0000        0.0000        0.0000        0.0000        0.0000
        0.0000        0.0000        0.0000        0.0000        0.0000        0.0000        0.0000        0.0000        0.0000        0.0000        0.0000        0.0000        0.0000        0.0000        0.0000        0.0000        0.0000        0.0000        0.0000        0.0000        0.0000        2.0848        2.4319        1.2191        0.7549        0.3176        0.2546        0.2444        0.2009        0.1967        0.1673        0.2340        0.2340        0.3532        1.3488        3.8111        1.4740        3.0217        4.7542        3.4893        2.8513        3.9328        4.6300        8.4000        5.2200        5.0280        8.3100       10.4535       13.3434       15.6201       12.6868       24.4024       23.3278       24.2164       29.4834       24.7831       32.4685       32.8915       18.8464        5.7392        5.4492        9.8780        9.6578        6.1286       13.3428       10.2851       10.0002       10.9593        6.6736        5.8886        4.3203        1.9837        2.6378        3.6389        4.1498        3.0424        2.1177        3.7576        6.7209        5.9500        3.9072        4.9832        3.7919        3.8442        5.2767        3.6878        3.1554        3.1145        2.8621        3.1935        3.0064        3.9836        4.6662        5.0969        5.6037        5.9519        6.7350        7.7356        7.4555        8.0230        8.6278        9.6197       10.1032        9.9945        8.7707        9.2729        9.6172       11.4749       13.1632       12.7416       13.7996       20.2862       21.6210       22.8251       25.8651       27.0599       25.9670       26.6720       33.0957       39.6184       44.5297       45.7170       31.8717       32.0822       28.6373       31.4983       33.1059       32.6843       39.8718       47.7799       54.8378       68.3800       75.4398       72.3837       83.6857       75.0790       72.3738       77.4614       82.4913       90.1142       94.5435       77.1921       73.6062       81.7207       75.9450       87.5445       94.2635      108.3415      105.7808      103.3538      115.7069      108.6359      111.9580      104.7673      102.3849      105.1909      110.4715      110.0105      117.1574      117.0826      121.5428      122.7654      123.0593      124.3848      117.9475      130.5270      126.3438      121.1160      121.4005      116.6117      101.8878       94.5356       87.7284       90.6561       71.6658       59.9067       60.6660       63.5076       54.1703       63.9631       63.7642       75.6794       81.6951      123.8278       96.1556       66.7152       68.5895       89.3534       90.3840       64.7191        0.0000        0.0000        0.0000        0.0000        0.0000        0.0000        0.0000        0.0000        0.0000        0.0000        0.0000        0.0000        0.0000        0.0000        0.0000        0.0000        0.0000        0.0000        0.0000        0.0000        0.0000        0.0000        0.0000        0.0000        0.0000        0.0000        0.0000        0.0000        0.0000        0.0000        0.0000        0.0000        0.0000        0.0000        0.0000        0.0000        0.0000        0.0000        0.0000        0.0000        0.0000        0.0000        0.0000        0.0000        0.0000        0.0000        0.0000        0.0000        0.0000        0.0000        0.0000        0.0000        0.0000        0.0000        0.0000        0.0000        0.0000        0.0000        0.0000
        0.0000        0.0000        0.0000        0.0000        0.0000        0.0000        0.0000        0.0000        0.0000        0.0000        0.0000        0.0000        0.0000        0.0000        0.0000        0.0000        0.0000        0.0000        0.0000        0.0000        0.0000       12.2917        8.3823        4.4383        4.9387        3.3834        1.4164        0.4221        0.6572        0.4360        0.1781        0.6138        0.6895        2.0298        2.6112        1.0319        2.6267        3.8149        2.6153        1.9776        2.1256       13.0622        8.6051        6.6600        6.6600        5.7060        6.7020        4.6133        3.1825        3.1649        3.2011        1.4355        2.2156        1.9510       23.2990       29.9724       16.4561       16.0652       24.2312       27.2831       22.9817       24.7711       28.5352       14.6480        9.6729       10.1481        6.2564        4.1731        4.0573        2.9673        2.6696        1.3149        2.1621        2.6672        1.8112        1.0865        1.3075        1.8936        3.2659        2.8324        3.3389        4.2453        5.0953        5.4423        5.7915        3.6970        3.8215        3.5848        3.6045        3.3651        3.4522        4.7857        4.9464        5.3075        5.6867        6.5449        8.7976        8.4921        7.7958        8.9432        9.6656       10.5454       12.5538        9.8865        7.8703        8.4339       11.6825       14.4264       12.3312       12.6852       15.9893       21.1425       21.7129       22.9914       23.0204       27.4693       26.4981       28.8503       27.3399       32.4910       32.5606       31.0483       25.3251       24.9856       25.5119       33.5684       32.3995       37.0916       42.4506       39.1042       51.5751       55.8845       60.2133       77.9490       90.3661       87.1070       80.1444       79.9094       82.8125       95.7263      100.8814       91.1023       83.7821       81.8205       82.9659       89.1059       85.0625       93.8723       85.3241       96.3742      100.7579      109.4554      108.5617      115.3379      104.8643      114.8387      113.0386      112.3622      108.9081      109.4075      113.3348      116.7462      124.1149      120.9552      120.8005      130.7352      128.1742      106.0475       99.3487       92.7881       83.5280       77.3588       80.7917       85.2952       82.4734       79.0369       60.2794       47.2568       46.6960       65.7056       60.6399      122.6007       91.4012       98.0719       85.2084       60.2934       58.8872       58.4696       70.3444       49.7629       69.2717        0.0000        0.0000        0.0000        0.0000        0.0000        0.0000        0.0000        0.0000        0.0000        0.0000        0.0000        0.0000        0.0000        0.0000        0.0000        0.0000        0.0000        0.0000        0.0000        0.0000        0.0000        0.0000        0.0000        0.0000        0.0000        0.0000        0.0000        0.0000        0.0000        0.0000        0.0000        0.0000        0.0000        0.0000        0.0000        0.0000        0.0000        0.0000        0.0000        0.0000        0.0000        0.0000        0.0000        0.0000        0.0000        0.0000        0.0000        0.0000        0.0000        0.0000        0.0000        0.0000        0.0000        0.0000        0.0000        0.0000        0.0000        0.0000
        0.0000        0.0000        0.0000        0.0000        0.0000        0.0000        0.0000        0.0000        0.0000        0.0000        0.0000        0.0000        0.0000        0.0000        0.0000        0.0000        0.0000        0.0000        0.0000        0.0000        0.0000        0.0000        4.4370        6.4476        3.6130        2.1205        1.7029        2.1687        1.7079        1.0446        1.7107        4.6126        9.8880        9.5082        8.9947       15.2885        7.2224        5.5956       20.2564       29.2637       18.6027        5.4728        0.2484        1.2000        3.6600        3.3720        2.2920        0.7376        0.0120        0.2070        0.0603        0.6801        1.0231        1.8745       14.6144       10.3813       13.8496       20.5381       24.7639       24.0234       32.1358       22.5434       24.4907       14.8675       14.1198       13.3327       11.8150       15.9693       17.0115        5.4991        3.9342        3.1101        3.4615        7.7653        4.0696        1.7744        1.4128        2.0418        4.4073        2.7938        2.3570        2.7003        2.9994        3.7515        4.0988        3.8315        3.5120        3.7279        3.8566        3.9346        3.9069        5.5082        5.6970        6.4522        7.1679        8.0512        8.6954        8.7000        8.4275       10.2432       10.0871       11.3479       11.4827        9.5608        8.6067        8.7124       10.9971       15.2807       13.9618       12.9847       17.2719       22.0241       19.9384       20.0575       20.8687       24.8521       24.1535       22.0500       20.9522       26.8669       28.0354       28.6130       26.6228       28.7061       29.0800       36.1332       34.6276       37.5477       36.9636       44.4162       48.2114       50.0061       72.4018      100.8641      106.9460       95.0127       89.2364      105.6850       90.2807       90.8174       94.8874      100.2402       97.0233       94.1064       89.9475       87.1502       94.3562       90.8971       85.2806       98.3056       99.1344      102.0331      104.3119      107.5296      100.5308       91.1946       93.4125       98.9940      109.1927      112.0545      100.0674       99.2742      117.7767      123.8964      120.0786      116.3865      118.2510       95.8021       89.6918       79.6401       72.7887       66.6483       84.4724      105.4475       79.3299       55.4989       42.5817       34.9777       54.6549       83.6951       78.3820       90.5478       64.1848       79.0720       71.2441       52.4307       46.6102       46.5626       57.5438       78.6359       83.3286        0.0000        0.0000        0.0000        0.0000        0.0000        0.0000        0.0000        0.0000        0.0000        0.0000        0.0000        0.0000        0.0000        0.0000        0.0000        0.0000        0.0000        0.0000        0.0000        0.0000        0.0000        0.0000        0.0000        0.0000        0.0000        0.0000        0.0000        0.0000        0.0000        0.0000        0.0000        0.0000        0.0000        0.0000        0.0000        0.0000        0.0000        0.0000        0.0000        0.0000        0.0000        0.0000        0.0000        0.0000        0.0000        0.0000        0.0000        0.0000        0.0000        0.0000        0.0000        0.0000        0.0000        0.0000        0.0000        0.0000        0.0000        0.0000
        0.0000        0.0000        0.0000        0.0000        0.0000        0.0000        0.0000        0.0000        0.0000        0.0000        0.0000        0.0000        0.0000        0.0000        0.0000        0.0000        0.0000        0.0000        0.0000        0.0000        0.0000        6.2072       10.0457        8.5621        3.9733        3.5859        2.6254        4.8855        6.4336        5.5050        5.2196        4.1947       10.8262       12.0241       11.4440       22.5573       26.6565       25.7512       30.8887       43.7969       42.0745       14.8182        5.2108        4.3920        0.7320        0.0060        1.3800        1.1154        6.2613        6.4778        1.7510        3.2250        4.3749        1.5350        1.5729        6.2499       13.6723       15.9243       12.9078        7.7483        6.5814        6.2621       16.2654       19.2734       12.3132        5.3285       13.7263       13.9103       14.8839        8.3475       11.7464       10.3112        8.2667        6.4962        2.9508        1.8667        1.7663        2.2004        2.5495        3.0725        3.5813        4.1802        4.1989        4.5100        4.9105        4.6617        4.4517        4.4519        5.0776        5.4749        5.4992        6.0597        6.6353        7.6898        8.0950        8.6234        9.9947       10.0150        9.6249       10.0944       10.1132       10.2106       10.7268       10.8120        9.6830        9.0955       10.8485       14.1968       17.3827       20.2951       16.3371       19.4854       14.5535       16.3483       17.5172       21.0998       20.8852       21.0662       31.3836       23.8515       24.9546       27.9784       33.5394       36.5344       30.6534       39.7734       37.8088       37.0358       47.3958       55.3629       57.3870       50.8765       70.7234       71.7371       85.1840      103.8486      120.8146      138.6726      120.6178      100.9023      104.0935      108.7466      104.3284      104.2397       98.8815       87.1423       89.2053       87.1501       90.7395       81.3692       86.1996       96.5662       89.6406       88.9244       91.5590       80.4159       88.9974       96.3693       96.8580       93.2834       93.9188       93.9072       94.4451      103.3777      108.1507       94.5941       97.9460       86.0181       87.3076       77.3408       76.4860       70.4489       80.4283       78.6230       72.2492       61.1944       45.7700       56.4072       71.3288       75.5766       59.5616       62.3348       54.3659       63.3254       90.9705       41.8206       43.6519       42.0629       56.8087       82.6471       46.4664       66.1048        0.0000        0.0000        0.0000        0.0000        0.0000        0.0000        0.0000        0.0000        0.0000        0.0000        0.0000        0.0000        0.0000        0.0000        0.0000        0.0000        0.0000        0.0000        0.0000        0.0000        0.0000        0.0000        0.0000        0.0000        0.0000        0.0000        0.0000        0.0000        0.0000        0.0000        0.0000        0.0000        0.0000        0.0000        0.0000        0.0000        0.0000        0.0000        0.0000        0.0000        0.0000        0.0000        0.0000        0.0000        0.0000        0.0000        0.0000        0.0000        0.0000        0.0000        0.0000        0.0000        0.0000        0.0000        0.0000        0.0000        0.0000
        0.0000        0.0000        0.0000        0.0000        0.0000        0.0000        0.0000        0.0000        0.0000        0.0000        0.0000        0.0000        0.0000        0.0000        0.0000        0.0000        0.0000        0.0000        0.0000        0.0000        6.9631       11.2040       13.7136        5.5237        5.6812        4.1083        3.0344        4.7842        7.5586        3.4395        2.6591        2.7242        8.0539       11.1308       18.5662       34.7705       30.6951       36.0627       23.1133       23.3899       28.9966       28.0700       26.0500       30.3660       30.2700       14.8080        3.8820        0.1924        3.2855        3.8404        0.1716        1.6009        1.2422        2.6406        2.0325        6.7051        6.5833       12.4659        8.0384       15.3101       21.3120       29.1006       18.8252        9.8495        4.9368        3.8385        5.7626        5.8098        4.8832        9.7908       15.0302        9.0198        5.9488        4.1168        5.7919        2.0000        1.8657        1.9972        2.3334        2.8325        4.0025        4.5049        4.9451        5.2173        5.5965        5.4461        4.6928        4.8843        5.7032        5.5154        6.1663        6.3535        6.3187        7.4592        7.8316        9.7018        9.4966        9.0976        8.6315        9.9534       10.0082       12.4233       13.4490       12.2206       10.1090       11.1719       12.8208       24.0223       24.8095       14.7710        9.5246       12.9425       13.4733       15.3275       16.4935       29.7972       36.7364       48.6994       48.6100       19.2542       17.2391       19.3711       21.8817       27.8795       29.0203       41.6479       31.2281       31.7661       40.3842       52.6509       63.5137       64.7911       72.2994       89.2888       88.8335      103.9414      157.8931      147.3219      138.0736      120.9830      115.2578      115.0766      106.8961      106.3936       95.4581       83.5510       87.5536       91.0269       83.9309       84.2741       74.6727       84.0160       83.7559       78.9068       78.9691       83.4602       82.6499       89.5732       90.0360       94.4106       91.9985       88.6265       92.1051       99.1918       93.6753       90.4757       92.4085       81.5671       84.5755       82.5742       80.0508       69.9389       70.9492       78.5738       65.9654       50.1669       54.3568       53.5048       50.5588       57.1752       67.6315       61.0511       41.7405       38.6713       41.1832       36.6676       38.3889       40.7966       43.2793       40.0830       38.1196       36.6299       50.6092        0.0000        0.0000        0.0000        0.0000        0.0000        0.0000        0.0000        0.0000        0.0000        0.0000        0.0000        0.0000        0.0000        0.0000        0.0000        0.0000        0.0000        0.0000        0.0000        0.0000        0.0000        0.0000        0.0000        0.0000        0.0000        0.0000        0.0000        0.0000        0.0000        0.0000        0.0000        0.0000        0.0000        0.0000        0.0000        0.0000        0.0000        0.0000        0.0000        0.0000        0.0000        0.0000        0.0000        0.0000        0.0000        0.0000        0.0000        0.0000        0.0000        0.0000        0.0000        0.0000        0.0000        0.0000        0.0000        0.0000
        0.0000        0.0000        0.0000        0.0000        0.0000        0.0000        0.0000        0.0000        0.0000        0.0000        0.0000        0.0000        0.0000        0.0000        0.0000        0.0000        0.0000        0.0000        0.0000        0.0000        6.3321        7.5603       18.5696       10.7811       10.9018       12.0691       11.5590        5.4565        6.3293        7.6320        3.8635        9.4228       17.2465       10.7287       12.2020       24.3772       19.0600       18.8476        8.7275        3.6687       12.1210       16.1303       23.9731       36.6240       41.5800       31.7820       19.9740        7.8386       21.8159       22.9703       14.3021       20.7367       30.5872       30.5569       18.0259        9.8704        5.5438       11.6376       12.3701       14.5335       25.4531       34.4567       36.6695       21.9954       24.1990       15.2513        8.3844       19.7695       33.4214       20.1898       12.9648        6.7388        6.8626        6.0488        4.4463        1.6837        1.9126        2.2848        2.6781        2.9766        3.3575        4.9902        3.9992        4.5214        4.5758        4.7824        5.6878        5.8116        6.1835        7.0849        7.0905        7.0142        6.9700        7.2248        7.0702        8.8499        9.3966        9.6653        9.7194        9.0559       10.0789       11.6649       10.4015        9.4377        8.5916        9.7028       10.3247       11.6519       12.6910       10.9448       10.3224       12.5387       15.0709       14.5908       15.0835       32.4709       41.9032       36.7912       39.0608       21.4606       16.9222       15.8841       18.6620       24.0176       24.9084       27.4271       28.2293       29.6312       42.2023       57.3287       79.2226       78.7902       87.4120      104.2581      104.0149      134.9732      129.0335      126.4269      131.1296      126.9436      120.2967      120.9019      105.0905      101.5792       93.2109       83.1645       87.3762       91.5737       80.1941       77.7255       72.2220       77.1235       81.0627       84.2340       73.4298       69.9626       85.3587       81.9278       86.4888       98.8085       89.7429       88.0695       84.2004       84.4818       87.1081       87.2306       91.1882       77.8239       71.8688       79.5537       79.6793       86.0489       82.5771       70.2855       89.5854       42.0222       38.8770       38.0876       40.3144       49.7125       50.0523       37.4946       33.7336       31.5010       29.6585       30.5788       32.0834       32.0310       36.8676       43.4216       36.6949       36.6093       33.8219       41.3794        0.0000        0.0000        0.0000        0.0000        0.0000        0.0000        0.0000        0.0000        0.0000        0.0000        0.0000        0.0000        0.0000        0.0000        0.0000        0.0000        0.0000        0.0000        0.0000        0.0000        0.0000        0.0000        0.0000        0.0000        0.0000        0.0000        0.0000        0.0000        0.0000        0.0000        0.0000        0.0000        0.0000        0.0000        0.0000        0.0000        0.0000        0.0000        0.0000        0.0000        0.0000        0.0000        0.0000        0.0000        0.0000        0.0000        0.0000        0.0000        0.0000        0.0000        0.0000        0.0000        0.0000        0.0000        0.0000
        0.0000        0.0000        0.0000        0.0000        0.0000        0.0000        0.0000        0.0000        0.0000        0.0000        0.0000        0.0000        0.0000        0.0000        0.0000        0.0000        0.0000        0.0000        0.0000        0.0000        1.5963        4.6344        7.4757        7.2438       12.3033       16.1175        9.2729        8.1729        4.3506        3.9042        9.1824       18.2231       12.4921        5.5755        5.3131        8.9238        5.3498        4.5676        1.6498        0.0168        0.3146        5.6986        6.5983        9.8280        8.5680       10.9800       28.9860       39.4514       49.0415       38.9252       40.1364       62.7435       55.7267       52.7810       50.8276       57.3650       60.0706       49.4788       57.3274       28.1734       21.7507       20.6681       16.2080       12.6644       20.0074       22.2867       23.5880       25.7691       27.5225       21.1899       13.7111        5.5172        2.6466        4.7070        2.7457        1.8369        1.9813        2.0755        2.4661        3.1664        3.5174        3.7101        4.4678        5.2879        5.5481        5.6210        6.0594        6.2832        6.6979        8.0441        8.8228        9.1993        8.8642        7.9358        7.1719        9.4669        8.8855       10.0244       10.8780        9.7988       10.3925       11.9562       10.2122        9.5011        8.6856        8.3174        9.1340        8.3841        8.5771       10.8991       11.7977       12.7324       12.3724       12.5587       13.7801       20.0841       28.0156       28.4667       25.9075       17.9168       18.1735       17.8704       20.9916       22.3679       21.6000       24.7301       26.7825       33.2166       41.6241       59.7569       70.3875       87.1785       98.3163      100.2233      113.5400      117.2935      115.8335      122.3796      131.0455      129.1763      124.8293      122.1477      111.4198       94.5692       93.9828       86.2613       86.9424       85.0838       77.3991       70.2853       70.3191       78.9225       82.9481       83.9333       75.1391       69.8559       77.0885       77.0797       83.6055       89.8501       90.3310       87.5007      107.6096       88.2602       91.3316       80.3156       76.8118       81.8029       76.0864       74.7344       78.8180       74.4209       71.6079       55.2793       55.6632       52.3348       46.0888       44.4393       56.3996       46.6006       37.5698       31.3207       30.5633       26.0927       23.0933       23.8662       30.1530       29.3928       34.6887       36.1921       37.8634       44.1992       44.1631       33.8008       34.8461        0.0000        0.0000        0.0000        0.0000        0.0000        0.0000        0.0000        0.0000        0.0000        0.0000        0.0000        0.0000        0.0000        0.0000        0.0000        0.0000        0.0000        0.0000        0.0000        0.0000        0.0000        0.0000        0.0000        0.0000        0.0000        0.0000        0.0000        0.0000        0.0000        0.0000        0.0000        0.0000        0.0000        0.0000        0.0000        0.0000        0.0000        0.0000        0.0000        0.0000        0.0000        0.0000        0.0000        0.0000        0.0000        0.0000        0.0000        0.0000        0.0000        0.0000        0.0000        0.0000        0.0000        0.0000
        0.0000        0.0000        0.0000        0.0000        0.0000        0.0000        0.0000        0.0000        0.0000        0.0000        0.0000        0.0000        0.0000        0.0000        0.0000        0.0000        0.0000        0.0000        0.0000        0.0000        0.0000       13.4605        8.6487       10.9987       15.1261       20.0941       13.6257        8.4899        9.2616       12.1321       17.8308       17.3237        6.5800        6.8807       15.2846       29.8807       19.6312        8.3708       14.9100       29.2166       32.8286       30.9541       33.2198       16.4804       38.4739       48.0607       45.4809       54.2158       47.3630       37.6514       33.7625       43.5257       38.8134       38.5579       38.9323       38.8601       17.3419        9.8841       31.3087       14.8964        6.9129        1.9976        0.6701        1.1296        5.8611       14.3256        6.8782        4.2161        6.8525       10.0764       17.9428       11.9501        9.0020        3.7298        4.7481        3.9026        3.3409        2.4576        2.7095        3.1198        3.4943        4.0798        4.7766        5.9099        6.3372        6.5552        7.1731        8.3847        9.5617       10.9625       12.3675       13.7125        8.6631        7.7216        8.8861       13.2662       14.8411       10.0871        8.8853        6.9707        7.1824        8.3234       13.6400       14.6385        9.8338        9.4933       12.3075       16.1737       13.2403       11.4890       11.1724       11.4650       16.8654       16.4015       12.9360       21.2243       24.7167       28.8167       41.2561       48.3423       46.1402       38.7508       38.6966       24.5926       22.5766       23.1665       26.3595       38.0839       53.3537       72.0549       78.1404       99.0461      148.1428      154.8979      139.0413      123.1268      131.5303      139.8927      137.8626      134.7143      141.7192      140.3469      131.1942      113.1151      109.4995      106.2063       93.7694       82.7451       86.2448       84.2999       74.7093       77.9293       84.3056       82.2247       88.8215       86.0579       70.2226       77.4575       72.5848       63.7209       75.0259       77.9463       85.7288       75.1168       73.7867       72.6243       75.3660       75.1032       61.9106       63.6930       68.2131       59.4397       56.2301       63.3622       57.0093       55.1534       60.5562       48.9617       47.3890       33.0291       30.4752       28.7923       24.5535       21.7626       18.0968       19.0232       24.2800       26.0111       27.2785       31.2265       53.1586       59.6704       58.1921       39.0555       39.3319       50.7900        0.0000        0.0000        0.0000        0.0000        0.0000        0.0000        0.0000        0.0000        0.0000        0.0000        0.0000        0.0000        0.0000        0.0000        0.0000        0.0000        0.0000        0.0000        0.0000        0.0000        0.0000        0.0000        0.0000        0.0000        0.0000        0.0000        0.0000        0.0000        0.0000        0.0000        0.0000        0.0000        0.0000        0.0000        0.0000        0.0000        0.0000        0.0000        0.0000        0.0000        0.0000        0.0000        0.0000        0.0000        0.0000        0.0000        0.0000        0.0000        0.0000        0.0000        0.0000        0.0000        0.0000
        0.0000        0.0000        0.0000        0.0000        0.0000        0.0000        0.0000        0.0000        0.0000        0.0000        0.0000        0.0000        0.0000        0.0000        0.0000        0.0000        0.0000        0.0000        0.0000        0.0000        0.0000        6.3406        5.5626       12.0698       14.3973       16.3976       18.5294       15.4505       16.5994       14.0551       11.7050       10.2557        5.6145        4.4085        6.9692       19.1138       26.1669       22.8998       16.3289       17.3257       15.1852       37.9346       43.3659       31.4373       48.9551       39.5361       18.3411       11.6019        9.8704       15.1298       11.9596       10.1826        8.4391        7.3244       13.5795       17.0395       10.1683        7.7796        1.6920        4.1446        6.5484        4.0155        1.4544        2.2035        3.8106        5.4359        5.2679        4.1040        5.5546       22.0330        7.7720        3.6913        7.8601        3.0231        2.0560        1.7051        1.8953        2.3057        2.8002        3.3958        3.8060        4.4980        4.8518        6.4210        6.8323        7.7285        7.8976        9.8321       10.9882       10.5339       11.2410       11.4537        9.8223        6.4512        5.9233        8.4319       11.9726        9.6626        7.7260        8.1847        7.7318       11.3162       12.7634       12.6030       14.9289       19.9586       15.0627       10.0454        7.7063        7.3747       11.1367       18.1926       16.4476       20.2267       13.5537       20.6904       24.8506       27.7298       25.2003       45.9786       44.5442       33.5735       61.4549       26.2086       19.3470       19.8339       24.6204       37.2774       55.9430       61.4377       79.3892       92.9031      100.5014      114.7747      152.8246      134.6461      133.9332      138.6365      142.2787      170.1513      182.4598      172.0202      152.8321      141.8271      112.2220      101.6758      101.5177       92.0269       88.4199       82.0645       73.0842       81.7078       90.8416       81.9303       88.0204       85.2906       70.2762       68.6628       66.5975       72.0992       66.5368       76.9363       79.4968       68.1581       65.7346       74.4173       69.3110       60.0418       50.0587       73.6468       61.4887       68.9285       51.5545       54.1611       50.3811       53.2031       61.8389       67.0434       49.4646       37.3498       29.6924       26.7889       27.8967       23.2865       17.3335       21.1707       25.5924       27.3352       28.8312       38.6974       47.6125       70.6795       70.8841       59.3839       41.4862      116.0400        0.0000        0.0000        0.0000        0.0000        0.0000        0.0000        0.0000        0.0000        0.0000        0.0000        0.0000        0.0000        0.0000        0.0000        0.0000        0.0000        0.0000        0.0000        0.0000        0.0000        0.0000        0.0000        0.0000        0.0000        0.0000        0.0000        0.0000        0.0000        0.0000        0.0000        0.0000        0.0000        0.0000        0.0000        0.0000        0.0000        0.0000        0.0000        0.0000        0.0000        0.0000        0.0000        0.0000        0.0000        0.0000        0.0000        0.0000        0.0000        0.0000        0.0000        0.0000        0.0000        0.0000
        0.0000        0.0000        0.0000        0.0000        0.0000        0.0000        0.0000        0.0000        0.0000        0.0000        0.0000        0.0000        0.0000        0.0000        0.0000        0.0000        0.0000        0.0000        0.0000        0.0000        0.0000        5.5853       10.6407       16.5556       18.4140       17.2712       16.0850       13.8265       17.1575       18.1205       11.2581        6.3522        6.5753        5.4730        3.9199       12.6241       24.4192       19.5850       22.2475       14.3824       13.3965       38.5387       34.7465       30.3455       15.1495       27.0596       49.8756       62.3503       75.4322       70.9751       57.6771       48.6310       36.4250        9.8694       33.1635       50.6126       50.0532       40.1429       10.9146        5.3921       15.5522        3.7279        1.8651        4.7389        9.7422        8.6953        2.8395        4.0222        6.7050       10.5168       11.4325       11.4397        4.3636        1.4409        1.7111        2.3049        2.1630        2.5318        3.1357        3.7635        4.2657        4.7868        5.5131        6.9297        7.6628        7.2130        8.2448        9.5674       10.3276       10.5975       10.0533        9.1208        8.2149        6.5432        6.2045        6.4212        6.0331        8.3477        8.1040        8.2866        9.4153        8.2575        9.7553       10.4057       16.1334       24.1133       15.6470        8.3623        7.3616        9.3112       14.4389       25.8545       27.2008       27.7591       16.6451       17.1770       26.0027       33.9780       37.1429       44.3025       31.3771       27.4690       87.1785       21.6462       18.6377       18.4478       24.8277       48.6563       53.6126       60.6438       73.5189      101.5031      108.0994      117.2772      139.7250      130.8998      153.4084      176.7620      170.7545      195.8312      196.1341      175.3250      162.2603      141.4926      111.4177      101.3254      103.5943       88.6211       95.4651       83.6446       79.3005       97.6690       97.5218       88.0128       85.8458       81.3145       79.0255       78.3544       86.2302       71.0506       67.6015       66.9528       70.5002       59.9799       61.6676       60.9118       63.0101       60.6809       55.4163       59.4558       48.6083       53.7563       57.1558       64.1491       52.7562       47.1692       49.6522       56.1829       52.9464       33.3879       28.7359       26.2510       36.8123       26.1560       18.5168       19.9334       25.7597       45.7577       34.6373       42.1689       57.4547       53.9187       67.4847       68.1602       56.8252       65.1900        0.0000        0.0000        0.0000        0.0000        0.0000        0.0000        0.0000        0.0000        0.0000        0.0000        0.0000        0.0000        0.0000        0.0000        0.0000        0.0000        0.0000        0.0000        0.0000        0.0000        0.0000        0.0000        0.0000        0.0000        0.0000        0.0000        0.0000        0.0000        0.0000        0.0000        0.0000        0.0000        0.0000        0.0000        0.0000        0.0000        0.0000        0.0000        0.0000        0.0000        0.0000        0.0000        0.0000        0.0000        0.0000        0.0000        0.0000        0.0000        0.0000        0.0000        0.0000        0.0000        0.0000
        0.0000        0.0000        0.0000        0.0000        0.0000        0.0000        0.0000        0.0000        0.0000        0.0000        0.0000        0.0000        0.0000        0.0000        0.0000        0.0000        0.0000        0.0000        0.0000        0.0000        0.0000        4.4852        7.8792       13.7048       13.4401       13.9324       13.1154        9.1415       11.6421       17.9458       19.0940       15.1492        5.5649        5.7990        4.2558        8.5570       12.9303       16.2091       21.1117       25.9820       36.0232       36.6070        8.4974        3.0019       22.4389       36.4882       34.3058       35.3553       40.0458       25.2056       26.1471       34.9846       38.0882        3.5453        5.6070        9.1297       34.5318       30.1044       15.4946        6.1928        3.9973        5.6276       15.0333       13.0275       20.1540       13.4171        9.4300       12.3511        8.5407       11.6996        6.5171        2.3407        1.7434        3.5814        3.8881        2.5950        2.7408        3.0848        3.8831        5.9276        6.0727        5.3260        6.2859        7.1151        6.4320        6.6570        8.4214        8.6176        9.5917        9.9025        9.6041        8.4688        7.2488        5.9122        5.3449        5.6504        5.4860       10.6968        9.9446        7.1892        6.7984        7.6074        7.4102        9.1302       11.5035       10.3688       12.1574        7.0709       10.5071       15.2603        9.4172       12.7839       16.3977       12.4313       13.3456       21.5546       24.1628       33.3120       40.1886       43.7955       26.2678       26.4993       30.3467       19.8789       15.3576       15.6574       22.5540       39.7890       55.3144       62.4286       76.8216       84.4365       93.7747      111.1706      117.3717      140.9133      182.9845      209.3819      224.5179      199.3611      187.5275      170.0909      160.7029      121.8848      113.3248       95.8289       91.9882       88.4206       85.6258       78.0438       82.2419       86.3829       96.9149       87.4670       90.5010       81.2916       80.1703       81.8762       66.7396       70.0065       58.3417       58.7691       56.7584       49.6122       53.3227       55.7071       54.9371       53.8830       41.7916       43.8656       50.0167       52.9026       54.7493       53.3148       51.4046       45.2170       47.0323       51.5093       51.8748       35.0799       31.8402       26.9046       27.1971       23.7009       22.9925       23.7367       30.8008       48.0487       43.6355       60.6724       97.2641       78.6205       66.3040       65.7885       59.8240        0.0000        0.0000        0.0000        0.0000        0.0000        0.0000        0.0000        0.0000        0.0000        0.0000        0.0000        0.0000        0.0000        0.0000        0.0000        0.0000        0.0000        0.0000        0.0000        0.0000        0.0000        0.0000        0.0000        0.0000        0.0000        0.0000        0.0000        0.0000        0.0000        0.0000        0.0000        0.0000        0.0000        0.0000        0.0000        0.0000        0.0000        0.0000        0.0000        0.0000        0.0000        0.0000        0.0000        0.0000        0.0000        0.0000        0.0000        0.0000        0.0000        0.0000        0.0000        0.0000        0.0000        0.0000
        0.0000        0.0000        0.0000        0.0000        0.0000        0.0000        0.0000        0.0000        0.0000        0.0000        0.0000        0.0000        0.0000        0.0000        0.0000        0.0000        0.0000        0.0000        0.0000        0.0000        0.0000        0.0000        2.3085        8.0648       10.3250       10.7501       12.3009        5.4265        4.9710        4.3787        3.5014       13.8948       13.1087       14.3390       19.6732       16.0495        9.0040        6.9085       14.1701       30.8137       24.1818       15.8620       10.8904       25.4325       50.8859       47.3736       47.2549       39.0300        4.6706        3.0249       15.2220       32.7700       11.5422       14.6181       31.0687       15.2299       15.7140       16.8440       22.4819       11.3511       14.0880       19.0991       23.3568       16.3674       21.4131       10.0229       13.0794        9.7180        3.1364        4.1045        2.3002        2.3432        2.5458        3.1228        4.4983        5.1416        5.5432        6.2720        7.8362        7.2067        7.4022        7.8364        7.8609        7.1939        7.0731        6.6256        7.9214       10.1652       11.7820       10.8196       10.0689       11.3479       10.2087        8.7857        5.5689        4.8784        5.2788        8.2398       13.2569        8.4631        8.2002        7.0407        6.0819        7.5556        6.2415        8.5066        8.9002        6.0650        7.6945        7.7487        7.4326       10.9922       15.9000       17.7680       19.3953       53.5149       63.3614       42.3861       35.6147       36.9066       32.7465       34.2792       31.2640       21.5839       20.8019       22.3608       25.5952       38.0138       46.6992       56.2523       66.2156       85.1552      104.7133      115.3331      123.9748      186.8933      224.4126      220.5213      227.3483      187.9657      199.0957      183.9341      134.9158      112.3857      102.0628       95.5494       98.6956      100.6365      101.4303      115.2899      115.0248       89.2671       93.2385       94.6276       85.0549       69.9738       68.2479       64.5682       55.7265       52.2753       57.7083       48.8071       45.6207       43.3603       46.6900       45.6366       41.8551       39.8208       40.1016       43.4781       46.6830       46.3552       42.9362       44.0945       44.7926       47.4749       64.4481       54.4262       44.7297       40.6751       43.9065       30.6607       31.1602       33.5461       34.2993       33.6587       37.4770       60.4858       64.0889       71.7328       93.0432       90.1490       76.8484       75.3902       77.2165       84.3453       94.1131      107.2419      110.7925        0.0000        0.0000        0.0000        0.0000        0.0000        0.0000        0.0000        0.0000        0.0000        0.0000        0.0000        0.0000        0.0000        0.0000        0.0000        0.0000        0.0000        0.0000        0.0000        0.0000        0.0000        0.0000        0.0000        0.0000        0.0000        0.0000        0.0000        0.0000        0.0000        0.0000        0.0000        0.0000        0.0000        0.0000        0.0000        0.0000        0.0000        0.0000        0.0000        0.0000        0.0000        0.0000        0.0000        0.0000        0.0000        0.0000        0.0000        0.0000        0.0000        0.0000
        0.0000        0.0000        0.0000        0.0000        0.0000        0.0000        0.0000        0.0000        0.0000        0.0000        0.0000        0.0000        0.0000        0.0000        0.0000        0.0000        0.0000        0.0000        0.0000        0.0000        0.0000        0.0000        0.0000        0.0000        0.0000        0.0000       11.4761        4.5844        4.1829        4.0962        3.2918        0.7088        0.5795       12.4482       27.2635       36.0532       33.8555       20.4169       27.9684       35.3644       21.3956       17.8180        8.0246       16.9586       47.4121       57.4306       47.6284       34.0326       20.2701       13.1874       16.9315       20.9842       17.8466       37.3333       28.2756       13.9328       19.4118       25.1912       30.2891       24.7109       23.3959       20.9054       19.7807       10.3310       10.9613        6.0850        4.3374        3.5798        2.3374        3.1139        4.4174        4.8172        3.9101        3.6934        4.2586        6.0448        6.9085        6.9633        7.3718        6.9606        7.1789        7.7220        7.1663        6.3915        7.4641        8.7217       11.3085       13.8137       15.1837       12.9791        9.5126        9.4326        8.4930        8.0885        6.6551        6.5508        7.1942        6.5658       14.6328       10.0630       11.9516       13.1724        7.5448        6.7557        9.1914       10.5467        7.5851        4.5898        4.6018        5.4788        5.2510       11.0381       14.4406       18.5655       21.3868       42.2201       51.9131       31.8087       28.6881       30.0869       33.9814       36.9152       30.5299       24.2025       21.9871       27.0081       33.2500       49.5651       50.7232       52.3380       62.7138       88.8278       91.1611      118.6290      130.4654      231.2105      287.0279      242.4271      200.4644      186.6109      190.0539      167.1969      123.3773      117.1252      117.2693      116.6608      100.9569      120.8686      122.9146      131.8276      103.1098       95.5653       97.1444       77.3166       82.9817       66.0334       62.1287       55.3000       44.4995       47.7401       44.1964       42.6728       40.2104       35.1556       48.8759       52.3545       44.7188       40.0951       43.3789       43.0556       43.0941       44.2203       41.6819       44.6989       49.4903       58.2431       56.5945       54.7823       51.8958       40.7941       48.8060       38.7301       41.4492       45.0550       49.2297       45.8931       44.1242       52.5352       62.9568       94.2402       79.0280       80.8346       82.1188       82.3979      102.3287       95.5600      112.6846      116.2784      120.2537        0.0000        0.0000        0.0000        0.0000        0.0000        0.0000        0.0000        0.0000        0.0000        0.0000        0.0000        0.0000        0.0000        0.0000        0.0000        0.0000        0.0000        0.0000        0.0000        0.0000        0.0000        0.0000        0.0000        0.0000        0.0000        0.0000        0.0000        0.0000        0.0000        0.0000        0.0000        0.0000        0.0000        0.0000        0.0000        0.0000        0.0000        0.0000        0.0000        0.0000        0.0000        0.0000        0.0000        0.0000        0.0000        0.0000        0.0000        0.0000        0.0000        0.0000
        0.0000        0.0000        0.0000        0.0000        0.0000        0.0000        0.0000        0.0000        0.0000        0.0000        0.0000        0.0000        0.0000        0.0000        0.0000        0.0000        0.0000        0.0000        0.0000        0.0000        0.0000        0.0000        0.0000        0.0000        0.0000        0.0000        0.0000        3.6749        3.4025        3.0220        2.6240        1.9226        4.0812       10.2790       14.6950       13.9819       27.9874       29.9973       19.2597       28.2069       22.9110       23.8366       17.6928       33.1605       56.5168       28.1264       24.3201       32.3281       16.9122       16.2878       22.0217       19.8571        5.5631       31.4240       56.3493       13.1247        5.9955        8.3894       10.9010       13.6872       16.7953       17.6277       13.7891        6.9672        6.8323        8.8174        6.9821        7.6468       13.4930        8.0621        4.5234        3.4650        5.1639        5.1865        5.4546        5.6382        6.2747        7.7066        8.7708        6.5567        6.6365        6.7021        6.5942        6.1320        7.0098        7.6682        7.7080        9.4921       10.2341       13.9525       14.3717        8.5279        8.1898        7.3117        6.6841        5.5416        6.9400        5.9075        7.0091        7.6999       13.5916       10.3329        6.4941        4.7776        3.4502        2.7300        3.1601        4.0718        4.2637        4.3830        5.0354       12.6591       18.5574       22.3545       26.0934       35.8165       40.1943       35.5490       31.0045       33.8043       42.6964       34.2362       29.3662       22.1814       22.7342       23.2248       27.6966       36.8111       46.9950       55.1652       67.1861       98.9173      100.8109      108.2827      149.9260      252.4404      240.2851      182.0720      191.1913      153.8498      145.5651      146.7895      123.6197      114.0556      127.5651      127.1217      113.6869      119.4064      111.1393      107.3061       93.4422       86.3760       76.3293       95.5254       90.4487       57.8911       85.5391       54.4563       55.0510       43.6304       37.3944       40.6049       38.0607       35.6843       49.3331       43.9815       43.9940       39.8891       39.0582       43.6338       46.2264       45.5645       50.0733       46.4602       53.1907       57.8917       49.0863       50.6897       50.7698       44.7803       43.6560       49.7627       57.4265       67.6823       67.6484       65.6773       67.8057       61.4558       98.2606      117.7550       88.4476      101.1456       86.8317      105.3700      106.1933      100.9755      117.9930      123.4599      128.1334       82.0800        0.0000        0.0000        0.0000        0.0000        0.0000        0.0000        0.0000        0.0000        0.0000        0.0000        0.0000        0.0000        0.0000        0.0000        0.0000        0.0000        0.0000        0.0000        0.0000        0.0000        0.0000        0.0000        0.0000        0.0000        0.0000        0.0000        0.0000        0.0000        0.0000        0.0000        0.0000        0.0000        0.0000        0.0000        0.0000        0.0000        0.0000        0.0000        0.0000        0.0000        0.0000        0.0000        0.0000        0.0000        0.0000        0.0000        0.0000        0.0000        0.0000
        0.0000        0.0000        0.0000        0.0000        0.0000        0.0000        0.0000        0.0000        0.0000        0.0000        0.0000        0.0000        0.0000        0.0000        0.0000        0.0000        0.0000        0.0000        0.0000        0.0000        0.0000        0.0000        0.0000        0.0000        0.0000        0.0000        0.0000        0.0000        0.0000        0.0000        2.2019        5.5486        3.1029        4.2097        2.2338        2.2493        3.9194       14.9383       13.5510       11.9760        9.7258       16.6521       19.1345       38.1287       57.8755       20.7508        9.5604       23.4680       21.1234       26.3127       29.8016       18.9003       28.3911       25.7364       52.7774       24.2471        3.1097        3.2751        7.0877        9.3769       10.6916        6.6087        4.4424        3.7120        4.9100        5.5433        9.0182        6.7019        4.6625        3.1623        3.4268        3.8660        4.0619        6.4210        6.6229        6.7538        9.7618        8.9205        8.4900        6.3936        5.2629        5.2694        5.3787        4.7708        5.1309        6.0991        7.5162        8.7473       10.0900        9.2673        8.3280        7.1679        6.7480        6.6206        9.0707        4.5825        4.9422        7.1857        4.8566        3.3391        4.1597        2.7068        2.2510        1.8076        1.8260        3.2744        4.2980        5.1823        5.8371        6.8792        6.0958       10.7690        7.0527       10.2321       12.6205       25.9974       29.1771       31.5857       36.3744       37.6869       34.6300       32.4584       30.6177       23.1263       21.7599       22.8191       26.4829       38.7731       47.1448       48.4996       63.2719       75.5793       79.2815      126.8735      189.4795      174.5513      136.8426      139.6383      142.8574      103.2245      112.4877      110.8626      115.2255      101.0494      109.2705      117.9006      106.5001      113.7431      118.9330      119.4645       94.1448       78.7866       71.0793       73.8682       65.9550       49.4173       44.4158       53.5142       59.4693       45.6390       34.2658       34.4370       49.2619       41.1031       45.9493       40.4658       48.1365       56.5198       56.9552       44.1977       46.9773       47.8762       49.1183       56.3281       50.8098       51.7858       54.7315       55.5932       52.0280       49.2311       53.6779       65.7004       83.5384       83.3587       79.9535       78.8946       76.0408       73.1165       88.0355       91.9776       91.9011      102.9334      107.5377      126.3420      117.0070      104.1840      116.6739      129.9826      139.8033      102.2100        0.0000        0.0000        0.0000        0.0000        0.0000        0.0000        0.0000        0.0000        0.0000        0.0000        0.0000        0.0000        0.0000        0.0000        0.0000        0.0000        0.0000        0.0000        0.0000        0.0000        0.0000        0.0000        0.0000        0.0000        0.0000        0.0000        0.0000        0.0000        0.0000        0.0000        0.0000        0.0000        0.0000        0.0000        0.0000        0.0000        0.0000        0.0000        0.0000        0.0000        0.0000        0.0000        0.0000        0.0000        0.0000        0.0000        0.0000        0.0000        0.0000
        0.0000        0.0000        0.0000        0.0000        0.0000        0.0000        0.0000        0.0000        0.0000        0.0000        0.0000        0.0000        0.0000        0.0000        0.0000        0.0000        0.0000        0.0000        0.0000        0.0000        0.0000        0.0000        0.0000        0.0000        0.0000        0.0000        0.0000        0.0000        0.0000        0.0000        0.0000        3.2645        4.5627        0.0000        0.0000        6.4415        3.0358        2.4930        9.2051       39.2958       30.7731       38.9639       49.7412       70.5114       46.2517       25.3679       60.5120       73.4091       54.5117       29.0348       42.0966       35.8072       50.9081       38.7964       21.5818        5.7659        1.0036        2.8426        3.0649        5.3296        8.9452        4.0479        1.6067        3.6211        6.2768        8.2114        5.2205        4.9621        3.3322        4.1348        6.3379        6.0408        2.7807        3.7640        9.5644       19.6990       15.0398        7.6176        7.6665        4.7208        4.2566        5.4746        5.3170        3.9480        2.9742        5.3118        6.7323        9.7667        9.7247        7.2619        6.6476        3.7963        7.7063        5.6862       13.1719        6.3207        3.7160        3.4467        6.3532        1.3741        0.3719        0.5608        0.4466        0.0878        0.6467        0.9914        0.4669        1.6846        1.8840        2.2863        2.8976        9.4118        9.7390       12.5907       20.8904       27.6023       29.9833       32.7794       31.4578       32.4258       33.4888       32.7201       29.4061       22.5580       22.7529       23.1667       30.9801       38.4789       52.4048       56.4187       65.6663       79.5235      103.5560      128.4301      172.6828      144.4882      115.1712      101.4149      109.4041       77.6154       87.4931       99.5856      103.3442       96.9915       94.6563      110.2627      110.8276      108.7786      100.5790      100.2012       80.9549       64.4728       60.8060       77.8720       72.9717       57.1797       50.4347       54.2301       63.7526       47.7209       60.4824       37.4835       51.6150       46.1864       51.5693       44.5493       45.5439       49.6572       56.0338       55.1978       56.0909       62.6592       60.7811       57.3974       56.8903       69.0776       67.0359       58.1220       61.8804       64.2093       67.5173       99.9782      111.3067      102.6247       90.5373       89.8069      103.2669       99.8454       99.1735      106.3043      115.0098      133.1341      128.6601      138.3038      147.2138      121.2098      137.3821      151.3035        0.0000        0.0000        0.0000        0.0000        0.0000        0.0000        0.0000        0.0000        0.0000        0.0000        0.0000        0.0000        0.0000        0.0000        0.0000        0.0000        0.0000        0.0000        0.0000        0.0000        0.0000        0.0000        0.0000        0.0000        0.0000        0.0000        0.0000        0.0000        0.0000        0.0000        0.0000        0.0000        0.0000        0.0000        0.0000        0.0000        0.0000        0.0000        0.0000        0.0000        0.0000        0.0000        0.0000        0.0000        0.0000        0.0000        0.0000        0.0000        0.0000        0.0000        0.0000
        0.0000        0.0000        0.0000        0.0000        0.0000        0.0000        0.0000        0.0000        0.0000        0.0000        0.0000        0.0000        0.0000        0.0000        0.0000        0.0000        0.0000        0.0000        0.0000        0.0000        0.0000        0.0000        0.0000        0.0000        0.0000        0.0000        0.0000        0.0000        0.0000        0.0000        0.0000        0.0000        0.0000        0.0000        0.0000        0.0000        0.0000        4.9498        4.3618       21.0031       43.5594       35.7853       45.2126       57.8953       75.0969       89.3954       99.2348       91.9314       71.0580       85.0427       84.4899       51.3419       37.3460       21.0086       17.1074        3.3219        2.4205        2.7627        1.7964        3.1196        4.1369        1.4625        2.6714        2.8119        5.3279        8.1616       10.4605        2.8169        4.8151       11.4500        5.7796        4.4209       11.4429       26.4830       29.2834       31.4070       18.5533       30.9401       19.5800       10.4241        7.1053       10.4091        6.2237        6.2938        2.6746        3.3906        4.6237       18.0918        5.9371       12.0891       16.4594        8.1470        4.8530        4.3569        2.9984        3.0526        3.0870        3.4163        3.7499        1.4454        0.4042        0.1012        0.4683        0.0776        0.2508        0.1974        0.1200        0.9677        1.2394        1.7004        2.3806        4.6806        7.8570       12.5039       20.7544       28.1046       27.8253       32.0949       30.0011       30.3226       32.7481       32.2857       28.4782       22.9093       22.1992       23.5208       24.0426       34.6252       42.4809       44.7756       61.6152       81.4074      103.4383      110.0575      129.2840      121.1504      100.4108      109.1169      104.9001       87.0494       77.6195       79.0682       82.6861       74.7025       75.2861       96.5957       88.4416       84.6772       87.2907       72.8026       65.0167       63.7020       60.8009       74.0308       82.3606       53.9551       53.1852       47.2155       35.5284       34.6902       44.4348       40.6556       39.3215       39.0638       35.5553       39.5784       48.0583       54.8602       46.9669       46.9853       56.5542       52.6529       48.6543       61.7231       66.1302       72.8267       55.5375       53.9182       64.3752       69.1951       98.0940      127.0768      149.2566      132.7093       96.9694      115.3986      142.7095      119.6323      117.8936      120.6822      139.6488      137.1777      142.9417      155.6093      160.2030      131.4565      136.1101        0.0000        0.0000        0.0000        0.0000        0.0000        0.0000        0.0000        0.0000        0.0000        0.0000        0.0000        0.0000        0.0000        0.0000        0.0000        0.0000        0.0000        0.0000        0.0000        0.0000        0.0000        0.0000        0.0000        0.0000        0.0000        0.0000        0.0000        0.0000        0.0000        0.0000        0.0000        0.0000        0.0000        0.0000        0.0000        0.0000        0.0000        0.0000        0.0000        0.0000        0.0000        0.0000        0.0000        0.0000        0.0000        0.0000        0.0000        0.0000        0.0000        0.0000        0.0000        0.0000
        0.0000        0.0000        0.0000        0.0000        0.0000        0.0000        0.0000        0.0000        0.0000        0.0000        0.0000        0.0000        0.0000        0.0000        0.0000        0.0000        0.0000        0.0000        0.0000        0.0000        0.0000        0.0000        0.0000        0.0000        0.0000        0.0000        0.0000        0.0000        0.0000        0.0000        0.0000        0.0000        0.0000        0.0000        0.0000        0.0000        0.0000        0.0000        0.0000        3.8092        6.0650       16.4383       36.9466       50.1325       33.3986       32.4762       35.0422       35.2155       49.1919       61.9963       63.4297       30.6793       18.8773        7.5257        2.3856        1.7438        1.0220        1.6450        1.2492        0.7179        0.3047        0.8438        0.3416        0.1780        0.2783        0.8243        4.7201        2.5123        5.9609        4.1588        2.7651        4.8058        7.7604       12.9041       16.5859       15.8838       19.4941       39.2436       18.8486       14.2657       15.3348       23.0010       13.6707       11.1965        3.2702        8.5741       11.0635        7.2035        6.6311       13.8981       35.0548       18.1484        5.0860        2.2297        1.9307        1.6274        2.3749        2.8533        2.6686        1.2885        0.8263        0.4694        0.5018        0.0000        0.0242        0.0000        0.0585        0.6307        0.9310        1.3677        1.9664        3.3396        6.1033       10.6018       16.6046       22.8014       26.1555       28.4626       29.7240       30.7959       33.3036       33.3765       27.6441       19.3663       17.5828       19.9022       23.5940       36.8857       42.0661       44.5129       45.2098       63.5871       89.3038       92.3875       99.1330      103.9700       92.5498       90.4742       94.1456       80.7602       72.1763       68.5225       59.0879       62.9541       72.1828       79.1476       70.9246       72.8024       72.3539       59.2490       57.3229       56.1944       62.9074       49.7800       51.5692       53.2612       53.0642       50.2536       66.4587       43.0515       59.1786       54.4823       44.0947       47.5625       45.3310       41.8639       46.0406       60.1982       49.0289       47.7934       50.0019       49.6220       54.2441       56.8555       67.7948       62.0206       58.9649       58.0478       67.6032      108.7852      144.5221      158.0491      151.4348      111.1733      108.9357      123.6295      135.9774      120.6556      121.9848      134.6367      135.5140      141.5812      147.3467      166.9946      158.9446      124.1573      149.3711        0.0000        0.0000        0.0000        0.0000        0.0000        0.0000        0.0000        0.0000        0.0000        0.0000        0.0000        0.0000        0.0000        0.0000        0.0000        0.0000        0.0000        0.0000        0.0000        0.0000        0.0000        0.0000        0.0000        0.0000        0.0000        0.0000        0.0000        0.0000        0.0000        0.0000        0.0000        0.0000        0.0000        0.0000        0.0000        0.0000        0.0000        0.0000        0.0000        0.0000        0.0000        0.0000        0.0000        0.0000        0.0000        0.0000        0.0000        0.0000        0.0000        0.0000        0.0000        0.0000
        0.0000        0.0000        0.0000        0.0000        0.0000        0.0000        0.0000        0.0000        0.0000        0.0000        0.0000        0.0000        0.0000        0.0000        0.0000        0.0000        0.0000        0.0000        0.0000        0.0000        0.0000        0.0000        0.0000        0.0000        0.0000        0.0000        0.0000        0.0000        0.0000        0.0000        0.0000        0.0000        0.0000        0.0000        0.0000        0.0000        0.0000        0.0000        0.0000        0.0000        0.9025        4.7423       11.8036        8.8763        0.9233       12.0446       21.9410       32.7927       45.2339       38.7122       19.1917        7.6784        8.5647       10.8883        4.8647        0.9376        0.5595        0.8297        0.2136        1.0444        1.7518        1.0913        0.5100        1.0532        1.6417        1.3025        5.3937        4.5778        3.9550        6.2866        8.2844        9.7385        7.6022        6.7309        8.5398        7.0071        8.7787        7.6904        8.1028        7.9052        5.9785        6.2999        5.8656       10.7627        7.8525        8.0000        4.9638        6.6748        8.8104       13.8591       13.9676        5.9241        3.5489        2.3576        1.7974        2.0867        1.2053        3.2694        2.2457        0.8757        1.5150        0.2829        0.3727        0.0149        0.0204        0.0102        0.0322        0.4438        0.6719        1.0369        1.5205        4.2909        5.3102        7.6759       11.9153       21.6016       24.0450       26.0665       26.4547       28.6969       31.9053       30.0241       29.3856       27.9679       26.0080       22.4781       23.7923       36.4600       41.0505       45.3834       53.6454       69.6561       69.0876       92.0255       81.5034       74.4979       90.7511       81.5284       91.8555       87.6379       76.6280       51.7835       55.3559       62.8590       63.4881       53.0459       53.2581       55.6041       60.4558       63.2654       68.8304       61.0320       61.8432       52.1999       50.0876       50.1765       69.5199       63.5583       67.8910       48.1126       50.4350       51.5277       49.7928       54.2673       43.8688       50.8979       60.0063       52.9289       46.2126       50.1536       46.8595       50.7630       60.4317       65.6616       73.0896       72.9309       70.7381       68.5039       96.7109      146.4455      145.0212      124.2312      115.5950      124.1229      120.4431      126.4027      136.5070      120.3445      123.8212      132.5394      136.2423      142.9227      146.3953      151.2901      142.1681      129.9857        0.0000        0.0000        0.0000        0.0000        0.0000        0.0000        0.0000        0.0000        0.0000        0.0000        0.0000        0.0000        0.0000        0.0000        0.0000        0.0000        0.0000        0.0000        0.0000        0.0000        0.0000        0.0000        0.0000        0.0000        0.0000        0.0000        0.0000        0.0000        0.0000        0.0000        0.0000        0.0000        0.0000        0.0000        0.0000        0.0000        0.0000        0.0000        0.0000        0.0000        0.0000        0.0000        0.0000        0.0000        0.0000        0.0000        0.0000        0.0000        0.0000        0.0000        0.0000        0.0000        0.0000
        0.0000        0.0000        0.0000        0.0000        0.0000        0.0000        0.0000        0.0000        0.0000        0.0000        0.0000        0.0000        0.0000        0.0000        0.0000        0.0000        0.0000        0.0000        0.0000        0.0000        0.0000        0.0000        0.0000        0.0000        0.0000        0.0000        0.0000        0.0000        0.0000        0.0000        0.0000        0.0000        0.0000        0.0000        0.0000        0.0000        0.0000        0.0000        0.0000        0.0000        0.0000        0.0000        0.0000        0.7556        2.7884        3.8266        5.7757       12.5193        3.5251        7.0128       55.0874       34.4433       35.5903       30.8129       32.5925       24.6889       15.4895       19.1680       20.8726       17.0579       23.0053       25.3209       17.7867       18.9079       20.4591       18.4015       20.6729       17.1940        8.4451        7.2519       10.5602       14.8132       21.2482       24.9995       19.4402       17.4456       21.9356       23.8509       17.7737       10.8969       13.7542       16.6022       15.5324       19.5133       19.3254       19.9829       20.1609       16.7822       17.7900       19.6642       14.9409       26.9326       28.7511        9.8128       11.2103        7.3807       10.8602        6.5275        7.8179        7.2817        4.1334        2.8964        1.9629        1.0842        0.2986        0.0445        0.0644        0.1169        0.3974        0.5865        0.5277        2.3017        1.3898        1.4007        4.6417       15.2022       17.4869       16.3847       16.7208       19.6971       23.3683       22.7433       21.2601       26.6836       27.4659       31.7156       26.9196       37.5552       51.3938       54.1661       57.5087       57.6172       70.1966       85.5319       82.8048       85.5574       84.6953       88.2962       99.4435       61.5256       62.2817       57.5791       55.0613       65.9061       59.5211       58.8573       61.4737       65.0966       61.3984       65.8995       73.5562       62.4899       64.2632       58.5863       59.4099       58.6505       67.6222       59.3449       64.7462       55.4081       47.9459       44.0218       47.9623       43.2916       49.3118       55.1309       59.9361       51.4363       46.9087       48.8799       46.6731       57.5189       63.9846       64.8610       68.4640       87.8992       82.5248       80.9447       98.1152      119.6201      108.0427      109.6374      114.2885      131.2985      138.5121      142.5931      138.3979      145.8811      157.8118      159.7182      150.4112      140.2039      143.0125      140.2673      137.5605       97.9200        0.0000        0.0000        0.0000        0.0000        0.0000        0.0000        0.0000        0.0000        0.0000        0.0000        0.0000        0.0000        0.0000        0.0000        0.0000        0.0000        0.0000        0.0000        0.0000        0.0000        0.0000        0.0000        0.0000        0.0000        0.0000        0.0000        0.0000        0.0000        0.0000        0.0000        0.0000        0.0000        0.0000        0.0000        0.0000        0.0000        0.0000        0.0000        0.0000        0.0000        0.0000        0.0000        0.0000        0.0000        0.0000        0.0000        0.0000        0.0000        0.0000        0.0000        0.0000        0.0000        0.0000
        0.0000        0.0000        0.0000        0.0000        0.0000        0.0000        0.0000        0.0000        0.0000        0.0000        0.0000        0.0000        0.0000        0.0000        0.0000        0.0000        0.0000        0.0000        0.0000        0.0000        0.0000        0.0000        0.0000        0.0000        0.0000        0.0000        0.0000        0.0000        0.0000        0.0000        0.0000        0.0000        0.0000        0.0000        0.0000        0.0000        0.0000        0.0000        0.0000        0.0000        0.0000        0.0000        0.0000        0.0000       21.3100       16.5254       30.3798        8.6581        2.2153       18.3008       71.7834       36.2178       40.1307       46.4543       35.0250       24.8947       24.4357       23.1424       27.3274       26.0926       28.1892       14.0140       11.2388       13.3374       12.0134        7.8367       13.5869       11.3049        7.8840       16.3310       23.9306       22.8395       23.6565       21.2907       18.8260       16.0580       26.8642       21.2846       26.5063       16.6337       12.5183       13.4719       11.1652       19.9555       24.7129       25.3786       22.9619       20.4752       27.2972       17.6041       22.8514       17.2361       25.4413       28.1301       10.7246        8.3458        8.0964       10.4585        9.4691        6.3422        4.9938        3.6789        2.5741        0.0051        0.0000        0.0175        0.0000        0.0791        0.2106        0.0432        0.1873        1.3198        1.9120        2.8589        3.1897        9.3053       13.5798       13.5884       15.7881       20.4097       19.8749       17.6741       18.7917       24.4250       25.6787       29.0004       27.2151       37.8962       44.5491       60.9897       69.4164       77.4023      114.3424       90.7902       77.6184       63.1663       74.3783       74.9212       62.3012       61.5670       59.6836       50.6464       60.9258       71.6960       64.5312       60.0025       61.1360       63.6741       69.6901       79.8792       78.6908       64.0152       66.8500       60.6494       58.0180       65.9784       58.3727       57.6093       60.1054       45.0542       47.4080       48.2489       47.7276       48.7780       49.5865       53.9869       51.6905       55.0164       48.7852       46.2024       46.7077       53.3260       73.2571       66.1585       93.9907       82.2881       88.1000       88.3862      101.1658      115.9777      125.4072      116.0328      125.7642      126.8313      148.2672      141.0396      134.4467      142.8592      161.7729      164.5423      154.9528      140.7795      142.4525      163.8750      143.3570      129.2100        0.0000        0.0000        0.0000        0.0000        0.0000        0.0000        0.0000        0.0000        0.0000        0.0000        0.0000        0.0000        0.0000        0.0000        0.0000        0.0000        0.0000        0.0000        0.0000        0.0000        0.0000        0.0000        0.0000        0.0000        0.0000        0.0000        0.0000        0.0000        0.0000        0.0000        0.0000        0.0000        0.0000        0.0000        0.0000        0.0000        0.0000        0.0000        0.0000        0.0000        0.0000        0.0000        0.0000        0.0000        0.0000        0.0000        0.0000        0.0000        0.0000        0.0000        0.0000        0.0000        0.0000
        0.0000        0.0000        0.0000        0.0000        0.0000        0.0000        0.0000        0.0000        0.0000        0.0000        0.0000        0.0000        0.0000        0.0000        0.0000        0.0000        0.0000        0.0000        0.0000        0.0000        0.0000        0.0000        0.0000        0.0000        0.0000        0.0000        0.0000        0.0000        0.0000        0.0000        0.0000        0.0000        0.0000        0.0000        0.0000        0.0000        0.0000        0.0000        0.0000        0.0000        0.0000        0.0000        0.0000        0.0000        0.0000        0.0000       34.6128       26.3792       34.1312        3.4130        1.6643        3.2699        8.2860       24.2350       10.9870       12.0998       12.5195       14.6076       30.7456       26.7824       26.0832       18.9212       12.1677        9.3284        7.9668        9.5793        7.4818       15.3527       14.5412       21.0620       18.2537       15.1225       14.2811       21.3882       13.1419        6.8903        7.1489        4.6047        4.3151        6.7567        6.7666        8.8031       10.6571       23.0726       26.2060       28.2229       25.2386       20.5485       17.9852       18.9993       25.1962       20.7967       25.7545        9.0236        9.6007        5.2233        7.3993        9.2952        6.0027        5.3907        5.1924        6.7868        3.9196        0.0156        0.0000        0.0000        0.0000        0.0849        0.2047        0.0789        0.0736        0.7551        0.9642        1.7801        3.5795        9.2872       10.7852       11.8110       13.3680       18.4823       19.4227       14.5331       17.5925       19.8460       21.2972       31.0710       23.5051       32.4826       40.7941       57.4166       53.1938       52.0217       67.4651       57.9255       50.9998       58.2904       75.5394       69.9523       61.4025       76.1708       49.6330       64.0523       84.0911       71.9318       64.3467       59.1630       63.8438       71.6040       78.8301       78.1112       71.8453       67.4921       62.7436       68.9664       69.0523       54.2229       47.8412       49.3343       48.2854       43.4786       43.5065       45.9274       54.0345       53.0226       51.9907       53.8789       57.4627       62.0740       45.9273       42.0163       47.1200       50.8356       52.7707       71.0680       83.3506       86.8507      101.1811       99.7104      122.2464      120.0771      121.4498      112.6895      133.1146      129.8246      140.5841      141.7310      140.0833      146.1944      160.5253      156.7502      149.0706      137.4709      144.7948      147.3950      147.8678      124.5600        0.0000        0.0000        0.0000        0.0000        0.0000        0.0000        0.0000        0.0000        0.0000        0.0000        0.0000        0.0000        0.0000        0.0000        0.0000        0.0000        0.0000        0.0000        0.0000        0.0000        0.0000        0.0000        0.0000        0.0000        0.0000        0.0000        0.0000        0.0000        0.0000        0.0000        0.0000        0.0000        0.0000        0.0000        0.0000        0.0000        0.0000        0.0000        0.0000        0.0000        0.0000        0.0000        0.0000        0.0000        0.0000        0.0000        0.0000        0.0000        0.0000        0.0000        0.0000        0.0000        0.0000
        0.0000        0.0000        0.0000        0.0000        0.0000        0.0000        0.0000        0.0000        0.0000        0.0000        0.0000        0.0000        0.0000        0.0000        0.0000        0.0000        0.0000        0.0000        0.0000        0.0000        0.0000        0.0000        0.0000        0.0000        0.0000        0.0000        0.0000        0.0000        0.0000        0.0000        0.0000        0.0000        0.0000        0.0000        0.0000        0.0000        0.0000        0.0000        0.0000        0.0000        0.0000        0.0000        0.0000        0.0000        0.0000        0.0000        0.0000        3.3794       10.3736       16.4673        9.6512        8.0575        2.9428        2.9253        3.4730        8.2403       13.8907        9.4104        9.3287       10.4011        8.0902        7.7465        7.8905        3.9971        7.0479        5.6766        4.6749        4.3683        4.1614        5.3363        8.3831       11.1135       12.8859       11.5613       10.4618        7.4010        6.5727        5.2321       11.7615        9.3946        9.8639       10.4524       12.1080       21.3274       26.1838       22.8027       19.9997       15.7025       12.6055       12.8101       13.5040       10.4301       10.6827        8.9248        5.2576        2.6525        3.9658        3.0001        4.6890        7.0377        7.8202        6.7790        5.1766        0.1705        0.0601        0.0646        0.0375        0.0726        0.0830        0.0868        0.1574        1.4871        1.8710        1.1431        1.7848        7.2842       10.1643       12.0906       12.2464       14.6303       14.2603       15.9554       18.1969       25.0892       24.2738       23.2120       27.1861       28.2896       34.0677       42.0610       48.0118       39.6045       40.1235       49.7048       62.5636       61.0372       58.6450       59.3829       61.3680       56.2603       63.4752       79.2834       83.1082       67.9042       57.0706       56.3142       56.6842       59.1627       65.7226       69.7389       65.5236       61.5023       63.5989       63.8822       60.1687       45.3533       51.6897       52.3606       55.9516       43.0834       45.3808       48.5231       58.2580       56.3036       51.6719       55.5719       55.1687       46.4477       50.5771       45.3931       51.8173       54.3569       58.4282       74.3404       89.2741       93.8634      108.5678      116.1272      143.4620      154.4207      144.4324      120.3796      123.3495      131.4613      127.7419      133.9866      138.0674      147.8901      147.4934      151.4649      156.5482      145.1448      148.0256      152.4178      162.3925        0.0000        0.0000        0.0000        0.0000        0.0000        0.0000        0.0000        0.0000        0.0000        0.0000        0.0000        0.0000        0.0000        0.0000        0.0000        0.0000        0.0000        0.0000        0.0000        0.0000        0.0000        0.0000        0.0000        0.0000        0.0000        0.0000        0.0000        0.0000        0.0000        0.0000        0.0000        0.0000        0.0000        0.0000        0.0000        0.0000        0.0000        0.0000        0.0000        0.0000        0.0000        0.0000        0.0000        0.0000        0.0000        0.0000        0.0000        0.0000        0.0000        0.0000        0.0000        0.0000        0.0000        0.0000
        0.0000        0.0000        0.0000        0.0000        0.0000        0.0000        0.0000        0.0000        0.0000        0.0000        0.0000        0.0000        0.0000        0.0000        0.0000        0.0000        0.0000        0.0000        0.0000        0.0000        0.0000        0.0000        0.0000        0.0000        0.0000        0.0000        0.0000        0.0000        0.0000        0.0000        0.0000        0.0000        0.0000        0.0000        0.0000        0.0000        0.0000        0.0000        0.0000        0.0000        0.0000        0.0000        0.0000        0.0000        0.0000        0.0000        0.0000        0.0000        0.0000        0.0000       69.1969       20.9101       18.3317       11.4305        6.9079       19.9467       27.8295       21.4704       18.1333       11.3433        6.8501        6.2463        6.5535        7.3563        5.3141        8.1353        0.0000        0.0000        6.8966        8.0194        6.8386       10.3233       16.6767       20.4773       21.5471       18.5657       19.4223       21.7845       19.2839       16.6696       16.3051       17.1060       17.1406       16.4653       16.1209       18.2562       17.7550       12.9493       10.6213        0.0000        0.0000        0.0000        0.0000       24.3666       22.6522        9.9843        9.7433       10.4145        0.0000       10.4192       13.0397       13.6734       12.6715        3.2986        1.8614        0.9846        0.7108        0.0000        0.0000        0.0667        0.5720        1.0286        1.3890        0.5900        1.1441        5.0368        6.7074        7.4765        8.2001       11.6089       12.9435       14.6244       15.1411       20.6285       24.5469       25.9057       27.5826       34.2789       33.5993       30.0215       33.4061       31.2913       42.7849       46.0366       56.0129       58.6111       62.0529       61.2527       71.2060       72.4436       64.6305       63.7617       56.3391       50.1156       48.4774       45.7279       45.3637       51.8774       56.8067       58.9260       59.6019       54.5672       48.2686       47.5578       49.3682       53.4562       53.2091       51.5680       43.5770       41.4607       47.7079       51.0388       56.7427       58.4920       59.0674       61.4334       56.8217       54.8175       56.0040       58.2766       66.0299       69.5979       72.2326       83.8055      106.3104      113.8087      127.9236      122.8702      128.4602      136.7692      136.5971      118.8167      119.4240      122.9518      122.6016      128.5128      133.7605      137.0100      146.5398      152.5502      167.6015      156.9758      142.2640        0.0000        0.0000        0.0000        0.0000        0.0000        0.0000        0.0000        0.0000        0.0000        0.0000        0.0000        0.0000        0.0000        0.0000        0.0000        0.0000        0.0000        0.0000        0.0000        0.0000        0.0000        0.0000        0.0000        0.0000        0.0000        0.0000        0.0000        0.0000        0.0000        0.0000        0.0000        0.0000        0.0000        0.0000        0.0000        0.0000        0.0000        0.0000        0.0000        0.0000        0.0000        0.0000        0.0000        0.0000        0.0000        0.0000        0.0000        0.0000        0.0000        0.0000        0.0000        0.0000        0.0000        0.0000        0.0000        0.0000
        0.0000        0.0000        0.0000        0.0000        0.0000        0.0000        0.0000        0.0000        0.0000        0.0000        0.0000        0.0000        0.0000        0.0000        0.0000        0.0000        0.0000        0.0000        0.0000        0.0000        0.0000        0.0000        0.0000        0.0000        0.0000        0.0000        0.0000        0.0000        0.0000        0.0000        0.0000        0.0000        0.0000        0.0000        0.0000        0.0000        0.0000        0.0000        0.0000        0.0000        0.0000        0.0000        0.0000        0.0000        0.0000        0.0000        0.0000        0.0000        0.0000        0.0000        0.0000        0.0000        0.0000        0.0000        0.0000       17.0620       16.4923       20.8285        0.0000        0.0000        0.0000        8.5498        6.2968        2.3556        1.3635        0.0000        0.0000        0.0000        0.0000        0.0000        0.0000        0.0000       12.5864       15.0088       19.0663       26.1216       29.3913       24.9201       23.8131       22.5048       20.4160       18.2390       18.5276       15.0262       16.1851       15.0886       14.3292       20.6610        0.0000        0.0000        0.0000        0.0000        0.0000        0.0000       43.8184       15.3907        0.0000        0.0000        0.0000       16.8739       15.2457       12.9133       10.1456        3.8359        2.2606        1.3684        1.0057        0.0220        0.1065        0.4209        0.6261        0.3466        0.2041        0.7014        0.6535        4.5661        5.2781        6.5853        7.9057       10.9423       13.6602       15.1609       15.8866       23.2556       20.8796       22.6074       23.4453       28.6308       24.9987       34.8874       35.2728       29.3999       29.7047       38.8147       46.4319       58.8484       69.4852       66.8365       57.6287       65.1950       67.0586       51.6048       52.1698       46.4607       42.5770       47.7157       48.5356       53.4845       54.9627       56.5158       54.6962       52.5540       45.2912       45.1293       47.9335       52.2855       51.2141       50.4534       44.7207       45.1075       51.2706       53.5889       57.7419       56.1972       55.8335       63.0081       55.1248       58.5383       63.3461       68.6727       77.9555       92.5369       98.8387      127.0984      119.6628      136.4274      128.3334      145.1960      151.4474      133.4645      123.2054      112.5770      118.3009      121.0649      122.3937      130.3320      139.6617      142.2292      145.5803      153.9794      176.7725      198.5005      169.0191        0.0000        0.0000        0.0000        0.0000        0.0000        0.0000        0.0000        0.0000        0.0000        0.0000        0.0000        0.0000        0.0000        0.0000        0.0000        0.0000        0.0000        0.0000        0.0000        0.0000        0.0000        0.0000        0.0000        0.0000        0.0000        0.0000        0.0000        0.0000        0.0000        0.0000        0.0000        0.0000        0.0000        0.0000        0.0000        0.0000        0.0000        0.0000        0.0000        0.0000        0.0000        0.0000        0.0000        0.0000        0.0000        0.0000        0.0000        0.0000        0.0000        0.0000        0.0000        0.0000        0.0000        0.0000        0.0000        0.0000
        0.0000        0.0000        0.0000        0.0000        0.0000        0.0000        0.0000        0.0000        0.0000        0.0000        0.0000        0.0000        0.0000        0.0000        0.0000        0.0000        0.0000        0.0000        0.0000        0.0000        0.0000        0.0000        0.0000        0.0000        0.0000        0.0000        0.0000        0.0000        0.0000        0.0000        0.0000        0.0000        0.0000        0.0000        0.0000        0.0000        0.0000        0.0000        0.0000        0.0000        0.0000        0.0000        0.0000        0.0000        0.0000        0.0000        0.0000        0.0000        0.0000        0.0000        0.0000        0.0000        0.0000        0.0000        0.0000        0.0000        0.0000        0.0000        0.0000        0.0000        0.0000        6.0387        4.9164        1.6648        1.1230        0.0000        0.0000        0.0000        0.0000        0.0000        0.0000        0.0000        0.0000       15.9070       19.2249       24.5200       27.5038       28.6990       27.7975       24.0379       22.4585       19.8360       20.7519       15.8516       13.3938        0.0000        0.0000        0.0000        0.0000        0.0000        0.0000        0.0000        0.0000        0.0000        0.0000        0.0000        0.0000        0.0000        0.0000        0.0000       15.9383       12.5075       11.6978        4.0983        2.5855        1.7497        1.3170        0.3294        0.1758        0.5676        0.5670        0.7141        0.1011        0.0948        0.2395        4.0303        7.4588        7.3275        9.0636       14.5682       16.6853       17.8773       17.7298       20.7495       18.6293       16.9342       19.1271       26.5948       26.3558       27.0081       29.2967       33.6676       37.5076       45.9368       59.3452       71.4621       75.1918       65.4067       56.0918       52.2530       48.6799       51.8553       49.5695       45.4065       43.8792       45.8029       47.1308       49.4865       55.1926       51.7682       52.6876       47.0237       40.5849       40.0304       44.9396       46.9924       52.7320       52.9478       49.8584       46.8375       51.5436       50.9979       53.5293       53.0891       55.5976       63.7790       64.1207       69.4834       78.4097       85.8872       92.2738      114.5405      146.9407      130.4338      146.7735      142.1790      130.7240      126.5094      129.6238      117.0380      121.2009      115.4167      120.9772      126.0224      128.5307      142.2750      147.1071      163.0028      164.2275      161.7256      193.1120      162.7366        0.0000        0.0000        0.0000        0.0000        0.0000        0.0000        0.0000        0.0000        0.0000        0.0000        0.0000        0.0000        0.0000        0.0000        0.0000        0.0000        0.0000        0.0000        0.0000        0.0000        0.0000        0.0000        0.0000        0.0000        0.0000        0.0000        0.0000        0.0000        0.0000        0.0000        0.0000        0.0000        0.0000        0.0000        0.0000        0.0000        0.0000        0.0000        0.0000        0.0000        0.0000        0.0000        0.0000        0.0000        0.0000        0.0000        0.0000        0.0000        0.0000        0.0000        0.0000        0.0000        0.0000        0.0000        0.0000        0.0000        0.0000
        0.0000        0.0000        0.0000        0.0000        0.0000        0.0000        0.0000        0.0000        0.0000        0.0000        0.0000        0.0000        0.0000        0.0000        0.0000        0.0000        0.0000        0.0000        0.0000        0.0000        0.0000        0.0000        0.0000        0.0000        0.0000        0.0000        0.0000        0.0000        0.0000        0.0000        0.0000        0.0000        0.0000        0.0000        0.0000        0.0000        0.0000        0.0000        0.0000        0.0000        0.0000        0.0000        0.0000        0.0000        0.0000        0.0000        0.0000        0.0000        0.0000        0.0000        0.0000        0.0000        0.0000        0.0000        0.0000        0.0000        0.0000        0.0000        0.0000        0.0000        0.0000        0.0000        5.3792        2.0244        0.0000        0.0000        0.0000        0.0000        0.0000        0.0000        0.0000        0.0000        0.0000        0.0000       20.1327       24.9759       29.5784       31.4988       29.3596       26.8612       23.5843       22.5788       21.0457       15.3284        0.0000        0.0000        0.0000        0.0000        0.0000        0.0000        0.0000        0.0000        0.0000        0.0000        0.0000        0.0000        0.0000        0.0000        0.0000        0.0000        0.0000       10.1606        9.2314        3.7026        2.7609        2.1114        2.0413        1.3960        0.5320        0.6388        0.4025        0.1462        0.1082        0.1013        0.1146        4.8822        7.7408        9.0261        9.0836       15.4732       16.4909       17.7257       17.4833       18.0065       16.0150       18.3171       19.4313       21.6508       21.8822       24.0146       29.4483       39.0135       46.9173       51.3446       68.9043       79.2799       66.6649       50.8498       54.8215       55.3624       46.1286       42.8143       52.8098       46.5116       46.1881       51.9309       50.1302       54.9256       58.7850       51.0421       48.3261       39.2040       40.4729       43.2242       46.3590       54.0996       51.6279       49.9188       49.7482       46.6369       49.0189       54.4189       59.1592       58.7885       64.7107       70.5170       80.5241       86.6728       91.9641      100.5751      110.5566      138.7999      149.1399      117.3409      117.9173      123.3924      127.7435      121.9932      134.4117      124.8988      129.7376      139.8488      124.7710      133.2064      137.8702      141.7751      152.9182      164.3017      182.8126      229.2514      198.4280        0.0000        0.0000        0.0000        0.0000        0.0000        0.0000        0.0000        0.0000        0.0000        0.0000        0.0000        0.0000        0.0000        0.0000        0.0000        0.0000        0.0000        0.0000        0.0000        0.0000        0.0000        0.0000        0.0000        0.0000        0.0000        0.0000        0.0000        0.0000        0.0000        0.0000        0.0000        0.0000        0.0000        0.0000        0.0000        0.0000        0.0000        0.0000        0.0000        0.0000        0.0000        0.0000        0.0000        0.0000        0.0000        0.0000        0.0000        0.0000        0.0000        0.0000        0.0000        0.0000        0.0000        0.0000        0.0000        0.0000        0.0000        0.0000
        0.0000        0.0000        0.0000        0.0000        0.0000        0.0000        0.0000        0.0000        0.0000        0.0000        0.0000        0.0000        0.0000        0.0000        0.0000        0.0000        0.0000        0.0000        0.0000        0.0000        0.0000        0.0000        0.0000        0.0000        0.0000        0.0000        0.0000        0.0000        0.0000        0.0000        0.0000        0.0000        0.0000        0.0000        0.0000        0.0000        0.0000        0.0000        0.0000        0.0000        0.0000        0.0000        0.0000        0.0000        0.0000        0.0000        0.0000        0.0000        0.0000        0.0000        0.0000        0.0000        0.0000        0.0000        0.0000        0.0000        0.0000        0.0000        0.0000        0.0000        0.0000        0.0000        0.0000        0.0000        0.0000        0.0000        0.0000        0.0000        0.0000        0.0000        0.0000        0.0000        0.0000        0.0000       12.8745       23.4234       31.3164       31.1737       31.5307       26.7747       26.1978       23.4332       23.6497        0.0000        0.0000        0.0000        0.0000        0.0000        0.0000        0.0000        0.0000        0.0000        0.0000        0.0000        0.0000        0.0000        0.0000        0.0000        0.0000        0.0000        0.0000        7.3135        6.2755        5.5551        4.7052        4.4000        5.5017        2.9779        3.1128        2.5363        1.8436        2.9899        3.5125        4.1655        5.9704        8.1817       10.8266       11.4438       15.4158       15.6996       21.4235       22.3744       20.5619       19.2410       16.5237       19.8705       23.6048       27.9132       27.3640       31.0441       36.5684       50.2747       54.5951       63.4485       71.1098       66.1715       60.4440       51.8880       52.7247       47.8999       48.4030       47.6739       51.1082       44.8592       44.7194       48.9617       52.2534       49.6586       45.2513       44.6646       40.8358       39.9279       45.8847       45.3001       43.2952       38.5081       36.2817       34.2164       41.0865       54.9601       52.7539       52.2017       56.5170       57.0980       70.0061       83.5146       87.9205       94.2392      101.1856      104.2988      112.4530      132.0227      138.8565      130.9561      133.7946      130.1631      130.7480      143.1760      150.8504      150.6942      160.2457      155.9501      157.3316      159.7471      152.5512      158.9560      185.1647      188.9521      268.4292      399.5495      272.0092        0.0000        0.0000        0.0000        0.0000        0.0000        0.0000        0.0000        0.0000        0.0000        0.0000        0.0000        0.0000        0.0000        0.0000        0.0000        0.0000        0.0000        0.0000        0.0000        0.0000        0.0000        0.0000        0.0000        0.0000        0.0000        0.0000        0.0000        0.0000        0.0000        0.0000        0.0000        0.0000        0.0000        0.0000        0.0000        0.0000        0.0000        0.0000        0.0000        0.0000        0.0000        0.0000        0.0000        0.0000        0.0000        0.0000        0.0000        0.0000        0.0000        0.0000        0.0000        0.0000        0.0000        0.0000        0.0000        0.0000        0.0000        0.0000
        0.0000        0.0000        0.0000        0.0000        0.0000        0.0000        0.0000        0.0000        0.0000        0.0000        0.0000        0.0000        0.0000        0.0000        0.0000        0.0000        0.0000        0.0000        0.0000        0.0000        0.0000        0.0000        0.0000        0.0000        0.0000        0.0000        0.0000        0.0000        0.0000        0.0000        0.0000        0.0000        0.0000        0.0000        0.0000        0.0000        0.0000        0.0000        0.0000        0.0000        0.0000        0.0000        0.0000        0.0000        0.0000        0.0000        0.0000        0.0000        0.0000        0.0000        0.0000        0.0000        0.0000        0.0000        0.0000        0.0000        0.0000        0.0000        0.0000        0.0000        0.0000        0.0000        0.0000        0.0000        0.0000        0.0000        0.0000        0.0000        0.0000        0.0000        0.0000        0.0000        0.0000        0.0000        0.0000        0.0000        0.0000        0.0000        0.0000        0.0000        0.0000        0.0000        0.0000        0.0000        0.0000        0.0000        0.0000        0.0000        0.0000        0.0000        0.0000        0.0000        0.0000        0.0000        0.0000        0.0000        0.0000        0.0000        0.0000        0.0000        0.0000        5.6330        5.3885        5.2341        5.5461        7.4446        6.1328        3.3471        3.9510        3.0533        4.2649        4.7507        5.1048        5.7623        5.9686        8.7569       10.5519       13.0965       14.9960       15.7569       16.8095       21.2760       18.0037       15.9686       19.3012       20.0991       23.8140       24.8059       25.8818       39.3516       47.9287       48.9823       64.1988       66.1061       60.8126       60.6299       68.8932       59.7757       52.0088       48.3747       46.9159       48.1861       51.4415       47.4055       47.7052       49.5786       52.8641       43.7797       43.1431       42.3823       44.0556       48.0459       47.1204       46.1567       44.1332       39.2384       35.8204       38.6192       42.7639       54.8583       51.1459       52.6310       60.2541       64.3047       68.8672       79.6011       91.2451       99.8174      106.6099      109.4763      116.8315      141.0168      137.3008      131.6429      133.4210      140.9702      142.3991      145.1827      154.3571      156.6056      171.3158      175.9106      162.3658      167.7400      157.1817      164.7295      178.7528      170.9421      239.5446      259.2567        0.0000        0.0000        0.0000        0.0000        0.0000        0.0000        0.0000        0.0000        0.0000        0.0000        0.0000        0.0000        0.0000        0.0000        0.0000        0.0000        0.0000        0.0000        0.0000        0.0000        0.0000        0.0000        0.0000        0.0000        0.0000        0.0000        0.0000        0.0000        0.0000        0.0000        0.0000        0.0000        0.0000        0.0000        0.0000        0.0000        0.0000        0.0000        0.0000        0.0000        0.0000        0.0000        0.0000        0.0000        0.0000        0.0000        0.0000        0.0000        0.0000        0.0000        0.0000        0.0000        0.0000        0.0000        0.0000        0.0000        0.0000        0.0000        0.0000
        0.0000        0.0000        0.0000        0.0000        0.0000        0.0000        0.0000        0.0000        0.0000        0.0000        0.0000        0.0000        0.0000        0.0000        0.0000        0.0000        0.0000        0.0000        0.0000        0.0000        0.0000        0.0000        0.0000        0.0000        0.0000        0.0000        0.0000        0.0000        0.0000        0.0000        0.0000        0.0000        0.0000        0.0000        0.0000        0.0000        0.0000        0.0000        0.0000        0.0000        0.0000        0.0000        0.0000        0.0000        0.0000        0.0000        0.0000        0.0000        0.0000        0.0000        0.0000        0.0000        0.0000        0.0000        0.0000        0.0000        0.0000        0.0000        0.0000        0.0000        0.0000        0.0000        0.0000        0.0000        0.0000        0.0000        0.0000        0.0000        0.0000        0.0000        0.0000        0.0000        0.0000        0.0000        0.0000        0.0000        0.0000        0.0000        0.0000        0.0000        0.0000        0.0000        0.0000        0.0000        0.0000        0.0000        0.0000        0.0000        0.0000        0.0000        0.0000        0.0000        0.0000        0.0000        0.0000        0.0000        0.0000        0.0000        0.0000        0.0000        0.0000        4.7337        4.8838        5.4900        7.4664        7.2518        6.6939        5.5220        6.4010        5.2874        6.2669        6.3214        5.6390        5.6243        6.5257       10.1581       11.6064       15.3279       18.1256       20.5232       18.9244       18.1655       16.9383       18.2087       20.3577       20.7023       23.8050       23.6355       27.8769       39.2989       40.5315       53.3436       72.7685       89.0881       73.4294       61.3431       72.6239       59.1096       51.5272       49.5205       45.2528       45.4378       43.4320       39.8358       46.0472       47.0167       46.0330       36.1521       37.0075       42.6860       46.7184       46.3924       48.5034       47.6918       44.9985       39.2749       43.5829       43.4364       47.2020       52.0427       56.7294       61.5157       70.8093       75.1575       79.4097       80.2437       84.7525       86.0170       95.3350      108.5555      110.6273      140.3241      134.8326      135.2050      147.9013      149.2081      149.5109      151.3010      158.4598      173.1560      179.1757      169.9961      167.4115      174.2354      176.4262      166.0534      182.7002      178.7512      300.8810      233.4348        0.0000        0.0000        0.0000        0.0000        0.0000        0.0000        0.0000        0.0000        0.0000        0.0000        0.0000        0.0000        0.0000        0.0000        0.0000        0.0000        0.0000        0.0000        0.0000        0.0000        0.0000        0.0000        0.0000        0.0000        0.0000        0.0000        0.0000        0.0000        0.0000        0.0000        0.0000        0.0000        0.0000        0.0000        0.0000        0.0000        0.0000        0.0000        0.0000        0.0000        0.0000        0.0000        0.0000        0.0000        0.0000        0.0000        0.0000        0.0000        0.0000        0.0000        0.0000        0.0000        0.0000        0.0000        0.0000        0.0000        0.0000        0.0000        0.0000
        0.0000        0.0000        0.0000        0.0000        0.0000        0.0000        0.0000        0.0000        0.0000        0.0000        0.0000        0.0000        0.0000        0.0000        0.0000        0.0000        0.0000        0.0000        0.0000        0.0000        0.0000        0.0000        0.0000        0.0000        0.0000        0.0000        0.0000        0.0000        0.0000        0.0000        0.0000        0.0000        0.0000        0.0000        0.0000        0.0000        0.0000        0.0000        0.0000        0.0000        0.0000        0.0000        0.0000        0.0000        0.0000        0.0000        0.0000        0.0000        0.0000        0.0000        0.0000        0.0000        0.0000        0.0000        0.0000        0.0000        0.0000        0.0000        0.0000        0.0000        0.0000        0.0000        0.0000        0.0000        0.0000        0.0000        0.0000        0.0000        0.0000        0.0000        0.0000        0.0000        0.0000        0.0000        0.0000        0.0000        0.0000        0.0000        0.0000        0.0000        0.0000        0.0000        0.0000        0.0000        0.0000        0.0000        0.0000        0.0000        0.0000        0.0000        0.0000        0.0000        0.0000        0.0000        0.0000        0.0000        0.0000        0.0000        0.0000        0.0000        3.6778        4.4205        4.9657        6.0386        7.9360        8.5467        9.3577        8.2949        7.2056        9.1468        7.5102        8.6719        7.2587        7.3040        8.4663       11.8996       13.5252       14.3085       40.9238       25.5973       24.3028       18.1941       16.1337       17.2243       16.6021       18.0045       30.1983       28.6017       29.0961       34.3276       37.9507       49.9788       69.2282       73.3548       70.3347       63.4137       65.2810       50.8624       52.2124       42.5575       43.0442       42.9325       50.5405       40.9515       44.3373       44.9876       39.8891       35.3036       37.0870       39.9935       47.9424       47.7445       47.5866       45.3693       44.8048       42.6209       41.2054       47.1988       46.6624       58.8287       60.8790       70.9075       81.5333       74.8203       74.4340       74.3736       75.2502       89.7637       99.1921      116.8769      108.9012      138.0131      145.9750      151.9658      151.4675      156.3999      159.6686      159.8958      164.0651      169.6374      168.8637      166.0896      176.2597      183.0153      176.0714      176.9852      190.5541      315.9485        0.0000        0.0000        0.0000        0.0000        0.0000        0.0000        0.0000        0.0000        0.0000        0.0000        0.0000        0.0000        0.0000      410.2801        0.0000        0.0000        0.0000      353.0700        0.0000        0.0000        0.0000        0.0000        0.0000        0.0000        0.0000        0.0000        0.0000        0.0000        0.0000        0.0000        0.0000        0.0000        0.0000        0.0000        0.0000        0.0000        0.0000        0.0000        0.0000        0.0000        0.0000        0.0000        0.0000        0.0000        0.0000        0.0000        0.0000        0.0000        0.0000        0.0000        0.0000        0.0000        0.0000        0.0000        0.0000        0.0000        0.0000        0.0000        0.0000        0.0000        0.0000
        0.0000        0.0000        0.0000        0.0000        0.0000        0.0000        0.0000        0.0000        0.0000        0.0000        0.0000        0.0000        0.0000        0.0000        0.0000        0.0000        0.0000        0.0000        0.0000        0.0000        0.0000        0.0000        0.0000        0.0000        0.0000        0.0000        0.0000        0.0000        0.0000        0.0000        0.0000        0.0000        0.0000        0.0000        0.0000        0.0000        0.0000        0.0000        0.0000        0.0000        0.0000        0.0000        0.0000        0.0000        0.0000        0.0000        0.0000        0.0000        0.0000        0.0000        0.0000        0.0000        0.0000        0.0000        0.0000        0.0000        0.0000        0.0000        0.0000        0.0000        0.0000        0.0000        0.0000        0.0000        0.0000        0.0000        0.0000        0.0000        0.0000        0.0000        0.0000        0.0000        0.0000        0.0000        0.0000        0.0000        0.0000        0.0000        0.0000        0.0000        0.0000        0.0000        0.0000        0.0000        0.0000        0.0000        0.0000        0.0000        0.0000        0.0000        0.0000        0.0000        0.0000        0.0000        0.0000        0.0000        0.0000        0.0000        0.0000        0.0000        3.7735        3.7297        4.7927        6.7181        8.6317        9.4610       10.8237      129.8579       45.5397       16.6252       14.9559       15.9448       16.2759       15.1431       14.3879       13.7284       17.8488       17.7829       17.3316       14.3804       14.1590       14.9271       14.7318       17.2995       18.7137       26.2056       24.8313       23.6921       27.4392       43.7968       62.1584       52.1724       46.7392       58.1980       60.1557       61.0470       49.7591       49.9922       45.7154       39.6741       45.4596       51.5246       49.0695       41.6143       41.9568       41.1809       39.2690       35.6168       37.1702       39.1064       43.9745       44.1144       43.2231       43.4121       45.7712       44.2444       42.2966       48.6204       50.1935       58.1226       66.3217       72.3348       67.6160       66.1747       69.7187       77.4450       87.4397      106.2347      111.9647      122.9642      131.1041      146.1640      168.4575      173.2970      175.1041      175.5800      171.4733      173.1877      175.7915      179.4895      188.2302      193.0145      204.6877      172.3882      169.0658      176.5192      203.9556      498.9339        0.0000        0.0000        0.0000        0.0000        0.0000        0.0000        0.0000        0.0000        0.0000        0.0000        0.0000        0.0000      438.9898      462.2999      519.7499        0.0000      447.7800      452.7899        0.0000        0.0000        0.0000        0.0000        0.0000        0.0000        0.0000        0.0000        0.0000        0.0000        0.0000        0.0000        0.0000        0.0000        0.0000        0.0000        0.0000        0.0000        0.0000        0.0000        0.0000        0.0000        0.0000        0.0000        0.0000        0.0000        0.0000        0.0000        0.0000        0.0000        0.0000        0.0000        0.0000        0.0000        0.0000        0.0000        0.0000        0.0000        0.0000        0.0000        0.0000        0.0000        0.0000
        0.0000        0.0000        0.0000        0.0000        0.0000        0.0000        0.0000        0.0000        0.0000        0.0000        0.0000        0.0000        0.0000        0.0000        0.0000        0.0000        0.0000        0.0000        0.0000        0.0000        0.0000        0.0000        0.0000        0.0000        0.0000        0.0000        0.0000        0.0000        0.0000        0.0000        0.0000        0.0000        0.0000        0.0000        0.0000        0.0000        0.0000        0.0000        0.0000        0.0000        0.0000        0.0000        0.0000        0.0000        0.0000        0.0000        0.0000        0.0000        0.0000        0.0000        0.0000        0.0000        0.0000        0.0000        0.0000        0.0000        0.0000        0.0000        0.0000        0.0000        0.0000        0.0000        0.0000        0.0000        0.0000        0.0000        0.0000        0.0000        0.0000        0.0000        0.0000        0.0000        0.0000        0.0000        0.0000        0.0000        0.0000        0.0000        0.0000        0.0000        0.0000        0.0000        0.0000        0.0000        0.0000        0.0000        0.0000        0.0000        0.0000        0.0000        0.0000        0.0000        0.0000        0.0000        0.0000        0.0000        0.0000        0.0000        0.0000        1.7739        2.9921        3.3720        6.0420        6.9050        8.6616       10.7414       12.7264      119.2680       85.0184       17.9084       14.9408       17.9235       16.7864       16.8431       15.8259       21.7978       18.5277       16.0161       14.7733       16.0524       14.6957       14.0018       14.7581       18.8374       21.6409       25.4502       36.4035       35.2006       40.5043       39.0318       47.8877       47.3677       44.0450       56.4658       50.3663       42.2844       38.8075       51.0721       43.5209       40.5945       42.2430       50.4232       55.2831       43.2100       42.1516       38.7857       39.2203       34.9406       38.4496       38.1952       43.2699       39.2816       41.5379       41.3968       41.8678       41.7434       41.0358       46.7446       49.9988       60.5004       65.8174       66.4967       67.8577       68.6356       76.5761       84.4508       91.6842      113.9588      119.3550      124.4243      143.3831      165.6035      182.6575      186.1839      192.3051      188.6703      181.2203      181.2834      192.1925      188.9345      199.8691      210.7109      204.2852      194.1931      186.9916      196.1635      313.0136      751.0483        0.0000        0.0000        0.0000        0.0000        0.0000        0.0000      483.7141      639.8700        0.0000        0.0000        0.0000        0.0000      447.4798      528.2399        0.0000        0.0000        0.0000        0.0000        0.0000        0.0000        0.0000        0.0000        0.0000        0.0000        0.0000        0.0000        0.0000        0.0000        0.0000        0.0000        0.0000        0.0000        0.0000        0.0000        0.0000        0.0000        0.0000        0.0000        0.0000        0.0000        0.0000        0.0000        0.0000        0.0000        0.0000        0.0000        0.0000        0.0000        0.0000        0.0000        0.0000        0.0000        0.0000        0.0000        0.0000        0.0000        0.0000        0.0000        0.0000        0.0000        0.0000
        0.0000        0.0000        0.0000        0.0000        0.0000        0.0000        0.0000        0.0000        0.0000        0.0000        0.0000        0.0000        0.0000        0.0000        0.0000        0.0000        0.0000        0.0000        0.0000        0.0000        0.0000        0.0000        0.0000        0.0000        0.0000        0.0000        0.0000        0.0000        0.0000        0.0000        0.0000        0.0000        0.0000        0.0000        0.0000        0.0000        0.0000        0.0000        0.0000        0.0000        0.0000        0.0000        0.0000        0.0000        0.0000        0.0000        0.0000        0.0000        0.0000        0.0000        0.0000        0.0000        0.0000        0.0000        0.0000        0.0000        0.0000        0.0000        0.0000        0.0000        0.0000        0.0000        0.0000        0.0000        0.0000        0.0000        0.0000        0.0000        0.0000        0.0000        0.0000        0.0000        0.0000        0.0000        0.0000        0.0000        0.0000        0.0000        0.0000        0.0000        0.0000        0.0000        0.0000        0.0000        0.0000        0.0000        0.0000        0.0000        0.0000        0.0000        0.0000        0.0000        0.0000        0.0000        0.0000        0.0000        0.0000        0.0000        0.0345        2.5141        2.3449        3.1717        5.1059        7.2714       10.2213       12.7664       10.3478       16.1012       18.5704       20.6496       16.8787       19.6681       19.6932       18.4291       18.7015       23.0944       18.2298       15.5586       17.6541       16.1186       14.6580       13.5519       15.7365       31.7025       19.4601       32.8592       48.2587       36.9744       41.0113       37.6790       47.4146       52.5146       52.7188       43.1411       30.1754       35.9557       51.1613       51.6251       46.2628       45.5568       41.0645       49.0010       58.0817       43.5679       41.8040       35.8614       38.6042       33.2661       36.6599       35.1665       37.2594       37.3416       38.3080       39.9406       43.2570       43.0353       43.1265       46.8874       49.4843       61.8740       61.6680       62.2466       64.6643       73.5236       80.6025       89.5047       98.1072      115.5589      122.8205      143.2281      157.2302      157.4052      168.5939      171.9443      189.9519      176.7863      191.2070      194.7266      194.7275      195.0534      192.6385      196.8407      197.8200      204.7706      225.5992      286.2433      320.5511        0.0000        0.0000        0.0000        0.0000        0.0000      291.2554      315.3633      439.1274      505.0201        0.0000        0.0000        0.0000        0.0000        0.0000        0.0000        0.0000        0.0000        0.0000        0.0000        0.0000        0.0000        0.0000        0.0000        0.0000        0.0000        0.0000        0.0000        0.0000        0.0000        0.0000        0.0000        0.0000        0.0000        0.0000        0.0000        0.0000        0.0000        0.0000        0.0000        0.0000        0.0000        0.0000        0.0000        0.0000        0.0000        0.0000        0.0000        0.0000        0.0000        0.0000        0.0000        0.0000        0.0000        0.0000        0.0000        0.0000        0.0000        0.0000        0.0000        0.0000        0.0000        0.0000
        0.0000        0.0000        0.0000        0.0000        0.0000        0.0000        0.0000        0.0000        0.0000        0.0000        0.0000        0.0000        0.0000        0.0000        0.0000        0.0000        0.0000        0.0000        0.0000        0.0000        0.0000        0.0000        0.0000        0.0000        0.0000        0.0000        0.0000        0.0000        0.0000        0.0000        0.0000        0.0000        0.0000        0.0000        0.0000        0.0000        0.0000        0.0000        0.0000        0.0000        0.0000        0.0000        0.0000        0.0000        0.0000        0.0000        0.0000        0.0000        0.0000        0.0000        0.0000        0.0000        0.0000        0.0000        0.0000        0.0000        0.0000        0.0000        0.0000        0.0000        0.0000        0.0000        0.0000        0.0000        0.0000        0.0000        0.0000        0.0000        0.0000        0.0000        0.0000        0.0000        0.0000        0.0000        0.0000        0.0000        0.0000        0.0000        0.0000        0.0000        0.0000        0.0000        0.0000        0.0000        0.0000        0.0000        0.0000        0.0000        0.0000        0.0000        0.0000        0.0000        0.0000        0.0000        0.0000        0.0000        0.0000        0.0000        2.3379        1.8326        2.4878        3.4822        4.9979        8.2119        8.8730       10.0354       11.1742       20.6187       20.9152       25.5158       22.3951       20.9820       24.3415       21.8452       26.1897       26.6846       19.2531       17.2244       20.3053       21.0239       12.8384       14.3081       17.5478       20.4431       16.1687       22.3184       38.2906       28.1872       29.2530       41.5604       55.0937       47.3858       45.2218       41.0825       37.6802       38.8956       43.6985       49.3191       52.0058       45.0203       42.8239       47.7795       52.8371       39.2201       32.6000       32.6507       33.3727       29.7959       29.9571       29.7365       30.7472       34.6289       34.4462       39.5480       41.9064       41.7063       41.8439       44.3955       51.0826       65.8740       69.1270       70.2290       78.5596       86.1979       86.0797       84.3061       91.3814      112.6149      125.6618      154.6082      170.9015      167.1257      177.7120      178.3477      177.3879      186.1529      196.1830      201.8638      197.5384      202.9213      198.4331      200.6785      218.8037      215.4000      246.7017      294.2659      316.8022        0.0000        0.0000        0.0000      422.7900      234.4424      251.2307      272.1675      356.7494      352.3199        0.0000        0.0000        0.0000        0.0000        0.0000        0.0000        0.0000        0.0000        0.0000        0.0000        0.0000        0.0000        0.0000        0.0000        0.0000        0.0000        0.0000        0.0000        0.0000        0.0000        0.0000        0.0000        0.0000        0.0000        0.0000        0.0000        0.0000        0.0000        0.0000        0.0000        0.0000        0.0000        0.0000        0.0000        0.0000        0.0000        0.0000        0.0000        0.0000        0.0000        0.0000        0.0000        0.0000        0.0000        0.0000        0.0000        0.0000        0.0000        0.0000        0.0000        0.0000        0.0000        0.0000
        0.0000        0.0000        0.0000        0.0000        0.0000        0.0000        0.0000        0.0000        0.0000        0.0000        0.0000        0.0000        0.0000        0.0000        0.0000        0.0000        0.0000        0.0000        0.0000        0.0000        0.0000        0.0000        0.0000        0.0000        0.0000        0.0000        0.0000        0.0000        0.0000        0.0000        0.0000        0.0000        0.0000        0.0000        0.0000        0.0000        0.0000        0.0000        0.0000        0.0000        0.0000        0.0000        0.0000        0.0000        0.0000        0.0000        0.0000        0.0000        0.0000        0.0000        0.0000        0.0000        0.0000        0.0000        0.0000        0.0000        0.0000        0.0000        0.0000        0.0000        0.0000        0.0000        0.0000        0.0000        0.0000        0.0000        0.0000        0.0000        0.0000        0.0000        0.0000        0.0000        0.0000        0.0000        0.0000        0.0000        0.0000        0.0000        0.0000        0.0000        0.0000        0.0000        0.0000        0.0000        0.0000        0.0000        0.0000        0.0000        0.0000        0.0000        0.0000        0.0000        0.0000        0.0000        0.0000        0.0000       10.7065        3.1861        9.0918        1.7259        2.3187        4.9549        9.5454       10.0060       12.6951       13.9355       17.2102       30.8050       28.0441       28.7919       27.8593       27.4132       32.9226       31.4626       28.3995       27.7560       18.8388      164.4720      140.0567       11.5093        8.1784       10.4625       11.9097       12.9290       17.4175       21.3626       19.7418       29.3376       34.8788       47.2391       56.2607       47.1417       37.6953       46.2348       47.9057       56.7107       56.9226       51.6217       54.7599       43.9578       44.1188       38.2710       33.0439       21.7755       21.0476       21.0269       19.3120       19.8730       20.9831       21.0319       23.1309       26.7851       29.0156       30.4525       32.7861       40.0346       41.4982       44.8496       53.5840       77.5397       74.0114       81.9662       86.5802      100.1774      106.1446      109.9199      109.3368      131.7120      145.2264      163.6672      177.1400      181.3202      189.6954      188.3147      188.0442      188.4178      182.3202      186.8618      184.6985      179.8189      179.6610      186.2841      187.6041      155.0845      218.7972      327.3400        0.0000        0.0000        0.0000        0.0000      248.4623      202.3816      242.0624      232.5251      309.7529      415.4699        0.0000        0.0000        0.0000        0.0000        0.0000        0.0000        0.0000        0.0000        0.0000        0.0000        0.0000        0.0000        0.0000        0.0000        0.0000        0.0000        0.0000        0.0000        0.0000        0.0000        0.0000        0.0000        0.0000        0.0000        0.0000        0.0000        0.0000        0.0000        0.0000        0.0000        0.0000        0.0000        0.0000        0.0000        0.0000        0.0000        0.0000        0.0000        0.0000        0.0000        0.0000        0.0000        0.0000        0.0000        0.0000        0.0000        0.0000        0.0000        0.0000        0.0000        0.0000        0.0000        0.0000
        0.0000        0.0000        0.0000        0.0000        0.0000        0.0000        0.0000        0.0000        0.0000        0.0000        0.0000        0.0000        0.0000        0.0000        0.0000        0.0000        0.0000        0.0000        0.0000        0.0000        0.0000        0.0000        0.0000        0.0000        0.0000        0.0000        0.0000        0.0000        0.0000        0.0000        0.0000        0.0000        0.0000        0.0000        0.0000        0.0000        0.0000        0.0000        0.0000        0.0000        0.0000        0.0000        0.0000        0.0000        0.0000        0.0000        0.0000        0.0000        0.0000        0.0000        0.0000        0.0000        0.0000        0.0000        0.0000        0.0000        0.0000        0.0000        0.0000        0.0000        0.0000        0.0000        0.0000        0.0000        0.0000        0.0000        0.0000        0.0000        0.0000        0.0000        0.0000        0.0000        0.0000        0.0000        0.0000        0.0000        0.0000        0.0000        0.0000        0.0000        0.0000        0.0000        0.0000        0.0000        0.0000        0.0000        0.0000        0.0000        0.0000        0.0000        0.0000        0.0000        0.0000        0.0000        0.0000        0.0000       10.7139        3.1904        0.7139        1.8436        4.4750        7.6292        6.9156       10.0264       12.9599       15.6875       20.5148       28.7538       31.1481       40.1866       37.8128       34.0940       42.3374       34.4084       36.5335       26.6109       28.2623      150.4041      176.4435        8.6067       10.6723       11.1984       10.7799       18.6105       31.0505       24.2070       25.7901       40.9881       81.8280       75.1286       41.7920       44.6095       54.0631       58.7690       62.0722       65.9243       68.1419       69.8398       54.7217       49.6237       43.1898       38.7777       26.4940       18.7726       21.4055       20.1516       15.5040       16.5194       17.7546       18.1974       20.3241       26.0864       26.4634       29.0092       33.0151       38.3639       39.1725       46.1301       56.1459       73.9942       72.6265       85.0511       88.0897       93.7001       98.6258      109.5665      130.4214      140.9698      154.2541      160.0446      174.4472      180.3184      187.8607      190.5803      195.2124      186.4890      185.3006      178.6376      183.6167      174.8933      189.6273      194.5855      212.8391        0.0000        0.0000        0.0000        0.0000        0.0000        0.0000      172.8530      157.8446      218.9943      223.0780      231.5556      228.7704        0.0000        0.0000        0.0000        0.0000        0.0000        0.0000        0.0000        0.0000        0.0000        0.0000        0.0000        0.0000        0.0000        0.0000        0.0000        0.0000        0.0000        0.0000        0.0000        0.0000        0.0000        0.0000        0.0000        0.0000        0.0000        0.0000        0.0000        0.0000        0.0000        0.0000        0.0000        0.0000        0.0000        0.0000        0.0000        0.0000        0.0000        0.0000        0.0000        0.0000        0.0000        0.0000        0.0000        0.0000        0.0000        0.0000        0.0000        0.0000        0.0000        0.0000        0.0000        0.0000        0.0000        0.0000
        0.0000        0.0000        0.0000        0.0000        0.0000        0.0000        0.0000        0.0000        0.0000        0.0000        0.0000        0.0000        0.0000        0.0000        0.0000        0.0000        0.0000        0.0000        0.0000        0.0000        0.0000        0.0000        0.0000        0.0000        0.0000        0.0000        0.0000        0.0000        0.0000        0.0000        0.0000        0.0000        0.0000        0.0000        0.0000        0.0000        0.0000        0.0000        0.0000        0.0000        0.0000        0.0000        0.0000        0.0000        0.0000        0.0000        0.0000        0.0000        0.0000        0.0000        0.0000        0.0000        0.0000        0.0000        0.0000        0.0000        0.0000        0.0000        0.0000        0.0000        0.0000        0.0000        0.0000        0.0000        0.0000        0.0000        0.0000        0.0000        0.0000        0.0000        0.0000        0.0000        0.0000        0.0000        0.0000        0.0000        0.0000        0.0000        0.0000        0.0000        0.0000        0.0000        0.0000        0.0000        0.0000        0.0000        0.0000        0.0000        0.0000        0.0000        0.0000        0.0000        0.0000        0.0000        0.0000        0.0000        0.2907        0.5009        0.9683        2.4931        3.6875        6.4298        8.0210       12.0699       17.4734       22.0300       19.3058       29.0536       34.5855       45.1541       38.7845       36.0590       47.7044       31.2664       28.0962       28.8370       25.9306       19.4558      142.2331       10.5764       13.9810       13.2338       12.6970       29.4283       33.4652       28.9601       31.5265       46.3370       49.9906       43.3103       42.0176       91.9127       62.7189       65.9523       58.4545       59.1758       66.0337       59.4893       58.8717       51.0731       38.7902       28.7391       25.7322       17.5238       17.7566       17.6605       16.7151       15.0691       16.0949       19.2336       22.5085       27.0031       27.8774       30.4203       34.2877       41.5988       45.2636       50.5921       56.6661       71.2177       75.0983       83.6826       85.1315       85.7080      101.1943      122.4552      134.8317      145.9141      158.0641      176.2743      188.0027      194.1260      197.4017      198.0423      198.3100      199.4152      187.4670      184.9333      198.6395      203.8719      213.5646      225.3083        0.0000        0.0000        0.0000        0.0000        0.0000        0.0000      134.2068      130.8223      171.2738      217.9285      252.6096      249.0904      244.3059        0.0000        0.0000        0.0000        0.0000        0.0000        0.0000        0.0000        0.0000        0.0000        0.0000        0.0000        0.0000        0.0000        0.0000        0.0000        0.0000        0.0000        0.0000        0.0000        0.0000        0.0000        0.0000        0.0000        0.0000        0.0000        0.0000        0.0000        0.0000        0.0000        0.0000        0.0000        0.0000        0.0000        0.0000        0.0000        0.0000        0.0000        0.0000        0.0000        0.0000        0.0000        0.0000        0.0000        0.0000        0.0000        0.0000        0.0000        0.0000        0.0000        0.0000        0.0000        0.0000        0.0000        0.0000
        0.0000        0.0000        0.0000        0.0000        0.0000        0.0000        0.0000        0.0000        0.0000        0.0000        0.0000        0.0000        0.0000        0.0000        0.0000        0.0000        0.0000        0.0000        0.0000        0.0000        0.0000        0.0000        0.0000        0.0000        0.0000        0.0000        0.0000        0.0000        0.0000        0.0000        0.0000        0.0000        0.0000        0.0000        0.0000        0.0000        0.0000        0.0000        0.0000        0.0000        0.0000        0.0000        0.0000        0.0000        0.0000        0.0000        0.0000        0.0000        0.0000        0.0000        0.0000        0.0000        0.0000        0.0000        0.0000        0.0000        0.0000        0.0000        0.0000        0.0000        0.0000        0.0000        0.0000        0.0000        0.0000        0.0000        0.0000        0.0000        0.0000        0.0000        0.0000        0.0000        0.0000        0.0000        0.0000        0.0000        0.0000        0.0000        0.0000        0.0000        0.0000        0.0000        0.0000        0.0000        0.0000        0.0000        0.0000        0.0000        0.0000        0.0000        0.0000        0.0000        0.0000        0.0000        0.0000        0.0000        0.0000        2.3509        1.4139        3.5816        4.7140        6.3660        9.3013       16.6330       25.1118       35.4928       22.8441       30.7000       34.7630       46.1835       51.4883       41.6077       51.2639       31.1629       32.3630       29.1880       24.7753       24.0387       22.2862       20.6441       19.1367       16.6839       19.3120       23.6393       32.6323       34.7305       22.8289       24.1814       28.1576       32.4243       46.9554       61.6667       54.1089       62.9264       67.5841       68.7399       54.1098       56.3014       40.5219       32.8515       27.8538       25.0783       25.5124       16.1505       14.9463       17.1193       18.0090       15.8045       17.1418       21.6879       24.7676       30.1800       33.4909       37.5985       39.7056       46.7031       52.9311       57.2096       55.5206       66.4538       70.7975       73.9350       82.3213       96.8914      111.0753      124.6636      136.1040      145.5670      166.5889      199.4756      201.8553      206.6107      205.2502      206.3605      206.1771      196.1600      206.6522      206.6949      213.1903      232.2773      250.6012        0.0000        0.0000        0.0000        0.0000        0.0000        0.0000        0.0000      145.0005      170.1523      198.8680      255.6902      286.6246      273.1682      280.4402        0.0000        0.0000        0.0000        0.0000        0.0000        0.0000        0.0000        0.0000        0.0000        0.0000        0.0000        0.0000        0.0000        0.0000        0.0000        0.0000        0.0000        0.0000        0.0000        0.0000        0.0000        0.0000        0.0000        0.0000        0.0000        0.0000        0.0000        0.0000        0.0000        0.0000        0.0000        0.0000        0.0000        0.0000        0.0000        0.0000        0.0000        0.0000        0.0000        0.0000        0.0000        0.0000        0.0000        0.0000        0.0000        0.0000        0.0000        0.0000        0.0000        0.0000        0.0000        0.0000        0.0000        0.0000
        0.0000        0.0000        0.0000        0.0000        0.0000        0.0000        0.0000        0.0000        0.0000        0.0000        0.0000        0.0000        0.0000        0.0000        0.0000        0.0000        0.0000        0.0000        0.0000        0.0000        0.0000        0.0000        0.0000        0.0000        0.0000        0.0000        0.0000        0.0000        0.0000        0.0000        0.0000        0.0000        0.0000        0.0000        0.0000        0.0000        0.0000        0.0000        0.0000        0.0000        0.0000        0.0000        0.0000        0.0000        0.0000        0.0000        0.0000        0.0000        0.0000        0.0000        0.0000        0.0000        0.0000        0.0000        0.0000        0.0000        0.0000        0.0000        0.0000        0.0000        0.0000        0.0000        0.0000        0.0000        0.0000        0.0000        0.0000        0.0000        0.0000        0.0000        0.0000        0.0000        0.0000        0.0000        0.0000        0.0000        0.0000        0.0000        0.0000        0.0000        0.0000        0.0000        0.0000        0.0000        0.0000        0.0000        0.0000        0.0000        0.0000        0.0000        0.0000        0.0000        0.0000        0.0000        0.0000        0.0000        3.6307        3.1970        5.8276        7.8716        0.0000       12.1320       21.7222       37.2254       35.5098       29.7755       30.5903       33.6215       41.7709       53.7909       39.7280       33.3989       26.4340       37.9745       31.2420       23.6919       21.9703       19.6608       18.9522       22.7677       25.7666       26.1390       27.6842       29.8718       47.1539       48.9832       37.1659       21.7684       29.2268       35.8738       35.8164       35.2354       42.2443       47.5394       51.7561       44.6846       39.4544       39.3465       28.9995       17.1131       15.3415       16.7959       16.7567       12.3045       12.1362       10.6916       18.4571       20.8752       23.6538       29.4560       31.1587       44.7541       45.9929       50.4516       52.8689       62.1007       66.9313       68.9394       67.1842       68.9867       69.7531       76.5022       92.5764       95.7272      101.5543      127.4682      130.2983      150.2856      167.6453      188.7519      194.2038      179.7936      200.9036      205.0196      208.0542      188.4348      189.3819      201.9613      241.9949        0.0000        0.0000        0.0000        0.0000        0.0000      259.0800      256.2600        0.0000      209.4254      173.4116      201.3591      229.1317      287.0901      304.6324      303.2588        0.0000        0.0000        0.0000        0.0000        0.0000        0.0000        0.0000        0.0000        0.0000        0.0000        0.0000        0.0000        0.0000        0.0000        0.0000        0.0000        0.0000        0.0000        0.0000        0.0000        0.0000        0.0000        0.0000        0.0000        0.0000        0.0000        0.0000        0.0000        0.0000        0.0000        0.0000        0.0000        0.0000        0.0000        0.0000        0.0000        0.0000        0.0000        0.0000        0.0000        0.0000        0.0000        0.0000        0.0000        0.0000        0.0000        0.0000        0.0000        0.0000        0.0000        0.0000        0.0000        0.0000        0.0000        0.0000
        0.0000        0.0000        0.0000        0.0000        0.0000        0.0000        0.0000        0.0000        0.0000        0.0000        0.0000        0.0000        0.0000        0.0000        0.0000        0.0000        0.0000        0.0000        0.0000        0.0000        0.0000        0.0000        0.0000        0.0000        0.0000        0.0000        0.0000        0.0000        0.0000        0.0000        0.0000        0.0000        0.0000        0.0000        0.0000        0.0000        0.0000        0.0000        0.0000        0.0000        0.0000        0.0000        0.0000        0.0000        0.0000        0.0000        0.0000        0.0000        0.0000        0.0000        0.0000        0.0000        0.0000        0.0000        0.0000        0.0000        0.0000        0.0000        0.0000        0.0000        0.0000        0.0000        0.0000        0.0000        0.0000        0.0000        0.0000        0.0000        0.0000        0.0000        0.0000        0.0000        0.0000        0.0000        0.0000        0.0000        0.0000        0.0000        0.0000        0.0000        0.0000        0.0000        0.0000        0.0000        0.0000        0.0000        0.0000        0.0000        0.0000        0.0000        0.0000        0.0000        0.0000        0.0000        0.0000        0.0000        0.0000        6.5274        0.0000        0.0000        0.0000       14.0015       20.6243       30.0369       40.1398       50.3077       45.1724       39.4791       42.4427       48.4350       36.0704       25.7301       28.7647       30.4697       30.5255       23.7232       21.8087       30.2730       33.3277       28.2100       29.7415       31.0771       24.6323       41.3787       54.5209       40.5019       30.6963       23.9605       21.9062       29.6263       33.9125       36.9607       45.5323       46.0369       46.3942       38.6408       33.1337       28.2298       26.1198       15.3464       13.7473       14.5491       13.8764       15.6564       10.5450       10.0262       12.7819       19.0519       22.1061       28.6091       33.0200       47.4815       51.9054       55.2231       57.9644       72.5086       79.4880       70.7603       71.8639       73.2521       72.2298       77.1617       81.9190       87.8926       94.3507      118.5313      133.6869      153.9730      170.3796      185.6420      192.9727      184.9916      217.8890      240.4866      246.1682      224.1497      228.1681      252.1922      244.7843        0.0000        0.0000        0.0000        0.0000        0.0000      293.4300      209.6100      191.7900      219.4260      216.2870      218.1841      252.3095      307.1997      310.0668      348.1021        0.0000        0.0000        0.0000        0.0000        0.0000        0.0000        0.0000        0.0000        0.0000        0.0000        0.0000        0.0000        0.0000        0.0000        0.0000        0.0000        0.0000        0.0000        0.0000        0.0000        0.0000        0.0000        0.0000        0.0000        0.0000        0.0000        0.0000        0.0000        0.0000        0.0000        0.0000        0.0000        0.0000        0.0000        0.0000        0.0000        0.0000        0.0000        0.0000        0.0000        0.0000        0.0000        0.0000        0.0000        0.0000        0.0000        0.0000        0.0000        0.0000        0.0000        0.0000        0.0000        0.0000        0.0000        0.0000
        0.0000        0.0000        0.0000        0.0000        0.0000        0.0000        0.0000        0.0000        0.0000        0.0000        0.0000        0.0000        0.0000        0.0000        0.0000        0.0000        0.0000        0.0000        0.0000        0.0000        0.0000        0.0000        0.0000        0.0000        0.0000        0.0000        0.0000        0.0000        0.0000        0.0000        0.0000        0.0000        0.0000        0.0000        0.0000        0.0000        0.0000        0.0000        0.0000        0.0000        0.0000        0.0000        0.0000        0.0000        0.0000        0.0000        0.0000        0.0000        0.0000        0.0000        0.0000        0.0000        0.0000        0.0000        0.0000        0.0000        0.0000        0.0000        0.0000        0.0000        0.0000        0.0000        0.0000        0.0000        0.0000        0.0000        0.0000        0.0000        0.0000        0.0000        0.0000        0.0000        0.0000        0.0000        0.0000        0.0000        0.0000        0.0000        0.0000        0.0000        0.0000        0.0000        0.0000        0.0000        0.0000        0.0000        0.0000        0.0000        0.0000        0.0000        0.0000        0.0000        0.0000        0.0000        0.0000        0.0000        0.0000        0.0000        0.0000        0.0000        0.0000       16.2755       28.0186       32.9824       33.4132       38.0879       45.7405       52.4978       55.2649       45.7840       34.8931       30.0011       35.1390       35.1351       34.2909       37.8984       36.9021       57.8131       52.5768       41.3829       32.3655       39.0530       45.5499       49.2629       58.8701       46.9884       37.2860       27.3273       24.3437       28.5454       41.9474       39.4540       48.3380       36.4288       36.9591       35.8068       30.4609       25.5784       23.8338       14.4535       14.3768       14.1856       15.6465       11.2256       10.5890       11.4101       14.4133       25.9571       28.4494       33.1561       36.6645       52.1062       59.1324       65.2235       71.0474       78.7044       74.8335       67.8995       68.8915       69.4362       66.0848       65.9338       73.6042       81.3375       90.2277      113.0343      134.4125      145.4409      168.1947      181.9210      190.7682      191.3297      251.0194      259.0787      274.5690      253.9926      287.7872        0.0000        0.0000        0.0000        0.0000        0.0000        0.0000      293.1000      326.2801      232.0800      410.1600      259.6750      257.4488      264.5676      281.2655      330.6544      329.7657      376.1291        0.0000        0.0000        0.0000        0.0000        0.0000        0.0000        0.0000        0.0000        0.0000        0.0000        0.0000        0.0000        0.0000        0.0000        0.0000        0.0000        0.0000        0.0000        0.0000        0.0000        0.0000        0.0000        0.0000        0.0000        0.0000        0.0000        0.0000        0.0000        0.0000        0.0000        0.0000        0.0000        0.0000        0.0000        0.0000        0.0000        0.0000        0.0000        0.0000        0.0000        0.0000        0.0000        0.0000        0.0000        0.0000        0.0000        0.0000        0.0000        0.0000        0.0000        0.0000        0.0000        0.0000        0.0000        0.0000
        0.0000        0.0000        0.0000        0.0000        0.0000        0.0000        0.0000        0.0000        0.0000        0.0000        0.0000        0.0000        0.0000        0.0000        0.0000        0.0000        0.0000        0.0000        0.0000        0.0000        0.0000        0.0000        0.0000        0.0000        0.0000        0.0000        0.0000        0.0000        0.0000        0.0000        0.0000        0.0000        0.0000        0.0000        0.0000        0.0000        0.0000        0.0000        0.0000        0.0000        0.0000        0.0000        0.0000        0.0000        0.0000        0.0000        0.0000        0.0000        0.0000        0.0000        0.0000        0.0000        0.0000        0.0000        0.0000        0.0000        0.0000        0.0000        0.0000        0.0000        0.0000        0.0000        0.0000        0.0000        0.0000        0.0000        0.0000        0.0000        0.0000        0.0000        0.0000        0.0000        0.0000        0.0000        0.0000        0.0000        0.0000        0.0000        0.0000        0.0000        0.0000        0.0000        0.0000        0.0000        0.0000        0.0000        0.0000        0.0000        0.0000        0.0000        0.0000        0.0000        0.0000        0.0000        0.0000        0.0000        0.0000        0.0000        0.0000        0.0000        0.0000        0.0000       28.9519       38.2650       41.1288       38.2013       40.4798       60.4021       51.0551       57.7256       41.8517       33.6858       42.8342       56.2049       57.3209       50.2750       56.9717       64.3450       52.4397       46.2383       43.8631       47.8826       57.3247       59.1094       65.1500       51.7085       44.9599       34.2618       29.2681       32.0637       38.7899       37.2562       36.5025       35.8487       35.0656       33.7959       26.7011       21.7579       22.8523       13.4339       12.5301       17.1740       16.4393       13.0360       13.3354       15.0536       22.2722       33.5909       39.8486       44.7469       51.4701       64.3622       63.0340       62.0838       57.6229       70.3726       66.0663       65.6606       65.6117       63.2411       58.4708       66.5536       67.1730       70.9891       84.6985      100.9133      118.3531      145.3788      163.3517      174.8318      192.0238      230.3130      248.1323      267.3707      297.5507      243.2286      299.9787        0.0000        0.0000        0.0000        0.0000        0.0000        0.0000        0.0000      330.5400      387.5400      419.7001      282.7237      308.0889      269.0735      289.3911      338.6682      369.2054      385.9545        0.0000        0.0000        0.0000        0.0000        0.0000        0.0000        0.0000        0.0000        0.0000        0.0000        0.0000        0.0000        0.0000        0.0000        0.0000        0.0000        0.0000        0.0000        0.0000        0.0000        0.0000        0.0000        0.0000        0.0000        0.0000        0.0000        0.0000        0.0000        0.0000        0.0000        0.0000        0.0000        0.0000        0.0000        0.0000        0.0000        0.0000        0.0000        0.0000        0.0000        0.0000        0.0000        0.0000        0.0000        0.0000        0.0000        0.0000        0.0000        0.0000        0.0000        0.0000        0.0000        0.0000        0.0000        0.0000
        0.0000        0.0000        0.0000        0.0000        0.0000        0.0000        0.0000        0.0000        0.0000        0.0000        0.0000        0.0000        0.0000        0.0000        0.0000        0.0000        0.0000        0.0000        0.0000        0.0000        0.0000        0.0000        0.0000        0.0000        0.0000        0.0000        0.0000        0.0000        0.0000        0.0000        0.0000        0.0000        0.0000        0.0000        0.0000        0.0000        0.0000        0.0000        0.0000        0.0000        0.0000        0.0000        0.0000        0.0000        0.0000        0.0000        0.0000        0.0000        0.0000        0.0000        0.0000        0.0000        0.0000        0.0000        0.0000        0.0000        0.0000        0.0000        0.0000        0.0000        0.0000        0.0000        0.0000        0.0000        0.0000        0.0000        0.0000        0.0000        0.0000        0.0000        0.0000        0.0000        0.0000        0.0000        0.0000        0.0000        0.0000        0.0000        0.0000        0.0000        0.0000        0.0000        0.0000        0.0000        0.0000        0.0000        0.0000        0.0000        0.0000        0.0000        0.0000        0.0000        0.0000        0.0000        0.0000        0.0000        0.0000        0.0000        0.0000        0.0000        0.0000        0.0000        0.0000       45.4065       71.2551       79.1729       62.7325       59.4373       61.9985       51.8707       50.5878       58.2689       63.3109       81.6413       86.9780       85.6091      104.9718       86.4722       85.9591      114.7882       90.9059       77.0220       78.3918       95.0497       98.3074       83.0187       75.9174        0.0000        0.0000       42.8468       39.9443       32.2509       28.1368       26.7550       23.2538       16.7395       13.7563       13.3537       13.1301       13.0110       14.6291       21.0270       23.2806       21.9038       25.8338       31.1758       35.0325       45.4230       61.5661       63.2546       74.5175       71.3145       65.9401       63.6028       65.0454       64.3560       64.9028       67.8748       61.9989       64.5181       64.0977       66.6706       62.8254       52.7675       57.7972       72.4273       89.5635      127.3029      191.0303      231.4127      251.8524      220.7554      272.8008      210.2959        0.0000        0.0000        0.0000        0.0000        0.0000        0.0000        0.0000        0.0000        0.0000        0.0000        0.0000        0.0000        0.0000      380.9610      294.4612      278.4330      299.5510      365.1760      417.7524        0.0000        0.0000        0.0000        0.0000        0.0000        0.0000        0.0000        0.0000        0.0000        0.0000        0.0000        0.0000        0.0000        0.0000        0.0000        0.0000        0.0000        0.0000        0.0000        0.0000        0.0000        0.0000        0.0000        0.0000        0.0000        0.0000        0.0000        0.0000        0.0000        0.0000        0.0000        0.0000        0.0000        0.0000        0.0000        0.0000        0.0000        0.0000        0.0000        0.0000        0.0000        0.0000        0.0000        0.0000        0.0000        0.0000        0.0000        0.0000        0.0000        0.0000        0.0000        0.0000        0.0000        0.0000        0.0000        0.0000
        0.0000        0.0000        0.0000        0.0000        0.0000        0.0000        0.0000        0.0000        0.0000        0.0000        0.0000        0.0000        0.0000        0.0000        0.0000        0.0000        0.0000        0.0000        0.0000        0.0000        0.0000        0.0000        0.0000        0.0000        0.0000        0.0000        0.0000        0.0000        0.0000        0.0000        0.0000        0.0000        0.0000        0.0000        0.0000        0.0000        0.0000        0.0000        0.0000        0.0000        0.0000        0.0000        0.0000        0.0000        0.0000        0.0000        0.0000        0.0000        0.0000        0.0000        0.0000        0.0000        0.0000        0.0000        0.0000        0.0000        0.0000        0.0000        0.0000        0.0000        0.0000        0.0000        0.0000        0.0000        0.0000        0.0000        0.0000        0.0000        0.0000        0.0000        0.0000        0.0000        0.0000        0.0000        0.0000        0.0000        0.0000        0.0000        0.0000        0.0000        0.0000        0.0000        0.0000        0.0000        0.0000        0.0000        0.0000        0.0000        0.0000        0.0000        0.0000        0.0000        0.0000        0.0000        0.0000        0.0000        0.0000        0.0000        0.0000        0.0000        0.0000        0.0000        0.0000       58.6621       68.9909       72.6456       70.6860       66.4446       67.2976       61.5648       62.5467       60.5668       68.8786       94.4808      105.0541      104.1153       99.8730       91.1330       99.3530      100.8888       85.5812       80.9429       87.6478      110.0455      112.2143      119.9034        0.0000        0.0000        0.0000        0.0000        0.0000        0.0000       24.3818       20.7028       18.0009       15.1577       10.7173       10.7126       11.1997       14.9751       16.7295       21.4256       23.9926       27.9104       31.9361       38.1782       42.2057       51.0520       56.7482       70.5851       72.1714       72.2177       74.3814       73.4505       72.6797       70.2401       68.3845       69.0131       59.2337       70.3733       72.7642       72.9224       63.9283       54.2739       56.4438       76.2618       89.7786      145.0523      158.9342      261.8320      340.2226      198.9862        0.0000        0.0000        0.0000        0.0000        0.0000        0.0000        0.0000        0.0000        0.0000        0.0000        0.0000        0.0000        0.0000        0.0000        0.0000      376.1133      298.6106      281.2869      306.6782      368.9125      435.3428      472.5825        0.0000        0.0000        0.0000        0.0000        0.0000        0.0000        0.0000        0.0000        0.0000        0.0000        0.0000        0.0000        0.0000        0.0000        0.0000        0.0000        0.0000        0.0000        0.0000        0.0000        0.0000        0.0000        0.0000        0.0000        0.0000        0.0000        0.0000        0.0000        0.0000        0.0000        0.0000        0.0000        0.0000        0.0000        0.0000        0.0000        0.0000        0.0000        0.0000        0.0000        0.0000        0.0000        0.0000        0.0000        0.0000        0.0000        0.0000        0.0000        0.0000        0.0000        0.0000        0.0000        0.0000        0.0000        0.0000
        0.0000        0.0000        0.0000        0.0000        0.0000        0.0000        0.0000        0.0000        0.0000        0.0000        0.0000        0.0000        0.0000        0.0000        0.0000        0.0000        0.0000        0.0000        0.0000        0.0000        0.0000        0.0000        0.0000        0.0000        0.0000        0.0000        0.0000        0.0000        0.0000        0.0000        0.0000        0.0000        0.0000        0.0000        0.0000        0.0000        0.0000        0.0000        0.0000        0.0000        0.0000        0.0000        0.0000        0.0000        0.0000        0.0000        0.0000        0.0000        0.0000        0.0000        0.0000        0.0000        0.0000        0.0000        0.0000        0.0000        0.0000        0.0000        0.0000        0.0000        0.0000        0.0000        0.0000        0.0000        0.0000        0.0000        0.0000        0.0000        0.0000        0.0000        0.0000        0.0000        0.0000        0.0000        0.0000        0.0000        0.0000        0.0000        0.0000        0.0000        0.0000        0.0000        0.0000        0.0000        0.0000        0.0000        0.0000        0.0000        0.0000        0.0000        0.0000        0.0000        0.0000        0.0000        0.0000        0.0000        0.0000        0.0000        0.0000        0.0000        0.0000        0.0000        0.0000       65.5483       74.4669       68.5999       67.1606       65.3024       68.1791       67.5964       64.2387       62.8114       80.7769      100.9809      100.1339       87.6102       91.8176        0.0000       95.9958       83.0992        0.0000        0.0000       82.2612      107.7591        0.0000        0.0000        0.0000        0.0000        0.0000        0.0000        0.0000        0.0000       23.1978       20.3135       18.6989       12.8425       10.9862       10.1922       10.6672       13.5799       17.2133       21.4475       26.5379       32.8225       39.5401       59.4519       55.5030       65.8645       75.1486       79.5592       75.2803       75.5526       75.6103       71.7708       71.2753       72.1975       66.6766       60.7378       61.8817       63.1813       61.6119       74.7952       76.8845       58.0178       75.9509      101.0071       98.2879        0.0000        0.0000        0.0000        0.0000        0.0000        0.0000        0.0000        0.0000        0.0000        0.0000        0.0000        0.0000        0.0000        0.0000        0.0000        0.0000        0.0000        0.0000        0.0000        0.0000      361.0658      329.6947      262.6656      278.9500      360.6132        0.0000        0.0000        0.0000        0.0000        0.0000        0.0000        0.0000        0.0000        0.0000        0.0000        0.0000        0.0000        0.0000        0.0000        0.0000        0.0000        0.0000        0.0000        0.0000        0.0000        0.0000        0.0000        0.0000        0.0000        0.0000        0.0000        0.0000        0.0000        0.0000        0.0000        0.0000        0.0000        0.0000        0.0000        0.0000        0.0000        0.0000        0.0000        0.0000        0.0000        0.0000        0.0000        0.0000        0.0000        0.0000        0.0000        0.0000        0.0000        0.0000        0.0000        0.0000        0.0000        0.0000        0.0000        0.0000        0.0000        0.0000
        0.0000        0.0000        0.0000        0.0000        0.0000        0.0000        0.0000        0.0000        0.0000        0.0000        0.0000        0.0000        0.0000        0.0000        0.0000        0.0000        0.0000        0.0000        0.0000        0.0000        0.0000        0.0000        0.0000        0.0000        0.0000        0.0000        0.0000        0.0000        0.0000        0.0000        0.0000        0.0000        0.0000        0.0000        0.0000        0.0000        0.0000        0.0000        0.0000        0.0000        0.0000        0.0000        0.0000        0.0000        0.0000        0.0000        0.0000        0.0000        0.0000        0.0000        0.0000        0.0000        0.0000        0.0000        0.0000        0.0000        0.0000        0.0000        0.0000        0.0000        0.0000        0.0000        0.0000        0.0000        0.0000        0.0000        0.0000        0.0000        0.0000        0.0000        0.0000        0.0000        0.0000        0.0000        0.0000        0.0000        0.0000        0.0000        0.0000        0.0000        0.0000        0.0000        0.0000        0.0000        0.0000        0.0000        0.0000        0.0000        0.0000        0.0000        0.0000        0.0000        0.0000        0.0000        0.0000        0.0000        0.0000        0.0000        0.0000        0.0000        0.0000        0.0000        0.0000       60.8410       66.1903       65.7953       73.0087       67.7482       59.9572       57.1895       55.8386       61.3055       82.9167      102.1262        0.0000        0.0000        0.0000        0.0000        0.0000        0.0000        0.0000        0.0000        0.0000        0.0000        0.0000        0.0000        0.0000        0.0000        0.0000        0.0000        0.0000        0.0000        0.0000       24.5363       21.2649       14.6296       16.9533       16.1492       16.3708       18.0590       20.4625       23.9062       31.6806       37.6364       51.2159       46.1472       56.8368       80.6895       81.2260       73.6413       75.4381       74.5230       75.1915       77.4685       68.6580       68.1969       57.0703       58.9551       58.3845       58.9969       61.1913       73.3349       84.5091       90.8616       91.1168       77.5049        0.0000        0.0000        0.0000        0.0000        0.0000        0.0000        0.0000        0.0000        0.0000        0.0000        0.0000        0.0000        0.0000        0.0000        0.0000        0.0000        0.0000        0.0000        0.0000        0.0000        0.0000        0.0000      266.9484      246.8539      270.2615        0.0000      460.9988      488.9968        0.0000        0.0000        0.0000        0.0000        0.0000        0.0000        0.0000        0.0000        0.0000        0.0000        0.0000        0.0000        0.0000        0.0000        0.0000        0.0000        0.0000        0.0000        0.0000        0.0000        0.0000        0.0000        0.0000        0.0000        0.0000        0.0000        0.0000        0.0000        0.0000        0.0000        0.0000        0.0000        0.0000        0.0000        0.0000        0.0000        0.0000        0.0000        0.0000        0.0000        0.0000        0.0000        0.0000        0.0000        0.0000        0.0000        0.0000        0.0000        0.0000        0.0000        0.0000        0.0000        0.0000        0.0000        0.0000
        0.0000        0.0000        0.0000        0.0000        0.0000        0.0000        0.0000        0.0000        0.0000        0.0000        0.0000        0.0000        0.0000        0.0000        0.0000        0.0000        0.0000        0.0000        0.0000        0.0000        0.0000        0.0000        0.0000        0.0000        0.0000        0.0000        0.0000        0.0000        0.0000        0.0000        0.0000        0.0000        0.0000        0.0000        0.0000        0.0000        0.0000        0.0000        0.0000        0.0000        0.0000        0.0000        0.0000        0.0000        0.0000        0.0000        0.0000        0.0000        0.0000        0.0000        0.0000        0.0000        0.0000        0.0000        0.0000        0.0000        0.0000        0.0000        0.0000        0.0000        0.0000        0.0000        0.0000        0.0000        0.0000        0.0000        0.0000        0.0000        0.0000        0.0000        0.0000        0.0000        0.0000        0.0000        0.0000        0.0000        0.0000        0.0000        0.0000        0.0000        0.0000        0.0000        0.0000        0.0000        0.0000        0.0000        0.0000        0.0000        0.0000        0.0000        0.0000        0.0000        0.0000        0.0000        0.0000        0.0000        0.0000        0.0000        0.0000        0.0000        0.0000        0.0000        0.0000        0.0000        0.0000       57.3139       65.1959       61.7592       56.6983       49.8901       48.1595       53.3006       67.9545       65.2050       50.2009        0.0000        0.0000        0.0000        0.0000        0.0000        0.0000        0.0000        0.0000        0.0000        0.0000        0.0000        0.0000        0.0000        0.0000        0.0000        0.0000        0.0000        0.0000       27.2551       21.4319       13.4574       16.7221       19.9556       19.9534       23.2109       27.3244       30.1462       32.3976       39.1818       43.3151       47.4095       57.1662       65.8042       63.0536       67.5466       77.7003       74.4834       55.9786       49.8156       48.8587       53.5558       46.6832       45.3863       51.0168       62.2210       73.2019       72.6453       75.8147      100.9200      109.8000        0.0000        0.0000        0.0000        0.0000        0.0000        0.0000        0.0000        0.0000        0.0000        0.0000        0.0000        0.0000        0.0000        0.0000        0.0000        0.0000        0.0000        0.0000        0.0000        0.0000        0.0000        0.0000        0.0000        0.0000      243.2759      259.9373        0.0000      414.0300      338.8799        0.0000        0.0000        0.0000        0.0000        0.0000        0.0000        0.0000        0.0000        0.0000        0.0000        0.0000        0.0000        0.0000        0.0000        0.0000        0.0000        0.0000        0.0000        0.0000        0.0000        0.0000        0.0000        0.0000        0.0000        0.0000        0.0000        0.0000        0.0000        0.0000        0.0000        0.0000        0.0000        0.0000        0.0000        0.0000        0.0000        0.0000        0.0000        0.0000        0.0000        0.0000        0.0000        0.0000        0.0000        0.0000        0.0000        0.0000        0.0000        0.0000        0.0000        0.0000        0.0000        0.0000        0.0000        0.0000
        0.0000        0.0000        0.0000        0.0000        0.0000        0.0000        0.0000        0.0000        0.0000        0.0000        0.0000        0.0000        0.0000        0.0000        0.0000        0.0000        0.0000        0.0000        0.0000        0.0000        0.0000        0.0000        0.0000        0.0000        0.0000        0.0000        0.0000        0.0000        0.0000        0.0000        0.0000        0.0000        0.0000        0.0000        0.0000        0.0000        0.0000        0.0000        0.0000        0.0000        0.0000        0.0000        0.0000        0.0000        0.0000        0.0000        0.0000        0.0000        0.0000        0.0000        0.0000        0.0000        0.0000        0.0000        0.0000        0.0000        0.0000        0.0000        0.0000        0.0000        0.0000        0.0000        0.0000        0.0000        0.0000        0.0000        0.0000        0.0000        0.0000        0.0000        0.0000        0.0000        0.0000        0.0000        0.0000        0.0000        0.0000        0.0000        0.0000        0.0000        0.0000        0.0000        0.0000        0.0000        0.0000        0.0000        0.0000        0.0000        0.0000        0.0000        0.0000        0.0000        0.0000        0.0000        0.0000        0.0000        0.0000        0.0000        0.0000        0.0000        0.0000        0.0000        0.0000        0.0000        0.0000        0.0000       58.7388       50.7266       50.4356       48.0035       43.6529       47.3135       55.0117       50.9401       43.0844        0.0000        0.0000        0.0000        0.0000        0.0000        0.0000        0.0000        0.0000        0.0000        0.0000        0.0000        0.0000        0.0000        0.0000        0.0000        0.0000        0.0000        0.0000        0.0000        0.0000       16.1097       13.8783       14.9701       20.0510       29.3034       39.2494       39.2759       37.1760       47.9094       52.0559       51.0877       54.8961       56.1152       63.5342       71.8235       72.1831       58.8930       48.5902       47.8547       50.4155       49.4103       48.8123       49.8281       57.4863       66.8583        0.0000        0.0000       97.8767        0.0000        0.0000        0.0000        0.0000        0.0000        0.0000        0.0000        0.0000        0.0000        0.0000        0.0000        0.0000        0.0000        0.0000        0.0000        0.0000        0.0000        0.0000        0.0000        0.0000        0.0000        0.0000        0.0000        0.0000        0.0000        0.0000      242.9025      272.5605        0.0000        0.0000        0.0000        0.0000        0.0000        0.0000        0.0000        0.0000        0.0000        0.0000        0.0000        0.0000        0.0000        0.0000        0.0000        0.0000        0.0000        0.0000        0.0000        0.0000        0.0000        0.0000        0.0000        0.0000        0.0000        0.0000        0.0000        0.0000        0.0000        0.0000        0.0000        0.0000        0.0000        0.0000        0.0000        0.0000        0.0000        0.0000        0.0000        0.0000        0.0000        0.0000        0.0000        0.0000        0.0000        0.0000        0.0000        0.0000        0.0000        0.0000        0.0000        0.0000        0.0000        0.0000        0.0000        0.0000        0.0000        0.0000
[truncated: 212,709 more chars]
