# Supplementary material for: Multidimensional evaluation of the TRMM 3B43V7 satellite-based precipitation product in mainland China from 1998–2016
Source: PeerJ. 2020 Feb 20;8:e8615. doi: 10.7717/peerj.8615 (PMC7036276; doi:10.7717/peerj.8615)
Supplement: Supplemental Information 2 [file peerj-08-8615-s002.zip › TRMM_3B43 data/TRMM 3B43 data-Year-Month/2011-12.txt]

ncols         249
nrows         175
xllcorner     73.250
yllcorner     6.500
cellsize      0.25000
        0.0000        0.0000        0.0000        0.0000        0.0000        0.0000        0.0000        0.0000        0.0000        0.0000        0.0000        0.0000        0.0000        0.0000        0.0000        0.0000        0.0000        0.0000        0.0000        0.0000        0.0000        0.0000        0.0000        0.0000        0.0000        0.0000        0.0000        0.0000        0.0000        0.0000        0.0000        0.0000        0.0000        0.0000        0.0000        0.0000        0.0000        0.0000        0.0000        0.0000        0.0000        0.0000        0.0000        0.0000        0.0000        0.0000        0.0000        0.0000        0.0000        0.0000        0.0000        0.0000        0.0000        0.0000        0.0000        0.0000        0.0000        0.0000        0.0000        0.0000        0.0000        0.0000        0.0000        0.0000        0.0000        0.0000        0.0000        0.0000        0.0000        0.0000        0.0000        0.0000        0.0000        0.0000        0.0000        0.0000        0.0000        0.0000        0.0000        0.0000        0.0000        0.0000        0.0000        0.0000        0.0000        0.0000        0.0000        0.0000        0.0000        0.0000        0.0000        0.0000        0.0000        0.0000        0.0000        0.0000        0.0000        0.0000        0.0000        0.0000        0.0000        0.0000        0.0000        0.0000        0.0000        0.0000        0.0000        0.0000        0.0000        0.0000        0.0000        0.0000        0.0000        0.0000        0.0000        0.0000        0.0000        0.0000        0.0000        0.0000        0.0000        0.0000        0.0000        0.0000        0.0000        0.0000        0.0000        0.0000        0.0000        0.0000        0.0000        0.0000        0.0000        0.0000        0.0000        0.0000        0.0000        0.0000        0.0000        0.0000        0.0000        0.0000        0.0000        0.0000        0.0000        0.0000        0.0000        0.0000        0.0000        0.0000        0.0000        0.0000        0.0000        0.0000        0.0000        0.0000        0.0000        0.0000        0.0000        0.0000        0.0000        0.0000        0.0000        0.0000        0.0000        0.0000        0.0000        0.0000        0.0000        0.0000        0.0000        0.0000        0.0000        2.9267        2.9157        1.4881        0.0000        0.0000        0.0000        1.7328        1.6792        1.3657        2.0256        4.7455        7.7044        5.8865        3.8361        3.4121        3.1483        2.8596        2.7041        2.0904        1.9635        1.8627        1.7884        2.0653        2.1391        2.1844        2.4134        2.7018        2.8578        3.1454        3.4225        3.3261        3.7672        3.6487        3.7012        4.3414        4.5736        5.8410        6.6439        7.1376        7.2952        6.8755        5.9410        6.0197        6.2198        6.2778        6.3580        0.0000        0.0000        0.0000        0.0000        0.0000        0.0000        0.0000        0.0000        0.0000        0.0000        0.0000        0.0000        0.0000        0.0000        0.0000        0.0000        0.0000        0.0000        0.0000        0.0000        0.0000        0.0000        0.0000        0.0000        0.0000        0.0000        0.0000        0.0000        0.0000        0.0000
        0.0000        0.0000        0.0000        0.0000        0.0000        0.0000        0.0000        0.0000        0.0000        0.0000        0.0000        0.0000        0.0000        0.0000        0.0000        0.0000        0.0000        0.0000        0.0000        0.0000        0.0000        0.0000        0.0000        0.0000        0.0000        0.0000        0.0000        0.0000        0.0000        0.0000        0.0000        0.0000        0.0000        0.0000        0.0000        0.0000        0.0000        0.0000        0.0000        0.0000        0.0000        0.0000        0.0000        0.0000        0.0000        0.0000        0.0000        0.0000        0.0000        0.0000        0.0000        0.0000        0.0000        0.0000        0.0000        0.0000        0.0000        0.0000        0.0000        0.0000        0.0000        0.0000        0.0000        0.0000        0.0000        0.0000        0.0000        0.0000        0.0000        0.0000        0.0000        0.0000        0.0000        0.0000        0.0000        0.0000        0.0000        0.0000        0.0000        0.0000        0.0000        0.0000        0.0000        0.0000        0.0000        0.0000        0.0000        0.0000        0.0000        0.0000        0.0000        0.0000        0.0000        0.0000        0.0000        0.0000        0.0000        0.0000        0.0000        0.0000        0.0000        0.0000        0.0000        0.0000        0.0000        0.0000        0.0000        0.0000        0.0000        0.0000        0.0000        0.0000        0.0000        0.0000        0.0000        0.0000        0.0000        0.0000        0.0000        0.0000        0.0000        0.0000        0.0000        0.0000        0.0000        0.0000        0.0000        0.0000        0.0000        0.0000        0.0000        0.0000        0.0000        0.0000        0.0000        0.0000        0.0000        0.0000        0.0000        0.0000        0.0000        0.0000        0.0000        0.0000        0.0000        0.0000        0.0000        0.0000        0.0000        0.0000        0.0000        0.0000        0.0000        0.0000        0.0000        0.0000        0.0000        0.0000        0.0000        0.0000        0.0000        0.0000        0.0000        0.0000        0.0000        0.0000        0.0000        0.0000        0.0000        0.0000        0.0000        0.0000        4.8119        4.0211        4.4479        1.3678        1.0906        1.0598        1.0744        1.3729        1.2664        1.4361        1.6545        2.3538        5.7367        4.5185        2.9416        4.6968        4.0841        3.6674        2.8298        2.2944        2.5522        1.8949        1.7992        2.5640        2.6516        3.0685        2.9647        3.7114        3.7250        4.5038        4.0756        3.9257        3.5537        3.4591        4.0602        3.0138        3.4473        5.9179        6.7389        7.0286        7.4859        7.3649        6.6114        6.5716        6.8216        6.9089        7.1350        7.3632        7.8249        8.1132        7.2937        7.2402        5.8471        6.1791        0.0000        0.0000        0.0000        0.0000        0.0000        0.0000        0.0000        0.0000        0.0000        0.0000        0.0000        0.0000        0.0000        0.0000        0.0000        0.0000        0.0000        0.0000        0.0000        0.0000        0.0000        0.0000        0.0000
        0.0000        0.0000        0.0000        0.0000        0.0000        0.0000        0.0000        0.0000        0.0000        0.0000        0.0000        0.0000        0.0000        0.0000        0.0000        0.0000        0.0000        0.0000        0.0000        0.0000        0.0000        0.0000        0.0000        0.0000        0.0000        0.0000        0.0000        0.0000        0.0000        0.0000        0.0000        0.0000        0.0000        0.0000        0.0000        0.0000        0.0000        0.0000        0.0000        0.0000        0.0000        0.0000        0.0000        0.0000        0.0000        0.0000        0.0000        0.0000        0.0000        0.0000        0.0000        0.0000        0.0000        0.0000        0.0000       24.6148        0.0000       17.1408       15.6146        0.0000        0.0000        0.0000        0.0000        0.0000        0.0000        0.0000        0.0000        0.0000        0.0000        0.0000        0.0000        0.0000        0.0000        0.0000        0.0000        0.0000        0.0000        0.0000        0.0000        0.0000        0.0000        0.0000        0.0000        0.0000        0.0000        0.0000        0.0000        0.0000        0.0000        0.0000        0.0000        0.0000        0.0000        0.0000        0.0000        0.0000        0.0000        0.0000        0.0000        0.0000        0.0000        0.0000        0.0000        0.0000        0.0000        0.0000        0.0000        0.0000        0.0000        0.0000        0.0000        0.0000        0.0000        0.0000        0.0000        0.0000        0.0000        0.0000        0.0000        0.0000        0.0000        0.0000        0.0000        0.0000        0.0000        0.0000        0.0000        0.0000        0.0000        0.0000        0.0000        0.0000        0.0000        0.0000        0.0000        0.0000        0.0000        0.0000        0.0000        0.0000        0.0000        0.0000        0.0000        0.0000        0.0000        0.0000        0.0000        0.0000        0.0000        0.0000        0.0000        0.0000        0.0000        0.0000        0.0000        0.0000        0.0000        0.0000        0.0000        0.0000        0.0000        0.0000        0.0000        0.0000        0.0000        0.0000        0.0000        0.0000        0.0000        0.0000        0.0000        5.1249        6.0881        4.1036        2.7906        1.1843        0.6766        0.9626        1.1223        1.5437        1.4606        1.6290        2.0036        3.5818        4.0653        5.7653        6.5704        6.9487        5.1596        4.4144        2.9991        2.9547        3.4955        2.6444        1.8374        2.3246        3.1483        4.4282        3.9431        5.1374        4.8398        4.7670        4.1582        3.1148        2.6928        2.5664        3.4097        3.0294        5.0293        6.6930        7.1602        6.9990        7.5609        7.7721        7.3284        7.1577        7.4827        7.4850        7.5760        7.8041        7.2917        7.0668        6.9574        7.0092        6.4705        5.4105        8.6154        0.0000        0.0000        0.0000        0.0000        0.0000        0.0000        0.0000        0.0000        0.0000        0.0000        0.0000        0.0000        0.0000        0.0000        0.0000        0.0000        0.0000        0.0000        0.0000        0.0000        0.0000        0.0000
        0.0000        0.0000        0.0000        0.0000        0.0000        0.0000        0.0000        0.0000        0.0000        0.0000        0.0000        0.0000        0.0000        0.0000        0.0000        0.0000        0.0000        0.0000        0.0000        0.0000        0.0000        0.0000        0.0000        0.0000        0.0000        0.0000        0.0000        0.0000        0.0000        0.0000        0.0000        0.0000        0.0000        0.0000        0.0000        0.0000        0.0000        0.0000        0.0000        0.0000        0.0000        0.0000        0.0000        0.0000        0.0000        0.0000        0.0000        0.0000        0.0000        0.0000        0.0000        0.0000        0.0000       31.2748       29.0993       24.1919       22.8120       19.9063       17.5891        7.4928        0.0000        0.0000        0.0000        0.0000        0.0000        0.0000        0.0000        0.0000        0.0000        0.0000        0.0000        0.0000        0.0000        0.0000        0.0000        0.0000        0.0000        0.0000        0.0000        0.0000        0.0000        0.0000        0.0000        0.0000        0.0000        0.0000        0.0000        0.0000        0.0000        0.0000        0.0000        0.0000        0.0000        0.0000        0.0000        0.0000        0.0000        0.0000        0.0000        0.0000        0.0000        0.0000        0.0000        0.0000        0.0000        0.0000        0.0000        0.0000        0.0000        0.0000        0.0000        0.0000        0.0000        0.0000        0.0000        0.0000        0.0000        0.0000        0.0000        0.0000        0.0000        0.0000        0.0000        0.0000        0.0000        0.0000        0.0000        0.0000        0.0000        0.0000        0.0000        0.0000        0.0000        0.0000        0.0000        0.0000        0.0000        0.0000        0.0000        0.0000        0.0000        0.0000        0.0000        0.0000        0.0000        0.0000        0.0000        0.0000        0.0000        0.0000        0.0000        0.0000        0.0000        0.0000        0.0000        0.0000        0.0000        0.0000        0.0000        0.0000        0.0000        0.0000        0.0000        0.0000        0.0000        0.0000        0.0000        0.0000        0.0000        0.0000        3.5715        3.9271        4.8803        4.2528        2.5388        1.5749        1.3725        1.3623        1.3924        1.7345        1.9116        4.3299        4.8860        3.9020        5.0005        8.1129        5.5569        8.2276        8.2217        4.4062        3.8147        2.9179        2.2511        1.8940        2.0359        2.9121        3.9400        3.8974        3.4039        4.6050        3.8669        3.6011        3.4572        3.2811        3.1915        2.9589        3.2776        3.0156        5.8898        6.2705        7.7307        7.6703        7.6609        8.1492        7.6901        8.1395        8.0460        8.4514        8.2301        8.8524        8.1755        7.3513        6.9066        5.5922        5.0956        5.1329        6.9567        8.9786        6.8285        0.0000        0.0000        0.0000        0.0000        0.0000        0.0000        0.0000        0.0000        0.0000        0.0000        0.0000        0.0000        0.0000        0.0000        0.0000        0.0000        0.0000        0.0000        0.0000        0.0000
        0.0000        0.0000        0.0000        0.0000        0.0000        0.0000        0.0000        0.0000        0.0000        0.0000        0.0000        0.0000        0.0000        0.0000        0.0000        0.0000        0.0000        0.0000        0.0000        0.0000        0.0000        0.0000        0.0000        0.0000        0.0000        0.0000        0.0000        0.0000        0.0000        0.0000        0.0000        0.0000        0.0000        0.0000        0.0000        0.0000        0.0000        0.0000        0.0000        0.0000        0.0000        0.0000        0.0000        0.0000        0.0000        0.0000        0.0000        0.0000        0.0000        0.0000        0.0000        0.0000        0.0000       28.5820       25.2639       27.3263       24.4267       21.1236       16.5767       10.2016        0.0000        0.0000        0.0000        0.0000        0.0000        0.0000        0.0000        0.0000        0.0000        0.0000        0.0000        0.0000        0.0000        0.0000        0.0000        0.0000        0.0000        0.0000        0.0000        0.0000        0.0000        0.0000        0.0000        0.0000        0.0000        0.0000        0.0000        0.0000        0.0000        0.0000        0.0000        0.0000        0.0000        0.0000        0.0000        0.0000        0.0000        0.0000        0.0000        0.0000        0.0000        0.0000        0.0000        0.0000        0.0000        0.0000        0.0000        0.0000        0.0000        0.0000        0.0000        0.0000        0.0000        0.0000        0.0000        0.0000        0.0000        0.0000        0.0000        0.0000        0.0000        0.0000        0.0000        0.0000        0.0000        0.0000        0.0000        0.0000        0.0000        0.0000        0.0000        0.0000        0.0000        0.0000        0.0000        0.0000        0.0000        0.0000        0.0000        0.0000        0.0000        0.0000        0.0000        0.0000        0.0000        0.0000        0.0000        0.0000        0.0000        0.0000        0.0000        0.0000        0.0000        0.0000        0.0000        0.0000        0.0000        0.0000        0.0000        0.0000        0.0000        0.0000        0.0000        0.0000        0.0000        0.0000        0.0000        0.0000        0.0000        0.0000        3.1352        4.3452        2.9972        2.8983        3.0652        3.3107        3.2264        3.3922        3.9838        3.3650        3.2170        4.0602        4.6047        5.2448        5.6979        5.7078        6.5920        4.6645        4.0613        3.6036        2.8006        3.1205        2.2586        1.8318        2.4129        3.6849        3.7449        2.6508        2.5316        2.5399        2.7213        2.9567        3.3439        3.4794        3.8349        3.8559        3.7704        5.0352        5.2961        6.7317        9.2521        8.7839        8.1091        8.2708        8.4908        7.8450        8.1949        7.6300        8.0849        9.3870        9.4746        8.7251        7.8012        6.6389        5.3005        5.1200        5.0313        7.1529        5.7833        5.5427        5.1367        0.0000        0.0000        0.0000        0.0000        0.0000        0.0000        0.0000        0.0000        0.0000        0.0000        0.0000        0.0000        0.0000        0.0000        0.0000        0.0000        0.0000        0.0000
        0.0000        0.0000        0.0000        0.0000        0.0000        0.0000        0.0000        0.0000        0.0000        0.0000        0.0000        0.0000        0.0000        0.0000        0.0000        0.0000        0.0000        0.0000        0.0000        0.0000        0.0000        0.0000        0.0000        0.0000        0.0000        0.0000        0.0000        0.0000        0.0000        0.0000        0.0000        0.0000        0.0000        0.0000        0.0000        0.0000        0.0000        0.0000        0.0000        0.0000        0.0000        0.0000        0.0000        0.0000        0.0000        0.0000        0.0000        0.0000        0.0000        0.0000       39.4182       32.8443       30.8721       28.8439       26.3920       29.1083       25.6742       22.4947       17.9622       10.9416        7.6735        5.5322        0.0000        0.0000        0.0000        0.0000        0.0000        0.0000        0.0000        0.0000        0.0000        0.0000        0.0000        0.0000        0.0000        0.0000        0.0000        0.0000        0.0000        0.0000        0.0000        0.0000        0.0000        0.0000        0.0000        0.0000        0.0000        0.0000        0.0000        0.0000        0.0000        0.0000        0.0000        0.0000        0.0000        0.0000        0.0000        0.0000        0.0000        0.0000        0.0000        0.0000        0.0000        0.0000        0.0000        0.0000        0.0000        0.0000        0.0000        0.0000        0.0000        0.0000        0.0000        0.0000        0.0000        0.0000        0.0000        0.0000        0.0000        0.0000        0.0000        0.0000        0.0000        0.0000        0.0000        0.0000        0.0000        0.0000        0.0000        0.0000        0.0000        0.0000        0.0000        0.0000        0.0000        0.0000        0.0000        0.0000        0.0000        0.0000        0.0000        0.0000        0.0000        0.0000        0.0000        0.0000        0.0000        0.0000        0.0000        0.0000        0.0000        0.0000        0.0000        0.0000        0.0000        0.0000        0.0000        0.0000        0.0000        0.0000        0.0000        0.0000        0.0000        0.0000        0.0000        0.0000        0.0000        0.0000        0.0000        3.1032        2.9210        3.1667        2.6440        2.6224        2.6336        3.0235        3.3783        3.1237        4.2500        3.4810        3.6575        4.0594        4.2229        4.3439        3.9368        4.0807        4.2773        4.2089        4.2149        3.5901        2.8920        1.8820        1.9038        2.3268        4.0007        3.8029        3.5274        2.5773        2.2115        3.5969        3.8824        3.2213        3.4080        4.0262        4.4486        4.4965        4.4264        5.6294        5.6978        6.1290        6.7671        6.9711        7.0185        7.6857        8.4276        7.3829        7.5038        8.3604        9.1724       11.1119       11.0318       10.1667        8.6494        6.6555        5.7489        5.1578        5.1028        4.4966        4.7861        3.8862        4.5900        0.0000        0.0000        0.0000        0.0000        0.0000        0.0000        0.0000        0.0000        0.0000        0.0000        0.0000        0.0000        0.0000        0.0000       30.2953       34.1692       35.5336        0.0000
        0.0000        0.0000        0.0000        0.0000        0.0000        0.0000        0.0000        0.0000        0.0000        0.0000        0.0000        0.0000        0.0000        0.0000        0.0000        0.0000        0.0000        0.0000        0.0000        0.0000        0.0000        0.0000        0.0000        0.0000        0.0000        0.0000        0.0000        0.0000        0.0000        0.0000        0.0000        0.0000        0.0000        0.0000        0.0000        0.0000        0.0000        0.0000        0.0000        0.0000        0.0000        0.0000        0.0000        0.0000        0.0000        0.0000        0.0000        0.0000       39.3073       39.8555       38.1272       30.4906       29.4413       27.6802       25.6542       27.3995       25.1118       21.8214       18.5073       11.3530        8.2261        6.2417        5.2507        0.0000        0.0000        0.0000        0.0000        0.0000        0.0000        0.0000        0.0000        0.0000        0.0000        0.0000        0.0000        0.0000        0.0000        0.0000        0.0000        0.0000        0.0000        0.0000        0.0000        0.0000        0.0000        0.0000        0.0000        0.0000        0.0000        0.0000        0.0000        0.0000        0.0000        0.0000        0.0000        0.0000        0.0000        0.0000        0.0000        0.0000        0.0000        0.0000        0.0000        0.0000        0.0000        0.0000        0.0000        0.0000        0.0000        0.0000        0.0000        0.0000        0.0000        0.0000        0.0000        0.0000        0.0000        0.0000        0.0000        0.0000        0.0000        0.0000        0.0000        0.0000        0.0000        0.0000        0.0000        0.0000        0.0000        0.0000        0.0000        0.0000        0.0000        0.0000        0.0000        0.0000        0.0000        0.0000        0.0000        0.0000        0.0000        0.0000        0.0000        0.0000        0.0000        0.0000        0.0000        0.0000        0.0000        0.0000        0.0000        0.0000        0.0000        0.0000        0.0000        0.0000        0.0000        0.0000        0.0000        0.0000        0.0000        0.0000        0.0000        0.0000        0.0000        0.0000        0.0000        0.0000        3.0478        3.0581        2.6624        2.5974        2.0315        2.0772        2.5261        3.4783        3.6603        3.8905        5.3243        3.9214        4.0751        4.2907        4.7358        5.1041        5.4790        4.2233        4.0819        5.1609        5.2779        3.8854        3.0965        2.3276        2.5594        3.2993        4.3368        3.3825        3.1209        3.0776        3.3242        5.0220        4.3179        3.6609        2.6958        2.8699        2.8336        3.0881        3.5357        5.7752        6.6571        7.2089        7.7602        7.8829        8.7040        9.3744        9.0401        8.9195        7.6694        8.6930       10.6764       12.2835       12.3666       11.8214        8.6014        7.2698        6.2333        6.2367        6.1146        5.6627        6.4672        5.1876        5.0250        4.5976        0.0000        0.0000        0.0000        0.0000        0.0000        0.0000        0.0000        0.0000        0.0000       24.3624       31.7319       28.2884       28.6130       30.3971       33.9697       35.1610       41.3706
        0.0000        0.0000        0.0000        0.0000        0.0000        0.0000        0.0000        0.0000        0.0000        0.0000        0.0000        0.0000        0.0000        0.0000        0.0000        0.0000        0.0000        0.0000        0.0000        0.0000        0.0000        0.0000        0.0000        0.0000        0.0000        0.0000        0.0000        0.0000        0.0000        0.0000        0.0000        0.0000        0.0000        0.0000        0.0000        0.0000        0.0000        0.0000        0.0000        0.0000        0.0000        0.0000        0.0000        0.0000        0.0000        0.0000        0.0000        0.0000       34.9749       34.5660       32.6507       26.5657       25.3711       23.6617       22.4378       23.4553       21.4924       19.3253       16.5103       10.8491        8.6573        6.8095        6.5215        2.9556        2.1233        1.5611        1.3211        0.0000        0.0000        0.0000        0.0000        0.0000        0.0000        0.0000        0.0000        0.0000        0.0000        0.0000        0.0000        0.0000        0.0000        0.0000        0.0000        0.0000        0.0000        0.0000        0.0000        0.0000        0.0000        0.0000        0.0000        0.0000        0.0000        0.0000        0.0000        0.0000        0.0000        0.0000        0.0000        0.0000        0.0000        0.0000        0.0000        0.0000        0.0000        0.0000        0.0000        0.0000        0.0000        0.0000        0.0000        0.0000        0.0000        0.0000        0.0000        0.0000        0.0000        0.0000        0.0000        0.0000        0.0000        0.0000        0.0000        0.0000        0.0000        0.0000        0.0000        0.0000        0.0000        0.0000        0.0000        0.0000        0.0000        0.0000        0.0000        0.0000        0.0000        0.0000        0.0000        0.0000        0.0000        0.0000        0.0000        0.0000        0.0000        0.0000        0.0000        0.0000        0.0000        0.0000        0.0000        0.0000        0.0000        0.0000        0.0000        0.0000        0.0000        0.0000        0.0000        0.0000        0.0000        0.0000        0.0000        0.0000        0.0000        0.0000        0.0000        0.0000        2.7204        2.4338        2.1204        1.5327        1.6277        2.3245        3.2814        3.8913        4.5509        5.0729        6.0272        3.9884        4.1486        4.6210        4.8623        4.5748        4.9632        5.1856        4.8642        4.4902        5.5419        3.9588        3.4130        2.5343        2.6533        3.4546        4.3445        3.4889        3.8209        3.0704        2.6028        3.0809        2.6853        2.3199        2.2084        2.5837        2.3820        2.5874        3.3296        5.4079        6.3714        6.7914        7.1281        5.9186        7.9852        8.4808       10.4445        9.8532        9.5531        9.0216       11.1296       14.2666       12.3243       11.3578        9.4430        8.2085        7.8324        7.8445        7.5799        7.9013        7.1338        5.6334        5.3997        0.0000        0.0000        0.0000        0.0000        0.0000        0.0000        8.1907       11.2016       13.4934       16.3622       21.5207       26.7399       25.7124       28.3444       29.4316       33.0683        0.0000        0.0000
        0.0000        0.0000        0.0000        0.0000        0.0000        0.0000        0.0000        0.0000        0.0000        0.0000        0.0000        0.0000        0.0000        0.0000        0.0000        0.0000        0.0000        0.0000        0.0000        0.0000        0.0000        0.0000        0.0000        0.0000        0.0000        0.0000        0.0000        0.0000        0.0000        0.0000        0.0000        0.0000        0.0000        0.0000        0.0000        0.0000        0.0000        0.0000        0.0000        0.0000        0.0000        0.0000        0.0000        0.0000        0.0000        0.0000        0.0000        0.0000       25.1438       23.7277       23.5480       22.0091       20.6920       22.7487       20.9671       20.7044       22.7352       20.1950       18.0038       17.8652       14.7612       13.5839        9.5837        8.3051        7.2739        6.2878        5.5512        5.4459        5.2793        0.0000        0.0000        0.0000        0.0000        0.0000        0.0000        0.0000        0.0000        0.0000        0.0000        0.0000        0.0000        0.0000        0.0000        0.0000        0.0000        0.0000        0.0000        0.0000        0.0000        0.0000        0.0000        0.0000        0.0000        0.0000        0.0000        0.0000        0.0000        0.0000        0.0000        0.0000        0.0000        0.0000        0.0000        0.0000        0.0000        0.0000        0.0000        0.0000        0.0000        0.0000        0.0000        0.0000        0.0000        0.0000        0.0000        0.0000        0.0000        0.0000        0.0000        0.0000        0.0000        0.0000        0.0000        0.0000        0.0000        0.0000        0.0000        0.0000        0.0000        0.0000        0.0000        0.0000        0.0000        0.0000        0.0000        0.0000        0.0000        0.0000        0.0000        0.0000        0.0000        0.0000        0.0000        0.0000        0.0000        0.0000        0.0000        0.0000        0.0000        0.0000        0.0000        0.0000        0.0000        0.0000        0.0000        0.0000        0.0000        0.0000        0.0000        0.0000        0.0000        0.0000        0.0000        0.0000        0.0000        0.0000        0.0000        0.0000        1.9931        2.3501        2.2819        2.2413        2.8366        4.6546        5.4856        4.5301        5.2038        5.3258        4.4863        4.0090        3.5225        4.1634        5.1347        5.6240        8.4514        6.5142        5.1841        5.4154        5.2067        4.8709        4.4213        2.6254        3.1019        4.3274        4.3894        2.9701        2.7960        2.1772        1.9508        3.2844        2.8258        3.0557        2.9793        3.4850        3.9283        4.1154        4.9430        6.0265        5.7428        6.8462        6.6010        5.5947        7.0231        7.3827        9.0127       10.1874        8.1609        9.7703       11.3225       12.9213       12.2347        9.7147       10.0837        9.4624        9.8738        8.2329        8.1797        9.4622        8.3266        7.2006        6.2850        5.6495        6.5121        8.1790       10.1124        4.7707        4.0701        5.5546        8.6488       12.2510       15.0895       20.8414       29.2108       26.2120       30.5526       35.1303       37.8285        0.0000        0.0000
        0.0000        0.0000        0.0000        0.0000        0.0000        0.0000        0.0000        0.0000        0.0000        0.0000        0.0000        0.0000        0.0000        0.0000        0.0000        0.0000        0.0000        0.0000        0.0000        0.0000        0.0000        0.0000        0.0000        0.0000        0.0000        0.0000        0.0000        0.0000        0.0000        0.0000        0.0000        0.0000        0.0000        0.0000        0.0000        0.0000        0.0000        0.0000        0.0000        0.0000        0.0000        0.0000        0.0000        0.0000        0.0000        0.0000        0.0000        0.0000       27.9560       26.7259       25.0628       25.8696       29.9366       25.1680       23.5979       24.0203       20.9289       14.6182       21.3209       23.9026       21.5882       17.6091       14.7149       11.3687       10.8370        8.0119        6.9435        5.5144        6.0775        4.3912        0.0000        0.0000        0.0000        0.0000        0.0000        0.0000        0.0000        0.0000        0.0000        0.0000        0.0000        0.0000        0.0000        0.0000        0.0000        0.0000        0.0000        0.0000        0.0000        0.0000        0.0000        0.0000        0.0000        0.0000        0.0000        0.0000        0.0000        0.0000        0.0000        0.0000        0.0000        0.0000        0.0000        0.0000        0.0000        0.0000        0.0000        0.0000        0.0000        0.0000        0.0000        0.0000        0.0000        0.0000        0.0000        0.0000        0.0000        0.0000        0.0000        0.0000        0.0000        0.0000        0.0000        0.0000        0.0000        0.0000        0.0000        0.0000        0.0000        0.0000        0.0000        0.0000        0.0000        0.0000        0.0000        0.0000        0.0000        0.0000        0.0000        0.0000        0.0000        0.0000        0.0000        0.0000        0.0000        0.0000        0.0000        0.0000        0.0000        0.0000        0.0000        0.0000        0.0000        0.0000        0.0000        0.0000        0.0000        0.0000        0.0000        0.0000        0.0000        0.0000        0.0000        0.0000        0.0000        0.0000        0.0000        0.0000        0.0000        2.1469        2.1416        2.9493        3.5906        4.5727        0.0000        3.7819        4.3309        4.1400        0.0000        0.0000        0.0000        4.0868        5.4252        5.9214        5.8827        5.3050        5.2027        5.7870        5.7922        5.6249        5.2158        4.0618        5.4887        5.9689        5.4769        3.2869        2.6365        2.0706        1.9297        3.7555        3.3761        3.1501        2.7937        3.0129        3.1266        2.9624        3.2596        3.8490        4.8690        6.2365        5.9558        5.6467        5.8751        6.7069        8.3030        9.5038       11.4024        9.2779       10.6847       11.5276       10.2076        9.6508       10.8809       10.0343        9.3237        8.3647        9.0512       10.4103       10.8735       11.1106        9.0321        8.1447        8.3832        8.7561        9.3683        5.4500        4.0542        5.6079        8.4286       12.1289       15.2837       19.3649       25.7292       27.7781       28.7635       33.0337       36.1110        0.0000        0.0000
        0.0000        0.0000        0.0000        0.0000        0.0000        0.0000        0.0000        0.0000        0.0000        0.0000        0.0000        0.0000        0.0000        0.0000        0.0000        0.0000        0.0000        0.0000        0.0000        0.0000        0.0000        0.0000        0.0000        0.0000        0.0000        0.0000        0.0000        0.0000        0.0000        0.0000        0.0000        0.0000        0.0000        0.0000        0.0000        0.0000        0.0000        0.0000       34.6468       32.6472       31.9757        0.0000        0.0000        0.0000        0.0000        0.0000        0.0000        0.0000       29.4130       25.4755       26.9170       25.5890       22.0767       24.8053       17.8093       19.2463       13.0361       11.7871       15.6341       21.0008       21.8754       18.2772       16.6873       14.4355       15.3654       11.8331        9.1973        7.0486        5.3629        4.2214        0.0000        0.0000        0.0000        0.0000        0.0000        0.0000        0.0000        0.0000        0.0000        0.0000        0.0000        0.0000        0.0000        0.0000        0.0000        0.0000        0.0000        0.0000        0.0000        0.0000        0.0000        0.0000        0.0000        0.0000        0.0000        0.0000        0.0000        0.0000        0.0000        0.0000        0.0000        0.0000        0.0000        0.0000        0.0000        0.0000        0.0000        0.0000        0.0000        0.0000        0.0000        0.0000        0.0000        0.0000        0.0000        0.0000        0.0000        0.0000        0.0000        0.0000        0.0000        0.0000        0.0000        0.0000        0.0000        0.0000        0.0000        0.0000        0.0000        0.0000        0.0000        0.0000        0.0000        0.0000        0.0000        0.0000        0.0000        0.0000        0.0000        0.0000        0.0000        0.0000        0.0000        0.0000        0.0000        0.0000        0.0000        0.0000        0.0000        0.0000        0.0000        0.0000        0.0000        0.0000        0.0000        0.0000        0.0000        0.0000        0.0000        0.0000        0.0000        0.0000        0.0000        0.0000        0.0000        0.0000        0.0000        0.0000        0.0000        0.0000        0.0000        0.0000        0.0000        0.0000        0.0000        0.0000        0.0000        0.0000        0.0000        0.0000        0.0000        0.0000        0.0000        5.6162        6.8128        7.1253        5.5032        5.9288        6.1326        5.7708        5.9550        4.8951        5.9045        4.6874        4.2203        2.7102        2.1514        2.0697        1.9485        3.1496        2.8360        2.5651        1.9731        1.7385        1.7304        2.0425        2.4066        3.3830        4.1349        4.8101        5.4799        5.1077        5.4359        6.4828        7.6876        7.9655       12.4051       11.9080        9.7786        9.7368        8.9705       10.0019       11.3923       10.2129        9.6244        9.1525        9.3771       14.5586       14.7294       14.0900       10.2186        8.0828        8.9181        8.8816        7.9375        6.2072        4.5905        5.5357        8.4482       11.8517       15.3104       20.3634       25.0639       28.6383       29.6290       29.8857        0.0000        0.0000        0.0000
        0.0000        0.0000        0.0000        0.0000        0.0000        0.0000        0.0000        0.0000        0.0000        0.0000        0.0000        0.0000        0.0000        0.0000        0.0000        0.0000        0.0000        0.0000        0.0000        0.0000        0.0000        0.0000        0.0000        0.0000        0.0000        0.0000        0.0000        0.0000        0.0000        0.0000        0.0000        0.0000        0.0000        0.0000        0.0000        0.0000        0.0000        0.0000       26.3360       28.7599       34.3984       35.1668       35.4338       45.5719       47.6659       32.3613       29.2013       26.3328       25.2389       22.8917       23.9295       20.4791       13.6005       13.2001       11.9783       10.9120        9.9763       10.8678        9.8478       12.7109       12.5465       11.9434       11.4923       11.4456       12.2713       12.2433       11.6213        7.5600        5.5879        4.7748        4.0354        2.4896        0.0000        0.0000        0.0000        0.0000        0.0000        0.0000        0.0000        0.0000        0.0000        0.0000        0.0000        0.0000        0.0000        0.0000        0.0000        0.0000        0.0000        0.0000        0.0000        0.0000        0.0000        0.0000        0.0000        0.0000        0.0000        0.0000        0.0000        0.0000        0.0000        0.0000        0.0000        0.0000        0.0000        0.0000        0.0000        0.0000        0.0000        0.0000        0.0000        0.0000        0.0000        0.0000        0.0000        0.0000        0.0000        0.0000        0.0000        0.0000        0.0000        0.0000        0.0000        0.0000        0.0000        0.0000        0.0000        0.0000        0.0000        0.0000        0.0000        0.0000        0.0000        0.0000        0.0000        0.0000        0.0000        0.0000        0.0000        0.0000        0.0000        0.0000        0.0000        0.0000        0.0000        0.0000        0.0000        0.0000        0.0000        0.0000        0.0000        0.0000        0.0000        0.0000        0.0000        0.0000        0.0000        0.0000        0.0000        0.0000        0.0000        0.0000        0.0000        0.0000        0.0000        0.0000        0.0000        0.0000        0.0000        0.0000        0.0000        0.0000        0.0000        0.0000        0.0000        0.0000        0.0000        0.0000        0.0000        0.0000        0.0000        0.0000        0.0000        0.0000        6.9697        7.8934        5.2136        5.5571        5.5664        5.4369        6.0347        4.4189        4.6517        3.9829        4.0517        2.1932        1.6267        1.5340        1.1542        2.0136        1.7025        1.4735        1.6889        1.2612        1.2874        1.3921        1.7746        2.4827        3.4214        3.9792        4.4539        4.3997        4.7302        5.3236        5.8538        7.5054       11.1210       12.6279       11.7567        9.2007        7.9094        8.4723       11.8656       10.3318       10.5913        9.6767       10.5105       14.6255       14.7149       11.0751        8.1303        6.4664        7.0059        8.1034        7.6848        5.1101        4.1240        4.9917        8.0257       11.3382       14.8817       20.6176       25.7301       26.9051       28.0006        0.0000        0.0000        0.0000        0.0000
        0.0000        0.0000        0.0000        0.0000        0.0000        0.0000        0.0000        0.0000        0.0000        0.0000        0.0000        0.0000        0.0000        0.0000        0.0000        0.0000        0.0000        0.0000        0.0000        0.0000        0.0000        0.0000        0.0000        0.0000        0.0000        0.0000        0.0000        0.0000        0.0000        0.0000        0.0000        0.0000        0.0000        0.0000        0.0000        0.0000        0.0000       29.2108       26.1201       20.8194       18.3923       17.1160       16.5165       15.1869       15.1404       16.6810       18.4622       20.2286       16.8117       16.9619       11.0525       17.1578       11.3530        8.6245       10.4211       13.9832       17.2767       16.1252        9.5698       12.8423       15.8863       16.0645        9.0646       10.1889       10.3253       10.7174       11.2975        9.4827        7.3595        6.1899        5.2394        3.5606        0.0000        0.0000        0.0000        0.0000        0.0000        0.0000        0.0000        0.0000        0.0000        0.0000        0.0000        0.0000        0.0000        0.0000        0.0000        0.0000        0.0000        0.0000        0.0000        0.0000        0.0000        0.0000        0.0000        0.0000        0.0000        0.0000        0.0000        0.0000        0.0000        0.0000        0.0000        0.0000        0.0000        0.0000        0.0000        0.0000        0.0000        0.0000        0.0000        0.0000        0.0000        0.0000        0.0000        0.0000        0.0000        0.0000        0.0000        0.0000        0.0000        0.0000        0.0000        0.0000        0.0000        0.0000        0.0000        0.0000        0.0000        0.0000        0.0000        0.0000        0.0000        0.0000        0.0000        0.0000        0.0000        0.0000        0.0000        0.0000        0.0000        0.0000        0.0000        0.0000        0.0000        0.0000        0.0000        0.0000        0.0000        0.0000        0.0000        0.0000        0.0000        0.0000        0.0000        0.0000        0.0000        0.0000        0.0000        0.0000        0.0000        0.0000        0.0000        0.0000        0.0000        0.0000        0.0000        0.0000        0.0000        0.0000        0.0000        0.0000        0.0000        0.0000        0.0000        0.0000        0.0000        0.0000        0.0000        3.8288        4.0338        4.7078        5.7875        7.2235        0.0000        9.8857        6.8412        3.8016        3.4493        4.0126        4.5321        4.7534        4.8266        5.2983        4.9773        1.9097        1.4198        0.4763        0.2232        0.9377        1.3518        1.3489        1.0299        1.0756        0.9588        0.7486        1.6272        1.4692        1.1617        0.8084        1.4327        3.4593        4.0523        4.9680        5.2503        6.7684        8.4886       10.0603       11.5029       13.7194        9.6066        8.7687        9.4091        8.9162        9.1148        8.8438        8.6853        9.0768       10.0187        8.3714        5.7861        4.7215        4.7046        5.1244        6.2879        4.6256        4.7681        5.9949        9.0177       14.6781       18.0521       24.2965       32.0567       30.0864       34.1940        0.0000        0.0000        0.0000        0.0000
        0.0000        0.0000        0.0000        0.0000        0.0000        0.0000        0.0000        0.0000        0.0000        0.0000        0.0000        0.0000        0.0000        0.0000        0.0000        0.0000        0.0000        0.0000        0.0000        0.0000        0.0000        0.0000        0.0000        0.0000        0.0000        0.0000        0.0000        0.0000        0.0000        0.0000        0.0000        0.0000        0.0000        0.0000        0.0000        0.0000        0.0000       25.0454       22.7799       20.0418       17.9834       16.4173       15.3535       12.7128       11.6248       10.5290       10.9868       10.0234        9.0715        7.0532        6.1914        8.9952        6.1591        5.7181        6.3214        6.3976       10.1314       11.9962        7.1861       13.4091       17.2662       15.8636       10.5351       10.5831       10.2962       13.2310       12.5673        9.4926        7.9835        7.0835        6.1017        4.0034        2.6958        0.0000        0.0000        0.0000        0.0000        0.0000        0.0000        0.0000        0.0000        0.0000        0.0000        0.0000        0.0000        0.0000        0.0000        0.0000        0.0000        0.0000        0.0000        0.0000        0.0000        0.0000        0.0000        0.0000        0.0000        0.0000        0.0000        0.0000        0.0000        0.0000        0.0000        0.0000        0.0000        0.0000        0.0000        0.0000        0.0000        0.0000        0.0000        0.0000        0.0000        0.0000        0.0000        0.0000        0.0000        0.0000        0.0000        0.0000        0.0000        0.0000        0.0000        0.0000        0.0000        0.0000        0.0000        0.0000        0.0000        0.0000        0.0000        0.0000        0.0000        0.0000        0.0000        0.0000        0.0000        0.0000        0.0000        0.0000        0.0000        0.0000        0.0000        0.0000        0.0000        0.0000        0.0000        0.0000        0.0000        0.0000        0.0000        0.0000        0.0000        0.0000        0.0000        0.0000        0.0000        0.0000        0.0000        0.0000        0.0000        0.0000        0.0000        0.0000        0.0000        0.0000        0.0000        0.0000        0.0000        0.0000        0.0000        0.0000        0.0000        0.0000        0.0000        3.4433        3.6164        3.5015        3.6189        3.8899        4.1223        5.0252        5.5491        7.6045        8.5874        9.5050        6.0577        4.9803        4.2655        3.9306        4.0989        5.3033        5.2916        5.3896        5.4898        0.9681        0.8703        0.3762        0.3055        0.5695        0.5619        1.1843        1.0954        0.9532        0.6195        0.3935        0.3278        0.4359        0.6066        0.7121        0.8322        2.9904        3.9743        4.2861        4.9371        5.7077        6.6600        7.2474        8.3922        8.5154        7.7602        7.5140        7.4724        7.4996        7.7716        8.2488        8.4437        7.3163        7.1444        6.0677        4.5973        3.7830        3.8845        3.7479        4.3182        4.7310        4.5568        6.3994       10.1381       15.2844       18.3830       23.8360       30.3717       30.4810        0.0000        0.0000        0.0000        0.0000        0.0000
        0.0000        0.0000        0.0000        0.0000        0.0000        0.0000        0.0000        0.0000        0.0000        0.0000        0.0000        0.0000        0.0000        0.0000        0.0000        0.0000        0.0000        0.0000        0.0000        0.0000        0.0000        0.0000        0.0000        0.0000        0.0000        0.0000        0.0000        0.0000        0.0000        0.0000        0.0000        0.0000        0.0000        0.0000        0.0000        0.0000       25.7054       23.2731       21.7878       18.8850       17.0081       15.5010       14.3603       11.7070       10.6911        9.7686        8.7252        6.7088        6.2498        5.3656        5.1021        7.9049        7.0586        6.0214        6.0487        6.6154        8.1721       10.9400       11.5993       14.8804       18.2241       13.8887        9.8158       10.3709       10.9876       13.3025       11.4626       10.4316        8.0245        6.8974        5.8138        3.6086        0.0000        0.0000        0.0000        0.0000        0.0000        0.0000        0.0000        0.0000        0.0000        0.0000        0.0000        0.0000        0.0000        0.0000        0.0000        0.0000        0.0000        0.0000        0.0000        0.0000        0.0000        0.0000        0.0000        0.0000        0.0000        0.0000        0.0000        0.0000        0.0000        0.0000        0.0000        0.0000        0.0000        0.0000        0.0000        0.0000        0.0000        0.0000        0.0000        0.0000        0.0000        0.0000        0.0000        0.0000        0.0000        0.0000        0.0000        0.0000        0.0000        0.0000        0.0000        0.0000        0.0000        0.0000        0.0000        0.0000        0.0000        0.0000        0.0000        0.0000        0.0000        0.0000        0.0000        0.0000        0.0000        0.0000        0.0000        0.0000        0.0000        0.0000        0.0000        0.0000        0.0000        0.0000        0.0000        0.0000        0.0000        0.0000        0.0000        0.0000        0.0000        0.0000        0.0000        0.0000        0.0000        0.0000        0.0000        0.0000        0.0000        0.0000        0.0000        0.0000        0.0000        0.0000        0.0000        0.0000        0.0000        0.0000        0.0000        0.0000        3.4863        3.6362        3.9731        3.7312        3.6020        3.8572        4.7289        4.8213        4.8071        4.6111        6.1694        6.7761        7.3919        5.9214        5.5785        3.8865        3.4280        3.5797        3.8592        4.0713        4.4301        4.1691        3.4967        0.5121        0.3050        0.2246        0.3910        0.7242        0.7210        1.5861        0.6744        0.2117        0.3970        1.0425        0.2820        0.4962        0.9077        0.9757        1.0316        1.9745        2.6701        3.0826        3.4486        3.9670        4.5648        5.7200        6.2160        6.2871        6.4468        6.4161        6.7697        6.8498        7.0685        7.5214        7.5521        6.0968        5.3985        4.4303        3.6028        3.1087        3.3666        3.8041        3.7708        4.1556        5.1739        6.9523       11.1631       16.4321       18.5516       22.2965       26.1850       25.3731        0.0000        0.0000        0.0000        0.0000        0.0000
        0.0000        0.0000        0.0000        0.0000        0.0000        0.0000        0.0000        0.0000        0.0000        0.0000        0.0000        0.0000        0.0000        0.0000        0.0000        0.0000        0.0000        0.0000        0.0000        0.0000        0.0000        0.0000        0.0000        0.0000        0.0000        0.0000        0.0000        0.0000        0.0000        0.0000        0.0000        0.0000        0.0000        0.0000        0.0000       24.8041       21.7494       19.3861       21.4000       16.3458       15.5143       13.7126       12.8978       10.8350       10.1530        9.1774        8.5609        6.9811        5.7019        5.2443        5.0154        7.3257        7.7686        6.0180        6.3029        7.3084       10.5080       13.8584       18.2312       19.8529       19.8796       13.8168       11.2114       11.6084        9.2270        8.5981        7.6499        7.5477        7.1507        6.7621        5.3830        3.3650        0.0000        0.0000        0.0000        0.0000        0.0000        0.0000        0.0000        0.0000        0.0000        0.0000        0.0000        0.0000        0.0000        0.0000        0.0000        0.0000        0.0000        0.0000        0.0000        0.0000        0.0000        0.0000        0.0000        0.0000        0.0000        0.0000        0.0000        0.0000        0.0000        0.0000        0.0000        0.0000        0.0000        0.0000        0.0000        0.0000        0.0000        0.0000        0.0000        0.0000        0.0000        0.0000        0.0000        0.0000        0.0000        0.0000        0.0000        0.0000        0.0000        0.0000        0.0000        0.0000        0.0000        0.0000        0.0000        0.0000        0.0000        0.0000        0.0000        0.0000        0.0000        0.0000        0.0000        0.0000        0.0000        0.0000        0.0000        0.0000        0.0000        0.0000        0.0000        0.0000        0.0000        0.0000        0.0000        0.0000        0.0000        0.0000        0.0000        0.0000        0.0000        0.0000        0.0000        0.0000        0.0000        0.0000        0.0000        0.0000        0.0000        0.0000        0.0000        0.0000        0.0000        0.0000        0.0000        0.0000        0.0000        0.0000        0.0000        3.7675        3.7960        3.7695        3.7411        3.7204        4.0810        4.2504        4.6311        4.6983        4.7111        4.6695        5.0550        5.1825        5.7993        5.2724        4.4957        2.9570        3.0969        3.5458        3.9683        4.7360        4.1406        4.1341        1.3635        0.5381        0.3812        0.2086        0.1525        0.7894        1.6404        0.9694        0.3452        0.1331        0.0641        1.2252        0.6825        1.0532        1.1144        1.2307        1.4231        2.3096        2.8857        3.8207        3.8718        3.5361        4.1185        4.2895        4.8958        5.7164        5.9388        5.9046        5.7003        5.8896        5.7460        5.6610        6.1386        5.4878        4.7854        4.2728        3.2401        2.6415        2.5126        3.2893        4.0802        4.5779        5.2989        7.2748       11.3043       16.1620       18.8510       22.3635       24.8790       23.0712        0.0000        0.0000        0.0000        0.0000        0.0000
        0.0000        0.0000        0.0000        0.0000        0.0000        0.0000        0.0000        0.0000        0.0000        0.0000        0.0000        0.0000        0.0000        0.0000        0.0000        0.0000        0.0000        0.0000        0.0000        0.0000        0.0000        0.0000        0.0000        0.0000        0.0000        0.0000        0.0000        0.0000        0.0000        0.0000        0.0000        0.0000        0.0000        0.0000        0.0000       14.0669       20.1187       12.3687       10.2354       11.6486       11.8574       10.8870       10.7628       13.8489       12.8959       10.8305       10.4228        8.8234        8.4694        7.4385        7.1102        6.9579        6.5528        6.3908        6.6521       10.3609       24.2381       35.9497       34.8812       10.3488        8.3553        8.9350       15.0992       11.0043        6.2743        5.9392        5.0850        5.4945        5.1011        4.9552        4.0869        3.5689        0.0000        0.0000        0.0000        0.0000        0.0000        0.0000        0.0000        0.0000        0.0000        0.0000        0.0000        0.0000        0.0000        0.0000        0.0000        0.0000        0.0000        0.0000        0.0000        0.0000        0.0000        0.0000        0.0000        0.0000        0.0000        0.0000        0.0000        0.0000        0.0000        0.0000        0.0000        0.0000        0.0000        0.0000        0.0000        0.0000        0.0000        0.0000        0.0000        0.0000        0.0000        0.0000        0.0000        0.0000        0.0000        0.0000        0.0000        0.0000        0.0000        0.0000        0.0000        0.0000        0.0000        0.0000        0.0000        0.0000        0.0000        0.0000        0.0000        0.0000        0.0000        0.0000        0.0000        0.0000        0.0000        0.0000        0.0000        0.0000        0.0000        0.0000        0.0000        0.0000        0.0000        0.0000        0.0000        0.0000        0.0000        0.0000        0.0000        0.0000        0.0000        0.0000        0.0000        0.0000        0.0000        0.0000        0.0000        0.0000        0.0000        0.0000        0.0000        0.0000        0.0000        0.0000        0.0000        0.0000        0.0000        0.0000        4.1288        4.2693        3.8617        3.7582        4.2630        4.8103        5.0857        5.1419        4.8619        3.9549        3.7003        3.9381        4.5845        3.3734        3.2118        2.9840        2.8101        2.4675        2.9016        2.8283        3.0647        3.3374        3.0867        1.9259        1.4879        1.5889        1.0638        0.6071        0.2497        0.2973        1.6173        1.0179        0.1515        0.4138        0.1141        0.3596        0.9375        1.6865        2.3068        1.4601        1.2914        1.9128        2.5664        3.9331        4.0129        4.1402        3.3856        3.6391        3.9679        5.4583        5.6606        5.9372        6.3993        4.5747        3.9912        4.8158        6.5033        3.9415        3.2709        2.4795        1.9194        1.5466        1.7465        2.4229        3.0692        5.5676        6.6207        8.2764       12.3172       15.3774       17.2158       20.8677       22.8434        0.0000        0.0000        0.0000        0.0000        0.0000        0.0000
        0.0000        0.0000        0.0000        0.0000        0.0000        0.0000        0.0000        0.0000        0.0000        0.0000        0.0000        0.0000        0.0000        0.0000        0.0000        0.0000        0.0000        0.0000        0.0000        0.0000        0.0000        0.0000        0.0000        0.0000        0.0000        0.0000        0.0000        0.0000        0.0000        0.0000        0.0000        0.0000        0.0000        0.0000        0.0000       11.2499       10.2715       15.6982       19.2812       10.4416       13.3200       14.8316       13.2542       14.9502       11.1557        8.9753        9.6105        8.8150        8.3761        7.4601        7.1502        6.8635        6.5174        8.4308       11.9048        7.0779        6.9533        8.8303       15.0282        7.5540        5.7146        6.0686        5.8284        5.2135        4.9539        4.5609        4.0773        4.6119        4.3683        4.0528        3.6731        0.0000        0.0000        0.0000        0.0000        0.0000        0.0000        0.0000        0.0000        0.0000        0.0000        0.0000        0.0000        0.0000        0.0000        0.0000        0.0000        0.0000        0.0000        0.0000        0.0000        0.0000        0.0000        0.0000        0.0000        0.0000        0.0000        0.0000        0.0000        0.0000        0.0000        0.0000        0.0000        0.0000        0.0000        0.0000        0.0000        0.0000        0.0000        0.0000        0.0000        0.0000        0.0000        0.0000        0.0000        0.0000        0.0000        0.0000        0.0000        0.0000        0.0000        0.0000        0.0000        0.0000        0.0000        0.0000        0.0000        0.0000        0.0000        0.0000        0.0000        0.0000        0.0000        0.0000        0.0000        0.0000        0.0000        0.0000        0.0000        0.0000        0.0000        0.0000        0.0000        0.0000        0.0000        0.0000        0.0000        0.0000        0.0000        0.0000        0.0000        0.0000        0.0000        0.0000        0.0000        0.0000        0.0000        0.0000        0.0000        0.0000        0.0000        0.0000        0.0000        0.0000        0.0000        3.7318        4.2726        0.0000        4.1812        4.7684        4.9800        4.7226        4.2365        5.4492        5.2005        4.3795        4.1863        3.8239        3.4526        2.7982        3.2742        3.2603        4.0908        3.0086        2.9090        2.7337        2.4707        2.2408        2.1500        2.4565        3.0341        3.1917        3.4810        1.9455        1.6751        1.8478        1.1687        0.4048        0.1558        0.2253        1.3816        0.8429        0.5435        0.9131        0.6465        0.5635        0.5210        1.2308        1.3825        1.9139        1.4313        1.7161        3.7176        4.7064        3.4871        3.4051        3.4624        3.3201        3.9595        5.1606        5.5823        5.8702        5.2726        3.6211        3.4970        5.7652        7.3452        3.9038        3.1605        3.1871        2.2007        1.5053        1.7997        2.8122        3.2798        5.7152        7.8964        8.7346       11.2142       15.4075       17.9904       19.1065        0.0000        0.0000        0.0000        0.0000        0.0000        0.0000        0.0000
        0.0000        0.0000        0.0000        0.0000        0.0000        0.0000        0.0000        0.0000        0.0000        0.0000        0.0000        0.0000        0.0000        0.0000        0.0000        0.0000        0.0000        0.0000        0.0000        0.0000        0.0000        0.0000        0.0000        0.0000        0.0000        0.0000        0.0000        0.0000        0.0000       41.4838       33.7553       27.1852       22.1109       19.3162       16.3307       13.1934       10.8222        8.8354       14.2506       10.0237        9.0886        8.3680        8.6000        9.9811       10.0721       10.0583       11.3190       11.4189        7.7218        7.3597        7.2102        6.6567        7.0908        6.5606        6.7024        3.9204        3.7629        3.5761        4.3997        5.6442        5.3277        5.1461        4.9441        4.5785        4.0868        3.8558        3.6432        4.1914        4.0248        3.7637        3.4711        3.3139        3.1094        0.0000        0.0000        0.0000        0.0000        0.0000        0.0000        0.0000        0.0000        0.0000        0.0000        0.0000        0.0000        0.0000        0.0000        0.0000        0.0000        0.0000        0.0000        0.0000        0.0000        0.0000        0.0000        0.0000        0.0000        0.0000        0.0000        0.0000        0.0000        0.0000        0.0000        0.0000        0.0000        0.0000        0.0000        0.0000        0.0000        0.0000        0.0000        0.0000        0.0000        0.0000        0.0000        0.0000        0.0000        0.0000        0.0000        0.0000        0.0000        0.0000        0.0000        0.0000        0.0000        0.0000        0.0000        0.0000        0.0000        0.0000        0.0000        0.0000        0.0000        0.0000        0.0000        0.0000        0.0000        0.0000        0.0000        0.0000        0.0000        0.0000        0.0000        0.0000        0.0000        0.0000        0.0000        0.0000        0.0000        0.0000        0.0000        0.0000        0.0000        0.0000        0.0000        0.0000        0.0000        0.0000        0.0000        0.0000        0.0000        0.0000        0.0000        0.0000        3.7456        3.8226        4.1967        4.9777        5.5407        6.1722        6.1031        5.4949        4.9227        4.7098        4.1057        3.7430        3.4717        3.1366        2.9255        2.1972        2.1252        2.3065        3.1963        2.5958        2.5468        2.4251        2.5573        2.6799        2.7965        3.1471        2.2872        2.1132        1.6321        1.9367        1.4466        1.7972        1.2587        0.9438        0.5975        0.5923        1.0988        1.2659        0.7834        0.7514        0.2425        0.0915        0.4445        0.3924        0.7147        1.0273        1.9018        3.2808        3.6611        4.2907        3.0898        2.5136        3.1504        3.9631        4.8851        5.3643        5.2997        5.4268        4.7701        3.4026        3.9373        6.9483        9.6634        5.3197        3.3347        2.8523        3.1312        1.9821        2.6564        3.2837        3.6831        6.1562        8.1175        9.3274       11.0372       14.6214       17.1845        0.0000        0.0000        0.0000        0.0000        0.0000        0.0000        0.0000        0.0000
        0.0000        0.0000        0.0000        0.0000        0.0000        0.0000        0.0000        0.0000        0.0000        0.0000        0.0000        0.0000        0.0000        0.0000        0.0000        0.0000        0.0000        0.0000        0.0000        0.0000        0.0000        0.0000        0.0000        0.0000        0.0000        0.0000       36.7790       37.6387       36.7455       32.7892       29.3685       24.4974       24.1812       20.6439       20.0262       13.0524       17.2643       14.8280       12.8823        8.4429        9.1005        8.1814        7.9530        8.4704        8.4924        9.4862        8.2184        7.6034        7.3946        7.1985        7.0897        6.0857        5.9942        5.8543        5.5632        4.0572        4.5846        4.7445        4.0286        5.3519        4.9329        4.9811        5.3448        5.2721        4.6274        4.4529        4.3508        4.4135        4.2019        3.8718        3.8018        3.6986        3.3606        3.3059        2.6881        1.2433        0.9998        0.8451        0.7756        0.4580        0.3642        0.5988        0.0000        0.0000        0.0000        0.0000        0.0000        0.0000        0.0000        0.0000        0.0000        0.0000        0.0000        0.0000        0.0000        0.0000        0.0000        0.0000        0.0000        0.0000        0.0000        0.0000        0.0000        0.0000        0.0000        0.0000        0.0000        0.0000        0.0000        0.0000        0.0000        0.0000        0.0000        0.0000        0.0000        0.0000        0.0000        0.0000        0.0000        0.0000        0.0000        0.0000        0.0000        0.0000        0.0000        0.0000        0.0000        0.0000        0.0000        0.0000        0.0000        0.0000        0.0000        0.0000        0.0000        0.0000        0.0000        0.0000        0.0000        0.0000        0.0000        0.0000        0.0000        0.0000        0.0000        0.0000        0.0000        0.0000        0.0000        0.0000        0.0000        0.0000        0.0000        2.3749        1.9187        1.9578        1.9097        1.9213        0.0000        0.0000        0.0000        0.0000        2.6854        4.6078        4.1465        4.5925        4.1224        4.4171        5.3344        5.7463        6.3420        6.0504        4.8862        3.9197        3.7907        3.1403        3.1993        3.1471        2.8542        2.2623        2.1589        1.9730        2.1398        2.0327        2.1011        2.3129        3.7762        3.1585        3.4520        4.1055        2.4078        1.8294        1.7538        1.6431        1.0978        1.3057        1.0741        0.8245        0.4359        0.7372        1.0579        0.8002        0.5153        1.0800        1.0715        1.0010        1.1671        2.3445        1.4243        1.6217        2.8520        2.9630        2.3164        2.7412        2.7880        3.4090        3.7481        4.5349        4.4593        5.0343        4.9302        5.1194        4.6419        3.3858        5.1814        7.1474        7.8535        4.3403        3.6564        3.7966        3.6829        3.0434        2.9438        3.4337        4.3424        6.5403        8.3504       10.2821       11.5761       14.4577       16.8388        0.0000        0.0000        0.0000        0.0000        0.0000        0.0000        0.0000        0.0000
        0.0000        0.0000        0.0000        0.0000        0.0000        0.0000        0.0000        0.0000        0.0000        0.0000        0.0000        0.0000        0.0000        0.0000        0.0000        0.0000        0.0000        0.0000        0.0000        0.0000        0.0000        0.0000        0.0000        0.0000        0.0000       30.8262       30.0001       23.3253       21.7448       23.5012       26.5237       20.5541       17.4799       17.7367       15.7589       13.2768        8.3467        7.7750        7.0547        7.1740        7.0071        7.0103        7.8186        9.1679        7.9910        7.9793        7.8829        7.9882        7.8938        7.7472        7.7980        8.2422        9.7243        8.4808        6.2111        6.3024        5.8395        4.6636        5.7489       11.1737       10.5052        8.1733        6.2545        5.5645        6.8447        7.1208        9.2080        7.7710        6.5116        5.2879        4.9334        4.5454        4.0098        3.4892        3.1653        3.0581        2.5131        1.8445        1.8044        2.1389        3.4746        3.3682        2.7548        2.9070        0.0000        0.0000        0.0000        0.0000        0.0000        0.0000        0.0000        0.0000        0.0000        0.0000        0.0000        0.0000        0.0000        0.0000        0.0000        0.0000        0.0000        0.0000        0.0000        0.0000        0.0000        0.0000        0.0000        0.0000        0.0000        0.0000        0.0000        0.0000        0.0000        0.0000        0.0000        0.0000        0.0000        0.0000        0.0000        0.0000        0.0000        0.0000        0.0000        0.0000        0.0000        0.0000        0.0000        0.0000        0.0000        0.0000        0.0000        0.0000        0.0000        0.0000        0.0000        0.0000        0.0000        0.0000        0.0000        0.0000        0.0000        0.0000        0.0000        0.0000        0.0000        0.0000        0.0000        0.0000        0.0000        0.0000        0.0000        0.0000        1.9071        1.9866        1.7984        1.5561        1.8058        2.0010        1.8605        2.1965        2.4449        3.1150        3.0073        2.8713        3.2153        3.3933        3.2669        3.2492        3.7469        4.4211        4.3177        4.0893        4.0530        3.8697        3.9332        3.8345        3.7855        3.5120        3.2833        2.6243        2.3053        2.1269        2.2195        1.1847        1.2720        1.9473        2.1207        2.5494        2.7661        1.8654        1.4244        1.7239        2.5956        2.1642        1.6929        1.3010        1.2112        0.6236        0.5270        0.7474        1.1298        0.5216        0.6563        1.2763        1.2929        1.1997        1.1696        1.3211        2.1361        2.5576        3.3409        3.2504        3.2471        3.4202        3.4597        3.6186        4.5067        5.8493        5.2652        5.1738        5.0905        5.2906        4.1287        2.5564        2.6354        3.0519        3.5986        3.5900        3.4615        3.2788        2.5543        2.9586        2.8697        3.5831        0.0000        0.0000       10.8434       13.4546       14.9690       15.7592        0.0000        0.0000        0.0000        0.0000        0.0000        0.0000        0.0000        0.0000        0.0000
        0.0000        0.0000        0.0000        0.0000        0.0000        0.0000        0.0000        0.0000        0.0000        0.0000        0.0000        0.0000        0.0000        0.0000        0.0000        0.0000        0.0000        0.0000        0.0000        0.0000        0.0000        0.0000        0.0000        0.0000        0.0000        0.0000       37.2632       26.5277       31.7205       22.5373       20.1099       17.7177       15.3515       16.2437       12.2061        9.4184        7.6685        6.9211        6.8888        8.6505        6.9166        6.9043        7.8539        7.4493        7.9781        7.7501        7.7831        8.2448        8.2549        7.9348        8.5970       12.1286       15.2090       16.0850       14.8628       11.6642       11.1432        9.8727       10.1696       10.3286        7.1703        5.9685        5.6732        6.5495        7.2006        6.8267        8.7646        7.6311        7.4020        6.8089        5.7028        4.8825        4.7871        5.0467        3.8372        5.1142        4.4884        4.2695        3.5984        4.6310        5.7197        5.4653        6.8837        4.8424        3.3895        1.8536        0.0000        0.0000        0.0000        0.0000        0.0000        0.0000        0.0000        0.0000        0.0000        0.0000        0.0000        0.0000        0.0000        0.0000        0.0000        0.0000        0.0000        0.0000        0.0000        0.0000        0.0000        0.0000        0.0000        0.0000        0.0000        0.0000        0.0000        0.0000        0.0000        0.0000        0.0000        0.0000        0.0000        0.0000        0.0000        0.0000        0.0000        0.0000        0.0000        0.0000        0.0000        0.0000        0.0000        0.0000        0.0000        0.0000        0.0000        0.0000        0.0000        0.0000        0.0000        0.0000        0.0000        0.0000        0.0000        0.0000        0.0000        0.0000        0.0000        0.0000        0.0000        0.0000        0.0000        0.0000        0.0000        0.0000        1.6663        1.3921        1.4584        1.5119        1.7123        1.8748        1.8719        2.4009        2.5076        3.1796        3.0348        2.6020        2.5130        2.6280        2.7780        2.8073        3.2266        3.6945        3.8084        4.0278        4.0470        3.8879        3.9597        4.2292        3.8516        3.7856        3.1804        2.2766        2.0491        1.8874        1.7468        1.3628        1.6669        1.5964        1.8144        2.0259        2.3233        1.3434        1.2984        3.1416        2.7484        1.8044        1.1110        0.9202        0.7044        0.6427        0.5646        0.7772        1.3272        1.2145        1.1076        1.2026        0.5538        0.7363        2.0021        2.1722        2.8255        2.8617        3.1020        2.5235        3.3908        3.2514        2.8094        3.7882        5.0643        5.7022        6.0120        4.8103        4.3355        5.0683        4.1861        2.2620        2.6956        3.0200        3.0417        2.5518        2.5858        2.2913        2.3048        2.8266        3.3712        0.0000        0.0000        0.0000        0.0000        0.0000        0.0000        0.0000        0.0000        0.0000        0.0000        0.0000        0.0000        0.0000        0.0000        0.0000        0.0000
        0.0000        0.0000        0.0000        0.0000        0.0000        0.0000        0.0000        0.0000        0.0000        0.0000        0.0000        0.0000        0.0000        0.0000        0.0000        0.0000        0.0000        0.0000        0.0000        0.0000        0.0000        0.0000        0.0000        0.0000        0.0000        0.0000        0.0000       29.2177       27.8276       22.7767       20.9722       18.9941       13.3706       12.3103       10.6596        8.7347        7.9291        9.0877       10.8595       27.1283       16.2736       14.8439       10.4887        8.1769       10.9287       13.4534       11.1102       14.3388       14.0983       14.1069       14.7184       15.7878       13.8989       13.5661       14.5841       16.9925       17.1259       16.0392       14.1727       12.1199       10.7800        9.1481        8.5572        8.2799        5.6892        5.3975        6.0064        5.0592        4.9955        5.2123        5.8475        6.3855        4.1209        3.0922        3.6580        3.3704        2.8192        2.1189        2.1580        1.7829        1.8570        2.7339        3.2543        1.7822        1.2406        1.0200        0.9557        0.9870        1.1480        1.3642        0.0000        0.0000        0.0000        0.0000        0.0000        0.0000        0.0000        0.0000        0.0000        0.0000        0.0000        0.0000        0.0000        0.0000        0.0000        0.0000        0.0000        0.0000        0.0000        0.0000        0.0000        0.0000        0.0000        0.0000        0.0000        0.0000        0.0000        0.0000        0.0000        0.0000        0.0000        0.0000        0.0000        0.0000        0.0000        0.0000        0.0000        0.0000        0.0000        0.0000        0.0000        0.0000        0.0000        0.0000        0.0000        0.0000        0.0000        0.0000        0.0000        0.0000        0.0000        0.0000        0.0000        0.0000        0.0000        0.0000        0.0000        0.0000        0.0000        0.0000        0.0000        1.9536        1.5794        1.5172        1.5903        1.5665        1.5705        1.8825        2.3354        2.7784        3.0984        3.0985        3.4825        3.0478        3.9641        2.1555        2.2031        2.7109        3.1261        3.8175        4.0673        4.6725        4.4488        4.3785        3.8916        3.6561        3.6346        3.5203        2.9823        2.0387        1.7093        1.6116        1.7353        1.2433        1.1376        1.1453        1.6292        2.0232        2.2924        1.0470        0.6475        2.0050        1.5917        1.2544        0.7103        0.9842        1.0381        1.1162        1.0239        1.0437        1.5117        1.3410        1.4668        2.5639        1.9442        1.3227        2.6100        3.1149        3.6614        3.8162        3.0708        2.6670        2.9970        3.2782        2.9887        4.3597        5.3031        6.0135        5.0988        4.3053        4.2960        4.9226        5.6812        3.4082        2.7878        2.1191        2.2185        2.0452        2.0943        2.1822        2.0320        1.9735        2.9507        0.0000        0.0000        0.0000        0.0000        0.0000        0.0000        0.0000        0.0000        0.0000        0.0000        0.0000        0.0000        0.0000        0.0000        0.0000        0.0000
        0.0000        0.0000        0.0000        0.0000        0.0000        0.0000        0.0000        0.0000        0.0000        0.0000        0.0000        0.0000        0.0000        0.0000        0.0000        0.0000        0.0000        0.0000        0.0000        0.0000        0.0000        0.0000        0.0000        0.0000        0.0000        0.0000        0.0000       25.4580       27.1782       25.0946       17.5115       17.1001       13.4646       12.3837       11.2023       10.5564        8.1781        7.7167       13.6241       20.4414       18.9985       20.7232       22.3423       22.5142       21.5940       19.9554       17.1915       21.5747       18.3655       14.3277       11.5577       12.0619        9.8486        9.3114        8.1139        9.6474        8.0677        7.6528        6.1640        6.9575        7.1979        6.9571       10.1102       11.3430        8.5357        7.5074        4.7811        4.2292        3.9381        3.6915        3.2387        3.5776        3.5325        3.4244        2.7301        2.0364        2.0910        1.8842        1.9496        1.6288        1.4970        1.1682        0.8818        1.2679        1.0240        0.8339        0.8853        0.8947        0.7921        0.8157        0.0000        0.0000        0.0000        0.0000        0.0000        0.0000        0.0000        0.0000        0.0000        0.0000        0.0000        0.0000        0.0000        0.0000        0.0000        0.0000        0.0000        0.0000        0.0000        0.0000        0.0000        0.0000        0.0000        0.0000        0.0000        0.0000        0.0000        0.0000        0.0000        0.0000        0.0000        0.0000        0.0000        0.0000        0.0000        0.0000        0.0000        0.0000        0.0000        0.0000        0.0000        0.0000        0.0000        0.0000        0.0000        0.0000        0.0000        0.0000        0.0000        0.0000        0.0000        0.0000        0.0000        0.0000        0.0000        0.0000        0.0000        0.0000        0.0000        0.0000        0.0000        0.0000        1.7304        1.8524        1.7568        2.1466        2.0142        2.3646        2.8263        3.0555        3.0577        2.9721        2.9398        2.8640        4.1344        2.5455        2.2173        2.8284        2.9894        3.3747        3.9286        4.5965        4.4945        4.0263        3.8671        3.7897        3.3098        2.9550        2.5378        1.8800        1.9720        1.7203        1.7278        1.1313        1.0503        1.0748        1.4878        2.0939        1.9879        0.8319        0.6766        1.5080        1.1530        1.0760        1.1206        1.0032        0.6386        0.7569        1.2457        1.7017        0.9456        1.1152        1.4303        2.8865        2.0200        1.8931        1.8198        1.7717        1.8941        2.8747        3.4731        2.9408        2.4448        3.1497        3.8712        4.6967        5.4707        5.2654        5.2332        4.4406        4.5996        4.8430        7.2352        5.2233        4.9689        3.3605        2.5688        2.2366        1.6509        1.3921        1.4127        1.6060        2.5170        0.0000        0.0000        0.0000        0.0000        0.0000        0.0000        0.0000        0.0000        0.0000        0.0000        0.0000        0.0000        0.0000        0.0000        0.0000        0.0000
        0.0000        0.0000        0.0000        0.0000        0.0000        0.0000        0.0000        0.0000        0.0000        0.0000        0.0000        0.0000        0.0000        0.0000        0.0000        0.0000        0.0000        0.0000        0.0000        0.0000        0.0000        0.0000        0.0000        0.0000        0.0000        0.0000        0.0000        0.0000       19.6508       18.7723       15.3060       19.9775       16.6714       15.8308       14.5317       13.2084       11.9508       10.9950       11.3814        9.6112        7.8639       13.1403       13.6275       12.8851       13.6042        9.3065        8.7197        9.5532        7.7349        6.2238        6.1197        7.2440        9.3043        7.9251        9.5310       13.7992       13.5983       10.9777        7.9647        4.8487        3.7239        3.8795        5.1515        6.6445        6.0026        4.4903        3.6120        3.9643        3.4560        3.2738        2.8050        1.0603        1.1983        1.3474        1.9035        2.9726        2.6276        2.7626        3.4580        3.7066        3.4839        1.9391        1.5325        1.2379        1.0447        0.9423        0.8041        0.6580        0.7203        0.7197        0.8807        0.0000        0.0000        0.0000        0.0000        0.0000        0.0000        0.0000        0.0000        0.0000        0.0000        0.0000        0.0000        0.0000        0.0000        0.0000        0.0000        0.0000        0.0000        0.0000        0.0000        0.0000        0.0000        0.0000        0.0000        0.0000        0.0000        0.0000        0.0000        0.0000        0.0000        0.0000        0.0000        0.0000        0.0000        0.0000        0.0000        0.0000        0.0000        0.0000        0.0000        0.0000        0.0000        0.0000        0.0000        0.0000        0.0000        0.0000        0.0000        0.0000        0.0000        0.0000        0.0000        0.0000        0.0000        0.0000        0.0000        0.0000        0.0000        0.0000        0.0000        0.0000        0.0000        1.7679        1.7707        1.7893        3.0925        2.6017        2.5905        2.9543        3.0436        3.1212        2.6629        2.3200        2.5330        3.2305        2.6205        3.2918        3.3110        3.7898        3.6380        4.3416        4.7782        4.7931        4.0805        2.5242        2.0161        2.0532        1.9662        1.1717        1.2831        1.2198        1.0600        0.8981        0.8551        0.9730        1.3459        1.7538        1.3210        1.2181        1.4412        1.2019        0.9440        0.9516        0.4775        0.4460        0.8718        0.9496        1.1807        0.6970        0.4404        0.3492        0.2238        0.7799        0.9748        0.7692        0.5171        0.9816        1.4292        2.1720        2.4103        3.7177        4.2149        3.9157        4.0007        4.3949        6.8578        6.1280        4.4776        2.7545        3.0043        3.9128        6.1790        6.4992        7.3957        6.6732        4.8603        1.0657        0.7374        0.5980        0.5727        0.9520        1.6042        0.0000        0.0000        0.0000        0.0000        0.0000        0.0000        0.0000        0.0000        0.0000        0.0000        0.0000        0.0000        0.0000        0.0000        0.0000        0.0000
        0.0000        0.0000        0.0000        0.0000        0.0000        0.0000        0.0000        0.0000        0.0000        0.0000        0.0000        0.0000        0.0000        0.0000        0.0000        0.0000        0.0000        0.0000        0.0000        0.0000        0.0000        0.0000        0.0000        0.0000        0.0000        0.0000        0.0000        0.0000       16.3200       13.7893       14.0469       20.1447       19.2682       17.1208       16.4772       18.2859       15.9548       13.5415       11.9369        7.8270        5.3439        6.7762        9.1557       12.1061        9.2328        5.1386        4.9323        7.0436        6.5385        5.8143        5.8617        5.6738        5.8175        5.8988        6.2668        7.7557        7.8832        7.5295        6.9007        4.4412        3.6309        2.7287        2.3924        2.6207        2.8358        3.0972        2.8138        2.5318        2.4946        2.6278        2.3222        2.3312        3.0330        3.0677        1.5114        2.8374        2.9034        2.5808        2.6262        3.6253        3.4005        2.7418        1.7479        1.2495        0.9450        0.7802        0.7716        0.7405        0.7160        0.9976        0.8488        0.0000        0.0000        0.0000        0.0000        0.0000        0.0000        0.0000        0.0000        0.0000        0.0000        0.0000        0.0000        0.0000        0.0000        0.0000        0.0000        0.0000        0.0000        0.0000        0.0000        0.0000        0.0000        0.0000        0.0000        0.0000        0.0000        0.0000        0.0000        0.0000        0.0000        0.0000        0.0000        0.0000        0.0000        0.0000        0.0000        0.0000        0.0000        0.0000        0.0000        0.0000        0.0000        0.0000        0.0000        0.0000        0.0000        0.0000        0.0000        0.0000        0.0000        0.0000        0.0000        0.0000        0.0000        0.0000        0.0000        0.0000        0.0000        0.0000        0.0000        1.7263        1.6451        1.7898        1.9194        2.6067        2.8527        2.3278        1.9457        2.4572        2.7655        3.2282        3.5147        3.2336        3.4072        4.8212        4.2299        3.5923        3.4122        3.2868        3.1876        3.7577        4.3416        4.3929        3.5878        2.5008        1.8095        1.5847        1.1743        0.9051        1.0469        0.7638        0.8752        0.7346        0.8795        1.2596        1.3608        1.3076        1.7009        1.2923        0.7805        0.9216        0.9018        0.3618        0.5277        0.8787        0.8361        0.9309        0.7889        0.6137        0.5201        0.5718        0.5961        1.0568        0.8613        0.6713        0.5160        1.1980        2.2284        2.8893        3.7853        3.5003        3.3746        2.5383        2.1398        3.3339       10.0891        5.4063        3.7981        3.5080        3.7776        3.6676        4.0690        4.8670        5.8659        5.8871        4.7660        0.8518        1.0401        0.6513        0.6153        0.9794        1.5714        0.0000        0.0000        0.0000        0.0000        0.0000        0.0000        0.0000        0.0000        0.0000        0.0000        0.0000        0.0000        0.0000        0.0000        0.0000        0.0000
        0.0000        0.0000        0.0000        0.0000        0.0000        0.0000        0.0000        0.0000        0.0000        0.0000        0.0000        0.0000        0.0000        0.0000        0.0000        0.0000        0.0000        0.0000        0.0000        0.0000        0.0000        0.0000        0.0000        0.0000        0.0000        0.0000        0.0000        0.0000       13.9579       13.3245       13.7717       16.3104       17.6437       17.1352       15.5680       17.2672       14.6521       12.5389       11.9044       10.1250        6.6161        6.2194        5.9353        7.9826        7.4366        8.6974        5.0532        8.5233        7.2037        4.3753        5.2410        8.0574        6.3230        6.1291        5.6726        7.8461        7.1377        8.3115        7.6032        6.7298        4.0717        2.8403        2.1099        2.5396        2.1769        2.2189        1.8698        2.2911        2.6590        2.1557        1.4257        0.9218        0.7916        1.8341        0.7609        1.4281        1.8801        2.1835        2.4376        1.9067        1.6139        1.4828        1.2966        1.1090        0.9079        0.7958        0.9837        1.0255        0.8013        1.8559        1.8839        2.2921        0.0000        0.0000        0.0000        0.0000        0.0000        0.0000        0.0000        0.0000        0.0000        0.0000        0.0000        0.0000        0.0000        0.0000        0.0000        0.0000        0.0000        0.0000        0.0000        0.0000        0.0000        0.0000        0.0000        0.0000        0.0000        0.0000        0.0000        0.0000        0.0000        0.0000        0.0000        0.0000        0.0000        0.0000        0.0000        0.0000        0.0000        0.0000        0.0000        0.0000        0.0000        0.0000        0.0000        0.0000        0.0000        0.0000        0.0000        0.0000        0.0000        0.0000        0.0000        0.0000        0.0000        0.0000        0.0000        0.0000        0.0000        0.0000        2.1994        1.8748        1.7953        2.0394        2.4022        3.0485        2.9785        2.5488        2.5601        3.1141        3.5315        3.8695        4.0275        3.7124        3.7872        3.4886        4.0421        3.3675        3.2427        3.3149        3.2369        3.7427        3.3244        3.7252        3.5584        3.6911        1.7081        1.7799        1.4972        0.8373        1.0278        1.1611        1.4351        1.0921        1.1412        1.0775        1.2368        1.5186        1.4973        1.2401        0.9781        0.6775        0.5511        0.3237        0.5293        0.8514        1.0431        1.0409        0.8427        0.4304        0.5408        0.4511        0.6136        1.1562        0.8900        1.1847        1.5451        2.2521        2.9944        3.1563        3.2854        4.1967        3.3133        1.9235        2.2393        4.6195        5.4935        3.7987        3.0697        3.5863        3.5144        3.3548        3.4339        5.7576        6.1467        6.4912        4.5855        0.9215        0.9270        0.6775        0.7693        1.0078        1.2166        1.4667        0.0000        0.0000        0.0000        0.0000        0.0000        0.0000        0.0000        0.0000        0.0000        0.0000        0.0000        0.0000        0.0000        0.0000        0.0000
        0.0000        0.0000        0.0000        0.0000        0.0000        0.0000        0.0000        0.0000        0.0000        0.0000        0.0000        0.0000        0.0000        0.0000        0.0000        0.0000        0.0000        0.0000        0.0000        0.0000        0.0000        0.0000        0.0000        0.0000        0.0000        0.0000        0.0000       14.4275       14.3166       14.9651       15.3266       19.4198       17.3260       16.8450       13.0999       14.3519       14.0743       11.8505        9.3784        7.9091        6.2952        5.8023        7.4396       10.2923        7.8053        6.6428        4.5564        4.0343        5.5211        3.4315        3.2704        4.0146        6.4423        3.8935        4.0030        5.7370        5.6227        6.9816        6.1221        3.8227        3.5540        2.6715        1.7355        1.5880        1.3555        1.3304        1.3225        1.4310        1.3175        1.1677        0.9601        0.2135        0.7945        0.6837        0.6568        1.2103        1.4275        1.5781        1.5750        1.2052        1.1957        1.1703        1.0857        0.9327        0.8254        0.8432        1.0442        1.4550        1.1029        1.0386        1.0200        1.0888        1.1717        0.0000        0.0000        0.0000        0.0000        0.0000        0.0000        0.0000        0.0000        0.0000        0.0000        0.0000        0.0000        0.0000        0.0000        0.0000        0.0000        0.0000        0.0000        0.0000        0.0000        0.0000        0.0000        0.0000        0.0000        0.0000        0.0000        0.0000        0.0000        0.0000        0.0000        0.0000        0.0000        0.0000        0.0000        0.0000        0.0000        0.0000        0.0000        0.0000        0.0000        0.0000        0.0000        0.0000        0.0000        0.0000        0.0000        0.0000        0.0000        0.0000        0.0000        0.0000        0.0000        0.0000        0.0000        0.0000        0.0000        2.3366        2.1365        2.1081        2.0960        2.0748        2.2285        3.5476        2.7686        3.0839        3.2167        4.0636        4.0830        4.0601        3.9507        3.4501        2.8787        2.4570        2.7473        2.6025        2.6333        2.8316        3.1009        3.5650        3.2133        2.8499        2.3964        2.2793        1.6301        1.4034        1.2934        0.6108        0.8383        1.1957        1.2793        1.2097        1.2437        1.3201        1.2516        1.6671        1.4358        1.2566        1.2508        0.8547        0.6663        0.4580        0.4830        0.7143        0.8278        0.5310        0.5346        0.6178        0.4028        0.7731        1.0276        1.1956        0.9642        1.0234        1.8310        2.7653        3.1394        3.4704        3.6012        4.5755        2.9420        3.3636        4.2964        5.2604        4.9105        3.9007        3.2655        3.0175        4.0835        3.7005        3.3536        5.5444        5.6335        5.5605        4.3106        0.9730        1.0039        0.7746        0.7199        1.0863        1.0935        0.0000        0.0000        0.0000        0.0000        0.0000        0.0000        0.0000        0.0000        0.0000        0.0000        0.0000        0.0000        0.0000        0.0000        0.0000        0.0000
        0.0000        0.0000        0.0000        0.0000        0.0000        0.0000        0.0000        0.0000        0.0000        0.0000        0.0000        0.0000        0.0000        0.0000        0.0000        0.0000        0.0000        0.0000        0.0000        0.0000        0.0000        0.0000        0.0000        0.0000        0.0000        0.0000        0.0000       11.7713       11.5985       14.1260       13.7747       13.5695       16.4028       11.9926        9.3016        7.8388        6.6468        7.8559        6.4364        7.5745        6.9608        3.5919        3.0495        4.0414        5.7584        9.2003        5.9343        3.0197        2.9364        1.6359        1.3966        2.2643        1.3986        1.5258        2.4776        3.4807        3.6041        4.1522        3.0130        1.4959        1.0761        1.6794        0.9147        0.8440        0.6659        0.5793        0.3403        0.1983        0.0932        0.0587        0.3157        1.3138        0.5379        0.2282        0.5392        0.7774        0.8763        0.9626        0.9234        0.4957        0.4519        0.4707        0.4528        0.7238        0.7082        0.7592        0.8750        1.3542        2.0019        1.8822        1.6813        2.6329        2.7359        2.6320        2.1276        1.6828        1.7640        1.6203        1.6022        1.3940        2.8911        0.0000        0.0000        0.0000        0.0000        0.0000        0.0000        3.0487        2.2868        2.1207        1.7163        0.0000        0.0000        0.0000        0.0000        0.0000        0.0000        0.0000        0.0000        0.0000        0.0000        0.0000        0.0000        0.0000        0.0000        0.0000        0.0000        0.0000        0.0000        0.0000        0.0000        0.0000        0.0000        0.0000        0.0000        0.0000        0.0000        0.0000        0.0000        0.0000        0.0000        0.0000        0.0000        0.0000        0.0000        0.0000        0.0000        2.4123        2.1883        2.2513        2.2311        2.3445        2.3481        2.4959        2.9242        2.9596        2.8951        3.2964        3.4616        3.9294        3.7474        3.6247        2.9813        1.8229        1.4726        1.4220        2.4576        2.3056        2.0911        2.1117        2.4466        3.0754        2.7429        2.2573        1.6565        0.9437        0.8003        0.8561        0.8787        1.0699        1.3626        1.5884        2.0855        1.5507        1.5570        1.5212        1.8187        2.0836        1.9671        1.5313        1.2314        1.0479        0.8917        0.9927        0.7008        0.7059        0.8436        0.5235        0.6255        0.7193        0.8036        1.0557        0.8818        1.0366        1.1996        1.2841        1.7241        2.1529        3.3020        3.1196        4.3272        6.3116        6.2428        5.7606        5.3854        4.6964        4.9783        5.0573        5.0704        5.3278        5.1256        4.6722        4.4209        3.2297        3.0812        2.6538        2.4823        1.6138        1.6875        1.7247        2.0910        2.2696        3.0360        0.0000        0.0000        0.0000        0.0000        0.0000        0.0000        0.0000        0.0000        0.0000        0.0000        0.0000        0.0000        0.0000        0.0000        0.0000        0.0000
        0.0000        0.0000        0.0000        0.0000        0.0000        0.0000        0.0000        0.0000        0.0000        0.0000        0.0000        0.0000        0.0000        0.0000        0.0000        0.0000        0.0000        0.0000        0.0000        0.0000        0.0000        0.0000        0.0000        0.0000        0.0000        0.0000       13.1417       11.8143       13.0471       11.0497       12.0896       10.9329       10.7351        8.6327        7.5216        9.1220        6.8774        3.8491        3.6292        4.4512        5.2151        3.2244        2.4701        2.3047        9.0318       15.1583        4.5889        2.1491        1.3897        0.9375        0.8431        0.7389        0.8142        0.8914        2.8852        4.2427        1.6136        1.3944        0.9558        0.5106        0.8882        0.4463        0.1141        0.2013        0.7871        1.1246        0.1259        0.0859        0.0544        0.1024        0.3746        1.2796        0.2867        0.1517        0.1996        0.5832        0.6678        0.7594        0.6198        0.3007        0.2843        0.3513        0.4325        0.6396        0.6550        0.7488        0.9254        1.0941        1.5742        1.9801        2.0862        2.9769        3.0965        2.6228        2.3294        1.7774        1.7811        1.7423        1.6362        3.2461        4.2746        3.8159        2.7969        2.7910        2.6338        1.9687        2.4685        2.2486        1.4712        1.3697        1.1765        0.6331        0.6340        0.6783        0.7680        0.0000        0.0000        0.0000        0.0000        0.0000        0.0000        0.0000        0.0000        0.0000        0.0000        0.0000        0.0000        0.0000        0.0000        0.0000        0.0000        0.0000        0.0000        0.0000        0.0000        0.0000        1.9404        1.6339        1.5265        1.3644        1.4310        1.3863        1.5443        2.0129        1.9469        1.9218        2.0587        2.2483        2.5484        2.6217        2.6018        2.7374        2.6209        3.1640        3.3006        3.1361        3.0820        2.9326        3.0452        3.2759        2.9787        2.8195        2.2137        1.4441        1.3249        1.2496        2.1650        2.2004        1.7751        2.0310        2.7371        2.9664        2.4852        1.9132        1.5562        0.7909        0.4975        0.6549        0.9430        1.3267        2.0664        2.2819        1.7752        1.6180        1.7291        1.9110        1.8453        2.0920        1.8039        1.6442        1.4462        1.2519        1.2943        0.9863        1.0041        1.2301        0.8648        0.6743        0.8205        0.9010        0.9350        1.0097        0.8982        1.1434        1.4317        1.5922        1.9221        2.1901        3.0173        3.3949        5.0901        7.5903        5.5546        3.7062        4.1550        4.7581        5.2044        5.5539        5.6430        6.3802        5.6523        4.8933        4.7367        3.3303        2.8836        2.4513        2.4276        1.8727        2.1161        2.4871        2.5333        0.0000        0.0000        0.0000        0.0000        0.0000        0.0000        0.0000        0.0000        0.0000        0.0000        0.0000        0.0000        0.0000        0.0000        0.0000        0.0000        0.0000        0.0000
        0.0000        0.0000        0.0000        0.0000        0.0000        0.0000        0.0000        0.0000        0.0000        0.0000        0.0000        0.0000        0.0000        0.0000        0.0000        0.0000        0.0000        0.0000        0.0000        0.0000        0.0000        0.0000        0.0000        0.0000        0.0000        0.0000       13.4661       10.6268       11.1281       17.0570       14.2781       10.3457        7.0778        7.0530        4.5749        3.7213        3.4771        3.1251        2.6642        3.3686        4.1723        3.0811        1.8595        1.4375        2.1413        4.1882        4.0528        2.9957        2.6535        1.8051        1.2849        1.1371        1.5913        2.9016        1.6578        1.0602        0.5534        0.4522        0.4012        0.7611        2.8806        1.8880        0.6167        0.3147        0.7269        0.1921        0.3103        0.0824        0.0000        0.0481        0.5294        1.1131        0.8123        0.3651        0.3952        0.4766        0.4544        0.5011        0.4681        0.2123        0.2059        0.3416        1.4413        1.4461        1.0983        1.2454        0.9915        1.1558        1.4032        1.5087        1.6131        2.3123        2.4101        2.4672        2.4325        1.8663        1.8592        1.7934        1.8204        3.1888        4.1855        3.9834        2.9464        2.1587        1.2513        0.4146        0.2663        0.9021        0.8791        0.6939        0.8253        0.6363        0.7336        0.9756        1.2063        1.2470        0.8473        0.9090        0.0000        0.0000        0.0000        0.0000        0.0000        0.0000        0.0000        0.0000        0.0000        0.0000        0.0000        0.0000        1.9485        1.6045        1.5208        1.4180        1.3746        1.5510        1.5006        1.4502        1.4160        1.3022        1.2101        1.3977        1.3551        1.8334        1.9610        1.9622        2.0441        2.1505        2.5932        2.7769        2.7867        3.0121        3.2775        3.1985        3.2524        3.0066        2.8992        2.7364        2.7671        2.8348        2.9383        2.7451        1.9409        1.4904        1.2569        1.1764        1.2456        1.9264        1.7827        2.5731        3.0044        2.1441        1.5724        1.4349        1.4925        0.7079        0.5071        0.6504        0.8921        1.1432        1.6328        1.8317        1.1716        1.2213        1.8325        1.8863        1.9036        1.8715        1.7098        1.5610        1.2913        1.1103        1.1823        0.9815        0.8194        0.6163        0.6821        0.5754        1.0204        1.0367        1.1111        1.1131        1.1199        1.1717        1.5636        1.9722        1.8898        1.8291        2.2632        3.2478        4.2966        6.2042        4.5829        4.4090        4.5137        4.9630        5.7507        6.0071        5.7124        5.9882        6.6958        5.8183        5.9186        3.8471        3.1852        2.8036        2.6698        0.0000        2.3056        2.4987        2.5139        0.0000        0.0000        0.0000        0.0000        0.0000        0.0000        0.0000        0.0000        0.0000        0.0000        0.0000        0.0000        0.0000        0.0000        0.0000        0.0000        0.0000        0.0000
        0.0000        0.0000        0.0000        0.0000        0.0000        0.0000        0.0000        0.0000        0.0000        0.0000        0.0000        0.0000        0.0000        0.0000        0.0000        0.0000        0.0000        0.0000        0.0000        0.0000        0.0000        0.0000        0.0000        0.0000        0.0000       11.9106       13.1715       11.6106       12.9192       15.6491       12.6584       16.4598       10.3088        7.9042        5.9101        4.7529        3.2940        3.2162        2.7845        2.4327        2.1817        1.7689        1.6068        2.4973        6.5643        4.8034        2.9865        2.1658        1.9225        1.7498        1.6860        2.6378        1.8915        3.0388        1.2712        1.4579        0.8893        0.5437        0.3804        1.1363        3.5765        3.4344        1.6011        0.1735        0.7371        1.2862        0.2807        0.1555        0.0465        0.0652        0.0613        0.5715        1.3886        1.0907        0.5250        0.4452        0.5188        0.6669        0.5824        0.4065        0.4083        0.8890        2.6474        3.0682        2.6885        3.1638        2.3903        1.5439        1.4265        1.5110        1.6076        2.2921        2.5058        2.4775        2.4754        1.9233        1.8569        1.7839        1.7627        3.3056        3.7422        3.2837        2.3804        1.4574        1.1200        0.4512        0.3292        0.6704        0.7651        1.6102        1.7613        1.2828        0.7036        0.7302        1.1335        0.9997        0.6897        0.7039        1.5919        2.5119        2.4340        0.0000        0.0000        0.0000        0.0000        0.0000        0.0000        0.0000        0.0000        1.5561        1.6929        1.6757        1.2966        1.2310        1.2131        1.3252        1.2793        1.2047        1.2136        1.0843        1.1458        1.1192        1.2111        1.6664        1.8996        1.9720        1.9838        2.1382        2.3487        3.1729        3.3129        3.3006        3.1787        3.0881        3.0253        3.4258        3.2172        3.3744        3.3696        3.2253        3.4678        3.2237        2.5996        2.0194        1.2755        1.7512        1.7474        2.4654        2.9303        2.7677        2.4791        2.3599        2.0083        1.6013        0.9418        0.5129        0.6434        0.9365        1.2601        1.4299        1.1349        1.1649        1.0589        1.4465        2.0354        1.9182        1.8256        1.6466        1.5632        1.3715        1.1439        0.9481        0.8354        0.7318        0.6176        0.6963        0.5807        0.7691        0.7601        1.0745        1.5417        1.4902        1.2515        1.5117        1.9106        2.1184        1.7710        1.5814        1.6998        2.3279        3.6551        4.3094        4.3277        4.1922        4.5411        5.4094        6.1727        7.0820        6.4996        6.3431        7.0022        7.3556        7.8377        4.9672        4.3748        0.0000        0.0000        0.0000        0.0000        0.0000        0.0000        0.0000        0.0000        0.0000        0.0000        0.0000        0.0000        0.0000        0.0000        0.0000        0.0000        0.0000        0.0000        0.0000        0.0000        0.0000        0.0000        0.0000        0.0000
        0.0000        0.0000        0.0000        0.0000        0.0000        0.0000        0.0000        0.0000        0.0000        0.0000        0.0000        0.0000        0.0000        0.0000        0.0000        0.0000        0.0000        0.0000        0.0000        0.0000        0.0000        0.0000       18.9380       21.1802       14.5162       15.9494       11.7698       14.6093       13.6119       16.7932       13.2004       18.6486        5.9838        4.2706        4.6745        3.5497        2.8020        3.0839        2.3751        1.6412        1.4230        1.2892        1.9988        8.6143        6.1848        1.0315        1.7392        3.1606        2.9633        3.7223        2.5212        2.2368        1.8571        1.5324        1.3372        1.5054        1.2310        0.9651        0.8340        2.0520        2.7461        2.7463        2.2167        1.8006        1.1201        1.3744        1.2385        1.4963        1.5587        0.2783        0.1610        1.0427        3.9341        4.4767        3.6675        1.3635        1.2391        1.6392        1.9658        2.0460        2.7348        3.8130        4.2890        5.0256        4.7779        5.0997        3.7018        3.1129        3.0811        2.2190        1.9309        2.4772        2.5716        2.6105        2.9070        3.1503        2.6109        2.2982        3.0355        2.6750        2.5077        1.9984        1.5991        0.3880        0.3132        0.4194        2.3182        1.4006        2.7918        2.4816        2.4717        1.6747        1.0728        0.7541        0.7102        0.6883        0.4618        0.6731        0.7443        1.4119        0.8703        0.9886        1.0200        1.1727        1.6035        1.1400        1.1010        1.2795        1.3837        1.8896        1.5709        1.1038        1.0409        1.1132        1.3571        1.1291        1.2871        1.1596        0.9895        0.9085        0.6925        0.7367        0.8877        1.5570        1.7634        1.6461        1.7299        2.1205        2.4432        2.6558        2.8852        3.2981        3.4860        3.7801        3.4411        3.5740        3.3626        3.4063        3.4963        3.2204        3.2604        3.1618        2.4641        1.9682        1.8126        1.9013        2.1329        2.8702        2.3230        1.8922        1.6097        0.7449        0.9017        0.8589        0.6021        0.8003        1.0114        0.7921        0.7319        1.2173        1.2290        1.2445        1.4356        1.2621        1.2830        1.3363        1.9265        1.1183        0.7997        0.4259        0.3355        0.3632        0.4782        0.4241        0.4568        0.3529        0.4784        0.5478        0.4320        1.1982        1.5633        1.6877        1.7039        1.8014        2.0335        1.9062        1.8490        0.8750        0.8861        0.9882        1.3350        3.4408        4.3120        5.0702        5.6754        6.1970        6.9379        8.0459        8.1102        8.5337        9.5449        9.5754        9.4352        9.5395        0.0000        0.0000        0.0000        0.0000        0.0000        0.0000        0.0000        0.0000        0.0000        0.0000        0.0000        0.0000        0.0000        0.0000        0.0000        0.0000        0.0000        0.0000        0.0000        0.0000        0.0000        0.0000        0.0000        0.0000        0.0000
        0.0000        0.0000        0.0000        0.0000        0.0000        0.0000        0.0000        0.0000        0.0000        0.0000        0.0000        0.0000        0.0000        0.0000        0.0000        0.0000        0.0000        0.0000       11.2973       10.3780       11.0198       15.6860       15.7087       13.6634       12.9824       11.4258       10.0810       11.0859        9.2881       12.8468        5.3148        6.5554        3.1221        4.3275        2.4290        3.7793        4.6445        4.5124        2.0130        1.4688        1.1542        1.1148        1.7667        7.7106        2.7588        0.9021        1.5673        2.5801        1.9839        6.4411        4.0764        4.8931        3.4469        1.4680        1.8015        2.1051        1.3320        1.2217        0.6829        0.6818        2.1213        3.1844        3.3700        4.1444        2.2499        1.0758        0.5577        0.9810        1.3622        2.2277        1.3126        2.5196        4.7318        5.3697        5.0155        1.8442        1.3426        1.0813        0.9958        1.3279        1.8671        2.2363        2.9224        3.5426        3.8488        3.4232        3.4817        3.7543        3.6253        4.3665        4.0662        3.8786        4.0768        3.6426        2.9260        2.6104        2.5889        3.0663        3.2038        2.5294        2.1154        1.6345        1.4192        0.4148        0.2707        0.2571        0.6740        1.0539        2.0828        1.7208        0.9108        1.5840        1.6725        1.7821        1.4795        0.9431        0.2882        0.3212        0.6914        1.0239        0.9966        0.9065        1.1807        1.8702        2.5458        2.5353        2.0201        1.5290        2.1096        2.4590        1.6967        1.0735        1.2130        1.2656        0.8050        0.6516        1.0157        1.0641        0.8554        0.6626        0.9316        1.0601        1.1979        1.8834        1.9533        1.5589        1.6999        2.2871        2.5737        2.9249        2.9056        3.4896        3.8131        3.8232        3.8057        3.7594        3.9748        4.0076        3.7829        3.5739        3.3960        3.2406        2.6194        2.0272        1.9534        2.3501        2.4667        2.5047        2.2272        2.0821        1.9790        0.9930        0.9376        0.9139        1.4303        1.1489        0.5190        0.4858        0.7806        1.3095        1.3625        1.1882        1.1209        1.1635        1.2517        1.3167        0.9231        0.3792        0.5182        0.1555        0.4410        0.4175        0.4491        0.5832        0.4995        0.4847        0.5293        0.4369        0.4111        1.3372        1.6999        1.9895        1.9400        1.9752        2.1622        1.9362        1.7876        0.7829        0.7625        0.8597        1.2990        3.7289        4.8098        5.7883        6.3961        6.5518        7.4998        8.2324        8.4339        9.4547        9.9290        0.0000        0.0000        0.0000        0.0000        0.0000        0.0000        0.0000        0.0000        0.0000        0.0000        0.0000        0.0000        0.0000        0.0000        0.0000        0.0000        0.0000        0.0000        0.0000        0.0000        0.0000        0.0000        0.0000        0.0000        0.0000        0.0000        0.0000        0.0000
        0.0000        0.0000        0.0000        0.0000        0.0000        0.0000        0.0000        0.0000        0.0000        0.0000        0.0000        0.0000        0.0000        0.0000        0.0000       12.2803       10.8841       10.9024        9.9302       13.8695       12.8116       12.4566       15.7833       17.4830       14.7218        9.7072        9.3085        7.3297        5.4605        2.5722        2.5807        2.2013        1.6035        2.3354        2.4314        4.5321        6.8211        8.3638        3.7276        1.7322        0.8777        2.2358        4.7388       13.9850        2.4514        0.7661        0.1896        1.3091        1.2755        1.2770        1.3321        1.6698        1.6196        1.5263        1.1246        3.7864        6.9965        3.3630        0.7568        0.3556        0.4771        1.6567        2.1785        2.5226        1.5691        0.4357        0.1149        0.5510        0.6244        1.4595        1.6658        2.6930        3.6444        2.7293        2.1791        1.1933        1.0700        0.7744        0.8034        0.8581        0.7397        1.0061        1.2112        1.5070        1.9993        2.2269        2.6689        2.7806        2.4434        2.6783        3.5702        3.3954        3.8264        3.8243        3.2547        2.9086        2.4903        2.4512        3.0201        2.5528        2.0235        1.5731        1.4032        0.3503        0.3775        0.6424        1.1999        1.0166        0.8067        0.6731        0.8524        1.2074        0.8838        0.8687        0.9552        1.0253        0.6410        0.8863        1.2065        1.6537        1.7085        1.6662        1.5355        2.0615        1.9030        1.3862        1.4290        1.3764        1.6680        1.4529        0.8824        0.9149        1.2578        1.5995        0.9964        0.7244        0.8665        1.5707        1.6862        1.5603        1.3821        1.8593        1.4465        2.0693        2.4928        2.2973        2.1776        2.5857        3.0849        2.9369        2.6122        3.3615        4.0196        3.9492        3.7057        3.6276        3.9800        3.9212        3.7422        3.5470        3.7570        3.4150        3.0164        2.4360        1.7303        1.9253        1.6963        2.3131        2.7192        2.0999        1.8712        1.2562        1.1293        1.4023        0.8259        0.6826        0.8968        0.9529        0.7785        1.1158        1.2758        1.3695        1.7692        1.4170        1.4545        1.3370        1.0618        0.3948        0.3413        1.0087        1.3308        0.8691        0.7762        0.5846        0.5577        0.4704        0.4067        0.3386        0.4053        1.3727        1.7630        1.9296        1.9926        1.9539        1.9117        1.6220        1.6002        0.8297        0.8118        0.8224        1.4639        3.9872        5.2116        5.9790        0.0000        6.4961        6.8581        7.6203        8.1414        8.8807        9.8936        0.0000        0.0000        0.0000        0.0000        0.0000        0.0000        0.0000        0.0000        0.0000        0.0000        0.0000        0.0000        0.0000        0.0000        0.0000        0.0000        0.0000        0.0000        0.0000        0.0000        0.0000        0.0000        0.0000        0.0000        0.0000        0.0000        0.0000        0.0000
        0.0000        0.0000        0.0000        0.0000        0.0000        0.0000        0.0000        0.0000        0.0000        0.0000        0.0000        0.0000        0.0000       11.7294       15.3635       11.1218       11.7079       10.5895       10.4288       14.6902       16.1218       13.9885       10.6988        9.2687        9.7841       10.2208        7.4070        7.5013        2.3489        3.5004        2.6795        3.8772        8.8706        5.1689        0.8989        2.3234        3.3803        3.5825        1.2531        1.0157        3.8754        5.6488        6.3264        3.0329        0.1880        0.3646        0.1751        0.8571        0.8289        0.8007        0.7921        1.1369        1.0867        1.0128        0.9960        0.7519        0.6383        0.6765        1.0658        0.4829        0.6559        1.4838        2.7215        3.9527        3.6747        1.3797        0.8823        0.3922        0.6525        0.4595        0.4351        1.1831        2.2519        1.9617        1.0756        1.0671        0.5154        0.6136        0.5653        0.7591        0.5515        0.6562        0.7845        1.1240        1.4831        1.5671        1.8401        2.0078        1.9077        1.9810        2.0571        2.7698        2.6955        3.1567        2.8660        2.6551        2.3406        2.1752        1.9368        1.7543        1.7645        2.5582        1.6381        0.6474        0.7797        1.3000        1.1585        1.6242        0.5801        0.9109        2.1491        0.9242        0.6880        1.0048        1.0501        1.2304        1.1710        0.7513        0.5121        0.6854        0.6024        0.7146        0.8053        1.0757        1.2327        1.6990        1.9349        1.2711        1.1218        0.8548        1.0128        1.3188        1.3623        1.6988        1.3254        1.1028        2.1460        2.2762        1.7061        1.4575        1.5638        1.3471        1.6868        1.9030        2.7606        2.4289        2.1545        2.5379        3.0418        2.5199        2.3699        2.8504        3.4344        3.6396        3.1725        3.1573        3.2158        3.3183        3.4482        3.0860        2.9149        3.0366        2.4536        2.0275        1.5981        1.5717        1.6113        2.2033        2.2172        2.1435        2.2353        1.8400        1.3599        0.9193        0.6891        0.8124        0.8531        0.9518        1.1062        1.5312        1.7116        2.1738        2.5568        2.0313        2.0796        2.0628        1.5730        1.3897        1.2779        1.1579        1.6182        0.9108        0.6933        0.7962        0.7651        0.8530        0.4592        0.4365        0.2364        1.1056        1.3273        1.4699        1.5488        1.6677        1.6385        1.6260        1.6760        1.0262        1.3393        1.4198        1.6948        3.8629        4.9047        0.0000        0.0000        0.0000        0.0000        0.0000        0.0000        0.0000        0.0000        0.0000        0.0000        0.0000        0.0000        0.0000        0.0000        0.0000        0.0000        0.0000        0.0000        0.0000        0.0000        0.0000        0.0000        0.0000        0.0000        0.0000        0.0000        0.0000        0.0000        0.0000        0.0000        0.0000        0.0000        0.0000        0.0000        0.0000        0.0000
        0.0000        0.0000        0.0000        0.0000        0.0000        0.0000        0.0000        0.0000        0.0000       19.2206        0.0000        0.0000       11.5529       13.2922       13.4740       13.4257       13.0418       13.2977       13.8582       18.1529       16.3737       13.8749       11.0282        8.2752        8.5028       10.4087        6.8978        5.7455        4.6457        1.1434        0.9419        1.0145        1.9419        2.6259        0.3220        1.2982        2.2080        1.4111        0.8798        4.1728       10.5541        8.5061        2.6060        0.3122        0.4884        0.7478        0.1709        0.6168        0.7493        0.5679        0.5325        0.5588        0.5569        0.5109        0.4526        0.3762        0.3178        0.3025        0.2398        0.2240        0.3227        0.2840        0.2605        0.5791        0.8073        1.2919        0.6013        0.7262        0.6810        0.2817        0.1250        0.1665        0.2186        0.8108        1.5532        0.3588        0.2527        0.0948        0.1396        0.2977        0.4541        0.3923        0.4428        0.5027        0.5665        0.6540        0.8094        1.0699        1.2420        1.4098        1.4012        1.9778        2.0564        2.0974        2.2939        2.6491        2.2263        2.0081        1.8204        1.7782        2.0260        1.8396        1.4560        1.0764        1.0910        1.0396        0.9345        0.9048        0.5859        0.7420        2.4732        1.0540        0.6268        0.6035        1.1192        1.0326        0.4524        0.6902        0.6027        0.7594        0.9226        1.3818        1.3161        1.6506        1.3592        1.3602        1.0988        0.8209        0.9855        1.1482        0.8626        0.6670        0.7980        1.0867        0.7638        0.4822        0.5976        0.5976        0.5905        0.6629        0.6882        0.8824        1.4400        2.1383        2.1334        2.0416        1.7138        2.1265        2.0663        2.0066        2.0925        1.9332        2.0091        2.3240        2.1627        2.8229        2.9240        2.9241        3.1239        3.1162        2.7903        2.5872        2.4269        1.7734        1.5278        1.5596        1.6348        1.8404        1.9234        1.9048        1.8045        1.9716        1.7329        1.4732        1.5488        1.7758        1.8786        2.0750        2.3582        2.5095        2.7730        2.9459        3.0448        3.0359        3.1221        2.9089        2.3786        1.4635        1.4038        0.9504        0.8167        0.5597        0.8708        0.7463        0.7039        1.1017        1.0322        0.8826        0.9375        0.1055        0.0957        0.1118        0.1368        0.8561        0.9878        1.0979        1.1837        1.1277        1.2128        1.4652        2.1115        3.3869        0.0000        0.0000        0.0000        0.0000        0.0000        0.0000        0.0000        0.0000        0.0000        0.0000        0.0000        0.0000        0.0000        0.0000        0.0000        0.0000        0.0000        0.0000        0.0000        0.0000        0.0000        0.0000        0.0000        0.0000        0.0000        0.0000        0.0000        0.0000        0.0000        0.0000        0.0000        0.0000        0.0000        0.0000        0.0000        0.0000        0.0000
        0.0000        0.0000        0.0000        0.0000        0.0000       16.7053       13.0090       15.5571       13.4964       15.4798       19.8055       17.5273       20.5258       14.6007       15.5546       16.2241       15.0954       14.8243       14.8466       19.2483       20.9782       13.4517        9.7732        8.6272       13.0445       10.7858        5.7334        6.0746        2.0320        1.1505        4.1616        1.3578        1.8177        0.6077        0.2069        0.5498        0.9338        0.6802        0.7213        3.6884        8.0537        5.3188        1.1204        0.3068        0.1734        0.1684        0.1635        0.5869        0.5683        0.5310        0.4790        0.4729        0.4133        0.3631        0.3290        0.2814        0.2361        0.2199        0.2281        0.1953        0.2172        0.1724        0.2758        0.2858        0.3487        0.5936        0.2520        0.6062        0.5443        0.4637        0.2019        0.7725        0.3951        0.3540        0.2251        0.1844        0.0971        0.2205        0.2395        0.2913        0.3068        0.3282        0.3759        0.4116        0.5162        0.7548        0.7011        0.8966        1.0862        1.2499        1.6950        1.8823        2.5523        2.3436        2.1642        2.2153        2.0457        1.8247        2.0735        2.0343        1.8738        1.3228        1.2024        1.2374        1.2302        1.0850        1.1989        0.8984        0.8596        1.0979        2.2089        1.2042        0.6066        0.6219        0.5716        1.0284        0.3791        0.3412        0.4657        0.6985        0.8043        1.2463        1.6912        2.3094        2.2738        1.4983        1.0140        1.5891        2.0429        1.4876        1.1687        0.9042        0.9182        0.6085        0.6127        0.6473        0.3229        0.3061        0.3775        0.5705        0.6682        0.8773        1.0738        1.8663        2.0308        1.9815        1.6582        1.7825        1.8568        1.9040        2.0382        2.1295        1.8740        2.0600        2.1932        2.8610        3.2013        3.2527        2.9578        2.9097        2.8971        2.6416        2.3823        1.8401        1.5983        1.5839        1.6801        1.8087        1.9324        1.8989        1.8691        1.9248        1.7339        1.7846        1.9165        2.2117        2.3599        2.7559        2.9715        3.0609        3.3467        3.7664        3.6770        3.6723        3.7901        3.5554        2.9883        1.7668        1.2694        1.0758        1.0495        0.5001        0.0000        0.0000        0.6011        1.0478        1.2349        1.3630        1.2849        0.0688        0.1131        0.0820        0.0587        0.7019        0.8914        1.0615        1.1517        1.1400        1.3196        1.6893        2.2077        0.0000        0.0000        0.0000        0.0000        0.0000        0.0000        0.0000        0.0000        0.0000        0.0000        0.0000        0.0000        0.0000        0.0000        0.0000        0.0000        0.0000        0.0000        0.0000        0.0000        0.0000        0.0000        0.0000        0.0000        0.0000        0.0000        0.0000        0.0000        0.0000        0.0000        0.0000        0.0000        0.0000        0.0000        0.0000        0.0000        0.0000        0.0000
        0.0000        0.0000        0.0000        0.0000       26.9299       21.8800       18.2169       18.0674       22.7708       23.8074       17.2154       18.0820       17.3178       14.4382       16.5365       18.9647       19.5230       16.5514       14.2498       13.0478       14.4761       10.0179        8.7145       10.1293        8.0180        6.9677        4.3692        2.8985        3.4956        1.4278        0.5440        0.2600        0.1488        0.1091        0.1422        0.4022        0.4784        0.5387        0.5860        1.8108        0.9830        0.8426        0.6215        0.1542        0.1530        0.1500        0.1453        0.5257        0.5074        0.4714        0.4182        0.4049        0.3450        0.2993        0.2667        0.2294        0.1983        0.1825        0.2085        0.2554        0.2201        0.1987        0.3162        0.5011        0.6392        0.2605        0.2266        0.1186        0.2994        0.3760        0.1561        0.1986        0.2182        0.4279        0.3838        0.9354        1.4063        0.9818        1.3162        0.6634        0.6234        0.2786        0.3163        0.3730        0.5446        1.6444        1.6686        0.9480        0.9279        1.0490        1.6341        1.9789        1.7781        1.8694        2.1772        2.1919        1.9052        2.2251        2.5195        1.4925        1.1885        1.1686        1.6392        1.6273        1.8942        2.8414        2.0749        1.1707        1.2487        1.3162        1.1867        0.7082        0.6020        0.6054        0.4299        0.5314        0.4258        0.4423        0.4556        0.6706        0.8708        1.0933        1.2111        1.3881        2.3514        1.9437        1.4739        1.2452        1.8380        1.8970        1.2463        0.7331        0.4174        0.3897        0.6848        0.7160        0.4264        0.4222        0.4238        0.6090        0.7190        0.9009        1.0323        1.8984        2.2137        1.9276        2.1009        2.1953        2.1148        2.5290        2.4916        2.3988        2.5678        2.5709        2.6089        3.0192        3.3000        3.3882        3.4013        3.5322        3.3980        3.3205        3.2055        2.4544        2.0390        2.0566        1.9372        2.1228        2.2000        2.6824        2.3891        1.8975        1.8862        1.9685        2.0991        2.4095        2.6391        3.0266        3.5023        3.5057        3.8374        4.5183        4.2721        5.2288        4.4861        4.0953        3.6630        2.0831        1.9712        2.4284        2.0547        0.0000        0.0000        0.0000        2.0944        1.6826        2.0511        2.2100        1.6385        0.1986        0.2051        0.0972        0.0469        0.6424        1.0184        1.1985        1.3487        1.3464        0.0000        0.0000        0.0000        0.0000        0.0000        0.0000        0.0000        0.0000        0.0000        0.0000        0.0000        0.0000        0.0000        0.0000        0.0000        0.0000        0.0000        0.0000        0.0000        0.0000        0.0000        0.0000        0.0000        0.0000        0.0000        0.0000        0.0000        0.0000        0.0000        0.0000        0.0000        0.0000        0.0000        0.0000        0.0000        0.0000        0.0000        0.0000        0.0000        0.0000        0.0000
        0.0000        0.0000       29.7235       23.1259       25.7411       25.0345       27.7923       22.1244       23.7229       23.5234       17.6457       16.0901       14.9518       14.5132       12.7218       12.5307       12.3186       13.4626       11.5015        9.8712        9.4398        8.0532        6.9614        5.8775        4.9937        4.6115        3.3823        3.5282        2.2438        1.2942        1.5985        0.7873        1.8795        2.6986        2.4837        4.2809        3.2549        2.3986        1.6844        2.5149        2.4037        1.3216        0.9743        0.5903        0.4938        0.2928        0.1195        0.4312        0.4145        0.3895        0.7502        0.3520        0.3352        0.3203        0.2910        0.2441        0.2279        0.2202        0.2208        0.2180        0.2419        0.2854        0.5305        0.6187        0.3729        0.2545        0.1901        0.0391        0.0343        0.0723        0.4704        0.0606        0.3741        0.7224        0.6868        0.6292        1.6785        0.9262        1.5020        0.9887        0.8751        0.5309        0.3401        0.4394        0.7241        1.0141        0.8513        0.9831        1.8344        1.2908        0.9656        1.3663        1.5021        1.5211        1.7970        1.8324        1.8130        1.8064        1.7707        1.3672        1.1350        1.8661        2.7522        2.9499        2.0810        1.0874        0.7305        0.9884        1.0427        0.9892        0.8719        0.6390        0.5976        0.5395        0.4713        0.4459        0.5356        0.4905        0.5550        0.6713        0.8787        0.8929        1.1772        2.6305        3.4135        3.4615        3.1008        2.9043        2.0107        1.7495        1.3311        1.0328        1.0330        1.1282        1.0846        1.1135        1.0951        0.6726        0.7497        0.9294        0.9380        1.1099        1.6163        2.3345        2.1657        2.3613        2.7937        2.4458        2.3807        2.7411        2.8519        2.8632        2.6263        2.1489        2.1252        2.4456        2.4300        2.5021        2.5595        2.7712        2.8620        2.9669        2.9832        2.2879        1.9923        1.9448        1.9078        2.2811        2.3485        3.5659        2.6959        1.9283        2.0566        2.0023        2.1053        2.3883        2.5072        2.7866        3.2411        3.5056        3.9165        4.2654        4.5005        5.4085        6.1187        6.1658        5.2164        3.5416        3.7251        2.7640        0.0000        0.0000        0.0000        1.4369        1.4529        2.4523        3.1772        2.7586        2.1316        0.2508        0.1615        0.0489        0.1317        1.0147        1.2714        1.8250        2.2382        0.0000        0.0000        0.0000        0.0000        0.0000        0.0000        0.0000        0.0000        0.0000        0.0000        0.0000        0.0000        0.0000        0.0000        0.0000        0.0000        0.0000        0.0000        0.0000        0.0000        0.0000        0.0000        0.0000        0.0000        0.0000        0.0000        0.0000        0.0000        0.0000        0.0000        0.0000        0.0000        0.0000        0.0000        0.0000        0.0000        0.0000        0.0000        0.0000        0.0000        0.0000        0.0000
        0.0000       22.3730       21.5246       19.9057       16.6650       15.0381       17.3583       17.4292       20.8785       15.3278       14.4690       14.6925       15.9213       14.6521       19.9115       14.1863       11.6276       15.5924        9.5831        6.9864        5.9815        6.1551        4.7539        4.8693        3.6825        3.8272        2.2022        1.2098        1.9622        2.6590        2.7570        4.3864        5.1222        4.6942        4.3973        2.8351        0.8241        0.4517        0.7809        1.3853        1.3222        0.9001        0.4243        0.6263        0.6039        0.8528        0.7955        0.4088        0.1720        0.0732        0.0683        0.2662        0.2354        0.1974        0.2571        0.3589        0.3248        0.3191        0.3285        0.3499        0.3650        0.4331        0.3483        0.3569        0.4236        0.4537        0.3102        0.1825        0.2421        0.2755        1.1193        1.4516        0.4812        0.8006        0.2462        0.2003        0.2826        0.7103        0.7673        0.5098        0.5556        0.4930        0.5899        0.8220        0.7458        1.0068        0.9596        0.9480        0.7347        1.0627        0.8752        1.5317        1.4773        1.1425        1.3530        1.5044        1.5075        1.1315        1.0453        1.0503        1.5314        2.0697        2.2970        2.1200        1.9246        1.7072        2.9579        4.0223        2.9046        0.9697        0.6593        0.4859        0.4490        0.4569        0.4406        0.4480        0.4502        0.4564        0.4804        0.7480        0.7367        0.9957        1.1375        1.5825        2.0590        2.0849        1.9014        1.9198        1.9475        1.1404        1.2878        0.5284        0.5694        0.7744        1.2809        1.4259        1.0897        1.8055        2.3590        1.9902        1.9865        1.7665        1.6468        1.4529        1.5064        1.6832        1.7370        1.9503        1.8191        1.7970        1.7895        1.8870        2.0016        2.1046        1.8494        1.3714        1.2580        1.2948        1.4089        2.4421        2.6881        2.6880        2.5711        1.8015        1.5730        1.4555        1.5870        1.5289        1.5203        1.5909        1.6633        1.8804        1.9219        2.0118        2.0756        1.8733        1.8770        2.1086        2.5203        3.2516        3.6957        4.0966        4.3311        5.3783        5.9909        6.0056        5.7162        0.7738        0.0000        0.0000        0.0000        0.0000        1.8332        2.6802        2.3288        2.5546        2.6265        2.5076        1.1275        0.6181        0.4492        0.4578        0.6445        0.9084        1.1947        1.6938        0.0000        0.0000        0.0000        0.0000        0.0000        0.0000        0.0000        0.0000        0.0000        0.0000        0.0000        0.0000        0.0000        0.0000        0.0000        0.0000        0.0000        0.0000        0.0000        0.0000        0.0000        0.0000        0.0000        0.0000        0.0000        0.0000        0.0000        0.0000        0.0000        0.0000        0.0000        0.0000        0.0000        0.0000        0.0000        0.0000        0.0000        0.0000        0.0000        0.0000        0.0000        0.0000        0.0000
        0.0000       13.6603       16.0385       13.1519       15.3335       14.2202       18.5366       20.2604       19.8086       19.0365       15.5398       19.3944       21.1740       15.2846       12.1253       11.5705        9.7034        9.3636        6.8996        5.7607        4.1340        5.3183        3.8293        3.6002        2.6466        2.5033        2.2713        2.1367        0.8701        0.6818        1.7216        0.5051        1.8084        0.9712        0.9054        0.7541        0.7062        1.0047        0.9618        0.8210        0.3417        0.1980        0.1986        0.2421        0.2396        0.2006        0.1925        0.0329        0.0313        0.0305        0.0304        0.2519        0.1817        0.1858        0.5944        0.5047        0.5217        0.5160        0.5556        0.9677        0.8644        1.2081        0.7423        0.5289        0.4129        0.3912        0.4057        0.5276        0.7268        0.7803        0.9981        2.7942        2.0477        0.9666        1.1548        0.5025        0.1036        0.1100        0.4004        0.7687        0.7892        0.3699        0.4612        0.8188        0.5049        0.3816        0.4936        2.0288        1.2822        1.1848        0.6488        0.7989        0.8980        1.0166        0.9196        1.2075        0.9745        0.9139        0.8544        0.8673        1.0143        1.1509        1.3683        1.4330        1.5705        2.4069        2.7000        2.6564        3.2650        3.1900        2.1491        1.3652        0.9932        0.6755        0.6121        0.5246        0.5199        1.0845        1.2249        0.9475        0.8207        1.1002        1.1279        1.4652        1.8060        1.8057        1.7827        1.8453        1.9440        1.1697        1.2349        0.7376        0.6233        0.6049        0.8088        1.0501        1.6905        3.4023        3.7099        2.5159        2.4989        2.3073        2.2940        1.9846        1.6895        1.3877        1.4143        1.7543        1.9168        1.8858        1.8495        1.9437        1.9881        2.0048        1.7055        1.1379        0.9753        1.0400        1.1794        2.2987        2.6897        2.6853        2.6547        1.8860        1.8924        1.7538        1.7234        1.4274        1.4916        1.5147        1.6149        1.8239        1.9602        2.0481        2.0904        1.8022        1.8411        2.0930        3.0362        3.3732        3.8855        4.3194        4.6418        6.2097        6.8869        6.6805        0.0000        0.0000        0.0000        0.0000        0.0000        1.7778        1.9908        1.8564        1.6232        1.8267        2.4767        1.8134        1.3678        0.9203        0.7772        0.7880        1.0355        1.1245        0.0000        0.0000        0.0000        0.0000        0.0000        0.0000        0.0000        0.0000        0.0000        0.0000        0.0000        0.0000        0.0000        0.0000        0.0000        0.0000        0.0000        0.0000        0.0000        0.0000        0.0000        0.0000        0.0000        0.0000        0.0000        0.0000        0.0000        0.0000        0.0000        0.0000        0.0000        0.0000        0.0000        0.0000        0.0000        0.0000        0.0000        0.0000        0.0000        0.0000        0.0000        0.0000        0.0000        0.0000        0.0000
       15.1973       14.5279       17.3379       14.4462       14.7815       14.5085       15.9268       16.8323       23.0494       22.1955       15.4969       16.8511       16.0597       13.2915       12.7882        9.6670        7.7180        7.0184        5.4649        4.4810        3.5120        3.5055        2.8698        2.4247        2.2707        2.0671        1.8152        1.0681        0.8922        0.8832        0.9097        0.9110        0.1885        0.1331        0.1188        0.2014        0.1760        0.1262        0.1382        0.1415        0.2874        0.3888        0.3062        0.4101        0.2701        0.1577        0.1511        0.0258        0.0246        0.0246        0.0481        0.1637        0.1706        0.2973        0.4862        0.7640        0.6929        1.0378        1.4399        1.5515        1.4194        1.6854        1.7433        1.5655        0.6664        0.4517        0.4231        0.5670        0.3355        1.3536        1.5976        2.5728        1.8807        0.6813        0.4681        1.3600        1.3362        1.3604        1.9595        1.2083        2.5010        0.7843        0.3480        0.2497        0.8609        1.9016        1.5211        1.6402        1.5199        1.8410        0.9930        0.9877        0.9557        0.9822        0.7736        0.8370        0.7617        0.7451        0.8323        1.0117        0.7253        0.6878        0.6339        0.9312        1.4480        2.0167        1.4829        1.1681        2.2941        2.5434        3.3123        2.3863        1.9780        3.1963        2.6119        1.7873        3.4627        3.6680        3.0514        1.1760        0.9184        1.0682        1.0366        1.0292        1.1029        1.3694        1.3668        1.0562        1.2356        1.2978        1.3886        1.7973        1.7152        1.4664        1.6620        1.8294        2.0691        2.7207        3.0068        2.6108        2.5839        2.0732        1.8761        1.4872        1.7343        1.6750        1.5637        1.8182        2.1100        2.0452        1.9540        2.0564        2.2504        2.1387        1.8552        1.2020        0.9778        1.0236        1.4247        2.4060        2.4531        2.6774        2.7152        2.2793        2.0681        1.8145        1.6953        1.6902        1.7372        1.4357        1.5903        1.8354        1.9965        2.1754        2.1565        1.8689        3.6432        3.7228        4.7139        4.3740        4.5381        4.7227        4.9799        5.1042        5.3767        0.0000        0.0000        0.0000        0.0000        0.0000        0.0000        3.1425        6.0370        2.6551        2.7812        2.4327        2.1279        1.7316        1.5329        1.0327        0.9559        0.0000        0.0000        0.0000        0.0000        0.0000        0.0000        0.0000        0.0000        0.0000        0.0000        0.0000        0.0000        0.0000        0.0000        0.0000        0.0000        0.0000        0.0000        0.0000        0.0000        0.0000        0.0000        0.0000        0.0000        0.0000        0.0000        0.0000        0.0000        0.0000        0.0000        0.0000        0.0000        0.0000        0.0000        0.0000        0.0000        0.0000        0.0000        0.0000        0.0000        0.0000        0.0000        0.0000        0.0000        0.0000        0.0000        0.0000        0.0000
       11.9675       12.0112        9.7095       11.9950       13.5680       13.1194       13.6988       14.7756       20.3301       12.7619       12.5636       17.4671       15.7293       11.2993        8.5111        8.0084        7.1013        5.1903        4.6546        3.6676        3.1836        2.8688        2.9820        2.4933        2.2533        2.0758        1.8611        1.1245        1.2632        1.9657        0.9394        0.6977        2.1494        2.7643        4.9658        2.5396        1.1670        1.1139        0.4412        0.4332        0.6235        0.5524        0.2894        0.1566        0.2261        0.2251        0.1944        0.0873        0.1678        0.2250        0.1373        0.1648        0.1744        0.5285        0.4626        0.6732        0.9147        1.5274        1.3434        1.2968        1.1633        0.9735        1.4957        1.6921        0.9123        1.0115        1.4879        1.1021        1.0826        1.7304        1.6677        4.1838        4.9241        1.7871        0.8482        0.6463        0.9572        2.0153        2.4869        1.4013        1.4532        0.8245        0.2359        0.2692        0.5587        0.8938        1.0292        1.2584        1.3372        0.9299        0.7666        0.6696        0.7376        0.6158        0.5810        0.9753        0.6732        0.6012        0.7312        0.6056        0.5564        0.4979        0.4978        0.7686        1.0318        1.3222        1.1473        1.3175        2.6106        3.1204        2.6289        2.4504        3.7157        3.4770        3.5583        2.7870        2.6827        3.1691        3.6020        2.1761        1.4245        1.4395        1.4002        1.0621        0.9786        1.0572        1.1555        1.2162        1.0413        1.1621        1.0997        1.1640        1.0740        1.1631        1.7029        2.0178        1.6816        2.2627        2.1274        2.1089        2.8066        2.8247        2.5925        2.7344        2.4940        2.3404        1.7230        2.2898        2.6535        2.3258        2.1647        2.0566        2.3557        2.2133        1.9017        1.3954        1.5479        1.1353        1.4987        2.3265        2.6566        3.0262        3.4743        2.6047        2.2437        2.1925        2.3537        2.5185        1.3618        1.4285        1.5983        1.8600        2.0327        2.1717        2.6422        3.0506        2.8095        2.4942        3.0990        4.0844        4.7519        5.2007        5.6653        6.0687        0.0000        0.0000        0.0000        0.0000        0.0000        0.0000        2.4000        3.6752        9.4292        3.4588        2.8422        2.8759        3.0843        1.7518        1.7027        1.2224        1.1386        0.0000        0.0000        0.0000        0.0000        0.0000        0.0000        0.0000        0.0000        0.0000        0.0000        0.0000        0.0000        0.0000        0.0000        0.0000        0.0000        0.0000        0.0000        0.0000        0.0000        0.0000        0.0000        0.0000        0.0000        0.0000        0.0000        0.0000        0.0000        0.0000        0.0000        0.0000        0.0000        0.0000        0.0000        0.0000        0.0000        0.0000        0.0000        0.0000        0.0000        0.0000        0.0000        0.0000        0.0000        0.0000        0.0000        0.0000        0.0000
       12.9237       22.3756       18.1768       11.4901       10.8749       11.1018       18.0506       16.9519       28.2797       19.9812       13.0034       12.6727       10.2921       10.2646       11.8036        7.1368        5.2536        4.5292        4.1186        5.4213        5.6403        7.6042        7.5489        3.3055        2.9257        2.5995        2.3793        1.3622        1.4747        1.1912        1.6167        0.8303        1.2308        0.6580        0.0882        0.2294        0.1801        0.1528        0.1486        0.1885        0.1515        0.1477        0.1458        0.1600        0.1579        0.1826        0.1839        0.1139        0.1098        0.0771        0.0458        0.1854        0.6765        1.7755        2.1352        0.8303        0.7406        0.7892        1.2230        1.2056        1.4551        1.5821        1.8339        2.3977        1.3503        1.3683        1.0003        0.6547        0.3449        0.4581        0.6407        1.5852        0.8566        0.2754        0.4172        0.2063        0.1245        0.7499        0.5669        0.7467        0.5776        0.1524        0.0563        0.1270        0.2438        0.4237        0.3533        0.5382        0.6559        0.4571        0.3114        0.2958        0.3453        0.4186        0.4871        0.2603        0.2187        0.0485        0.1404        0.0273        0.0785        0.1122        0.1382        0.5561        0.6628        0.7364        0.8186        1.1910        1.8496        1.4896        2.2573        2.1660        2.0440        2.1511        2.2955        2.4978        2.4205        2.3092        2.6593        1.7518        1.3846        1.5837        1.7724        1.0424        1.0207        1.1493        1.3270        2.0094        2.1305        1.4560        1.4988        0.7853        0.5823        0.5552        0.6065        1.0921        2.0485        2.3723        1.6615        1.4137        1.3878        1.6419        1.7598        1.4973        1.3949        1.4269        1.5394        2.2247        2.5081        2.4099        2.3756        2.6358        2.9598        2.3952        1.8878        0.4007        0.3336        0.3575        0.6685        1.4872        1.7453        1.9599        2.1725        2.0747        2.2869        2.5734        2.4898        2.7850        1.1239        1.1804        1.3363        1.7270        1.9039        2.0605        2.2255        2.2500        2.4131        2.8413        3.5431        5.9170        7.6576        8.1941        0.0000        0.0000        0.0000        0.0000        0.0000        0.0000        0.0000        0.0000        0.0000        4.0737        4.1702        4.1117        3.6535        0.0000        0.0000        0.0000        0.0000        0.0300        0.0600        0.0000        0.0000        0.0000        0.0000        0.0000        0.0000        0.0000        0.0000        0.0000        0.0000        0.0000        0.0000        0.0000        0.0000        0.0000        0.0000        0.0000        0.0000        0.0000        0.0000        0.0000        0.0000        0.0000        0.0000        0.0000        0.0000        0.0000        0.0000        0.0000        0.0000        0.0000        0.0000        0.0000        0.0000        0.0000        0.0000        0.0000        0.0000        0.0000        0.0000        0.0000        0.0000        0.0000        0.0000        0.0000        0.0000        0.0000        0.0000
        6.4875        7.7994        5.4107        8.3812        9.0702       10.9504       14.8753       15.5087       24.1820       11.7988        9.7707       16.3837       18.5795        9.5826        8.1808        7.6457        6.8332        6.7017        4.5821       16.9965       15.3021       13.7780        9.6960        3.3443        2.7668        3.0799        3.5249        2.4544        2.8137        2.9615        4.6021        5.9039        0.7216        0.4501        0.4037        0.5745        0.2801        0.1735        0.1618        0.1629        0.1966        0.1841        0.2059        0.5484        0.2974        0.5692        0.4127        0.3708        0.2837        0.2401        0.1483        0.4082        0.6026        0.2104        0.3953        0.7891        0.8603        0.9556        1.3813        2.9041        2.1256        4.1396        3.9743        2.0566        1.1424        0.6597        0.3729        0.2970        0.7326        0.3815        0.1868        0.7315        0.5969        0.2523        0.1021        0.0815        0.6056        0.6172        0.4995        0.5082        0.4688        0.1159        0.1409        0.3357        0.3199        0.2693        0.3359        0.3112        0.4175        0.3781        0.3818        0.3653        0.4030        0.2952        0.3621        0.3914        0.4143        0.1944        0.1368        0.1430        0.2800        0.1715        0.0964        0.3978        0.4995        0.5902        0.7167        1.0094        0.8394        1.1368        1.3139        1.4640        1.6891        2.3094        2.2301        2.8690        3.7912        3.6084        2.8343        1.6420        1.1591        1.2041        1.3760        1.3730        1.1845        1.5097        2.3361        3.7031        3.0069        1.9079        1.4550        0.8129        0.5762        0.5208        1.0008        3.3864        3.9234        3.0241        1.7054        1.6205        1.6607        1.6480        1.6460        1.5517        1.4567        1.5639        1.6312        2.3148        2.4728        2.4965        2.4556        2.5986        2.6059        2.2412        1.8521        0.6965        0.2927        0.2561        0.4065        1.2707        1.5833        2.0131        2.2168        2.9103        2.6331        1.6804        1.5725        1.8260        1.4735        1.1722        1.3458        1.7543        1.9431        2.1390        2.3518        2.4187        2.6400        3.1323        3.9082        0.0000        0.0000        0.0000        0.0000        0.0000        0.0000        0.0000        0.0000        0.0000        0.0000        0.0000        2.1300        5.0398        5.3217        5.2532        0.0000        0.0000        0.0000        0.0000        0.0000        0.0000        0.0000        0.0000        0.0000        0.0000        0.0000        0.0000        0.0000        0.0000        0.0000        0.0000        0.0000        0.0000        0.0000        0.0000        0.0000        0.0000        0.0000        0.0000        0.0000        0.0000        0.0000        0.0000        0.0000        0.0000        0.0000        0.0000        0.0000        0.0000        0.0000        0.0000        0.0000        0.0000        0.0000        0.0000        0.0000        0.0000        0.0000        0.0000        0.0000        0.0000        0.0000        0.0000        0.0000        0.0000        0.0000        0.0000        0.0000        0.0000        0.0000
        0.0000        0.0000        4.9654        6.4449        0.0000       10.3003       11.2038       14.4923       11.8750        9.8965        9.2046        9.9260       31.2617       12.0139        6.1910        8.6160        5.5572        6.8119        9.6702       19.9306       21.5984       12.4253        6.9218        3.7567        3.9690        5.9222        7.1947        5.8824        5.7105        3.8612        1.1150        0.2133        0.1806        0.2705        0.2391        0.3407        0.3317        0.2195        0.3127        0.5132        0.6648        0.9397        0.7349        1.8119        1.0636        2.1729        0.9860        0.8429        1.0707        0.2912        0.1166        0.5040        1.1249        1.5644        1.1415        0.7006        0.9619        1.0609        0.9957        1.0477        1.6882        1.7620        1.4349        1.0625        0.9901        0.5862        0.2974        0.5396        0.7890        2.5391        3.7742        0.9600        0.2758        0.1100        0.1736        0.1887        0.5420        0.6139        0.5000        0.3770        0.4289        0.4771        0.5401        0.3844        0.3564        0.4072        0.2610        0.4822        0.6881        0.4192        0.1731        0.1166        0.1676        0.1853        0.1351        0.1055        0.2668        0.1450        0.1962        0.1527        0.1695        0.1157        0.0726        0.2864        0.3771        0.4825        0.5377        0.5961        0.6661        0.7820        0.9558        1.2697        1.2715        1.5346        2.1004        2.5482        2.7142        3.6228        2.0710        1.6179        1.5514        1.0598        0.8571        0.9689        1.4533        1.4426        1.7360        1.9363        2.0905        1.8538        1.3252        0.9444        0.5538        0.6624        1.5829        2.1967        1.6615        1.4090        0.9757        1.1224        1.8197        1.9213        1.8105        1.6213        1.7497        1.8574        1.9745        2.4438        2.5463        2.5295        2.3905        2.4715        2.5362        2.5232        1.9920        0.7114        0.3234        0.2166        0.3149        1.4256        1.7483        1.8472        2.3148        2.0221        1.8010        1.8159        1.7319        2.2164        1.8513        1.9264        1.9497        2.5782        2.8523        3.0157        5.0052        3.6811        3.0548        3.6705        4.5741        5.4318        0.0000        0.0000       10.7949        0.0000        0.0000        0.0000        0.0000        0.0000        0.0000        4.5300        6.9900        9.8181        0.0000        0.0000        0.0000        0.0000        0.0000        0.0000        0.0000        0.0000        0.0000        0.0000        0.0000        0.0000        0.0000        0.0000        0.0000        0.0000        0.0000        0.0000        0.0000        0.0000        0.0000        0.0000        0.0000        0.0000        0.0000        0.0000        0.0000        0.0000        0.0000        0.0000        0.0000        0.0000        0.0000        0.0000        0.0000        0.0000        0.0000        0.0000        0.0000        0.0000        0.0000        0.0000        0.0000        0.0000        0.0000        0.0000        0.0000        0.0000        0.0000        0.0000        0.0000        0.0000        0.0000        0.0000        0.0000        0.0000        0.0000
        0.0000        0.0000        0.0000        0.0000        0.0000        7.5966        9.6180       10.7284       10.6210        9.5000       11.3129        9.7508       13.5348       13.0679        7.9470        7.9942        7.2786        7.5855        7.7086        6.8627        8.6289        7.9178        4.2564        6.2341        8.4032        6.5643        2.7793        1.4784        1.5233        1.4165        1.4935        0.2327        0.2042        0.1779        0.2620        0.9790        0.6009        0.4142        0.6768        1.1643        0.6809        0.3329        0.1676        0.4976        0.8273        0.3652        0.5570        1.6538        2.4834        2.6840        2.7491        4.3336        2.3251        2.2816        1.7072        0.7302        0.6911        1.1375        0.7505        0.8894        0.7677        0.8757        0.7993        1.0842        1.4185        0.4663        0.5522        1.0108        1.8470        1.0811        2.0109        1.1175        0.5140        0.1339        0.2628        0.3987        0.6032        0.5753        0.3109        0.5076        0.6909        0.7410        0.6105        0.3477        0.2861        0.2607        0.2203        0.4539        0.6245        0.2310        0.1321        0.3235        0.2343        0.1097        0.0892        0.2342        0.2159        0.1723        0.2384        0.1153        0.1041        0.0469        0.2151        0.3298        0.4319        0.5298        0.6082        0.4618        0.5462        0.6651        0.7930        0.8994        1.0530        1.1032        1.1533        1.9003        2.1638        1.3995        1.7426        1.6523        1.3986        1.1156        1.0459        0.8448        0.7547        0.8039        0.9886        1.2478        2.1381        1.9101        1.5923        0.8539        0.6424        0.9482        1.4366        1.5220        1.2445        1.2067        1.0074        1.2675        1.6665        1.9740        1.9337        1.7969        1.8538        2.2614        2.1093        2.3960        2.6718        2.6346        2.8534        2.5747        2.9835        2.6283        1.7411        0.4583        0.3809        0.6643        0.9631        2.1910        2.1563        1.9931        2.0114        2.3951        2.0136        2.0801        2.3725        3.7820        4.4086        3.1844        3.5160        4.0246        4.5413        3.5557        5.4722        7.3533        4.6902        4.5355        5.6206        6.6937        9.1338        9.5263       14.2074        4.3493        0.0000        0.0000        0.0000        0.0000        5.7300        2.1900        5.9100       11.7269        0.0000        0.0000        0.0000        0.0000        0.0000        0.0000        0.0000        0.0000        0.0000        0.0000        0.0000        0.0000        0.0000        0.0000        0.0000        0.0000        0.0000        0.0000        0.0000        0.0000        0.0000        0.0000        0.0000        0.0000        0.0000        0.0000        0.0000        0.0000        0.0000        0.0000        0.0000        0.0000        0.0000        0.0000        0.0000        0.0000        0.0000        0.0000        0.0000        0.0000        0.0000        0.0000        0.0000        0.0000        0.0000        0.0000        0.0000        0.0000        0.0000        0.0000        0.0000        0.0000        0.0000        0.0000        0.0000        0.0000        0.0000
        0.0000        0.0000        0.0000        0.0000        0.0000        1.9944        3.7004        6.7493        7.0220        8.9834        8.1253        5.7804        4.9841        4.3883        3.9658        7.7274        6.9957        4.1107        3.2678        3.1761        3.4290        3.8303        4.6442        6.8111        3.9687        2.1060        2.1528        1.9685        1.4769        2.6357        3.0245        0.2123        0.3016        0.6084        0.3838        1.1890        0.7621        0.5394        0.3951        1.2716        0.5563        0.3142        0.5256        0.8291        0.3059        0.3811        1.2813        3.4215        3.0438        4.6805        5.2602        5.4146        4.6325        3.3560        1.9874        0.9219        0.4907        0.2509        0.2004        1.0111        1.2705        0.9243        0.5991        0.4728        0.3969        0.6627        0.8889        1.4692        3.1695        2.6874        2.0229        1.8278        0.9222        0.3910        0.5255        0.9913        0.5376        0.2379        0.7421        0.6150        0.3285        0.5220        0.4985        1.3091        1.4448        0.1845        0.0923        0.2589        0.0619        0.1366        0.1047        0.1433        0.1670        0.1862        0.2555        0.3043        0.3558        0.3046        0.2246        0.1121        0.0972        0.1336        0.1486        0.1531        0.1994        0.2708        0.2304        0.1408        0.1462        0.1551        0.1595        0.5338        0.6191        0.6675        0.7247        0.8077        0.8426        0.9150        1.1655        1.4568        1.0561        1.3275        1.5190        0.5260        0.1639        0.1807        0.5171        1.1495        1.6929        1.9170        1.3607        0.8569        0.7898        2.0016        1.7346        0.8840        0.7283        0.7538        0.7878        0.9733        1.0268        1.1361        1.1963        1.1837        1.4680        1.5367        1.6008        1.8192        1.8952        1.8920        1.8730        1.3350        1.5175        1.4646        0.8923        0.7774        0.5982        0.7314        1.3939        1.9323        2.3650        2.0165        2.1795        2.8317        3.4030        3.3915        3.7193        5.3105        6.5994        7.9744       11.1956        9.5692        7.1424        5.4204        6.9875        9.0678        5.7566        5.3066        7.8266        8.6681        9.9101       14.4610       13.6734       16.2345        0.0000        0.0000        0.0000       13.5595       12.4248        9.2617       10.4363       11.5695       12.6470        0.0000        0.0000        0.0000        0.0000        0.0000        0.0000        0.0000        0.0000        0.0000        0.0000        0.0000        0.0000        0.0000        0.0000        0.0000        0.0000        0.0000        0.0000        0.0000        0.0000        0.0000        0.0000        0.0000        0.0000        0.0000        0.0000        0.0000        0.0000        0.0000        0.0000        0.0000        0.0000        0.0000        0.0000        0.0000        0.0000        0.0000        0.0000        0.0000        0.0000        0.0000        0.0000        0.0000        0.0000        0.0000        0.0000        0.0000        0.0000        0.0000        0.0000        0.0000        0.0000        0.0000        0.0000        0.0000        0.0000
        0.0000        0.0000        0.0000        0.0000        0.0000        3.8872        4.2394        6.9305       10.4529       13.9621        4.0012        5.4952        5.1154        4.7047        4.7803       16.7647       10.1742       14.7460       10.5284        6.2409        6.8800        5.1816        6.3530        3.6426        3.6560        3.8098        2.1371        1.4854        1.4398        1.3769        1.2849        0.2288        0.6880        0.6320        0.2673        0.7274        0.6729        0.6354        0.7009        1.3408        0.3613        0.3070        0.4214        0.5011        0.7801        2.4015        3.1773        6.4369       10.6265       10.9298        6.9695        3.5765        2.2091        1.7641        2.6346        2.9245        0.9963        0.3783        0.4401        1.0647        0.3271        0.6174        0.7765        0.5680        0.6061        0.8237        0.6937        0.7693        0.9727        0.9494        1.7343        1.2944        2.3713        4.2345        0.7186        0.2471        0.2402        0.6365        0.3938        0.3387        0.4627        1.4499        0.8877        0.4440        1.5547        0.5611        0.2514        1.1954        0.4736        0.3349        0.5780        0.2537        0.2716        0.2998        0.3083        0.3409        0.3907        0.3395        0.2844        0.1776        0.2026        0.2695        0.2365        0.2948        0.4527        0.3921        0.3338        0.3775        0.2524        0.2410        0.2254        0.4523        0.4920        0.5652        0.6073        0.6877        0.7308        0.7685        1.0610        1.4446        1.1616        1.7089        1.6501        0.8931        0.6376        0.8102        0.6478        0.3589        0.5177        1.0004        0.8521        1.5306        1.5480        1.3292        0.9525        1.0328        0.7783        0.8508        0.9239        1.2017        1.4314        1.3079        1.3521        1.4051        1.1775        1.7642        1.8386        1.8591        1.7354        1.8744        1.7476        1.1287        1.1338        1.2496        1.2348        1.0015        1.1895        1.2554        1.7356        1.9969        2.9581        3.1294        2.5649        2.9225        3.6770        4.5709        6.9378       10.0353       10.2523        9.3474        8.8605       11.1250       13.5435       14.8557       15.4023       15.2752       11.8840        6.1609        9.4296       12.2090       11.3497       14.8073       15.5044       18.7861        0.0000        0.0000       16.6939       12.3980       11.3498        9.5670        9.7788       12.2617       13.5702       14.1659       14.7611       11.0375       10.9414       11.2912        0.0000        0.0000        0.0000        0.0000        0.0000        0.0000        0.0000        0.0000        0.0000        0.0000        0.0000        0.0000        0.0000        0.0000        0.0000        0.0000        0.0000        0.0000        0.0000        0.0000        0.0000        0.0000        0.0000        0.0000        0.0000        0.0000        0.0000        0.0000        0.0000        0.0000        0.0000        0.0000        0.0000        0.0000        0.0000        0.0000        0.0000        0.0000        0.0000        0.0000        0.0000        0.0000        0.0000        0.0000        0.0000        0.0000        0.0000        0.0000        0.0000        0.0000        0.0000
        0.0000        0.0000        0.0000        0.0000        3.1675        3.0419        4.2209       12.3146        9.7266        5.3377        3.4996        6.0027        6.2640        4.1141        3.8720        6.1851        6.3077        9.9232       16.1489       23.5483       12.8952        7.3471        7.5062        5.8370        3.8174        2.9875        3.2163        3.6330        6.6588        1.6326        1.5276        0.4968        0.7058        0.2140        0.5898        1.4816        0.8668        1.3708        1.0424        1.7216        0.7726        1.4437        1.2037        2.3210        6.0509        5.3174        6.5577        8.6212       10.5951        7.5282        2.9176        1.4870        0.6751        0.8577        1.5272        1.3410        0.1214        0.1962        0.3477        0.4317        0.5043        0.6822        1.3376        0.8951        1.8855        1.9733        0.7377        0.7038        0.7711        0.4804        1.3104        1.0558        1.0565        1.6103        0.9864        0.4330        1.8095        2.1685        1.3576        3.2376        4.2130        4.6899        2.7488        1.4950        2.0955        1.7813        1.6448        0.7875        0.6264        0.5841        0.8395        0.6691        0.4367        0.3722        0.3150        0.4468        0.4369        0.3027        0.3590        0.2544        0.3890        0.4663        0.5516        0.4647        0.5255        0.4789        0.5141        0.3656        0.5371        0.3950        0.3961        0.4639        0.5268        0.5884        0.6243        0.6718        0.6518        0.7122        0.7127        0.8972        1.3063        1.4351        2.3384        2.1652        1.1617        1.5046        2.0370        1.8158        1.6111        1.5065        0.9695        2.4879        1.4867        1.3811        1.2271        1.1996        1.0242        1.0911        1.0537        1.1450        1.2583        1.2539        1.4373        1.4593        1.7749        2.2169        1.8362        1.8200        2.2412        1.8078        1.6869        1.2688        1.4054        1.2430        1.2850        1.6829        1.4784        1.7074        1.8709        1.9273        2.3905        3.4938        2.2264        3.3653        4.8814        6.1456        9.3527       10.9051       13.5993       13.6934        9.3206        9.0377        8.3371       10.4076       12.5948       14.1015       11.0597        7.4223       10.5762       14.0951       12.9939       14.2075       15.2311       16.7343        0.0000       17.5954       17.6245       13.1077       11.8278       13.0324       10.5630       13.3413       13.4164       14.4573       14.5031       11.3239       11.5240       11.5205       10.3317        0.0000        0.0000        0.0000        0.0000        0.0000        0.0000        0.0000        0.0000        0.0000        0.0000        0.0000        0.0000        0.0000        0.0000        0.0000        0.0000        0.0000        0.0000        0.0000        0.0000        0.0000        0.0000        0.0000        0.0000        0.0000        0.0000        0.0000        0.0000        0.0000        0.0000        0.0000        0.0000        0.0000        0.0000        0.0000        0.0000        0.0000        0.0000        0.0000        0.0000        0.0000        0.0000        0.0000        0.0000        0.0000        0.0000        0.0000        0.0000        0.0000        0.0000
        0.0000        0.0000        0.0000        0.0000        3.3996        5.5100        5.3796       12.3015        7.4315        6.7216        5.7254        9.5547        5.9329        5.7124        4.5169        5.4570        7.5191       18.2247       18.1608       18.0633       15.3245       10.7786       11.6728       12.8400        5.9972        3.2800        3.2782        4.5532        4.4026        3.3072        3.8591        2.8852        5.9716        2.2656        1.3674        1.2576        1.7533        1.5660        1.7604        1.6097        2.2829        5.2455        8.4029        9.5006        2.8464        2.2495        2.2920        4.1986        1.3709        0.3834        0.5027        0.4536        0.7814        1.4721        1.0903        0.5493        0.1700        0.6099        0.6827        0.6260        0.4905        0.6233        1.9052        1.7344        1.7197        2.8737        1.4910        2.3169        5.4398        6.4296        2.8499        1.0316        0.9750        1.6345        1.3493        1.5502        1.7581        2.9200        5.1559        2.5119        1.9484        1.0912        1.8515        2.3389        1.5928        1.0337        0.9834        1.2536        1.1090        1.0954        0.7589        0.5001        0.1495        0.2988        0.4735        0.5287        0.4581        0.5629        0.3566        0.3307        0.3598        0.3596        0.8373        0.9870        0.7204        0.6761        0.7896        0.5197        0.7411        0.6428        0.4679        0.4559        0.6417        0.4039        0.4572        0.5704        0.6534        0.7320        0.7839        0.8301        1.3858        1.8296        2.3355        2.0681        2.3391        1.8421        2.6475        2.5629        2.1292        1.3272        1.4079        3.0403        2.1526        2.2487        1.7409        1.8734        1.7054        1.5306        1.3487        1.4721        1.4222        1.5162        1.9347        1.9687        1.9220        2.3826        1.9517        1.9051        1.9220        2.3260        2.2393        1.7509        1.5435        1.5881        1.8573        2.1975        2.0525        2.1907        2.2716        3.0248        3.1192        2.7705        2.5321        4.4087        3.4872        5.6834       10.0817       13.5505       16.8954       16.4322       14.6183       11.1272        9.4605        9.8007       10.4681       13.4000       10.4659        8.9253       10.3288       13.1062       15.5983       15.8388       16.8670       20.1446       22.8978       19.9328       17.6120       15.9502       13.0085       12.3118       10.9110       13.1853       13.1216       12.9836       14.1467       11.4224       11.4651       12.6794       12.2147        0.0000        0.0000        0.0000        0.0000        0.0000        0.0000        0.0000        0.0000        0.0000        0.0000        0.0000        0.0000        0.0000        0.0000        0.0000        0.0000        0.0000        0.0000        0.0000        0.0000        0.0000        0.0000        0.0000        0.0000        0.0000        0.0000        0.0000        0.0000        0.0000        0.0000        0.0000        0.0000        0.0000        0.0000        0.0000        0.0000        0.0000        0.0000        0.0000        0.0000        0.0000        0.0000        0.0000        0.0000        0.0000        0.0000        0.0000        0.0000        0.0000        0.0000
        0.0000        0.0000        0.0000        0.0000        4.4902       16.6700       53.0420       14.5838        7.5636       13.5345       24.3470        2.8027        3.0501        5.3969        2.8010        5.6621        3.4751       11.8822       17.6571        3.7683        2.9214        3.9482        4.8892       10.3045       10.8424       13.1044       16.8157       33.8828       31.2702       16.3418        4.6888        3.1376        3.3670        2.3254        3.5960       10.3406       13.7110       16.6812       14.7401       20.1556       17.6884       10.4908        4.2395        3.1384        2.0240        0.2525        0.1633        0.3625        0.5790        0.5781        0.6130        0.9828        1.8007        1.4905        1.3706        0.9600        0.8641        0.8418        1.2785        1.1690        1.4276        1.6682        1.9188        2.4451        2.4137        2.9405        4.0842        4.8134        5.6544        4.5015        2.7703        2.1396        1.6349        1.7438        1.2695        0.8545        3.9609        4.7586        4.3669        3.3349        3.2190        1.7408        1.3174        0.6448        1.5855        2.3759        2.8988        0.9853        0.8235        0.5992        0.5742        1.5760        2.0465        1.4634        1.4026        2.1751        1.8002        1.5029        1.7872        0.5594        0.2083        0.8095        1.6628        0.5381        0.7625        0.9173        0.6358        0.3802        0.4271        0.3871        0.0156        0.2376        0.3244        0.4044        0.4777        0.5713        0.8213        0.7855        0.6935        0.6859        0.9115        0.8088        1.2838        0.7587        0.7373        0.8095        1.2118        1.6964        2.0735        1.8446        1.5940        2.2939        2.6128        2.8268        3.3838        2.7738        2.5872        2.5553        2.2417        1.9717        2.5198        2.8611        2.1628        1.3540        2.6579        1.9784        2.0149        2.3244        2.3463        2.3225        2.2487        1.8295        2.2847        1.7301        2.3480        2.6492        2.5793        3.1642        3.7547        2.9762        2.5472        2.4904        2.3238        2.5428        2.5167        2.7065        4.3239        7.0329       10.7274       11.9173       12.4956        9.2837        8.5339        9.4161       10.9271       16.8481       10.9012       13.3166       15.1580       15.7075       20.0075       20.2302       19.8194       20.5539       21.3297       23.0008       22.0433       17.6000       15.4201       14.5833       14.3101       10.5470        9.8653        9.7020        9.8881        8.5624        8.8012        9.9464       11.4301        0.0000        0.0000        0.0000        0.0000        0.0000        0.0000        0.0000        0.0000        0.0000        0.0000        0.0000        0.0000        0.0000        0.0000        0.0000        0.0000        0.0000        0.0000        0.0000        0.0000        0.0000        0.0000        0.0000        0.0000        0.0000        0.0000        0.0000        0.0000        0.0000        0.0000        0.0000        0.0000        0.0000        0.0000        0.0000        0.0000        0.0000        0.0000        0.0000        0.0000        0.0000        0.0000        0.0000        0.0000        0.0000        0.0000        0.0000        0.0000        0.0000        0.0000
        0.0000        0.0000        0.0000        0.0000        0.0000        0.0000        0.0000        0.0000       25.4843       52.3675        4.6946        2.1139        4.0438        3.3948        9.2497        4.6254       11.7988       16.6175       10.7496        4.5232        4.3548        3.3771        2.7407        3.2544        4.3074        3.5174       11.6908       14.0533       22.6926       18.6191        9.8297        7.4783       12.7547       24.6749       38.6679       22.8406       10.0099        4.7106        3.8158        4.5813        4.0681        3.5327        1.7910        1.4652        0.4331        0.6947        0.5522        0.4560        0.6486        1.8508        2.0064        1.8464        0.7181        0.5406        0.4387        0.7864        1.1328        2.2330        2.2035        2.8955        2.4751        2.2657        2.0385        1.6914        2.3276        2.7622        3.6387        3.5227        2.2148        1.4891        0.9844        1.2472        0.8215        1.0224        1.2991        0.8908        2.1096        1.2705        3.2378        2.6553        2.0869        1.9543        2.3328        2.3586        3.0349        2.1600        3.4457        3.4973        3.8176        3.3353        2.9496        4.9971        4.3466        5.2188        4.1604        1.6755        3.1663        2.5862        3.7229        1.6179        0.4576        0.6403        0.7700        0.5552        0.4335        0.4395        0.4964        0.4339        0.4399        0.4566        0.1086        0.4193        0.3391        0.4169        0.6400        0.5709        0.5646        0.9697        0.7177        0.6169        0.4962        1.0893        0.9038        0.3401        0.6621        0.9449        1.0714        1.8352        1.6219        1.6403        1.7161        2.2663        3.8428        5.4240        3.6020        2.6454        2.9439        2.8763        2.4844        2.8717        2.2842        1.8882        2.4480        2.2881        0.8867        0.8284        0.7810        1.2611        2.6278        2.5538        2.8521        2.2449        2.6506        2.3713        2.3891        3.0707        3.3893        3.6208        4.2497        2.8086        3.2666        3.3345        2.5031        2.9069        3.0821        3.0824        2.9459        3.2700        4.6313        5.8369        6.9762        8.2813        9.2005       11.6343       14.0187       18.0252       29.5618       30.1957       24.2244       24.0092       22.0412       20.4599       21.5671       22.1713       23.0125       25.5638       24.9195       21.8110       17.6312       18.0988       15.6830       10.8509       10.6880       10.1301       10.4248        9.6039        9.8836        0.0000        0.0000        0.0000        0.0000        0.0000        0.0000        0.0000        0.0000        0.0000        0.0000        0.0000        0.0000        0.0000        0.0000        0.0000        0.0000        0.0000        0.0000        0.0000        0.0000        0.0000        0.0000        0.0000        0.0000        0.0000        0.0000        0.0000        0.0000        0.0000        0.0000        0.0000        0.0000        0.0000        0.0000        0.0000        0.0000        0.0000        0.0000        0.0000        0.0000        0.0000        0.0000        0.0000        0.0000        0.0000        0.0000        0.0000        0.0000        0.0000        0.0000        0.0000        0.0000
        0.0000        0.0000        0.0000        0.0000        0.0000        0.0000        0.0000        0.0000        0.0000        0.0000        0.0880        1.6382        3.6203        5.3709        7.4094       14.4902       25.7251       14.8837        3.9738        5.5887        3.2304        2.6386        2.7021        3.4146        4.3454        5.6783        5.6631        4.8448        3.1967        4.6641        3.0233        3.7069       18.0648       10.9128        4.8265        3.0654        3.3553        2.2116        1.4942        1.1267        1.2907        1.2597        1.2686        2.0144        1.5635        1.4313        0.8651        1.7768        1.2829        0.2169        0.9469        0.8504        0.2066        0.4082        0.7251        1.1244        1.5745        2.9004        3.2699        3.2004        2.4914        2.0865        1.2952        0.8225        1.2771        1.6305        1.4882        1.5228        0.9638        1.4814        1.4529        1.4480        1.8040        2.1814        2.2305        1.7448        2.5647        0.9883        0.9430        0.5764        0.6685        2.0009        3.4998        5.0336        2.8200        3.1460        4.3861        4.9171        3.0827        2.9148        3.2452        2.3068        2.2568        1.9387        3.3393        6.0399        3.9990        1.1917        4.0820        2.6665        0.5546        0.5203        0.4415        0.2027        0.1152        0.1340        0.0910        0.2297        0.2556        0.6461        0.6512        0.2641        0.3078        0.4257        0.4779        0.5769        1.0653        0.6269        0.8512        1.2254        1.1742        1.2581        0.9600        0.5234        0.9334        0.8894        0.7539        1.3099        1.5190        1.7320        2.1859        2.9776        4.4415        5.2853        4.4898        3.2697        3.1741        3.2801        2.8372        2.5473        2.4478        2.3384        1.9682        1.1230        1.0405        0.9746        0.8986        1.4265        2.8757        2.8396        3.5618        2.6360        2.4307        2.4351        3.0889        3.6114        3.8002        4.1018        4.6903        3.2213        4.7262        4.6618        2.6843        3.4420        3.2955        2.8112        3.1467        3.6473        4.5294        5.3328        5.8982        8.2700        9.5866       11.0851       13.0946       26.6722       27.6659       27.9042       37.1633       33.0318       32.5588       30.3023       26.7250       29.8909       29.6695       29.3053       27.7323       22.4156       21.1510       20.1507       20.7126       14.0132       12.3437       11.1122        0.0000        0.0000        0.0000        0.0000        0.0000        0.0000        0.0000        0.0000        0.0000        0.0000        0.0000        0.0000        0.0000        0.0000        0.0000        0.0000        0.0000        0.0000        0.0000        0.0000        0.0000        0.0000        0.0000        0.0000        0.0000        0.0000        0.0000        0.0000        0.0000        0.0000        0.0000        0.0000        0.0000        0.0000        0.0000        0.0000        0.0000        0.0000        0.0000        0.0000        0.0000        0.0000        0.0000        0.0000        0.0000        0.0000        0.0000        0.0000        0.0000        0.0000        0.0000        0.0000        0.0000        0.0000        0.0000
        0.0000        0.0000        0.0000        0.0000        0.0000        0.0000        0.0000        0.0000        0.0000        0.0000        3.5797       47.1534        4.3033        3.9244       21.4959       24.2523       12.6943        8.0864       10.7072        5.2663        3.4403        3.3867        4.3437        6.1657        7.2690        4.5516        3.7567        2.1142        3.8580        3.1921        1.8996        3.0726        1.0868        1.1348        1.2465        0.4857        0.1458        0.1349        0.3534        1.0604        0.7467        0.2928        0.5709        0.9350        1.1253        1.0106        1.2730        1.7476        0.6984        0.1891        0.2288        0.6102        0.7537        0.8691        0.7085        1.1373        2.2060        1.3292        0.5281        0.6604        1.2490        1.5142        1.8185        1.8700        1.0065        1.1865        1.7633        1.1347        0.8668        1.3243        2.3566        1.4137        1.8305        3.1781        3.4344        0.9098        0.8272        0.8535        1.0709        0.4884        0.4376        0.4326        2.2809        1.7576        2.5221        2.4253        5.6436       10.5154        9.6113        4.2566        3.8474        1.8192        1.8398        2.6620        1.8844        2.2501        4.1472        3.7420        3.7213        0.7804        0.5644        0.6156        0.5389        0.2012        0.2318        0.1907        0.0592        0.6751        0.3028        0.2970        0.0608        0.3703        0.3050        0.4152        0.6537        0.5498        0.9172        0.7855        1.1715        1.5072        1.8828        1.1007        0.8005        1.2184        2.3686        1.6790        1.3142        1.4376        1.6036        1.8181        1.8832        2.6705        3.6567        4.7661        3.4406        3.6268        3.5228        3.6335        3.6065        2.9269        2.8954        2.8435        2.6971        1.4203        1.3491        1.2652        1.1702        1.7944        1.6256        1.8065        3.0961        2.1977        2.6719        2.6897        2.8929        3.1065        4.1613        3.9225        3.7868        3.6337        4.5963        3.5859        2.9522        3.6885        2.8405        3.1801        3.5983        4.2210        4.6609        5.5087        6.6688        9.2600       10.6594       12.2495       15.4745       24.2150       27.8327       25.0600       22.7635       34.0409       29.2837       29.3921       38.6023       34.2647       34.6476       31.4973       32.0458       25.0084       23.9185       22.2179       23.2611       15.5384       15.2336        0.0000        0.0000        0.0000        0.0000        0.0000        0.0000        0.0000        0.0000        0.0000        0.0000        0.0000        0.0000        0.0000        0.0000        0.0000        0.0000        0.0000        0.0000        0.0000        0.0000        0.0000        0.0000        0.0000        0.0000        0.0000        0.0000        0.0000        0.0000        0.0000        0.0000        0.0000        0.0000        0.0000        0.0000        0.0000        0.0000        0.0000        0.0000        0.0000        0.0000        0.0000        0.0000        0.0000        0.0000        0.0000        0.0000        0.0000        0.0000        0.0000        0.0000        0.0000        0.0000        0.0000        0.0000        0.0000        0.0000
        0.0000        0.0000        0.0000        0.0000        0.0000        0.0000        0.0000        0.0000        0.0000        0.0000        8.7679        2.2090       12.2265       29.7860       35.8541       20.2314       16.1984       17.3996        7.4965        2.5954        3.8994        3.6887        7.7315        9.9314       10.5550        5.4722        1.4157        0.5400        0.5052        0.6427        1.4309        1.3430        1.9631        2.6599        2.4964        1.7220        0.9933        0.7756        0.8568        0.7559        0.1840        0.3725        0.1797        0.3809        0.3889        0.6385        0.4590        0.1367        0.0107        0.0092        0.0088        1.2205        1.2200        1.2199        2.5096        1.6621        2.5458        1.2095        0.3392        1.5221        2.3178        2.6070        2.4181        1.5610        1.8318        1.5362        1.9586        2.1909        2.1797        2.6711        2.5632        1.5986        1.4749        1.7956        1.5767        0.6400        0.7260        0.8291        0.5857        0.8139        0.5748        0.5241        0.4850        0.7262        1.1462        2.2852        1.0813        2.5856        2.2008        3.2221        2.6174        3.0575        3.3419        3.3446        1.6428        1.3946        1.5846        1.4791        1.0668        0.8814        1.0764        1.1442        1.0081        0.4646        0.3927        0.2231        0.3035        0.3621        0.1533        0.3034        1.5039        0.4854        0.2714        0.3377        0.5803        1.1935        0.8010        0.8840        0.8791        1.0319        1.5793        1.3411        1.7811        1.2449        1.6314        2.0256        1.7794        1.8770        2.0726        2.1575        2.2063        2.7126        2.1764        2.3074        2.6229        3.2395        3.5795        3.7558        3.9113        4.1301        3.8397        3.7840        3.6403        3.2525        3.4896        3.2859        2.9702        2.4139        1.7811        2.8577        2.6872        0.7800        0.6498        0.6397        0.7549        6.1584        3.2309        5.5516        9.2796        8.8585        8.6098        5.5750        4.0197        2.7920        3.1047        3.5202        5.1768        4.7135        5.2281        6.1705        7.3286       10.1544       11.4300       12.6015       15.3358       27.5427       32.1922       35.8332       29.7349       30.2230       31.2257       34.5040       41.4942       55.7544       56.9528       52.3583       34.9677       30.0119       33.2627       32.1018        0.0000        0.0000        0.0000        0.0000        0.0000        0.0000        0.0000        0.0000        0.0000        0.0000        0.0000        0.0000        0.0000        0.0000        0.0000        0.0000        0.0000        0.0000        0.0000        0.0000        0.0000        0.0000        0.0000        0.0000        0.0000        0.0000        0.0000        0.0000        0.0000        0.0000        0.0000        0.0000        0.0000        0.0000        0.0000        0.0000        0.0000        0.0000        0.0000        0.0000        0.0000        0.0000        0.0000        0.0000        0.0000        0.0000        0.0000        0.0000        0.0000        0.0000        0.0000        0.0000        0.0000        0.0000        0.0000        0.0000        0.0000        0.0000        0.0000
        0.0000        0.0000        0.0000        0.0000        0.0000        0.0000        0.0000        0.0000        0.0000        0.0000        0.0000        0.1503        2.5099       13.3284       18.5956       18.8547       15.0707        9.0050        5.0537        3.0522        4.0912        9.4242       12.8835        9.0772        6.4483        2.4398        2.0492        0.7799        0.4523        0.4963        0.5932        1.4194        2.1579        1.6183        1.7401        1.1698        0.7165        0.6017        0.3379        0.2851        0.1867        0.1453        0.3338        0.5125        0.2087        0.0640        0.0195        0.0966        1.1179        0.4567        0.0914        0.2441        0.0906        0.3316        0.5730        1.3563        0.9738        1.2626        1.1511        1.0397        1.3993        1.9006        1.8650        1.0715        0.9038        0.7998        0.9329        1.0547        1.6966        1.7462        1.1700        1.1327        1.3472        1.0302        0.8767        0.5131        0.7387        0.6055        0.5394        0.4998        0.4415        0.4872        0.7371        0.4321        0.5676        0.3540        0.4104        1.7801        1.6442        1.2564        1.1650        0.6910        0.8821        0.8011        0.7592        1.2492        1.3567        1.3232        1.0105        1.0627        1.0400        1.1518        1.0298        0.4820        0.4977        0.2003        0.2640        0.3526        0.7736        0.2097        0.8077        1.9974        0.6538        0.3658        0.5106        0.8421        0.7802        1.6514        1.8641        1.0102        1.2393        2.3090        2.3981        2.1335        2.5868        1.6772        1.9386        2.7366        3.5012        2.4625        2.4444        2.9664        2.4273        2.4959        2.9676        3.6201        4.1595        4.1443        4.2224        4.5061        4.3873        4.3684        4.9547        5.7740        3.7207        3.4833        3.1312        2.3380        2.0387        1.7695        1.5167        0.8393        0.6821        0.6700        2.0353        2.4279        1.6761        2.7360        5.0477        8.5158        7.2514        5.4677        5.4683        3.0765        3.5023        4.0063        4.6412        5.3771        6.3792        8.6012        9.9861       10.6473       11.9540       13.6356       15.5111       19.3289       22.4438       34.6491       28.1372       43.0061       39.7556       42.1169       44.5869       52.6279       51.5055       44.7793       41.9643       44.8292       43.1745        0.0000        0.0000        0.0000        0.0000        0.0000        0.0000        0.0000        0.0000        0.0000        0.0000        0.0000        0.0000        0.0000        0.0000        0.0000        0.0000        0.0000        0.0000        0.0000        0.0000        0.0000        0.0000        0.0000        0.0000        0.0000        0.0000        0.0000        0.0000        0.0000        0.0000        0.0000        0.0000        0.0000        0.0000        0.0000        0.0000        0.0000        0.0000        0.0000        0.0000        0.0000        0.0000        0.0000        0.0000        0.0000        0.0000        0.0000        0.0000        0.0000        0.0000        0.0000        0.0000        0.0000        0.0000        0.0000        0.0000        0.0000        0.0000        0.0000        0.0000
        0.0000        0.0000        0.0000        0.0000        0.0000        0.0000        0.0000        0.0000        0.0000        0.0000        0.0000        0.0000        0.0000        0.0000        2.9173        3.7089        4.1127        1.8469        3.8997        4.5374       10.7431        8.2937        3.6739        2.0050        0.7002        0.3890        0.5631        1.2980        1.8500        2.4443        2.2481        2.1423        1.6137        1.2658        1.0994        1.2929        1.1236        0.8166        0.7976        0.6116        0.2428        0.2366        0.3923        0.4430        0.2927        0.4291        0.9441        2.4243        2.6984        2.7667        1.8641        3.2558        3.0253        1.4565        0.5907        0.4203        0.6500        1.5924        1.2100        1.2106        1.4054        1.6416        1.4060        0.8363        1.0220        0.8837        0.5663        0.5822        0.7389        1.4856        1.4789        0.9992        0.9108        0.6577        0.7463        0.4507        0.5642        0.5502        0.5757        0.5682        0.4063        0.4313        0.5598        1.4931        2.2873        1.6832        1.1558        0.4322        0.6261        0.6383        1.3644        0.6710        0.8692        0.7351        0.9299        0.8779        1.0624        1.2743        1.2228        1.3087        1.3016        1.3665        1.2626        0.6678        0.5146        0.2819        0.2830        0.5996        0.7584        0.0919        0.0978        0.4109        0.6239        0.5019        0.5647        0.7439        1.2643        1.2446        1.1871        1.3669        2.1970        1.7170        2.5205        2.2406        2.2311        1.7971        1.9822        2.9197        2.8729        2.6094        2.5957        4.5338        4.0623        3.0711        2.8242        3.9201        4.2689        4.2736        4.3559        4.5377        4.6646        4.6968        4.6360        6.4655        6.4351        4.0194        6.0227        2.8734       39.7114        2.3554        2.0738        1.1930        1.1265        0.9633        1.0975        3.6334        2.1458        2.3448        2.4863        4.8837        4.9771        5.1736        5.5708        3.6091        4.0951        4.6062        5.4490        6.5084        7.0738        9.6356       10.5639       12.7409       14.7031       17.2135       16.4511       27.4323       27.1794       26.1402       27.7720       38.4503       43.3132       45.6126       47.9306       49.6469       48.3584       55.7408        0.0000        0.0000        0.0000        0.0000        0.0000        0.0000        0.0000        0.0000        0.0000        0.0000        0.0000        0.0000        0.0000        0.0000        0.0000        0.0000        0.0000        0.0000        0.0000        0.0000        0.0000        0.0000        0.0000        0.0000        0.0000        0.0000        0.0000        0.0000        0.0000        0.0000        0.0000        0.0000        0.0000        0.0000        0.0000        0.0000        0.0000        0.0000        0.0000        0.0000        0.0000        0.0000        0.0000        0.0000        0.0000        0.0000        0.0000        0.0000        0.0000        0.0000        0.0000        0.0000        0.0000        0.0000        0.0000        0.0000        0.0000        0.0000        0.0000        0.0000        0.0000        0.0000        0.0000
        0.0000        0.0000        0.0000        0.0000        0.0000        0.0000        0.0000        0.0000        0.0000        0.0000        0.0000        0.0000        0.0000        0.0000        0.0000        0.0000        0.0000        0.0000        1.8818        4.4802        4.5587        2.6763        2.8739        1.3989        0.8018        1.9477        3.9047        0.8596        1.5495        2.7274        1.4879        2.2871        1.5619        0.8152        0.7526        0.8141        0.7363        0.5892        1.5366        0.6697        0.6312        0.9501        0.9164        1.6390        1.7428        1.6648        1.0851        2.3602        3.6033        2.7553        2.4182        2.0704        2.4535        1.6215        1.0855        0.8088        0.2142        0.2557        0.2974        0.2098        0.4458        0.8762        1.8197        1.5210        1.2152        1.2275        0.5688        0.8380        0.8221        1.1399        1.2392        0.9894        0.8449        0.7637        0.6805        0.5669        0.8319        0.5865        0.5867        0.4988        0.5755        0.6318        0.8336        1.9333        2.4286        1.5767        1.4264        0.7278        0.8502        0.5617        0.5063        1.1678        0.6736        0.6184        1.5448        1.5773        1.3008        1.7112        1.4480        1.4656        2.2289        1.7258        1.5416        0.6489        0.6023        0.5221        0.5771        0.6431        0.3104        0.1597        0.1457        0.7354        0.8829        0.9433        0.8068        0.9556        1.0436        1.0900        1.1521        1.3939        1.8932        1.4392        1.5270        2.1154        2.6359        2.5899        1.9366        2.3042        2.4890        2.6057        2.6363        2.8286        5.9368        5.6558        3.0800        3.5568        4.2800        4.2029        4.2485        4.3907        4.5532        4.7720        4.8194        6.9403        4.5841        4.5241        4.4954        3.6644        3.5350        3.3214        2.9761        1.7411        2.1999        2.1612        1.5947        2.7426        3.1601        3.2778        3.1244        2.6984        2.7249        2.9581        3.3905        4.3783        4.9037        5.9859        6.6543        7.0030        8.0404        9.0721       10.4170       12.3315       13.4150       17.4029       19.0026       24.9456       25.7016       33.5620       38.3511       33.1478       40.3247       41.6480       47.3534       47.4559       39.5858       48.0574        0.0000        0.0000        0.0000        0.0000        0.0000        0.0000        0.0000        0.0000        0.0000        0.0000        0.0000        0.0000        0.0000        0.0000        0.0000        0.0000        0.0000        0.0000        0.0000        0.0000        0.0000        0.0000        0.0000        0.0000        0.0000        0.0000        0.0000        0.0000        0.0000        0.0000        0.0000        0.0000        0.0000        0.0000        0.0000        0.0000        0.0000        0.0000        0.0000        0.0000        0.0000        0.0000        0.0000        0.0000        0.0000        0.0000        0.0000        0.0000        0.0000        0.0000        0.0000        0.0000        0.0000        0.0000        0.0000        0.0000        0.0000        0.0000        0.0000        0.0000        0.0000        0.0000        0.0000
        0.0000        0.0000        0.0000        0.0000        0.0000        0.0000        0.0000        0.0000        0.0000        0.0000        0.0000        0.0000        0.0000        0.0000        0.0000        0.0000        0.0000        0.0000        0.0000        3.0350        4.2965        5.5234        1.4703        2.2148        2.5203        2.7591        4.1620        5.4465        4.5667        0.8028        1.6777        2.4848        1.7836        0.7824        0.2615        0.4648        1.2947        2.2186        1.5385        2.7461        3.3057        2.9148        2.7423        2.8620        2.1660        2.1960        1.0200        2.2920        2.2680        1.8600        2.1720        2.2440        1.9860        3.4920        2.1360        1.4566        1.6924        0.5611        0.7855        0.6640        0.7590        3.2484        4.4714        2.2256        1.5044        2.2639        1.0118        1.7427        1.3469        0.9957        1.6600        1.5609        0.9200        1.0383        1.5459        0.9709        1.3560        1.5126        1.5264        0.9453        1.1080        2.0066        2.5859        3.2802        4.9408        1.6960        2.5768        1.4734        1.1808        1.2285        1.2835        1.3888        1.3848        1.4651        2.1276        3.1925        2.6531        2.4386        2.3743        2.0041        1.9188        1.8521        2.0030        2.3840        2.5138        2.2670        2.5553        2.1954        1.9007        1.5164        1.5402        1.4803        1.4481        1.5335        1.9641        1.4383        1.4610        1.5211        1.5085        1.5499        1.6344        1.6013        1.6198        2.1962        4.1981        1.8062        1.8363        2.2065        2.4041        2.5648        2.6173        3.7228        3.8959        4.2007        5.0069        5.0978        5.4591        5.8417        5.8539        6.6790        6.9325        7.0765        7.1427       11.2306       12.6879       14.1848       12.7897       19.5576       10.6220       11.7224       11.5675        8.1271        7.7371        7.5685        7.7080        6.5413        6.7646        6.8479        7.6845        4.3319        4.2771        4.5720        5.1725        5.7300        6.3624        7.6923        8.8032        9.2719       10.0617       10.7491       11.9650       13.1587       14.4410       21.5165       25.5678       25.1264       22.6574       36.5913       38.2497       35.2359       47.9197       38.6243       40.0969       39.7806       39.5225       45.9385        0.0000        0.0000        0.0000        0.0000        0.0000        0.0000        0.0000        0.0000        0.0000        0.0000        0.0000        0.0000        0.0000        0.0000        0.0000        0.0000        0.0000        0.0000        0.0000        0.0000        0.0000        0.0000        0.0000        0.0000        0.0000        0.0000        0.0000        0.0000        0.0000        0.0000        0.0000        0.0000        0.0000        0.0000        0.0000        0.0000        0.0000        0.0000        0.0000        0.0000        0.0000        0.0000        0.0000        0.0000        0.0000        0.0000        0.0000        0.0000        0.0000        0.0000        0.0000        0.0000        0.0000        0.0000        0.0000        0.0000        0.0000        0.0000        0.0000        0.0000        0.0000        0.0000        0.0000
        0.0000        0.0000        0.0000        0.0000        0.0000        0.0000        0.0000        0.0000        0.0000        0.0000        0.0000        0.0000        0.0000        0.0000        0.0000        0.0000        0.0000        0.0000        0.0000        3.7322        3.3451        1.7263        1.6671        1.6690        1.0829        2.6609        3.2592        2.3210        1.5610        0.5932        0.3525        1.0965        1.0577        0.8501        0.4918        1.5489        1.8598        1.4875        1.2892        0.9217        0.9917        1.4920        0.7080        1.5180        1.3920        0.7740        0.5400        1.5060        1.3260        1.3380        1.8840        1.8600        1.5540        1.5120        1.3920        1.3268        0.5960        0.0545        0.0553        0.6465        0.5530        0.4009        0.0899        0.0448        0.2802        0.9298        1.2835        1.4742        0.2998        1.5087        1.5802        1.0353        0.7998        0.6710        0.8686        0.9502        0.9918        0.7632        0.8215        1.3364        1.0776        0.8468        1.2118        1.4633        4.1726        1.7426        2.2575        1.2380        1.1527        1.4406        1.4364        1.3836        1.8562        1.7404        2.2448        2.6791        3.5625        2.9646        2.9640        2.1757        2.2358        2.0992        2.3129        2.8899        3.1363        2.9562        2.9328        2.5676        2.4941        2.0518        1.9574        1.9137        1.8357        1.8190        1.8656        1.6922        1.7035        1.7282        1.6955        1.6978        1.6712        1.6599        1.6588        1.6419        4.1134        2.7396        1.9776        2.3333        2.3666        2.5134        2.6600        2.9479        3.7277        4.0036        4.6588        5.4498        5.6154        5.0032        5.2568        7.1302        7.3926        7.5346        7.6847       12.3949       12.5131       12.7565       14.4765       21.2859       25.0240       30.7931       13.2320        8.6392        8.1735        7.9699        8.0291        6.8161        6.9622       10.1200       10.0761        5.0635        5.0951        5.4294        5.9231        6.4754        7.4185        7.6447        8.4623        9.3303       10.8192       12.5744       13.5787       13.9246       14.8455       16.5809       17.7775       17.9953       27.3013       59.4382       29.0822       25.5207       36.9366       38.0095       39.0271       37.4355       32.7295       34.4686       28.8075       23.6433        0.0000        0.0000        0.0000        0.0000        0.0000        0.0000        0.0000        0.0000        0.0000        0.0000        0.0000        0.0000        0.0000        0.0000        0.0000        0.0000        0.0000        0.0000        0.0000        0.0000        0.0000        0.0000        0.0000        0.0000        0.0000        0.0000        0.0000        0.0000        0.0000        0.0000        0.0000        0.0000        0.0000        0.0000        0.0000        0.0000        0.0000        0.0000        0.0000        0.0000        0.0000        0.0000        0.0000        0.0000        0.0000        0.0000        0.0000        0.0000        0.0000        0.0000        0.0000        0.0000        0.0000        0.0000        0.0000        0.0000        0.0000        0.0000        0.0000        0.0000        0.0000
        0.0000        0.0000        0.0000        0.0000        0.0000        0.0000        0.0000        0.0000        0.0000        0.0000        0.0000        0.0000        0.0000        0.0000        0.0000        0.0000        0.0000        0.0000        0.0000        0.0000        0.7645        0.7277        0.4249        0.6717        0.3660        3.0593        5.4327        0.2921        2.0866        1.8565        0.5108        0.6205        0.6862        0.6373        0.6072        0.6926        0.6098        0.6085        0.6302        0.9487        1.8677        2.2621        1.2236        0.4920        0.0000        0.4440        1.0920        1.3200        1.6800        2.1120        2.2080        1.6500        1.0080        0.7980        0.8400        0.2786        0.0073        0.3254        0.1375        0.4046        0.5349        0.4357        0.3131        0.0430        0.6873        0.6042        0.5656        1.0820        0.5784        1.0686        0.8537        0.5088        0.5880        0.8008        0.8012        0.9982        0.8889        0.6129        1.0255        0.7562        1.7780        1.9190        0.8576        1.3891        2.5145        2.0904        1.0341        1.1062        1.1598        1.6656        1.8573        1.5876        1.6547        1.7968        2.1805        2.1951        2.2522        2.9958        2.9357        2.3785        2.4107        2.5936        2.6649        2.9911        3.3181        3.5237        3.4418        2.9821        2.9726        2.5164        2.3956        2.3183        2.2100        2.1023        2.0796        1.9979        1.9986        1.9285        1.9571        2.0623        1.9731        1.7443        1.6829        1.5363        2.0368        2.3848        1.8494        2.1815        2.4569        2.4892        2.6758        3.0168        3.3004        4.1151        4.2193        4.0563        4.1493        5.2443        5.5152        6.4491        6.7200        6.9826        7.2261       15.0003       17.0844       17.0991       17.1015       18.9111       20.3581       19.2426       21.6052       15.2228        8.4274        8.2489        8.2454        7.8159        7.8980        7.9501        8.0802        5.8888        5.9476        6.4184       10.6636       12.6095        8.0488        8.3941        8.9595        9.9750       10.8059       11.5950       13.6386       14.6179       14.8487       16.0362       17.3938       16.9483       27.4914       25.3147       22.2845       25.7394       27.1170       27.3124       30.2456       31.0806       29.4065       29.1510       25.4907       20.6450       23.2513        0.0000        0.0000        0.0000        0.0000        0.0000        0.0000        0.0000        0.0000        0.0000        0.0000        0.0000        0.0000        0.0000        0.0000        0.0000        0.0000        0.0000        0.0000        0.0000        0.0000        0.0000        0.0000        0.0000        0.0000        0.0000        0.0000        0.0000        0.0000        0.0000        0.0000        0.0000        0.0000        0.0000        0.0000        0.0000        0.0000        0.0000        0.0000        0.0000        0.0000        0.0000        0.0000        0.0000        0.0000        0.0000        0.0000        0.0000        0.0000        0.0000        0.0000        0.0000        0.0000        0.0000        0.0000        0.0000        0.0000        0.0000        0.0000        0.0000        0.0000
        0.0000        0.0000        0.0000        0.0000        0.0000        0.0000        0.0000        0.0000        0.0000        0.0000        0.0000        0.0000        0.0000        0.0000        0.0000        0.0000        0.0000        0.0000        0.0000        0.0000        0.0000        0.3966        0.4523        0.3791        0.2615        0.3629        0.2010        0.1882        1.0155        0.6208        0.2870        0.7112        0.3962        0.4125        0.1538        0.3360        0.1089        0.4424        1.1065        1.2825        1.4468        1.8061        1.7055        1.3560        1.0500        0.6660        1.6560        4.0680        4.0920        2.8380        2.5020        2.2320        1.4640        1.4160        0.5100        0.1318        0.1372        0.3255        0.4199        0.1212        0.1980        0.0162        1.9782        0.8422        0.5493        0.5400        0.1216        0.1447        0.2570        0.1540        0.6656        0.8500        0.8831        0.9331        0.7965        0.9115        0.8815        0.4554        0.3803        1.1239        1.3282        1.3794        0.7405        1.6759        1.7016        1.8132        2.4241        1.2176        1.1147        1.8054        1.8907        1.3989        1.4845        1.7558        1.9355        2.0542        2.0590        2.4340        2.1895        2.3052        2.5875        2.5401        2.6328        3.2452        3.5547        3.6734        3.6548        3.3452        3.3890        2.8816        2.7511        2.6562        2.5804        2.4160        2.3738        2.1888        2.1406        2.0543        2.0861        1.9885        2.0377        2.0062        1.7053        1.4546        1.3450        1.5631        1.5882        2.0198        2.2365        2.4520        2.7088        3.1053        3.4699        3.7389        3.8139        3.5310        4.3617        5.1530        4.4041        5.8782        6.1089        6.3841        6.8629       16.1152       14.9066       17.1894       18.8253       20.2920       23.0946       26.1528       22.0973       16.3614       15.9004       11.5095       11.9816        8.9191        7.1673        7.2278        8.2063        6.5626        6.6892        6.9024        7.4333        7.9549        8.3238        9.0101        9.9132       10.9689       11.6453       12.0303       12.9487       14.5299       14.9872       16.7081       17.5376       16.1938       17.3446       25.5209       19.6417       23.7782       31.3150       30.8944       30.3118       26.9647       25.0689       23.0975       27.1709       19.7141       20.4456       19.5552        0.0000        0.0000        0.0000        0.0000        0.0000        0.0000        0.0000        0.0000        0.0000        0.0000        0.0000        0.0000        0.0000        0.0000        0.0000        0.0000        0.0000        0.0000        0.0000        0.0000        0.0000        0.0000        0.0000        0.0000        0.0000        0.0000        0.0000        0.0000        0.0000        0.0000        0.0000        0.0000        0.0000        0.0000        0.0000        0.0000        0.0000        0.0000        0.0000        0.0000        0.0000        0.0000        0.0000        0.0000        0.0000        0.0000        0.0000        0.0000        0.0000        0.0000        0.0000        0.0000        0.0000        0.0000        0.0000        0.0000        0.0000        0.0000        0.0000
        0.0000        0.0000        0.0000        0.0000        0.0000        0.0000        0.0000        0.0000        0.0000        0.0000        0.0000        0.0000        0.0000        0.0000        0.0000        0.0000        0.0000        0.0000        0.0000        0.0000        0.0000        0.7907        0.6869        2.1299        1.8275        1.2142        1.1576        0.9140        1.9418        1.2952        0.9863        1.0313        1.1025        0.8988        0.7131        0.0296        0.2760        1.0408        1.4290        1.7746        1.2373        0.7361        0.8483        2.1900        2.6340        2.6160        3.0840        6.6563       10.1698        5.2825        1.3457        1.6094        2.3458        2.9043        2.5913        3.9388        1.1802        0.3690        0.1720        0.0823        0.2554        0.2730        0.3835        1.2739        0.5994        0.8528        1.0183        0.9431        1.6861        1.1412        1.0615        1.1081        3.0853        3.6595        2.3852        2.6053        1.8035        0.5166        1.3051        4.2232        3.5789        9.1911        9.2106        7.3433        3.0682        1.1141        1.5886        0.8983        0.8770        0.9732        1.3869        1.7110        1.5489        1.7019        2.0599        2.2269        2.3230        2.4366        2.5025        2.9104        3.1179        3.4860        3.5224        3.5237        3.7310        4.0229        4.0864        4.0601        3.7008        3.4613        3.5792        3.4443        3.2273        3.4531        3.1944        2.8662        2.6634        2.8058        2.9904        2.4061        2.3647        2.1318        2.3965        1.9617        0.8464        0.8168        1.5946        1.5223        2.7935        3.0442        3.3783        3.1238        3.5230        3.7890        3.8153        4.0425       13.7257       17.7377        7.9086        5.3090        5.7718        6.4013        7.5115       11.5860       12.8938       12.8118       14.1405       17.6786       17.3638       22.0050       20.5893       19.7138       18.4016       17.1527       16.1710       12.7309       12.3235       10.9308       11.1370       10.1304        9.5549        9.8345       10.2867       10.5853       11.0816       11.8618       12.0820       14.0689       17.2689       14.2948       14.6511       14.3165       15.1725       17.0286       18.2827       14.9551       25.2935       27.9192       55.7013       31.9832       23.6440       25.8266       26.2588       27.0778       22.8516       21.9874       21.2591       20.0484       21.1419       22.3370        0.0000        0.0000        0.0000        0.0000        0.0000        0.0000        0.0000        0.0000        0.0000        0.0000        0.0000        0.0000        0.0000        0.0000        0.0000        0.0000        0.0000        0.0000        0.0000        0.0000        0.0000        0.0000        0.0000        0.0000        0.0000        0.0000        0.0000        0.0000        0.0000        0.0000        0.0000        0.0000        0.0000        0.0000        0.0000        0.0000        0.0000        0.0000        0.0000        0.0000        0.0000        0.0000        0.0000        0.0000        0.0000        0.0000        0.0000        0.0000        0.0000        0.0000        0.0000        0.0000        0.0000        0.0000        0.0000        0.0000        0.0000        0.0000        0.0000
        0.0000        0.0000        0.0000        0.0000        0.0000        0.0000        0.0000        0.0000        0.0000        0.0000        0.0000        0.0000        0.0000        0.0000        0.0000        0.0000        0.0000        0.0000        0.0000        0.0000        0.0000        5.9058        2.5148        1.7413        1.0966        1.1773        0.7015        0.6675        0.5471        0.5006        0.6149        0.8145        0.6984        0.6871        0.6711        0.3222        0.2390        0.1909        0.4195        0.4643        0.1866        0.5399        0.3405        1.2300        5.2680        5.1840        2.0400        1.9133        1.3590        0.8282        0.5446        1.8681        1.6375        3.7893        4.7105        7.8634        5.6235        7.2641        2.8069        2.1944        2.4995        1.9366        1.2188        1.7588        1.7307        2.5965        2.7331        2.9620        1.2241        2.0196        2.1161        0.7921        0.6674        1.0548        3.9983        3.2862        4.1135        1.1488        3.5789        7.8905       12.5204        8.2832        6.0543        5.3459        4.0588        0.9878        0.9477        1.0861        0.8359        0.7558        0.8801        1.1605        1.5444        2.0012        2.4956        2.6171        2.2919        2.9358        2.7365        3.0917        3.2184        3.6815        3.6726        3.8298        3.8951        3.9662        3.9569        4.2298        4.1278        3.9663        3.5280        3.9210        3.3810        3.4445        3.3297        3.0760        3.8416        4.2055        3.6320        3.7838        2.3794        2.1708        2.4353        1.5357        0.8921        1.0112        2.5234        1.7447        2.0903        2.4381        2.8039        3.6669        4.1819        4.4628        4.5431        4.6801        4.7874        4.8947        5.1579        5.7659        6.0130        6.1951        6.4453        8.6425        9.7691        8.8222       10.6090       14.5121       15.4419       16.3946       16.3687       15.7970       15.6533       15.5060       16.9149       14.7006       14.8267       13.1770       13.0412       10.5594       10.7605       11.0263       11.8440       11.6292       12.0670       12.7963       13.7590       17.1890       18.9963       14.3332       14.9891       14.0265       14.3484       14.9641       28.5063       51.6637       74.2378       57.5230       45.3256       47.0945       31.7798       33.7083       31.6030       25.9916       23.6714       21.7033       24.7559       19.0929       20.9250       20.6955        0.0000        0.0000        0.0000        0.0000        0.0000        0.0000        0.0000        0.0000        0.0000        0.0000        0.0000        0.0000        0.0000        0.0000        0.0000        0.0000        0.0000        0.0000        0.0000        0.0000        0.0000        0.0000        0.0000        0.0000        0.0000        0.0000        0.0000        0.0000        0.0000        0.0000        0.0000        0.0000        0.0000        0.0000        0.0000        0.0000        0.0000        0.0000        0.0000        0.0000        0.0000        0.0000        0.0000        0.0000        0.0000        0.0000        0.0000        0.0000        0.0000        0.0000        0.0000        0.0000        0.0000        0.0000        0.0000        0.0000        0.0000        0.0000        0.0000
        0.0000        0.0000        0.0000        0.0000        0.0000        0.0000        0.0000        0.0000        0.0000        0.0000        0.0000        0.0000        0.0000        0.0000        0.0000        0.0000        0.0000        0.0000        0.0000        0.0000        0.0000       16.5947        6.5463        4.6844        4.7471        6.8795        1.8766        0.7049        0.8023        0.9586        0.7747        0.9322        0.7429        0.9181        1.5664        0.2959        0.4190        0.9599        0.6469        0.7273        0.7913        0.8141        0.6015        0.7740        1.8900        1.8540        0.8100        0.6228        1.0057        0.5810        0.6036        0.5194        0.0416        0.9123        2.6273        4.5542        5.1068        4.8790        5.3890        4.0183        4.7105        4.2559        2.0038        1.5571        1.2326        2.0623        2.4368        1.9735        0.3007        0.2618        0.9488        0.6432        0.6742        1.4137        4.3152        5.1079        4.0073        2.0061        1.9392        4.2333        8.3908        7.2638        5.3452        2.8294        5.2487        1.4101        1.1641        1.3674        1.3516        1.4420        1.2500        1.4629        1.3272        1.4027        1.9895        1.8646        1.9678        2.1147        2.2274        2.7779        3.1161        3.4651        3.7006        3.6343        3.7294        4.0100        3.9287        4.1734        4.1968        3.9668        3.6968        3.8116        3.8518        3.6952        3.7062        6.2095        5.8692        5.2388        4.4698        2.5266        2.4159        2.4783        2.7404        1.1806        1.1571        1.3229        1.7332        2.4417        2.8800        3.1798        3.5856        4.4636        5.0220        5.3219        5.3454        5.4232        5.4714        5.5810        5.7411        6.2671        6.4174        6.5549        6.7621        7.0570        7.3304        7.4513        9.1015       11.2395       14.6174       14.6632       11.7856       12.6101       12.5651       11.0811       11.6207       10.2013       10.0729       10.0783       10.4248       10.7270       11.0772       11.9683       12.2739       13.0311       16.7585       13.5059       14.0397       16.3523       18.0182       14.7778       14.5864       13.5637       13.7102       22.2871       41.7166       64.4382       22.4934       39.3147       39.5925       42.0881       38.2241       39.6392       23.1918       22.9582       21.9422       21.3520       19.3931       18.0270       17.1483       17.6541       17.4355        0.0000        0.0000        0.0000        0.0000        0.0000        0.0000        0.0000        0.0000        0.0000        0.0000        0.0000        0.0000        0.0000        0.0000        0.0000        0.0000        0.0000        0.0000        0.0000        0.0000        0.0000        0.0000        0.0000        0.0000        0.0000        0.0000        0.0000        0.0000        0.0000        0.0000        0.0000        0.0000        0.0000        0.0000        0.0000        0.0000        0.0000        0.0000        0.0000        0.0000        0.0000        0.0000        0.0000        0.0000        0.0000        0.0000        0.0000        0.0000        0.0000        0.0000        0.0000        0.0000        0.0000        0.0000        0.0000        0.0000        0.0000        0.0000
        0.0000        0.0000        0.0000        0.0000        0.0000        0.0000        0.0000        0.0000        0.0000        0.0000        0.0000        0.0000        0.0000        0.0000        0.0000        0.0000        0.0000        0.0000        0.0000        0.0000        0.0000        0.0000        3.6369        4.7897        2.0814        1.0051        1.5170        0.6930        0.5458        0.4549        0.5654        2.5149        2.8499        2.3162        1.8183        1.7010        2.7967        1.2044        1.8876        6.4564        3.0834        1.1604        0.0234        0.3000        0.8580        0.6360        0.0000        0.8585        0.5462        0.3456        0.3153        0.3018        1.9803        4.1576        3.1476        4.6493        6.5052        6.3234        7.0658        4.8425        3.9044        3.5364        4.2153        4.4370        4.1297        3.6964        3.1564        4.7952        5.0376        3.8338        1.0996        0.6325        1.3082        2.1296        4.5634        6.2684        6.0320        4.3395        1.5705        1.7054        6.1893        7.8949        7.9421        5.9560        4.0396        3.7781        1.5553        1.8095        1.6954        1.8874        1.8383        1.5467        1.1132        1.3392        2.3283        1.6201        1.7231        1.9254        2.1189        2.4138        2.6364        3.0240        3.4783        3.5491        3.6173        3.8915        3.9096        4.0292        4.1813        4.0547        4.0059        4.1915        3.8588        4.0183        3.8909        3.7438        7.3013        3.5369        3.3749        2.6958        2.4930        2.5829        2.5435        1.7686        1.8414        2.1535        2.3600        3.3181        3.6739        4.0131        4.4350        5.2713        5.7859        6.0645        6.1126        6.1096        6.1961        6.3006        6.3606        6.8166        7.0629        6.9906        7.2366        9.3149        7.2802        7.4009        7.7769       10.6457        8.4824        8.8160       11.4557       10.3543       12.7612       12.8424       10.9099       10.5510        9.8912       10.0017       10.4238       11.2180       11.7260       11.9470       12.1813       14.2439       13.9733       13.5571       14.1240       17.3501       17.4736       13.0409       12.9085       12.2128       12.4655       13.2889       27.1927       31.0232       14.6632       18.3064       55.7095       37.6499       31.9088       35.4439       23.4431       21.1076       20.6068       19.6422       18.6868       17.0597       19.6432       16.4527       16.5374        0.0000        0.0000        0.0000        0.0000        0.0000        0.0000        0.0000        0.0000        0.0000        0.0000        0.0000        0.0000        0.0000        0.0000        0.0000        0.0000        0.0000        0.0000        0.0000        0.0000        0.0000        0.0000        0.0000        0.0000        0.0000        0.0000        0.0000        0.0000        0.0000        0.0000        0.0000        0.0000        0.0000        0.0000        0.0000        0.0000        0.0000        0.0000        0.0000        0.0000        0.0000        0.0000        0.0000        0.0000        0.0000        0.0000        0.0000        0.0000        0.0000        0.0000        0.0000        0.0000        0.0000        0.0000        0.0000        0.0000        0.0000        0.0000
        0.0000        0.0000        0.0000        0.0000        0.0000        0.0000        0.0000        0.0000        0.0000        0.0000        0.0000        0.0000        0.0000        0.0000        0.0000        0.0000        0.0000        0.0000        0.0000        0.0000        0.0000       13.1526       25.7700       13.5392       15.3020       17.7431       13.2719        9.7505        5.5856        4.3720        2.8753        5.0445        7.0695        5.7002        2.9803        3.6900        4.7467        3.6592        3.1369        5.6241        6.8590        1.7991        0.3141        0.1740        0.1260        0.6780        1.5060        1.3914        2.1048        0.8751        0.8909        0.8948        2.1107        3.3002        3.1416        5.4032        7.1757        4.8649        3.2865        3.7056        4.6664        1.9474        2.3013        1.9300        3.5444        3.0938        3.0183        4.2339        4.2413        7.6027        8.3977        3.1008        3.1596        2.1341        2.4517        2.5589        2.4983        1.9929        1.2170        6.0076        4.0550        3.0832        8.0993        8.4311        3.6341        1.9758        1.2810        1.7012        1.9171        1.4924        1.0721        0.7040        0.9295        1.1879        1.4269        2.2072        1.6833        1.7936        2.0589        2.1978        2.4240        2.7713        3.2826        3.9625        4.4832        4.8196        5.5876        5.1878        5.1692        5.5730        8.3299        5.8196        5.6121        5.3974        4.9290        7.3672       11.9144        8.2757        5.3217        5.2049        2.5171        2.5254        2.7753        3.2603        3.6546        4.4648        3.8909        3.8024        4.1498        4.4841        4.9125        5.7695        6.2531        6.5128        6.5493        6.6693        6.7185        7.1516        7.8343        8.4828        6.6252        6.8645        7.2687        7.4997        7.7781        7.5517        6.5555        7.1044        7.6873        7.5847        8.8057       10.8027       11.7370       12.7365       18.8805       23.9072       19.3106       20.0749       18.3578       17.1758       19.5937       22.7384       21.4664       16.0521       17.7990       19.3148       20.2710       20.1813       12.8909       12.1876       12.2654       12.3387       11.2063       10.7267       19.9880       27.5156       26.6560       14.1054       28.4510       25.8911       30.2451       28.8933       21.4294       23.6396       23.0337       22.3857       24.2306       19.7108       18.6779       19.3619       19.1884       17.5557        0.0000        0.0000        0.0000        0.0000        0.0000        0.0000        0.0000        0.0000        0.0000        0.0000        0.0000        0.0000        0.0000        0.0000        0.0000        0.0000        0.0000        0.0000        0.0000        0.0000        0.0000        0.0000        0.0000        0.0000        0.0000        0.0000        0.0000        0.0000        0.0000        0.0000        0.0000        0.0000        0.0000        0.0000        0.0000        0.0000        0.0000        0.0000        0.0000        0.0000        0.0000        0.0000        0.0000        0.0000        0.0000        0.0000        0.0000        0.0000        0.0000        0.0000        0.0000        0.0000        0.0000        0.0000        0.0000        0.0000        0.0000
        0.0000        0.0000        0.0000        0.0000        0.0000        0.0000        0.0000        0.0000        0.0000        0.0000        0.0000        0.0000        0.0000        0.0000        0.0000        0.0000        0.0000        0.0000        0.0000        0.0000        3.5893       11.3469       20.3740       10.7292       12.9892       31.0439       24.1071        8.9579        6.1267        3.2247        0.8856        0.9079        7.1372        8.1454        8.3094       11.3629        7.6552        9.9560        8.1762        7.5715        4.3608        2.9438        1.9229        7.8180        4.6200        4.6860        2.5380        1.2522        1.5070        0.8058        1.8477        1.0808        1.6704        4.8989        4.2772        5.7018        6.6696        7.0043        4.4074        4.4405        6.7386       11.0030       10.4111        6.1067        4.6659        3.8443        3.4456        2.2456        3.9558        5.4681        7.7021        2.6106        3.4578        3.1749        1.9271        1.4481        1.5825        1.3895        1.4281        1.1073        1.1437        1.9624        3.6527        1.7422        1.5257        1.6385        1.2034        1.7889        1.1534        0.9817        1.8599        0.9547        1.0230        1.3290        1.1096        1.6834        1.4284        1.5095        1.4817        1.7720        1.8205        2.7541        3.3024        5.6499        7.2423        7.7372        6.8377        6.6010        6.0253        6.8839        8.3795        5.2040        5.6428        5.0802        4.9922        7.3854       12.1274       26.8029       12.9664        3.4252        2.6758        4.0886        5.7583        4.4184        4.7893        4.7101        4.1629        4.5421        4.8692        5.1926        5.6287        6.5128        7.0011        7.2575        7.2932        7.3876        7.7987        7.8282        7.7219        7.3447        7.2464        6.8684        6.7389        6.5460        6.3952        6.4757        6.6227        7.0524        7.0956        7.3290        7.6044       11.8238       14.4110       15.3895       15.0377       16.9960       20.7285       23.6937       24.1380       19.8158       20.1504       20.9421       21.0571       15.2518       15.2407       15.1063       14.2642       12.7120       12.2172       11.6227       11.9340        9.9418        9.2576        9.6921       10.3345       11.7481       28.2511       30.8319       29.5191       15.6120       17.1373       27.5095       28.2928       24.7626       24.2447       25.6030       21.4612       18.9818       19.3272       20.6500       20.0724       20.9344       20.3979        0.0000        0.0000        0.0000        0.0000        0.0000        0.0000        0.0000        0.0000        0.0000        0.0000        0.0000        0.0000        0.0000        0.0000        0.0000        0.0000        0.0000        0.0000        0.0000        0.0000        0.0000        0.0000        0.0000        0.0000        0.0000        0.0000        0.0000        0.0000        0.0000        0.0000        0.0000        0.0000        0.0000        0.0000        0.0000        0.0000        0.0000        0.0000        0.0000        0.0000        0.0000        0.0000        0.0000        0.0000        0.0000        0.0000        0.0000        0.0000        0.0000        0.0000        0.0000        0.0000        0.0000        0.0000        0.0000        0.0000
        0.0000        0.0000        0.0000        0.0000        0.0000        0.0000        0.0000        0.0000        0.0000        0.0000        0.0000        0.0000        0.0000        0.0000        0.0000        0.0000        0.0000        0.0000        0.0000        0.0000        3.5577        5.8370       16.7481       24.2278       31.2811       44.9876       32.0993        8.2640       10.8119        8.5079        7.0163       15.6704       26.1365       17.4682       15.3186       25.7048       30.8136       26.6315       20.4045       16.7614       21.2656       13.9665       14.9950       20.0940       14.2440       11.8620        4.4340        1.3467        2.8185        4.8286        7.6210        9.9871        7.1093        7.6108        6.0833        8.1248        5.2357       10.7267       15.4488       12.9582       16.3035       14.9724       13.0022        8.0669        9.4626        6.5129        5.4761        7.8057       11.2400        7.4911        8.5927        5.3214        5.3130        3.5430        3.5419        1.3607        1.9328        1.5375        1.1015        1.0709        2.1991        2.1428        2.1129        1.3676        1.5561        1.7148        1.8472        2.5976        2.8093        3.0183        3.6001        1.4246        1.2185        0.9864        1.0008        1.3989        1.2598        1.2897        1.3104        1.7795        2.3596        3.0105        3.3032        4.0362        5.3069        6.4339        6.6511        5.6175        5.8945        7.5391        4.8452        4.7655        5.4557        5.2643        6.8180       10.4311       18.6219       25.1466        6.6021        3.3143        5.2236        3.6709        4.3902        5.1320        5.6466        4.9647        5.1874        5.6452        5.9878        6.3058        6.7160        7.6558        8.1156        8.3540        8.3836        8.4995        8.5918        8.4729        8.2765        7.8423        7.6165        7.8229        7.6239        8.2134        8.0061        6.8428        6.8716        7.0364        7.0438        7.3847        7.7133       10.7435       11.5666       11.9171       11.7283       16.6228       19.8853       21.2340       21.9709       19.8854       20.4494       19.4205       17.0643       14.2656       14.2184       13.8266       13.0504       11.2183       10.7277       16.2342       10.1394        8.7334        8.5434        8.8712        9.9343       22.5430       39.3035       34.4657       31.4906       31.4438       24.5706       21.4789       27.7145       26.3338       25.8432       25.1069       20.3299       19.3765       19.9883       20.3622       21.3207       21.1569       21.2596       19.2892        0.0000        0.0000        0.0000        0.0000        0.0000        0.0000        0.0000        0.0000        0.0000        0.0000        0.0000        0.0000        0.0000        0.0000        0.0000        0.0000        0.0000        0.0000        0.0000        0.0000        0.0000        0.0000        0.0000        0.0000        0.0000        0.0000        0.0000        0.0000        0.0000        0.0000        0.0000        0.0000        0.0000        0.0000        0.0000        0.0000        0.0000        0.0000        0.0000        0.0000        0.0000        0.0000        0.0000        0.0000        0.0000        0.0000        0.0000        0.0000        0.0000        0.0000        0.0000        0.0000        0.0000        0.0000        0.0000
        0.0000        0.0000        0.0000        0.0000        0.0000        0.0000        0.0000        0.0000        0.0000        0.0000        0.0000        0.0000        0.0000        0.0000        0.0000        0.0000        0.0000        0.0000        0.0000        0.0000        9.5154       15.4259       28.7936       29.6915       39.3957       51.7151       37.7594       16.1435       11.1909       10.0797       16.8059       32.1611       31.0340       23.7135       25.3138       30.9912       24.7420        8.7901        2.9719        4.3128       12.6492       15.5888       16.8010       16.4820       17.3100       15.5040       13.2660        9.0022        8.0181        8.7689        9.1158       13.2569       13.1968       12.5944       21.1130       34.7881       24.2573       24.3703       24.1182       19.0695       19.6051       14.5789        9.2807        4.4599        9.1252        8.3885        6.2260        8.4062        9.5769        7.6986        6.2019        3.4328        2.9874        2.0823        1.5550        1.4441        1.7873        1.5190        1.2762        1.9338        5.0479        2.7685        1.7320        1.2146        1.4341        1.8304        2.2017        2.8834        2.6806        1.9084        1.6556        1.4958        1.1836        0.8296        0.7874        1.5262        1.6920        1.3655        1.7374        1.9020        2.0313        2.2290        2.6800        2.8868        3.8165        3.6478        3.5460        4.1042        5.9285        7.1092        5.9080        7.4022        5.7562        3.6672        4.2243        5.1404        5.6381        3.8677        4.3475        8.3965        7.8099        4.6238        4.8905        5.9835        5.9493        6.2525        6.6223        7.0540        7.4043        7.7222        8.0833        9.1027        9.5065        9.7481        9.7591        9.8684        9.9390        9.8228        9.5260        9.0341        8.7462        9.1213        8.3730        8.9026        8.8443        7.6000        9.6791        7.7848        7.8407        7.9118        8.1203        9.5960        9.8641       10.1369       10.1121        9.5877       12.8347       10.1635       10.6650       14.6767       15.8651       19.0126       92.0868       13.6718       11.8975       11.6736       11.3875       10.3066       10.0363        9.8721        9.8834       10.2757        8.5061        8.7893        9.2696       10.3462       20.6656       24.8584       31.5459       31.4366       26.4616       15.4478       26.9664       22.3440       21.7525       19.9218       18.7854       19.6898       20.4879       20.8458       21.3751       20.9354       24.0012       19.9074       22.6763        0.0000        0.0000        0.0000        0.0000        0.0000        0.0000        0.0000        0.0000        0.0000        0.0000        0.0000        0.0000        0.0000        0.0000        0.0000        0.0000        0.0000        0.0000        0.0000        0.0000        0.0000        0.0000        0.0000        0.0000        0.0000        0.0000        0.0000        0.0000        0.0000        0.0000        0.0000        0.0000        0.0000        0.0000        0.0000        0.0000        0.0000        0.0000        0.0000        0.0000        0.0000        0.0000        0.0000        0.0000        0.0000        0.0000        0.0000        0.0000        0.0000        0.0000        0.0000        0.0000        0.0000        0.0000
        0.0000        0.0000        0.0000        0.0000        0.0000        0.0000        0.0000        0.0000        0.0000        0.0000        0.0000        0.0000        0.0000        0.0000        0.0000        0.0000        0.0000        0.0000        0.0000        0.0000        0.0000       19.4828       29.8381       26.9532       29.3038       44.3566       35.0016       24.1118       19.8435       19.9517       24.1121       36.4773       29.7377       25.0863       28.4193       36.0314       22.4909       20.8834       13.2790       14.2017       12.6273       12.0931       17.5266       27.3060       42.5519       44.6415       32.4527       38.7150       35.3447       22.2417       30.3467       30.1418       22.6825       23.1776       35.6513       27.3136       21.6566       18.7373       20.0623       15.5213       14.1519        5.9076        4.4033        3.2742       11.5860        6.9391        3.1647        2.2129        2.6213        6.0581       14.3525       12.8344       14.7122        4.3130        3.9058        2.1953        2.9953        3.5546        4.7718        2.9408        1.9444        1.5804        1.7008        1.2489        1.6756        2.5819        2.7072        3.6943        3.2066        2.3260        1.9892        2.1117        2.7162        2.9407        2.2342        2.7315        3.4621        3.5157        3.6954        1.5793        1.6629        1.6671        1.4224        2.1380        1.9748        2.3933        3.9461        3.5895        3.8645        2.9832        3.1162        3.2151        5.3431        5.5921        4.4565        5.2150        3.2163        3.6436        4.2029        7.7337        8.7808        8.5379        8.8600        8.6160        8.8313        8.7113        9.1172        9.4547        9.9071       10.2661       10.6239       10.7651       11.1232       11.3303       11.4081       11.8693       11.9487       11.7964       11.3410       10.2431        9.8163        9.4161        9.2031       11.7427        8.7707        8.7420        8.8623        9.9639       10.7837        9.0925        9.1458        9.5943        9.7099       11.7745       11.8165       50.1430       18.2573       10.0441       10.0133        9.9883       10.4632       10.0165       15.8851       10.7766        8.2948        8.8089        8.6030        9.0610        9.0957        9.1896        9.4449        9.3200        9.4286        9.5715        9.9708        9.4585        9.7411       13.1178       18.9292       19.4748       22.0992       17.4422       15.9039       16.5983       17.3490       18.7915       20.1521       21.4311       20.1546       20.2974       21.1858       26.4375       34.2604       29.1018       23.6770       16.5300        0.0000        0.0000        0.0000        0.0000        0.0000        0.0000        0.0000        0.0000        0.0000        0.0000        0.0000        0.0000        0.0000        0.0000        0.0000        0.0000        0.0000        0.0000        0.0000        0.0000        0.0000        0.0000        0.0000        0.0000        0.0000        0.0000        0.0000        0.0000        0.0000        0.0000        0.0000        0.0000        0.0000        0.0000        0.0000        0.0000        0.0000        0.0000        0.0000        0.0000        0.0000        0.0000        0.0000        0.0000        0.0000        0.0000        0.0000        0.0000        0.0000        0.0000        0.0000        0.0000        0.0000
        0.0000        0.0000        0.0000        0.0000        0.0000        0.0000        0.0000        0.0000        0.0000        0.0000        0.0000        0.0000        0.0000        0.0000        0.0000        0.0000        0.0000        0.0000        0.0000        0.0000        0.0000       26.9877       23.1155       22.1764       27.3270       27.5448       27.4755       20.2083       27.8094       27.0700       22.5401       25.9548       19.8469       17.7144       19.0200       36.9577       43.3929       40.0114       27.4247       14.6432        7.6638        9.6994       19.1283       36.9375       44.5575       46.0035       31.9613       15.8105       13.1658       14.8786       15.0506       16.9646       21.1833       15.9490       23.1700       22.2516       27.3837       13.5017        2.7615        6.0944        7.8894        3.0424        1.3848        1.3649        3.5247        3.5999        1.7995        1.6929        1.6002        8.4535       11.7849        6.6188       14.0868        3.5059        1.3105        0.9692        2.3306        3.8757        2.2969        1.8165        1.4137        1.4714        2.4304        2.4491        2.9850        2.7365        2.7845        3.6413        3.0162        2.2486        1.7794        1.6772        1.7054        2.0407        2.2175        2.8989        1.3961        1.4633        1.2359        0.7191        0.7424        0.9753        0.9179        1.5288        1.7971        2.0875        2.4712        2.7450        2.9602        2.7912        8.1797       14.2066        8.1142        5.8571        2.1365        3.6905        7.3054        8.4164        6.2666       12.8089       11.6711       11.1856       16.2828       10.1339       10.4187       18.9789       18.5645       10.9557       11.4499       11.8068       12.1185       12.2271       12.5310       12.7782       12.8583       13.3747       13.4572       13.2534       12.6819       11.3771       10.7741       10.7917       20.1837       16.8317        9.6952        9.6100        9.5507       10.1157        9.8618        9.9973        9.6515        9.8501        9.8120        9.8098        9.9423       27.8419       24.9648        9.8927        9.6528        9.4483        9.6169       90.3721        9.1416       11.3944        7.2940        7.2524        7.4078        8.4884        8.5744        8.7213        8.8377       58.8521        9.3273       16.1976        9.6670        9.0283        9.1735        9.7110       10.7875       12.6966       13.7612       14.7545       17.5975       18.6704       17.8358       19.1960       19.5235       20.0771       19.6312       20.7956       24.3443       35.3739       35.9473       28.5277       22.0549        7.3800        0.0000        0.0000        0.0000        0.0000        0.0000        0.0000        0.0000        0.0000        0.0000        0.0000        0.0000        0.0000        0.0000        0.0000        0.0000        0.0000        0.0000        0.0000        0.0000        0.0000        0.0000        0.0000        0.0000        0.0000        0.0000        0.0000        0.0000        0.0000        0.0000        0.0000        0.0000        0.0000        0.0000        0.0000        0.0000        0.0000        0.0000        0.0000        0.0000        0.0000        0.0000        0.0000        0.0000        0.0000        0.0000        0.0000        0.0000        0.0000        0.0000        0.0000        0.0000        0.0000        0.0000
        0.0000        0.0000        0.0000        0.0000        0.0000        0.0000        0.0000        0.0000        0.0000        0.0000        0.0000        0.0000        0.0000        0.0000        0.0000        0.0000        0.0000        0.0000        0.0000        0.0000        0.0000       19.3678       22.7931       27.9308       25.1197       24.7470       27.9252       24.5831       31.4231       26.0225       29.6528       35.1791       32.0630       22.0780       11.7166       25.4883       28.7283       33.4456       30.5019       13.6253        8.0520       12.3208       13.9924       23.6196       14.3687       11.5251       20.0051       37.5589       43.1090       42.6871       37.1382       35.7142       35.4919       24.2349       23.2491       28.0192       31.7949       25.2177       12.2019        6.2082        3.7751        2.8839        1.6224        1.1462        6.1769        3.7103        1.0724        0.8901        5.3099        6.7781        8.7863       14.9163        5.9794        0.6534        1.4149        0.9881        2.0879        3.6909        3.1409        1.4836        1.7648        2.2273        2.7647        2.5048        2.4511        2.3089        2.1802        2.6119        2.3283        2.0649        1.5915        1.3413        1.0704        0.8900        0.9206        1.6588        1.2432        0.6620        0.8043        0.8974        3.8174        0.5646        0.7117        1.1670        1.2879        2.2822        3.2336        4.5304        4.4101        4.0065        4.3025        7.8047       18.9019       17.5733        3.4573        3.9201        4.8910        8.5218        7.3377       11.6469       11.4149       11.8626       27.7276       10.9206       10.9654       14.3564       14.1824       12.2240       12.8178       13.2815       13.5768       13.8642       14.2095       14.2336       14.3526       14.9258       14.9733       14.7018       14.0895       12.6850       12.0097       11.6031       11.4676       11.2339       11.1274       11.0365       10.9235       11.0587       11.2607       10.7424       10.4291       10.4766       10.1734        9.9725       10.0041       10.0592       48.2840        9.9006        9.5257        8.9866        8.5859       18.2428        8.1341        8.3242        8.1018        6.8984        7.1828        8.3397        8.5961        8.8240        8.9639        9.3073        9.5365       34.1081        9.8620        9.0305        9.2197        9.8116       10.9039       12.9083       14.0116       15.0942       16.1878       17.4603       18.3535       21.1811       24.8563       21.6507       23.2507       24.1253       34.4986       41.5282       34.2359       36.3319       26.8455       12.7800        0.0000        0.0000        0.0000        0.0000        0.0000        0.0000        0.0000        0.0000        0.0000        0.0000        0.0000        0.0000        0.0000        0.0000        0.0000        0.0000        0.0000        0.0000        0.0000        0.0000        0.0000        0.0000        0.0000        0.0000        0.0000        0.0000        0.0000        0.0000        0.0000        0.0000        0.0000        0.0000        0.0000        0.0000        0.0000        0.0000        0.0000        0.0000        0.0000        0.0000        0.0000        0.0000        0.0000        0.0000        0.0000        0.0000        0.0000        0.0000        0.0000        0.0000        0.0000        0.0000        0.0000
        0.0000        0.0000        0.0000        0.0000        0.0000        0.0000        0.0000        0.0000        0.0000        0.0000        0.0000        0.0000        0.0000        0.0000        0.0000        0.0000        0.0000        0.0000        0.0000        0.0000        0.0000       10.1389       26.4651       28.4147       24.7663       22.1913       20.7647       15.5933       22.0531       22.0416       27.3714       34.9429       17.3398       16.4877       10.7070       26.2351       27.6412       23.0732       19.9079       10.5891       13.7634       12.9189        4.8033        7.5384       17.9748       11.6757        5.7727       12.7371       28.2248       21.8728       12.4308       31.9591       32.4882        6.0563       14.2402       23.4227       14.6254       11.3566       14.2312        9.7196        1.8864        2.8323        7.0270        5.4321       13.2158        6.6465        4.7159       13.5475       11.0999       11.2035        6.0562        2.4864        3.1375        6.8711        4.6031        1.0735        3.1166        2.6737        2.8176        2.5517        2.9098        2.8209        2.6807        2.5228        2.1457        2.1766        1.9307        2.1012        1.9161        1.7904        1.5852        1.3705        1.1979        1.0552        0.9062        1.3036        0.6425        0.5440        0.4776        0.4091        1.8454        0.7190        0.6658        1.0958        2.4270        2.1647        2.0115        1.8988        2.5953        3.6377        2.3368        5.7194        5.3465        2.3483        2.6997        6.3328        5.2275        6.3576        9.8795       10.0814       11.6331       12.3923       12.3325       11.6354       12.8303       11.9341       12.7494       13.2251       14.1086       14.8353       15.1449       15.5884       16.3301       16.2623       16.4678       17.0979       16.7674       16.7253       16.6087       14.7939       13.7026       13.4277       13.3619       13.3053       13.4016       13.3707       13.0595       13.5945       13.6219       12.8645       12.0208       11.6272       10.9386       10.5670       10.5959       12.5594       19.1288       12.7928       14.9701        9.0744       12.8402       14.4062       14.1586        9.4881       10.7826       11.0073        7.6346        8.8537        9.5705       10.2559        9.4899       12.0789       11.6822       14.3179       11.2314       10.5527       11.8546       11.6680       11.9676       14.1486       15.6689       16.4626       18.1560       20.2729       21.6178       21.1299       21.5683       39.7040       26.5429       25.9827       30.6843       38.5716       30.7818       37.9330       28.2585        0.0000        0.0000        0.0000        0.0000        0.0000        0.0000        0.0000        0.0000        0.0000        0.0000        0.0000        0.0000        0.0000        0.0000        0.0000        0.0000        0.0000        0.0000        0.0000        0.0000        0.0000        0.0000        0.0000        0.0000        0.0000        0.0000        0.0000        0.0000        0.0000        0.0000        0.0000        0.0000        0.0000        0.0000        0.0000        0.0000        0.0000        0.0000        0.0000        0.0000        0.0000        0.0000        0.0000        0.0000        0.0000        0.0000        0.0000        0.0000        0.0000        0.0000        0.0000        0.0000        0.0000        0.0000
        0.0000        0.0000        0.0000        0.0000        0.0000        0.0000        0.0000        0.0000        0.0000        0.0000        0.0000        0.0000        0.0000        0.0000        0.0000        0.0000        0.0000        0.0000        0.0000        0.0000        0.0000        0.0000       15.1487       21.2334       28.8798       27.5088       18.3412       17.2855       16.5104       21.2339       13.0460       22.7936       16.4968       18.1657       24.8075        9.9675        3.2802        5.3705        8.2509       14.7602       16.8105       18.1674        9.3610       15.8327       21.4243       15.6756       21.2931       21.9968        8.4525        7.2763       15.3833       31.0768       24.6975       17.4402       19.8818        9.6333       13.0065        9.0154       13.2077       14.2929       14.6166       15.6228       12.8256       13.9561       12.1560       10.4210        6.9835        7.9685        3.4621        2.8809        2.3403        7.1155        4.8426        5.3445        3.4901        3.9710        6.6823        5.0965        3.8098        3.6293        3.9508        4.1202        4.4575        3.4589        3.0473        2.5552        2.2387        3.0802        2.7803        3.2758        2.1855        2.3488        1.8509        1.8650        2.0786        0.9731        0.7201        0.7479        0.6627        0.9688        1.2917        1.2429        0.4267        0.1556        0.1261        0.4617        1.3436        1.1955        1.2920        1.3484        1.7015        1.5139        1.6370        1.9637        2.2822        6.4097       10.1835        9.9029       10.3798       11.2836       12.7106       13.2325       13.0128       10.7329       10.6201       11.0265       11.9093       14.2569       15.4214       16.2335       16.6316       17.9252       18.3077       18.4748       18.5070       18.5741       18.6483       18.3333       17.5877       16.4409       67.5018       83.5263       43.2132       16.7263       18.6908       18.7241       20.3917       18.8725       18.3000       17.4844       15.9549       12.6260       11.5494       10.8261       10.5774       10.4462       10.2185        9.8641       12.3156       14.1955       20.2928       14.3154       14.9151       15.7818       11.4670        9.0387        8.2656        9.2096       12.0824       10.6471       10.8189       11.2654       10.8150        9.4456        9.8408       11.0095       12.1486       17.3428       16.4249       19.0812       18.6183       18.9599       20.8793       20.4885       23.0090       23.1237       22.9724       23.6484       25.3348       27.1463       26.4361       35.6682       33.6845       37.5207       37.8475       33.4338       40.2948       48.0194       61.4789        0.0000        0.0000        0.0000        0.0000        0.0000        0.0000        0.0000        0.0000        0.0000        0.0000        0.0000        0.0000        0.0000        0.0000        0.0000        0.0000        0.0000        0.0000        0.0000        0.0000        0.0000        0.0000        0.0000        0.0000        0.0000        0.0000        0.0000        0.0000        0.0000        0.0000        0.0000        0.0000        0.0000        0.0000        0.0000        0.0000        0.0000        0.0000        0.0000        0.0000        0.0000        0.0000        0.0000        0.0000        0.0000        0.0000        0.0000        0.0000        0.0000        0.0000
        0.0000        0.0000        0.0000        0.0000        0.0000        0.0000        0.0000        0.0000        0.0000        0.0000        0.0000        0.0000        0.0000        0.0000        0.0000        0.0000        0.0000        0.0000        0.0000        0.0000        0.0000        0.0000        0.0000        0.0000        0.0000        0.0000       22.2584       23.8571       16.5406       12.0601       10.1426        0.5837        1.8890       16.2128       25.6458       10.8741       11.0749        6.6799        7.7065       10.3618       11.9575        5.8173        4.1918       14.9147       25.9501       26.9782       37.5091       29.1030        9.7073        8.3851       15.8520       19.4873       24.0074       20.3544       11.8592        9.9871       12.7580       12.6714       20.5205       18.3722       16.9611       14.1446        7.1825        7.7950        8.7215       13.0607        7.9164        4.4337        1.0970        1.5747        3.7017        3.1564        4.2228        5.6510        4.4346        6.2115        7.8037        5.1908        3.9131        4.0446        4.2366        4.4832        4.1595        2.7333        2.1669        2.0041        1.9706        2.3953        2.1982        2.1523        2.1388        2.3996        2.1876        2.2811        4.5098        1.6600        1.6819        1.3590        1.5692        1.6609        0.9966        3.1219        0.1355        0.1592        0.3022        0.5462        0.5419        0.3918        0.5736        0.9299        0.8981        1.8854        3.3880        2.8129        2.8952        7.0266        9.2485       11.8298       13.4771       19.1873       13.7299       14.5905       13.9152       11.4094       11.0049       11.4856       12.6397       15.3253       16.6107       17.7161       18.7289       19.6776       20.1579       20.7034       20.4860       20.2801       20.1197       19.8170       18.8977       17.6584       56.1019       16.7780       17.9603       20.5018       22.3626       22.3474       20.6540       21.1740       20.5505       19.5728       17.9467       13.9570       12.2439       11.3087       10.9635       10.7078       10.5150       10.0144       15.3709       19.0866       16.7273       13.6024       13.3242        9.5907       11.1482       11.8039       11.9170       10.1172       12.0165       11.2492       10.7553        9.8965       14.1571        9.9181       10.2223       15.3810       13.3722       14.5009       15.1588       16.4326       17.2324       18.8191       20.1466       22.7647       27.9588       25.6196       25.1580       22.7350       26.3602       27.9053       27.7826       30.0163       38.3622       33.3969       44.3681       42.5432       43.5518       55.1210       67.9377        0.0000        0.0000        0.0000        0.0000        0.0000        0.0000        0.0000        0.0000        0.0000        0.0000        0.0000        0.0000        0.0000        0.0000        0.0000        0.0000        0.0000        0.0000        0.0000        0.0000        0.0000        0.0000        0.0000        0.0000        0.0000        0.0000        0.0000        0.0000        0.0000        0.0000        0.0000        0.0000        0.0000        0.0000        0.0000        0.0000        0.0000        0.0000        0.0000        0.0000        0.0000        0.0000        0.0000        0.0000        0.0000        0.0000        0.0000        0.0000        0.0000        0.0000
        0.0000        0.0000        0.0000        0.0000        0.0000        0.0000        0.0000        0.0000        0.0000        0.0000        0.0000        0.0000        0.0000        0.0000        0.0000        0.0000        0.0000        0.0000        0.0000        0.0000        0.0000        0.0000        0.0000        0.0000        0.0000        0.0000        0.0000       17.8835       14.2278       17.5721        6.5071        3.7264       17.9283       19.4506       19.5033       10.2837        8.5771        6.3011        4.6356        7.5643        6.1842       10.2045       11.4530       23.7799       42.8261       28.2426       27.6857       27.5684       15.9475       16.2271       10.7867       20.0411       19.2068       28.8123       27.4390        9.8252       12.6568        6.2127        7.4688       10.7129       11.6315       16.4375        7.5130        7.2453        9.2088        9.7484        8.2278        7.7096        7.4716        6.5613        3.5024        1.7863        1.9183        3.3867        3.5482        3.9191        5.2680        4.0931        3.3972        3.3545        3.5425        3.5730        3.3597        2.1992        1.8514        1.7699        1.9274        2.2187        2.3260        2.4009        2.2968        2.3260        2.0248        1.7816        1.4428        1.2176        0.9805        1.3031        1.0260        0.2129        0.6223        2.4263        0.1391        0.0093        0.0420        0.7187        0.3186        0.5556        0.5748        0.3443        0.5412        2.6528        8.6721       10.5013        4.0644        8.9042       12.9776       14.4894       13.9949       13.2340       14.7111       15.5440       15.0985       12.3390       12.1529       12.7158       13.9932       16.8997       18.3549       19.5014       20.3865       21.9282       22.5963       22.8805       22.4380       21.8443       21.6193       21.0976       30.2953       57.7481       32.2067       17.9621       18.1868       19.3573       19.7504       19.6025       19.2142       21.7327       21.5157       20.5355       18.5084       14.2364       12.6397       22.1686       25.0299       11.1091       10.9637       10.5201       10.0087        9.7709        9.3491        8.7415        8.7182        8.6281       10.5472       12.5669       12.5693       15.1280       17.3112       14.3018       11.9878       11.3923       22.2664       18.6707       14.1709       14.6447       13.6303       19.1860       17.6517       19.9923       21.4401       21.8288       25.1259       27.2998       32.7459       34.9898       35.1478       34.1441       31.7731       32.6042       36.9101       40.3554       39.6798       44.8136       43.4533       39.6868       39.8692       68.3894       76.1477       93.2400        0.0000        0.0000        0.0000        0.0000        0.0000        0.0000        0.0000        0.0000        0.0000        0.0000        0.0000        0.0000        0.0000        0.0000        0.0000        0.0000        0.0000        0.0000        0.0000        0.0000        0.0000        0.0000        0.0000        0.0000        0.0000        0.0000        0.0000        0.0000        0.0000        0.0000        0.0000        0.0000        0.0000        0.0000        0.0000        0.0000        0.0000        0.0000        0.0000        0.0000        0.0000        0.0000        0.0000        0.0000        0.0000        0.0000        0.0000        0.0000        0.0000
        0.0000        0.0000        0.0000        0.0000        0.0000        0.0000        0.0000        0.0000        0.0000        0.0000        0.0000        0.0000        0.0000        0.0000        0.0000        0.0000        0.0000        0.0000        0.0000        0.0000        0.0000        0.0000        0.0000        0.0000        0.0000        0.0000        0.0000        0.0000        0.0000        0.0000        6.3596        2.7625        5.4927        3.7003        2.2304        0.7549        3.5125        4.2776        4.6411        3.0778        1.0019        6.9863        7.4572       19.6538       39.0593       25.0767       16.7586       21.2837       25.8700       27.3965       25.5818       16.9890       16.5816       14.2649       24.6354       13.7852        8.8946        6.2278        4.4549        9.9293       13.0314        6.7872        3.3584        3.0277        2.5639        3.1071        5.9068        5.8210        3.9188        3.2115        1.8482        0.9183        1.4538        2.5389        3.7040        2.9017        2.0791        2.2559        2.4163        2.4132        2.6350        2.7026        2.6169        1.6678        1.4606        1.6069        1.9954        2.7781        3.3321        2.9928        2.6495        2.4475        2.2415        2.0929        2.4592        1.4545        1.0924        2.4228        0.6162        0.0074        0.0538        0.1180        0.6469        0.6818        0.2469        0.5404        1.2971        0.6915        0.5415        0.2986        0.5092        0.7424        1.3063        1.6999        3.2100        7.5986       10.2413       11.1660       13.1139       13.9136       15.6050       16.5516       16.6690       13.9589       14.0080       14.7393       16.0381       19.2215       20.8805       21.8426       22.4409       24.2444       25.1914       25.2936       24.7137       23.7244       23.1082       22.4488       67.9195       20.1153       19.2293       18.7854       18.7873       19.7760       19.8583       19.5996       18.9800       23.9752       23.5277       22.4938       20.9816       14.0823       12.7139       16.1232       11.8302       11.8141       13.9549       13.3544       15.4917       12.1860       11.7130       11.1369       10.5637        9.8798       10.4937       19.5562       14.7273       20.9355       20.5129       16.6199       13.9402       11.5292       34.7832       12.8160       14.1904       14.0509       17.6012       18.9488       20.7520       21.9385       28.2042       37.5125       33.9052       40.8639       51.7332       44.5811       35.9061       33.6012       30.3690       36.4393       34.3050       39.5134       41.5267       41.6076       42.7628       35.9573       42.1718       50.2538       72.3947       93.3000        0.0000        0.0000        0.0000        0.0000        0.0000        0.0000        0.0000        0.0000        0.0000        0.0000        0.0000        0.0000        0.0000        0.0000        0.0000        0.0000        0.0000        0.0000        0.0000        0.0000        0.0000        0.0000        0.0000        0.0000        0.0000        0.0000        0.0000        0.0000        0.0000        0.0000        0.0000        0.0000        0.0000        0.0000        0.0000        0.0000        0.0000        0.0000        0.0000        0.0000        0.0000        0.0000        0.0000        0.0000        0.0000        0.0000        0.0000        0.0000        0.0000
        0.0000        0.0000        0.0000        0.0000        0.0000        0.0000        0.0000        0.0000        0.0000        0.0000        0.0000        0.0000        0.0000        0.0000        0.0000        0.0000        0.0000        0.0000        0.0000        0.0000        0.0000        0.0000        0.0000        0.0000        0.0000        0.0000        0.0000        0.0000        0.0000        0.0000        0.0000        2.3382        4.1134        0.0000        0.0000        2.9602        2.6427        3.1057        6.1761        7.6817        2.4440        7.9467       13.2647       26.0349       28.5905       23.1503       32.8666       35.0696       20.2808       13.8181       16.7523       20.9329       20.9440       18.9785       11.4379        3.0908        1.2029        2.3911        2.1322        8.0446       10.3251        6.5034        5.8619        2.5808        6.5446       11.5995        8.1828       10.7553        6.1676        2.1282        0.5007        0.9052        4.3679        6.6346        7.5243        3.6142        2.5684        1.0699        0.8591        1.2863        1.4015        1.4178        1.2942        1.6838        1.0662        1.0027        1.6366        3.3262        4.0570        2.3221        1.9665        1.0288        0.8835        0.6634        2.0176        1.3573        2.0957        0.5827        1.0351        0.0095        0.0092        0.1806        0.6843        0.1698        0.0792        0.6751        0.1525        0.1096        0.1693        0.2959        0.5140        1.2134        2.4775        5.0699        6.8471        7.1477        9.3157       10.8990       12.8122       14.6972       16.7367       18.0334       18.4706       17.9417       18.3093       19.3320       20.9138       22.4365       23.9766       25.4769       26.1039       28.0196       28.7588       28.7507       28.2317       26.4180       25.3444       24.3733       23.3365       21.0759       20.1486       19.5747       19.2725       19.9092       19.7309       19.2667       18.4794       20.1496       20.2191       19.2796       17.9090       13.4651       12.3889       15.0253       11.8631       12.6384       13.7705       12.7554       15.0487       15.6323       20.5026       14.5812       19.3880       15.0950       18.4936       16.7303       18.1198       23.2531       36.0695       28.8508       22.7385       37.5248       29.3224       27.1313       20.6797       20.8215       21.9534       30.3554       37.7525       34.4991       36.1985       49.3403       46.7760       50.2914       53.4386       43.9216       36.3015       31.2839       33.4154       36.5154       33.5547       39.0531       39.2845       50.1571       47.9277       45.7458       52.3139       53.6001        0.0000        0.0000        0.0000        0.0000        0.0000        0.0000        0.0000        0.0000        0.0000        0.0000        0.0000        0.0000        0.0000        0.0000        0.0000        0.0000        0.0000        0.0000        0.0000        0.0000        0.0000        0.0000        0.0000        0.0000        0.0000        0.0000        0.0000        0.0000        0.0000        0.0000        0.0000        0.0000        0.0000        0.0000        0.0000        0.0000        0.0000        0.0000        0.0000        0.0000        0.0000        0.0000        0.0000        0.0000        0.0000        0.0000        0.0000        0.0000        0.0000        0.0000        0.0000
        0.0000        0.0000        0.0000        0.0000        0.0000        0.0000        0.0000        0.0000        0.0000        0.0000        0.0000        0.0000        0.0000        0.0000        0.0000        0.0000        0.0000        0.0000        0.0000        0.0000        0.0000        0.0000        0.0000        0.0000        0.0000        0.0000        0.0000        0.0000        0.0000        0.0000        0.0000        0.0000        0.0000        0.0000        0.0000        0.0000        0.0000        4.1582        4.5054       11.6233       14.4302       13.8415       13.8614       15.1001       26.2338       26.7743       36.6577       18.0335       15.3867       17.8394       20.3190       25.9520       22.6140       14.5903       11.4105        4.3060        2.9676        2.0332        2.6471        4.6163        5.3260        4.9904        4.2123        2.5371        1.7618        1.0986        4.1171        2.2171        6.7309        3.7775        2.7923        7.2183        9.3348        8.7716        6.3588        4.8836        3.8858        0.2822        0.3307        0.5862        0.6037        0.5612        0.7000        0.6348        1.5667        0.7445        0.8514        3.3899        2.0253        2.9633        2.0411        1.8405        1.4995        2.3472        3.4927        3.0069        1.8625        3.3196        1.4938        0.1980        0.0327        0.0000        0.0558        0.4054        0.2205        0.1923        0.7952        0.2843        0.3436        0.4191        0.4277        0.9293        2.3376        4.4492        9.2419        7.6151        8.9716       11.2521       13.4692       15.4855       17.7533       19.3534       20.0508       19.7580       20.5614       21.7149       23.3888       24.9568       26.6043       27.8258       28.6766       30.5609       31.3586       31.2184       30.1293       28.0213       26.7074       25.5641       24.4247       21.9141       20.8412       20.1321       19.6318       20.2038       19.8788       19.1759       18.1282       16.2980       15.3633       14.4112       13.5602       12.9885       16.2595       15.1222       12.1334       12.2101       13.0645       14.2576       13.9538       16.1559       19.1652       16.3661       16.1193       26.6322       19.4386       18.4299       22.0207       29.9589       31.1949       38.3148       34.2563       42.5833       53.3063       48.7787       50.9231       30.2733       30.7190       46.6224       41.7354       32.3267       32.4574       41.1468      135.9795      117.0408       51.7914       42.3870       42.9879       34.1940       36.5281       38.8212       39.5118       45.8790       49.3163       53.6347       50.2091       47.7659       53.0599        0.0000        0.0000        0.0000        0.0000        0.0000        0.0000        0.0000        0.0000        0.0000        0.0000        0.0000        0.0000        0.0000        0.0000        0.0000        0.0000        0.0000        0.0000        0.0000        0.0000        0.0000        0.0000        0.0000        0.0000        0.0000        0.0000        0.0000        0.0000        0.0000        0.0000        0.0000        0.0000        0.0000        0.0000        0.0000        0.0000        0.0000        0.0000        0.0000        0.0000        0.0000        0.0000        0.0000        0.0000        0.0000        0.0000        0.0000        0.0000        0.0000        0.0000        0.0000        0.0000
        0.0000        0.0000        0.0000        0.0000        0.0000        0.0000        0.0000        0.0000        0.0000        0.0000        0.0000        0.0000        0.0000        0.0000        0.0000        0.0000        0.0000        0.0000        0.0000        0.0000        0.0000        0.0000        0.0000        0.0000        0.0000        0.0000        0.0000        0.0000        0.0000        0.0000        0.0000        0.0000        0.0000        0.0000        0.0000        0.0000        0.0000        0.0000        0.0000        8.0318       16.5952       11.2826        9.9305       11.5573       10.0681       10.7845        5.9236        5.7358        8.4160       11.8333       10.7566       15.3902        9.4886        4.0005        4.5307        4.2417        4.0106        1.2372        0.3229        1.0100        0.1073        0.0937        0.1689        0.1457        0.0064        0.9464        3.0014        7.3464        3.5450        0.2528        0.6401        2.5057        3.1931        3.1861        2.5895        5.3688        2.5639        0.0000        0.0000        0.4306        0.6196        0.8387        1.3687        1.6589        1.6804        2.2786        3.4695        3.3204        3.0787        4.4685        5.9013        3.6559        6.3002        7.5431        7.3193        6.0242        3.3740        3.4384        1.8153        0.9628        1.3754        0.4485        0.0000        0.0833        0.1711        0.1553        0.5963        0.2828        0.2143        0.4015        0.4293        0.9261        1.6260        2.9051        4.0055        6.3490        9.1403       10.5929       13.8722       15.1496       17.6030       19.4432       20.8931       20.9364       21.9754       23.3853       25.3497       26.7969       28.8690       29.9291       30.2940       32.2281       32.8511       32.5048       30.8567       34.7145       26.9972       25.6122       24.5564       22.2927       21.0127       20.1140       19.5607       19.8877       19.5203       18.6021       17.4826       15.4586       16.9403       13.6011       18.9942       16.1229       12.8145       12.7497       12.5374       12.6590       13.4213       14.3781       14.5666       14.4701       14.9630       14.6700       14.5777       19.4391       19.4835       18.7889       19.1122       18.5770       36.1379       34.0904       27.9207       37.6055       38.1858       42.2163       48.4465       45.0927       47.4606       61.5218       49.2971       40.1779       42.7151       87.8065       91.5810       62.0422       51.9943       51.2347       45.1990       34.2182       33.6805       36.4405       37.9225       45.2497       46.2350       47.3332       48.7114       46.4479       47.1851        0.0000        0.0000        0.0000        0.0000        0.0000        0.0000        0.0000        0.0000        0.0000        0.0000        0.0000        0.0000        0.0000        0.0000        0.0000        0.0000        0.0000        0.0000        0.0000        0.0000        0.0000        0.0000        0.0000        0.0000        0.0000        0.0000        0.0000        0.0000        0.0000        0.0000        0.0000        0.0000        0.0000        0.0000        0.0000        0.0000        0.0000        0.0000        0.0000        0.0000        0.0000        0.0000        0.0000        0.0000        0.0000        0.0000        0.0000        0.0000        0.0000        0.0000        0.0000        0.0000
        0.0000        0.0000        0.0000        0.0000        0.0000        0.0000        0.0000        0.0000        0.0000        0.0000        0.0000        0.0000        0.0000        0.0000        0.0000        0.0000        0.0000        0.0000        0.0000        0.0000        0.0000        0.0000        0.0000        0.0000        0.0000        0.0000        0.0000        0.0000        0.0000        0.0000        0.0000        0.0000        0.0000        0.0000        0.0000        0.0000        0.0000        0.0000        0.0000        0.0000        7.6060        6.2118        7.5199        3.3963        3.6178        7.4524       12.2313        7.1815        7.2139        7.2462        8.6104        9.7813        7.6318        6.0755        5.4920        1.4251        1.2296        0.8787        0.2561        0.7717        0.5334        0.3790        0.7223        0.2831        1.0015        1.4821        4.0118        5.9990        1.9260        0.5916        0.5528        4.0452        3.8004        3.0602        4.8255        5.3619        2.5527        0.6958        0.4944        0.8995        1.5646        2.6600        4.8511        5.7512        5.8407        4.4760        2.8303        6.4220        7.5534        9.1328        6.1499        4.1549        4.9529        8.9140       11.5246        4.5091        2.3518        5.1368        2.6733        0.5522        0.9790        0.9107        0.1406        0.0000        0.0000        0.0326        0.4305        0.3284        0.4070        0.2894        0.7676        1.3989        2.3390        3.0564        3.5802        5.6842        7.3102        9.3883       11.5694       14.0356       16.3381       18.3990       20.7074       21.5296       22.9641       25.2811       27.3645       28.8001       30.9671       31.8082       31.8390       33.2863       37.7250       32.2655       30.4944       27.8727       26.1707       24.8091       23.7713       21.4757       20.4884       31.4972       19.1581       23.1634       19.2669       19.9870       17.7231       15.5442       14.3541       14.3968       17.6625       14.1129       14.1291       14.2176       14.4052       16.1754       17.1589       22.0704       15.5460       16.1729       15.5053       15.3319       14.6680       15.9737       17.7350       19.3813       19.7571       19.3444       21.0186       25.1796       25.2385       45.9650       64.2041       46.7569       55.0147       43.5317       32.1964       49.8265       46.9183       45.3197       47.9558       51.5686       53.8548       49.5594       51.6251       44.3663       40.9265       32.7767       33.2034       32.1328       34.6437       41.2960       45.1174       46.3955       41.8985       49.3787        0.0000        0.0000        0.0000        0.0000        0.0000        0.0000        0.0000        0.0000        0.0000        0.0000        0.0000        0.0000        0.0000        0.0000        0.0000        0.0000        0.0000        0.0000        0.0000        0.0000        0.0000        0.0000        0.0000        0.0000        0.0000        0.0000        0.0000        0.0000        0.0000        0.0000        0.0000        0.0000        0.0000        0.0000        0.0000        0.0000        0.0000        0.0000        0.0000        0.0000        0.0000        0.0000        0.0000        0.0000        0.0000        0.0000        0.0000        0.0000        0.0000        0.0000        0.0000        0.0000        0.0000
        0.0000        0.0000        0.0000        0.0000        0.0000        0.0000        0.0000        0.0000        0.0000        0.0000        0.0000        0.0000        0.0000        0.0000        0.0000        0.0000        0.0000        0.0000        0.0000        0.0000        0.0000        0.0000        0.0000        0.0000        0.0000        0.0000        0.0000        0.0000        0.0000        0.0000        0.0000        0.0000        0.0000        0.0000        0.0000        0.0000        0.0000        0.0000        0.0000        0.0000        0.0000        0.0000        0.0000        1.4013        1.2454        1.9179        4.6357        7.2930        5.4677        9.6411       26.3862       27.8687       30.1391       33.3545       26.3148       15.0073        9.0162        4.4783        5.7453       13.0971       12.7974       12.6710       14.1543       16.1780       18.9081       11.9062       21.9314       19.3383        5.5220        2.5710        7.3142       14.5211       20.4721       22.0174       23.1905       14.3379        9.8922        5.0149        3.5840        2.7537        3.2739        4.9512       10.7178       18.8131       15.4129       16.5306       17.0319       17.9685       18.6252       18.0557       19.1426       20.1764       19.3291       29.2788       32.3128       36.9864       34.3261       34.4835       20.0243        9.6956        3.5155        2.4236        1.3425        0.1066        0.0687        0.2281        0.2372        1.2343        0.7453        0.5074        0.8942        1.8977        2.6023        3.6128        3.6859        4.9968        6.1099        7.7094        9.7464       12.5816       14.6909       16.8668       19.4182       23.8378       26.1890       28.5781       31.5400       33.6260       36.7423       37.2128       36.5594       31.5892       31.3746       30.0586       29.6973       24.8768       23.0384       21.8573       20.9380       20.4672       23.7027       23.6440       18.9579       19.9182       24.0884       19.0409       18.4740       18.3625       14.8692       16.7664       17.2839       18.0217       18.4119       18.4300       17.9210       16.4567       16.1872       18.5441       15.0694       16.2456       18.7247       15.7932       17.1114       18.5500       20.7567       22.0745       24.2565       23.4890       21.1811       25.6906       26.9186       31.1027       47.7363       48.3951       41.2901       33.5440       36.9777       51.9290       46.1195       47.8307       50.5885       47.7683       45.5260       41.5753       40.0954       39.5021       39.3050       35.8444       36.3067       37.4452       39.0923       40.5735       43.2134       45.3021       42.9507       33.7200        0.0000        0.0000        0.0000        0.0000        0.0000        0.0000        0.0000        0.0000        0.0000        0.0000        0.0000        0.0000        0.0000        0.0000        0.0000        0.0000        0.0000        0.0000        0.0000        0.0000        0.0000        0.0000        0.0000        0.0000        0.0000        0.0000        0.0000        0.0000        0.0000        0.0000        0.0000        0.0000        0.0000        0.0000        0.0000        0.0000        0.0000        0.0000        0.0000        0.0000        0.0000        0.0000        0.0000        0.0000        0.0000        0.0000        0.0000        0.0000        0.0000        0.0000        0.0000        0.0000        0.0000
        0.0000        0.0000        0.0000        0.0000        0.0000        0.0000        0.0000        0.0000        0.0000        0.0000        0.0000        0.0000        0.0000        0.0000        0.0000        0.0000        0.0000        0.0000        0.0000        0.0000        0.0000        0.0000        0.0000        0.0000        0.0000        0.0000        0.0000        0.0000        0.0000        0.0000        0.0000        0.0000        0.0000        0.0000        0.0000        0.0000        0.0000        0.0000        0.0000        0.0000        0.0000        0.0000        0.0000        0.0000        2.1354        1.7797        3.6636        2.1448        2.6152        7.2272       24.1588       25.3745       19.8510       28.6676       23.7804       11.2120        8.9866        8.0176        9.3849       28.2389       25.2358       22.1778       21.1348       26.8493       24.4014       19.4299       22.5176       21.5686        3.9076        8.3287       15.5941       19.3263       25.0677       26.5625       24.2449       12.1792        9.0496        3.4969        0.1445        3.2606        6.5061        9.7476       12.3187       16.3602       19.9969       23.7454       23.4665       22.2567       21.6608       23.6106       21.5756       18.4428       28.4359       27.8867       14.5476       21.3296       33.7054       30.8223       22.7369       13.5552        6.0244        6.2489        6.3203        0.4720        0.3155        0.3441        0.3700        0.3627        0.3357        0.3934        0.6242        0.8408        1.2052        1.6662        2.7129        4.2483        5.6465        7.2235        9.1447       14.4919       22.2058       16.3150       19.6548       24.3209       27.0501       30.3805       33.0870       35.2005       37.9347       38.8347       37.7239       32.4321       31.5515       30.0657       30.9847       27.0524       22.3082       20.7641       20.1232       25.2018       23.5613       19.0449       18.5696       19.3398       18.8099       18.3302       17.6841       15.5176       14.9951       15.1433       15.6728       18.5014       19.3889       20.0175       19.3610       16.4105       16.4698       15.7474       15.2446       16.9368       17.5085       17.8812       18.2031       20.4460       21.7207       22.3919       21.6953       23.6815       23.1213       26.1520       24.9965       35.7438       43.0069       38.5359       37.0804       37.7172       39.8451       50.1980       49.2328       51.8707       54.8936       45.2611       43.4965       37.2641       37.1227       39.1681       39.0180       37.0458       37.9501       37.8405       39.6610       42.5011       42.2631       47.9889       42.7264       45.5400        0.0000        0.0000        0.0000        0.0000        0.0000        0.0000        0.0000        0.0000        0.0000        0.0000        0.0000        0.0000        0.0000        0.0000        0.0000        0.0000        0.0000        0.0000        0.0000        0.0000        0.0000        0.0000        0.0000        0.0000        0.0000        0.0000        0.0000        0.0000        0.0000        0.0000        0.0000        0.0000        0.0000        0.0000        0.0000        0.0000        0.0000        0.0000        0.0000        0.0000        0.0000        0.0000        0.0000        0.0000        0.0000        0.0000        0.0000        0.0000        0.0000        0.0000        0.0000        0.0000        0.0000
        0.0000        0.0000        0.0000        0.0000        0.0000        0.0000        0.0000        0.0000        0.0000        0.0000        0.0000        0.0000        0.0000        0.0000        0.0000        0.0000        0.0000        0.0000        0.0000        0.0000        0.0000        0.0000        0.0000        0.0000        0.0000        0.0000        0.0000        0.0000        0.0000        0.0000        0.0000        0.0000        0.0000        0.0000        0.0000        0.0000        0.0000        0.0000        0.0000        0.0000        0.0000        0.0000        0.0000        0.0000        0.0000        0.0000        4.1301        5.5955        4.2579        2.9339        2.4313       10.6249       11.6810       12.0291       10.9952        5.2845        6.5581        5.6619        8.2092       25.6794       19.2603       36.3762       29.4662       32.6103       25.0381       13.7640       12.9682       24.3705       22.3435       13.1418       11.3463       10.2743       10.6358       21.3361       18.0913        5.5391        4.8609        4.8799        2.0166        5.2511        5.2957        7.4012       10.8714       18.6690       23.2386       26.0822       24.8109       22.6922       25.0301       24.8640       20.8920       15.9945       35.0628       28.0500       25.9829       19.2706       36.9098       24.7624       27.2231       17.3217       16.2237       18.6297       11.6901        1.2753        0.5624        0.4336        0.7920        0.9450        0.7842        0.4353        0.5810        0.7659        0.9858        1.3962        2.2239        3.8945        5.6622        6.6400        8.1705       12.5097       14.3230       15.5181       19.4841       23.1354       26.2082       29.3786       32.6853       34.2805       37.2653       38.1017       36.5428       31.3414       30.5906       29.1790       27.0792       23.1911       21.0115       19.7224       19.1229       22.9555       18.8081       24.9087       23.8659       18.2290       17.7698       17.4221       16.9297       15.3882       14.9685       15.4705       15.8648       19.1647       20.2522       20.2526       19.9359       17.1186       17.0972       16.3465       15.8842       16.5393       16.1873       20.1579       21.5649       21.4239       21.0758       19.4675       21.5928       20.0000       19.7327       23.8629       24.0362       27.6624       27.9047       21.4139       22.5498       28.6329       32.7946       34.2950       34.0144       40.3876       41.0696       41.7868       42.6737       35.2315       36.2145       35.8400       36.5621       34.3621       35.5623       35.6543       37.4085       42.9318       46.0318       43.2710       41.6498       41.5500        0.0000        0.0000        0.0000        0.0000        0.0000        0.0000        0.0000        0.0000        0.0000        0.0000        0.0000        0.0000        0.0000        0.0000        0.0000        0.0000        0.0000        0.0000        0.0000        0.0000        0.0000        0.0000        0.0000        0.0000        0.0000        0.0000        0.0000        0.0000        0.0000        0.0000        0.0000        0.0000        0.0000        0.0000        0.0000        0.0000        0.0000        0.0000        0.0000        0.0000        0.0000        0.0000        0.0000        0.0000        0.0000        0.0000        0.0000        0.0000        0.0000        0.0000        0.0000        0.0000        0.0000
        0.0000        0.0000        0.0000        0.0000        0.0000        0.0000        0.0000        0.0000        0.0000        0.0000        0.0000        0.0000        0.0000        0.0000        0.0000        0.0000        0.0000        0.0000        0.0000        0.0000        0.0000        0.0000        0.0000        0.0000        0.0000        0.0000        0.0000        0.0000        0.0000        0.0000        0.0000        0.0000        0.0000        0.0000        0.0000        0.0000        0.0000        0.0000        0.0000        0.0000        0.0000        0.0000        0.0000        0.0000        0.0000        0.0000        0.0000        1.4344        1.4771        2.7685        2.2732       10.1332        9.4916       10.7887       11.6671       12.5167        6.0115        4.5768        3.9496       10.1338       13.1312       17.3333       26.9422       31.8568       22.4204        8.0340        2.5591        5.3202       15.7721        9.2195        7.1178        6.9152        6.1808        5.5832        4.9421        5.0181        2.0117        0.6122        0.3382        5.1014        5.8352        7.9755       11.1708       18.5822       23.5511       24.4437       25.4040       23.7417       25.0111       20.9101       20.4684       25.3696       24.5966       21.8328       25.9460       23.8858       31.5594       13.0995       30.9601       35.4372       28.7394       25.0369       13.6516        1.9490        0.4767        0.7645        1.2484        0.7067        0.6015        0.4600        0.5013        0.6489        0.8669        1.4323        1.7882        3.9379        5.7325        6.7143        7.0215       10.1849       10.9671       13.1466       17.6003       20.1365       22.9427       26.3053       29.5359       31.2925       34.5074       34.9871       33.2529       28.5965       27.9501       26.7748       24.8245       21.2413       19.4211       18.2768       21.6804       17.6649       22.7917       23.7481       16.0958       16.7279       16.7217       17.0097       16.9567       18.8306       14.9371       15.2029       19.5248       19.0580       21.0178       20.1727       20.1316       18.1004       16.8036       17.0878       16.3259       16.7696       17.3827       17.8877       17.9054       20.5941       19.6892       18.3711       20.2708       18.7286       20.0766       20.9494       19.2555       17.8415       20.3361       27.3459       34.8189       25.7316       27.4718       25.5316       28.1200       37.2065       33.6828       32.9760       31.9329       31.9975       32.6343       32.5676       32.9332       32.2860       32.7521       33.5383       35.5208       38.6028       46.2087       40.2805       43.2214        0.0000        0.0000        0.0000        0.0000        0.0000        0.0000        0.0000        0.0000        0.0000        0.0000        0.0000        0.0000        0.0000        0.0000        0.0000        0.0000        0.0000        0.0000        0.0000        0.0000        0.0000        0.0000        0.0000        0.0000        0.0000        0.0000        0.0000        0.0000        0.0000        0.0000        0.0000        0.0000        0.0000        0.0000        0.0000        0.0000        0.0000        0.0000        0.0000        0.0000        0.0000        0.0000        0.0000        0.0000        0.0000        0.0000        0.0000        0.0000        0.0000        0.0000        0.0000        0.0000        0.0000        0.0000
        0.0000        0.0000        0.0000        0.0000        0.0000        0.0000        0.0000        0.0000        0.0000        0.0000        0.0000        0.0000        0.0000        0.0000        0.0000        0.0000        0.0000        0.0000        0.0000        0.0000        0.0000        0.0000        0.0000        0.0000        0.0000        0.0000        0.0000        0.0000        0.0000        0.0000        0.0000        0.0000        0.0000        0.0000        0.0000        0.0000        0.0000        0.0000        0.0000        0.0000        0.0000        0.0000        0.0000        0.0000        0.0000        0.0000        0.0000        0.0000        0.0000        0.0000        1.6554        6.8816        7.8517        6.6758        6.4698       11.2395       11.4245        9.0151        7.5073       14.3118        8.2756        4.6843        9.7463       30.2273       19.0534        7.4376        0.0000        0.0000        8.0080        6.4715        6.0339        4.6952        4.4076        4.6038        3.6756        3.7136        3.9159        2.7960        3.7440        6.3872        8.1264       11.1281       13.9502       14.0500       16.6215       19.1745       20.7073       21.2234       21.3896        0.0000        0.0000        0.0000        0.0000       12.6333       15.3430        8.5309       13.8486       12.2395        0.0000       27.6046       24.0762       16.7302       10.6479        4.0525        2.7812        1.9209        1.6370        0.7751        0.5346        0.3928        0.4992        0.2436        0.3919        0.5559        0.8825        2.6684        4.0072        7.1839        6.4133        6.4011        8.2831        9.0220       11.5674       15.0313       18.1048       19.6427       22.4293       26.3229       28.9456       29.7904       28.8815       24.7680       24.0804       23.2665       21.6206       18.8549       17.1508       16.0652       15.5693       15.2531       21.1474       14.7660       14.1118       13.5653       19.7925       20.2278       19.4122       20.9189       19.9881       17.0187       17.5923       17.9217       18.3966       18.7011       18.5990       19.5831       19.5133       19.0791       18.0794       17.4208       17.2998       16.7805       18.0297       21.1110       21.4495       56.8854       33.5491       21.8644       20.4288       20.6598       21.0683       21.0803       20.7223       21.4080       22.4431       21.2424       20.4896       23.8694       32.3883       27.9988       23.2945       26.2188       26.9096       27.3422       28.7111       30.5108       31.1143       32.4530       33.2927       35.3570       44.5235       61.6767       41.1097        0.0000        0.0000        0.0000        0.0000        0.0000        0.0000        0.0000        0.0000        0.0000        0.0000        0.0000        0.0000        0.0000        0.0000        0.0000        0.0000        0.0000        0.0000        0.0000        0.0000        0.0000        0.0000        0.0000        0.0000        0.0000        0.0000        0.0000        0.0000        0.0000        0.0000        0.0000        0.0000        0.0000        0.0000        0.0000        0.0000        0.0000        0.0000        0.0000        0.0000        0.0000        0.0000        0.0000        0.0000        0.0000        0.0000        0.0000        0.0000        0.0000        0.0000        0.0000        0.0000        0.0000        0.0000        0.0000        0.0000
        0.0000        0.0000        0.0000        0.0000        0.0000        0.0000        0.0000        0.0000        0.0000        0.0000        0.0000        0.0000        0.0000        0.0000        0.0000        0.0000        0.0000        0.0000        0.0000        0.0000        0.0000        0.0000        0.0000        0.0000        0.0000        0.0000        0.0000        0.0000        0.0000        0.0000        0.0000        0.0000        0.0000        0.0000        0.0000        0.0000        0.0000        0.0000        0.0000        0.0000        0.0000        0.0000        0.0000        0.0000        0.0000        0.0000        0.0000        0.0000        0.0000        0.0000        0.0000        0.0000        0.0000        0.0000        0.0000        9.3263        9.8573        9.6633        0.0000        0.0000        0.0000        6.7950        7.7129       10.5255        5.1836        0.0000        0.0000        0.0000        0.0000        0.0000        0.0000        0.0000        2.7744        2.8355        4.4563        2.9971        1.7990        1.9274        3.2648        7.0580        9.0036       10.9705       14.9701       14.6137       18.3226       20.0989       20.9103       17.3518        0.0000        0.0000        0.0000        0.0000        0.0000        0.0000       17.2164       10.2235        0.0000        0.0000        0.0000       23.0170       21.9145       17.2822       10.9668        5.0551        3.3102        2.5933        1.8043        0.9859        0.6719        0.4293        1.0463        0.1873        0.8831        0.3783        0.8046        2.3590        3.2847        4.6341        6.4441        5.4594        6.2755        7.3141        9.3077       12.7170       14.7134       16.8739       19.1927       23.2447       25.7457       27.6914       26.8546       22.2724       21.9867       21.2776       19.8058       17.3913       21.9810       14.6740       14.2402       21.4577       27.8493       20.8478       20.3846       16.8416       17.2667       17.5487       18.2880       20.1180       19.1670       18.8980       18.9187       18.8893       18.2854       18.6200       18.7579       19.6771       20.6503       19.7239       19.1212       17.4912       18.7626       16.8652       18.7382       19.3258       19.1965       55.2642       54.3273       19.8926       21.6644       21.9702       21.5178       27.2716       21.8258       19.7347       18.3145       18.4942       22.2935       21.8653       21.8229       22.0182       20.2817       22.8758       23.6914       24.1855       26.1752       27.1184       27.2613       28.2825       32.3208       35.8055       37.6564       53.1701       45.3244        0.0000        0.0000        0.0000        0.0000        0.0000        0.0000        0.0000        0.0000        0.0000        0.0000        0.0000        0.0000        0.0000        0.0000        0.0000        0.0000        0.0000        0.0000        0.0000        0.0000        0.0000        0.0000        0.0000        0.0000        0.0000        0.0000        0.0000        0.0000        0.0000        0.0000        0.0000        0.0000        0.0000        0.0000        0.0000        0.0000        0.0000        0.0000        0.0000        0.0000        0.0000        0.0000        0.0000        0.0000        0.0000        0.0000        0.0000        0.0000        0.0000        0.0000        0.0000        0.0000        0.0000        0.0000        0.0000        0.0000
        0.0000        0.0000        0.0000        0.0000        0.0000        0.0000        0.0000        0.0000        0.0000        0.0000        0.0000        0.0000        0.0000        0.0000        0.0000        0.0000        0.0000        0.0000        0.0000        0.0000        0.0000        0.0000        0.0000        0.0000        0.0000        0.0000        0.0000        0.0000        0.0000        0.0000        0.0000        0.0000        0.0000        0.0000        0.0000        0.0000        0.0000        0.0000        0.0000        0.0000        0.0000        0.0000        0.0000        0.0000        0.0000        0.0000        0.0000        0.0000        0.0000        0.0000        0.0000        0.0000        0.0000        0.0000        0.0000        0.0000        0.0000        0.0000        0.0000        0.0000        0.0000        5.5655        5.7181        5.1481        3.6746        0.0000        0.0000        0.0000        0.0000        0.0000        0.0000        0.0000        0.0000        1.9820        2.0584        1.5765        1.6680        2.2437        3.4529        6.8949        8.4117       10.4459       14.9947       14.0277       15.1809        0.0000        0.0000        0.0000        0.0000        0.0000        0.0000        0.0000        0.0000        0.0000        0.0000        0.0000        0.0000        0.0000        0.0000        0.0000       15.5715       14.2325       10.2473        4.7347        3.2104        2.4493        1.9239        1.3244        0.7087        0.4353        0.3861        0.2196        0.5561        1.3223        0.9220        2.1866        3.6545        4.2662        4.9736        5.3207        5.6774        6.3169        7.9569       11.1958       12.9936       14.9939       17.1159       20.9345       23.3003       24.2131       23.5864       20.5113       20.3247       19.7587       18.4577       25.7424       26.5557       13.9439       13.4560       20.8866       21.2114       21.1190       20.8292       17.1576       17.4035       17.5814       18.1543       19.3386       18.6029       19.2461       19.0562       18.9823       18.2127       18.5290       18.7788       19.1731       19.8954       19.8418       21.2295       18.7905       18.3423       18.2208       17.4788       17.5039       23.3916       23.1264       18.5721       20.2988       20.2622       18.1858       19.6445       20.2892       20.4232       40.9853       84.7733       21.9658       19.9253       18.5953       18.3027       19.4644       21.1104       25.3887       24.9321       23.9112       25.0428       26.1805       27.6489       29.3012       33.2388       33.7255       33.5210       33.3739        0.0000        0.0000        0.0000        0.0000        0.0000        0.0000        0.0000        0.0000        0.0000        0.0000        0.0000        0.0000        0.0000        0.0000        0.0000        0.0000        0.0000        0.0000        0.0000        0.0000        0.0000        0.0000        0.0000        0.0000        0.0000        0.0000        0.0000        0.0000        0.0000        0.0000        0.0000        0.0000        0.0000        0.0000        0.0000        0.0000        0.0000        0.0000        0.0000        0.0000        0.0000        0.0000        0.0000        0.0000        0.0000        0.0000        0.0000        0.0000        0.0000        0.0000        0.0000        0.0000        0.0000        0.0000        0.0000        0.0000        0.0000
        0.0000        0.0000        0.0000        0.0000        0.0000        0.0000        0.0000        0.0000        0.0000        0.0000        0.0000        0.0000        0.0000        0.0000        0.0000        0.0000        0.0000        0.0000        0.0000        0.0000        0.0000        0.0000        0.0000        0.0000        0.0000        0.0000        0.0000        0.0000        0.0000        0.0000        0.0000        0.0000        0.0000        0.0000        0.0000        0.0000        0.0000        0.0000        0.0000        0.0000        0.0000        0.0000        0.0000        0.0000        0.0000        0.0000        0.0000        0.0000        0.0000        0.0000        0.0000        0.0000        0.0000        0.0000        0.0000        0.0000        0.0000        0.0000        0.0000        0.0000        0.0000        0.0000        5.2398        4.5623        0.0000        0.0000        0.0000        0.0000        0.0000        0.0000        0.0000        0.0000        0.0000        0.0000        1.6889        1.1282        0.9926        1.3857        2.6436        5.9782        6.7961        8.2919       14.9940       16.7921        0.0000        0.0000        0.0000        0.0000        0.0000        0.0000        0.0000        0.0000        0.0000        0.0000        0.0000        0.0000        0.0000        0.0000        0.0000        0.0000        0.0000       11.0893        8.0063        3.6026        2.9209        2.3857        1.8806        5.7661        0.6481        0.4348        0.4278        0.3255        0.2847        1.9429        3.0873        3.3384        3.3142        3.8516        4.9013        8.5031        4.9241        5.9754        7.5144       10.5954       12.1911       14.0065       16.0054       19.6300       21.8418       22.7399       22.2358       19.5704       19.4794       19.0823       17.9843       15.8339       21.4688       20.3386       13.5322       13.2634       20.2264       19.0948       20.8178       16.9420       16.8616       17.5800       18.8845       21.0728       19.1567       18.2370       18.4936       18.3526       18.6162       18.7635       18.7132       20.9751       18.7188       19.5281       18.3899       17.1594       18.1207       20.9488       19.3453       16.5468       20.9790       19.8496       17.6088       18.6621       16.6603       17.2466       16.7343       17.9256       17.5064       16.7405       16.6024       17.8599       17.6437       19.3951       22.6322       24.9755       29.7584       24.5282       25.8072       24.5710       25.1900       28.8157       29.1167       29.8347       28.9697       30.5460       28.8888        0.0000        0.0000        0.0000        0.0000        0.0000        0.0000        0.0000        0.0000        0.0000        0.0000        0.0000        0.0000        0.0000        0.0000        0.0000        0.0000        0.0000        0.0000        0.0000        0.0000        0.0000        0.0000        0.0000        0.0000        0.0000        0.0000        0.0000        0.0000        0.0000        0.0000        0.0000        0.0000        0.0000        0.0000        0.0000        0.0000        0.0000        0.0000        0.0000        0.0000        0.0000        0.0000        0.0000        0.0000        0.0000        0.0000        0.0000        0.0000        0.0000        0.0000        0.0000        0.0000        0.0000        0.0000        0.0000        0.0000        0.0000        0.0000
        0.0000        0.0000        0.0000        0.0000        0.0000        0.0000        0.0000        0.0000        0.0000        0.0000        0.0000        0.0000        0.0000        0.0000        0.0000        0.0000        0.0000        0.0000        0.0000        0.0000        0.0000        0.0000        0.0000        0.0000        0.0000        0.0000        0.0000        0.0000        0.0000        0.0000        0.0000        0.0000        0.0000        0.0000        0.0000        0.0000        0.0000        0.0000        0.0000        0.0000        0.0000        0.0000        0.0000        0.0000        0.0000        0.0000        0.0000        0.0000        0.0000        0.0000        0.0000        0.0000        0.0000        0.0000        0.0000        0.0000        0.0000        0.0000        0.0000        0.0000        0.0000        0.0000        0.0000        0.0000        0.0000        0.0000        0.0000        0.0000        0.0000        0.0000        0.0000        0.0000        0.0000        0.0000        1.3047        0.2704        0.1370        0.2612        0.2924        1.3038        2.7892        3.0907        2.9872        0.0000        0.0000        0.0000        0.0000        0.0000        0.0000        0.0000        0.0000        0.0000        0.0000        0.0000        0.0000        0.0000        0.0000        0.0000        0.0000        0.0000        0.0000        5.9480        4.1008        4.1406        3.7021        3.1559        2.4713        0.7867        0.4818        0.3358        0.3640        0.7025        0.7774        1.0517        2.0037        2.3926        3.1544        3.8838        4.4251        5.2775        5.2058        6.0932        7.7651       10.1891       11.7693       12.9181       14.7578       18.1518       20.1750       21.0572       20.7002       20.5396       20.3888       19.9006       24.6909       23.8845       19.4406       15.7532       15.1209       17.7173       19.6394       18.7064       13.7016       16.5444       17.6154       18.7675       20.4680       19.8500       19.2874       19.1913       19.4623       19.2918       19.4819       19.3793       19.0307       16.4260       16.2332       16.0340       15.9650       18.2048       17.3573       17.0849       18.2750       15.9900       14.3783       14.7216       14.3441       16.6016       17.6544       18.0410       16.8986       17.2316       18.0758       18.3407       19.1225       21.0982       21.7611       23.4817       26.1230       24.7629       25.6425       26.7409       27.9462       33.6955       35.0262       39.9728       40.2872       38.9681       41.1022       42.2708       43.2575        0.0000        0.0000        0.0000        0.0000        0.0000        0.0000        0.0000        0.0000        0.0000        0.0000        0.0000        0.0000        0.0000        0.0000        0.0000        0.0000        0.0000        0.0000        0.0000        0.0000        0.0000        0.0000        0.0000        0.0000        0.0000        0.0000        0.0000        0.0000        0.0000        0.0000        0.0000        0.0000        0.0000        0.0000        0.0000        0.0000        0.0000        0.0000        0.0000        0.0000        0.0000        0.0000        0.0000        0.0000        0.0000        0.0000        0.0000        0.0000        0.0000        0.0000        0.0000        0.0000        0.0000        0.0000        0.0000        0.0000        0.0000        0.0000
        0.0000        0.0000        0.0000        0.0000        0.0000        0.0000        0.0000        0.0000        0.0000        0.0000        0.0000        0.0000        0.0000        0.0000        0.0000        0.0000        0.0000        0.0000        0.0000        0.0000        0.0000        0.0000        0.0000        0.0000        0.0000        0.0000        0.0000        0.0000        0.0000        0.0000        0.0000        0.0000        0.0000        0.0000        0.0000        0.0000        0.0000        0.0000        0.0000        0.0000        0.0000        0.0000        0.0000        0.0000        0.0000        0.0000        0.0000        0.0000        0.0000        0.0000        0.0000        0.0000        0.0000        0.0000        0.0000        0.0000        0.0000        0.0000        0.0000        0.0000        0.0000        0.0000        0.0000        0.0000        0.0000        0.0000        0.0000        0.0000        0.0000        0.0000        0.0000        0.0000        0.0000        0.0000        0.0000        0.0000        0.0000        0.0000        0.0000        0.0000        0.0000        0.0000        0.0000        0.0000        0.0000        0.0000        0.0000        0.0000        0.0000        0.0000        0.0000        0.0000        0.0000        0.0000        0.0000        0.0000        0.0000        0.0000        0.0000        0.0000        0.0000        3.9394        3.0899        3.5054        3.4370        3.0821        2.4093        0.7626        0.4578        0.4169        0.3975        0.7749        1.0016        1.0808        1.6809        3.2822        4.0900        3.9109        4.3609        4.7060        5.3224        5.9397        7.4052        9.3467       10.5295       11.9922       13.6695       16.7769       18.6126       19.4717       19.2567       19.2164       19.2148       23.6693       25.8570       24.9922       24.0340       20.0966       18.1397       17.4927       19.6251       15.3342       16.0825       17.2754       18.2588       18.3510       20.2251       21.9988       21.5015       21.6067       22.0155       22.8320       22.2289       23.8712       23.7168       16.9722       16.3606       16.1310       15.3167       17.0416       17.1646       19.5141       17.8907       16.8494       12.8401       12.8169       13.0994       15.8003       15.7606       15.6754       15.8459       16.6133       17.0361       17.1456       18.1362       21.3583       22.2517       24.2092       23.9456       24.0264       24.2158       25.6619       28.0324       33.4694       35.2708       38.1953       35.8546       42.5522       43.7613       44.1852        0.0000        0.0000        0.0000        0.0000        0.0000        0.0000        0.0000        0.0000        0.0000        0.0000        0.0000        0.0000        0.0000        0.0000        0.0000        0.0000        0.0000        0.0000        0.0000        0.0000        0.0000        0.0000        0.0000        0.0000        0.0000        0.0000        0.0000        0.0000        0.0000        0.0000        0.0000        0.0000        0.0000        0.0000        0.0000        0.0000        0.0000        0.0000        0.0000        0.0000        0.0000        0.0000        0.0000        0.0000        0.0000        0.0000        0.0000        0.0000        0.0000        0.0000        0.0000        0.0000        0.0000        0.0000        0.0000        0.0000        0.0000        0.0000        0.0000
        0.0000        0.0000        0.0000        0.0000        0.0000        0.0000        0.0000        0.0000        0.0000        0.0000        0.0000        0.0000        0.0000        0.0000        0.0000        0.0000        0.0000        0.0000        0.0000        0.0000        0.0000        0.0000        0.0000        0.0000        0.0000        0.0000        0.0000        0.0000        0.0000        0.0000        0.0000        0.0000        0.0000        0.0000        0.0000        0.0000        0.0000        0.0000        0.0000        0.0000        0.0000        0.0000        0.0000        0.0000        0.0000        0.0000        0.0000        0.0000        0.0000        0.0000        0.0000        0.0000        0.0000        0.0000        0.0000        0.0000        0.0000        0.0000        0.0000        0.0000        0.0000        0.0000        0.0000        0.0000        0.0000        0.0000        0.0000        0.0000        0.0000        0.0000        0.0000        0.0000        0.0000        0.0000        0.0000        0.0000        0.0000        0.0000        0.0000        0.0000        0.0000        0.0000        0.0000        0.0000        0.0000        0.0000        0.0000        0.0000        0.0000        0.0000        0.0000        0.0000        0.0000        0.0000        0.0000        0.0000        0.0000        0.0000        0.0000        0.0000        0.0000        2.7016        2.4713        2.9870        3.1101        2.9230        2.4434        0.8279        0.5923        0.5450        0.6153        1.1950        1.3540        1.6439        2.8757        3.2726        3.8971        4.4289        4.7718        4.9615        5.2803        6.0159        7.3391        9.1428       10.2445       11.5602       13.0805       15.9303       17.6035       18.2840       17.9747       22.2797       24.9729       23.5673       22.5177       19.1428       24.8808       21.4396       19.1520       13.4638       13.1548       13.3531       14.0447       16.0148       16.6009       17.2848       21.0104       23.6778       23.0745       22.5336       24.5543       22.5650       23.3207       24.4265       24.0657       18.2676       15.9795       15.7205       14.9640       16.9168       17.0865       18.6852       16.4781       17.5862       13.6843       11.3037       11.9831       14.5710       14.0486       13.9085       14.1962       14.7060       16.3345       16.4441       16.6925       19.3031       19.9845       20.8151       22.9678       21.4277       22.9957       24.5435       26.6373       29.2524       32.9156       32.7125       36.8941       38.9407       60.2141       57.7551        0.0000        0.0000        0.0000        0.0000        0.0000        0.0000        0.0000        0.0000        0.0000        0.0000        0.0000        0.0000        0.0000        0.0000        0.0000        0.0000        0.0000        0.0000        0.0000        0.0000        0.0000        0.0000        0.0000        0.0000        0.0000        0.0000        0.0000        0.0000        0.0000        0.0000        0.0000        0.0000        0.0000        0.0000        0.0000        0.0000        0.0000        0.0000        0.0000        0.0000        0.0000        0.0000        0.0000        0.0000        0.0000        0.0000        0.0000        0.0000        0.0000        0.0000        0.0000        0.0000        0.0000        0.0000        0.0000        0.0000        0.0000        0.0000        0.0000
        0.0000        0.0000        0.0000        0.0000        0.0000        0.0000        0.0000        0.0000        0.0000        0.0000        0.0000        0.0000        0.0000        0.0000        0.0000        0.0000        0.0000        0.0000        0.0000        0.0000        0.0000        0.0000        0.0000        0.0000        0.0000        0.0000        0.0000        0.0000        0.0000        0.0000        0.0000        0.0000        0.0000        0.0000        0.0000        0.0000        0.0000        0.0000        0.0000        0.0000        0.0000        0.0000        0.0000        0.0000        0.0000        0.0000        0.0000        0.0000        0.0000        0.0000        0.0000        0.0000        0.0000        0.0000        0.0000        0.0000        0.0000        0.0000        0.0000        0.0000        0.0000        0.0000        0.0000        0.0000        0.0000        0.0000        0.0000        0.0000        0.0000        0.0000        0.0000        0.0000        0.0000        0.0000        0.0000        0.0000        0.0000        0.0000        0.0000        0.0000        0.0000        0.0000        0.0000        0.0000        0.0000        0.0000        0.0000        0.0000        0.0000        0.0000        0.0000        0.0000        0.0000        0.0000        0.0000        0.0000        0.0000        0.0000        0.0000        0.0000        2.5610        2.3575        2.1924        2.6270        2.8415        2.9941        2.7822        0.9867        0.8803        0.8909        1.0151        1.9152        2.1259        2.4615        3.1405        4.2828        4.9194        5.3903        6.9965        5.5669        5.7101        6.3391        7.6431        9.4114       10.4750       11.6975       12.9953       15.6589       17.1180       17.5330       18.8322       18.6014       20.9917       21.9640       17.7667       17.4821       22.6342       18.2366       18.2504       16.7873       20.0675       19.1220       17.2871       19.9180       21.4954       23.9466       21.7832       21.0425       20.7368       23.1832       20.1403       20.2937       18.9210       18.7817       20.0954       16.8681       15.0967       14.8711       15.3377       16.8842       18.5485       18.5052       16.4128       13.3187       12.3773       10.7280       10.3923       11.9218       12.2156       12.0297       12.6513       13.3846       13.3162       13.2171       14.0614       17.8343       18.0415       20.1349       20.4316       21.5197       22.1827       23.0710       23.7201       26.0765       27.1830       27.8256       32.4829       43.9937        0.0000        0.0000        0.0000        0.0000        0.0000        0.0000        0.0000        0.0000        0.0000        0.0000        0.0000        0.0000        0.0000      232.5901        0.0000        0.0000        0.0000      217.3801        0.0000        0.0000        0.0000        0.0000        0.0000        0.0000        0.0000        0.0000        0.0000        0.0000        0.0000        0.0000        0.0000        0.0000        0.0000        0.0000        0.0000        0.0000        0.0000        0.0000        0.0000        0.0000        0.0000        0.0000        0.0000        0.0000        0.0000        0.0000        0.0000        0.0000        0.0000        0.0000        0.0000        0.0000        0.0000        0.0000        0.0000        0.0000        0.0000        0.0000        0.0000        0.0000        0.0000
        0.0000        0.0000        0.0000        0.0000        0.0000        0.0000        0.0000        0.0000        0.0000        0.0000        0.0000        0.0000        0.0000        0.0000        0.0000        0.0000        0.0000        0.0000        0.0000        0.0000        0.0000        0.0000        0.0000        0.0000        0.0000        0.0000        0.0000        0.0000        0.0000        0.0000        0.0000        0.0000        0.0000        0.0000        0.0000        0.0000        0.0000        0.0000        0.0000        0.0000        0.0000        0.0000        0.0000        0.0000        0.0000        0.0000        0.0000        0.0000        0.0000        0.0000        0.0000        0.0000        0.0000        0.0000        0.0000        0.0000        0.0000        0.0000        0.0000        0.0000        0.0000        0.0000        0.0000        0.0000        0.0000        0.0000        0.0000        0.0000        0.0000        0.0000        0.0000        0.0000        0.0000        0.0000        0.0000        0.0000        0.0000        0.0000        0.0000        0.0000        0.0000        0.0000        0.0000        0.0000        0.0000        0.0000        0.0000        0.0000        0.0000        0.0000        0.0000        0.0000        0.0000        0.0000        0.0000        0.0000        0.0000        0.0000        0.0000        0.0000        1.2615        1.4835        1.5759        1.5385        1.6089        1.6694        1.6023       51.8227       18.6043        2.6190        2.9357        3.5927        3.9554        5.8259        7.6770        8.5597        7.5113        7.8301        7.7919        6.8256        7.0121        7.4274        8.8237       11.0344       12.2540       13.8899       16.0275       18.9679       20.3232       18.3186       22.0887       12.1065       11.4662       11.1842       10.9954       11.4945       11.4784       14.0546       14.7595       17.7558       20.7762       19.5099       20.0217       21.5693       24.1106       26.8055       22.4294       20.2934       19.1323       17.6832       17.3963       20.3771       21.0051       19.7762       18.1295       17.3923       18.4207       16.7879       16.6496       19.3764       19.9232       16.1921       15.8563       11.5684        9.9970        9.3942        9.4042       10.5820       11.0987       10.7940       10.9458        9.3605        9.5574       10.9754       11.0449       14.2632       16.3400       18.6815       20.1815       19.3308       18.2078       18.7916       19.9540       20.6026       23.0398       25.1260       27.3026      177.3806        0.0000        0.0000        0.0000        0.0000        0.0000        0.0000        0.0000        0.0000        0.0000        0.0000        0.0000        0.0000      283.1399      272.0399      248.7300        0.0000      211.9200      244.8299        0.0000        0.0000        0.0000        0.0000        0.0000        0.0000        0.0000        0.0000        0.0000        0.0000        0.0000        0.0000        0.0000        0.0000        0.0000        0.0000        0.0000        0.0000        0.0000        0.0000        0.0000        0.0000        0.0000        0.0000        0.0000        0.0000        0.0000        0.0000        0.0000        0.0000        0.0000        0.0000        0.0000        0.0000        0.0000        0.0000        0.0000        0.0000        0.0000        0.0000        0.0000        0.0000        0.0000
        0.0000        0.0000        0.0000        0.0000        0.0000        0.0000        0.0000        0.0000        0.0000        0.0000        0.0000        0.0000        0.0000        0.0000        0.0000        0.0000        0.0000        0.0000        0.0000        0.0000        0.0000        0.0000        0.0000        0.0000        0.0000        0.0000        0.0000        0.0000        0.0000        0.0000        0.0000        0.0000        0.0000        0.0000        0.0000        0.0000        0.0000        0.0000        0.0000        0.0000        0.0000        0.0000        0.0000        0.0000        0.0000        0.0000        0.0000        0.0000        0.0000        0.0000        0.0000        0.0000        0.0000        0.0000        0.0000        0.0000        0.0000        0.0000        0.0000        0.0000        0.0000        0.0000        0.0000        0.0000        0.0000        0.0000        0.0000        0.0000        0.0000        0.0000        0.0000        0.0000        0.0000        0.0000        0.0000        0.0000        0.0000        0.0000        0.0000        0.0000        0.0000        0.0000        0.0000        0.0000        0.0000        0.0000        0.0000        0.0000        0.0000        0.0000        0.0000        0.0000        0.0000        0.0000        0.0000        0.0000        0.0000        0.0000        0.0000        0.7216        1.0065        1.1981        1.2797        1.3166        1.3574        1.5126        1.6341       47.7950       36.7025        3.3629        3.7427        4.6134        5.1904        5.4575        6.0590       12.3721        9.3811        9.0437        8.7665        7.4635        7.3199        7.8148        9.1690       11.3741       12.6584       14.0735       14.8094       16.5300       18.8490       17.9378       16.1510       11.1905       11.4886       10.1347        9.9415       10.1105       10.3372       10.4623       15.3439       16.1466       16.6291       18.9166       20.7754       19.3644       21.7422       23.5530       20.9116       19.4088       19.3194       17.3621       17.2356       17.4489       18.4762       17.8892       17.6617       18.6358       17.2370       20.3634       19.2005       18.4371       16.4111       16.9462       14.8519       11.6452       10.8159        8.3179        9.1049        9.6810       10.0509        9.7172       10.3373        7.9904        7.5463        7.5866        8.2503       13.5779       17.4955       15.8802       17.6114       16.3457       16.2659       16.3041       16.8364       17.5849       18.3979       21.3905       30.9436      149.6178        0.0000        0.0000        0.0000        0.0000        0.0000        0.0000      271.7077      385.6200        0.0000        0.0000        0.0000        0.0000      283.0199      274.8600        0.0000        0.0000        0.0000        0.0000        0.0000        0.0000        0.0000        0.0000        0.0000        0.0000        0.0000        0.0000        0.0000        0.0000        0.0000        0.0000        0.0000        0.0000        0.0000        0.0000        0.0000        0.0000        0.0000        0.0000        0.0000        0.0000        0.0000        0.0000        0.0000        0.0000        0.0000        0.0000        0.0000        0.0000        0.0000        0.0000        0.0000        0.0000        0.0000        0.0000        0.0000        0.0000        0.0000        0.0000        0.0000        0.0000        0.0000
        0.0000        0.0000        0.0000        0.0000        0.0000        0.0000        0.0000        0.0000        0.0000        0.0000        0.0000        0.0000        0.0000        0.0000        0.0000        0.0000        0.0000        0.0000        0.0000        0.0000        0.0000        0.0000        0.0000        0.0000        0.0000        0.0000        0.0000        0.0000        0.0000        0.0000        0.0000        0.0000        0.0000        0.0000        0.0000        0.0000        0.0000        0.0000        0.0000        0.0000        0.0000        0.0000        0.0000        0.0000        0.0000        0.0000        0.0000        0.0000        0.0000        0.0000        0.0000        0.0000        0.0000        0.0000        0.0000        0.0000        0.0000        0.0000        0.0000        0.0000        0.0000        0.0000        0.0000        0.0000        0.0000        0.0000        0.0000        0.0000        0.0000        0.0000        0.0000        0.0000        0.0000        0.0000        0.0000        0.0000        0.0000        0.0000        0.0000        0.0000        0.0000        0.0000        0.0000        0.0000        0.0000        0.0000        0.0000        0.0000        0.0000        0.0000        0.0000        0.0000        0.0000        0.0000        0.0000        0.0000        0.0000        0.0000        0.7439        0.7586        0.9934        1.1849        1.3095        1.3486        1.3310        1.5891        1.9304        3.2629        3.7615        4.1882        5.0793        5.6636        8.1922        6.4251        6.8426        8.4674        9.3216        9.7616        9.2801        7.7246        7.4773        7.8684        9.0243       11.0896       12.1147       13.1148       14.0914       15.5845       16.6681       16.8594       15.7282       10.2714        9.1220        9.0023        9.3982        9.7048       11.6302       13.6336       15.5064       15.5470       17.0064       21.8871       21.7125       19.1744       21.5137       21.6656       19.8140       18.7830       17.8511       16.2331       15.6265       18.7370       16.7119       16.7207       20.0102       16.1012       17.6831       15.6682       15.9369       17.5648       16.9048       16.5342       14.1300       10.8610        9.5136        7.4472        8.3152        8.9463        8.5901        8.2879        7.6140        6.8009        6.4517        6.4264        7.2032        9.8720       11.4800       12.9317       12.9146       12.3311       12.8512       13.5457       14.8497       16.2281       15.6927       26.4428       31.6100        0.0000        0.0000        0.0000        0.0000        0.0000      120.9921      125.8078      154.8314      251.7900        0.0000        0.0000        0.0000        0.0000        0.0000        0.0000        0.0000        0.0000        0.0000        0.0000        0.0000        0.0000        0.0000        0.0000        0.0000        0.0000        0.0000        0.0000        0.0000        0.0000        0.0000        0.0000        0.0000        0.0000        0.0000        0.0000        0.0000        0.0000        0.0000        0.0000        0.0000        0.0000        0.0000        0.0000        0.0000        0.0000        0.0000        0.0000        0.0000        0.0000        0.0000        0.0000        0.0000        0.0000        0.0000        0.0000        0.0000        0.0000        0.0000        0.0000        0.0000        0.0000        0.0000
        0.0000        0.0000        0.0000        0.0000        0.0000        0.0000        0.0000        0.0000        0.0000        0.0000        0.0000        0.0000        0.0000        0.0000        0.0000        0.0000        0.0000        0.0000        0.0000        0.0000        0.0000        0.0000        0.0000        0.0000        0.0000        0.0000        0.0000        0.0000        0.0000        0.0000        0.0000        0.0000        0.0000        0.0000        0.0000        0.0000        0.0000        0.0000        0.0000        0.0000        0.0000        0.0000        0.0000        0.0000        0.0000        0.0000        0.0000        0.0000        0.0000        0.0000        0.0000        0.0000        0.0000        0.0000        0.0000        0.0000        0.0000        0.0000        0.0000        0.0000        0.0000        0.0000        0.0000        0.0000        0.0000        0.0000        0.0000        0.0000        0.0000        0.0000        0.0000        0.0000        0.0000        0.0000        0.0000        0.0000        0.0000        0.0000        0.0000        0.0000        0.0000        0.0000        0.0000        0.0000        0.0000        0.0000        0.0000        0.0000        0.0000        0.0000        0.0000        0.0000        0.0000        0.0000        0.0000        0.0000        0.0000        0.0000        0.4168        0.9846        1.2314        1.4684        1.6646        1.6068        1.7672        2.0550        2.5324        4.4556        4.6976        5.0883        5.4094        6.2372        8.7343        6.8636        9.5077        8.8618       10.0570       10.5606        9.8510        7.7079        7.8806        7.5151        8.4154       10.1915       10.9884       11.8065       12.5966       13.8821       14.7319       14.6043       13.4487        9.6912        9.0708        8.6557        8.7560       10.5925       10.8315       10.0836       12.3869       12.6027       14.3336       15.9877       17.6786       20.2520       22.0285       19.1429       17.2716       14.9735       16.9808       18.3096       18.9470       18.1774       14.9567       14.9292       14.5984       14.0998       13.8000       15.4006       15.8751       15.1062       13.9516       12.5123       11.7119        9.2096        7.4051        6.3103        6.1748        6.3992        6.3165        6.9850        6.3938        5.6524        5.2528        5.0155        7.0620        7.9313        8.9239        9.6794       10.0828       10.0925       10.5695       11.2282       12.7666       14.8350       13.6995       23.8121       39.1165        0.0000        0.0000        0.0000       13.5900      100.8017      113.9111      141.7044      147.9943      160.8000        0.0000        0.0000        0.0000        0.0000        0.0000        0.0000        0.0000        0.0000        0.0000        0.0000        0.0000        0.0000        0.0000        0.0000        0.0000        0.0000        0.0000        0.0000        0.0000        0.0000        0.0000        0.0000        0.0000        0.0000        0.0000        0.0000        0.0000        0.0000        0.0000        0.0000        0.0000        0.0000        0.0000        0.0000        0.0000        0.0000        0.0000        0.0000        0.0000        0.0000        0.0000        0.0000        0.0000        0.0000        0.0000        0.0000        0.0000        0.0000        0.0000        0.0000        0.0000        0.0000        0.0000
        0.0000        0.0000        0.0000        0.0000        0.0000        0.0000        0.0000        0.0000        0.0000        0.0000        0.0000        0.0000        0.0000        0.0000        0.0000        0.0000        0.0000        0.0000        0.0000        0.0000        0.0000        0.0000        0.0000        0.0000        0.0000        0.0000        0.0000        0.0000        0.0000        0.0000        0.0000        0.0000        0.0000        0.0000        0.0000        0.0000        0.0000        0.0000        0.0000        0.0000        0.0000        0.0000        0.0000        0.0000        0.0000        0.0000        0.0000        0.0000        0.0000        0.0000        0.0000        0.0000        0.0000        0.0000        0.0000        0.0000        0.0000        0.0000        0.0000        0.0000        0.0000        0.0000        0.0000        0.0000        0.0000        0.0000        0.0000        0.0000        0.0000        0.0000        0.0000        0.0000        0.0000        0.0000        0.0000        0.0000        0.0000        0.0000        0.0000        0.0000        0.0000        0.0000        0.0000        0.0000        0.0000        0.0000        0.0000        0.0000        0.0000        0.0000        0.0000        0.0000        0.0000        0.0000        0.0000        0.0000        0.5638        1.0202        1.5804        1.5731        1.7101        2.0734        2.6541        2.8208        2.9998        3.4705        4.7109        6.0058        6.7541        7.2448        7.4954        7.1029       10.2293       15.1007       18.9850       13.8674       10.5149      115.0945       73.4536        7.4507        6.7795        6.7233        7.5355        8.3604        8.8661        9.4411        9.9849       11.3987       12.8779       11.6747       11.0810       10.3127        9.3681        9.2655        9.8965       11.7713       11.5853       11.7164       14.0524       13.6740       12.2840       15.4072       18.7151       17.3626       16.8991       14.1201       14.0383       14.5582       13.9814       14.4858       18.6007       17.9361       17.1632       17.9991       16.1322       11.7579       11.3458       12.6300       12.8046       10.7178       10.9636        9.7502        8.2983        5.9379        4.5241        3.7695        3.6217        4.0773        3.9705        3.9569        4.0468        4.3323        3.4948        3.3460        3.5739        5.9641        6.4555        6.9172        7.0235        6.5717        6.9329        7.7841       10.2694       10.1737       29.5681       47.0551        0.0000        0.0000        0.0000        0.0000       58.7550       94.5028      113.3509      120.1807      146.1349      126.0600        0.0000        0.0000        0.0000        0.0000        0.0000        0.0000        0.0000        0.0000        0.0000        0.0000        0.0000        0.0000        0.0000        0.0000        0.0000        0.0000        0.0000        0.0000        0.0000        0.0000        0.0000        0.0000        0.0000        0.0000        0.0000        0.0000        0.0000        0.0000        0.0000        0.0000        0.0000        0.0000        0.0000        0.0000        0.0000        0.0000        0.0000        0.0000        0.0000        0.0000        0.0000        0.0000        0.0000        0.0000        0.0000        0.0000        0.0000        0.0000        0.0000        0.0000        0.0000        0.0000        0.0000
        0.0000        0.0000        0.0000        0.0000        0.0000        0.0000        0.0000        0.0000        0.0000        0.0000        0.0000        0.0000        0.0000        0.0000        0.0000        0.0000        0.0000        0.0000        0.0000        0.0000        0.0000        0.0000        0.0000        0.0000        0.0000        0.0000        0.0000        0.0000        0.0000        0.0000        0.0000        0.0000        0.0000        0.0000        0.0000        0.0000        0.0000        0.0000        0.0000        0.0000        0.0000        0.0000        0.0000        0.0000        0.0000        0.0000        0.0000        0.0000        0.0000        0.0000        0.0000        0.0000        0.0000        0.0000        0.0000        0.0000        0.0000        0.0000        0.0000        0.0000        0.0000        0.0000        0.0000        0.0000        0.0000        0.0000        0.0000        0.0000        0.0000        0.0000        0.0000        0.0000        0.0000        0.0000        0.0000        0.0000        0.0000        0.0000        0.0000        0.0000        0.0000        0.0000        0.0000        0.0000        0.0000        0.0000        0.0000        0.0000        0.0000        0.0000        0.0000        0.0000        0.0000        0.0000        0.0000        0.0000        0.6954        0.9302        1.2680        1.6387        2.0223        2.3637        2.7853        3.1723        3.5834        4.1619        5.5973        7.3217        8.0684        8.3279        8.4610        8.4937        9.9484       14.2823       15.7745       13.4399       10.4453       85.4932       95.8455        7.3963        6.4168        6.3111        6.9306        7.5461        7.8416        8.2118        8.6263        9.2427        9.7547       10.0024        9.5266        9.1118        8.9849        9.2238        9.5953       10.6602       13.4050       11.8431       13.5329       14.3725       12.9017       11.5613       13.8631       13.0244       11.9703       13.2554       14.8534       13.8315       12.4545       16.9600       16.0211       18.9772       23.0055       14.8195       12.7463       12.1557       10.5140       12.0741       11.1747        8.1329        7.8900        6.7668        6.1966        3.5178        2.8753        2.5499        2.5221        3.2958        2.5698        2.5459        2.5436        2.4031        2.3458        2.1276        2.2534        3.7591        4.4408        4.9325        5.7542        4.9117        4.5728        5.8083        7.1338        0.0000        0.0000        0.0000        0.0000        0.0000        0.0000       39.2001       56.6947       84.1408      104.8936      107.7279      130.0855        0.0000        0.0000        0.0000        0.0000        0.0000        0.0000        0.0000        0.0000        0.0000        0.0000        0.0000        0.0000        0.0000        0.0000        0.0000        0.0000        0.0000        0.0000        0.0000        0.0000        0.0000        0.0000        0.0000        0.0000        0.0000        0.0000        0.0000        0.0000        0.0000        0.0000        0.0000        0.0000        0.0000        0.0000        0.0000        0.0000        0.0000        0.0000        0.0000        0.0000        0.0000        0.0000        0.0000        0.0000        0.0000        0.0000        0.0000        0.0000        0.0000        0.0000        0.0000        0.0000        0.0000        0.0000
        0.0000        0.0000        0.0000        0.0000        0.0000        0.0000        0.0000        0.0000        0.0000        0.0000        0.0000        0.0000        0.0000        0.0000        0.0000        0.0000        0.0000        0.0000        0.0000        0.0000        0.0000        0.0000        0.0000        0.0000        0.0000        0.0000        0.0000        0.0000        0.0000        0.0000        0.0000        0.0000        0.0000        0.0000        0.0000        0.0000        0.0000        0.0000        0.0000        0.0000        0.0000        0.0000        0.0000        0.0000        0.0000        0.0000        0.0000        0.0000        0.0000        0.0000        0.0000        0.0000        0.0000        0.0000        0.0000        0.0000        0.0000        0.0000        0.0000        0.0000        0.0000        0.0000        0.0000        0.0000        0.0000        0.0000        0.0000        0.0000        0.0000        0.0000        0.0000        0.0000        0.0000        0.0000        0.0000        0.0000        0.0000        0.0000        0.0000        0.0000        0.0000        0.0000        0.0000        0.0000        0.0000        0.0000        0.0000        0.0000        0.0000        0.0000        0.0000        0.0000        0.0000        0.0000        0.0000        0.0000        0.8059        1.2660        1.5766        2.0296        2.4697        2.9402        3.7121        3.9371        5.8343       10.0540       11.2396       10.5286       10.1569       11.1402       10.5638        8.3920        8.4451        9.0326        8.6231        9.9736       10.3151       10.0600       65.2454        6.7693        7.3821        5.9570        6.4667        6.9515        9.7751        7.3952        7.7301        8.2560        8.6452        8.8335        8.7965        8.5391        8.6853        9.1358        9.7733       12.4564       12.5686       14.6817       14.5899       14.7358       13.2503       13.4466       13.0762       11.3447       10.0788       11.4525       11.9602       12.7614       13.6416       16.9723       15.8627       17.9430       12.1812       10.6226        8.5597        7.8783        7.2511        6.3155        5.9663        5.8555        5.4037        4.6349        3.9616        2.5745        2.0809        1.8479        1.8138        1.8939        1.8314        1.8269        1.8747        1.8110        1.7790        1.4974        2.0107        2.5192        3.1300        3.5998        4.6553        3.3403        4.1800        4.5615        0.0000        0.0000        0.0000        0.0000        0.0000        0.0000       44.5251       35.8881       47.5574       79.2960       96.7584       96.5021      121.5129        0.0000        0.0000        0.0000        0.0000        0.0000        0.0000        0.0000        0.0000        0.0000        0.0000        0.0000        0.0000        0.0000        0.0000        0.0000        0.0000        0.0000        0.0000        0.0000        0.0000        0.0000        0.0000        0.0000        0.0000        0.0000        0.0000        0.0000        0.0000        0.0000        0.0000        0.0000        0.0000        0.0000        0.0000        0.0000        0.0000        0.0000        0.0000        0.0000        0.0000        0.0000        0.0000        0.0000        0.0000        0.0000        0.0000        0.0000        0.0000        0.0000        0.0000        0.0000        0.0000        0.0000        0.0000
        0.0000        0.0000        0.0000        0.0000        0.0000        0.0000        0.0000        0.0000        0.0000        0.0000        0.0000        0.0000        0.0000        0.0000        0.0000        0.0000        0.0000        0.0000        0.0000        0.0000        0.0000        0.0000        0.0000        0.0000        0.0000        0.0000        0.0000        0.0000        0.0000        0.0000        0.0000        0.0000        0.0000        0.0000        0.0000        0.0000        0.0000        0.0000        0.0000        0.0000        0.0000        0.0000        0.0000        0.0000        0.0000        0.0000        0.0000        0.0000        0.0000        0.0000        0.0000        0.0000        0.0000        0.0000        0.0000        0.0000        0.0000        0.0000        0.0000        0.0000        0.0000        0.0000        0.0000        0.0000        0.0000        0.0000        0.0000        0.0000        0.0000        0.0000        0.0000        0.0000        0.0000        0.0000        0.0000        0.0000        0.0000        0.0000        0.0000        0.0000        0.0000        0.0000        0.0000        0.0000        0.0000        0.0000        0.0000        0.0000        0.0000        0.0000        0.0000        0.0000        0.0000        0.0000        0.0000        0.0000        0.0000        1.3200        1.9124        2.5570        3.1540        4.0156        4.7830        7.2170        9.0537       14.7714       11.6717       13.2172       12.5677       12.2379       11.1008       12.8707       17.4491       15.9390       16.8025       13.0945       10.1237        9.2144       11.0677        6.2725        7.0350        5.6659        6.1445        6.5586        6.6988        6.9381        8.4272        7.7300        9.1543        8.3331        8.4707        8.4312        8.8472        9.3814       10.0472       13.3686       14.0722       15.5055       17.3194       12.9040       12.6170       14.2770       12.2850       15.3104       13.1585       11.2203        9.3583       10.9002       17.2323       14.3870       14.4900       17.1317       11.5157        9.3566        7.4390        7.5422        5.9863        5.0747        4.7259        4.4394        3.9710        3.5303        3.0293        2.0210        1.6608        1.9014        1.4926        1.5744        1.5408        1.5430        1.6100        1.6073        1.6185        1.2435        1.7904        1.8887        2.4670        2.7858        2.9834        2.9651        4.6601        0.0000        0.0000        0.0000        0.0000        0.0000        0.0000        0.0000       25.2454       29.2599       48.1275       81.3118       86.0330      100.1302      137.5638        0.0000        0.0000        0.0000        0.0000        0.0000        0.0000        0.0000        0.0000        0.0000        0.0000        0.0000        0.0000        0.0000        0.0000        0.0000        0.0000        0.0000        0.0000        0.0000        0.0000        0.0000        0.0000        0.0000        0.0000        0.0000        0.0000        0.0000        0.0000        0.0000        0.0000        0.0000        0.0000        0.0000        0.0000        0.0000        0.0000        0.0000        0.0000        0.0000        0.0000        0.0000        0.0000        0.0000        0.0000        0.0000        0.0000        0.0000        0.0000        0.0000        0.0000        0.0000        0.0000        0.0000        0.0000
        0.0000        0.0000        0.0000        0.0000        0.0000        0.0000        0.0000        0.0000        0.0000        0.0000        0.0000        0.0000        0.0000        0.0000        0.0000        0.0000        0.0000        0.0000        0.0000        0.0000        0.0000        0.0000        0.0000        0.0000        0.0000        0.0000        0.0000        0.0000        0.0000        0.0000        0.0000        0.0000        0.0000        0.0000        0.0000        0.0000        0.0000        0.0000        0.0000        0.0000        0.0000        0.0000        0.0000        0.0000        0.0000        0.0000        0.0000        0.0000        0.0000        0.0000        0.0000        0.0000        0.0000        0.0000        0.0000        0.0000        0.0000        0.0000        0.0000        0.0000        0.0000        0.0000        0.0000        0.0000        0.0000        0.0000        0.0000        0.0000        0.0000        0.0000        0.0000        0.0000        0.0000        0.0000        0.0000        0.0000        0.0000        0.0000        0.0000        0.0000        0.0000        0.0000        0.0000        0.0000        0.0000        0.0000        0.0000        0.0000        0.0000        0.0000        0.0000        0.0000        0.0000        0.0000        0.0000        0.0000        0.8483        1.2248        2.0513        3.6178        0.0000        9.6058       10.4543        9.1158       11.8078       13.3486       13.6718       15.5490       11.4629       11.0474       12.4672       11.5640       13.7900       14.2255       16.3643       13.6466        7.0256       11.3324       11.2994        6.8890        4.9323        6.2479        6.3185        6.4619        8.3242        9.2969        6.2268       10.5372       19.0645       15.1239       15.3530        8.1883        8.7722       10.0273       10.6028       11.9770       14.8733       16.7256       17.0811       16.0114       16.7920       17.2658       17.2538       14.6812       14.2430       11.6692       12.5799       19.0067       21.4428       19.0311       13.2679       11.9371        8.9376        8.2307        7.1413        5.4902        4.4861        3.4958        3.1781        0.9555        0.8150        0.7388        0.6821        0.4723       14.9330       21.7707        0.4978        0.8032        0.7899        0.8168        0.8821        2.4276        2.2720        1.7194        1.8901        0.4692        0.5489        1.1938        0.9058        0.0000        0.0000        0.0000        0.0000        0.0000       51.4200       42.7800        0.0000       40.5939       39.1207       36.8819       40.4791       61.9192       74.1647       84.6762        0.0000        0.0000        0.0000        0.0000        0.0000        0.0000        0.0000        0.0000        0.0000        0.0000        0.0000        0.0000        0.0000        0.0000        0.0000        0.0000        0.0000        0.0000        0.0000        0.0000        0.0000        0.0000        0.0000        0.0000        0.0000        0.0000        0.0000        0.0000        0.0000        0.0000        0.0000        0.0000        0.0000        0.0000        0.0000        0.0000        0.0000        0.0000        0.0000        0.0000        0.0000        0.0000        0.0000        0.0000        0.0000        0.0000        0.0000        0.0000        0.0000        0.0000        0.0000        0.0000        0.0000        0.0000        0.0000
        0.0000        0.0000        0.0000        0.0000        0.0000        0.0000        0.0000        0.0000        0.0000        0.0000        0.0000        0.0000        0.0000        0.0000        0.0000        0.0000        0.0000        0.0000        0.0000        0.0000        0.0000        0.0000        0.0000        0.0000        0.0000        0.0000        0.0000        0.0000        0.0000        0.0000        0.0000        0.0000        0.0000        0.0000        0.0000        0.0000        0.0000        0.0000        0.0000        0.0000        0.0000        0.0000        0.0000        0.0000        0.0000        0.0000        0.0000        0.0000        0.0000        0.0000        0.0000        0.0000        0.0000        0.0000        0.0000        0.0000        0.0000        0.0000        0.0000        0.0000        0.0000        0.0000        0.0000        0.0000        0.0000        0.0000        0.0000        0.0000        0.0000        0.0000        0.0000        0.0000        0.0000        0.0000        0.0000        0.0000        0.0000        0.0000        0.0000        0.0000        0.0000        0.0000        0.0000        0.0000        0.0000        0.0000        0.0000        0.0000        0.0000        0.0000        0.0000        0.0000        0.0000        0.0000        0.0000        0.0000        0.0000        2.0350        0.0000        0.0000        0.0000        8.8886        7.3037        8.3384       10.3952        8.9623       11.0417        9.2535        9.3152        9.2769        8.9705        7.6919        7.6601        7.6866        7.0869        7.3161        6.1949        7.8641        6.3635        5.7366        5.6724        4.7231        5.2903        5.8660        5.3377        5.5280        5.7844        6.2433        6.4609        6.7142        9.2614        8.1409        8.9420       10.0473       11.3380       13.2857       16.9444       16.1363       15.2595       15.3512       17.4092       17.0105       15.0320       15.3578       11.3385       10.4378       13.5103       16.0689       12.7381        9.8546       10.2607        7.6425        7.1935        6.1133        5.1336        3.5900        2.9730        2.4854        2.1548        0.7164        0.5931        0.5270        0.5066        0.4370        7.2807        9.7898        0.5887        0.6880        0.6313        0.7842        0.7096        1.9187        2.1249        1.5826        1.0159        0.9394        1.0444        0.9646        0.8921        0.0000        0.0000        0.0000        0.0000        0.0000       33.1500       18.3900       10.1400       40.7807       40.1549       35.2852       50.4212       58.2727       68.5740       77.7265        0.0000        0.0000        0.0000        0.0000        0.0000        0.0000        0.0000        0.0000        0.0000        0.0000        0.0000        0.0000        0.0000        0.0000        0.0000        0.0000        0.0000        0.0000        0.0000        0.0000        0.0000        0.0000        0.0000        0.0000        0.0000        0.0000        0.0000        0.0000        0.0000        0.0000        0.0000        0.0000        0.0000        0.0000        0.0000        0.0000        0.0000        0.0000        0.0000        0.0000        0.0000        0.0000        0.0000        0.0000        0.0000        0.0000        0.0000        0.0000        0.0000        0.0000        0.0000        0.0000        0.0000        0.0000        0.0000
        0.0000        0.0000        0.0000        0.0000        0.0000        0.0000        0.0000        0.0000        0.0000        0.0000        0.0000        0.0000        0.0000        0.0000        0.0000        0.0000        0.0000        0.0000        0.0000        0.0000        0.0000        0.0000        0.0000        0.0000        0.0000        0.0000        0.0000        0.0000        0.0000        0.0000        0.0000        0.0000        0.0000        0.0000        0.0000        0.0000        0.0000        0.0000        0.0000        0.0000        0.0000        0.0000        0.0000        0.0000        0.0000        0.0000        0.0000        0.0000        0.0000        0.0000        0.0000        0.0000        0.0000        0.0000        0.0000        0.0000        0.0000        0.0000        0.0000        0.0000        0.0000        0.0000        0.0000        0.0000        0.0000        0.0000        0.0000        0.0000        0.0000        0.0000        0.0000        0.0000        0.0000        0.0000        0.0000        0.0000        0.0000        0.0000        0.0000        0.0000        0.0000        0.0000        0.0000        0.0000        0.0000        0.0000        0.0000        0.0000        0.0000        0.0000        0.0000        0.0000        0.0000        0.0000        0.0000        0.0000        0.0000        0.0000        0.0000        0.0000        0.0000        6.6914        8.7185        9.0145        9.6041       10.0937       10.9066       10.0528       10.6986        9.7138        9.3697        9.4676        7.7812        7.6279        7.2809        6.5910        6.2150        5.9925        6.9643        5.0831        4.8020        4.7860        5.1495        5.7650        5.7063        6.1003        6.4144        6.6855        6.6743        7.1818        7.6788        8.7327        9.7015       10.4291       12.2286       14.0046       17.3015       16.8056       18.4723       17.4414       16.5183       15.1971       16.1227       11.6887       10.6574       11.0542        9.4854       10.4312       12.3542        9.2371        8.6305        6.8409        5.6177        4.8001        4.1293        2.8165        2.2692        1.8024        1.4883        0.5419        0.4144        0.3469        0.3320        0.3263        0.2956        0.3185        0.3396        0.4268        0.4320        0.5306        0.5576        1.4825        1.6084        0.9976        1.7671        1.8782        1.8856        0.0000        0.0000        0.0000        0.0000        0.0000        0.0000       51.3000       62.6700       12.4200        5.8800       23.5920       27.6946       32.0951       39.3719       61.2029       71.4270       75.0467        0.0000        0.0000        0.0000        0.0000        0.0000        0.0000        0.0000        0.0000        0.0000        0.0000        0.0000        0.0000        0.0000        0.0000        0.0000        0.0000        0.0000        0.0000        0.0000        0.0000        0.0000        0.0000        0.0000        0.0000        0.0000        0.0000        0.0000        0.0000        0.0000        0.0000        0.0000        0.0000        0.0000        0.0000        0.0000        0.0000        0.0000        0.0000        0.0000        0.0000        0.0000        0.0000        0.0000        0.0000        0.0000        0.0000        0.0000        0.0000        0.0000        0.0000        0.0000        0.0000        0.0000        0.0000        0.0000
        0.0000        0.0000        0.0000        0.0000        0.0000        0.0000        0.0000        0.0000        0.0000        0.0000        0.0000        0.0000        0.0000        0.0000        0.0000        0.0000        0.0000        0.0000        0.0000        0.0000        0.0000        0.0000        0.0000        0.0000        0.0000        0.0000        0.0000        0.0000        0.0000        0.0000        0.0000        0.0000        0.0000        0.0000        0.0000        0.0000        0.0000        0.0000        0.0000        0.0000        0.0000        0.0000        0.0000        0.0000        0.0000        0.0000        0.0000        0.0000        0.0000        0.0000        0.0000        0.0000        0.0000        0.0000        0.0000        0.0000        0.0000        0.0000        0.0000        0.0000        0.0000        0.0000        0.0000        0.0000        0.0000        0.0000        0.0000        0.0000        0.0000        0.0000        0.0000        0.0000        0.0000        0.0000        0.0000        0.0000        0.0000        0.0000        0.0000        0.0000        0.0000        0.0000        0.0000        0.0000        0.0000        0.0000        0.0000        0.0000        0.0000        0.0000        0.0000        0.0000        0.0000        0.0000        0.0000        0.0000        0.0000        0.0000        0.0000        0.0000        0.0000        0.0000       12.0042        9.2735       10.4406       11.4133       10.7811       12.0010       10.9766       10.1901        9.9132        8.5428        8.3607        8.1735        7.8248        8.6849        6.7587        8.9079        8.5168        6.4260        9.5805        9.0169        6.8378        6.9066        6.8429        6.8837        7.2758        7.5220        7.7405        8.4308       10.3004        9.7058       10.5130       11.2766       14.9750       17.4159       22.5620       15.5314       16.3700       14.2365       16.4015       14.3208       14.8890       12.5345       11.8561       10.9713        9.9193       12.8239       11.5360       10.0156        7.1781        5.4334        4.4232        3.6608        3.1785        2.1654        1.7424        1.3949        1.4171        0.5740        0.5032        0.3591        0.3548        0.1901        0.1512        0.1482        0.1570        0.2153        0.2447        0.3435        0.3651        1.0474        1.1439        2.9177        1.9579        3.5827        9.9978        0.0000        0.0000        0.0000        0.0000        0.0000        0.0000        0.0000       49.1400       44.6400       15.8700       38.3678       28.0249       30.9448       36.6104       67.2477       76.3685       80.0798        0.0000        0.0000        0.0000        0.0000        0.0000        0.0000        0.0000        0.0000        0.0000        0.0000        0.0000        0.0000        0.0000        0.0000        0.0000        0.0000        0.0000        0.0000        0.0000        0.0000        0.0000        0.0000        0.0000        0.0000        0.0000        0.0000        0.0000        0.0000        0.0000        0.0000        0.0000        0.0000        0.0000        0.0000        0.0000        0.0000        0.0000        0.0000        0.0000        0.0000        0.0000        0.0000        0.0000        0.0000        0.0000        0.0000        0.0000        0.0000        0.0000        0.0000        0.0000        0.0000        0.0000        0.0000        0.0000
        0.0000        0.0000        0.0000        0.0000        0.0000        0.0000        0.0000        0.0000        0.0000        0.0000        0.0000        0.0000        0.0000        0.0000        0.0000        0.0000        0.0000        0.0000        0.0000        0.0000        0.0000        0.0000        0.0000        0.0000        0.0000        0.0000        0.0000        0.0000        0.0000        0.0000        0.0000        0.0000        0.0000        0.0000        0.0000        0.0000        0.0000        0.0000        0.0000        0.0000        0.0000        0.0000        0.0000        0.0000        0.0000        0.0000        0.0000        0.0000        0.0000        0.0000        0.0000        0.0000        0.0000        0.0000        0.0000        0.0000        0.0000        0.0000        0.0000        0.0000        0.0000        0.0000        0.0000        0.0000        0.0000        0.0000        0.0000        0.0000        0.0000        0.0000        0.0000        0.0000        0.0000        0.0000        0.0000        0.0000        0.0000        0.0000        0.0000        0.0000        0.0000        0.0000        0.0000        0.0000        0.0000        0.0000        0.0000        0.0000        0.0000        0.0000        0.0000        0.0000        0.0000        0.0000        0.0000        0.0000        0.0000        0.0000        0.0000        0.0000        0.0000        0.0000        0.0000       15.9625       15.0886       16.1042       16.7583       15.0004       14.0840       13.6348       13.2682       12.4627       12.1622       11.7533       11.3605       13.4981       12.6499        9.6923        9.9831       18.1709       18.5702       17.5126       10.8521       10.5148       10.1606       10.1508       11.2269        0.0000        0.0000       17.0478       28.5721       17.6319       19.3657       19.7282       21.3609       18.8169       19.0481       16.4187       15.4607       14.7502       15.0440       15.0391       14.5420       16.5281       16.0142       17.0927       15.2632       10.2382        6.7936        5.7579        4.8436        0.9209        0.8837        0.8509        0.8153        0.6705        0.5690        0.4984        1.0855        3.5595        2.0296        5.1576        0.9588        0.7075        0.8393        0.3309        0.3237        0.3768        0.1149        0.2793        0.2733        0.8456        0.3373        1.5002        0.0000        0.0000        0.0000        0.0000        0.0000        0.0000        0.0000        0.0000        0.0000        0.0000        0.0000        0.0000        0.0000       19.1222       21.2589       21.2853       28.2623       47.2656       52.7138        0.0000        0.0000        0.0000        0.0000        0.0000        0.0000        0.0000        0.0000        0.0000        0.0000        0.0000        0.0000        0.0000        0.0000        0.0000        0.0000        0.0000        0.0000        0.0000        0.0000        0.0000        0.0000        0.0000        0.0000        0.0000        0.0000        0.0000        0.0000        0.0000        0.0000        0.0000        0.0000        0.0000        0.0000        0.0000        0.0000        0.0000        0.0000        0.0000        0.0000        0.0000        0.0000        0.0000        0.0000        0.0000        0.0000        0.0000        0.0000        0.0000        0.0000        0.0000        0.0000        0.0000        0.0000        0.0000        0.0000
        0.0000        0.0000        0.0000        0.0000        0.0000        0.0000        0.0000        0.0000        0.0000        0.0000        0.0000        0.0000        0.0000        0.0000        0.0000        0.0000        0.0000        0.0000        0.0000        0.0000        0.0000        0.0000        0.0000        0.0000        0.0000        0.0000        0.0000        0.0000        0.0000        0.0000        0.0000        0.0000        0.0000        0.0000        0.0000        0.0000        0.0000        0.0000        0.0000        0.0000        0.0000        0.0000        0.0000        0.0000        0.0000        0.0000        0.0000        0.0000        0.0000        0.0000        0.0000        0.0000        0.0000        0.0000        0.0000        0.0000        0.0000        0.0000        0.0000        0.0000        0.0000        0.0000        0.0000        0.0000        0.0000        0.0000        0.0000        0.0000        0.0000        0.0000        0.0000        0.0000        0.0000        0.0000        0.0000        0.0000        0.0000        0.0000        0.0000        0.0000        0.0000        0.0000        0.0000        0.0000        0.0000        0.0000        0.0000        0.0000        0.0000        0.0000        0.0000        0.0000        0.0000        0.0000        0.0000        0.0000        0.0000        0.0000        0.0000        0.0000        0.0000        0.0000        0.0000       18.0533       23.9818       21.0930       21.5874       18.4669       14.9712       14.4203       14.0853       13.2004       12.8820       12.6021       12.7701       11.6417       10.8950       10.6882       11.3363       17.6209       18.0453       19.4861       12.4733       12.0956       11.5840       11.4149        0.0000        0.0000        0.0000        0.0000        0.0000        0.0000       23.7309       23.8477       28.6329       17.8665       17.0561       17.7266       15.6078       14.7509       15.0317       15.1851       14.9354       17.3129       18.0293       15.6131       14.6601        7.7379        5.8331        4.7168        3.5994        0.5809        0.5600        0.5392        0.5152        0.3775        0.3230        0.2467        1.2803        5.7822        7.0227        3.8761        0.9625        0.4106        0.3699        0.6584        0.0968        0.2492        0.6794        0.8528        0.4397        0.5742        0.0000        0.0000        0.0000        0.0000        0.0000        0.0000        0.0000        0.0000        0.0000        0.0000        0.0000        0.0000        0.0000        0.0000        0.0000       52.2026       26.1224       22.5612       28.5724       44.8428       57.6498      128.9378        0.0000        0.0000        0.0000        0.0000        0.0000        0.0000        0.0000        0.0000        0.0000        0.0000        0.0000        0.0000        0.0000        0.0000        0.0000        0.0000        0.0000        0.0000        0.0000        0.0000        0.0000        0.0000        0.0000        0.0000        0.0000        0.0000        0.0000        0.0000        0.0000        0.0000        0.0000        0.0000        0.0000        0.0000        0.0000        0.0000        0.0000        0.0000        0.0000        0.0000        0.0000        0.0000        0.0000        0.0000        0.0000        0.0000        0.0000        0.0000        0.0000        0.0000        0.0000        0.0000        0.0000        0.0000        0.0000
        0.0000        0.0000        0.0000        0.0000        0.0000        0.0000        0.0000        0.0000        0.0000        0.0000        0.0000        0.0000        0.0000        0.0000        0.0000        0.0000        0.0000        0.0000        0.0000        0.0000        0.0000        0.0000        0.0000        0.0000        0.0000        0.0000        0.0000        0.0000        0.0000        0.0000        0.0000        0.0000        0.0000        0.0000        0.0000        0.0000        0.0000        0.0000        0.0000        0.0000        0.0000        0.0000        0.0000        0.0000        0.0000        0.0000        0.0000        0.0000        0.0000        0.0000        0.0000        0.0000        0.0000        0.0000        0.0000        0.0000        0.0000        0.0000        0.0000        0.0000        0.0000        0.0000        0.0000        0.0000        0.0000        0.0000        0.0000        0.0000        0.0000        0.0000        0.0000        0.0000        0.0000        0.0000        0.0000        0.0000        0.0000        0.0000        0.0000        0.0000        0.0000        0.0000        0.0000        0.0000        0.0000        0.0000        0.0000        0.0000        0.0000        0.0000        0.0000        0.0000        0.0000        0.0000        0.0000        0.0000        0.0000        0.0000        0.0000        0.0000        0.0000        0.0000        0.0000       16.5859       16.5703       16.5909       17.3004       15.3323       14.3666       13.8286       13.5113       12.6862       12.4024       12.0016       11.2941       10.5130       10.0899        0.0000       10.8726       11.5845        0.0000        0.0000       17.2949       14.6952        0.0000        0.0000        0.0000        0.0000        0.0000        0.0000        0.0000        0.0000       22.2658       20.1412       15.8993       14.5453       14.9942       15.2826       15.4672       14.7550       15.2387       15.5796       15.5375       19.1527       19.1319       16.6589       13.4112        7.7221        5.4271        3.9210        2.9303        0.4778        0.4535        0.4275        0.4232        0.3042        0.2531        0.1805        0.0881        4.0150        0.9443        1.8115        4.0530        0.3057        0.5241        0.1282        0.1068        0.0000        0.0000        0.0000        0.0000        0.0000        0.0000        0.0000        0.0000        0.0000        0.0000        0.0000        0.0000        0.0000        0.0000        0.0000        0.0000        0.0000        0.0000        0.0000        0.0000       22.8944       21.2258       24.4837       31.7039       43.8288        0.0000        0.0000        0.0000        0.0000        0.0000        0.0000        0.0000        0.0000        0.0000        0.0000        0.0000        0.0000        0.0000        0.0000        0.0000        0.0000        0.0000        0.0000        0.0000        0.0000        0.0000        0.0000        0.0000        0.0000        0.0000        0.0000        0.0000        0.0000        0.0000        0.0000        0.0000        0.0000        0.0000        0.0000        0.0000        0.0000        0.0000        0.0000        0.0000        0.0000        0.0000        0.0000        0.0000        0.0000        0.0000        0.0000        0.0000        0.0000        0.0000        0.0000        0.0000        0.0000        0.0000        0.0000        0.0000        0.0000        0.0000
        0.0000        0.0000        0.0000        0.0000        0.0000        0.0000        0.0000        0.0000        0.0000        0.0000        0.0000        0.0000        0.0000        0.0000        0.0000        0.0000        0.0000        0.0000        0.0000        0.0000        0.0000        0.0000        0.0000        0.0000        0.0000        0.0000        0.0000        0.0000        0.0000        0.0000        0.0000        0.0000        0.0000        0.0000        0.0000        0.0000        0.0000        0.0000        0.0000        0.0000        0.0000        0.0000        0.0000        0.0000        0.0000        0.0000        0.0000        0.0000        0.0000        0.0000        0.0000        0.0000        0.0000        0.0000        0.0000        0.0000        0.0000        0.0000        0.0000        0.0000        0.0000        0.0000        0.0000        0.0000        0.0000        0.0000        0.0000        0.0000        0.0000        0.0000        0.0000        0.0000        0.0000        0.0000        0.0000        0.0000        0.0000        0.0000        0.0000        0.0000        0.0000        0.0000        0.0000        0.0000        0.0000        0.0000        0.0000        0.0000        0.0000        0.0000        0.0000        0.0000        0.0000        0.0000        0.0000        0.0000        0.0000        0.0000        0.0000        0.0000        0.0000        0.0000        0.0000       17.5738       20.4864       16.5625       17.0924       13.4384       12.0909       11.8835       11.6339       10.9586       10.8756       10.8823        0.0000        0.0000        0.0000        0.0000        0.0000        0.0000        0.0000        0.0000        0.0000        0.0000        0.0000        0.0000        0.0000        0.0000        0.0000        0.0000        0.0000        0.0000        0.0000       15.2906       15.0255       13.6395       13.4615       13.7214       14.9589       14.5768       15.4143       15.9685       16.3351       19.8180       20.3460       17.8169       13.9606        7.7027        5.0749        3.4836        2.5548        0.3254        0.2968        0.2662        0.2914        0.1935        0.1498        0.0796        0.0000        0.1432        0.4377        0.2878        0.4535        0.2622        0.1683        0.1072        0.0000        0.0000        0.0000        0.0000        0.0000        0.0000        0.0000        0.0000        0.0000        0.0000        0.0000        0.0000        0.0000        0.0000        0.0000        0.0000        0.0000        0.0000        0.0000        0.0000        0.0000        0.0000       30.1005       27.0980       28.5731        0.0000       72.6140       87.5515        0.0000        0.0000        0.0000        0.0000        0.0000        0.0000        0.0000        0.0000        0.0000        0.0000        0.0000        0.0000        0.0000        0.0000        0.0000        0.0000        0.0000        0.0000        0.0000        0.0000        0.0000        0.0000        0.0000        0.0000        0.0000        0.0000        0.0000        0.0000        0.0000        0.0000        0.0000        0.0000        0.0000        0.0000        0.0000        0.0000        0.0000        0.0000        0.0000        0.0000        0.0000        0.0000        0.0000        0.0000        0.0000        0.0000        0.0000        0.0000        0.0000        0.0000        0.0000        0.0000        0.0000        0.0000        0.0000
        0.0000        0.0000        0.0000        0.0000        0.0000        0.0000        0.0000        0.0000        0.0000        0.0000        0.0000        0.0000        0.0000        0.0000        0.0000        0.0000        0.0000        0.0000        0.0000        0.0000        0.0000        0.0000        0.0000        0.0000        0.0000        0.0000        0.0000        0.0000        0.0000        0.0000        0.0000        0.0000        0.0000        0.0000        0.0000        0.0000        0.0000        0.0000        0.0000        0.0000        0.0000        0.0000        0.0000        0.0000        0.0000        0.0000        0.0000        0.0000        0.0000        0.0000        0.0000        0.0000        0.0000        0.0000        0.0000        0.0000        0.0000        0.0000        0.0000        0.0000        0.0000        0.0000        0.0000        0.0000        0.0000        0.0000        0.0000        0.0000        0.0000        0.0000        0.0000        0.0000        0.0000        0.0000        0.0000        0.0000        0.0000        0.0000        0.0000        0.0000        0.0000        0.0000        0.0000        0.0000        0.0000        0.0000        0.0000        0.0000        0.0000        0.0000        0.0000        0.0000        0.0000        0.0000        0.0000        0.0000        0.0000        0.0000        0.0000        0.0000        0.0000        0.0000        0.0000        0.0000        0.0000        8.6803        6.7169        8.8456        9.6437        8.1984        8.6253        9.6281        8.4633        8.0712        7.7024        0.0000        0.0000        0.0000        0.0000        0.0000        0.0000        0.0000        0.0000        0.0000        0.0000        0.0000        0.0000        0.0000        0.0000        0.0000        0.0000        0.0000        0.0000       13.5646       13.2274       12.6692       12.1012       11.3316       12.6393       16.3958       18.4911       18.7144       19.1584       22.4103       22.8508       19.3374       15.4748        4.9472       19.6415        1.7206        1.1682        0.0060        0.0000        0.0000        0.0000        1.0553        2.5172        1.4405        1.4235        1.4865        1.7367        1.3867        1.4393        4.6200        6.0900        0.0000        0.0000        0.0000        0.0000        0.0000        0.0000        0.0000        0.0000        0.0000        0.0000        0.0000        0.0000        0.0000        0.0000        0.0000        0.0000        0.0000        0.0000        0.0000        0.0000        0.0000        0.0000        0.0000        0.0000       40.5636       42.3623        0.0000       62.8200       62.0700        0.0000        0.0000        0.0000        0.0000        0.0000        0.0000        0.0000        0.0000        0.0000        0.0000        0.0000        0.0000        0.0000        0.0000        0.0000        0.0000        0.0000        0.0000        0.0000        0.0000        0.0000        0.0000        0.0000        0.0000        0.0000        0.0000        0.0000        0.0000        0.0000        0.0000        0.0000        0.0000        0.0000        0.0000        0.0000        0.0000        0.0000        0.0000        0.0000        0.0000        0.0000        0.0000        0.0000        0.0000        0.0000        0.0000        0.0000        0.0000        0.0000        0.0000        0.0000        0.0000        0.0000        0.0000        0.0000
        0.0000        0.0000        0.0000        0.0000        0.0000        0.0000        0.0000        0.0000        0.0000        0.0000        0.0000        0.0000        0.0000        0.0000        0.0000        0.0000        0.0000        0.0000        0.0000        0.0000        0.0000        0.0000        0.0000        0.0000        0.0000        0.0000        0.0000        0.0000        0.0000        0.0000        0.0000        0.0000        0.0000        0.0000        0.0000        0.0000        0.0000        0.0000        0.0000        0.0000        0.0000        0.0000        0.0000        0.0000        0.0000        0.0000        0.0000        0.0000        0.0000        0.0000        0.0000        0.0000        0.0000        0.0000        0.0000        0.0000        0.0000        0.0000        0.0000        0.0000        0.0000        0.0000        0.0000        0.0000        0.0000        0.0000        0.0000        0.0000        0.0000        0.0000        0.0000        0.0000        0.0000        0.0000        0.0000        0.0000        0.0000        0.0000        0.0000        0.0000        0.0000        0.0000        0.0000        0.0000        0.0000        0.0000        0.0000        0.0000        0.0000        0.0000        0.0000        0.0000        0.0000        0.0000        0.0000        0.0000        0.0000        0.0000        0.0000        0.0000        0.0000        0.0000        0.0000        0.0000        0.0000        0.0000        5.9487        6.1270        6.2596        6.9322        7.5336        6.4036        6.3319        6.0072        5.4315        0.0000        0.0000        0.0000        0.0000        0.0000        0.0000        0.0000        0.0000        0.0000        0.0000        0.0000        0.0000        0.0000        0.0000        0.0000        0.0000        0.0000        0.0000        0.0000        0.0000       12.0690       10.0212       10.3121       12.0420       15.7702       17.7610       20.9565       20.0343       22.7799       24.3628       21.5430       15.8606        5.2883       26.1771        1.4497        1.3132        0.1134        0.0000        0.0158        0.1938        0.9833        1.9667        1.4400        1.5815        1.9535        0.0000        0.0000        3.2666        0.0000        0.0000        0.0000        0.0000        0.0000        0.0000        0.0000        0.0000        0.0000        0.0000        0.0000        0.0000        0.0000        0.0000        0.0000        0.0000        0.0000        0.0000        0.0000        0.0000        0.0000        0.0000        0.0000        0.0000        0.0000        0.0000       54.2694       59.2010        0.0000        0.0000        0.0000        0.0000        0.0000        0.0000        0.0000        0.0000        0.0000        0.0000        0.0000        0.0000        0.0000        0.0000        0.0000        0.0000        0.0000        0.0000        0.0000        0.0000        0.0000        0.0000        0.0000        0.0000        0.0000        0.0000        0.0000        0.0000        0.0000        0.0000        0.0000        0.0000        0.0000        0.0000        0.0000        0.0000        0.0000        0.0000        0.0000        0.0000        0.0000        0.0000        0.0000        0.0000        0.0000        0.0000        0.0000        0.0000        0.0000        0.0000        0.0000        0.0000        0.0000        0.0000        0.0000        0.0000        0.0000        0.0000
[truncated: 212,709 more chars]
