# Supplementary material for: Multidimensional evaluation of the TRMM 3B43V7 satellite-based precipitation product in mainland China from 1998–2016
Source: PeerJ. 2020 Feb 20;8:e8615. doi: 10.7717/peerj.8615 (PMC7036276; doi:10.7717/peerj.8615)
Supplement: Supplemental Information 2 [file peerj-08-8615-s002.zip › TRMM_3B43 data/TRMM 3B43 data-Year-Month/2012-01.txt]

ncols         249
nrows         175
xllcorner     73.250
yllcorner     6.500
cellsize      0.25000
        0.0000        0.0000        0.0000        0.0000        0.0000        0.0000        0.0000        0.0000        0.0000        0.0000        0.0000        0.0000        0.0000        0.0000        0.0000        0.0000        0.0000        0.0000        0.0000        0.0000        0.0000        0.0000        0.0000        0.0000        0.0000        0.0000        0.0000        0.0000        0.0000        0.0000        0.0000        0.0000        0.0000        0.0000        0.0000        0.0000        0.0000        0.0000        0.0000        0.0000        0.0000        0.0000        0.0000        0.0000        0.0000        0.0000        0.0000        0.0000        0.0000        0.0000        0.0000        0.0000        0.0000        0.0000        0.0000        0.0000        0.0000        0.0000        0.0000        0.0000        0.0000        0.0000        0.0000        0.0000        0.0000        0.0000        0.0000        0.0000        0.0000        0.0000        0.0000        0.0000        0.0000        0.0000        0.0000        0.0000        0.0000        0.0000        0.0000        0.0000        0.0000        0.0000        0.0000        0.0000        0.0000        0.0000        0.0000        0.0000        0.0000        0.0000        0.0000        0.0000        0.0000        0.0000        0.0000        0.0000        0.0000        0.0000        0.0000        0.0000        0.0000        0.0000        0.0000        0.0000        0.0000        0.0000        0.0000        0.0000        0.0000        0.0000        0.0000        0.0000        0.0000        0.0000        0.0000        0.0000        0.0000        0.0000        0.0000        0.0000        0.0000        0.0000        0.0000        0.0000        0.0000        0.0000        0.0000        0.0000        0.0000        0.0000        0.0000        0.0000        0.0000        0.0000        0.0000        0.0000        0.0000        0.0000        0.0000        0.0000        0.0000        0.0000        0.0000        0.0000        0.0000        0.0000        0.0000        0.0000        0.0000        0.0000        0.0000        0.0000        0.0000        0.0000        0.0000        0.0000        0.0000        0.0000        0.0000        0.0000        0.0000        0.0000        0.0000        0.0000        0.0000        0.0000        0.0000        0.0000        0.0000        0.0000        0.0000        0.0000        0.0000        5.6489        5.0949        4.6767        0.0000        0.0000        0.0000        4.0934        4.2558        4.7556        5.3422        5.4827        7.9029        7.0229        6.1864        6.1180        5.4274        4.4133        4.2571        3.9274        4.0166        3.9891        3.7444        3.7159        3.4452        3.1365        3.1661        3.1563        2.7073        2.1992        2.2140        2.3769        2.1797        2.1586        2.0229        2.2218        2.0912        2.5419        2.7635        2.7682        2.7170        2.7888        2.8141        2.8510        2.8678        3.0197        3.3383        0.0000        0.0000        0.0000        0.0000        0.0000        0.0000        0.0000        0.0000        0.0000        0.0000        0.0000        0.0000        0.0000        0.0000        0.0000        0.0000        0.0000        0.0000        0.0000        0.0000        0.0000        0.0000        0.0000        0.0000        0.0000        0.0000        0.0000        0.0000        0.0000        0.0000
        0.0000        0.0000        0.0000        0.0000        0.0000        0.0000        0.0000        0.0000        0.0000        0.0000        0.0000        0.0000        0.0000        0.0000        0.0000        0.0000        0.0000        0.0000        0.0000        0.0000        0.0000        0.0000        0.0000        0.0000        0.0000        0.0000        0.0000        0.0000        0.0000        0.0000        0.0000        0.0000        0.0000        0.0000        0.0000        0.0000        0.0000        0.0000        0.0000        0.0000        0.0000        0.0000        0.0000        0.0000        0.0000        0.0000        0.0000        0.0000        0.0000        0.0000        0.0000        0.0000        0.0000        0.0000        0.0000        0.0000        0.0000        0.0000        0.0000        0.0000        0.0000        0.0000        0.0000        0.0000        0.0000        0.0000        0.0000        0.0000        0.0000        0.0000        0.0000        0.0000        0.0000        0.0000        0.0000        0.0000        0.0000        0.0000        0.0000        0.0000        0.0000        0.0000        0.0000        0.0000        0.0000        0.0000        0.0000        0.0000        0.0000        0.0000        0.0000        0.0000        0.0000        0.0000        0.0000        0.0000        0.0000        0.0000        0.0000        0.0000        0.0000        0.0000        0.0000        0.0000        0.0000        0.0000        0.0000        0.0000        0.0000        0.0000        0.0000        0.0000        0.0000        0.0000        0.0000        0.0000        0.0000        0.0000        0.0000        0.0000        0.0000        0.0000        0.0000        0.0000        0.0000        0.0000        0.0000        0.0000        0.0000        0.0000        0.0000        0.0000        0.0000        0.0000        0.0000        0.0000        0.0000        0.0000        0.0000        0.0000        0.0000        0.0000        0.0000        0.0000        0.0000        0.0000        0.0000        0.0000        0.0000        0.0000        0.0000        0.0000        0.0000        0.0000        0.0000        0.0000        0.0000        0.0000        0.0000        0.0000        0.0000        0.0000        0.0000        0.0000        0.0000        0.0000        0.0000        0.0000        0.0000        0.0000        0.0000        0.0000        5.9003        5.4072        4.9530        3.7064        3.3834        3.1712        3.4486        3.9348        4.3390        5.1246        5.1301        5.1539        6.6098        5.6078        5.3175        7.1717        5.0948        3.8622        3.7915        3.9019        3.5853        3.4895        3.0580        3.2342        3.0558        3.0563        2.8426        2.7681        2.3075        2.3132        2.0926        2.2857        2.1675        2.0721        2.8871        1.4759        1.2091        2.3173        3.0319        2.9554        2.9238        2.7184        2.8521        2.8699        2.8111        2.8892        3.3595        4.5302        4.6669        4.7267        5.2308        5.5684        4.6662        4.5822        0.0000        0.0000        0.0000        0.0000        0.0000        0.0000        0.0000        0.0000        0.0000        0.0000        0.0000        0.0000        0.0000        0.0000        0.0000        0.0000        0.0000        0.0000        0.0000        0.0000        0.0000        0.0000        0.0000
        0.0000        0.0000        0.0000        0.0000        0.0000        0.0000        0.0000        0.0000        0.0000        0.0000        0.0000        0.0000        0.0000        0.0000        0.0000        0.0000        0.0000        0.0000        0.0000        0.0000        0.0000        0.0000        0.0000        0.0000        0.0000        0.0000        0.0000        0.0000        0.0000        0.0000        0.0000        0.0000        0.0000        0.0000        0.0000        0.0000        0.0000        0.0000        0.0000        0.0000        0.0000        0.0000        0.0000        0.0000        0.0000        0.0000        0.0000        0.0000        0.0000        0.0000        0.0000        0.0000        0.0000        0.0000        0.0000       12.0586        0.0000       10.3260        7.1646        0.0000        0.0000        0.0000        0.0000        0.0000        0.0000        0.0000        0.0000        0.0000        0.0000        0.0000        0.0000        0.0000        0.0000        0.0000        0.0000        0.0000        0.0000        0.0000        0.0000        0.0000        0.0000        0.0000        0.0000        0.0000        0.0000        0.0000        0.0000        0.0000        0.0000        0.0000        0.0000        0.0000        0.0000        0.0000        0.0000        0.0000        0.0000        0.0000        0.0000        0.0000        0.0000        0.0000        0.0000        0.0000        0.0000        0.0000        0.0000        0.0000        0.0000        0.0000        0.0000        0.0000        0.0000        0.0000        0.0000        0.0000        0.0000        0.0000        0.0000        0.0000        0.0000        0.0000        0.0000        0.0000        0.0000        0.0000        0.0000        0.0000        0.0000        0.0000        0.0000        0.0000        0.0000        0.0000        0.0000        0.0000        0.0000        0.0000        0.0000        0.0000        0.0000        0.0000        0.0000        0.0000        0.0000        0.0000        0.0000        0.0000        0.0000        0.0000        0.0000        0.0000        0.0000        0.0000        0.0000        0.0000        0.0000        0.0000        0.0000        0.0000        0.0000        0.0000        0.0000        0.0000        0.0000        0.0000        0.0000        0.0000        0.0000        0.0000        0.0000        4.8576        4.8811        4.4491        3.7233        3.1704        3.2971        3.4482        3.7483        4.2571        4.5751        5.2185        5.6599        5.2886        5.9489        5.6892        5.1751        6.6675        5.2310        3.7939        3.3093        2.7501        2.6525        2.8149        2.5426        2.8314        2.8721        2.9659        2.6737        3.0738        2.1028        1.9627        1.9506        2.1606        2.1259        2.0308        2.4943        1.2739        3.7470        2.6224        3.3088        3.2203        3.0004        2.8340        2.7529        2.7520        2.6662        2.6939        2.9485        3.7453        4.4341        4.2990        4.4830        4.7125        4.8182        4.1566        7.6494        0.0000        0.0000        0.0000        0.0000        0.0000        0.0000        0.0000        0.0000        0.0000        0.0000        0.0000        0.0000        0.0000        0.0000        0.0000        0.0000        0.0000        0.0000        0.0000        0.0000        0.0000        0.0000
        0.0000        0.0000        0.0000        0.0000        0.0000        0.0000        0.0000        0.0000        0.0000        0.0000        0.0000        0.0000        0.0000        0.0000        0.0000        0.0000        0.0000        0.0000        0.0000        0.0000        0.0000        0.0000        0.0000        0.0000        0.0000        0.0000        0.0000        0.0000        0.0000        0.0000        0.0000        0.0000        0.0000        0.0000        0.0000        0.0000        0.0000        0.0000        0.0000        0.0000        0.0000        0.0000        0.0000        0.0000        0.0000        0.0000        0.0000        0.0000        0.0000        0.0000        0.0000        0.0000        0.0000       17.8520       15.6625       12.2863       12.9380        9.2371        6.5586        1.7703        0.0000        0.0000        0.0000        0.0000        0.0000        0.0000        0.0000        0.0000        0.0000        0.0000        0.0000        0.0000        0.0000        0.0000        0.0000        0.0000        0.0000        0.0000        0.0000        0.0000        0.0000        0.0000        0.0000        0.0000        0.0000        0.0000        0.0000        0.0000        0.0000        0.0000        0.0000        0.0000        0.0000        0.0000        0.0000        0.0000        0.0000        0.0000        0.0000        0.0000        0.0000        0.0000        0.0000        0.0000        0.0000        0.0000        0.0000        0.0000        0.0000        0.0000        0.0000        0.0000        0.0000        0.0000        0.0000        0.0000        0.0000        0.0000        0.0000        0.0000        0.0000        0.0000        0.0000        0.0000        0.0000        0.0000        0.0000        0.0000        0.0000        0.0000        0.0000        0.0000        0.0000        0.0000        0.0000        0.0000        0.0000        0.0000        0.0000        0.0000        0.0000        0.0000        0.0000        0.0000        0.0000        0.0000        0.0000        0.0000        0.0000        0.0000        0.0000        0.0000        0.0000        0.0000        0.0000        0.0000        0.0000        0.0000        0.0000        0.0000        0.0000        0.0000        0.0000        0.0000        0.0000        0.0000        0.0000        0.0000        0.0000        0.0000        2.7447        3.9553        3.7009        4.0602        3.3421        2.8780        3.0565        3.3377        3.7922        4.3588        4.6855        5.9124        6.3406        5.6599        5.8289        6.1768        4.1421        3.5393        3.4188        2.9814        2.7410        2.0254        1.7164        1.7862        2.0235        2.4870        2.7538        2.7939        2.6387        2.8849        2.0391        1.9522        2.0223        2.1508        2.0449        1.7750        1.6884        1.2354        2.6882        1.9606        3.8244        3.0709        2.9930        2.7485        2.4300        2.3911        2.3789        2.6988        2.7937        3.6710        4.0221        4.2707        4.1716        4.0747        3.9942        3.8848        6.0569        7.8662        3.5843        0.0000        0.0000        0.0000        0.0000        0.0000        0.0000        0.0000        0.0000        0.0000        0.0000        0.0000        0.0000        0.0000        0.0000        0.0000        0.0000        0.0000        0.0000        0.0000        0.0000
        0.0000        0.0000        0.0000        0.0000        0.0000        0.0000        0.0000        0.0000        0.0000        0.0000        0.0000        0.0000        0.0000        0.0000        0.0000        0.0000        0.0000        0.0000        0.0000        0.0000        0.0000        0.0000        0.0000        0.0000        0.0000        0.0000        0.0000        0.0000        0.0000        0.0000        0.0000        0.0000        0.0000        0.0000        0.0000        0.0000        0.0000        0.0000        0.0000        0.0000        0.0000        0.0000        0.0000        0.0000        0.0000        0.0000        0.0000        0.0000        0.0000        0.0000        0.0000        0.0000        0.0000       11.8845       11.5418       13.0052       11.6310       11.3660        8.5828        2.9255        0.0000        0.0000        0.0000        0.0000        0.0000        0.0000        0.0000        0.0000        0.0000        0.0000        0.0000        0.0000        0.0000        0.0000        0.0000        0.0000        0.0000        0.0000        0.0000        0.0000        0.0000        0.0000        0.0000        0.0000        0.0000        0.0000        0.0000        0.0000        0.0000        0.0000        0.0000        0.0000        0.0000        0.0000        0.0000        0.0000        0.0000        0.0000        0.0000        0.0000        0.0000        0.0000        0.0000        0.0000        0.0000        0.0000        0.0000        0.0000        0.0000        0.0000        0.0000        0.0000        0.0000        0.0000        0.0000        0.0000        0.0000        0.0000        0.0000        0.0000        0.0000        0.0000        0.0000        0.0000        0.0000        0.0000        0.0000        0.0000        0.0000        0.0000        0.0000        0.0000        0.0000        0.0000        0.0000        0.0000        0.0000        0.0000        0.0000        0.0000        0.0000        0.0000        0.0000        0.0000        0.0000        0.0000        0.0000        0.0000        0.0000        0.0000        0.0000        0.0000        0.0000        0.0000        0.0000        0.0000        0.0000        0.0000        0.0000        0.0000        0.0000        0.0000        0.0000        0.0000        0.0000        0.0000        0.0000        0.0000        0.0000        0.0000        3.0386        2.2227        2.0447        2.4711        2.3381        2.6297        2.7060        2.6007        3.4448        5.3399        4.9107        5.6970        6.0318        4.6034        4.7676        4.3728        3.3979        2.6668        2.5574        2.4931        2.1612        1.7859        1.6683        1.8092        1.9877        2.0899        2.0989        2.1375        2.0976        2.1964        1.9586        1.9374        2.1135        2.1101        1.9573        1.7589        1.7055        1.2821        1.5009        2.1922        3.7254        4.1947        2.8152        2.5044        2.2565        1.9343        1.9290        2.2249        2.4407        3.3889        3.7854        3.7863        3.9793        3.1506        3.0792        2.7567        2.5697        5.2880        4.0838        2.3172        1.4644        0.0000        0.0000        0.0000        0.0000        0.0000        0.0000        0.0000        0.0000        0.0000        0.0000        0.0000        0.0000        0.0000        0.0000        0.0000        0.0000        0.0000        0.0000
        0.0000        0.0000        0.0000        0.0000        0.0000        0.0000        0.0000        0.0000        0.0000        0.0000        0.0000        0.0000        0.0000        0.0000        0.0000        0.0000        0.0000        0.0000        0.0000        0.0000        0.0000        0.0000        0.0000        0.0000        0.0000        0.0000        0.0000        0.0000        0.0000        0.0000        0.0000        0.0000        0.0000        0.0000        0.0000        0.0000        0.0000        0.0000        0.0000        0.0000        0.0000        0.0000        0.0000        0.0000        0.0000        0.0000        0.0000        0.0000        0.0000        0.0000       17.8133       12.9690       12.5999       12.7663       11.2879       12.7637       11.4776        9.5845        7.3513        2.3184        1.9561        1.8142        0.0000        0.0000        0.0000        0.0000        0.0000        0.0000        0.0000        0.0000        0.0000        0.0000        0.0000        0.0000        0.0000        0.0000        0.0000        0.0000        0.0000        0.0000        0.0000        0.0000        0.0000        0.0000        0.0000        0.0000        0.0000        0.0000        0.0000        0.0000        0.0000        0.0000        0.0000        0.0000        0.0000        0.0000        0.0000        0.0000        0.0000        0.0000        0.0000        0.0000        0.0000        0.0000        0.0000        0.0000        0.0000        0.0000        0.0000        0.0000        0.0000        0.0000        0.0000        0.0000        0.0000        0.0000        0.0000        0.0000        0.0000        0.0000        0.0000        0.0000        0.0000        0.0000        0.0000        0.0000        0.0000        0.0000        0.0000        0.0000        0.0000        0.0000        0.0000        0.0000        0.0000        0.0000        0.0000        0.0000        0.0000        0.0000        0.0000        0.0000        0.0000        0.0000        0.0000        0.0000        0.0000        0.0000        0.0000        0.0000        0.0000        0.0000        0.0000        0.0000        0.0000        0.0000        0.0000        0.0000        0.0000        0.0000        0.0000        0.0000        0.0000        0.0000        0.0000        0.0000        0.0000        0.0000        0.0000        3.4584        2.8796        1.7948        1.8387        1.9057        1.7083        2.1717        2.3266        2.4739        2.8201        3.5882        4.3561        4.7412        4.6761        3.6588        3.3969        3.2851        3.0117        2.6597        2.4947        2.3260        1.9143        1.2769        1.1135        1.1197        1.9038        2.0956        1.8599        1.8432        1.7105        1.5944        1.9194        1.9841        1.9531        1.9389        1.7529        1.6849        1.5076        1.3049        1.7508        2.1115        1.9486        1.9792        2.1904        2.7627        2.2200        1.9357        1.9343        2.0512        2.2437        2.9904        3.4299        3.7679        3.4299        2.8196        2.7202        2.5489        2.0992        1.4719        1.1998        0.9342        0.8156        0.0000        0.0000        0.0000        0.0000        0.0000        0.0000        0.0000        0.0000        0.0000        0.0000        0.0000        0.0000        0.0000        0.0000       11.0557       11.7393       10.9904        0.0000
        0.0000        0.0000        0.0000        0.0000        0.0000        0.0000        0.0000        0.0000        0.0000        0.0000        0.0000        0.0000        0.0000        0.0000        0.0000        0.0000        0.0000        0.0000        0.0000        0.0000        0.0000        0.0000        0.0000        0.0000        0.0000        0.0000        0.0000        0.0000        0.0000        0.0000        0.0000        0.0000        0.0000        0.0000        0.0000        0.0000        0.0000        0.0000        0.0000        0.0000        0.0000        0.0000        0.0000        0.0000        0.0000        0.0000        0.0000        0.0000       15.6993       17.0154       15.6002       12.3494       12.1242       12.1651       11.8029       11.7083       10.3947        9.1350        8.0242        5.2216        3.8998        3.9585        2.9382        0.0000        0.0000        0.0000        0.0000        0.0000        0.0000        0.0000        0.0000        0.0000        0.0000        0.0000        0.0000        0.0000        0.0000        0.0000        0.0000        0.0000        0.0000        0.0000        0.0000        0.0000        0.0000        0.0000        0.0000        0.0000        0.0000        0.0000        0.0000        0.0000        0.0000        0.0000        0.0000        0.0000        0.0000        0.0000        0.0000        0.0000        0.0000        0.0000        0.0000        0.0000        0.0000        0.0000        0.0000        0.0000        0.0000        0.0000        0.0000        0.0000        0.0000        0.0000        0.0000        0.0000        0.0000        0.0000        0.0000        0.0000        0.0000        0.0000        0.0000        0.0000        0.0000        0.0000        0.0000        0.0000        0.0000        0.0000        0.0000        0.0000        0.0000        0.0000        0.0000        0.0000        0.0000        0.0000        0.0000        0.0000        0.0000        0.0000        0.0000        0.0000        0.0000        0.0000        0.0000        0.0000        0.0000        0.0000        0.0000        0.0000        0.0000        0.0000        0.0000        0.0000        0.0000        0.0000        0.0000        0.0000        0.0000        0.0000        0.0000        0.0000        0.0000        0.0000        0.0000        0.0000        3.4659        3.0826        2.5662        2.0519        1.7823        1.7751        1.5098        2.0696        2.2553        2.4037        2.8031        2.8779        3.3874        3.6703        3.9134        3.7642        3.5229        3.0720        3.1763        3.0973        2.9454        2.5133        2.0215        1.2250        0.9309        0.7540        1.1923        1.8880        1.7173        1.5343        1.3762        1.4802        1.9585        1.8784        1.6951        1.7467        1.5865        1.5343        1.6815        1.9804        2.2340        2.3320        1.8740        2.0813        2.1772        2.8666        2.3678        2.2782        1.8930        2.1167        2.1332        2.9038        3.6096        3.4812        3.2682        2.5962        2.4760        2.4046        2.0852        1.3246        1.2366        0.8484        0.3920        0.1511        0.0000        0.0000        0.0000        0.0000        0.0000        0.0000        0.0000        0.0000        0.0000        5.0195        6.7135        6.9310        7.3168        9.9602       13.1420       12.2055       12.7313
        0.0000        0.0000        0.0000        0.0000        0.0000        0.0000        0.0000        0.0000        0.0000        0.0000        0.0000        0.0000        0.0000        0.0000        0.0000        0.0000        0.0000        0.0000        0.0000        0.0000        0.0000        0.0000        0.0000        0.0000        0.0000        0.0000        0.0000        0.0000        0.0000        0.0000        0.0000        0.0000        0.0000        0.0000        0.0000        0.0000        0.0000        0.0000        0.0000        0.0000        0.0000        0.0000        0.0000        0.0000        0.0000        0.0000        0.0000        0.0000       16.9789       15.8374       14.0275       11.3435       10.2698       10.4827        8.5697        9.6169        8.2510        8.2538        8.6628        5.2129        4.0743        3.2324        2.0124        0.1915        0.0257        0.9690        1.2125        0.0000        0.0000        0.0000        0.0000        0.0000        0.0000        0.0000        0.0000        0.0000        0.0000        0.0000        0.0000        0.0000        0.0000        0.0000        0.0000        0.0000        0.0000        0.0000        0.0000        0.0000        0.0000        0.0000        0.0000        0.0000        0.0000        0.0000        0.0000        0.0000        0.0000        0.0000        0.0000        0.0000        0.0000        0.0000        0.0000        0.0000        0.0000        0.0000        0.0000        0.0000        0.0000        0.0000        0.0000        0.0000        0.0000        0.0000        0.0000        0.0000        0.0000        0.0000        0.0000        0.0000        0.0000        0.0000        0.0000        0.0000        0.0000        0.0000        0.0000        0.0000        0.0000        0.0000        0.0000        0.0000        0.0000        0.0000        0.0000        0.0000        0.0000        0.0000        0.0000        0.0000        0.0000        0.0000        0.0000        0.0000        0.0000        0.0000        0.0000        0.0000        0.0000        0.0000        0.0000        0.0000        0.0000        0.0000        0.0000        0.0000        0.0000        0.0000        0.0000        0.0000        0.0000        0.0000        0.0000        0.0000        0.0000        0.0000        0.0000        0.0000        2.5801        3.1490        2.6955        2.2406        2.1421        1.7803        1.6340        2.1824        2.2667        2.3902        2.6285        3.0036        3.1781        3.3114        3.4527        3.4075        3.5605        3.4408        3.3840        3.4080        3.1687        2.7152        2.2448        1.5470        1.1021        0.7152        1.1052        1.5223        1.4975        1.3862        1.2325        1.7658        1.7810        1.6700        1.5141        1.5112        1.4971        1.4634        1.7463        1.7446        1.4078        1.4534        1.4902        1.4500        1.9464        2.4054        3.0732        2.2150        2.0384        1.9733        2.1130        3.0710        3.3659        3.5020        3.2555        2.8146        2.5969        2.4437        2.4200        1.4758        1.2997        1.0894        0.8085        0.0000        0.0000        0.0000        0.0000        0.0000        0.0000        0.4685        0.1627        2.2204        3.0334        7.0440        9.8441        7.8165        8.6930        8.4596        9.8371        0.0000        0.0000
        0.0000        0.0000        0.0000        0.0000        0.0000        0.0000        0.0000        0.0000        0.0000        0.0000        0.0000        0.0000        0.0000        0.0000        0.0000        0.0000        0.0000        0.0000        0.0000        0.0000        0.0000        0.0000        0.0000        0.0000        0.0000        0.0000        0.0000        0.0000        0.0000        0.0000        0.0000        0.0000        0.0000        0.0000        0.0000        0.0000        0.0000        0.0000        0.0000        0.0000        0.0000        0.0000        0.0000        0.0000        0.0000        0.0000        0.0000        0.0000       11.6868        8.8837        8.2849        6.4628        6.0551        5.5375        4.9237        3.3717        2.9515        4.1730        3.8948        4.1151        2.8155        1.9494        1.6860        1.5838        2.5309        4.1200        3.6761        1.3900        1.2438        0.0000        0.0000        0.0000        0.0000        0.0000        0.0000        0.0000        0.0000        0.0000        0.0000        0.0000        0.0000        0.0000        0.0000        0.0000        0.0000        0.0000        0.0000        0.0000        0.0000        0.0000        0.0000        0.0000        0.0000        0.0000        0.0000        0.0000        0.0000        0.0000        0.0000        0.0000        0.0000        0.0000        0.0000        0.0000        0.0000        0.0000        0.0000        0.0000        0.0000        0.0000        0.0000        0.0000        0.0000        0.0000        0.0000        0.0000        0.0000        0.0000        0.0000        0.0000        0.0000        0.0000        0.0000        0.0000        0.0000        0.0000        0.0000        0.0000        0.0000        0.0000        0.0000        0.0000        0.0000        0.0000        0.0000        0.0000        0.0000        0.0000        0.0000        0.0000        0.0000        0.0000        0.0000        0.0000        0.0000        0.0000        0.0000        0.0000        0.0000        0.0000        0.0000        0.0000        0.0000        0.0000        0.0000        0.0000        0.0000        0.0000        0.0000        0.0000        0.0000        0.0000        0.0000        0.0000        0.0000        0.0000        0.0000        0.0000        2.7892        2.7798        3.1321        2.9811        3.5761        2.8719        2.9144        2.4704        2.5468        2.9248        2.5530        2.8132        2.7189        3.0957        4.4337        3.6951        3.8063        3.5968        3.5605        3.9112        3.9588        3.6613        3.0213        2.1179        1.6150        1.1222        1.1847        1.3949        1.3468        1.3103        1.4345        1.6080        1.5920        1.4493        1.2638        1.4429        1.4723        1.4235        1.6055        2.1133        1.8379        1.4280        1.6264        0.9219        0.9693        1.0964        1.6424        4.1856        1.4702        1.9726        1.5631        2.4538        2.7951        2.9391        2.7700        3.4000        3.1958        3.1752        3.4411        2.4352        2.0865        1.6374        1.3358        1.0245        0.8187        0.7525        0.4702        0.1106        0.3882        0.5038        0.7448        2.0024        2.5045        3.6198       11.4280        9.8586       14.3063       15.7620       11.1653        0.0000        0.0000
        0.0000        0.0000        0.0000        0.0000        0.0000        0.0000        0.0000        0.0000        0.0000        0.0000        0.0000        0.0000        0.0000        0.0000        0.0000        0.0000        0.0000        0.0000        0.0000        0.0000        0.0000        0.0000        0.0000        0.0000        0.0000        0.0000        0.0000        0.0000        0.0000        0.0000        0.0000        0.0000        0.0000        0.0000        0.0000        0.0000        0.0000        0.0000        0.0000        0.0000        0.0000        0.0000        0.0000        0.0000        0.0000        0.0000        0.0000        0.0000        9.1660        7.7196        6.6869        4.8475        4.4515        4.1898        3.6705        2.4808        2.6157        2.6385        3.7444        5.3216        3.0963        2.0754        1.8308        1.3082        1.2152        2.4256        2.4813        1.0827        1.0708        1.0897        0.0000        0.0000        0.0000        0.0000        0.0000        0.0000        0.0000        0.0000        0.0000        0.0000        0.0000        0.0000        0.0000        0.0000        0.0000        0.0000        0.0000        0.0000        0.0000        0.0000        0.0000        0.0000        0.0000        0.0000        0.0000        0.0000        0.0000        0.0000        0.0000        0.0000        0.0000        0.0000        0.0000        0.0000        0.0000        0.0000        0.0000        0.0000        0.0000        0.0000        0.0000        0.0000        0.0000        0.0000        0.0000        0.0000        0.0000        0.0000        0.0000        0.0000        0.0000        0.0000        0.0000        0.0000        0.0000        0.0000        0.0000        0.0000        0.0000        0.0000        0.0000        0.0000        0.0000        0.0000        0.0000        0.0000        0.0000        0.0000        0.0000        0.0000        0.0000        0.0000        0.0000        0.0000        0.0000        0.0000        0.0000        0.0000        0.0000        0.0000        0.0000        0.0000        0.0000        0.0000        0.0000        0.0000        0.0000        0.0000        0.0000        0.0000        0.0000        0.0000        0.0000        0.0000        0.0000        0.0000        0.0000        0.0000        0.0000        1.8755        2.2184        3.3047        2.9288        2.3208        0.0000        2.0884        2.2270        2.2984        0.0000        0.0000        0.0000        2.4137        3.2385        3.2446        3.3527        3.1848        3.5087        3.9553        3.6754        3.7027        3.0938        2.5352        2.5874        1.9584        1.2694        1.4013        1.2643        1.2983        1.3558        1.5012        1.2837        1.1702        1.0507        1.3408        1.3475        1.3509        1.5002        1.7058        1.7815        1.3700        1.1985        0.6552        0.5449        0.7285        1.4005        3.9962        4.6459        1.7313        1.9113        2.5583        2.8987        2.9562        2.8199        3.2497        3.2166        3.0807        3.4614        2.7936        2.3718        1.9386        1.7893        1.2251        1.3189        1.0993        0.6221        0.3452        0.3639        0.1321        0.6376        1.7843        3.4406        5.4452        7.4819        7.8959       10.6913       11.9434       14.0496        0.0000        0.0000
        0.0000        0.0000        0.0000        0.0000        0.0000        0.0000        0.0000        0.0000        0.0000        0.0000        0.0000        0.0000        0.0000        0.0000        0.0000        0.0000        0.0000        0.0000        0.0000        0.0000        0.0000        0.0000        0.0000        0.0000        0.0000        0.0000        0.0000        0.0000        0.0000        0.0000        0.0000        0.0000        0.0000        0.0000        0.0000        0.0000        0.0000        0.0000        1.0498        0.9583        0.7321        0.0000        0.0000        0.0000        0.0000        0.0000        0.0000        0.0000        7.0589        8.4174        9.4422        5.7784        5.2987        5.0047        4.4553        2.6366        2.7370        5.7516        5.3511        2.6610        2.2122        1.8821        1.7403        1.3839        1.2434        1.1342        1.1772        1.3526        1.3385        1.2562        0.0000        0.0000        0.0000        0.0000        0.0000        0.0000        0.0000        0.0000        0.0000        0.0000        0.0000        0.0000        0.0000        0.0000        0.0000        0.0000        0.0000        0.0000        0.0000        0.0000        0.0000        0.0000        0.0000        0.0000        0.0000        0.0000        0.0000        0.0000        0.0000        0.0000        0.0000        0.0000        0.0000        0.0000        0.0000        0.0000        0.0000        0.0000        0.0000        0.0000        0.0000        0.0000        0.0000        0.0000        0.0000        0.0000        0.0000        0.0000        0.0000        0.0000        0.0000        0.0000        0.0000        0.0000        0.0000        0.0000        0.0000        0.0000        0.0000        0.0000        0.0000        0.0000        0.0000        0.0000        0.0000        0.0000        0.0000        0.0000        0.0000        0.0000        0.0000        0.0000        0.0000        0.0000        0.0000        0.0000        0.0000        0.0000        0.0000        0.0000        0.0000        0.0000        0.0000        0.0000        0.0000        0.0000        0.0000        0.0000        0.0000        0.0000        0.0000        0.0000        0.0000        0.0000        0.0000        0.0000        0.0000        0.0000        0.0000        0.0000        0.0000        0.0000        0.0000        0.0000        0.0000        0.0000        0.0000        0.0000        0.0000        0.0000        0.0000        0.0000        0.0000        3.3040        4.7975        4.7287        3.2037        3.9050        3.4118        3.5414        4.5369        4.7094        3.6227        2.8487        2.0139        1.5840        1.2882        1.3121        1.2953        1.3690        1.2593        1.0219        0.9743        1.2257        1.2147        1.2101        1.2119        1.4438        1.3100        1.2313        1.0718        0.5817        0.5576        0.7070        0.8688        2.1790        8.0913        4.1736        1.9892        2.6783        2.8796        3.3274        3.0308        3.1844        3.0295        2.8346        3.0388        2.5834        2.3317        2.3815        1.9683        1.4878        1.2150        1.1563        0.9745        0.2167        0.1161        0.2678        1.1659        1.9829        2.7164        4.9818        4.8453        6.9335        9.6114       10.3673        0.0000        0.0000        0.0000
        0.0000        0.0000        0.0000        0.0000        0.0000        0.0000        0.0000        0.0000        0.0000        0.0000        0.0000        0.0000        0.0000        0.0000        0.0000        0.0000        0.0000        0.0000        0.0000        0.0000        0.0000        0.0000        0.0000        0.0000        0.0000        0.0000        0.0000        0.0000        0.0000        0.0000        0.0000        0.0000        0.0000        0.0000        0.0000        0.0000        0.0000        0.0000        1.0602        1.2814        1.1823        1.2108        1.5800        4.3802        4.9204        4.9105        5.4073        5.3582       12.2598       12.2514       11.6103        7.4922        5.8839        4.9072        3.1768        2.9440        2.7072        2.8420        1.8772        2.7022        4.9930        3.9424        3.4329        2.7067        1.5039        1.4474        1.4452        1.7124        1.7149        1.5731        1.3299        0.9391        0.0000        0.0000        0.0000        0.0000        0.0000        0.0000        0.0000        0.0000        0.0000        0.0000        0.0000        0.0000        0.0000        0.0000        0.0000        0.0000        0.0000        0.0000        0.0000        0.0000        0.0000        0.0000        0.0000        0.0000        0.0000        0.0000        0.0000        0.0000        0.0000        0.0000        0.0000        0.0000        0.0000        0.0000        0.0000        0.0000        0.0000        0.0000        0.0000        0.0000        0.0000        0.0000        0.0000        0.0000        0.0000        0.0000        0.0000        0.0000        0.0000        0.0000        0.0000        0.0000        0.0000        0.0000        0.0000        0.0000        0.0000        0.0000        0.0000        0.0000        0.0000        0.0000        0.0000        0.0000        0.0000        0.0000        0.0000        0.0000        0.0000        0.0000        0.0000        0.0000        0.0000        0.0000        0.0000        0.0000        0.0000        0.0000        0.0000        0.0000        0.0000        0.0000        0.0000        0.0000        0.0000        0.0000        0.0000        0.0000        0.0000        0.0000        0.0000        0.0000        0.0000        0.0000        0.0000        0.0000        0.0000        0.0000        0.0000        0.0000        0.0000        0.0000        0.0000        0.0000        0.0000        0.0000        0.0000        0.0000        0.0000        0.0000        0.0000        0.0000        4.5570        5.0268        2.9651        3.2337        3.0780        3.3762        5.2603        6.5051        5.2858        3.7364        2.3690        1.8096        1.4032        1.3580        1.3758        1.1398        1.0444        1.1606        1.1308        1.2475        1.1145        1.0749        1.1118        1.1675        1.1437        1.0909        1.0089        0.5827        0.5302        0.6995        0.7686        0.8618        3.7983        2.5690        2.4259        2.5658        2.7822        2.7813        3.0279        2.6894        2.5130        2.4086        2.3379        2.1678        1.8315        1.7948        1.7893        1.0349        1.0974        1.2231        1.1926        0.6345        0.4777        1.5400        1.7746        3.5177        3.4078        4.5383        5.7981        6.6066        7.6045        0.0000        0.0000        0.0000        0.0000
        0.0000        0.0000        0.0000        0.0000        0.0000        0.0000        0.0000        0.0000        0.0000        0.0000        0.0000        0.0000        0.0000        0.0000        0.0000        0.0000        0.0000        0.0000        0.0000        0.0000        0.0000        0.0000        0.0000        0.0000        0.0000        0.0000        0.0000        0.0000        0.0000        0.0000        0.0000        0.0000        0.0000        0.0000        0.0000        0.0000        0.0000        5.9205        5.5904        4.9458        4.4589        4.1734        4.0920        3.0994        3.0354        2.9493        3.8545        6.7081       15.1416       11.8725       10.0244        7.3821        4.1107        4.4585        5.0785        6.0957        7.5871        4.4067        4.3124        5.8352        5.7268        5.0823        3.0440        3.4436        3.0262        2.8427        2.5341        2.7146        2.5849        2.3267        1.9030        0.8823        0.0000        0.0000        0.0000        0.0000        0.0000        0.0000        0.0000        0.0000        0.0000        0.0000        0.0000        0.0000        0.0000        0.0000        0.0000        0.0000        0.0000        0.0000        0.0000        0.0000        0.0000        0.0000        0.0000        0.0000        0.0000        0.0000        0.0000        0.0000        0.0000        0.0000        0.0000        0.0000        0.0000        0.0000        0.0000        0.0000        0.0000        0.0000        0.0000        0.0000        0.0000        0.0000        0.0000        0.0000        0.0000        0.0000        0.0000        0.0000        0.0000        0.0000        0.0000        0.0000        0.0000        0.0000        0.0000        0.0000        0.0000        0.0000        0.0000        0.0000        0.0000        0.0000        0.0000        0.0000        0.0000        0.0000        0.0000        0.0000        0.0000        0.0000        0.0000        0.0000        0.0000        0.0000        0.0000        0.0000        0.0000        0.0000        0.0000        0.0000        0.0000        0.0000        0.0000        0.0000        0.0000        0.0000        0.0000        0.0000        0.0000        0.0000        0.0000        0.0000        0.0000        0.0000        0.0000        0.0000        0.0000        0.0000        0.0000        0.0000        0.0000        0.0000        0.0000        0.0000        0.0000        0.0000        0.0000        2.6412        2.6397        2.5929        7.5414        5.6759        0.0000        7.7374        3.6269        1.9505        2.1156        2.3966        3.5981        5.4639        4.0708        3.9547        2.9775        1.7920        1.4317        1.5785        1.5683        1.6108        1.4162        1.7389        1.5367        1.1649        1.0809        0.9876        1.0238        0.6534        0.5571        0.4431        0.3772        0.6751        0.8439        0.9688        0.9348        0.9442        1.6840        3.5891        4.7787        5.5423        2.7256        2.6567        2.5852        1.9523        1.6209        1.4193        1.1915        0.9600        0.9337        0.9209        0.9965        1.4922        1.4890        1.4147        1.6521        1.1072        1.0059        2.1935        4.3142        4.9190        4.8795        6.9377        9.1117        9.1648        8.6910        0.0000        0.0000        0.0000        0.0000
        0.0000        0.0000        0.0000        0.0000        0.0000        0.0000        0.0000        0.0000        0.0000        0.0000        0.0000        0.0000        0.0000        0.0000        0.0000        0.0000        0.0000        0.0000        0.0000        0.0000        0.0000        0.0000        0.0000        0.0000        0.0000        0.0000        0.0000        0.0000        0.0000        0.0000        0.0000        0.0000        0.0000        0.0000        0.0000        0.0000        0.0000        7.8709        7.3490        6.5737        6.2462        4.9990        4.4253        2.9706        2.5132        3.2398       11.0726       17.9976       13.5810        9.1176        4.8265        4.3451        4.9169        7.0363        7.1168        8.6016        4.7391        3.4564        4.4167        4.4490        1.6317        1.1343        0.9398        2.9637        4.3883        3.7617        2.8175        3.0172        2.9863        2.7240        2.2104        0.9819        0.6444        0.0000        0.0000        0.0000        0.0000        0.0000        0.0000        0.0000        0.0000        0.0000        0.0000        0.0000        0.0000        0.0000        0.0000        0.0000        0.0000        0.0000        0.0000        0.0000        0.0000        0.0000        0.0000        0.0000        0.0000        0.0000        0.0000        0.0000        0.0000        0.0000        0.0000        0.0000        0.0000        0.0000        0.0000        0.0000        0.0000        0.0000        0.0000        0.0000        0.0000        0.0000        0.0000        0.0000        0.0000        0.0000        0.0000        0.0000        0.0000        0.0000        0.0000        0.0000        0.0000        0.0000        0.0000        0.0000        0.0000        0.0000        0.0000        0.0000        0.0000        0.0000        0.0000        0.0000        0.0000        0.0000        0.0000        0.0000        0.0000        0.0000        0.0000        0.0000        0.0000        0.0000        0.0000        0.0000        0.0000        0.0000        0.0000        0.0000        0.0000        0.0000        0.0000        0.0000        0.0000        0.0000        0.0000        0.0000        0.0000        0.0000        0.0000        0.0000        0.0000        0.0000        0.0000        0.0000        0.0000        0.0000        0.0000        0.0000        0.0000        0.0000        0.0000        1.7143        1.9760        1.8402        2.1460        2.5164        2.4519        3.0068        4.8007        7.8472        4.9592        8.9504        3.1432        1.7872        1.6915        1.4489        1.4999        2.9752        2.5859        2.3119        1.6872        1.3936        1.3273        1.4578        1.2810        1.4959        1.3628        1.6521        1.4470        1.1497        0.9998        0.8873        0.7454        0.5453        0.7184        0.5966        0.4305        0.6439        0.6735        0.9360        0.7813        0.7565        0.9309        0.9951        1.5628        1.5969        1.9274        2.1271        2.1053        1.5924        1.4829        1.1618        1.0574        0.8099        0.6250        0.5141        0.7823        1.3498        1.4347        1.5106        1.6170        1.1806        1.1961        1.9561        4.5905        4.6226        6.6100        8.4917        9.2029       10.0442        0.0000        0.0000        0.0000        0.0000        0.0000
        0.0000        0.0000        0.0000        0.0000        0.0000        0.0000        0.0000        0.0000        0.0000        0.0000        0.0000        0.0000        0.0000        0.0000        0.0000        0.0000        0.0000        0.0000        0.0000        0.0000        0.0000        0.0000        0.0000        0.0000        0.0000        0.0000        0.0000        0.0000        0.0000        0.0000        0.0000        0.0000        0.0000        0.0000        0.0000        0.0000        8.5692        7.8937        7.8758        6.9910        6.6866        5.4739        4.2601        2.7229        2.1458       12.9102       19.2274       23.3745       13.9187        3.4044        1.5984        2.8007        4.6093        4.7775        5.6656        7.6768        5.9828        4.6408        0.9258        1.4289        1.0028        1.2448        2.6420        2.4873        2.9670        2.8475        2.7781        3.1542        3.0324        2.7653        2.1762        0.9704        0.0000        0.0000        0.0000        0.0000        0.0000        0.0000        0.0000        0.0000        0.0000        0.0000        0.0000        0.0000        0.0000        0.0000        0.0000        0.0000        0.0000        0.0000        0.0000        0.0000        0.0000        0.0000        0.0000        0.0000        0.0000        0.0000        0.0000        0.0000        0.0000        0.0000        0.0000        0.0000        0.0000        0.0000        0.0000        0.0000        0.0000        0.0000        0.0000        0.0000        0.0000        0.0000        0.0000        0.0000        0.0000        0.0000        0.0000        0.0000        0.0000        0.0000        0.0000        0.0000        0.0000        0.0000        0.0000        0.0000        0.0000        0.0000        0.0000        0.0000        0.0000        0.0000        0.0000        0.0000        0.0000        0.0000        0.0000        0.0000        0.0000        0.0000        0.0000        0.0000        0.0000        0.0000        0.0000        0.0000        0.0000        0.0000        0.0000        0.0000        0.0000        0.0000        0.0000        0.0000        0.0000        0.0000        0.0000        0.0000        0.0000        0.0000        0.0000        0.0000        0.0000        0.0000        0.0000        0.0000        0.0000        0.0000        0.0000        0.0000        2.4636        2.2560        2.3895        1.6632        2.2924        2.3443        1.8744        2.0629        2.1771        2.4465        3.1276        4.1195        3.8352        3.4845        2.8300        1.2918        1.2451        0.9113        0.6758        1.5973        1.7887        2.0336        2.0111        1.1172        0.8166        1.0313        0.9601        1.2625        1.3003        1.5382        1.2682        0.9929        0.8687        0.8236        0.7728        0.6863        0.6934        0.5653        0.4650        0.7120        0.7035        0.6567        0.6718        0.6451        0.6981        0.8359        1.0581        1.3265        1.5548        1.5579        1.6793        1.5371        1.4857        1.1767        1.0446        0.7553        0.4253        0.5322        0.6152        0.9873        1.2221        1.4792        1.5109        1.1722        1.0958        2.6208        3.3209        5.4200        7.7663        6.7840        8.6308        8.7983        0.0000        0.0000        0.0000        0.0000        0.0000
        0.0000        0.0000        0.0000        0.0000        0.0000        0.0000        0.0000        0.0000        0.0000        0.0000        0.0000        0.0000        0.0000        0.0000        0.0000        0.0000        0.0000        0.0000        0.0000        0.0000        0.0000        0.0000        0.0000        0.0000        0.0000        0.0000        0.0000        0.0000        0.0000        0.0000        0.0000        0.0000        0.0000        0.0000        0.0000       10.5942        8.2544        6.7476        6.2989        5.6547        4.8409        4.1210        3.5925        2.3548        2.2741       11.1832       12.2399       12.2767        5.1206        1.9129        1.1338        3.3697        3.1997        3.4989        3.6440        2.5188        0.8955        0.7316        0.9078        2.5545        3.2973        3.1088        3.6556        2.9862        2.7276        2.6593        2.6949        3.2267        2.9408        2.5035        1.9543        0.8783        0.0000        0.0000        0.0000        0.0000        0.0000        0.0000        0.0000        0.0000        0.0000        0.0000        0.0000        0.0000        0.0000        0.0000        0.0000        0.0000        0.0000        0.0000        0.0000        0.0000        0.0000        0.0000        0.0000        0.0000        0.0000        0.0000        0.0000        0.0000        0.0000        0.0000        0.0000        0.0000        0.0000        0.0000        0.0000        0.0000        0.0000        0.0000        0.0000        0.0000        0.0000        0.0000        0.0000        0.0000        0.0000        0.0000        0.0000        0.0000        0.0000        0.0000        0.0000        0.0000        0.0000        0.0000        0.0000        0.0000        0.0000        0.0000        0.0000        0.0000        0.0000        0.0000        0.0000        0.0000        0.0000        0.0000        0.0000        0.0000        0.0000        0.0000        0.0000        0.0000        0.0000        0.0000        0.0000        0.0000        0.0000        0.0000        0.0000        0.0000        0.0000        0.0000        0.0000        0.0000        0.0000        0.0000        0.0000        0.0000        0.0000        0.0000        0.0000        0.0000        0.0000        0.0000        0.0000        0.0000        0.0000        0.0000        0.0000        2.6846        2.3989        2.4276        2.0329        2.1073        2.1201        2.3744        2.3120        1.9201        2.0005        2.1164        2.2675        2.9127        3.0928        2.9094        2.3586        0.9018        0.8195        0.5295        0.4016        0.1139        1.0069        1.6204        1.0935        0.6481        0.8656        0.7736        0.8860        1.2383        1.4764        1.1049        0.9302        0.8504        0.9304        1.0415        0.8031        0.4825        0.3750        0.3144        0.2138        0.3025        0.3781        0.4366        0.4805        0.4613        0.4992        0.6252        0.8389        1.1419        1.4276        1.3677        1.2784        1.3083        1.0158        1.0173        0.7633        0.4819        0.4050        0.3580        0.5113        0.9552        1.1172        1.7104        1.8222        1.2076        1.3395        2.0621        2.4503        5.0557        5.4539        6.3760        7.6445        6.5693        0.0000        0.0000        0.0000        0.0000        0.0000
        0.0000        0.0000        0.0000        0.0000        0.0000        0.0000        0.0000        0.0000        0.0000        0.0000        0.0000        0.0000        0.0000        0.0000        0.0000        0.0000        0.0000        0.0000        0.0000        0.0000        0.0000        0.0000        0.0000        0.0000        0.0000        0.0000        0.0000        0.0000        0.0000        0.0000        0.0000        0.0000        0.0000        0.0000        0.0000        4.6657        5.7941        4.1727        2.1217        3.0076        2.6901        2.6267        2.5817        2.4575        2.1288        1.9086        1.7495        3.5276        2.0750        2.4793        2.3904        2.2362        2.0727        2.1692        2.3057        1.3665        0.7341        1.0917        0.7384        1.8628        1.7344        1.7560        1.8893        1.7536        2.3478        2.4153        2.4025        2.9367        2.8659        2.5221        2.1490        1.3402        0.0000        0.0000        0.0000        0.0000        0.0000        0.0000        0.0000        0.0000        0.0000        0.0000        0.0000        0.0000        0.0000        0.0000        0.0000        0.0000        0.0000        0.0000        0.0000        0.0000        0.0000        0.0000        0.0000        0.0000        0.0000        0.0000        0.0000        0.0000        0.0000        0.0000        0.0000        0.0000        0.0000        0.0000        0.0000        0.0000        0.0000        0.0000        0.0000        0.0000        0.0000        0.0000        0.0000        0.0000        0.0000        0.0000        0.0000        0.0000        0.0000        0.0000        0.0000        0.0000        0.0000        0.0000        0.0000        0.0000        0.0000        0.0000        0.0000        0.0000        0.0000        0.0000        0.0000        0.0000        0.0000        0.0000        0.0000        0.0000        0.0000        0.0000        0.0000        0.0000        0.0000        0.0000        0.0000        0.0000        0.0000        0.0000        0.0000        0.0000        0.0000        0.0000        0.0000        0.0000        0.0000        0.0000        0.0000        0.0000        0.0000        0.0000        0.0000        0.0000        0.0000        0.0000        0.0000        0.0000        0.0000        0.0000        2.5101        2.1613        2.2199        2.1411        1.9518        1.8857        2.1716        2.2179        2.1335        1.4089        1.4454        1.4901        1.5430        1.5685        1.6203        1.5039        1.2170        0.5770        0.5524        0.3700        0.4307        1.1084        1.2662        0.9068        0.5620        0.5522        0.5624        0.5781        0.6846        0.5196        0.6232        0.5452        0.5036        0.5401        0.5545        0.6094        0.5883        0.4857        0.4562        0.4270        0.2223        0.1498        0.2306        0.2029        0.0672        0.0000        0.0283        0.0283        0.0697        0.9252        1.1078        1.2774        1.1294        0.5433        0.6683        0.5859        0.4000        0.2269        0.4918        0.4573        0.6192        0.7709        0.8088        0.7213        0.6326        1.1456        1.4180        1.7648        2.5393        3.5723        5.3483        5.6009        6.1344        0.0000        0.0000        0.0000        0.0000        0.0000        0.0000
        0.0000        0.0000        0.0000        0.0000        0.0000        0.0000        0.0000        0.0000        0.0000        0.0000        0.0000        0.0000        0.0000        0.0000        0.0000        0.0000        0.0000        0.0000        0.0000        0.0000        0.0000        0.0000        0.0000        0.0000        0.0000        0.0000        0.0000        0.0000        0.0000        0.0000        0.0000        0.0000        0.0000        0.0000        0.0000        2.1401        1.8424        1.3146        1.4550        2.1276        2.2467        2.1689        2.0355        2.5583        4.5484        2.9497        1.8786        1.6042        1.6191        1.7498        2.0734        2.6059        2.9043        2.9993        3.0349        4.3826        2.9213        1.6694        1.1860        2.4648        2.1643        2.1242        3.0999        3.2746        2.5047        2.1011        1.4898        1.6857        1.5095        1.8224        2.1082        0.0000        0.0000        0.0000        0.0000        0.0000        0.0000        0.0000        0.0000        0.0000        0.0000        0.0000        0.0000        0.0000        0.0000        0.0000        0.0000        0.0000        0.0000        0.0000        0.0000        0.0000        0.0000        0.0000        0.0000        0.0000        0.0000        0.0000        0.0000        0.0000        0.0000        0.0000        0.0000        0.0000        0.0000        0.0000        0.0000        0.0000        0.0000        0.0000        0.0000        0.0000        0.0000        0.0000        0.0000        0.0000        0.0000        0.0000        0.0000        0.0000        0.0000        0.0000        0.0000        0.0000        0.0000        0.0000        0.0000        0.0000        0.0000        0.0000        0.0000        0.0000        0.0000        0.0000        0.0000        0.0000        0.0000        0.0000        0.0000        0.0000        0.0000        0.0000        0.0000        0.0000        0.0000        0.0000        0.0000        0.0000        0.0000        0.0000        0.0000        0.0000        0.0000        0.0000        0.0000        0.0000        0.0000        0.0000        0.0000        0.0000        0.0000        0.0000        0.0000        0.0000        0.0000        2.1587        2.2930        0.0000        2.9177        3.3130        3.0871        2.0310        2.1693        2.6660        2.6410        2.1362        2.2816        2.2221        1.9439        1.5697        1.5759        1.3032        1.2894        1.2537        1.2401        1.1249        0.9069        0.7007        0.3631        0.4515        0.2555        0.9690        1.2382        0.8820        0.5298        0.4841        0.4483        0.3968        0.3588        0.2399        0.5058        0.3842        0.3096        0.3870        0.4271        0.4207        0.2947        0.4525        0.5230        0.3413        0.3747        0.4974        0.4834        0.4254        0.2267        0.1142        0.0697        0.0000        0.0000        0.7197        1.1259        1.0792        0.8984        0.4132        0.3112        0.3197        0.6322        0.4373        0.5927        0.5480        0.4874        0.3970        0.3763        0.4919        0.4215        1.0483        1.3717        1.8730        2.7433        4.0521        5.4907        5.9443        0.0000        0.0000        0.0000        0.0000        0.0000        0.0000        0.0000
        0.0000        0.0000        0.0000        0.0000        0.0000        0.0000        0.0000        0.0000        0.0000        0.0000        0.0000        0.0000        0.0000        0.0000        0.0000        0.0000        0.0000        0.0000        0.0000        0.0000        0.0000        0.0000        0.0000        0.0000        0.0000        0.0000        0.0000        0.0000        0.0000       30.4111       25.8290       19.8150       15.3446       10.2163        5.1260        2.5663        3.8244        5.0698        6.1462        5.6108        2.7471        2.1722        2.7737        2.2910        1.8710        1.8018        1.9785        2.0228        2.0736        2.1254        2.3043        2.6296        2.9474        3.2926        3.1649        2.4399        1.7750        2.5051        1.5860        3.1952        3.2550        2.9774        2.4631        2.6666        2.3726        1.8968        1.4290        1.8847        2.2710        1.7574        1.4099        1.3664        1.1587        0.0000        0.0000        0.0000        0.0000        0.0000        0.0000        0.0000        0.0000        0.0000        0.0000        0.0000        0.0000        0.0000        0.0000        0.0000        0.0000        0.0000        0.0000        0.0000        0.0000        0.0000        0.0000        0.0000        0.0000        0.0000        0.0000        0.0000        0.0000        0.0000        0.0000        0.0000        0.0000        0.0000        0.0000        0.0000        0.0000        0.0000        0.0000        0.0000        0.0000        0.0000        0.0000        0.0000        0.0000        0.0000        0.0000        0.0000        0.0000        0.0000        0.0000        0.0000        0.0000        0.0000        0.0000        0.0000        0.0000        0.0000        0.0000        0.0000        0.0000        0.0000        0.0000        0.0000        0.0000        0.0000        0.0000        0.0000        0.0000        0.0000        0.0000        0.0000        0.0000        0.0000        0.0000        0.0000        0.0000        0.0000        0.0000        0.0000        0.0000        0.0000        0.0000        0.0000        0.0000        0.0000        0.0000        0.0000        0.0000        0.0000        0.0000        0.0000        2.1154        2.1935        2.4430        2.6403        2.8346        2.9927        3.0536        3.2104        2.7548        2.5181        2.2329        2.3678        1.9395        1.8986        1.9405        1.6791        1.1783        1.4035        1.0815        1.0055        0.9479        0.8411        1.6715        1.6169        1.4702        1.2295        1.1703        0.8471        0.8234        0.7231        0.4944        0.4229        0.3668        0.3178        0.2581        0.1504        0.4544        0.2777        0.2837        0.4368        0.5042        0.6198        0.3762        0.5024        0.3642        0.2959        0.2569        0.2009        0.3979        0.3847        0.3590        0.3435        0.3077        0.0697        0.1839        0.6902        0.7815        0.9246        0.6968        0.3098        0.8452        1.0207        1.3058        0.8196        0.5745        0.3945        0.2137        0.3374        0.4556        0.3981        0.3656        1.2343        1.8407        2.1862        2.8484        4.8185        7.4521        0.0000        0.0000        0.0000        0.0000        0.0000        0.0000        0.0000        0.0000
        0.0000        0.0000        0.0000        0.0000        0.0000        0.0000        0.0000        0.0000        0.0000        0.0000        0.0000        0.0000        0.0000        0.0000        0.0000        0.0000        0.0000        0.0000        0.0000        0.0000        0.0000        0.0000        0.0000        0.0000        0.0000        0.0000       27.4219       35.3726       32.9228       21.8657       18.6820       15.5679       12.5048       11.7260        8.7231        7.2854        5.9488        4.7128        1.2407        1.6773        1.8094        2.0978        3.0201        2.9830        3.5998        3.0808        3.0262        3.3150        3.1604        3.1950        3.6390        5.2786        5.2900        6.4984        7.8658       13.6341       11.4951       10.3728        6.0755        5.2963        4.9512        4.7888        4.4569        3.6331        3.0685        2.9024        2.7347        3.0335        2.1728        1.8291        1.6604        1.5633        1.3143        1.1229        1.4510        0.3223        0.1180        0.1708        0.3393        0.3351        0.3162        0.3353        0.0000        0.0000        0.0000        0.0000        0.0000        0.0000        0.0000        0.0000        0.0000        0.0000        0.0000        0.0000        0.0000        0.0000        0.0000        0.0000        0.0000        0.0000        0.0000        0.0000        0.0000        0.0000        0.0000        0.0000        0.0000        0.0000        0.0000        0.0000        0.0000        0.0000        0.0000        0.0000        0.0000        0.0000        0.0000        0.0000        0.0000        0.0000        0.0000        0.0000        0.0000        0.0000        0.0000        0.0000        0.0000        0.0000        0.0000        0.0000        0.0000        0.0000        0.0000        0.0000        0.0000        0.0000        0.0000        0.0000        0.0000        0.0000        0.0000        0.0000        0.0000        0.0000        0.0000        0.0000        0.0000        0.0000        0.0000        0.0000        0.0000        0.0000        0.0000        1.0310        0.9204        0.9874        0.9764        1.2775        0.0000        0.0000        0.0000        0.0000        3.2219        2.9617        2.4834        2.1558        2.3379        2.4837        2.6824        2.8447        2.9105        3.6976        3.3307        2.9996        2.4250        2.2670        2.0272        1.6832        1.6740        1.2156        1.0643        1.0990        1.1753        1.1557        1.5564        2.0769        2.5549        3.0934        2.7829        2.1516        0.4679        0.5902        0.5151        0.5031        0.4309        0.3428        0.2730        0.2125        0.1703        0.0831        0.4866        0.4127        0.4484        0.4970        0.5921        0.6507        0.5673        0.3507        0.1835        0.2898        0.4953        0.3942        0.2881        0.3207        0.2915        0.2751        0.2751        0.1859        0.0697        0.6336        0.8108        0.7891        0.5933        0.5558        1.2722        1.9837        1.6417        0.8529        0.4077        0.1882        0.2212        0.2878        0.4622        0.5605        0.7065        1.7770        2.2362        2.4653        2.7658        3.8354        7.2858        0.0000        0.0000        0.0000        0.0000        0.0000        0.0000        0.0000        0.0000
        0.0000        0.0000        0.0000        0.0000        0.0000        0.0000        0.0000        0.0000        0.0000        0.0000        0.0000        0.0000        0.0000        0.0000        0.0000        0.0000        0.0000        0.0000        0.0000        0.0000        0.0000        0.0000        0.0000        0.0000        0.0000       24.1462       22.5311       16.6463       13.9895       12.9701       12.4484       15.8301       12.9875       13.4290       10.1462        8.0227        4.4677        3.3768        3.4177        3.1129        3.6162        4.0049        3.0737        2.8278        3.9706        3.9940        4.0924        4.3151        4.7346        4.9846        5.2629        4.5997        5.1381        5.2901        7.2067        4.5369        3.9842        3.8341        3.7192        4.6407        4.7890        5.5881        4.4648        3.3410        2.8190        2.7855        2.3459        2.5199        2.3442        2.1256        1.8057        1.2789        1.0579        0.9502        1.1268        1.4088        1.0256        0.8002        1.0627        0.3501        0.5912        0.7292        0.3727        0.7618        0.0000        0.0000        0.0000        0.0000        0.0000        0.0000        0.0000        0.0000        0.0000        0.0000        0.0000        0.0000        0.0000        0.0000        0.0000        0.0000        0.0000        0.0000        0.0000        0.0000        0.0000        0.0000        0.0000        0.0000        0.0000        0.0000        0.0000        0.0000        0.0000        0.0000        0.0000        0.0000        0.0000        0.0000        0.0000        0.0000        0.0000        0.0000        0.0000        0.0000        0.0000        0.0000        0.0000        0.0000        0.0000        0.0000        0.0000        0.0000        0.0000        0.0000        0.0000        0.0000        0.0000        0.0000        0.0000        0.0000        0.0000        0.0000        0.0000        0.0000        0.0000        0.0000        0.0000        0.0000        0.0000        0.0000        0.0000        0.0000        0.9328        2.8378        4.4976        2.5534        1.0661        1.1566        1.2581        1.6549        2.2000        2.7326        2.5780        1.5943        1.6700        1.7755        1.9105        2.5727        2.7426        2.7719        3.0579        3.0478        2.7645        2.3988        2.4143        2.9320        2.2117        1.9560        1.7742        1.5174        1.3409        1.3817        1.6039        1.5784        1.8333        1.8906        1.6588        1.7638        1.5574        1.2097        0.4917        0.8467        1.0899        0.9799        0.7389        0.0000        0.0000        0.0000        0.0000        0.0000        0.3211        0.5347        0.8501        0.4810        0.4787        0.3454        0.4497        0.7001        0.8826        1.1097        0.8273        1.1944        0.9188        0.8264        0.7062        0.9956        1.0953        1.1807        1.1303        0.7112        0.8212        0.8685        0.8630        0.9896        1.4298        1.6305        1.3047        0.7904        0.5473        0.4155        0.4805        0.4531        0.6238        0.6216        0.0000        0.0000        4.7078        5.1893        5.4561        4.9515        0.0000        0.0000        0.0000        0.0000        0.0000        0.0000        0.0000        0.0000        0.0000
        0.0000        0.0000        0.0000        0.0000        0.0000        0.0000        0.0000        0.0000        0.0000        0.0000        0.0000        0.0000        0.0000        0.0000        0.0000        0.0000        0.0000        0.0000        0.0000        0.0000        0.0000        0.0000        0.0000        0.0000        0.0000        0.0000       16.7635       19.1982       17.0522       17.1159       10.7729       10.3008        9.9373        8.6193        9.4231        8.9496        9.6397        8.7733        8.6662        4.2045        3.3518        4.5962        5.0465        7.0690        5.0444        6.7001        7.0618        5.3178        5.6747        6.2221        7.2989        7.2705        5.7040        5.5826        5.0933        4.6337        4.4908        4.3386        4.1363        5.2495        5.2001        4.8365        4.3059        3.7957        3.4979        3.1880        2.8463        3.0141        2.7412        2.4193        2.1232        1.4877        1.2448        1.1855        1.2420        1.3065        1.6654        1.4557        1.3071        0.6744        0.4973        0.4385        0.3911        0.8562        0.7973        0.7360        0.0000        0.0000        0.0000        0.0000        0.0000        0.0000        0.0000        0.0000        0.0000        0.0000        0.0000        0.0000        0.0000        0.0000        0.0000        0.0000        0.0000        0.0000        0.0000        0.0000        0.0000        0.0000        0.0000        0.0000        0.0000        0.0000        0.0000        0.0000        0.0000        0.0000        0.0000        0.0000        0.0000        0.0000        0.0000        0.0000        0.0000        0.0000        0.0000        0.0000        0.0000        0.0000        0.0000        0.0000        0.0000        0.0000        0.0000        0.0000        0.0000        0.0000        0.0000        0.0000        0.0000        0.0000        0.0000        0.0000        0.0000        0.0000        0.0000        0.0000        0.0000        0.0000        0.0000        0.0000        0.0000        0.0000        0.8003        1.0552        1.3590        1.1540        1.4275        2.2620        2.1973        1.6978        2.0912        2.2510        1.8531        1.5906        1.6396        1.7440        1.9033        2.5942        2.7946        2.8455        2.8708        2.6404        2.4164        2.4104        3.3406        2.8610        2.3217        1.8084        1.6373        1.2670        1.1187        0.9614        1.3578        1.5532        2.0850        1.6378        1.4667        1.0759        1.3289        0.7469        0.5286        0.7274        0.7369        0.8118        0.5882        0.1041        0.0000        0.0000        0.0000        0.0729        0.0885        0.0600        0.0589        0.1696        0.2038        0.2502        0.1881        0.7241        1.0363        1.2337        1.2394        1.2479        1.2355        1.3069        1.4985        1.4670        1.3358        1.4391        1.5421        0.6673        0.7430        1.1186        1.2638        1.1762        1.2822        0.8490        0.8077        0.7843        0.3921        0.2752        0.3378        0.4924        0.5498        0.0000        0.0000        0.0000        0.0000        0.0000        0.0000        0.0000        0.0000        0.0000        0.0000        0.0000        0.0000        0.0000        0.0000        0.0000        0.0000
        0.0000        0.0000        0.0000        0.0000        0.0000        0.0000        0.0000        0.0000        0.0000        0.0000        0.0000        0.0000        0.0000        0.0000        0.0000        0.0000        0.0000        0.0000        0.0000        0.0000        0.0000        0.0000        0.0000        0.0000        0.0000        0.0000        0.0000       17.5235       10.0041        7.6028        7.0357       13.9225       11.5874        8.8573        8.5409       11.4133       11.4386       20.1170       33.6558       24.0400       12.2477        9.0902        9.8911        9.4681        8.6210        8.4807        8.7815        7.4582        7.6969        6.9853        6.4299        5.6413        5.8244        5.5146        5.3566        5.2421        5.1462        4.7845        4.3725        5.4977        5.4104        5.5763        4.6577        4.9649        3.7468        3.2770        2.9522        3.2125        2.8350        2.5594        2.2207        1.5534        1.4235        1.3156        1.3896        2.1039        2.8658        4.5985        2.9203        0.6963        0.5228        0.5027        0.4844        0.9215        0.7112        0.5920        0.5164        0.4042        0.3923        0.5460        0.0000        0.0000        0.0000        0.0000        0.0000        0.0000        0.0000        0.0000        0.0000        0.0000        0.0000        0.0000        0.0000        0.0000        0.0000        0.0000        0.0000        0.0000        0.0000        0.0000        0.0000        0.0000        0.0000        0.0000        0.0000        0.0000        0.0000        0.0000        0.0000        0.0000        0.0000        0.0000        0.0000        0.0000        0.0000        0.0000        0.0000        0.0000        0.0000        0.0000        0.0000        0.0000        0.0000        0.0000        0.0000        0.0000        0.0000        0.0000        0.0000        0.0000        0.0000        0.0000        0.0000        0.0000        0.0000        0.0000        0.0000        0.0000        0.0000        0.0000        0.0000        0.6827        0.8238        0.7643        1.1777        0.9461        1.1450        1.1535        1.3478        1.5568        1.8710        2.1591        1.9068        1.6317        4.6129        5.1767        3.4838        2.6356        2.8365        2.8856        2.7830        2.5398        2.4427        2.3105        2.1433        2.2764        2.3930        1.6689        1.4877        1.7571        0.9718        0.8716        1.6284        1.5726        1.4627        1.4347        1.5191        0.9871        0.9175        0.6057        0.5540        0.8676        0.7711        0.6373        0.4726        0.0403        0.0000        0.0000        0.0416        0.0729        0.0606        0.0678        0.0678        0.0878        0.0835        0.1593        0.1698        1.0609        1.6700        1.8866        1.7505        1.6895        1.4355        1.0765        1.3635        1.7147        1.6443        1.3708        1.4831        1.0701        1.1441        1.4861        1.8957        1.6198        1.1723        0.7899        0.8596        1.1309        0.5515        0.4038        0.2342        0.3353        0.6447        0.0000        0.0000        0.0000        0.0000        0.0000        0.0000        0.0000        0.0000        0.0000        0.0000        0.0000        0.0000        0.0000        0.0000        0.0000        0.0000
        0.0000        0.0000        0.0000        0.0000        0.0000        0.0000        0.0000        0.0000        0.0000        0.0000        0.0000        0.0000        0.0000        0.0000        0.0000        0.0000        0.0000        0.0000        0.0000        0.0000        0.0000        0.0000        0.0000        0.0000        0.0000        0.0000        0.0000       13.3137       11.8859       14.5978       13.4276       18.7442       12.6849        9.6614        8.2540        5.3276        4.6004       14.8586       23.8351       28.8850       23.5370        6.2606        6.0366        9.4786        5.4609        4.7605        5.4516        6.7206        5.5628        5.0055        5.6474        5.2477        5.9891        5.4515        5.0629        5.2432        5.3264        5.5411        4.4520        7.1910        7.2844        5.4757        4.4303        4.4416        4.7934        3.8268        3.0321        3.1074        2.8519        2.5112        2.1084        1.4528        1.1298        1.0816        1.5391        4.5168        4.9005        3.5668        2.0406        0.7234        0.6146        0.5399        0.5107        0.9581        0.8508        0.8053        0.8368        0.5296        0.4282        0.4394        0.0000        0.0000        0.0000        0.0000        0.0000        0.0000        0.0000        0.0000        0.0000        0.0000        0.0000        0.0000        0.0000        0.0000        0.0000        0.0000        0.0000        0.0000        0.0000        0.0000        0.0000        0.0000        0.0000        0.0000        0.0000        0.0000        0.0000        0.0000        0.0000        0.0000        0.0000        0.0000        0.0000        0.0000        0.0000        0.0000        0.0000        0.0000        0.0000        0.0000        0.0000        0.0000        0.0000        0.0000        0.0000        0.0000        0.0000        0.0000        0.0000        0.0000        0.0000        0.0000        0.0000        0.0000        0.0000        0.0000        0.0000        0.0000        0.0000        0.0000        0.0000        0.0000        0.7547        0.8225        0.9062        1.2966        1.9093        1.1154        1.2815        1.5732        1.8010        2.0332        2.3404        3.0651        6.0507        7.2358        3.0778        2.7726        2.8684        2.9288        2.7690        2.5068        2.3898        2.2245        2.0107        1.8334        1.8454        1.8708        1.2732        0.9673        1.0452        0.9083        1.3808        0.9003        0.6583        0.6149        0.5332        0.7964        0.6322        0.4044        0.9876        1.1585        1.0044        0.7083        0.4596        0.0585        0.0000        0.0000        0.0208        0.0441        0.0428        0.0000        0.0295        0.0074        0.0104        0.0345        0.0642        1.4634        1.9791        2.0501        2.0141        1.7598        1.6653        1.6654        1.7326        2.2050        1.9115        1.7098        1.8896        1.0896        1.1829        1.6286        2.4119        2.4299        1.9386        1.2462        0.9480        0.9967        0.5202        0.3312        0.4638        0.3930        0.6176        0.0000        0.0000        0.0000        0.0000        0.0000        0.0000        0.0000        0.0000        0.0000        0.0000        0.0000        0.0000        0.0000        0.0000        0.0000        0.0000
        0.0000        0.0000        0.0000        0.0000        0.0000        0.0000        0.0000        0.0000        0.0000        0.0000        0.0000        0.0000        0.0000        0.0000        0.0000        0.0000        0.0000        0.0000        0.0000        0.0000        0.0000        0.0000        0.0000        0.0000        0.0000        0.0000        0.0000        0.0000       17.3197       14.1570        8.5096       11.8181       12.3618       12.0484       10.3933        7.9870        7.0601        6.0781        4.8588        6.1026        6.3183        8.9786        6.5931        6.9537        6.4405        7.6063        9.8217       11.9216       11.5912        9.6373        9.9499       10.2959        7.9795        7.1499        6.2392        6.9109        7.0114        7.1734        6.9753        6.1076        5.6936        5.6270        4.7151        6.7897        6.2676        5.1329        3.9673        3.7693        3.4446        2.5144        2.0172        0.6551        0.5016        0.6920        2.2053        2.5017        2.7717        2.2065        2.1804        1.7745        1.8349        1.7349        1.4954        1.2068        1.0840        0.9121        0.6810        0.3461        0.2608        0.1829        0.1681        0.0000        0.0000        0.0000        0.0000        0.0000        0.0000        0.0000        0.0000        0.0000        0.0000        0.0000        0.0000        0.0000        0.0000        0.0000        0.0000        0.0000        0.0000        0.0000        0.0000        0.0000        0.0000        0.0000        0.0000        0.0000        0.0000        0.0000        0.0000        0.0000        0.0000        0.0000        0.0000        0.0000        0.0000        0.0000        0.0000        0.0000        0.0000        0.0000        0.0000        0.0000        0.0000        0.0000        0.0000        0.0000        0.0000        0.0000        0.0000        0.0000        0.0000        0.0000        0.0000        0.0000        0.0000        0.0000        0.0000        0.0000        0.0000        0.0000        0.0000        0.0000        0.0000        0.8177        0.8973        0.9693        0.9368        1.1042        1.4457        1.9517        2.3604        3.5385        2.5135        2.0425        4.5196        7.7474        3.1689        2.8378        2.9336        2.9327        2.7871        2.3771        2.3824        3.6701        2.1908        1.2857        1.1556        1.2195        0.9163        0.6919        0.6277        0.6577        0.7224        0.7089        0.4614        0.3591        0.3598        0.3307        0.7856        0.7484        0.8492        0.8191        0.8566        0.6140        0.3966        0.4535        0.4143        0.2578        0.2429        0.0820        0.0827        0.0688        0.0000        0.3439        0.6528        0.6962        1.1011        1.7256        2.2429        2.4748        2.5443        3.0358        2.6039        1.9211        2.0462        2.1041        2.0384        1.4830        1.6798        1.2747        1.5737        1.4704        1.7530        3.0234        3.0050        2.4876        1.8055        0.1992        0.2195        0.2018        0.4337        0.6157        0.4573        0.0000        0.0000        0.0000        0.0000        0.0000        0.0000        0.0000        0.0000        0.0000        0.0000        0.0000        0.0000        0.0000        0.0000        0.0000        0.0000
        0.0000        0.0000        0.0000        0.0000        0.0000        0.0000        0.0000        0.0000        0.0000        0.0000        0.0000        0.0000        0.0000        0.0000        0.0000        0.0000        0.0000        0.0000        0.0000        0.0000        0.0000        0.0000        0.0000        0.0000        0.0000        0.0000        0.0000        0.0000       15.8198       10.3043        9.3983       12.7246       12.4984       12.7250       12.0557       10.4525        9.9338        7.0121        6.0961        2.1931        1.3141        1.8758       10.5907       16.8771       14.2297       11.1432        8.9475        6.7715        5.3951        5.8570        7.0282        6.0275        6.0350        6.2640        7.3815        8.8378       10.8229       10.2760        9.7596        6.1069        6.1270        5.1946        4.7670        6.4734        6.2217        4.9488        3.5545        3.6474        2.7351        2.3921        2.6366        1.2992        2.1202        3.1412        3.1496        2.3126        2.3613        2.4958        2.9026        2.7464        2.5807        2.4359        2.0311        1.8910        1.7040        0.9687        0.7048        0.3531        0.2481        0.2807        0.2503        0.0000        0.0000        0.0000        0.0000        0.0000        0.0000        0.0000        0.0000        0.0000        0.0000        0.0000        0.0000        0.0000        0.0000        0.0000        0.0000        0.0000        0.0000        0.0000        0.0000        0.0000        0.0000        0.0000        0.0000        0.0000        0.0000        0.0000        0.0000        0.0000        0.0000        0.0000        0.0000        0.0000        0.0000        0.0000        0.0000        0.0000        0.0000        0.0000        0.0000        0.0000        0.0000        0.0000        0.0000        0.0000        0.0000        0.0000        0.0000        0.0000        0.0000        0.0000        0.0000        0.0000        0.0000        0.0000        0.0000        0.0000        0.0000        0.0000        0.0000        0.6622        0.7187        0.7809        0.9430        1.0390        0.9597        1.0652        1.5493        1.8889        2.3409        3.1125        2.4683        2.0759        2.4090        4.0809        2.5655        3.3922        3.3111        3.0799        2.7729        2.3454        2.2627        3.2794        6.2170        3.0787        1.4802        0.9497        0.6908        0.5519        0.4776        0.4159        0.4247        0.4830        0.4473        0.4223        0.4577        0.6792        0.6608        0.9967        0.8183        0.6612        0.5420        0.4684        0.5655        0.8083        0.8929        0.5905        0.2230        0.0143        0.0143        0.0275        0.1449        0.8484        1.1733        1.0725        1.2429        1.8393        2.2320        2.8648        3.2017        3.5168        3.7884        2.8962        2.2088        2.1466        3.6050        1.7573        1.9993        1.0270        1.3162        1.2627        1.2727        2.5510        3.0269        2.9218        2.1733        0.1312        0.3766        0.2810        0.4834        0.4062        0.1812        0.0000        0.0000        0.0000        0.0000        0.0000        0.0000        0.0000        0.0000        0.0000        0.0000        0.0000        0.0000        0.0000        0.0000        0.0000        0.0000
        0.0000        0.0000        0.0000        0.0000        0.0000        0.0000        0.0000        0.0000        0.0000        0.0000        0.0000        0.0000        0.0000        0.0000        0.0000        0.0000        0.0000        0.0000        0.0000        0.0000        0.0000        0.0000        0.0000        0.0000        0.0000        0.0000        0.0000        0.0000       10.5672       11.8516       13.8985       13.0252       12.4409       12.1684       11.5055        9.3852        8.5655        7.5433        5.8933        2.8226        1.4477        5.2243        8.6696       10.0625        5.7424        2.7677        2.8114        3.2681        3.3217        3.5160        4.8699        5.5281        7.0729        8.9998       10.8574       11.1879       10.6038        8.4752        7.6618        5.9368        4.8553        4.4121        3.9629        5.8390        3.7655        2.9509        2.4053        2.6973        2.5378        2.4567        1.7585        0.8478        1.5416        1.8131        1.8486        1.8061        2.7733        3.4237        3.8240        2.5955        2.3958        2.9904        2.8786        2.2585        2.0941        1.6634        0.9531        0.4193        0.3525        0.2797        0.3374        0.5198        0.0000        0.0000        0.0000        0.0000        0.0000        0.0000        0.0000        0.0000        0.0000        0.0000        0.0000        0.0000        0.0000        0.0000        0.0000        0.0000        0.0000        0.0000        0.0000        0.0000        0.0000        0.0000        0.0000        0.0000        0.0000        0.0000        0.0000        0.0000        0.0000        0.0000        0.0000        0.0000        0.0000        0.0000        0.0000        0.0000        0.0000        0.0000        0.0000        0.0000        0.0000        0.0000        0.0000        0.0000        0.0000        0.0000        0.0000        0.0000        0.0000        0.0000        0.0000        0.0000        0.0000        0.0000        0.0000        0.0000        0.0000        0.0000        0.6421        0.6484        0.7128        0.7623        0.7968        0.7850        1.1964        0.9707        1.2562        1.8696        2.0060        2.1371        2.2323        1.9288        2.0355        2.1370        2.2335        3.2202        3.5282        3.2450        2.7722        2.2919        2.0800        1.9923        6.0171        6.8526        1.2223        0.6257        0.5742        0.4994        0.4811        0.4380        0.4314        0.5469        0.5693        0.7834        0.4079        0.6010        0.6075        0.5064        0.5961        0.6445        0.3438        0.3278        0.3773        0.4428        0.5414        0.5552        0.4467        0.0984        0.1108        0.1937        0.1405        0.7303        0.9643        1.0996        1.2907        2.0548        2.7481        2.7664        2.9712        4.1998        4.2090        4.0447        3.5435        1.9639        2.2798        2.5784        2.1322        1.2131        0.9421        1.1035        1.6145        3.1903        3.4472        3.3887        2.5427        0.1098        0.2469        0.3245        0.4065        0.3130        0.2754        0.3567        0.0000        0.0000        0.0000        0.0000        0.0000        0.0000        0.0000        0.0000        0.0000        0.0000        0.0000        0.0000        0.0000        0.0000        0.0000
        0.0000        0.0000        0.0000        0.0000        0.0000        0.0000        0.0000        0.0000        0.0000        0.0000        0.0000        0.0000        0.0000        0.0000        0.0000        0.0000        0.0000        0.0000        0.0000        0.0000        0.0000        0.0000        0.0000        0.0000        0.0000        0.0000        0.0000        8.8359       11.9046        8.4230        7.7965       11.7152       12.0795       12.1515       10.9474        9.0132        8.1553        7.2204        5.8747        2.6508        1.9126        1.3632        1.3217        2.0819        3.8515        1.6092        1.1414        2.8377        3.1369        3.0259        3.4791        5.5586        8.4430        6.3560        4.5641        4.9550        5.8147        6.7611        4.1219        3.0352        2.5074        2.2899        2.2614        2.7071        3.0030        2.8968        2.5749        2.5308        2.0526        1.8816        1.7113        2.0081        1.7093        1.2302        1.5710        2.4167        2.9501        3.0902        2.6785        2.1654        3.2514        4.1829        3.8189        3.0473        2.8498        1.2207        0.8259        0.4209        0.6737        0.4644        0.3999        0.5067        0.3931        0.0000        0.0000        0.0000        0.0000        0.0000        0.0000        0.0000        0.0000        0.0000        0.0000        0.0000        0.0000        0.0000        0.0000        0.0000        0.0000        0.0000        0.0000        0.0000        0.0000        0.0000        0.0000        0.0000        0.0000        0.0000        0.0000        0.0000        0.0000        0.0000        0.0000        0.0000        0.0000        0.0000        0.0000        0.0000        0.0000        0.0000        0.0000        0.0000        0.0000        0.0000        0.0000        0.0000        0.0000        0.0000        0.0000        0.0000        0.0000        0.0000        0.0000        0.0000        0.0000        0.0000        0.0000        0.0000        0.0000        0.6751        0.9051        0.7915        0.8026        0.7433        0.7217        0.9074        0.8991        0.9689        0.8273        1.2723        1.4583        1.5867        1.7737        1.5996        1.6597        1.8416        1.8985        2.3354        3.4530        2.9291        3.8593        5.4594        3.2859        1.7075        2.8265        2.7836        0.7263        0.6012        0.5804        0.7944        0.7381        0.9169        0.6202        0.8223        0.6145        0.5322        0.3859        0.4994        0.5001        0.1973        0.2296        0.3907        0.5006        0.3570        0.5852        0.5529        0.6232        0.6265        0.5914        0.0691        0.1661        0.1504        0.1485        0.9674        0.7458        0.8319        1.4423        2.0094        2.1372        2.2645        2.7875        4.9676        4.6990        4.3448        3.6591        2.4832        2.6235        3.2112        3.1287        2.2981        1.4883        1.4513        1.9114        3.8400        3.4689        3.4057        2.6585        0.1882        0.5322        0.7247        0.4913        0.3945        0.6736        0.0000        0.0000        0.0000        0.0000        0.0000        0.0000        0.0000        0.0000        0.0000        0.0000        0.0000        0.0000        0.0000        0.0000        0.0000        0.0000
        0.0000        0.0000        0.0000        0.0000        0.0000        0.0000        0.0000        0.0000        0.0000        0.0000        0.0000        0.0000        0.0000        0.0000        0.0000        0.0000        0.0000        0.0000        0.0000        0.0000        0.0000        0.0000        0.0000        0.0000        0.0000        0.0000        0.0000        6.3510        6.2784        6.3299        6.5087       10.3959       13.2530       12.6115       11.6497        8.4029        7.2108        6.5053        5.7688        4.3988        3.5594        2.7542        2.4590        2.9726        1.6865        1.3634        1.5727        1.1989        1.5058        1.0060        1.1365        1.6159        1.7250        1.9103        2.0026        3.3397        3.4977        2.5163        2.1174        1.9203        1.7239        1.6165        1.6062        2.2684        2.3259        2.4896        2.9070        2.9799        2.8611        2.9498        2.3739        2.1903        1.9471        3.4119        3.9683        2.7050        2.5696        1.8642        2.0131        2.5397        3.5062        3.2539        2.9144        2.7870        2.2313        1.8122        1.2385        0.9054        0.6380        0.5036        0.4577        0.5241        0.5207        0.5386        0.5963        0.5650        0.9474        0.9875        0.9288        0.5892        0.6957        0.0000        0.0000        0.0000        0.0000        0.0000        0.0000        1.6425        2.3794        2.3753        2.4552        0.0000        0.0000        0.0000        0.0000        0.0000        0.0000        0.0000        0.0000        0.0000        0.0000        0.0000        0.0000        0.0000        0.0000        0.0000        0.0000        0.0000        0.0000        0.0000        0.0000        0.0000        0.0000        0.0000        0.0000        0.0000        0.0000        0.0000        0.0000        0.0000        0.0000        0.0000        0.0000        0.0000        0.0000        0.0000        0.0000        0.2335        0.2401        0.2726        0.3788        0.8461        0.9386        0.8814        0.6828        0.3117        0.2010        0.2059        0.2613        0.4061        0.7050        0.8237        0.7884        1.0157        1.1818        1.1111        1.2162        2.1516        2.5595        2.2860        1.9526        2.7526        2.1886        1.7439        1.3838        0.9822        0.7532        0.6441        0.8906        1.3057        1.8213        1.7491        1.5688        1.4736        1.0236        0.8280        0.5336        0.0958        0.0499        0.1027        0.0000        0.2715        0.4680        0.4114        0.5591        0.9394        1.1000        1.3339        1.3040        1.0664        0.8452        0.7754        0.7407        0.5706        0.5551        0.9091        1.1538        0.9075        1.0408        1.1632        1.7273        2.6873        3.1783        2.8733        2.3727        2.5384        2.8085        3.0200        3.2759        3.4387        3.2608        3.0031        2.8245        1.7496        1.6216        1.3775        1.1331        1.3816        1.3138        0.9682        0.7863        0.6922        1.1506        0.0000        0.0000        0.0000        0.0000        0.0000        0.0000        0.0000        0.0000        0.0000        0.0000        0.0000        0.0000        0.0000        0.0000        0.0000        0.0000
        0.0000        0.0000        0.0000        0.0000        0.0000        0.0000        0.0000        0.0000        0.0000        0.0000        0.0000        0.0000        0.0000        0.0000        0.0000        0.0000        0.0000        0.0000        0.0000        0.0000        0.0000        0.0000        0.0000        0.0000        0.0000        0.0000        8.0683        6.5468        6.4823        7.7852        9.4332       13.6103       12.9515       12.5125        9.0093        7.6483        8.0715        8.3460        6.7325        5.0614        4.1698        4.2380        4.6041        4.4077        1.5979        1.0316        0.8860        1.0341        0.9378        0.9913        1.0659        1.6442        2.1834        2.3716        1.3183        1.9256        1.8061        1.6143        2.3949        3.0841        2.9970        1.3075        1.3271        1.3470        1.4588        2.1623        2.4651        3.1540        1.7701        1.8444        1.8813        2.5417        2.5939        3.5537        3.4395        1.9745        1.5850        1.8350        2.6124        3.2115        3.4616        3.3034        3.1572        3.0872        3.1665        2.6891        2.4940        2.2115        1.7613        1.0993        0.8382        1.0098        1.3239        1.7420        1.4398        0.9754        0.5262        0.5918        0.8797        1.4898        1.4604        1.7541        2.1472        3.1969        2.2983        1.3430        1.7749        1.5223        2.2396        2.2661        2.2034        0.9084        0.9239        1.0946        1.1983        0.0000        0.0000        0.0000        0.0000        0.0000        0.0000        0.0000        0.0000        0.0000        0.0000        0.0000        0.0000        0.0000        0.0000        0.0000        0.0000        0.0000        0.0000        0.0000        0.0000        0.0000        1.3370        1.2012        1.0926        0.8167        0.7625        0.8375        0.7586        0.4086        0.3678        0.3080        0.2765        0.3106        0.2835        0.2721        0.3141        0.6959        0.9472        0.9239        0.6462        0.5453        0.6551        0.2946        0.3973        0.3838        0.3686        0.5697        0.4600        0.7831        1.0800        1.0145        0.9634        1.7761        2.4946        2.1990        1.5665        1.7730        1.6726        1.6813        1.5443        0.8967        0.8317        0.7771        0.9560        2.0142        2.6884        2.3745        1.4494        1.4483        1.0026        0.7247        0.5503        0.0484        0.0460        0.0278        0.0328        0.1995        0.3880        0.4478        0.5564        0.9857        1.2925        1.5105        1.5471        1.2525        1.1209        1.0686        0.9938        0.9568        1.2903        1.2500        0.8989        0.9754        1.1374        1.1348        1.4218        2.6972        2.7659        2.6680        2.5858        2.9717        3.4017        3.7099        4.0617        4.3137        3.7281        3.5441        3.1096        1.8969        1.6872        1.5419        1.5328        1.9407        1.7330        1.3779        0.9224        0.0000        0.0000        0.0000        0.0000        0.0000        0.0000        0.0000        0.0000        0.0000        0.0000        0.0000        0.0000        0.0000        0.0000        0.0000        0.0000        0.0000        0.0000
        0.0000        0.0000        0.0000        0.0000        0.0000        0.0000        0.0000        0.0000        0.0000        0.0000        0.0000        0.0000        0.0000        0.0000        0.0000        0.0000        0.0000        0.0000        0.0000        0.0000        0.0000        0.0000        0.0000        0.0000        0.0000        0.0000        8.4067        9.2185       13.5008       22.7772       18.2149       17.3701       11.8960       10.5280        7.7224        8.3401        8.2629        6.4269        5.9032        7.8501        8.9076        8.9670        5.1948        2.7241        2.2565        2.1559        0.9333        0.5905        0.5167        0.5987        0.5521        0.7587        1.0245        1.0094        0.8923        1.2393        1.3405        1.3148        2.5959        3.6249        3.1979        1.3280        1.1876        1.4209        1.4204        1.3911        0.9950        1.0975        1.0473        1.2107        0.9505        0.6994        1.2946        1.0929        1.0414        1.5276        1.6866        2.4785        2.9599        3.4877        3.9430        3.9761        2.9186        2.7486        2.4336        2.7959        3.2267        2.5569        2.1356        2.0310        2.1209        1.7148        1.7173        1.7650        1.4743        1.4311        0.7661        0.7625        1.5173        1.1474        1.4957        2.3562        2.0930        1.3725        0.9009        1.2111        2.6817        2.3941        2.4614        1.9066        1.8548        0.7859        0.7853        0.8520        0.8677        0.9788        1.1033        1.3603        0.0000        0.0000        0.0000        0.0000        0.0000        0.0000        0.0000        0.0000        0.0000        0.0000        0.0000        0.0000        1.7526        1.5493        1.3387        1.2850        1.2138        1.2790        1.2970        1.2300        1.1944        0.9056        0.9272        0.9732        0.8259        0.4949        0.4423        0.3441        0.3619        0.3315        0.3838        0.5558        0.4784        0.8702        1.0438        1.0513        0.7140        0.2960        0.3843        0.1904        0.1233        0.0605        0.0574        0.1066        0.1646        0.3860        0.4969        1.2428        0.9417        1.6297        2.5417        2.3378        1.7635        1.5162        1.4438        1.3057        1.6000        0.9436        0.6312        0.5469        0.8276        1.3572        1.9401        2.0373        1.5246        0.9774        0.8493        0.7100        0.5013        0.0307        0.1667        0.2041        0.0139        0.1579        0.2223        0.4616        0.5583        0.9960        1.2808        1.4504        1.5860        1.4070        1.5282        1.6013        1.2632        1.4148        1.4340        1.3392        0.9171        0.7519        0.7926        0.8442        1.0227        1.9549        3.0810        3.2287        3.0182        3.3917        3.6993        3.9988        4.6010        5.3334        5.0419        5.3337        5.2461        3.6692        3.2588        2.5248        2.5051        0.0000        2.7033        1.7119        1.0233        0.0000        0.0000        0.0000        0.0000        0.0000        0.0000        0.0000        0.0000        0.0000        0.0000        0.0000        0.0000        0.0000        0.0000        0.0000        0.0000        0.0000        0.0000
        0.0000        0.0000        0.0000        0.0000        0.0000        0.0000        0.0000        0.0000        0.0000        0.0000        0.0000        0.0000        0.0000        0.0000        0.0000        0.0000        0.0000        0.0000        0.0000        0.0000        0.0000        0.0000        0.0000        0.0000        0.0000        5.7115        7.4532       32.7732       55.9735       38.1185       23.9557       17.2962       11.7588        9.2140        7.3614        7.2519        8.1314        6.7274        6.0670        5.2163        4.8998        4.5530        4.6255        3.2936        1.9481        1.7188        1.9269        1.4162        2.9249        2.3734        0.5995        0.7834        0.7839        0.8300        1.0238        1.2854        1.1728        1.5832        2.3717        1.4105        1.1000        1.1544        1.1105        1.1587        1.0662        1.1725        1.6701        1.9121        1.3064        1.1105        0.9742        0.9311        1.1474        1.6720        0.9893        1.3302        1.9866        2.5824        2.2528        2.1402        2.3852        2.9807        2.7264        2.5617        2.4122        2.1110        1.8370        1.3764        1.1172        1.3204        1.5957        1.6904        1.7638        1.2194        0.8894        0.7761        0.7331        0.7083        0.9271        0.8759        1.2959        1.1429        0.5870        0.3615        0.6583        1.2671        1.8132        1.4123        0.9752        1.0437        1.3583        0.8177        0.8827        1.0303        0.8944        0.8229        0.9362        1.1451        1.3283        1.5356        1.4471        0.0000        0.0000        0.0000        0.0000        0.0000        0.0000        0.0000        0.0000        1.3990        1.2685        1.3039        1.2637        1.2268        1.0777        1.2278        1.2496        1.2689        1.2129        1.0222        1.2356        1.2453        0.9252        0.6202        0.5810        0.5311        0.4641        0.4289        0.5119        0.6267        0.6007        0.9570        1.1838        1.1798        1.0575        0.6100        0.2223        0.1825        0.0783        0.0717        0.0549        0.1519        0.2273        0.5120        0.6783        0.7584        1.6357        1.9783        2.2644        2.2520        1.7601        1.4306        1.2762        1.1066        0.9219        0.7239        0.5336        0.6436        0.5039        0.8122        1.2073        1.4114        0.9575        0.7544        0.7509        0.6312        0.5146        0.1771        0.3185        0.3004        0.0000        0.1117        0.1572        0.2771        0.6667        0.9209        1.1088        1.3945        1.7766        1.7386        1.7359        1.9558        1.7272        0.9029        1.2332        1.4726        1.4720        1.6420        0.9514        1.1163        1.2285        2.3292        3.1093        3.1135        3.1563        3.6863        4.1363        4.7924        5.4642        6.3926        6.8833        7.2248        7.6344        5.4794        4.9645        0.0000        0.0000        0.0000        0.0000        0.0000        0.0000        0.0000        0.0000        0.0000        0.0000        0.0000        0.0000        0.0000        0.0000        0.0000        0.0000        0.0000        0.0000        0.0000        0.0000        0.0000        0.0000        0.0000        0.0000
        0.0000        0.0000        0.0000        0.0000        0.0000        0.0000        0.0000        0.0000        0.0000        0.0000        0.0000        0.0000        0.0000        0.0000        0.0000        0.0000        0.0000        0.0000        0.0000        0.0000        0.0000        0.0000        2.2428        3.0676        2.5393        2.7597        3.1784        7.3876        4.9123        4.5186        3.8434        6.8437        7.0313        7.2398        7.3240        7.7898        8.0464        7.8719        6.8650        4.9697        4.5312        5.0292        5.9410        6.1537        3.9402        5.9985        4.4821        4.5626        3.3674        2.3088        4.8819        5.0630        3.3628        2.9616        2.2086        2.2298        3.7433        3.7027        2.9257        3.3163        1.3045        1.3158        1.4570        2.8222        2.6505        1.4561        1.4944        3.0734        1.5149        1.3204        0.8656        0.5612        0.5977        0.4915        0.8536        1.5036        2.5163        3.3111        3.3205        2.2093        2.5410        2.5674        2.4101        2.3534        2.2302        1.5870        1.3897        1.0848        0.8277        0.7310        0.6077        0.7760        0.6491        0.5774        0.5683        0.5780        1.1209        1.3295        1.3943        1.0494        1.0881        0.9227        0.7962        0.3768        0.3330        0.4700        0.8904        1.4282        1.5294        1.9815        1.8010        1.4783        1.3501        1.1319        0.9450        0.7693        0.5988        0.4994        0.4696        0.7039        0.7357        0.7748        0.8147        0.7742        0.7819        0.7930        0.8362        1.3022        1.2559        1.1562        1.1818        1.3738        0.9978        0.9650        0.9395        0.9826        0.9814        1.0869        1.1525        1.2805        1.2685        1.2254        1.1571        1.0606        0.9931        0.9070        0.8723        0.7660        0.7401        0.8038        1.0003        1.5667        1.7718        1.7084        1.5299        0.9904        0.5213        0.3721        0.2816        0.0582        0.1468        0.2336        0.2714        0.6472        0.4711        1.0847        1.3036        2.0089        2.3842        2.7275        2.2501        1.2058        0.9463        0.7545        0.6482        0.3341        0.4180        0.2599        0.1729        0.4774        0.8417        1.1000        0.7022        0.4153        0.4366        0.3793        0.2645        0.0301        0.0150        0.1242        0.0762        0.0000        0.0000        0.0000        0.0433        0.8163        0.9794        1.0090        1.0276        1.5421        1.8097        1.7259        1.5624        0.9638        1.2732        1.5813        0.9258        1.3654        1.0775        1.1154        1.4067        2.7534        3.3570        3.8220        4.2746        3.7971        4.2627        4.9963        5.9540        7.6663        8.7443        9.1773        9.0608        9.5162        0.0000        0.0000        0.0000        0.0000        0.0000        0.0000        0.0000        0.0000        0.0000        0.0000        0.0000        0.0000        0.0000        0.0000        0.0000        0.0000        0.0000        0.0000        0.0000        0.0000        0.0000        0.0000        0.0000        0.0000        0.0000
        0.0000        0.0000        0.0000        0.0000        0.0000        0.0000        0.0000        0.0000        0.0000        0.0000        0.0000        0.0000        0.0000        0.0000        0.0000        0.0000        0.0000        0.0000        3.2310        2.7500        2.1830        1.8513        1.1732        1.4830        2.1912        2.0293        1.9049        2.8786        2.4839        2.7945        3.2448        6.3997        8.4966        8.9644        9.4167        9.1638        8.6126        7.9679        7.4969        5.6010        5.4674        7.7381        7.2123        8.0796        4.1706        5.6528       13.2390        7.2255        4.8475        6.2318        7.0917        3.5102        4.1852        2.2376        4.3104        3.4288        3.8322        3.5570        3.7319        3.6890        2.2058        1.9703        2.3541        4.0889        3.3369        1.6830        3.3286        2.0919        1.7986        2.1262        1.3397        3.9068        3.8008        3.7274        2.9963        1.8125        2.0095        2.4151        3.1698        3.2824        3.1070        2.4424        2.1558        1.5316        1.4422        1.3110        1.1458        0.8540        0.7659        0.7472        0.8789        1.2105        1.1744        0.7509        0.6216        0.5878        0.7565        1.4148        1.3362        1.5541        1.7169        1.1988        0.9793        0.3557        0.2998        0.7702        1.1381        1.0453        1.1097        1.4720        1.6618        1.1337        1.1383        0.7919        0.5553        0.3342        0.3174        0.3131        0.3063        0.4289        0.4677        0.5176        0.6028        0.6126        0.6394        0.7201        0.8570        1.9964        1.7580        1.2136        1.4580        0.9737        0.9665        0.9271        0.8917        0.9129        0.8964        0.9709        1.0397        1.3227        1.4216        1.4399        1.3550        1.2953        1.2475        1.2431        1.1896        1.0207        1.0189        1.2942        1.4953        1.9447        2.1575        2.1334        1.8541        1.2129        0.7103        0.5302        0.4234        0.2946        0.1893        0.1826        0.1710        0.6531        0.7875        1.1588        1.1835        2.0958        2.5461        2.5122        2.2437        1.4577        1.1164        0.8487        0.7198        0.2333        0.3949        0.1447        0.1788        0.6390        0.6503        0.8187        0.5027        0.3553        0.3430        0.3159        0.2691        0.0836        0.1608        0.1279        0.1027        0.0679        0.1604        0.2257        0.3816        1.2448        1.2153        1.0308        1.1111        1.6954        2.0560        2.1081        1.9781        1.7031        1.6845        2.1689        2.2081        1.6669        1.5510        1.3489        1.7203        3.5158        3.9083        4.1956        5.0853        4.5868        5.1830        5.7603        6.9568        8.5415        9.5190        0.0000        0.0000        0.0000        0.0000        0.0000        0.0000        0.0000        0.0000        0.0000        0.0000        0.0000        0.0000        0.0000        0.0000        0.0000        0.0000        0.0000        0.0000        0.0000        0.0000        0.0000        0.0000        0.0000        0.0000        0.0000        0.0000        0.0000        0.0000
        0.0000        0.0000        0.0000        0.0000        0.0000        0.0000        0.0000        0.0000        0.0000        0.0000        0.0000        0.0000        0.0000        0.0000        0.0000        3.9251        3.0379        2.7747        2.4684        1.5152        3.4821        1.8701        0.8428        2.5544        2.3152        3.6878        3.9411        4.7362        2.3311        4.6242        7.6428        8.8075        9.3512        9.5910        7.3671        8.3103        8.4521        7.3491        6.9248        5.5186        4.7018        6.3961        7.3853        4.0052        4.0646        5.6958        2.3231        4.0415        2.7181        3.9199        4.8836        4.3426        4.1871        4.5296        4.2683        2.7874        3.1807        1.7256        3.0350        4.1557        3.1874        3.1067        1.2708        4.4274        3.7905        2.4725        1.7655        4.1471        4.8641        2.2953        1.7829        3.8947        3.4427        0.3989        0.8192        1.0822        1.1486        1.1974        1.1646        1.5456        1.4764        1.4350        1.4279        1.2003        1.1112        1.0535        1.0153        0.7930        0.7301        0.6798        0.7445        0.7355        0.8178        0.6966        0.7945        0.7110        0.6887        0.7494        0.9850        1.2614        1.1177        1.0036        0.9896        0.3697        0.2846        0.4696        0.5963        0.8797        0.8078        0.7612        0.6896        0.8689        0.6522        0.5518        0.4783        1.0502        0.7117        0.3919        0.3069        0.3593        0.4071        0.4742        0.6507        1.6914        1.7586        0.9271        0.9614        1.9978        1.5891        1.2828        1.1161        0.9682        0.9236        0.8765        0.8660        0.8437        0.8099        0.8741        1.0875        1.3183        1.6424        1.9044        1.9757        1.7830        1.5855        1.3341        1.3068        1.2648        1.1971        1.2144        1.4962        2.0868        2.2600        2.3174        2.0452        1.3450        0.8621        0.8092        0.7779        0.3113        0.3307        0.4394        0.3857        0.7802        0.7403        0.9516        1.0121        2.0562        2.4201        2.4342        2.0931        1.2288        0.7419        0.5603        0.5200        0.3315        0.4393        0.5514        0.5498        0.5670        0.9164        1.1421        0.6530        0.3979        0.4003        0.3567        0.2695        0.1407        0.0891        0.2420        0.4520        0.5395        0.6992        0.8706        0.6939        0.7420        0.6222        0.8685        1.2917        1.9121        2.4510        2.8187        2.9365        2.5915        2.9903        3.5797        3.2281        1.9539        1.6385        1.8161        2.2123        4.1331        4.8338        5.4025        0.0000        5.6699        6.4853        7.2901        8.2947        9.6123       11.0314        0.0000        0.0000        0.0000        0.0000        0.0000        0.0000        0.0000        0.0000        0.0000        0.0000        0.0000        0.0000        0.0000        0.0000        0.0000        0.0000        0.0000        0.0000        0.0000        0.0000        0.0000        0.0000        0.0000        0.0000        0.0000        0.0000        0.0000        0.0000
        0.0000        0.0000        0.0000        0.0000        0.0000        0.0000        0.0000        0.0000        0.0000        0.0000        0.0000        0.0000        0.0000       11.7719       11.8980        6.6031        4.1972        2.7066        2.4612        4.1861        1.4366        1.3014        0.7707        3.3463        4.0337        4.5524        5.0605        9.1734        8.4915        5.6557        4.3852        5.5973        6.6343        5.7856        6.2141        9.0027        6.3838        6.2243        6.4130        4.7292        5.1525        5.2572        7.7705        7.3652        1.8166        1.8330        1.1840        1.6314        1.2829        1.1068        5.1954        3.8235        3.0006        3.4971        3.3891        1.6951        1.7900        1.8106        2.2898        2.5791        2.4674        1.7742        1.3779        2.2542        1.6452        1.6411        1.0176        1.4443        0.9813        1.2398        0.7321        0.3709        0.2474        0.2208        0.7069        1.0736        1.0556        0.8625        0.8566        1.3232        1.2283        1.0938        1.0656        0.9942        0.9599        0.9347        0.9154        0.6977        0.6924        0.6787        0.8925        0.8110        0.7832        0.7536        0.9964        0.7579        0.8312        0.9593        1.0015        1.2284        1.2594        1.1170        1.0789        0.4384        0.3614        0.8247        1.3842        0.8797        0.8273        0.7268        0.7367        0.7623        0.6578        0.5919        0.5743        0.4086        0.4006        0.9837        0.6285        0.6799        0.9449        0.9132        0.7172        1.0806        1.2415        2.1919        0.8376        1.1134        1.2868        1.2421        1.2494        0.8077        0.7446        0.9587        1.0145        0.6796        0.6585        0.9347        1.0251        1.5677        1.7067        1.9791        1.6836        1.4644        1.3254        1.1918        1.3085        1.6413        1.6245        1.5501        1.7429        1.9190        2.0701        2.1656        2.1835        1.2994        1.2927        1.3681        1.1985        0.6316        0.6106        0.5331        0.2536        0.5101        0.5863        0.7741        1.0579        1.8233        2.1776        2.0441        1.9621        1.0157        0.6981        0.5198        0.7223        0.3549        0.4194        0.3960        0.4214        0.6860        0.8530        0.7789        0.8045        0.5423        0.5940        0.6657        0.5869        0.5376        0.5495        0.6427        0.7857        0.9680        1.1546        1.0880        1.0184        0.9951        0.8158        1.0069        1.3115        2.1988        2.7166        3.4968        4.1219        3.8300        4.0682        3.6824        3.1340        2.5669        2.6237        2.8880        3.3492        5.4132        5.5817        0.0000        0.0000        0.0000        0.0000        0.0000        0.0000        0.0000        0.0000        0.0000        0.0000        0.0000        0.0000        0.0000        0.0000        0.0000        0.0000        0.0000        0.0000        0.0000        0.0000        0.0000        0.0000        0.0000        0.0000        0.0000        0.0000        0.0000        0.0000        0.0000        0.0000        0.0000        0.0000        0.0000        0.0000        0.0000        0.0000
        0.0000        0.0000        0.0000        0.0000        0.0000        0.0000        0.0000        0.0000        0.0000        7.0141        0.0000        0.0000        6.2814        4.6903        8.4380        7.8052        3.4134        4.0212        2.7985        1.7562        0.9133        0.9157        1.2519        3.1894        5.0295        5.0672        5.1269        3.4348        3.5309        3.5849        3.6550        6.2942        5.0258        4.4974        4.1465        4.3993        4.6100        5.0786        4.8691        3.7595        3.8746        3.5226        2.9059        1.0351        0.9719        0.7787        0.9841        1.6159        1.1647        0.9373        3.2513        1.7851        1.3176        1.1152        1.1763        1.6320        1.4286        1.3441        1.5676        2.5794        1.9752        3.5694        1.8192        2.0747        2.0961        2.1482        1.4330        0.8148        1.5447        0.3474        0.3201        0.1610        0.1445        0.1447        0.3710        0.4936        0.3076        0.2420        0.5218        0.6867        0.5720        0.5875        0.5604        0.5530        0.5560        0.5453        0.5709        1.3555        0.8909        0.7555        0.6842        0.8212        1.1137        1.4008        1.1396        1.0283        0.9883        1.2044        1.4648        1.3797        1.4319        1.4313        1.3744        1.1376        1.0961        1.0423        1.0266        0.9061        0.8281        0.7746        0.7428        0.5435        0.4630        0.3557        0.3559        0.3824        0.4777        0.4044        0.4472        0.5609        0.6642        0.7218        0.7510        0.9195        0.9467        0.8899        1.1021        0.8062        0.7784        0.7323        0.5919        0.3983        0.3778        0.3184        0.3034        0.0906        0.0710        1.3128        0.6634        0.9987        1.0332        0.9316        1.0189        1.1586        1.2529        1.3328        1.4153        1.2570        1.0293        1.1160        1.0545        1.3952        1.4750        1.4238        1.3047        1.4639        1.6025        1.4758        1.4553        1.3259        1.0903        0.8146        0.6557        0.6886        0.7024        0.9015        1.2137        1.6760        1.6425        1.5125        1.3319        0.9088        0.6669        0.4517        0.3613        0.3593        0.3524        0.3835        0.4957        0.9020        1.0740        0.9849        1.0176        1.1717        1.2212        1.6953        1.1208        1.4028        2.0194        1.6833        1.6084        1.2588        0.9484        0.5290        1.1183        1.1967        0.6446        0.8689        1.1321        2.2160        2.9462        3.5854        3.8495        3.9350        4.2632        4.3343        4.5163        4.1130        4.0206        4.0048        4.1970        2.5209        0.0000        0.0000        0.0000        0.0000        0.0000        0.0000        0.0000        0.0000        0.0000        0.0000        0.0000        0.0000        0.0000        0.0000        0.0000        0.0000        0.0000        0.0000        0.0000        0.0000        0.0000        0.0000        0.0000        0.0000        0.0000        0.0000        0.0000        0.0000        0.0000        0.0000        0.0000        0.0000        0.0000        0.0000        0.0000        0.0000        0.0000
        0.0000        0.0000        0.0000        0.0000        0.0000       19.0056       16.3735       15.4847       14.3961       11.6468        9.4484        8.5790        9.1649        8.3143        7.7004        4.6710        4.1672        4.0770        3.0528        2.3529        0.8747        1.4126        3.8337        7.2364        6.5647        6.2459        5.7133        5.7359        3.4099        2.8279        4.2151        6.2932        5.9259        4.2487        3.1951        3.9797        3.9598        4.1316        4.0298        3.4446        3.1784        2.9578        2.6866        0.6680        0.7786        1.7234        2.7500        2.0595        1.4900        1.1372        0.9479        1.0275        1.0932        1.2414        1.4115        2.3148        2.3637        2.2243        2.2875        3.6970        3.3445        1.8527        2.1661        3.1370        4.5021        4.4053        3.8059        3.5052        1.8330        1.6048        0.4435        0.3940        0.2474        0.3957        0.5032        0.2859        0.2169        0.4043        0.4730        0.4593        0.4509        0.4972        0.5943        0.6905        0.6839        0.6275        0.6148        0.9956        1.2788        1.6711        1.6518        1.6565        1.1084        1.2210        1.1156        1.1915        1.3250        1.5230        1.4873        1.5781        1.7051        1.6857        1.6165        1.2432        1.1711        1.2009        1.2655        1.0917        1.1678        1.0849        0.9865        0.4344        0.3713        0.3413        0.3418        0.3434        0.3584        0.4259        0.4977        0.6753        0.8853        1.2528        1.8273        2.4708        2.5149        3.0106        1.9264        1.1542        0.7171        0.6034        0.5296        0.3125        0.2394        0.4228        0.6519        0.4090        1.8260        1.5302        0.5133        0.5155        0.5013        0.5462        0.7030        0.8963        0.8998        1.5045        1.4627        1.0284        0.7120        0.6625        1.0172        1.5699        1.8807        1.5489        1.3748        2.3037        1.7470        1.4594        1.5475        1.2669        0.7276        0.6711        0.7626        0.8134        0.7750        0.8094        0.8755        1.2512        1.2558        1.0564        0.9009        0.6417        0.4225        0.3636        0.3496        0.4417        0.4165        0.5178        0.7033        0.9968        1.0316        1.1507        1.1013        1.3384        1.4172        1.5309        1.3564        1.0838        1.2853        1.1054        1.1015        0.6027        0.0000        0.0000        0.5981        1.2456        1.2799        1.4528        2.0708        2.1690        2.4059        2.8619        3.4473        4.5761        5.1053        5.5368        5.6440        4.9258        4.8613        4.5417        4.1029        0.0000        0.0000        0.0000        0.0000        0.0000        0.0000        0.0000        0.0000        0.0000        0.0000        0.0000        0.0000        0.0000        0.0000        0.0000        0.0000        0.0000        0.0000        0.0000        0.0000        0.0000        0.0000        0.0000        0.0000        0.0000        0.0000        0.0000        0.0000        0.0000        0.0000        0.0000        0.0000        0.0000        0.0000        0.0000        0.0000        0.0000        0.0000
        0.0000        0.0000        0.0000        0.0000       15.4774       12.9702        9.4351        8.1779        8.5745        3.7170        4.3684        7.9204        8.4795        6.8252        6.4072        4.8651        3.9300        4.7537        4.9274        6.3014        3.6958        5.4353        5.7783        7.3918        5.8105        5.2667        3.6065        4.8836        3.7934        1.8652        3.3541        4.5867        3.5331        3.1497        2.8054        2.8915        3.0829        3.6270        5.4501        5.1807        5.2733        6.6762        6.3831        2.7527        2.4019        4.6901        6.1524        5.0447        2.5720        1.7467        0.9514        1.0653        1.3113        2.8014        1.7906        1.4487        1.6139        2.0757        2.6744        3.9603        3.9391        4.2390        5.0729        5.3536        3.5093        4.0573        2.6855        3.8250        3.9268        3.0977        1.5653        0.6566        1.0180        2.5997        2.4605        1.9065        2.0297        1.0594        0.5463        0.3714        0.4962        0.6718        0.6588        0.6368        0.7708        0.8016        1.5460        1.7929        2.4071        1.9210        0.9867        0.9612        1.1820        1.3603        1.8830        1.3336        1.3208        1.4472        1.6327        1.8136        1.8152        1.8517        1.8861        1.4324        1.7820        1.7340        1.5495        1.5536        1.4586        1.1647        1.1556        0.4965        0.4126        0.4043        0.4209        0.5930        0.5580        0.5555        0.5995        0.9245        1.4156        1.4603        1.2530        2.1393        3.3018        3.9842        3.9762        1.6186        0.8494        0.7288        0.6785        0.5720        1.1527        1.0389        2.0378        2.3209        2.1419        1.5456        1.1086        2.0940        2.2694        0.9740        1.1342        1.2698        1.0652        1.0241        1.0051        0.4892        0.5536        0.7880        1.3294        2.1852        2.6651        2.0963        1.7260        1.9484        1.7353        1.5431        1.7104        1.0561        0.7527        0.6864        0.7234        0.7812        0.6770        0.6557        0.6048        0.7201        0.8165        0.7230        0.8046        0.6118        0.3545        0.3181        0.3377        0.3779        0.3990        0.4471        0.5985        0.8254        0.9467        1.0492        1.1487        1.3555        1.4839        1.4636        1.3316        1.0911        0.8677        0.7411        0.7440        0.0000        0.0000        0.0000        1.2330        1.0046        1.0360        1.1721        1.6351        2.4740        2.8673        3.2660        3.7004        5.2994        5.8755        6.0122        6.2652        5.4265        0.0000        0.0000        0.0000        0.0000        0.0000        0.0000        0.0000        0.0000        0.0000        0.0000        0.0000        0.0000        0.0000        0.0000        0.0000        0.0000        0.0000        0.0000        0.0000        0.0000        0.0000        0.0000        0.0000        0.0000        0.0000        0.0000        0.0000        0.0000        0.0000        0.0000        0.0000        0.0000        0.0000        0.0000        0.0000        0.0000        0.0000        0.0000        0.0000        0.0000        0.0000
        0.0000        0.0000       20.6601       15.8397       11.6183        7.1149        7.2314        8.0436        6.0573        4.2840        5.2563        5.7417        6.8177        7.3216        4.8606        4.2141        3.8152        4.5922        5.4629        6.4805        5.0605        2.0928        1.4876        2.1112        1.8326        1.5085        3.0918        6.9956        1.4949        2.2245        3.5790        4.4318        5.3537        3.9340        3.3800        4.8472        5.6424        5.3739        4.8946        4.0932        5.3220        4.1751        2.0862        1.1075        2.8397        4.9485        4.8388        3.9035        3.7454        3.8769        4.1154        2.8293        1.4635        1.1743        1.1954        1.9055        1.5601        1.7457        1.7860        1.8891        1.7988        1.9750        2.4692        3.4432        3.8476        4.3459        3.5355        3.0558        3.5060        3.0757        3.5419        1.9733        1.0041        0.8160        0.2680        0.5145        0.7555        0.3388        0.5402        0.5342        0.5321        1.0355        1.0752        1.2256        1.8386        1.7979        1.2347        2.1425        3.3337        1.5768        1.0818        1.1657        1.1801        1.4496        1.6863        1.5507        1.4186        1.5174        1.7595        1.9206        2.4392        2.8271        2.4509        1.9187        2.0536        3.1096        3.0193        1.6710        1.5281        1.4884        1.7017        0.5756        0.5455        0.6742        0.6756        0.8195        0.7954        0.9009        1.1057        1.3953        1.3092        1.6852        3.1438        4.4408        3.6153        4.7020        4.0738        1.8599        2.0031        0.8313        1.4260        0.9576        1.2104        1.2232        1.8292        1.8728        1.4949        0.6861        0.4955        1.5697        1.7363        0.6971        0.9224        1.3711        0.8784        0.7062        0.6710        0.5485        0.7951        0.9247        1.3866        2.3231        1.9541        1.6526        1.5191        1.5557        1.1913        1.2066        1.3676        1.4580        1.2296        1.0729        0.9494        0.9034        0.7028        0.6122        0.5872        0.7370        0.7160        0.6356        0.6224        0.4245        0.3519        0.2714        0.2786        0.3228        0.3302        0.4064        0.5859        0.7739        0.9082        1.0448        1.1471        1.3703        1.4926        1.4973        1.4438        0.9552        0.7431        0.7559        0.0000        0.0000        0.0000        0.3425        0.2095        1.2926        1.2558        1.3410        1.6245        2.5953        3.1910        3.6003        4.1244        5.1818        5.8586        6.7083        6.3375        0.0000        0.0000        0.0000        0.0000        0.0000        0.0000        0.0000        0.0000        0.0000        0.0000        0.0000        0.0000        0.0000        0.0000        0.0000        0.0000        0.0000        0.0000        0.0000        0.0000        0.0000        0.0000        0.0000        0.0000        0.0000        0.0000        0.0000        0.0000        0.0000        0.0000        0.0000        0.0000        0.0000        0.0000        0.0000        0.0000        0.0000        0.0000        0.0000        0.0000        0.0000        0.0000
        0.0000       21.7811       13.2893       15.4945       10.1572        9.0931        4.7402        5.6778        6.8065        5.0008        5.1525        5.5046       10.9504        5.8905        3.1659        2.7108        3.2867        5.3109        4.5272        5.9783        4.1317        1.6648        1.1715        1.0729        1.6687        2.4669        2.5179        2.8669        3.1660        4.4731        5.5691        5.6868        5.5623        6.6720        5.5331        2.7667        2.5222        2.4027        1.8135        1.4900        1.3249        1.2959        1.1978        1.2702        1.9007        2.4082        3.1779        5.8188        5.5812        6.4186        1.0625        1.6608        1.2417        1.0741        1.2802        1.7758        1.8785        1.9304        2.1812        2.1793        2.2332        2.2265        2.1878        3.6909        3.3670        2.6588        3.0388        1.4129        1.1003        1.1474        1.0046        0.9602        0.6884        0.3310        0.3142        0.3532        0.7216        0.4967        0.9431        1.1692        2.5534        2.1027        1.3736        0.9010        1.2951        1.5737        1.3446        2.7654        1.6301        1.6429        1.4896        0.9354        0.9809        0.8729        0.8901        1.2768        1.3956        1.6596        1.6175        1.8771        2.2504        2.0835        1.8840        2.1810        3.3287        4.3822        4.2740        2.1166        2.2302        1.5168        1.2035        0.6768        0.5853        0.7635        0.8009        1.0601        1.4690        1.3980        1.3162        1.6257        1.7838        1.5786        1.3092        1.5976        1.2863        0.9834        0.8750        0.9435        0.7064        1.0178        1.1175        1.0471        1.5137        2.3097        2.5448        1.2383        0.2192        0.7009        0.8177        0.3571        0.3245        0.1559        0.1623        0.1968        0.1940        0.2318        0.1946        0.6284        0.5995        1.0162        1.0203        1.2675        1.1717        1.0898        1.0313        1.0404        1.0661        0.9195        1.0096        1.6250        1.7428        1.6955        1.5017        1.0104        0.9544        0.8146        0.6897        0.5764        0.5282        0.5220        0.4031        0.2941        0.2763        0.1944        0.1904        0.2007        0.2104        0.3005        0.4454        0.6570        0.7824        0.9033        0.9911        1.0015        1.1028        1.1450        1.0529        0.3154        0.0000        0.0000        0.0000        0.0000        1.8646        1.5188        1.8874        2.2592        1.6077        1.7301        1.9350        3.2269        4.0075        4.5190        4.9537        4.6774        5.2682        5.4309        0.0000        0.0000        0.0000        0.0000        0.0000        0.0000        0.0000        0.0000        0.0000        0.0000        0.0000        0.0000        0.0000        0.0000        0.0000        0.0000        0.0000        0.0000        0.0000        0.0000        0.0000        0.0000        0.0000        0.0000        0.0000        0.0000        0.0000        0.0000        0.0000        0.0000        0.0000        0.0000        0.0000        0.0000        0.0000        0.0000        0.0000        0.0000        0.0000        0.0000        0.0000        0.0000        0.0000
        0.0000       15.4237       12.7504       14.8915       15.9349       10.4730        5.6389        7.3375        5.6803        6.8243        6.7269        7.2922        7.5821        4.8516        5.9897        7.7184        7.6136        4.6779        3.3656        2.1914        3.0329        2.9602        3.5975        4.5004        3.2338        3.0935        2.7245        4.2871        5.3882        6.5833        8.6369        7.9803        5.9153        4.3422        3.8462        2.8261        2.2383        2.1708        2.0108        2.0365        0.9064        0.8364        1.0272        1.2618        1.4203        1.4479        1.8061        3.6470        5.0066        0.8166        0.7540        1.4973        1.2695        1.5986        1.6432        2.1939        2.2113        2.3540        2.4983        2.6966        2.7550        2.7510        3.0016        2.8058        3.6202        3.2701        2.3094        3.3762        2.0798        1.9759        2.2871        2.2100        1.5446        0.9664        0.8234        1.8250        0.9645        3.3759        3.9821        2.7179        2.7700        2.1613        1.4943        1.0457        1.8286        1.4893        2.7390        4.0614        3.8589        1.2392        1.0210        0.8272        1.0775        1.0018        1.3841        1.4720        1.9950        1.6705        1.7853        3.1838        2.2738        2.2470        2.2413        2.1607        3.9044        1.9719        3.7432        3.3529        5.2205        7.1313        2.5153        0.9947        0.5407        0.6073        0.8205        1.2399        1.4526        1.7580        2.3405        2.6423        1.8037        1.5683        1.2863        1.5966        1.1978        1.1733        1.6236        1.0370        0.8782        1.0354        0.6892        1.2886        0.6793        0.7664        0.8610        0.6079        1.2026        1.6466        1.3892        0.8705        0.5524        0.4699        0.4293        0.4189        0.2160        0.1401        0.2425        0.8525        1.1686        1.4358        0.9756        1.6569        1.2984        1.2334        1.1167        0.9267        0.8922        0.9400        1.0869        1.8385        2.0678        2.0200        1.7562        1.1680        0.9609        0.8628        0.7279        0.5711        0.4719        0.3901        0.3211        0.2894        0.1999        0.8198        0.5412        0.3711        0.2824        0.2956        0.4058        0.6571        0.7938        0.9128        0.9777        1.0173        2.3193        1.0903        0.0000        0.0000        0.0000        0.0000        0.0000        1.8302        1.5584        2.1011        1.5922        2.4534        3.3860        3.9381        2.4868        3.8756        4.9729        5.7362        5.7737        4.8917        0.0000        0.0000        0.0000        0.0000        0.0000        0.0000        0.0000        0.0000        0.0000        0.0000        0.0000        0.0000        0.0000        0.0000        0.0000        0.0000        0.0000        0.0000        0.0000        0.0000        0.0000        0.0000        0.0000        0.0000        0.0000        0.0000        0.0000        0.0000        0.0000        0.0000        0.0000        0.0000        0.0000        0.0000        0.0000        0.0000        0.0000        0.0000        0.0000        0.0000        0.0000        0.0000        0.0000        0.0000        0.0000
        9.7729       14.1278       10.0480       12.1422        9.5811        7.2821        5.3220        4.5070        4.7453        4.7712        6.0216        4.8706        5.8313        5.2412        6.3183        6.3828        5.2998        2.7077        2.7390        1.2446        1.3695        1.5246        1.4890        1.6855        2.3585        1.9467        2.3045        4.6478        6.3707        6.7514        6.2746        4.0182        3.7006        1.9929        2.0074        2.0234        2.2544        3.3572        3.2990        1.5927        0.7659        0.8501        0.7830        1.7284        1.5313        1.5152        1.0743        2.2073        5.0478        4.7633        4.4066        3.4741        2.2215        3.2822        2.6986        2.7275        2.9761        3.1778        2.8664        3.0001        3.1559        3.2642        3.0278        2.8935        3.0037        2.7849        2.8825        2.3343        2.0842        1.3565        1.5727        2.2700        1.4093        2.4517        2.9549        2.3039        3.5682        4.9094        3.7397        4.6373        3.7229        2.3477        2.0697        2.3121        2.0700        2.2109        2.6017        3.1705        2.6591        2.3692        0.8143        1.0505        1.0443        1.3786        1.2211        1.6058        1.7563        1.9512        3.1602        3.5096        2.3615        2.3859        2.3462        2.2628        2.0657        2.2055        3.4059        2.8013        4.4525        7.6577        7.8049        3.6123        1.8356        1.1981        0.8303        1.2143        2.1024        2.2221        2.3720        2.0873        1.8998        1.3955        1.3268        1.2556        1.2213        1.7514        1.9120        2.3546        1.8506        1.3741        0.8919        1.2559        1.0547        0.9559        1.1145        0.5317        1.1248        1.3383        1.4052        0.7300        0.4171        0.2845        0.3980        0.5051        0.6431        0.6411        0.3437        0.6573        0.8163        0.9746        1.2189        1.5445        1.5206        1.4217        1.2081        0.9598        0.8519        0.9899        1.2239        2.0012        2.2337        2.2040        1.9107        1.3426        1.0974        0.9169        0.7601        0.6018        0.4582        0.3585        0.2954        0.2720        0.3580        0.6322        0.5933        0.7648        0.5202        0.6323        0.7723        1.1948        1.3023        1.2665        1.2485        1.1040        1.1776        0.0000        0.0000        0.0000        0.0000        0.0000        0.0000        1.7676        1.7772        1.9913        3.1535        5.8921        8.1833        6.8662        3.2559        4.3456        5.4099        0.0000        0.0000        0.0000        0.0000        0.0000        0.0000        0.0000        0.0000        0.0000        0.0000        0.0000        0.0000        0.0000        0.0000        0.0000        0.0000        0.0000        0.0000        0.0000        0.0000        0.0000        0.0000        0.0000        0.0000        0.0000        0.0000        0.0000        0.0000        0.0000        0.0000        0.0000        0.0000        0.0000        0.0000        0.0000        0.0000        0.0000        0.0000        0.0000        0.0000        0.0000        0.0000        0.0000        0.0000        0.0000        0.0000        0.0000        0.0000
       12.4209        7.3692        3.3960        3.4741        4.7727        5.4469        4.9480        4.5115        4.6725        6.5877        6.6398        8.2183       11.5952        8.0927        5.0532        2.8895        1.9621        1.8171        3.8821        2.6539        2.9289        2.5741        1.8957        1.6665        1.4729        1.5724        3.7090        7.2349        3.7516        1.4727        0.8604        1.0511        1.6785        2.3037        3.5575        5.3104        4.0257        4.6182        3.7289        2.4657        1.9466        2.1465        3.4179        3.6171        4.7667        3.5231        3.1380        5.5911        2.0004        4.3591        6.1564        5.6372        3.9260        3.9144        3.8758        4.0794        3.2678        3.7241        3.5518        3.8143        4.6635        3.4596        3.2200        2.8797        2.5537        2.4667        3.0879        3.0515        2.9142        2.4472        0.9957        1.2447        1.7832        2.9915        3.1867        1.7358        4.4490        4.5715        3.4144        3.1922        2.1037        1.9800        1.4712        2.4750        2.0845        1.0299        0.7571        0.9891        1.5566        1.0284        2.2116        0.8458        1.1283        1.5936        2.2928        2.5584        2.4253        3.2480        3.6528        2.5312        2.8653        2.7483        3.0893        2.3197        2.1538        2.3979        1.9109        1.7029        3.3759        7.1177        3.4359        4.0430        2.7045        1.4275        1.3994        2.6839        3.6975        3.7657        3.2393        2.4414        2.2282        1.9772        1.6123        1.4867        1.9915        3.8241        2.4780        2.5849        2.1944        1.8527        1.7061        1.1154        0.8702        0.6315        1.3150        1.0573        2.2188        2.7080        1.3791        0.4713        0.3072        0.1640        0.1091        0.4006        0.6473        0.8243        0.7792        1.0104        1.1140        1.2267        1.3857        2.1704        2.1266        2.2265        2.1201        1.3501        1.0725        1.0429        1.2299        2.1868        2.3112        2.2530        2.0389        1.5200        1.2446        1.0248        0.8611        0.7036        0.5817        0.4453        0.5291        0.6874        0.7733        0.9210        0.8245        0.6480        0.8378        1.0260        1.1868        1.5923        1.5578        1.5268        1.6050        2.1251        0.0000        0.0000        0.0000        0.0000        0.0000        0.0000        0.6300        2.2248        2.6755        2.8385        4.0298        5.0374        3.1495        3.6702        4.0757        4.8676        5.6034        0.0000        0.0000        0.0000        0.0000        0.0000        0.0000        0.0000        0.0000        0.0000        0.0000        0.0000        0.0000        0.0000        0.0000        0.0000        0.0000        0.0000        0.0000        0.0000        0.0000        0.0000        0.0000        0.0000        0.0000        0.0000        0.0000        0.0000        0.0000        0.0000        0.0000        0.0000        0.0000        0.0000        0.0000        0.0000        0.0000        0.0000        0.0000        0.0000        0.0000        0.0000        0.0000        0.0000        0.0000        0.0000        0.0000        0.0000        0.0000
        6.0282        0.9252       10.6533        2.8864        1.1008        1.1455        0.8181        3.7056        8.7650       12.1063       22.8750       12.6943        9.8438        2.8289        2.3292        2.2625        1.9995        2.2278        2.4335        4.2676        6.5408        5.3833        4.4506        3.7567        3.2718        4.3553        2.3971        4.1661        2.9848        3.0379        2.6153        8.2153        6.0217        6.9752        7.2013        6.0459        5.1476        4.1801        4.0561        4.9693        4.3078        4.3309        4.2049        3.8607        3.6487        2.4963        1.3696        0.5470        0.1880        0.4264        0.6708        0.8844        1.2455        1.2480        1.2235        2.3285        2.5417        2.5397        3.2638        4.0562        3.8314        3.0104        2.1965        2.4212        2.1606        1.9338        1.8111        1.0667        1.0535        1.7048        1.0500        1.4707        2.5658        1.4923        0.8356        0.6858        1.3880        1.5069        1.0850        0.9107        0.6281        0.5844        1.8794        0.8579        0.8049        1.3723        0.8673        0.8526        1.0420        1.1781        1.0287        1.3589        1.4923        1.6499        2.0546        2.1315        2.4280        3.3905        2.7188        2.0914        2.6756        2.9334        3.3744        2.0199        1.8940        1.9092        1.7967        1.6693        2.2438        2.2680        2.6919        2.8243        2.6498        2.5297        1.8114        1.9111        2.4517        3.5352        5.2038        3.4619        2.6720        2.8852        2.6373        1.8774        2.0348        2.5635        3.1867        3.2656        3.9871        4.0820        2.2143        1.4568        1.3452        1.1312        0.9345        1.1209        2.6163        1.8418        1.1307        1.2500        1.4266        1.7077        1.7430        2.9889        2.6916        2.7742        2.8009        2.2674        2.3094        2.2245        2.1077        2.4911        2.5721        2.4982        2.1231        0.8452        0.6028        0.5585        0.7177        1.5068        1.7131        1.8173        1.8152        1.4536        1.0707        0.9611        0.8403        0.8468        1.0399        0.8885        0.6054        0.8159        0.3447        0.1851        0.1985        0.5547        0.3229        0.3063        0.4779        1.4051        1.9113        2.1052        0.0000        0.0000        0.0000        0.0000        0.0000        0.0000        0.0000        0.0000        2.0700        3.8222        4.0087        2.4521        2.1327        0.8400        0.0000        1.9500        4.7700        3.7500        5.1000        0.0000        0.0000        0.0000        0.0000        0.0000        0.0000        0.0000        0.0000        0.0000        0.0000        0.0000        0.0000        0.0000        0.0000        0.0000        0.0000        0.0000        0.0000        0.0000        0.0000        0.0000        0.0000        0.0000        0.0000        0.0000        0.0000        0.0000        0.0000        0.0000        0.0000        0.0000        0.0000        0.0000        0.0000        0.0000        0.0000        0.0000        0.0000        0.0000        0.0000        0.0000        0.0000        0.0000        0.0000        0.0000        0.0000        0.0000        0.0000
        4.8931        6.6884        0.8743        0.1099        0.1537        0.2854        0.5034        1.9324       12.3598        7.8019       16.8360        6.5996        3.3754        2.3527        3.3481        2.8367        3.4657        2.2503        3.0446        8.7296        8.7621        5.7638        3.1481        3.9223        3.4110        1.4382        1.7434        3.4634        6.5218        8.3056        5.0707        6.2661        4.4783        5.8068        1.6162        2.1108        3.5905        3.7385        4.1401        4.0393        3.5131        3.3622        3.1688        2.9878        0.8051        0.7240        0.5231        0.1039        0.5730        0.5275        0.7950        1.1895        1.2435        1.4203        1.4917        3.1909        3.2831        3.5906        3.7342        4.6627        3.2638        2.5847        2.2003        2.8994        2.4810        1.8400        1.5462        1.2084        2.9875        1.4316        0.9848        0.9203        1.2839        0.6827        0.6237        0.7258        0.7526        2.1566        2.1379        0.8957        0.6610        1.6288        0.8792        0.8179        0.7698        0.7354        1.2853        1.1124        1.0455        1.3304        1.4979        1.6165        1.7755        2.2660        2.0441        2.1683        2.6416        3.5482        2.4392        2.0721        1.9599        2.0800        1.9881        1.9486        2.6465        3.4141        2.0150        2.0723        2.3240        2.3655        2.7025        2.7139        3.8968        3.7962        3.9459        2.1123        3.0603        3.9596        5.1719        3.0431        4.0055        3.3464        2.6950        1.9406        1.8998        2.0372        2.3588        3.4007        5.3695        5.3881        3.7952        1.8878        2.0860        2.0374        1.1067        1.0259        2.2166        2.2556        2.5840        1.6179        1.1719        1.0723        1.2760        1.0456        1.7252        2.2517        1.3060        1.6895        1.9445        2.0823        2.1946        2.4628        2.6163        2.5378        2.1445        0.7844        0.5440        0.4986        0.6796        1.5574        2.0066        2.3913        2.3873        1.6015        1.1841        1.0572        0.9372        0.9242        0.8737        0.7677        0.5497        0.3161        0.1918        0.0989        0.0755        0.1437        0.3000        0.4072        0.6100        0.0000        0.0000        0.0000        0.0000        0.0000        0.0000        0.0000        0.0000        0.0000        0.0000        0.0000        5.6700        5.6595        4.5832        2.3801        0.0000        0.0000        0.0000        0.0000        0.0000        0.0000        0.0000        0.0000        0.0000        0.0000        0.0000        0.0000        0.0000        0.0000        0.0000        0.0000        0.0000        0.0000        0.0000        0.0000        0.0000        0.0000        0.0000        0.0000        0.0000        0.0000        0.0000        0.0000        0.0000        0.0000        0.0000        0.0000        0.0000        0.0000        0.0000        0.0000        0.0000        0.0000        0.0000        0.0000        0.0000        0.0000        0.0000        0.0000        0.0000        0.0000        0.0000        0.0000        0.0000        0.0000        0.0000        0.0000        0.0000        0.0000        0.0000
        0.0000        0.0000        2.0743        0.2408        0.0000        0.4006        0.9394        3.6683       10.5703       11.9023        3.9971        2.7538        2.7086        3.1983        2.7722        2.8732        4.1697        7.1581        9.7495        7.4073        5.2482        3.8475        3.8369        3.2387        4.7124        2.1080        2.4957        7.9212        7.5830        4.0320        3.0035        2.7410        2.5816        2.8745        4.4078        4.1979        3.1305        1.0081        2.3296        1.1842        0.2676        0.3534        1.2854        1.5344        0.9892        1.0125        0.7795        2.4770        0.5933        2.1344        1.8716        1.8200        5.0391        6.3553        3.3525        3.8352        3.2386        2.7330        2.7521        2.8574        2.8798        2.7555        2.5165        2.6412        3.2163        1.8119        1.5907        1.1537        1.5203        2.2302        1.7621        1.3651        2.4522        1.0364        0.5465        0.5571        1.8604        0.5560        0.3914        0.7407        1.9979        1.5835        0.5286        0.6805        0.7167        0.6797        1.0376        2.2942        2.6759        2.1963        1.8682        2.1628        3.9385        3.4326        2.5491        2.2485        3.0210        3.5554        2.6258        2.2645        3.1800        3.4390        3.3757        4.1200        3.9749        4.1686        2.6265        4.5638        5.1012        6.6322        6.5579        2.3080        2.2318        2.2180        2.1416        2.9087        2.9671        2.9562        2.9805        3.9347        5.2278        3.7425        2.4068        2.8356        4.2426        2.9017        2.3535        2.6968        4.7516        6.6663        3.9958        2.5859        3.0710        2.6775        2.3668        2.4106        2.9266        2.9916        2.6882        2.1318        1.9655        1.7474        1.7856        2.1953        4.2141        3.0778        1.6983        2.1878        2.4723        2.6722        2.6909        2.8832        3.0263        2.8765        2.3882        0.9589        0.7288        0.7006        1.0670        2.2138        2.4442        2.7231        2.9538        1.5099        1.4672        1.4280        1.4973        1.4273        1.0444        0.5559        0.6357        0.2441        0.2200        0.3963        0.1905        0.1566        0.2448        0.3947        0.6440        1.7727        0.0000        0.0000        2.9715        0.0000        0.0000        0.0000        0.0000        0.0000        0.0000        5.9100        3.0000        5.3592        0.0000        0.0000        0.0000        0.0000        0.0000        0.0000        0.0000        0.0000        0.0000        0.0000        0.0000        0.0000        0.0000        0.0000        0.0000        0.0000        0.0000        0.0000        0.0000        0.0000        0.0000        0.0000        0.0000        0.0000        0.0000        0.0000        0.0000        0.0000        0.0000        0.0000        0.0000        0.0000        0.0000        0.0000        0.0000        0.0000        0.0000        0.0000        0.0000        0.0000        0.0000        0.0000        0.0000        0.0000        0.0000        0.0000        0.0000        0.0000        0.0000        0.0000        0.0000        0.0000        0.0000        0.0000        0.0000        0.0000        0.0000
        0.0000        0.0000        0.0000        0.0000        0.0000        4.7564        0.8104        6.2411        4.0176        6.5789        3.8706        2.9412        2.9017        5.5521        7.7323        3.2888        3.8897        5.7457        4.8060        2.8104        2.6008        3.3866        4.9857        5.1113        5.0231        3.3666        2.2092        4.3226        2.6707        2.5009        1.6682        1.4699        7.8747        7.4163        3.8467        1.5970        1.7274        0.4473        0.3798        0.3546        2.3665        0.4157        0.9525        2.5299        2.5181        1.2331        1.3878        2.2142        2.2467        5.0027        5.2687        7.9962        6.4814        4.1629        1.5988        2.9466        3.1689        3.1287        2.7673        2.9803        3.1641        2.8679        2.7608        2.6969        2.1176        2.3226        2.6227        1.6324        3.0980        3.9412        1.6144        1.1226        0.5555        0.4112        2.1989        2.3985        3.8362        3.1052        0.9612        1.2582        2.1314        2.4446        0.5881        0.8905        0.8080        0.8924        2.2810        3.8479        3.2896        3.0372        3.1410        3.8131        4.4249        4.0374        2.6116        2.4909        2.8335        3.3245        3.2029        2.5492        2.7179        3.5742        4.0096        4.4554        3.3937        3.0483        4.5317        2.9211        3.4910        5.5869        7.4015        2.9090        2.4406        2.4076        2.3902        2.5301        3.6831        4.3701        5.6111        8.2453        5.1142        3.5216        2.9335        6.6544        5.2861        3.1612        3.4942        6.5799        6.7348        5.7254        4.0880        3.2498        3.0347        2.9368        2.7972        3.1198        3.0543        2.6751        2.5853        2.2868        1.9699        1.8626        1.4591        2.4404        2.2642        1.4534        1.3951        2.1501        2.4577        2.7057        2.9739        3.3570        3.6605        3.3766        3.0816        1.4223        1.2956        1.2399        1.3107        2.8191        3.2172        3.0831        3.6433        2.3869        2.4657        2.0798        1.6031        1.5663        1.3037        1.0148        0.5549        0.2803        0.1564        0.1393        0.3374        0.3537        0.2822        0.5196        0.7059        1.7418        2.1969        5.3338        2.4402        0.0356        0.0000        0.0000        0.0000        0.0000        1.4100        0.0000        0.0600        3.0514        0.0000        0.0000        0.0000        0.0000        0.0000        0.0000        0.0000        0.0000        0.0000        0.0000        0.0000        0.0000        0.0000        0.0000        0.0000        0.0000        0.0000        0.0000        0.0000        0.0000        0.0000        0.0000        0.0000        0.0000        0.0000        0.0000        0.0000        0.0000        0.0000        0.0000        0.0000        0.0000        0.0000        0.0000        0.0000        0.0000        0.0000        0.0000        0.0000        0.0000        0.0000        0.0000        0.0000        0.0000        0.0000        0.0000        0.0000        0.0000        0.0000        0.0000        0.0000        0.0000        0.0000        0.0000        0.0000        0.0000        0.0000
        0.0000        0.0000        0.0000        0.0000        0.0000        2.4112       12.4951       12.0567        8.5194        4.5775        3.8400        2.6349        3.0500        2.1907        7.7832        6.1426        4.8239        2.8332        1.5814        3.6067        2.4941        2.9538        3.6193        4.2582        3.4386        3.8329        3.2580        2.2038        1.5985        1.5668        1.1765        0.8193        2.7205        1.2474        1.7855        1.0686        0.6045        0.5069        0.4557        0.3929        0.3196        0.2947        0.3052        0.3206        0.4329        0.4205        0.4695        0.1136        0.2775        1.9206        3.2394        2.2983        3.2564        1.0307        0.3276        0.5614        1.0205        1.1464        0.7872        1.1268        0.7842        0.4125        0.4418        1.5837        1.2679        1.0855        1.0096        0.8072        0.7590        0.5415        0.3620        0.9505        0.2480        0.2283        0.4746        2.2858        3.2105        3.7379        1.7797        1.7851        1.9766        1.5785        1.8131        1.7211        1.6980        1.3334        1.7857        1.9863        2.6691        2.7699        2.0456        2.9663        2.7529        2.5035        2.8900        3.3852        3.6656        3.5695        3.3196        3.4692        2.4469        4.3381        5.7767        7.1763        3.3302        2.5784        2.3013        2.7912        5.2444       11.0789        7.5130        2.5051        2.7291        2.6364        2.4771        2.3015        2.2938        2.7155        5.5237        5.7357        7.6114        8.2915        6.5871        3.8906        3.1620        3.6310        3.7558        3.6344        4.9633        4.8264        3.6093        3.4029        3.0591        2.3763        2.1853        1.8118        1.6816        1.5639        1.4313        1.5048        1.3912        1.3806        1.3859        1.3713        1.1635        1.2728        1.3969        2.3206        2.6879        2.9073        3.2714        3.5696        3.7386        3.6801        3.5475        2.9354        2.7329        2.6156        2.9313        3.7732        4.1349        3.9845        3.5097        4.5665        4.3887        2.8896        3.5392        3.3763        2.6750        1.6889        1.8997        0.8936        0.1752        0.1063        0.3907        0.7841        0.6193        0.9115        1.2048        1.6819        2.0354        2.3221        2.2841        2.2338        0.0000        0.0000        0.0000        2.5434        2.2539        2.6893        2.6997        3.3379        3.5660        0.0000        0.0000        0.0000        0.0000        0.0000        0.0000        0.0000        0.0000        0.0000        0.0000        0.0000        0.0000        0.0000        0.0000        0.0000        0.0000        0.0000        0.0000        0.0000        0.0000        0.0000        0.0000        0.0000        0.0000        0.0000        0.0000        0.0000        0.0000        0.0000        0.0000        0.0000        0.0000        0.0000        0.0000        0.0000        0.0000        0.0000        0.0000        0.0000        0.0000        0.0000        0.0000        0.0000        0.0000        0.0000        0.0000        0.0000        0.0000        0.0000        0.0000        0.0000        0.0000        0.0000        0.0000        0.0000        0.0000
        0.0000        0.0000        0.0000        0.0000        0.0000        3.8831       17.8122       10.4644        8.8355       19.8116        7.0631        3.3882        2.6040        2.8429        9.8507        7.5339        6.3076        5.4607        2.5565        3.4829        6.4625        2.5791        3.4745        3.7942        4.5358        4.2197        5.9189        6.4246        5.0688        3.4364        2.3708        2.9290        1.1495        0.6136        0.2252        0.9113        1.3948        0.7404        0.5036        0.4706        0.4846        0.4286        0.5263        0.4827        0.6390        0.6365        1.2890        1.0595        1.0317        4.8247        3.3285        2.6653        4.2788        2.5516        1.0422        4.0029        6.6488       10.1433        5.2279        1.2746        2.1588        1.6440        3.6779        2.0298        1.3652        1.1702        0.8146        0.7881        0.7376        0.3764        0.3422        0.4997        1.0809        0.6503        1.0515        2.0411        3.1709        2.1920        2.6340        3.5156        3.4366        2.9107        2.2487        1.5332        1.4331        1.6641        1.9333        2.0117        2.5443        2.2830        2.3525        3.4629        3.5235        3.8599        3.8691        5.5422        5.3322        4.3268        4.9153        4.2905        4.0115        3.7248        3.6024        3.7272        2.4630        2.5687        2.1408        2.2475        5.3239        6.3587        2.4883        4.1508        2.7313        2.9484        3.4064        2.8736        2.8234        2.9289        2.7306        3.5757        6.9425       13.6851       11.0750        6.6211        5.8892        5.1837        4.3272        2.8585        4.4656        4.9917        3.5073        3.2478        3.0223        2.5857        2.4504        2.1096        2.1247        2.0791        1.9388        1.9668        1.7615        1.8057        1.6331        1.4044        1.2842        1.4780        1.6888        2.6920        3.0777        3.2966        3.6852        4.2362        4.2277        4.1260        4.0685        3.8255        3.5367        3.8151        4.0644        4.6872        4.8964        4.3762        3.8403        4.6628        4.7271        3.8343        3.2499        2.6981        2.5371        1.8863        1.3720        1.1253        0.4738        0.3875        0.4864        1.0348        1.0767        1.0205        1.4673        2.3324        1.9881        2.1680        2.2034        2.1070        0.0000        0.0000        2.1424        2.0737        2.0718        3.5684        4.6482        3.4416        3.5889        3.9463        4.3954        5.3879        5.7720        4.6145        0.0000        0.0000        0.0000        0.0000        0.0000        0.0000        0.0000        0.0000        0.0000        0.0000        0.0000        0.0000        0.0000        0.0000        0.0000        0.0000        0.0000        0.0000        0.0000        0.0000        0.0000        0.0000        0.0000        0.0000        0.0000        0.0000        0.0000        0.0000        0.0000        0.0000        0.0000        0.0000        0.0000        0.0000        0.0000        0.0000        0.0000        0.0000        0.0000        0.0000        0.0000        0.0000        0.0000        0.0000        0.0000        0.0000        0.0000        0.0000        0.0000        0.0000        0.0000
        0.0000        0.0000        0.0000        0.0000        8.2130       12.2216       26.6695        7.1147       33.9214       29.6678       11.0271        3.4493        4.3751        4.6632        9.4792        6.1401        4.8602        4.0333        7.9324        4.9128        3.0730        3.2139        2.6070        2.3736        3.6085        4.2703        4.1729        7.2496        7.3724        7.2573        4.5789        3.4156        3.8238        3.0205        0.9688        0.8436        0.7978        0.7173        0.6363        0.5469        1.4590        1.4653        1.4763        0.9217        1.2171        1.1192        1.1035        0.4836        1.7092        1.5174        3.1349        4.3773        5.5970        7.8923        6.6854        3.3394        7.0443        6.0484        5.4784        5.3858        3.3264        4.3772        4.5606        3.6506        1.4000        1.1760        1.1818        1.0088        1.0937        2.9177        1.1146        0.6563        1.8129        2.2333        1.2156        2.4124        3.3648        1.4088        2.5602        1.9404        3.7662        5.1308        3.3286        2.5771        3.0322        4.6656        2.5812        1.6242        2.6229        3.0525        3.7684        3.7378        3.8100        4.3908        4.6907        5.5410        5.5878        5.7480        5.1991        4.4708        4.1745        3.9995        2.6308        2.7807        2.2418        1.9341        2.0529        2.3518        6.8987        5.6438        3.2257        3.1780        3.3180        3.6789        3.9914        3.3893        3.5488        3.4378        4.1169        4.1646        6.1381        8.3796       10.7133        8.4277        6.4588        6.2912        5.1240        4.5978        4.2741        4.0891        3.4822        3.7287        3.4460        3.1349        2.9676        2.5035        2.4229        2.4420        2.2820        2.4319        2.2458        1.9882        1.9010        1.6389        1.9340        1.6187        1.6747        2.7496        3.2392        3.5333        3.8230        4.8930        5.3805        4.9437        4.3850        4.4291        4.3316        4.3627        4.2436        5.3596        5.1334        5.4492        5.3457        5.6285        5.1329        4.0060        3.9541        3.7254        3.7607        3.1859        2.1562        0.4961        0.1820        0.3792        0.7321        0.9687        1.4664        1.1740        1.4132        2.5046        2.4524        2.1518        2.1812        2.0886        0.0000        2.1056        2.1433        2.2574        4.4320        2.6271        2.7370        3.1653        3.4865        3.9070        4.3878        4.3234        4.8776        4.8401        4.7521        0.0000        0.0000        0.0000        0.0000        0.0000        0.0000        0.0000        0.0000        0.0000        0.0000        0.0000        0.0000        0.0000        0.0000        0.0000        0.0000        0.0000        0.0000        0.0000        0.0000        0.0000        0.0000        0.0000        0.0000        0.0000        0.0000        0.0000        0.0000        0.0000        0.0000        0.0000        0.0000        0.0000        0.0000        0.0000        0.0000        0.0000        0.0000        0.0000        0.0000        0.0000        0.0000        0.0000        0.0000        0.0000        0.0000        0.0000        0.0000        0.0000        0.0000
        0.0000        0.0000        0.0000        0.0000        6.0449       18.7720        9.3814       13.5000       51.7625       33.0757        9.4559        6.7602        4.5534       12.2927       11.5058        5.8288        5.5249       14.7561       14.9146        6.0307        4.7297        4.4801        7.1344        6.7451        3.8164        2.1960        2.1563        3.6759        4.1982        3.5426        3.0308        4.9427        5.4496        4.2158        2.5598        4.9118        3.0373        1.5370        1.7059        1.5133        3.3989        2.1170        2.8125        1.9834        1.9087        2.5570        1.1616        0.9020        0.4067        1.5284        6.2141        7.1362        7.6133        9.5866        6.6399        5.2419        5.8434        4.2075        4.4825        4.7068        4.7719        5.0245        5.5215        5.3923        3.0691        1.5294        1.7567        3.8673        2.7487        1.5470        0.7945        1.2086        3.0027        2.8884        3.5656        3.8862        1.4993        1.5538        2.0928        1.8735        2.8288        3.6471        4.2379        4.1305        4.6513        3.3588        2.9778        2.2906        3.4789        3.4160        3.6082        3.5925        4.3107        4.0414        2.9319        4.9307        5.4214        5.3195        5.4701        4.2099        2.1643        3.6653        4.4732        4.3124        1.9987        2.0490        2.1884        2.3424        6.2848        5.8554        3.1690        3.2798        3.3194        3.1033        3.1784        3.7242        3.9537        3.7707        4.3609        4.8097        5.4647        8.9428        9.1827        8.8169       10.9976        9.6807        7.5510        4.8618        4.2285        5.2448        4.1031        4.1351        4.2646        3.7584        3.5423        2.9830        2.8345        2.7819        2.6947        3.1369        3.1154        3.2593        2.5481        2.4558        4.6109        4.3813        2.3430        2.8118        3.3881        3.6422        3.6840        4.5615        4.7759        4.5874        4.8682        4.3007        4.6356        4.8880        4.7222        5.3765        5.3091        4.6488        4.8206        4.7354        4.5751        3.3930        3.4841        3.7793        4.8880        5.6447        2.4868        2.2967        1.2868        0.4893        0.6001        1.0349        1.1022        1.2842        1.9095        3.0328        2.3026        2.1628        2.2994        2.0755        2.0758        2.5297        2.9545        4.7581        4.8916        3.0416        4.5263        4.1071        3.2246        3.7481        4.1824        4.2375        4.7893        4.6646        4.9084        0.0000        0.0000        0.0000        0.0000        0.0000        0.0000        0.0000        0.0000        0.0000        0.0000        0.0000        0.0000        0.0000        0.0000        0.0000        0.0000        0.0000        0.0000        0.0000        0.0000        0.0000        0.0000        0.0000        0.0000        0.0000        0.0000        0.0000        0.0000        0.0000        0.0000        0.0000        0.0000        0.0000        0.0000        0.0000        0.0000        0.0000        0.0000        0.0000        0.0000        0.0000        0.0000        0.0000        0.0000        0.0000        0.0000        0.0000        0.0000        0.0000        0.0000
        0.0000        0.0000        0.0000        0.0000       17.6105      122.2512       87.6989       11.7967       68.7648       45.7063        9.7201        6.4308       10.6138       23.4050       29.0722        4.5644       10.6985       20.7930       17.9975       13.2535        7.0984       11.8108        5.1178        4.9257        4.2706        2.4015        2.2491        5.1327        2.2317        1.8276        2.2743        2.9329        3.2740        4.6062        4.8441        4.7780        4.1104        5.0621        3.1124        1.3761        1.3840        0.4659        1.6511        4.1300        6.2252        5.6620        5.5957        2.3789        2.8321        1.9700        2.4467        3.7552        8.6025        7.8900        7.1259        5.5353        3.5094        1.5276        3.5268        5.0769        3.3700        5.1977        7.5600        9.3818        6.2217        5.0687        3.9101        5.5177        8.3366        8.3772        2.4240        1.4985        4.7349        4.9346        5.0460        2.7552        1.9757        1.8331        2.0862        1.9681        3.4423        3.9594        4.9741        4.4368        5.5465        5.7125        3.8417        2.8089        3.7138        4.7274        4.3232        4.8793        4.9616        2.5174        1.6281        4.6606        4.8542        3.8507        3.6003        1.7191        1.3037        1.9463        2.0227        1.7925        1.7462        1.8578        2.0328        4.2513        8.1457        3.7924        3.1012        2.9625        2.7286        2.7229        2.8619        2.6817        2.7717        3.1166        2.7065        2.6185        2.3004        3.5135        3.7404        2.8341        3.3180        5.3898        6.0030        6.2367        6.6474        5.4917        4.5516        4.8701        4.5552        4.6239        4.3494        3.6890        3.5402        3.5624        3.3008        3.5597        2.9071        2.8038        3.6747        2.6868        3.3435        7.5479        3.0515        3.5303        5.3040        3.8993        3.9512        5.6779        5.1514        7.7914        4.8014        5.9542        5.4132        6.5648        5.6169        4.9178        7.5905        6.5317        7.1549        6.6907        4.5716        3.2541        2.1887        2.0033        2.2393        3.7825        2.0914        2.0729        1.7038        1.6183        1.5247        1.8374        1.7085        1.8875        2.0935        2.3096        3.0239        2.6892        3.1561        2.4913        2.4313        3.1397        3.0290        3.0035        3.9163        5.7916        2.6565        3.1497        4.2866        3.1868        3.2027        4.3097        5.7950        3.9943        3.9853        0.0000        0.0000        0.0000        0.0000        0.0000        0.0000        0.0000        0.0000        0.0000        0.0000        0.0000        0.0000        0.0000        0.0000        0.0000        0.0000        0.0000        0.0000        0.0000        0.0000        0.0000        0.0000        0.0000        0.0000        0.0000        0.0000        0.0000        0.0000        0.0000        0.0000        0.0000        0.0000        0.0000        0.0000        0.0000        0.0000        0.0000        0.0000        0.0000        0.0000        0.0000        0.0000        0.0000        0.0000        0.0000        0.0000        0.0000        0.0000        0.0000        0.0000
        0.0000        0.0000        0.0000        0.0000        0.0000        0.0000        0.0000        0.0000       63.0646       41.9884       13.8257        9.8059       11.9970       20.7350       10.8043       20.6732       34.7130       24.1853       30.4820       12.3754       18.0357       20.7390       14.9411       14.5680       16.3326        5.4862        2.2736        2.6234        1.7810        2.3135        1.8269        3.0540        5.4492        6.5661        0.8493        2.1583        3.1947        6.8925        4.2076        3.1540        2.7797        1.7196        3.5529       11.0494       13.9362       12.2710       11.0578        5.5145        3.3407        2.2117        2.5955        4.0532        5.1776        5.8945        6.5443        8.4622        7.4700        2.7700        2.6611        4.1006        6.4320        9.6775        6.6001        8.4409        9.0109       14.2909        7.5781       12.5159       10.9262        8.6493        7.2893        7.2777        5.0954        4.5577        2.8659        2.6885        2.4391        1.7627        3.1811        3.4522        4.0888        3.4902        3.5224        4.4662        6.1252        4.8290        5.3592        6.0031        5.4928        5.9222        3.4606        5.1323        3.5768        2.7116        1.3519        3.0898        2.4506        2.3151        2.2215        2.0126        1.6041        2.2179        2.4025        1.8213        1.8738        1.9582        2.5720        3.7956        4.4167        3.2425        3.2880        2.9376        3.0011        2.9253        3.4330        2.9168        2.7840        2.9556        2.6156        3.1386        3.4838        3.7559        2.9148        3.9266        3.2932        3.2621        3.2964        6.8418        5.3750        5.7209        4.7847        4.9694        5.6091        5.4254        4.7949        3.9693        4.1236        4.5884        4.8115        4.1106        2.9296        3.4407        3.1788        2.1500        1.6575        2.7524        7.9250        6.5727        4.0433        7.2539        5.7229        4.3033        4.7045        8.7502        5.8242        5.3569        6.0979        8.3754        6.6394        6.2126       10.7920       12.9012        6.7180       12.2076        3.7471        4.5180        3.0675        2.4764        1.6589        1.6529        1.5552        1.8684        2.3519        1.3053        1.4411        1.7553        2.2457        2.0924        2.2436        2.4887        2.8815        2.5808        4.2495        5.7205        4.7432        5.2734        5.6604        5.2256        2.6723        2.4443        3.1050        3.1753        3.5396        2.1518        2.6592        3.6377        4.2195        0.0000        0.0000        0.0000        0.0000        0.0000        0.0000        0.0000        0.0000        0.0000        0.0000        0.0000        0.0000        0.0000        0.0000        0.0000        0.0000        0.0000        0.0000        0.0000        0.0000        0.0000        0.0000        0.0000        0.0000        0.0000        0.0000        0.0000        0.0000        0.0000        0.0000        0.0000        0.0000        0.0000        0.0000        0.0000        0.0000        0.0000        0.0000        0.0000        0.0000        0.0000        0.0000        0.0000        0.0000        0.0000        0.0000        0.0000        0.0000        0.0000        0.0000        0.0000        0.0000
        0.0000        0.0000        0.0000        0.0000        0.0000        0.0000        0.0000        0.0000        0.0000        0.0000       22.9547       10.3197       10.2282       15.7568       43.3932       37.6658       51.9513       43.1810       13.8015       19.5632       32.9614       28.9734       27.8946       25.7935       20.5582        9.0645        6.8565        3.3829        6.3265        5.7068        5.4168       10.1461        5.2764        4.5573        5.3991        3.7977        4.4672        4.1372        3.6280        4.5921        5.5251        6.6893        6.1627       10.2369       11.4340        7.7988        8.7168        4.2288        4.8721        6.2839        6.0379        4.9777        5.5429        8.5491       10.2889       11.4954       11.0367       10.8822        8.4845        4.8335        2.8304        3.3190        1.6517        2.7090        8.2418        9.4587        8.4926        5.5175        4.5329        3.1155        2.6724        3.3822        3.5222        3.1924        2.2443        3.0811        2.4736        2.4189        3.3663        3.7160        3.2329        2.2657        2.1336        2.8671        2.6116        3.4119        5.5937        5.9751        4.4549        3.6819        3.9119        5.0231        3.8664        2.1785        4.0052        2.4379        3.4812        2.6476        3.4531        5.3256        5.1757        2.8448        2.0103        2.5887        2.5488        2.7258        2.7543        6.4359        6.3944        4.9939        3.8938        3.5643        3.2577        3.4754        4.5873        3.7713        4.2406        4.1612        4.1387        4.3455        3.2877        3.4060        3.2634        5.5497       11.0024       10.6301        7.4645        5.3163        5.5710        5.8679        5.5101        5.5475        6.0105        6.0073        5.7719        5.1722        6.7228        5.8357        4.2443       10.3831        6.6094        3.8976        2.8132        6.5989        4.7494        4.3887        5.3277        4.1735        2.8340        9.5522        9.1606        5.8178        4.4302        4.5858        4.8585        5.2224        5.5101        5.8747        5.7776       10.4907        9.0978       10.0627        8.9223        3.4454        7.7482        6.3683        2.2084        2.1133        1.8759        2.1468        2.1354        1.7053        1.9861        1.6367        3.0069        3.0296        3.2846        2.3559        2.1299        2.3257        3.7273        5.6132        4.4657        3.8059        5.5278        3.7299        5.2837        2.9357        3.1270        2.4308        2.3309        2.1623        2.4676        2.0769        0.0000        0.0000        0.0000        0.0000        0.0000        0.0000        0.0000        0.0000        0.0000        0.0000        0.0000        0.0000        0.0000        0.0000        0.0000        0.0000        0.0000        0.0000        0.0000        0.0000        0.0000        0.0000        0.0000        0.0000        0.0000        0.0000        0.0000        0.0000        0.0000        0.0000        0.0000        0.0000        0.0000        0.0000        0.0000        0.0000        0.0000        0.0000        0.0000        0.0000        0.0000        0.0000        0.0000        0.0000        0.0000        0.0000        0.0000        0.0000        0.0000        0.0000        0.0000        0.0000        0.0000        0.0000        0.0000
        0.0000        0.0000        0.0000        0.0000        0.0000        0.0000        0.0000        0.0000        0.0000        0.0000       26.4183       19.3110       40.6224       63.7672      103.3111       58.8924       41.5652        9.6932       11.3529       16.9586       30.5652       16.9631       15.9149       15.8689       13.2597        3.9132        5.5204       15.3260        9.0425        9.1584        6.5062        7.0850       11.1111        7.7096       10.4618       10.2252        9.2378       10.0050        7.7526        7.8728       10.5918        6.2971        5.3466        7.5274        4.6991        5.0193        2.6004        2.4158        2.5783        4.8753        2.6669        6.4588        5.6789        3.3820        4.1495        4.3605        1.9876        2.4570        2.5491        5.4261        3.6421        1.1538        1.7033        3.4897        1.3857        0.8999        1.0534        3.3564        5.3930        4.6386        4.6392        2.2316        1.5632        0.9670        1.4345        3.2921        3.2094        3.1199        2.5851        3.1329        4.2494        2.8165        2.9829        2.6730        2.1648        1.9677        2.0321        1.9709        2.9925        2.9372        4.8184        4.8364        4.9510        5.9247        3.1472        3.6913        4.6664        4.2263        3.7566        5.4584        8.3403        7.6532        3.4979        3.5568        2.9013        3.7221        4.0951        7.8690        9.0015        3.9363        4.7026        5.1446        5.2738        4.6948        5.4855        5.9595        6.4415        5.3949        6.1967        7.3748        7.8190        6.4840        5.8737        7.7316       10.0498        9.5474        8.8719        7.5776        7.7638        8.2398        6.7008        6.0117        5.9297        6.0817        5.7970        4.8743        4.7336        4.5513        4.5296        4.0377        3.8975        3.6603        3.8724        5.0833        4.1818        3.6970        2.4469        3.8026        2.8182        3.4363        2.9712        3.7613        3.7232        4.7214        4.6753        6.6992        5.6709        5.6300        4.6510       11.0323       11.3880        7.6706        5.3749        2.3303        3.4707        3.2422        2.1915        2.5082        1.5142        1.9010        3.9025        2.5179        1.9137        1.9502        1.5398        2.0173        2.7082        2.0204        1.7525        2.8519        4.6895        3.0830        2.6605        4.7851        4.3658        5.0623        5.1745        3.0613        2.7100        2.0018        2.1369        1.7072        1.4532        0.0000        0.0000        0.0000        0.0000        0.0000        0.0000        0.0000        0.0000        0.0000        0.0000        0.0000        0.0000        0.0000        0.0000        0.0000        0.0000        0.0000        0.0000        0.0000        0.0000        0.0000        0.0000        0.0000        0.0000        0.0000        0.0000        0.0000        0.0000        0.0000        0.0000        0.0000        0.0000        0.0000        0.0000        0.0000        0.0000        0.0000        0.0000        0.0000        0.0000        0.0000        0.0000        0.0000        0.0000        0.0000        0.0000        0.0000        0.0000        0.0000        0.0000        0.0000        0.0000        0.0000        0.0000        0.0000        0.0000
        0.0000        0.0000        0.0000        0.0000        0.0000        0.0000        0.0000        0.0000        0.0000        0.0000       26.1218       20.1318       52.2018      109.8303      153.1836       50.0268       50.9912       39.6130       11.4664        6.5391       12.2010       13.1730       11.8835       25.2271       32.2987       27.8644       15.0349       11.3237        8.7527        4.3060        8.9459       13.7806        9.8766        7.1267       11.9647       11.6408        8.3068        6.9458        4.1836        5.5890        5.4381        5.1484        1.8221        4.8933        3.8481        3.8082        3.2039        1.6224        2.0141        1.1306        1.0848        2.1016        1.0154        1.9906        4.9028        5.4186        3.4209        1.4152        0.9785        1.0130        0.7599        0.9965        1.7469        1.0502        0.9290        3.7780        1.1380        2.2718        3.6301        5.1156        1.7064        2.4346        2.6711        3.8630        2.2383        3.8703        3.9611        5.5742        3.3076        3.5712        3.4454        3.3639        3.2181        2.7813        2.7522        2.5885        2.8117        2.6152        2.5960        5.0149        4.8054        6.1451        4.1693        2.8083        2.5523        3.7225        4.9665        3.7694        3.6754        3.6973        4.4847        3.9878        3.9354        4.1059        3.6959        3.8259        3.8107        5.4532        6.5402        5.4597        5.1789        5.9431        6.7480        5.8378        6.5430        7.6395        8.3656        8.2437        7.3584        8.9545        9.0912        8.1071        9.0499        8.3517       10.2838        9.8530       10.1842        7.9256        8.1193        6.4827        6.1300        5.9670        5.8234        6.0115        6.5143        5.8536        6.0212        6.0647        5.8574        5.9542        5.8293        5.4642        4.9756        5.1901        3.8447        4.9787        3.2769        2.4696        2.2661        2.2063        2.2887        3.5577        3.0688        4.7777        6.3089        6.9522        4.8935        7.6498        8.6950       10.6825       12.5328        8.1016        6.4775        3.2955        2.5276        3.7432        4.6839        2.4913        2.2336        1.7753        2.8396        3.2024        4.8205        0.9855        1.9804        6.9326        2.4864        0.8976        2.2535        2.7856        1.6861        0.9798        0.4839        1.7068        5.4895        5.4656        2.2534        1.8990        1.5204        0.9711        0.0000        0.0000        0.0000        0.0000        0.0000        0.0000        0.0000        0.0000        0.0000        0.0000        0.0000        0.0000        0.0000        0.0000        0.0000        0.0000        0.0000        0.0000        0.0000        0.0000        0.0000        0.0000        0.0000        0.0000        0.0000        0.0000        0.0000        0.0000        0.0000        0.0000        0.0000        0.0000        0.0000        0.0000        0.0000        0.0000        0.0000        0.0000        0.0000        0.0000        0.0000        0.0000        0.0000        0.0000        0.0000        0.0000        0.0000        0.0000        0.0000        0.0000        0.0000        0.0000        0.0000        0.0000        0.0000        0.0000        0.0000        0.0000        0.0000
        0.0000        0.0000        0.0000        0.0000        0.0000        0.0000        0.0000        0.0000        0.0000        0.0000        0.0000       28.9116       32.4640       44.4527       71.3812       70.2034       78.8420       24.4603        4.6650        3.4631        8.5056       14.0294       12.4664        6.7177        2.3061        2.3876        8.3937        6.1135        2.2431        3.7763        3.0950        1.1216        1.1860        1.9251        3.5971        4.3269        3.2269        4.3497        2.4909        4.1815        4.7738        5.2585        4.0427        0.4823        1.6581        5.1668        3.8953        3.2669        3.0692        5.4695        3.3588        1.6309        2.0689        0.9840        0.6430        0.7095        0.0814        0.2245        0.1753        0.8332        1.2440        0.6398        0.4269        0.7032        5.3396        5.4223        1.3357        4.7820        4.0490        3.1905        6.9718        6.0691        6.8445        2.4952        3.0168        5.2996        5.8743        4.2264        3.7504        4.2283        4.2162        4.3096        5.0132        4.3927        4.2116        3.3840        3.8116        3.3504        3.7676        4.8609        4.2366        3.9319        3.9512        2.8841        2.7418        4.7756        4.7886        5.7342        4.5434        4.9077        4.9546        4.4119        4.2584        4.9454        5.4613        4.6368        5.2787        6.1975        6.6120        6.6789        6.4416        6.7503        6.0517        6.5065        7.4751        8.5808       10.9065        9.0676        9.2245        7.8699       10.0757       10.1101       10.1301        9.0626       10.5278       10.2198        9.6459        9.3770       10.4988        7.7562        7.5925        6.1140        6.1350        6.3797        6.8654        7.4253        6.8243        6.9059        6.7742        7.1726        6.8043        6.4246        5.8850        4.8464        4.9697        4.9306        3.4998        2.7038        2.3079        2.0933        2.0534        2.1107        2.7677        3.1014        5.7793        3.7764        4.0928        4.0916        3.4993        5.6267        5.8522        4.1093        1.9239        2.2886        2.1432        2.0867        3.0419        2.4873        2.3275        2.0541        1.7306        2.1175        1.5410        2.6868        2.4230        0.7842        1.6299        2.1503        0.7203        1.4672        2.7126        2.1913        0.6237        2.3250        3.9953        1.3347        0.8762        0.8753        0.9750        0.0000        0.0000        0.0000        0.0000        0.0000        0.0000        0.0000        0.0000        0.0000        0.0000        0.0000        0.0000        0.0000        0.0000        0.0000        0.0000        0.0000        0.0000        0.0000        0.0000        0.0000        0.0000        0.0000        0.0000        0.0000        0.0000        0.0000        0.0000        0.0000        0.0000        0.0000        0.0000        0.0000        0.0000        0.0000        0.0000        0.0000        0.0000        0.0000        0.0000        0.0000        0.0000        0.0000        0.0000        0.0000        0.0000        0.0000        0.0000        0.0000        0.0000        0.0000        0.0000        0.0000        0.0000        0.0000        0.0000        0.0000        0.0000        0.0000        0.0000
        0.0000        0.0000        0.0000        0.0000        0.0000        0.0000        0.0000        0.0000        0.0000        0.0000        0.0000        0.0000        0.0000        0.0000       22.6078       24.9920       29.2213       12.1270        9.2290        8.8327        9.7577        6.1704        6.3975        4.3046        4.5973        4.0591        7.9374        6.3969        4.4498        5.8768        1.6885       10.9390       10.0587        4.0048        1.4238        1.5774        0.4809        0.6461        1.1609        1.2464        3.0762        4.7149        6.2239        7.6079        7.1340        6.7567        5.6257        2.0533        2.1204        2.0273        2.1339        2.5910        2.2743        1.0586        0.4045        0.5342        0.8096        1.2525        1.8994        2.6367        2.0706        0.7073        1.7375        3.6583        3.0381        1.2583        1.4829        2.2204        1.9738        4.3552        6.0159        4.6825        5.3513        4.3386        5.6007        6.2843        4.0893        4.3191        4.1283        4.5427        4.7835        5.3970        6.8109        5.8924        6.0783        4.4421        6.7335        5.4697        4.9908        5.5159        4.6797        4.5733        5.4366        5.5961        4.2226        5.1749        5.6612        5.5389        5.0962        5.4643        5.2663        5.1697        5.0161        5.8034        7.7026        6.5000        5.9091        6.0705        7.9903        6.1035        6.6578        7.4311        7.6635        7.6188        8.1448        9.7462       18.1979       11.1967        9.6212        8.5185        9.3108       10.4970        8.9057        7.1987        7.9755        9.3141        8.9866        9.8389        8.7708        7.8379        8.2253        7.0111        6.9572        7.2069        7.3829        7.3340        7.6163        7.6868        7.5317        7.8670        7.9674        7.0768        6.4565        5.4553        5.0496        4.2390        3.9820        3.0067       16.6092        3.7294        2.1430        2.2904        2.7313        3.0419        2.7154        4.6130        3.8534        3.8493        4.0509        3.2806        1.5407        1.4455        1.5680        2.3836        2.1532        1.7394        1.6751        2.3293        2.6193        2.4832        2.2518        1.7503        2.2325        4.9639        4.8759        2.0761        1.7079        0.5680        1.0241        0.9165        2.9818        0.1733        0.2568        0.9290        0.9018        0.9335        0.0000        0.0000        0.0000        0.0000        0.0000        0.0000        0.0000        0.0000        0.0000        0.0000        0.0000        0.0000        0.0000        0.0000        0.0000        0.0000        0.0000        0.0000        0.0000        0.0000        0.0000        0.0000        0.0000        0.0000        0.0000        0.0000        0.0000        0.0000        0.0000        0.0000        0.0000        0.0000        0.0000        0.0000        0.0000        0.0000        0.0000        0.0000        0.0000        0.0000        0.0000        0.0000        0.0000        0.0000        0.0000        0.0000        0.0000        0.0000        0.0000        0.0000        0.0000        0.0000        0.0000        0.0000        0.0000        0.0000        0.0000        0.0000        0.0000        0.0000        0.0000        0.0000        0.0000
        0.0000        0.0000        0.0000        0.0000        0.0000        0.0000        0.0000        0.0000        0.0000        0.0000        0.0000        0.0000        0.0000        0.0000        0.0000        0.0000        0.0000        0.0000        7.1730        7.8063        6.4380        1.2534        0.5323        0.5029        0.4886        0.4278        2.5273        5.3271        2.4160        3.4894        2.8054        4.3199        4.9947        2.2196        3.1313        1.9548        1.1557        0.7745        0.8202        2.8872        3.4868        6.5689        6.7822        5.6647        5.7643        4.3378        7.9772        4.7715        3.5757        4.3060        3.9506        2.1772        2.3767        1.7188        1.4275        1.3733        1.5709        4.4558        4.7278        4.8968        0.8893        0.9402        0.3170        0.0751        0.3641        1.1409        1.3130        3.1733        6.4938        4.7203        1.7933        2.0389        1.9724        2.8596        4.2127        5.9443        6.4275        3.9562        3.4296        3.9471        4.2285        4.4508        4.7757        4.7095        5.1355        5.5980        6.3375        6.4206        8.7884        6.9690        9.0628       11.9871       10.2540        7.3549        5.2300        6.5402        7.1719        7.0739        6.4873        6.7428        6.7687        6.6446        6.7407        7.2623        8.7817        7.9843        9.3818        6.2323        6.7214        8.2082       10.3884       10.2951       11.0836        9.6972       10.0188       11.1459       10.1613       10.2709        9.8815       16.1456       14.5110        6.8205        6.3410        5.7505        6.5635        6.7485        9.3700        8.6795        8.4523        8.1173        9.2846        7.8305        8.0687        7.8099        8.0110        8.1255        8.3795        8.3786        8.8252        8.5846        8.2384        7.3422        6.7450        6.0521        5.1194        4.5767        4.2035        3.4067        2.9740        2.6816        2.4540        2.5715        2.2953        2.3191        2.6359        3.5102        3.7932        3.5654        4.5442        2.7614        3.4716        2.3552        1.9147        1.8772        2.8987        8.5055        3.7094        2.9079        3.2287        3.2159        2.9410        1.8324        1.5972        6.1545        5.6794        1.6018        1.2142        1.1094        0.9846        0.3982        0.4589        1.0869        0.3499        0.9275        0.9623        1.0310        0.0000        0.0000        0.0000        0.0000        0.0000        0.0000        0.0000        0.0000        0.0000        0.0000        0.0000        0.0000        0.0000        0.0000        0.0000        0.0000        0.0000        0.0000        0.0000        0.0000        0.0000        0.0000        0.0000        0.0000        0.0000        0.0000        0.0000        0.0000        0.0000        0.0000        0.0000        0.0000        0.0000        0.0000        0.0000        0.0000        0.0000        0.0000        0.0000        0.0000        0.0000        0.0000        0.0000        0.0000        0.0000        0.0000        0.0000        0.0000        0.0000        0.0000        0.0000        0.0000        0.0000        0.0000        0.0000        0.0000        0.0000        0.0000        0.0000        0.0000        0.0000        0.0000        0.0000
        0.0000        0.0000        0.0000        0.0000        0.0000        0.0000        0.0000        0.0000        0.0000        0.0000        0.0000        0.0000        0.0000        0.0000        0.0000        0.0000        0.0000        0.0000        0.0000       17.1200        7.3056        6.8229        5.4818        2.7682        1.4700        1.8115        2.0029        2.8572        4.7903       13.0028       10.6010       11.5862       13.8848       10.8614       10.1106        6.1494        5.8747        4.6029        5.0987        5.4812        5.7929        9.1611        6.6547        4.7760        9.2220        6.7800        4.9800        3.5400        4.1580        4.2120        8.4420        8.3580        5.2680        6.0600        7.6920       10.1462       13.1309       12.5892        7.8365        7.1792        3.0195        2.1459        0.8745        2.0757        4.1546        3.3764        0.9359        2.6215        1.4478        3.5775        1.2694        2.3384        2.5962        2.5995        3.3878        4.1969        2.2940        2.2918        2.6918        3.2329        3.4954        3.7090        4.5338        5.1277        5.5313        6.0137        6.4649        7.5888        8.9941       12.1187       11.7838       11.3436       13.1412       11.8055        9.3111        9.4217       11.9957       11.7694       11.6994       11.9986       11.3875       10.2645       11.0606       10.0632       10.7822       11.8863       15.2297        8.7076        8.3270       12.1386       13.8922       10.6404       10.7975       11.5626       12.0728       11.4545       11.7954       11.2164       10.0561        9.9658        9.7803        8.7135        8.1617        7.5271        9.1446        8.5690        9.7238        8.1352        7.9895        8.9508        8.7861        9.2246       10.1854        9.7672        9.9878       16.4526       18.1654       14.2459       11.8276       11.0654       10.3539        9.0896       10.9628        5.7643        5.1456        4.7542        4.3669        5.7590        5.2041        3.6173        3.5307        2.6817        2.4073        2.8902        3.6597        3.7560        3.7290        5.6409        9.3023        3.6137        2.4888        2.9847        4.7612        3.3551        2.6798        2.3314        3.5132        5.0898        6.3218        4.8939        4.5597        3.8971        3.7175        5.7866        3.5694        1.8746        2.1289        1.6929        1.2775        1.1712        3.1082        1.1331        1.6514        0.8999        0.8711        0.8616        0.0000        0.0000        0.0000        0.0000        0.0000        0.0000        0.0000        0.0000        0.0000        0.0000        0.0000        0.0000        0.0000        0.0000        0.0000        0.0000        0.0000        0.0000        0.0000        0.0000        0.0000        0.0000        0.0000        0.0000        0.0000        0.0000        0.0000        0.0000        0.0000        0.0000        0.0000        0.0000        0.0000        0.0000        0.0000        0.0000        0.0000        0.0000        0.0000        0.0000        0.0000        0.0000        0.0000        0.0000        0.0000        0.0000        0.0000        0.0000        0.0000        0.0000        0.0000        0.0000        0.0000        0.0000        0.0000        0.0000        0.0000        0.0000        0.0000        0.0000        0.0000        0.0000        0.0000
        0.0000        0.0000        0.0000        0.0000        0.0000        0.0000        0.0000        0.0000        0.0000        0.0000        0.0000        0.0000        0.0000        0.0000        0.0000        0.0000        0.0000        0.0000        0.0000        5.8380        4.1279        7.4573        5.5534        2.3567        6.2288        4.0558        3.1184        7.5940       16.6872       14.0712       15.3035       16.3259        6.3905        4.2384        4.8587        3.0553        2.3048        1.0208        4.0247        1.3848        0.1373        0.3721        1.6616        4.5420        2.7000        2.3580        1.8000        1.4880        1.5120        2.4720        2.7240        2.8980        2.8140        6.4740       10.5780        8.5898        6.2974        8.8480        3.5772        1.9502        3.7771        5.4125        7.2931        5.2470        5.2857        3.6948        0.9837        0.5556        0.5962        1.2151        0.8235        1.3785        2.2505        1.7011        1.7243        2.0089        1.8948        2.1389        2.5841        3.0801        3.6269        4.3054        4.7340        5.8439        9.1693       11.1805       13.9696       10.7663       13.7915       12.7727       12.9609       12.1801       11.7040       10.7073       10.0013       13.2357       13.5518       13.4153       11.4361       10.7490        9.6301       10.0660        9.5262       10.0339       15.0611       15.2633       14.5937       10.4633       10.3945       10.5755       11.1309       11.8831       12.4369       12.3482       12.4765       12.0819       12.1459       11.3870       10.5041       10.5956       10.7748       10.2827        9.7593        8.3581        7.9011        8.1006        8.9142        8.5405        9.0837        9.6817        9.4674       10.0504       10.4209       10.6544       10.8952       11.1621       15.9611       14.3225       13.1436       11.0803        8.2792        9.0279        9.8834        6.0172        5.5462        5.1935        4.6758        6.9871        6.7996        6.6032        4.0472        2.7702        3.0249        3.3505        3.0652        3.4172        3.6141       13.7786        9.8645        3.3669        2.4801        3.8335        4.3559        3.2828        3.0928        3.1765        3.2106        4.4743        5.0457        5.2388        5.0391        4.9521        4.7311        5.6294        4.3742        4.5028        3.2632        2.3714        2.8025        1.0126        1.1237        1.6551        1.8390        1.4233        1.3097        1.3165        1.3547        3.4713        0.0000        0.0000        0.0000        0.0000        0.0000        0.0000        0.0000        0.0000        0.0000        0.0000        0.0000        0.0000        0.0000        0.0000        0.0000        0.0000        0.0000        0.0000        0.0000        0.0000        0.0000        0.0000        0.0000        0.0000        0.0000        0.0000        0.0000        0.0000        0.0000        0.0000        0.0000        0.0000        0.0000        0.0000        0.0000        0.0000        0.0000        0.0000        0.0000        0.0000        0.0000        0.0000        0.0000        0.0000        0.0000        0.0000        0.0000        0.0000        0.0000        0.0000        0.0000        0.0000        0.0000        0.0000        0.0000        0.0000        0.0000        0.0000        0.0000        0.0000        0.0000
        0.0000        0.0000        0.0000        0.0000        0.0000        0.0000        0.0000        0.0000        0.0000        0.0000        0.0000        0.0000        0.0000        0.0000        0.0000        0.0000        0.0000        0.0000        0.0000        0.0000        5.2641       21.0027       16.4377        5.5731        2.7842        5.7768       13.3692        6.4037        5.7206        5.3965        5.0052       26.9866       17.9705        8.1744        3.9882        1.1661        0.1675        0.4811        0.2100        0.2171        0.2004        0.4230        0.3046        2.0580        1.9500        1.7940        2.1000        2.3760        2.0460        1.2600        3.2280        2.0820        1.0020        0.8940        0.7560        4.4978        4.7238        1.6805        0.5435        0.2800        1.1216        0.5394        5.3893        4.7108        3.8350        3.4866        1.7358        3.7871        3.8514        0.7252        1.2524        1.4996        1.4230        1.7240        1.5889        1.8202        1.8496        1.9988        2.5446        3.2690        4.2703        5.7969        8.0938        7.3988       11.1190        9.0017       11.1893       12.1244       10.6807       10.9659       13.2714       11.2035       11.5500       12.4424       12.5457       11.1684       10.1441        9.2638        7.5225        8.7465        8.5558       10.0191        9.3358       10.1003       12.3971       12.5119       15.4221       10.7345       10.9253       10.8303       11.7650       12.1852       12.1827       12.4420       12.4351       11.6403       11.6342       11.4748       10.9176       11.1209       11.7445       10.4405       10.3527       10.7672        8.7864        8.5170        8.9227        9.0843       10.7586       10.9825        9.4285       10.2364       10.4840       10.7900       10.9805       14.1223       15.1333       14.8600       14.0180       11.8517       10.5910        9.1176        8.0436        6.1563        6.3209        5.3853        5.2246        5.3126        5.8581        7.0619        4.9062        5.2456        5.2537        2.7813        3.0910        4.2456        4.1664        3.9162        4.3473        3.2192        3.4311        2.9103        2.9432        3.2782        2.8694        3.1467        3.6384        5.1023        5.7358        6.0206        5.8906        5.7910        5.6444        5.2880        5.2659        3.1650        3.0791        2.5858        7.2699        1.3107        1.3149        1.2878        1.2292        1.5150        1.5453        1.5199        1.7871        3.7391        4.3785        0.0000        0.0000        0.0000        0.0000        0.0000        0.0000        0.0000        0.0000        0.0000        0.0000        0.0000        0.0000        0.0000        0.0000        0.0000        0.0000        0.0000        0.0000        0.0000        0.0000        0.0000        0.0000        0.0000        0.0000        0.0000        0.0000        0.0000        0.0000        0.0000        0.0000        0.0000        0.0000        0.0000        0.0000        0.0000        0.0000        0.0000        0.0000        0.0000        0.0000        0.0000        0.0000        0.0000        0.0000        0.0000        0.0000        0.0000        0.0000        0.0000        0.0000        0.0000        0.0000        0.0000        0.0000        0.0000        0.0000        0.0000        0.0000        0.0000        0.0000
        0.0000        0.0000        0.0000        0.0000        0.0000        0.0000        0.0000        0.0000        0.0000        0.0000        0.0000        0.0000        0.0000        0.0000        0.0000        0.0000        0.0000        0.0000        0.0000        0.0000        0.0000        9.9883        8.8859       11.4843       13.0765        7.5311        3.9557        1.8019        4.4837        4.0473        1.2753        3.8724        9.0750        8.5796        2.3185        0.6816        0.8960        0.1528        0.0579        0.0354        0.4218        0.0801        0.0269        2.2620        0.8220        1.3800        1.2240        1.3320        1.7940        1.7940        3.4560        0.9180        0.9180        0.1320        0.0000        0.4631        1.8721        4.3150        4.1912        2.1041        0.7430        2.1405        4.9631        4.6162        5.0163        6.6311        2.5861        4.7302        4.2337        4.5317        0.8777        2.0464        1.8814        1.5650        1.7488        1.7806        1.7204        2.0154        2.7563        4.0674        4.6159        6.0401        9.9070       10.3975        9.0552       10.3788        9.6984        9.0910       13.1975       10.7924       11.4708       13.8522       13.1164       12.6526       12.2520       10.6639       11.1325        8.9575        7.0017        9.3422        9.1123        9.5556       10.4740        9.9316        9.9841       10.1368       10.5907       13.0434       11.2070       11.6885       11.6703       12.5400       12.6694       12.3965       12.7119       11.4584       11.3362       10.4227       10.0509       12.0445       10.7306        9.3105        9.0702        9.0057        8.6936        8.7705        8.0803        8.5907        9.1774        9.0292        9.2371        9.7622        9.9479       10.1086       10.2390       12.6346       14.8948       15.3564       13.1926       11.7418       11.0735        7.9929        7.1146        7.0381        6.4754        5.5277        5.9024        6.0738        5.3621        5.0835        4.6729        3.6394        3.4374        3.4206        3.4450        5.2395        5.3313        4.7006        5.2670        3.2410        3.4588        3.2003        3.3888        3.8810        4.0284        3.8245        4.2736        5.7767        6.3595        6.4897        6.3178        6.3321        6.4081        5.9717        5.5613        3.6089        3.4623        3.3075        3.2391        1.5502        1.4244        1.4622        1.4148        1.6692        1.6994        1.7310        1.7962        3.9810        4.3281        2.7113        0.0000        0.0000        0.0000        0.0000        0.0000        0.0000        0.0000        0.0000        0.0000        0.0000        0.0000        0.0000        0.0000        0.0000        0.0000        0.0000        0.0000        0.0000        0.0000        0.0000        0.0000        0.0000        0.0000        0.0000        0.0000        0.0000        0.0000        0.0000        0.0000        0.0000        0.0000        0.0000        0.0000        0.0000        0.0000        0.0000        0.0000        0.0000        0.0000        0.0000        0.0000        0.0000        0.0000        0.0000        0.0000        0.0000        0.0000        0.0000        0.0000        0.0000        0.0000        0.0000        0.0000        0.0000        0.0000        0.0000        0.0000        0.0000        0.0000
        0.0000        0.0000        0.0000        0.0000        0.0000        0.0000        0.0000        0.0000        0.0000        0.0000        0.0000        0.0000        0.0000        0.0000        0.0000        0.0000        0.0000        0.0000        0.0000        0.0000        0.0000       15.0606       27.9974       20.4694       16.6635       25.5052       24.3570       16.3162        9.7982        5.4452        5.3378        9.9123        9.9014        3.4867        1.7360        0.3984        0.7533        0.4393        1.2645        0.3532        3.7057        2.6401        1.5673        4.6440        4.3860        2.0580        0.9480        0.8610        2.4166        3.2183        4.1269        4.1446        3.1827        1.2332        0.4156        0.9133        0.5099        1.8998        1.1999        1.4103        2.2915        0.9676        1.7236        2.2408        1.7214        1.6556        1.3099        1.1545        2.0453        0.8774        2.2340        1.0840        1.1279        1.6243        1.6001        1.8921        2.3629        1.8932        3.2008        6.5486        5.3038        6.4186        7.2943       11.0514       11.1298        9.9121       10.6795       14.3268       17.4627       16.4438       15.9319       18.1282       12.9458       10.5055        9.1145        9.3093       10.5891       10.4871        8.8936       10.3560        9.8294       10.9258       11.9105       11.4250       11.2131       10.3132       11.5078       12.0078       12.5984       12.2016       12.7573       14.4874       14.0083       16.6307       15.6268       11.8277       10.9448        9.9854       12.1867       13.4825        9.7894       10.7158       10.1454        7.7051        7.3216        8.2540        7.9069        9.4662        8.7220        8.3834        8.1272       12.1484       14.3084       13.8940        7.9450       11.2275       18.7127       17.8915       13.4519       10.1579        7.7688        7.2886        6.8712        6.5082        6.1879        5.9487        5.9140        6.1243        6.1154        5.9294        5.7293        7.1561        5.2733        6.1973        6.7022       10.1050        8.1021        7.7096        4.1331        4.2593        4.2306        4.3583        4.6143        5.8007        6.1744        6.3515        6.2910        6.6830        7.1864        7.4875        7.2415        6.6027        6.4963        6.2090        5.9812        5.6800        6.2343        6.3125       13.0155        4.9933        5.0328        7.5612        4.1973        2.8030        2.6500        2.6681        2.7851        2.4020        2.5100        2.6699        0.0000        0.0000        0.0000        0.0000        0.0000        0.0000        0.0000        0.0000        0.0000        0.0000        0.0000        0.0000        0.0000        0.0000        0.0000        0.0000        0.0000        0.0000        0.0000        0.0000        0.0000        0.0000        0.0000        0.0000        0.0000        0.0000        0.0000        0.0000        0.0000        0.0000        0.0000        0.0000        0.0000        0.0000        0.0000        0.0000        0.0000        0.0000        0.0000        0.0000        0.0000        0.0000        0.0000        0.0000        0.0000        0.0000        0.0000        0.0000        0.0000        0.0000        0.0000        0.0000        0.0000        0.0000        0.0000        0.0000        0.0000        0.0000        0.0000
        0.0000        0.0000        0.0000        0.0000        0.0000        0.0000        0.0000        0.0000        0.0000        0.0000        0.0000        0.0000        0.0000        0.0000        0.0000        0.0000        0.0000        0.0000        0.0000        0.0000        0.0000       20.5833       23.4701       12.4892       19.3077       19.5015       18.1712       13.7085        8.8619        1.7500        9.8214       13.8418        8.0990        2.1690        1.2967        1.8947        0.8189        0.1381        4.4399        0.7461        1.0235        0.2231        1.0477        2.2740        2.2200        3.2460        2.6760        1.0730        0.1550        0.1550        0.0666        0.7191        1.0016        1.6678        2.0570        2.8374        2.3797        2.8390        1.0626        2.4713        1.5291        0.4279        0.2183        0.5322        0.1951        0.5523        2.0204        4.2884        5.0815        4.9339        3.0938        2.1719        2.2675        2.1508        2.3895        3.8167        3.1603        3.3021        6.3283        8.8259        8.6607       12.9996        8.4086        8.8655        9.8496       11.5245       13.0911       13.7542       14.1257       16.3327       12.1491       10.6762        9.5764        9.3114        8.7688       10.7935       11.6104       10.4033       10.0764       11.5160       12.4175       13.6845       17.7864       15.6957       13.3614       12.1554       12.2306       13.6277       13.9673       13.5727       13.0753       11.7949       12.3907       13.8934       20.1239       14.7077       11.3049       11.2904       17.9215       13.5354        8.8923       11.8232       11.5362        8.5974        7.9609        9.1474       10.3154        7.7341        8.2349        8.3439        8.3334        7.8496        7.8394        7.8352        7.7513       12.0614        9.2749        8.0755        7.7056        7.6203        7.4052        7.0641        6.7400        6.4932        6.2755        6.1222        6.0773        6.4434        6.4392        6.5168        8.4157        8.5144        7.0081        6.3679        5.2439        4.9810        4.6770        4.6445        4.6268        4.8807        4.8942        6.6509        6.9325        8.1646        8.5014        7.8617        7.1685        7.7056        8.1518        8.0000        7.8781        7.1698        6.8571        6.8217        6.8750        6.7286        6.9132        6.9336       16.1301        9.3684        5.7673        5.3448        4.8471        5.0441        3.0400        3.0409        3.0385        3.3924        3.4053        3.9294        0.0000        0.0000        0.0000        0.0000        0.0000        0.0000        0.0000        0.0000        0.0000        0.0000        0.0000        0.0000        0.0000        0.0000        0.0000        0.0000        0.0000        0.0000        0.0000        0.0000        0.0000        0.0000        0.0000        0.0000        0.0000        0.0000        0.0000        0.0000        0.0000        0.0000        0.0000        0.0000        0.0000        0.0000        0.0000        0.0000        0.0000        0.0000        0.0000        0.0000        0.0000        0.0000        0.0000        0.0000        0.0000        0.0000        0.0000        0.0000        0.0000        0.0000        0.0000        0.0000        0.0000        0.0000        0.0000        0.0000        0.0000        0.0000        0.0000
        0.0000        0.0000        0.0000        0.0000        0.0000        0.0000        0.0000        0.0000        0.0000        0.0000        0.0000        0.0000        0.0000        0.0000        0.0000        0.0000        0.0000        0.0000        0.0000        0.0000        0.0000        7.8104        4.2404        9.8659        7.4836        3.2168        2.7556        2.0027        2.0199        1.0114        1.0760        1.0193        1.8123        1.0622        2.8561       10.1811        1.9308        1.6381        0.5559        1.1321        1.1382        0.5797        0.4800        1.3920        2.1720        1.3380        0.3780        1.8267        0.7667        0.7667        0.7196        0.0601        0.2248        0.5778        0.0191        0.5433        2.6031        1.1915        0.8925        1.9591        0.7872        0.3396        0.3835        0.6112        0.3962        3.5319        4.2414        4.9417        4.8728        2.3189        3.0299        2.0255        1.9512        2.0790        4.2352        3.5581        4.2529        4.1302        7.6310        9.2609       10.2698       15.0282        9.4722        8.9016       10.0765       11.6051       12.6373       13.8415       12.5091       11.5453       10.3652        9.1620        8.2222        8.2479        9.8071       10.6244       10.1217        8.2732        7.4322        9.4486        9.8508        9.1064        9.2906        9.4879       10.0553       10.4492       10.2565       10.8478       11.0854       10.8814       12.4213       12.5168       12.6053       13.7241       12.0351       11.3642       15.7452       21.9011       19.0303       20.2722       11.9030       13.7095       15.3916        7.6534        7.4407        8.5854        8.9616        8.5818        9.0566        9.6325        9.1572        8.3041        8.2305        8.3430        8.2600       14.6974       11.4566       10.5691        9.1189        7.7088        7.1096        8.7997        6.5616        6.2645        6.0014        5.9887        6.8067        6.5187        7.2840        7.7940        6.6777        6.3471        6.9136        7.5588        6.4511        5.2077        4.9680        4.9407        5.0612        5.3850        5.6075        5.7433        6.9480        7.8784        7.1712        7.4202        7.7222        8.1036        8.0071        8.0216        7.9276        7.2736        7.2094        7.3004        7.5229        9.5492        9.7340        8.2657       12.4856        9.3271        7.2898        7.2937        7.5709        4.2985        3.7596        3.5858        3.5563        2.8941        3.6907        4.4412        5.1528        0.0000        0.0000        0.0000        0.0000        0.0000        0.0000        0.0000        0.0000        0.0000        0.0000        0.0000        0.0000        0.0000        0.0000        0.0000        0.0000        0.0000        0.0000        0.0000        0.0000        0.0000        0.0000        0.0000        0.0000        0.0000        0.0000        0.0000        0.0000        0.0000        0.0000        0.0000        0.0000        0.0000        0.0000        0.0000        0.0000        0.0000        0.0000        0.0000        0.0000        0.0000        0.0000        0.0000        0.0000        0.0000        0.0000        0.0000        0.0000        0.0000        0.0000        0.0000        0.0000        0.0000        0.0000        0.0000        0.0000        0.0000        0.0000
        0.0000        0.0000        0.0000        0.0000        0.0000        0.0000        0.0000        0.0000        0.0000        0.0000        0.0000        0.0000        0.0000        0.0000        0.0000        0.0000        0.0000        0.0000        0.0000        0.0000        0.0000        0.0000        4.3127        6.9311        7.3799        8.3805        7.0393        1.1337        0.8231        1.9108        6.2700        3.8370        3.6746        6.1046        1.9042        2.2191        1.7693        2.7117        0.6128        0.4790        0.1938        0.2672        0.0209        0.3240        1.8960        0.4260        0.5760        0.4723        0.2899        0.2900        0.2194        0.1425        1.4078        1.5021        2.8574        1.4327        0.1568        0.8557        0.5049        0.7153        0.6129        0.3383        0.4282        0.8800        2.2031        1.9757        4.9222        6.0864        3.3948        1.6086        4.7023        1.6067        1.5533        3.6979        5.3066        4.2151        5.9377        4.1185        5.0863        5.3585        5.8789       10.2348        7.7497       12.5574       13.4323       13.4009       13.9548       15.0752       12.9081       11.8552       10.4186        8.9371        7.8887        7.8450        7.0085        6.7817        6.0885        5.3448        5.4055        6.9248        7.5126        7.7180        8.1040        8.9799        8.8497        8.7103        8.9726        9.2340        9.6025        9.7352       18.1558       15.6230       11.9751       11.8922       10.4032        9.5322        9.6649       16.2175       16.4347       19.6378       10.8701        8.8747        8.7992        8.0965        8.4305        8.2069        8.5230        9.1958        9.7048        9.7745       10.3933        9.8102        9.1887        9.0569        8.7699       13.6350       14.0497       14.5209        9.6745        7.3332        6.9737        8.5678        7.3759        6.0056        5.8988        5.8510        6.1140        6.4506        8.4131        7.4208        6.8382        6.8220        6.9236        6.6979        6.2957        5.6928        5.4082        5.2734        5.4744        5.8568        6.0619        6.2949        6.5501        7.3099        7.5965        7.7872        7.9901        7.7988        7.8150        7.7868        7.8310        7.1955        7.2696        7.5291        7.9796        8.5475       12.2556        8.5198       12.0840        8.9253        9.1262        8.9563        8.8196        5.3467        4.9168        4.7298        4.5599        4.3133        4.2943        4.0746        5.4623        0.0000        0.0000        0.0000        0.0000        0.0000        0.0000        0.0000        0.0000        0.0000        0.0000        0.0000        0.0000        0.0000        0.0000        0.0000        0.0000        0.0000        0.0000        0.0000        0.0000        0.0000        0.0000        0.0000        0.0000        0.0000        0.0000        0.0000        0.0000        0.0000        0.0000        0.0000        0.0000        0.0000        0.0000        0.0000        0.0000        0.0000        0.0000        0.0000        0.0000        0.0000        0.0000        0.0000        0.0000        0.0000        0.0000        0.0000        0.0000        0.0000        0.0000        0.0000        0.0000        0.0000        0.0000        0.0000        0.0000        0.0000        0.0000
        0.0000        0.0000        0.0000        0.0000        0.0000        0.0000        0.0000        0.0000        0.0000        0.0000        0.0000        0.0000        0.0000        0.0000        0.0000        0.0000        0.0000        0.0000        0.0000        0.0000        0.0000       16.8534       36.8862       17.9982       26.5885       21.6581       17.1484        1.9740        1.6701        3.7881       15.0195       36.4262       29.3899       17.6449        7.6989       19.6820       46.1416       33.3297       14.6580       26.6432       20.2379        5.8647        3.0407        4.9598        0.9600        1.2240        2.1060        0.6694        0.5077        0.2538        0.7849        2.2568        4.6705        2.5817        0.7651        0.5075        0.8816        1.4103        9.2997        2.2345        1.6557        1.2637        2.9635        2.7933        3.7993        2.9177        5.5365        7.6100        3.1307        1.9380        2.0737        2.1808        2.5789        3.1102        2.8200        3.3164        3.6157        4.1012        5.2925        6.9606        7.1746       11.8125       11.1694       14.1920       14.2573       14.1438       14.1350       15.9568       16.0664       15.9945       10.8379        8.2080        8.0265        8.5657        6.1761        4.8175        4.3665        4.4841        4.8076        6.5480        8.6512        7.5201        6.9739        7.7079        8.1230       14.2855       12.3093        7.8700        7.9522        8.7924       12.7890       11.8355       11.7784       14.1072       13.4130       17.6588       26.5002       21.6114       20.8306        8.8485        8.6311        8.2962        8.7965        9.1281        9.9501        9.5595        9.1757       29.4791       19.8479       12.2236       10.7996       10.5043       10.4217       10.4453        9.7416        8.6656       11.2321       13.1541       13.4072        6.3649        5.8991        5.5368        5.2397        5.1978        5.0878        6.6242        7.9695        9.0736        7.8431        8.1058        6.5018        7.9971        8.1838        8.1478        7.7407        5.9163        5.6084        4.9976        5.1710        6.8501        7.1541        7.4161        7.6466        8.0339        8.1929        8.2429        8.1218        6.7528        6.6441        6.5935        6.7516        6.2284        8.4367        7.4669        8.1092        8.6693        9.3618        9.9016       10.6271       11.7015       13.7583       12.2290       11.7548       10.8313       10.0679        9.8914        9.3227        9.6319        9.6059       10.6925       13.0592       14.5877        0.0000        0.0000        0.0000        0.0000        0.0000        0.0000        0.0000        0.0000        0.0000        0.0000        0.0000        0.0000        0.0000        0.0000        0.0000        0.0000        0.0000        0.0000        0.0000        0.0000        0.0000        0.0000        0.0000        0.0000        0.0000        0.0000        0.0000        0.0000        0.0000        0.0000        0.0000        0.0000        0.0000        0.0000        0.0000        0.0000        0.0000        0.0000        0.0000        0.0000        0.0000        0.0000        0.0000        0.0000        0.0000        0.0000        0.0000        0.0000        0.0000        0.0000        0.0000        0.0000        0.0000        0.0000        0.0000        0.0000        0.0000
        0.0000        0.0000        0.0000        0.0000        0.0000        0.0000        0.0000        0.0000        0.0000        0.0000        0.0000        0.0000        0.0000        0.0000        0.0000        0.0000        0.0000        0.0000        0.0000        0.0000       15.5272       13.0712        9.0403       11.1060       10.9911        4.6494        2.8730        3.1483        3.6917        5.5779       17.1307       19.2020       36.8941       18.8995       27.0762       46.1367       62.6114       45.2037       29.1053       16.1779       11.7752       11.6721       11.6895       16.1004       20.2592        7.9920        5.0220        2.4910        4.9328        7.6047        8.5165        6.1424        1.4934        0.5975        1.2214        1.8355        3.7043        1.1370        2.2636        1.4614        9.2970        9.2486       10.9929        3.0373        2.5278        2.8427        4.6137        2.1843        1.9721        3.4239        3.9674        2.4749        2.4153        3.2225        3.6601        4.9080        5.3509        4.9222        6.0591        8.9782        9.9839       10.6713        9.5292       12.7262       13.4355       13.8448       14.3865       14.8044       11.5150       10.8664        9.6873        8.0710        6.9515        6.3093        4.7363        4.0063        3.4902        3.3885        3.9174        4.4675        4.5428        5.1224        6.9466        8.6747        8.5660        8.5641        8.7582        7.4000        7.3482        7.5689        9.0192       10.7275       11.6795       11.7499       11.1746       12.0410       14.5217       14.4003       10.8965        9.4966        8.9938       12.4960       12.8157        9.5882        8.9760        9.9281        9.8935       14.7282       15.6661       18.3284       11.8480       11.9997       11.5574       11.4204       10.8293        9.3064       14.2784       11.1002        8.6406        6.4464        5.8774        5.4068        5.1986        5.3532        5.1031        5.0460        5.1636        6.1770        6.3057        6.5598        6.9579        8.5797        9.1227        9.1929        9.6934        6.1206        5.6078        5.4562        5.6807        7.5079        7.8766        8.9663        8.3174        8.5656        8.7518        8.7029       10.1465        7.4443        6.6582        6.6185        6.8946        6.4584        7.0654        9.5728        7.9947        9.5874       10.4457       11.3257       11.9488       14.8523       14.5564       14.8011       14.5405       14.9796       14.6522       16.1820       15.8947       11.8541       10.4656       12.8208       14.5692       14.0058       19.2460        0.0000        0.0000        0.0000        0.0000        0.0000        0.0000        0.0000        0.0000        0.0000        0.0000        0.0000        0.0000        0.0000        0.0000        0.0000        0.0000        0.0000        0.0000        0.0000        0.0000        0.0000        0.0000        0.0000        0.0000        0.0000        0.0000        0.0000        0.0000        0.0000        0.0000        0.0000        0.0000        0.0000        0.0000        0.0000        0.0000        0.0000        0.0000        0.0000        0.0000        0.0000        0.0000        0.0000        0.0000        0.0000        0.0000        0.0000        0.0000        0.0000        0.0000        0.0000        0.0000        0.0000        0.0000        0.0000        0.0000
        0.0000        0.0000        0.0000        0.0000        0.0000        0.0000        0.0000        0.0000        0.0000        0.0000        0.0000        0.0000        0.0000        0.0000        0.0000        0.0000        0.0000        0.0000        0.0000        0.0000       16.3871       14.1403       10.2736       13.0360        8.2026        4.0763       10.8003       17.2871        2.2993        1.2570        2.5811       70.3629       26.4797       12.2442       22.4091       27.6113       57.1061       57.9659       32.2973       18.0604       11.0982       13.7273       21.1125       21.0018       23.2583       17.1300        6.4920       11.5292       12.1403       16.7429       13.7044        6.5480        4.8101        6.0521        7.5069        5.2649        7.7414        5.4960        6.6275        5.8344       10.6561       18.5228       13.7987        2.8730        2.5526        5.3582        4.4292        8.6746        8.7343       12.4678        5.0507        2.2906        2.0253        2.2062        3.8508        4.6774        4.1697        5.7281        8.7836       10.4653       10.1370       10.0929        8.9069       10.6654       10.4287       10.5176       10.4084       10.9958       10.5629       10.1086        9.6535        6.8037        5.2209        4.4560        4.1408        4.3950        2.9094        2.7655        2.8491        5.4685        4.9001        4.6831        6.6863        8.7393       12.9642       12.5569        7.9673        7.6757        7.6623        8.1460       10.0383       15.8810       18.2279       10.6242       10.7451       12.5979       11.1105       12.4196       12.8660       10.6577        9.9184        9.9174       12.2322        9.7384        9.8438       10.3028       11.0558       12.9249       13.5130       13.9909       13.6502       13.6990       13.4751       13.1494       12.4338       10.5561       11.9446        9.1171        8.4718        7.1545        6.5535        5.9420        5.5551        5.9725        6.5979        6.6242        6.5454        6.2530        6.4869        6.8285        7.2695        9.0083        9.6250        9.5442        8.8926        7.4265        6.6269        6.1645        6.3393        8.2870        8.3796        8.6804        8.6986        8.8969        9.7490        9.0243        8.8878        8.0428        7.2812       11.3255        8.1102       11.2489        9.3695       11.4923       18.3451       11.6186       12.3831       13.4116       14.5610       16.6440       17.8646       19.1239       18.5635       21.2122       17.1594       16.8238       16.4554       22.3482       15.6612       16.4461       17.9105       15.2906       17.1134       15.2964        0.0000        0.0000        0.0000        0.0000        0.0000        0.0000        0.0000        0.0000        0.0000        0.0000        0.0000        0.0000        0.0000        0.0000        0.0000        0.0000        0.0000        0.0000        0.0000        0.0000        0.0000        0.0000        0.0000        0.0000        0.0000        0.0000        0.0000        0.0000        0.0000        0.0000        0.0000        0.0000        0.0000        0.0000        0.0000        0.0000        0.0000        0.0000        0.0000        0.0000        0.0000        0.0000        0.0000        0.0000        0.0000        0.0000        0.0000        0.0000        0.0000        0.0000        0.0000        0.0000        0.0000        0.0000        0.0000
        0.0000        0.0000        0.0000        0.0000        0.0000        0.0000        0.0000        0.0000        0.0000        0.0000        0.0000        0.0000        0.0000        0.0000        0.0000        0.0000        0.0000        0.0000        0.0000        0.0000       16.3869       14.1903       11.2410       13.9648       13.6248        9.2253        6.9023        4.6551        3.2246        3.8498        3.6004       88.8568       63.1301       39.0109       65.7193       73.5388       44.3785       21.4813       13.1713       13.1410       11.2046       16.4450       22.3478       20.6133       16.1138       20.3356       22.8475       29.3228       19.5295       17.8231       12.5451       11.2319        6.5916        5.2316        8.6137       19.4000       24.6960       14.2926       20.2083        9.0183       10.3131       13.0622        6.3979        2.3413        2.8052        6.4076        4.9082        8.6197        7.3967        6.5839        2.7694        2.0479        1.9682        2.2203        2.8738        4.0484        7.1330        8.5475        7.9966        8.9040        9.2110        7.0511        7.2415        8.2659        8.7840        8.8675        8.7399        9.5413        8.7626        9.1791        7.7416        5.7467        4.8672        4.1126        3.7788        3.5214        3.2990        3.2443        2.9962        3.3336        3.2151        3.3446        5.0465       11.0686       14.5703       16.8138       10.2178        8.0898       10.5505       12.7768       15.7367       16.4613       11.8030       10.7751       12.2033       11.5658       11.3617       12.2965       14.7001       11.0382       11.0279       11.6214       14.7056       15.9382       11.0831       11.6127       12.5980       14.0275       15.0729       15.7109       15.9302       15.6522       15.8288       15.4819       14.6423       12.7724       12.0096       10.9079       10.0942        8.5439        7.4713        6.8567        6.4960        6.3687        6.6348        5.9490        6.1128        6.8363        7.1071        7.2106        7.8138        9.3415       10.0302        9.8872        9.4729        7.4091        7.0684        6.8818        6.9898        9.4475        9.7727        8.7756       47.9227        9.0071        9.1006       10.1186       10.3809        8.3211        8.5609        9.2437       10.4307       10.3249       11.3665       12.1820       12.8108       14.7826       15.4910       16.6050       18.6046       20.8385       21.9841       23.3086       24.1468       26.9789       27.0406       24.8867       22.4968       23.9584       23.6911       23.1921       23.4211       23.1659       23.9683       17.8253       18.2664        0.0000        0.0000        0.0000        0.0000        0.0000        0.0000        0.0000        0.0000        0.0000        0.0000        0.0000        0.0000        0.0000        0.0000        0.0000        0.0000        0.0000        0.0000        0.0000        0.0000        0.0000        0.0000        0.0000        0.0000        0.0000        0.0000        0.0000        0.0000        0.0000        0.0000        0.0000        0.0000        0.0000        0.0000        0.0000        0.0000        0.0000        0.0000        0.0000        0.0000        0.0000        0.0000        0.0000        0.0000        0.0000        0.0000        0.0000        0.0000        0.0000        0.0000        0.0000        0.0000        0.0000        0.0000
        0.0000        0.0000        0.0000        0.0000        0.0000        0.0000        0.0000        0.0000        0.0000        0.0000        0.0000        0.0000        0.0000        0.0000        0.0000        0.0000        0.0000        0.0000        0.0000        0.0000        0.0000       43.4067       46.3674       53.4050       50.0996       44.0421       38.2656       31.7047       22.9566       22.8572       22.4763       84.6089       84.7996       47.9318       77.2648      111.6758       41.6059       27.5927       22.6979       36.9441       24.1273       30.6974       36.4444       25.7946       37.9931       24.9040       22.7991       18.3873       18.4321       16.4296        4.3731        7.5121       14.1708        3.8449       12.9300        9.5735       10.2524       13.3357       14.1679       18.1864       12.2063        2.6167        2.0952        1.5772        2.3432        2.8839        2.9387        3.2518        2.5117        2.5106        4.1099        4.9800        7.9163        4.2871        4.1971        7.5812        9.1136        8.4362        7.4464        7.7829        7.0240        6.8458        7.6823        9.0013        9.2363        7.5678        6.8863        6.0693        6.5831        5.7020        6.2366        7.2766        5.0888        3.6583        3.2831        5.0044        8.6718       11.4704       14.6420       17.0187        6.4748       15.4230       22.8778       24.7654       22.5789       18.6310       16.2400       22.7282       26.0323       25.7089       21.4039       15.4119       11.2722       17.5490       26.2631       11.6978       17.2904       17.7093       18.4922       12.7012       13.6165       14.2002       14.0999       22.1809       21.6885       13.1623       14.5240       16.6989       18.1780       18.8066       19.4665       20.6230       20.8782       20.5539       19.0702       17.4972       16.3157       15.0540       13.6896       11.1365       10.1585        8.8422        8.6341       11.6012        9.9411        7.0942        7.0679        8.0856        6.8127        7.0059        8.0614       12.8177        9.1631        9.2912       10.4274       37.4449       31.0365       12.7483       10.8917        8.6245        8.5059        7.4750       12.0879        6.8732        7.9892        8.3954        8.8679        9.7122        9.8296       10.9536       13.6282       17.2689       18.6466       19.8871       20.8053       18.9930       19.5765       20.6707       21.8041       25.1243       26.9045       31.7199       32.4139       46.7000       38.5887       42.5791       38.7050       38.1499       33.6580       33.9606       35.5147       35.0945       47.9586       30.6446       27.3745       18.9300        0.0000        0.0000        0.0000        0.0000        0.0000        0.0000        0.0000        0.0000        0.0000        0.0000        0.0000        0.0000        0.0000        0.0000        0.0000        0.0000        0.0000        0.0000        0.0000        0.0000        0.0000        0.0000        0.0000        0.0000        0.0000        0.0000        0.0000        0.0000        0.0000        0.0000        0.0000        0.0000        0.0000        0.0000        0.0000        0.0000        0.0000        0.0000        0.0000        0.0000        0.0000        0.0000        0.0000        0.0000        0.0000        0.0000        0.0000        0.0000        0.0000        0.0000        0.0000        0.0000        0.0000
        0.0000        0.0000        0.0000        0.0000        0.0000        0.0000        0.0000        0.0000        0.0000        0.0000        0.0000        0.0000        0.0000        0.0000        0.0000        0.0000        0.0000        0.0000        0.0000        0.0000        0.0000       51.3697       46.6261       60.8534       59.4273       55.2172       71.5021       45.5548       31.1323       39.6950       29.2617       39.6442       43.2562       31.1944       48.5247       48.0240       63.9353       81.8143       96.1874       44.1392       10.4362       22.9855       34.5304       53.5996       42.3722       21.8188       10.8174       10.1481       13.0538        8.7310        5.2463        0.4622        1.1000        1.5981        8.4939        9.0014       13.1091       11.3867        5.5265        7.5460       15.8372       19.6933       13.1250        9.1665        8.6417        2.3195        3.8644        4.1940        3.3580        8.3940        9.9648        7.0039        5.5376        6.3528        7.2491        7.6701        8.6386        6.8258        4.8938        6.6109        6.5838        6.3945        6.2892        6.8058        6.8094        5.9776        5.4695        4.8850        4.7147        4.0124        3.4926        4.2089        4.8738        4.1062        3.5854        8.5917        9.3088       10.1848       13.8117        7.5901        1.8757        3.3691       21.0281       20.6467       15.8695        9.0195       10.2273       19.0901       23.4185       22.6877       12.1863       12.0384       11.6405       10.8318       12.4228       14.8223       12.9542       11.0349       11.7818       13.7242       15.9164       16.2207       17.4856       21.0181       13.7916       20.3123       16.3468       18.4778       20.0070       21.0465       21.7641       23.0364       23.2505       22.9583       21.7415       20.1107       19.6835       17.3025       15.7697       12.9117       11.4937       12.8925       17.7304       13.4245        8.5370        8.2916        8.0673       15.6416       13.1777       10.0917       11.5480       18.1145       15.3750       13.3155       16.3706       16.0162       25.0884       13.5500       14.6457       10.0162       10.2788       57.8737        7.8545        7.0605        7.0818        9.4073        8.3803       11.5594       13.6316       14.5698       15.0222       36.2156       21.9354       26.3594       26.1695       23.0017       22.4073       23.5040       27.2761       30.4269       34.8759       35.8984       38.6678       42.4025       49.2082       49.7235       47.3603       40.7462       39.9556       38.7270       42.3403       39.7927       40.2483       42.0444       28.9199       21.1800        0.0000        0.0000        0.0000        0.0000        0.0000        0.0000        0.0000        0.0000        0.0000        0.0000        0.0000        0.0000        0.0000        0.0000        0.0000        0.0000        0.0000        0.0000        0.0000        0.0000        0.0000        0.0000        0.0000        0.0000        0.0000        0.0000        0.0000        0.0000        0.0000        0.0000        0.0000        0.0000        0.0000        0.0000        0.0000        0.0000        0.0000        0.0000        0.0000        0.0000        0.0000        0.0000        0.0000        0.0000        0.0000        0.0000        0.0000        0.0000        0.0000        0.0000        0.0000        0.0000        0.0000
        0.0000        0.0000        0.0000        0.0000        0.0000        0.0000        0.0000        0.0000        0.0000        0.0000        0.0000        0.0000        0.0000        0.0000        0.0000        0.0000        0.0000        0.0000        0.0000        0.0000        0.0000       57.4233       46.9437       60.3836       61.7518       98.1692       69.7770       45.0478       28.1760       33.3862       29.4998        7.3389        4.7064        3.0647        4.6338        6.2997        7.6604       16.9356       37.9517       50.6517       37.2191       40.6634       26.5430       13.2415       11.5584       11.4108       10.8819       22.7447       31.5038       18.5405       13.5771        8.7789       13.0787        8.3400       17.7036       16.2530       13.3648       13.1127       16.0154       10.8734       17.9271       22.3218       16.3147       14.4679       13.9518        7.1728        5.0470        5.3073        7.1896        7.1852        5.2830        5.0192        6.7049        7.4599        8.2025        4.3831        4.3089        4.1264        4.3064        5.5215        5.8523        5.7249        5.6058        5.7221        6.3553        5.9038        5.2808        4.3157        3.6479        3.2755        3.0957        3.3721        5.2026        7.1784        6.5471        8.3176        7.7362       10.0574       11.7561        2.2980        1.2725        1.7574        2.3274        5.9659        9.4972       11.7328       11.0747       13.5912       14.1392       14.1892       11.0247        8.8047        8.7046        8.7135       10.5718       15.0741       13.6240       11.2905       12.6119       14.7291       16.6753       16.9378       17.8045       15.0113       14.6914       15.4000       16.9990       19.8262       21.5696       22.5628       23.0608       24.8199       25.2037       25.7478       24.7344       21.6882       20.3395       18.8264       17.1861       14.6258       12.9124       11.8660       11.3400       10.2174        9.8654        9.7603       10.6830        9.7065       13.5234       13.8559       15.8950       18.9535       15.0264       15.8753       19.4493       13.1116       36.8497       16.4474       19.4596       12.2809       12.5726       13.6137       12.5076        8.7007        9.0513        9.8293       10.9528       16.0105       24.2252       18.6228       19.9924       23.1907       26.5250       34.9658       32.1262       26.7995       27.3538       30.9253       31.6343       36.9928       41.7570       42.5211       44.0441       46.8167       58.4325       57.6759       51.2371       48.3801       51.9550       45.6892       48.5436       50.2031       47.0816       56.5418       48.6246       28.8900        0.0000        0.0000        0.0000        0.0000        0.0000        0.0000        0.0000        0.0000        0.0000        0.0000        0.0000        0.0000        0.0000        0.0000        0.0000        0.0000        0.0000        0.0000        0.0000        0.0000        0.0000        0.0000        0.0000        0.0000        0.0000        0.0000        0.0000        0.0000        0.0000        0.0000        0.0000        0.0000        0.0000        0.0000        0.0000        0.0000        0.0000        0.0000        0.0000        0.0000        0.0000        0.0000        0.0000        0.0000        0.0000        0.0000        0.0000        0.0000        0.0000        0.0000        0.0000        0.0000        0.0000
        0.0000        0.0000        0.0000        0.0000        0.0000        0.0000        0.0000        0.0000        0.0000        0.0000        0.0000        0.0000        0.0000        0.0000        0.0000        0.0000        0.0000        0.0000        0.0000        0.0000        0.0000       42.9882       43.6190       57.4069       59.7254       93.2283       72.8982       34.3871       32.4059       27.8036       22.0013        6.5540        9.8975        7.5961        9.1567        2.5032        0.8684        0.8613        1.4234        2.9101        8.6927        9.7030        6.1293       19.0830       21.3448       32.6019       24.1342       13.3308       15.0159       16.3715        6.2722        9.1866       27.7773        8.0436       19.9539       20.9862        8.6784        4.2793       11.7648       10.6383       16.9963       18.7140       24.1005       19.7431       10.3783        7.8335        3.0910        4.3139        3.2986        2.4999        5.5384        4.7471        6.0047        6.8562        6.3720        4.1438        4.4032        3.8686        4.1277        5.1288        5.6033        5.7734        5.4721        6.4148        5.8162        5.2079        4.7472        3.8337        3.5956        3.5176        3.7098        5.1497        4.7707        6.1136        7.4765        7.2016        6.5254        4.3651        2.1699        2.6668        2.0946        3.0714        2.9378        9.3352       11.5441       10.8344        9.7162        9.4920       10.4546        9.5796        9.6975        8.4982        8.1658        9.7338       14.8258       13.5734       12.4018       15.9933       14.3995       15.7013       17.2605       19.4123       18.6613       16.2201       15.5550       16.2589       17.9588       20.9518       22.6507       23.7970       24.1785       26.7183       26.7602       25.8218       24.4612       22.5974       21.0951       19.6208       18.2584       15.8242       14.4403       13.2413       13.3253       12.3801       12.3384       12.3260       12.3104       12.5264       13.8849       15.8775       17.5544       25.2974       23.1207       20.5381       24.0039       17.6536       28.7372       20.8974       22.1971       18.0243       18.6391       16.5039       14.0936       12.7236       14.4597       14.7119       17.1279       24.1042       22.1782       24.0905       26.0004       31.2701       33.4401       39.1235       37.7984       33.3627       34.8663       38.1639       42.7017       49.5976       49.5227       49.3051       51.9134       55.2028       66.1743       65.2550       64.8650       58.0098       59.0220       57.2577       62.1977       59.3138       62.6496       63.3592       54.2358        0.0000        0.0000        0.0000        0.0000        0.0000        0.0000        0.0000        0.0000        0.0000        0.0000        0.0000        0.0000        0.0000        0.0000        0.0000        0.0000        0.0000        0.0000        0.0000        0.0000        0.0000        0.0000        0.0000        0.0000        0.0000        0.0000        0.0000        0.0000        0.0000        0.0000        0.0000        0.0000        0.0000        0.0000        0.0000        0.0000        0.0000        0.0000        0.0000        0.0000        0.0000        0.0000        0.0000        0.0000        0.0000        0.0000        0.0000        0.0000        0.0000        0.0000        0.0000        0.0000        0.0000        0.0000
        0.0000        0.0000        0.0000        0.0000        0.0000        0.0000        0.0000        0.0000        0.0000        0.0000        0.0000        0.0000        0.0000        0.0000        0.0000        0.0000        0.0000        0.0000        0.0000        0.0000        0.0000        0.0000       75.1519       83.8111      108.4144      141.0963       90.8557       43.7036       37.1587       21.8560       16.7297        8.3381       46.1335       64.5020       48.0652       17.5739        6.9695        2.5737        4.3130        4.5450        5.6845        6.2789       15.3014       57.3222       31.1941       19.0788       42.1990       45.7569       34.6680       46.4411       29.5331       19.2188       23.4230       14.2035       12.1516       10.5659       10.8891        7.7035        9.5824        6.5162       21.0834       22.7875       14.5674       16.9288       14.0009       12.9175        9.3835        9.1326        6.6965        6.6800        4.5873        3.9731        4.2121        4.4339        4.0945        5.5277        5.7211        5.7399        6.1786        7.1547        7.6009        7.7844        7.5353        7.9845        8.4650        6.0710        5.1126        5.8193        6.5765        8.3126        8.9373       10.6823       10.0418        9.5948        7.9841       10.6080       10.0689       10.7215       13.3420       10.6008        9.6624        7.0969        9.4615       10.0154       13.8192       12.5125        6.4170        6.5400        8.1201        9.1104        9.1212        6.4095        6.4536        6.4595        9.4374       10.3080       12.1185       14.2354       16.1213       17.7192       18.7606       20.3245       19.5013       16.2369       16.0306       16.8748       18.7178       22.5547       24.5451       25.7016       26.1548       27.1889       27.6706       26.8537       25.3449       21.8288       20.3735       19.0715       17.9444       16.5007       28.1815       27.8701       15.7026       16.5365       16.7336       17.9193       18.5114       23.9481       24.5087       22.9450       23.5323       25.1206       27.4768       30.0079       28.1665       25.9305       30.5670       30.6869       22.9692       18.6600       19.7029       19.9750       18.8304       18.7804       19.3279       24.0350       30.8500       45.0714       50.6492       42.2863       47.1965       47.2756       51.4372       57.8641       58.1403       55.5083       61.0936       68.1630       63.8285       63.8510       66.9009       73.4961       80.1349       83.2394       83.2601       89.8527       91.7141       95.9455      105.5154      104.2018      100.4350       98.2957       93.3010       94.6086       95.7208       65.1978       61.9131       66.9407       64.7143        0.0000        0.0000        0.0000        0.0000        0.0000        0.0000        0.0000        0.0000        0.0000        0.0000        0.0000        0.0000        0.0000        0.0000        0.0000        0.0000        0.0000        0.0000        0.0000        0.0000        0.0000        0.0000        0.0000        0.0000        0.0000        0.0000        0.0000        0.0000        0.0000        0.0000        0.0000        0.0000        0.0000        0.0000        0.0000        0.0000        0.0000        0.0000        0.0000        0.0000        0.0000        0.0000        0.0000        0.0000        0.0000        0.0000        0.0000        0.0000        0.0000        0.0000
        0.0000        0.0000        0.0000        0.0000        0.0000        0.0000        0.0000        0.0000        0.0000        0.0000        0.0000        0.0000        0.0000        0.0000        0.0000        0.0000        0.0000        0.0000        0.0000        0.0000        0.0000        0.0000        0.0000        0.0000        0.0000        0.0000       96.4689       39.7002       26.9708       20.4711       27.1856        6.1217       35.2081       25.4302       15.2046       18.7082       17.1798        2.2289        1.5046        1.3210        7.7011        7.3482        7.1807       20.4014       13.3905        7.8897       29.7395       39.6145       40.6450       43.2434       42.3606       32.7028       21.8688       26.2695       31.9941       15.2634        9.7086       11.0477       14.6481       18.0365       20.3582       27.3203       14.7104       14.9477       11.9551       13.4375       11.5497       10.1344        6.4902        2.3728        3.7889        3.4970        3.0837        4.6886        4.9762        5.0938        5.2981        5.6077        6.3976        7.0648        8.0704        8.3559        8.4961        7.2128        6.7083        5.3546        5.2094       10.6146        9.8446        9.3224        8.8678        9.7403        7.0551       11.0403        9.7766       10.7849        9.8612       10.0529        7.9982        7.5713        2.9339        3.4594        3.0443        2.6539        3.9424        4.4785        3.5368        5.8021        5.3952        5.2147        6.3588        5.9219        8.0973        7.2500       11.1734       10.6438       12.7031       15.1935       17.2194       17.8761       19.4944       20.1013       19.7083       19.6713       16.7898       17.6799       19.6275       23.6411       25.6846       26.9696       27.1972       28.3168       28.6147       27.9219       26.2529       22.5823       21.0120       19.7514       18.8079       17.5238       20.9760       16.2054       16.6719       18.2389       19.2214       25.7402       21.9259       24.4249       27.1000       34.9473       30.4507       21.7758       20.7803       22.5155       30.8262       27.5931       23.6753       30.2689       26.0317       21.7764       20.6852       24.1131       23.3145       22.4091       21.8069       26.5031       29.8349       38.2763       52.1821       53.6700       63.9467       58.3680       61.4011       61.1356       61.0502       71.0266       71.1612       72.3820       76.8779       76.9937       81.7060       88.3241      101.9698      101.3216      102.8303      106.1024      108.7790      116.0508      118.3162      119.3806      112.4613      108.2155       99.2662       85.7050       84.9973       69.5203       68.6217       74.3267       76.0030        0.0000        0.0000        0.0000        0.0000        0.0000        0.0000        0.0000        0.0000        0.0000        0.0000        0.0000        0.0000        0.0000        0.0000        0.0000        0.0000        0.0000        0.0000        0.0000        0.0000        0.0000        0.0000        0.0000        0.0000        0.0000        0.0000        0.0000        0.0000        0.0000        0.0000        0.0000        0.0000        0.0000        0.0000        0.0000        0.0000        0.0000        0.0000        0.0000        0.0000        0.0000        0.0000        0.0000        0.0000        0.0000        0.0000        0.0000        0.0000        0.0000        0.0000
        0.0000        0.0000        0.0000        0.0000        0.0000        0.0000        0.0000        0.0000        0.0000        0.0000        0.0000        0.0000        0.0000        0.0000        0.0000        0.0000        0.0000        0.0000        0.0000        0.0000        0.0000        0.0000        0.0000        0.0000        0.0000        0.0000        0.0000       51.1865       28.3432       19.4349       21.3933       33.8247       40.2618       27.2365        1.4270        2.2014        1.6471        4.4556        8.3073        6.1267        3.7734        1.9762        1.3239        4.0915        2.4605        3.7022       21.8548       47.6044       42.2484       53.3879       65.9984       37.4952       21.6692       30.3250       39.6593       11.8997        9.4506       11.7222        7.9371        9.7869       16.3285       20.9219       11.0784        6.3438        7.1623        9.2666       10.9713       11.4424        7.4269        5.2378        3.3769        3.7509        2.8259        2.2804        2.4636        3.9039        4.6676        5.4075        5.9383        7.0980        7.7489        8.1914        7.8964        6.9154        6.0547        5.7914        6.0453        9.4057       10.1055        7.1640        6.3109        5.6410        5.2586        6.1252        5.1024        8.4870        5.7554        3.7659        3.5596        1.5563        1.0719        1.1659        2.0576        2.0618        1.7991        2.3952        2.9896        3.1682        3.9645        3.9320        4.2013        3.8340        4.0148        7.4567       10.4027       10.1898       12.3444       15.0879       17.3773       17.9645       19.7362       20.4850       20.5621       18.0712       17.9211       18.8629       20.7119       24.7065       26.6973       27.9375       28.0454       29.1449       29.3244       28.5805       27.1424       23.8319       22.9818       20.7320       23.3535       28.5939       17.6037       17.4391       17.9245       20.4693       20.3477       21.3440       22.4963       24.6456       30.6414       29.3478       31.6132       26.4935       24.1719       30.4045       28.4805       30.5001       28.9898       28.8682       30.4825       27.2679       26.1701       27.2974       26.5959       26.1735       26.8791       28.0398       37.0217       40.6247       54.5456       64.5932       64.6322       55.7120       53.3003       68.5313       73.8216       84.1297       83.7158       83.7489       87.8176       97.4968       96.6916      109.1488      109.0028      122.7302      123.7087      124.9141      121.2825      125.1737      126.1983      122.3145      120.0726      104.2737      100.3076       94.5165       94.8490       74.5158       71.0326       69.2458       77.2258       81.3000        0.0000        0.0000        0.0000        0.0000        0.0000        0.0000        0.0000        0.0000        0.0000        0.0000        0.0000        0.0000        0.0000        0.0000        0.0000        0.0000        0.0000        0.0000        0.0000        0.0000        0.0000        0.0000        0.0000        0.0000        0.0000        0.0000        0.0000        0.0000        0.0000        0.0000        0.0000        0.0000        0.0000        0.0000        0.0000        0.0000        0.0000        0.0000        0.0000        0.0000        0.0000        0.0000        0.0000        0.0000        0.0000        0.0000        0.0000        0.0000        0.0000
        0.0000        0.0000        0.0000        0.0000        0.0000        0.0000        0.0000        0.0000        0.0000        0.0000        0.0000        0.0000        0.0000        0.0000        0.0000        0.0000        0.0000        0.0000        0.0000        0.0000        0.0000        0.0000        0.0000        0.0000        0.0000        0.0000        0.0000        0.0000        0.0000        0.0000       21.7165       43.4679       47.9966       30.4345        5.1208        4.1178        4.6585        3.1321        5.0487        6.7936        4.7018        0.9351        0.8800        3.0645        2.2408        4.9932       10.8891       22.8123       23.0984       38.1273       40.3456       23.3599       20.3363       32.2197       28.6967       13.0672        9.1028        5.4548        6.0748        7.3352       15.2195        8.4434        5.2169        4.3543        6.1405        7.9329        7.3880        5.2748        4.5672        3.1650        1.7267        1.5197        1.3641        2.1712        2.7830        3.3604        4.0300        4.6866        5.0994        5.6385        6.6412        6.8934        6.3246        5.8096        5.6700        6.0316        5.6727        7.4334        8.3308        5.8436        5.0693        5.4631        4.6863        3.9226       12.8795        8.4847        3.8884        4.9110        4.8375        2.7179        1.2408        1.1453        1.3588        1.5570        1.7054        2.1901        3.3449        3.3013        2.7395        2.7926        2.8186        2.5281        2.6563        3.6999        5.7898        9.0984       11.1968       13.9514       16.2928       17.5094       19.4499       20.7806       21.4588       19.4612       19.5488       20.5642       22.1351       25.9602       27.6873       28.6565       28.7371       29.8042       29.8133       30.8822       29.7453       26.0328       23.7466       21.5641       23.9286       19.5380       18.7898       18.6246       19.0478       20.6907       21.7076       21.9564       27.5218       29.1522       30.5632       27.8843       32.4420       31.1246       36.1102       32.8014       26.5431       29.6966       35.9541       35.3088       31.3619       30.6612       31.2237       32.7710       33.0859       33.3659       35.1897       35.0964       41.5373       59.7844       64.0155       69.2904       59.7683       60.9884       66.3540       67.0327       77.0197       93.5673      100.0991      101.4158       98.9135      104.5356      114.8065      116.6165      119.1062      145.8064      126.7938      130.6938      126.2260      129.9012      137.8249      131.9102      128.4385      102.4622       96.9379       99.9759       95.5928       71.7573       75.0329       73.0454       87.1079       81.6900        0.0000        0.0000        0.0000        0.0000        0.0000        0.0000        0.0000        0.0000        0.0000        0.0000        0.0000        0.0000        0.0000        0.0000        0.0000        0.0000        0.0000        0.0000        0.0000        0.0000        0.0000        0.0000        0.0000        0.0000        0.0000        0.0000        0.0000        0.0000        0.0000        0.0000        0.0000        0.0000        0.0000        0.0000        0.0000        0.0000        0.0000        0.0000        0.0000        0.0000        0.0000        0.0000        0.0000        0.0000        0.0000        0.0000        0.0000        0.0000        0.0000
        0.0000        0.0000        0.0000        0.0000        0.0000        0.0000        0.0000        0.0000        0.0000        0.0000        0.0000        0.0000        0.0000        0.0000        0.0000        0.0000        0.0000        0.0000        0.0000        0.0000        0.0000        0.0000        0.0000        0.0000        0.0000        0.0000        0.0000        0.0000        0.0000        0.0000        0.0000       81.9179       75.9991        0.0000        0.0000       15.8670       12.1945       16.4798       15.0457       12.3152       13.8749        4.7161        2.9522        4.6656        3.2897       12.0256       19.8611       10.1642        6.7958        5.7566       15.3554       22.3415       15.4639       22.0807       18.2066        8.3844        5.3606        2.4450        3.3862        7.4698       11.1173        7.1196        5.1307        4.8059        6.9066       11.2524        6.0408        5.5006        2.9934        1.5063        1.4820        4.5767        6.6621        8.6726        7.3533        4.8317        6.3230        4.4123        6.0076       11.3201       15.2987        9.7570        9.5981       12.7092        6.9714        9.3010        6.2873       10.6589        9.6470       10.1026        5.9775       13.5697       15.2996       10.7224        7.5691        8.1234       13.7798        7.1548        4.5641        2.1451        1.6275        1.5780        1.6348        1.1281        1.1827        3.7085        2.6151        0.7215        0.8200        0.6996        0.7027        1.2479        1.4375        4.0388        5.5570       13.0639       13.3702       15.0677       17.0195       18.4131       20.0469       22.3262       22.4088       22.6050       23.6003       24.8236       26.2950       26.4102       27.8410       28.5542       28.5156       28.6241       28.5458       28.0952       26.5950       25.1506       23.6731       22.6533       22.0995       21.7383       20.2332       20.0641       20.4060       21.7207       22.0768       22.4647       24.8966       27.7198       30.9204       32.0048       36.4084       32.8859       37.7250       37.4438       38.1929       48.6822       48.5258       40.8248       37.6887       40.9460       47.3877       50.1698       43.4968       51.6792       53.9210       56.6518       58.7515       72.9030       71.1565       78.6817       70.4703       74.2972       82.3496      100.9790      102.4798      113.4959      123.2364      128.0245      137.2806      137.5798      123.2017      129.3760      134.1732      147.1197      145.7126      134.9350      130.2803      134.0610      140.1004      137.8749      128.8008      117.3744      107.7469      112.8819      112.4637       88.7147       84.9198       88.9910        0.0000        0.0000        0.0000        0.0000        0.0000        0.0000        0.0000        0.0000        0.0000        0.0000        0.0000        0.0000        0.0000        0.0000        0.0000        0.0000        0.0000        0.0000        0.0000        0.0000        0.0000        0.0000        0.0000        0.0000        0.0000        0.0000        0.0000        0.0000        0.0000        0.0000        0.0000        0.0000        0.0000        0.0000        0.0000        0.0000        0.0000        0.0000        0.0000        0.0000        0.0000        0.0000        0.0000        0.0000        0.0000        0.0000        0.0000        0.0000        0.0000        0.0000        0.0000
        0.0000        0.0000        0.0000        0.0000        0.0000        0.0000        0.0000        0.0000        0.0000        0.0000        0.0000        0.0000        0.0000        0.0000        0.0000        0.0000        0.0000        0.0000        0.0000        0.0000        0.0000        0.0000        0.0000        0.0000        0.0000        0.0000        0.0000        0.0000        0.0000        0.0000        0.0000        0.0000        0.0000        0.0000        0.0000        0.0000        0.0000       18.7178       24.1595       19.3317       11.1018        1.4336        1.9326        4.1267        8.1235       14.4556        8.9583        7.1286        6.9667        7.5161        6.0954        9.5466       11.8931       13.4795       12.1378        3.4993        3.4528        0.8430        3.6747        4.7107        3.9618        8.5240        3.9080        1.8621        2.4503        5.4043        7.4580        5.6475        3.1580        2.8179        0.6138        2.0679        5.0528        9.2455        7.8839        5.1561        5.2474        4.2873        5.0032        8.5846        9.6071        8.8591        7.2502        7.3051        3.9542        4.4984        3.2987        6.8520        7.6481       15.1632        6.1828       13.0937       13.5331       15.3853       12.2559       16.8118       10.0928        4.7901        5.8621        4.9415        3.9775        3.8295        2.2542        1.3146        2.1531        2.8604        2.2507        1.9294        0.6494        0.5542        0.5461        1.3127        1.7821        3.1935        6.2345        9.0171       13.2261       13.5704       16.3118       19.2297       19.9292       21.3884       23.7588       23.9642       25.4399       26.7519       27.9353       27.6650       28.8330       29.3527       29.2253       29.2103       29.0263       28.3562       27.2427       25.7643       24.5743       24.1612       27.5865       26.7403       22.3692       21.9801       22.7780       24.0447       25.1127       28.1265       31.8240       32.7846       32.0186       35.4788       38.9561       36.3387       35.9823       37.2059       49.4258       61.8927       51.8283       51.8782       44.9294       47.8384       52.3003       56.2195       52.2003       68.3082       76.4969       71.0852       75.8830       91.0437      101.6850       86.9377       85.9325       92.5991      113.9411      105.4867      113.3346      122.1956      131.9286      155.1079      157.2319      133.4187      129.5684      145.1553      182.0025      186.9605      137.0013      141.0749      139.6094      134.5273      135.3155      146.1514      134.3284      131.1180      130.6404      123.3910      122.6085       87.9451       87.3746        0.0000        0.0000        0.0000        0.0000        0.0000        0.0000        0.0000        0.0000        0.0000        0.0000        0.0000        0.0000        0.0000        0.0000        0.0000        0.0000        0.0000        0.0000        0.0000        0.0000        0.0000        0.0000        0.0000        0.0000        0.0000        0.0000        0.0000        0.0000        0.0000        0.0000        0.0000        0.0000        0.0000        0.0000        0.0000        0.0000        0.0000        0.0000        0.0000        0.0000        0.0000        0.0000        0.0000        0.0000        0.0000        0.0000        0.0000        0.0000        0.0000        0.0000        0.0000        0.0000
        0.0000        0.0000        0.0000        0.0000        0.0000        0.0000        0.0000        0.0000        0.0000        0.0000        0.0000        0.0000        0.0000        0.0000        0.0000        0.0000        0.0000        0.0000        0.0000        0.0000        0.0000        0.0000        0.0000        0.0000        0.0000        0.0000        0.0000        0.0000        0.0000        0.0000        0.0000        0.0000        0.0000        0.0000        0.0000        0.0000        0.0000        0.0000        0.0000       25.3237       10.0369        3.7217        2.2989        4.0178        3.9591        6.8018       14.5932        8.6912        7.0336        5.2340        4.4709       18.5354       11.8100        3.7364        1.6565        1.1401        1.1151        0.5673        0.9060        1.2493        1.2306        1.2105        0.9016        1.1765        2.3919        5.4921        6.2563        5.8933        3.4136        0.7788        0.3828        1.4500        1.6330        2.1935        2.0494        2.8314        3.4053        1.2340        1.3618        2.7020        4.5688        4.0943        4.3038        5.6240        4.5141        4.4114        4.1458        5.9063        5.7735        6.7807        8.6348       17.3305       26.9613       25.9178       19.4796       22.9804       11.4324        6.0698        5.7879       10.0679        8.1701        6.9954        4.8461        2.1217        1.7694        1.8973        2.7377        4.0082        1.7829        0.9080        1.5477        2.3933        1.6864        2.2817        3.1479        7.1643        9.4479       11.9601       14.9879       17.1542       19.0719       21.2433       22.4300       24.8073       26.8461       28.3535       29.4367       28.9742       30.0780       30.5056       30.1338       29.9108       29.5283       28.7348       27.6367       26.1950       25.0280       24.8515       26.1789       27.1630       24.7325       23.6083       23.9630       26.2887       28.7426       33.0116       36.8962       35.4473       34.5222       39.4782       37.4120       40.5424       40.7791       45.7310       51.7617       51.2443       59.6399       57.1698       49.9598       55.6437       64.3248       65.2189       66.6534       76.4415       81.2371       77.4338       79.3110      100.5411       99.5882       92.6047       90.1639      114.1001      136.3465      127.1086      124.2776      129.2480      126.7967      137.2648      150.8679      140.8906      143.9729      147.6064      154.2083      147.5308      135.1720      138.7624      141.3297      131.7943      136.0119      140.1313      132.4470      133.6544      137.8504      125.0237      117.5810       88.4824       99.7139        0.0000        0.0000        0.0000        0.0000        0.0000        0.0000        0.0000        0.0000        0.0000        0.0000        0.0000        0.0000        0.0000        0.0000        0.0000        0.0000        0.0000        0.0000        0.0000        0.0000        0.0000        0.0000        0.0000        0.0000        0.0000        0.0000        0.0000        0.0000        0.0000        0.0000        0.0000        0.0000        0.0000        0.0000        0.0000        0.0000        0.0000        0.0000        0.0000        0.0000        0.0000        0.0000        0.0000        0.0000        0.0000        0.0000        0.0000        0.0000        0.0000        0.0000        0.0000        0.0000
        0.0000        0.0000        0.0000        0.0000        0.0000        0.0000        0.0000        0.0000        0.0000        0.0000        0.0000        0.0000        0.0000        0.0000        0.0000        0.0000        0.0000        0.0000        0.0000        0.0000        0.0000        0.0000        0.0000        0.0000        0.0000        0.0000        0.0000        0.0000        0.0000        0.0000        0.0000        0.0000        0.0000        0.0000        0.0000        0.0000        0.0000        0.0000        0.0000        0.0000        9.7867        5.6125        8.0501        4.0215        2.2154        6.3974        6.6857        4.5766        4.8693        4.5813        4.6089       14.5694       16.7259       10.5922        2.8379        1.5547        1.3892        0.7163        0.7574        2.3374        1.5880        1.6469        1.2618        1.4131        1.8491        5.3491        3.6736        4.1313        1.5492        0.8925        0.9296        1.8119        1.8062        1.3984        2.1104        2.0278        1.1153        1.5135        3.6965        6.9049        5.8544        6.7475        8.8465        6.9265        4.9558        4.7250        5.9600        7.1043        8.6343        9.3557       10.1381       10.1911       14.4748       13.3428       19.2741       22.7443       11.0930        8.3525        7.8791       10.2412       13.3677        8.2311        4.8680        3.3290        2.5589        2.6824        4.3126        2.5569        1.2796        0.9310        1.0081        1.9116        1.4113        1.4351        2.1389        6.1485        7.9599       11.0466       14.0731       16.8342       18.9707       20.7695       22.1552       25.3352       27.8771       29.6864       30.9274       30.5626       31.8330       32.1923       31.4884       30.9445       30.2240       29.1963       27.9824       26.4338       26.6425       30.9399       30.4145       28.9490       26.7262       26.8938       27.3452       31.7580       33.0303       35.7776       38.0349       36.0606       35.6064       37.7299       41.6291       43.7471       41.6197       52.6743       63.3736       62.5581       61.0874       63.8639       61.5079       63.9892       69.0001       69.2352       74.7629       84.9552       89.9851       83.9431       79.5850      107.7513      100.3116       99.9154      102.8463      118.6360      124.7773      132.0702      167.9743      151.5453      131.7354      138.4751      144.6035      145.3764      136.5067      133.0340      132.2815      134.9471      131.0892      143.1490      143.3001      137.4541      133.3389      128.8972      131.1385      131.8654      133.1091      136.0167      104.0084       91.2316        0.0000        0.0000        0.0000        0.0000        0.0000        0.0000        0.0000        0.0000        0.0000        0.0000        0.0000        0.0000        0.0000        0.0000        0.0000        0.0000        0.0000        0.0000        0.0000        0.0000        0.0000        0.0000        0.0000        0.0000        0.0000        0.0000        0.0000        0.0000        0.0000        0.0000        0.0000        0.0000        0.0000        0.0000        0.0000        0.0000        0.0000        0.0000        0.0000        0.0000        0.0000        0.0000        0.0000        0.0000        0.0000        0.0000        0.0000        0.0000        0.0000        0.0000        0.0000        0.0000        0.0000
        0.0000        0.0000        0.0000        0.0000        0.0000        0.0000        0.0000        0.0000        0.0000        0.0000        0.0000        0.0000        0.0000        0.0000        0.0000        0.0000        0.0000        0.0000        0.0000        0.0000        0.0000        0.0000        0.0000        0.0000        0.0000        0.0000        0.0000        0.0000        0.0000        0.0000        0.0000        0.0000        0.0000        0.0000        0.0000        0.0000        0.0000        0.0000        0.0000        0.0000        0.0000        0.0000        0.0000       18.6851       19.3775       21.6607       21.6276       17.9892       18.1473       16.7953       22.9300       32.9139       35.0564       26.0470       20.0756       15.0783       13.3885        9.4128        7.6281        9.7010       13.7582        9.4042        5.0246        8.9479       11.1822       11.0999       13.7464       16.2705       13.0394        8.7476        8.0983        8.9474       10.6647       10.6688        8.3907        3.9175        2.9229        5.6661        4.3678        6.4476        6.1170        8.2648       10.8912       19.2868       29.1334       28.6054       22.6345       20.9358       24.5445       22.3044       21.7421       27.8980       34.8019       29.2062       23.8638       29.5044       22.4524       16.1426       16.2056       25.0468       22.6749       14.8087       15.0949        8.1242        6.9353        6.0291        6.0877        6.6323        3.0919        1.1420        1.1452        1.8049        3.1831        3.3292        5.4755        4.2092        6.1320        9.2289       12.9048       15.7856       16.9191       19.3905       22.7182       28.6315       31.9132       34.3007       36.0696       35.3815       36.9856       37.2992       36.1769       31.2992       30.3328       31.1552       31.3776       25.2053       23.9403       23.9339       25.2972       27.1241       30.7323       30.3004       28.8966       36.4889       36.5366       40.0778       39.7190       37.7400       39.0754       51.7605       57.5510       57.6148       56.7643       73.1433       76.5244       91.4820       86.0172       83.5080       88.5112       90.2286       94.5308       96.5685       93.2186      104.9512      111.2033      104.1334       97.5496      103.7480      104.9453      105.8382      107.0691      119.1934      112.7771      120.3076      118.7396      137.1599      144.6846      144.1414      145.2802      151.0110      149.3166      137.2223      140.6054      136.9330      135.0595      135.8532      133.9388      130.4882      131.5950      130.5849      125.3380      160.0531      152.6711      149.7033      113.3081      105.4200        0.0000        0.0000        0.0000        0.0000        0.0000        0.0000        0.0000        0.0000        0.0000        0.0000        0.0000        0.0000        0.0000        0.0000        0.0000        0.0000        0.0000        0.0000        0.0000        0.0000        0.0000        0.0000        0.0000        0.0000        0.0000        0.0000        0.0000        0.0000        0.0000        0.0000        0.0000        0.0000        0.0000        0.0000        0.0000        0.0000        0.0000        0.0000        0.0000        0.0000        0.0000        0.0000        0.0000        0.0000        0.0000        0.0000        0.0000        0.0000        0.0000        0.0000        0.0000        0.0000        0.0000
        0.0000        0.0000        0.0000        0.0000        0.0000        0.0000        0.0000        0.0000        0.0000        0.0000        0.0000        0.0000        0.0000        0.0000        0.0000        0.0000        0.0000        0.0000        0.0000        0.0000        0.0000        0.0000        0.0000        0.0000        0.0000        0.0000        0.0000        0.0000        0.0000        0.0000        0.0000        0.0000        0.0000        0.0000        0.0000        0.0000        0.0000        0.0000        0.0000        0.0000        0.0000        0.0000        0.0000        0.0000       26.6738       26.6658       23.0838       19.7445       17.9408       18.7081       29.1888       25.2410       26.8916       24.4584       26.0783       21.1882       20.6528       18.0230       16.4517       16.5580       17.8967       14.4584       13.2112       13.8448       10.1354       13.3954       12.9315       22.9513       33.1151       22.1038       16.6050       11.6359       11.3783       16.8842       14.7216        7.7550        4.9722        5.0907        1.6512        5.1628        6.5440        8.1874       11.3937       22.8307       26.8617       29.6688       29.9702       29.3639       30.2528       35.5540       29.7661       23.9257       28.1943       28.2826       20.1149       24.9228       20.4056       20.9282       18.1958       26.9911       19.3112       26.1238       33.6620       10.3100        7.9692        5.5638        6.3193        6.0926        2.9041        1.4634        1.0769        0.9957        1.5750        1.5116        1.9030        3.4564        4.7709       10.4535       12.1663       13.8437       16.8930       19.5579       22.8370       29.1378       32.9673       35.7392       37.7825       37.0825       38.9235       39.1741       37.7034       32.3271       32.3156       31.5727       28.5790       25.8558       24.2171       23.5074       25.2596       27.1955       27.3868       28.6519       30.8341       40.5443       41.0714       43.8625       42.7783       50.7233       53.4065       56.2137       48.0628       61.9069       67.6899       88.9214      100.9295      108.6876       96.8016      100.6714      107.8328      111.4652      114.4077      113.5477      107.7111      107.5949      105.8464      100.7959      104.7934      115.6172      118.3254      122.2627      126.5261      140.6574      118.8092      110.2519      121.5910      134.0247      150.3510      150.8170      143.9480      135.8250      144.1555      142.1803      146.4403      135.9013      132.4105      136.1922      143.4905      132.2698      131.1714      137.9295      128.9036      136.6969      147.8440      157.3124      120.7782      129.5400        0.0000        0.0000        0.0000        0.0000        0.0000        0.0000        0.0000        0.0000        0.0000        0.0000        0.0000        0.0000        0.0000        0.0000        0.0000        0.0000        0.0000        0.0000        0.0000        0.0000        0.0000        0.0000        0.0000        0.0000        0.0000        0.0000        0.0000        0.0000        0.0000        0.0000        0.0000        0.0000        0.0000        0.0000        0.0000        0.0000        0.0000        0.0000        0.0000        0.0000        0.0000        0.0000        0.0000        0.0000        0.0000        0.0000        0.0000        0.0000        0.0000        0.0000        0.0000        0.0000        0.0000
        0.0000        0.0000        0.0000        0.0000        0.0000        0.0000        0.0000        0.0000        0.0000        0.0000        0.0000        0.0000        0.0000        0.0000        0.0000        0.0000        0.0000        0.0000        0.0000        0.0000        0.0000        0.0000        0.0000        0.0000        0.0000        0.0000        0.0000        0.0000        0.0000        0.0000        0.0000        0.0000        0.0000        0.0000        0.0000        0.0000        0.0000        0.0000        0.0000        0.0000        0.0000        0.0000        0.0000        0.0000        0.0000        0.0000       24.5013       19.1990       19.6226       19.5009       18.4426       18.6524       19.1670       17.5789       21.6004       21.2754       16.4120       19.1846       20.2171       16.4293       19.3528       21.8863       15.1184       15.0147       14.7993       14.6437       12.4234       14.5918       17.1853       11.8753        8.8334        9.3158       12.1447       14.3189       12.3419        6.1062       10.4229       10.3405        1.9565        4.5589        7.2008        8.8932       12.6271       24.0631       28.8463       31.4122       30.6461       30.6547       31.6480       31.0073       26.2590       22.9688       31.9609       29.8734       19.4437       17.6100       17.2872       13.2736       12.4756       19.9408       21.4272       26.8508       25.0845       11.7430        9.1770        6.5972        5.8408        3.3312        2.8852        1.4704        1.2116        1.0312        0.8078        1.0266        1.4622        2.9042        3.6975        6.2508        9.7470       13.7317       14.7124       17.2508       20.9549       27.5631       31.4642       34.4309       36.6764       36.1684       38.2417       38.5652       37.3854       31.7513       33.0583       29.4433       28.2035       25.9483       25.6760       26.6197       26.8035       28.9610       28.4527       34.0320       37.9707       44.7428       44.6489       46.4399       46.0497       48.8893       62.0432       61.6442       70.0193       83.4654       82.1085       91.3001      109.8496      117.2122      101.1000      101.9222      112.2086      117.4573      120.1330      122.1896      123.7895      107.5616      102.1144      104.1702      103.5128      113.1205      121.6784      119.1438      125.2852      119.4785      114.1669      125.5117      136.1683      148.3833      149.1794      148.8735      148.7255      137.6499      151.1649      150.8468      156.1864      144.9528      142.9089      139.8870      137.1725      134.3805      131.7302      127.5911      134.5652      144.6538      141.2884      149.1216      117.3267      125.2500        0.0000        0.0000        0.0000        0.0000        0.0000        0.0000        0.0000        0.0000        0.0000        0.0000        0.0000        0.0000        0.0000        0.0000        0.0000        0.0000        0.0000        0.0000        0.0000        0.0000        0.0000        0.0000        0.0000        0.0000        0.0000        0.0000        0.0000        0.0000        0.0000        0.0000        0.0000        0.0000        0.0000        0.0000        0.0000        0.0000        0.0000        0.0000        0.0000        0.0000        0.0000        0.0000        0.0000        0.0000        0.0000        0.0000        0.0000        0.0000        0.0000        0.0000        0.0000        0.0000        0.0000
        0.0000        0.0000        0.0000        0.0000        0.0000        0.0000        0.0000        0.0000        0.0000        0.0000        0.0000        0.0000        0.0000        0.0000        0.0000        0.0000        0.0000        0.0000        0.0000        0.0000        0.0000        0.0000        0.0000        0.0000        0.0000        0.0000        0.0000        0.0000        0.0000        0.0000        0.0000        0.0000        0.0000        0.0000        0.0000        0.0000        0.0000        0.0000        0.0000        0.0000        0.0000        0.0000        0.0000        0.0000        0.0000        0.0000        0.0000       34.6704       33.2653       28.3365       25.4190       20.2818       16.9950       14.6161       14.5402       12.5925       16.9648       14.4191        9.7023       10.8547       11.9555       12.7842       12.6318       14.3089       12.7164        6.2623        6.3157        9.6722       12.3541       10.9894        8.7687       10.2810        9.5360        5.5733        6.9559        3.9287        2.8350        3.8562        0.5469        5.8854        6.5283        9.7576       12.5396       22.8219       25.9324       27.5375       28.7790       27.6540       29.1415       25.5347       24.2272       18.0829       20.4069       18.0228       22.0194       16.9733       17.7647       10.5153       11.3849       23.7472       26.6452       26.3946       22.8316       14.2955       10.6111        8.0234        7.1619        4.3356        2.6463        1.6504        1.3447        1.1186        0.7194        0.8071        1.2994        2.7122        3.3349        5.9753        7.8710       10.8338       12.5151       14.9692       18.3902       24.1851       27.6750       31.0161       32.9317       33.1030       35.2234       35.7385       34.6491       29.8007       29.4642       28.5766       27.8189       26.0997       25.7616       26.9693       28.4488       30.2156       32.1464       35.8359       46.6860       46.8914       41.3322       46.6880       52.4270       53.7518       56.1013       66.6018       81.5442       97.6253       82.7697       91.2618      105.0528      122.5417      129.0298      132.9749      132.3627      120.6581      126.9472      126.7457      125.3039      116.9686      111.1860      109.9022      105.3226      116.3736      114.0839      117.9600      111.3036      110.7985      117.3509      126.1124      135.4239      142.9701      156.4363      149.7759      148.3428      139.2796      155.6644      158.3965      149.0595      146.1691      142.9627      136.4927      129.8595      136.5575      138.8119      131.0869      143.7322      156.1895      150.1736      118.4829      125.5593        0.0000        0.0000        0.0000        0.0000        0.0000        0.0000        0.0000        0.0000        0.0000        0.0000        0.0000        0.0000        0.0000        0.0000        0.0000        0.0000        0.0000        0.0000        0.0000        0.0000        0.0000        0.0000        0.0000        0.0000        0.0000        0.0000        0.0000        0.0000        0.0000        0.0000        0.0000        0.0000        0.0000        0.0000        0.0000        0.0000        0.0000        0.0000        0.0000        0.0000        0.0000        0.0000        0.0000        0.0000        0.0000        0.0000        0.0000        0.0000        0.0000        0.0000        0.0000        0.0000        0.0000        0.0000
        0.0000        0.0000        0.0000        0.0000        0.0000        0.0000        0.0000        0.0000        0.0000        0.0000        0.0000        0.0000        0.0000        0.0000        0.0000        0.0000        0.0000        0.0000        0.0000        0.0000        0.0000        0.0000        0.0000        0.0000        0.0000        0.0000        0.0000        0.0000        0.0000        0.0000        0.0000        0.0000        0.0000        0.0000        0.0000        0.0000        0.0000        0.0000        0.0000        0.0000        0.0000        0.0000        0.0000        0.0000        0.0000        0.0000        0.0000        0.0000        0.0000        0.0000       21.0559       23.9465       24.4156       26.7584       19.8540       22.1605       16.4809       15.0954       14.1925       15.5620       13.5669       11.4243       11.4163        9.7924        8.9190       10.9256        0.0000        0.0000       16.8056       15.5890       13.7608       10.7896        8.5199        6.8569        6.7673        4.9450        4.2916        3.1968        4.8095        8.1856       10.4668       11.7469       14.4447       14.5870       18.8681       19.5242       18.9316       16.1581       14.6426        0.0000        0.0000        0.0000        0.0000       25.6446       27.3661       56.9268       32.3088       19.3813        0.0000       60.6187       70.1457       62.1089       54.6190       38.9503       17.8684       11.8216       12.4773        4.9860        2.7371        1.6633        1.5605        1.0390        0.8432        1.2690        1.1886        2.7006        3.4998        5.1669        7.1049        7.4971       11.7937       13.7378       13.2910       17.7105       21.2256       24.1911       25.9135       28.9903       31.2390       31.8914       30.9163       26.0080       26.2789       26.2576       31.0828       30.4669       29.7113       29.9440       31.2984       33.8884       35.3204       42.6895       40.0277       46.3095       50.8936       59.0559       63.5579       82.3211       95.4346       94.3931       98.1448      109.7213      116.6130      120.2328      113.8228      130.5785      148.9775      153.7971      148.0101      130.2937      141.3095      147.8439      148.8126      127.9619      118.3027      124.2515      111.6649      111.7948      125.2558      140.0540      139.9291      133.8777      133.5127      158.5696      134.0565      159.8272      164.3802      170.0781      180.7385      167.7502      175.5874      174.2307      157.6426      147.2279      144.5416      140.9014      136.1568      142.4130      142.9620      146.6106      153.9044      161.1120      123.0901        0.0000        0.0000        0.0000        0.0000        0.0000        0.0000        0.0000        0.0000        0.0000        0.0000        0.0000        0.0000        0.0000        0.0000        0.0000        0.0000        0.0000        0.0000        0.0000        0.0000        0.0000        0.0000        0.0000        0.0000        0.0000        0.0000        0.0000        0.0000        0.0000        0.0000        0.0000        0.0000        0.0000        0.0000        0.0000        0.0000        0.0000        0.0000        0.0000        0.0000        0.0000        0.0000        0.0000        0.0000        0.0000        0.0000        0.0000        0.0000        0.0000        0.0000        0.0000        0.0000        0.0000        0.0000        0.0000        0.0000
        0.0000        0.0000        0.0000        0.0000        0.0000        0.0000        0.0000        0.0000        0.0000        0.0000        0.0000        0.0000        0.0000        0.0000        0.0000        0.0000        0.0000        0.0000        0.0000        0.0000        0.0000        0.0000        0.0000        0.0000        0.0000        0.0000        0.0000        0.0000        0.0000        0.0000        0.0000        0.0000        0.0000        0.0000        0.0000        0.0000        0.0000        0.0000        0.0000        0.0000        0.0000        0.0000        0.0000        0.0000        0.0000        0.0000        0.0000        0.0000        0.0000        0.0000        0.0000        0.0000        0.0000        0.0000        0.0000       21.4485       20.0528       22.5611        0.0000        0.0000        0.0000       13.6089       12.3939       11.7159       12.0966        0.0000        0.0000        0.0000        0.0000        0.0000        0.0000        0.0000        8.9190        8.9126        8.7031        5.8078        4.5622        3.3374        4.9223        9.4153       10.4278       11.1187       14.0453       14.0750       17.0838       16.8636       18.3595       15.6253        0.0000        0.0000        0.0000        0.0000        0.0000        0.0000       24.0691       22.3097        0.0000        0.0000        0.0000       53.3240       95.2156       93.2761       70.8387       40.0602       30.9872       21.5331       18.3495        5.3505        2.9500        2.4269        5.1077        0.9752        0.6658        0.6882        1.0835        2.3976        3.2647        4.7220        6.3039        6.3878        7.2954        8.9107       11.2130       15.0642       17.7499       20.1516       22.0926       26.0957       28.5687       29.3786       28.6084       24.5288       24.3525       25.0840       30.1605       30.4082       29.9241       27.7087       29.1471       33.3469       35.9161       40.3378       48.9857       54.9122       57.7498       62.8764       74.3950       90.7261       97.1665       91.7697      115.8154      112.6784      118.9409      126.6874      123.0466      129.4356      147.1844      152.3547      149.1892      150.2685      139.4544      142.1377      146.4348      134.6282      129.8321      132.7212      132.4440      128.1098      129.6954      123.1923      127.5523      137.3671      129.9149      156.2371      158.3767      160.3525      169.4306      176.0502      174.2421      162.4076      158.1988      160.8412      160.0767      146.5594      151.2037      140.2196      143.2357      144.7462      138.6646      128.0520      144.8294      182.2917      147.1878        0.0000        0.0000        0.0000        0.0000        0.0000        0.0000        0.0000        0.0000        0.0000        0.0000        0.0000        0.0000        0.0000        0.0000        0.0000        0.0000        0.0000        0.0000        0.0000        0.0000        0.0000        0.0000        0.0000        0.0000        0.0000        0.0000        0.0000        0.0000        0.0000        0.0000        0.0000        0.0000        0.0000        0.0000        0.0000        0.0000        0.0000        0.0000        0.0000        0.0000        0.0000        0.0000        0.0000        0.0000        0.0000        0.0000        0.0000        0.0000        0.0000        0.0000        0.0000        0.0000        0.0000        0.0000        0.0000        0.0000
        0.0000        0.0000        0.0000        0.0000        0.0000        0.0000        0.0000        0.0000        0.0000        0.0000        0.0000        0.0000        0.0000        0.0000        0.0000        0.0000        0.0000        0.0000        0.0000        0.0000        0.0000        0.0000        0.0000        0.0000        0.0000        0.0000        0.0000        0.0000        0.0000        0.0000        0.0000        0.0000        0.0000        0.0000        0.0000        0.0000        0.0000        0.0000        0.0000        0.0000        0.0000        0.0000        0.0000        0.0000        0.0000        0.0000        0.0000        0.0000        0.0000        0.0000        0.0000        0.0000        0.0000        0.0000        0.0000        0.0000        0.0000        0.0000        0.0000        0.0000        0.0000       13.1119       13.7487       13.2202        9.8277        0.0000        0.0000        0.0000        0.0000        0.0000        0.0000        0.0000        0.0000        8.3338        7.6832        4.9170        3.6375        4.5997        6.4236        9.2555       12.9731       12.1794       13.4822       13.8396       16.3560        0.0000        0.0000        0.0000        0.0000        0.0000        0.0000        0.0000        0.0000        0.0000        0.0000        0.0000        0.0000        0.0000        0.0000        0.0000      107.2249      109.3074       73.8189       51.9523       32.3786       17.9599       17.9768        5.5695        3.4033        1.9487        1.3449        1.0435        0.6361        0.6546        1.0484        2.2513        4.1118        4.4394        5.4549        5.3971        6.2554        7.6466        9.7687       13.1396       15.2158       17.4177       19.8113       23.9068       26.4273       27.4317       26.9016       23.4428       24.2034       29.4774       30.2337       30.7589       30.8120       31.7798       29.8492       35.6809       39.0976       40.5935       44.9099       53.9007       68.2979       74.0703       80.3161       97.5872      107.8845      133.0593      129.1650      125.4200      136.4207      140.6562      135.0010      140.5319      146.4988      155.9690      163.6893      153.5228      132.8185      135.1727      136.7866      125.7353      123.3557      128.4263      117.4792      125.9933      118.1237      137.4858      132.7847      153.4107      154.3444      160.0193      177.6525      155.0216      167.5383      181.4172      183.7620      173.2888      177.0321      172.1863      151.0659      148.0828      155.6437      142.9968      134.3177      132.5276      132.8666      140.7396      146.8626      120.3739        0.0000        0.0000        0.0000        0.0000        0.0000        0.0000        0.0000        0.0000        0.0000        0.0000        0.0000        0.0000        0.0000        0.0000        0.0000        0.0000        0.0000        0.0000        0.0000        0.0000        0.0000        0.0000        0.0000        0.0000        0.0000        0.0000        0.0000        0.0000        0.0000        0.0000        0.0000        0.0000        0.0000        0.0000        0.0000        0.0000        0.0000        0.0000        0.0000        0.0000        0.0000        0.0000        0.0000        0.0000        0.0000        0.0000        0.0000        0.0000        0.0000        0.0000        0.0000        0.0000        0.0000        0.0000        0.0000        0.0000        0.0000
        0.0000        0.0000        0.0000        0.0000        0.0000        0.0000        0.0000        0.0000        0.0000        0.0000        0.0000        0.0000        0.0000        0.0000        0.0000        0.0000        0.0000        0.0000        0.0000        0.0000        0.0000        0.0000        0.0000        0.0000        0.0000        0.0000        0.0000        0.0000        0.0000        0.0000        0.0000        0.0000        0.0000        0.0000        0.0000        0.0000        0.0000        0.0000        0.0000        0.0000        0.0000        0.0000        0.0000        0.0000        0.0000        0.0000        0.0000        0.0000        0.0000        0.0000        0.0000        0.0000        0.0000        0.0000        0.0000        0.0000        0.0000        0.0000        0.0000        0.0000        0.0000        0.0000       11.0827        9.4772        0.0000        0.0000        0.0000        0.0000        0.0000        0.0000        0.0000        0.0000        0.0000        0.0000        7.4495        5.0162        4.6065        6.0765        9.0890        9.8568       11.9486       16.2596       14.3106       15.1193        0.0000        0.0000        0.0000        0.0000        0.0000        0.0000        0.0000        0.0000        0.0000        0.0000        0.0000        0.0000        0.0000        0.0000        0.0000        0.0000        0.0000       80.1312       55.4727       35.3488       26.0554       17.4863       16.6737        5.6654        3.2936        1.9760        1.5432        1.0481        1.2561        0.7100        1.0568        2.1826        2.9469        4.3128        5.0342        5.6966        5.7079        7.0907        9.1715       12.2964       14.2762       16.3896       18.7517       22.7291       25.1759       26.2592       25.9665       22.9703       25.1345       29.7813       31.2504       32.1726       30.8639       32.8608       42.9222       44.3462       42.3581       55.2178       60.0863       57.5216       81.2918       81.7265       83.2487      107.5299      108.6334      136.5391      132.5959      141.4075      127.1671      146.3789      154.5954      152.0060      145.2649      157.3108      144.1364      135.8091      135.3756      137.8986      139.3695      131.4957      122.9847      121.2376      115.6599      117.9183      125.9010      131.0008      142.6531      159.3914      164.9536      169.6246      169.7445      173.0406      184.6713      199.1034      189.8264      166.5973      180.4702      169.3607      165.3104      145.6626      148.3432      144.5512      141.0928      140.5204      137.6079      145.6295      122.7779        0.0000        0.0000        0.0000        0.0000        0.0000        0.0000        0.0000        0.0000        0.0000        0.0000        0.0000        0.0000        0.0000        0.0000        0.0000        0.0000        0.0000        0.0000        0.0000        0.0000        0.0000        0.0000        0.0000        0.0000        0.0000        0.0000        0.0000        0.0000        0.0000        0.0000        0.0000        0.0000        0.0000        0.0000        0.0000        0.0000        0.0000        0.0000        0.0000        0.0000        0.0000        0.0000        0.0000        0.0000        0.0000        0.0000        0.0000        0.0000        0.0000        0.0000        0.0000        0.0000        0.0000        0.0000        0.0000        0.0000        0.0000        0.0000
        0.0000        0.0000        0.0000        0.0000        0.0000        0.0000        0.0000        0.0000        0.0000        0.0000        0.0000        0.0000        0.0000        0.0000        0.0000        0.0000        0.0000        0.0000        0.0000        0.0000        0.0000        0.0000        0.0000        0.0000        0.0000        0.0000        0.0000        0.0000        0.0000        0.0000        0.0000        0.0000        0.0000        0.0000        0.0000        0.0000        0.0000        0.0000        0.0000        0.0000        0.0000        0.0000        0.0000        0.0000        0.0000        0.0000        0.0000        0.0000        0.0000        0.0000        0.0000        0.0000        0.0000        0.0000        0.0000        0.0000        0.0000        0.0000        0.0000        0.0000        0.0000        0.0000        0.0000        0.0000        0.0000        0.0000        0.0000        0.0000        0.0000        0.0000        0.0000        0.0000        0.0000        0.0000        8.9108        6.9627        6.6388        6.6152        6.7479        6.7203        9.0423        7.7124        9.1735        0.0000        0.0000        0.0000        0.0000        0.0000        0.0000        0.0000        0.0000        0.0000        0.0000        0.0000        0.0000        0.0000        0.0000        0.0000        0.0000        0.0000        0.0000       99.0056       87.7652       35.3511       26.5183       15.0320       11.6470        6.8652        5.1108        3.4333        2.4972        0.0712        0.1691        0.6094        0.7231        1.1541        1.9479        2.9845        3.1012        5.9461        5.9388        6.3659        8.2833       11.3933       13.2154       14.9965       17.2435       20.7582       23.0420       24.1567       24.1244       25.1615       28.4060       30.2562       32.2108       37.5084       38.1896       45.6374       62.2892       64.1536       54.5843       54.8399       56.6225       77.0852       83.5062       93.4226      108.1820      121.6343      127.2664      128.8231      144.7629      152.5529      147.1707      158.0386      149.0282      149.1507      152.3514      139.2576      134.7681      134.2275      137.6091      150.2247      147.2259      144.9201      135.3258      121.7431      116.5835      126.5485      132.1403      143.1412      151.7039      184.0388      189.8438      194.9311      192.1673      192.9042      205.6747      208.4170      201.7941      178.0416      189.9830      180.2642      179.1664      162.8565      153.9568      147.1174      149.5216      134.1484      135.8479      141.7017      138.9086        0.0000        0.0000        0.0000        0.0000        0.0000        0.0000        0.0000        0.0000        0.0000        0.0000        0.0000        0.0000        0.0000        0.0000        0.0000        0.0000        0.0000        0.0000        0.0000        0.0000        0.0000        0.0000        0.0000        0.0000        0.0000        0.0000        0.0000        0.0000        0.0000        0.0000        0.0000        0.0000        0.0000        0.0000        0.0000        0.0000        0.0000        0.0000        0.0000        0.0000        0.0000        0.0000        0.0000        0.0000        0.0000        0.0000        0.0000        0.0000        0.0000        0.0000        0.0000        0.0000        0.0000        0.0000        0.0000        0.0000        0.0000        0.0000
        0.0000        0.0000        0.0000        0.0000        0.0000        0.0000        0.0000        0.0000        0.0000        0.0000        0.0000        0.0000        0.0000        0.0000        0.0000        0.0000        0.0000        0.0000        0.0000        0.0000        0.0000        0.0000        0.0000        0.0000        0.0000        0.0000        0.0000        0.0000        0.0000        0.0000        0.0000        0.0000        0.0000        0.0000        0.0000        0.0000        0.0000        0.0000        0.0000        0.0000        0.0000        0.0000        0.0000        0.0000        0.0000        0.0000        0.0000        0.0000        0.0000        0.0000        0.0000        0.0000        0.0000        0.0000        0.0000        0.0000        0.0000        0.0000        0.0000        0.0000        0.0000        0.0000        0.0000        0.0000        0.0000        0.0000        0.0000        0.0000        0.0000        0.0000        0.0000        0.0000        0.0000        0.0000        0.0000        0.0000        0.0000        0.0000        0.0000        0.0000        0.0000        0.0000        0.0000        0.0000        0.0000        0.0000        0.0000        0.0000        0.0000        0.0000        0.0000        0.0000        0.0000        0.0000        0.0000        0.0000        0.0000        0.0000        0.0000        0.0000        0.0000       48.6365       52.8053       25.2745       16.0408       14.0585       11.5912        7.6536        5.3513        3.9581        3.2648        0.0784        0.2476        0.3320        0.3042        0.8772        1.1451        1.8479        2.5784        3.7938        4.6857        5.9522        7.6547       10.3746       12.1080       14.0444       16.2280       19.5976       22.0856       25.4630       23.5091       22.6743       28.3463       30.2215       32.9499       39.5231       42.4643       54.7930       62.2248       66.1206       61.9272       65.0526       62.5480       81.8905       95.8239       98.5422      107.5161      134.4043      127.2050      134.0220      140.0589      132.3427      135.1410      141.7530      143.6944      150.2482      139.6635      141.9883      151.8680      149.7459      145.9225      140.7136      153.4624      135.3130      124.1058      117.3621      116.6981      139.7039      142.2732      146.1043      151.3687      174.3150      187.7488      182.6622      189.0168      204.2650      204.0248      205.1489      201.3151      189.6873      189.7789      187.2798      182.1191      166.6135      168.8958      159.9933      155.9951      147.6978      152.2334      150.9310        0.0000        0.0000        0.0000        0.0000        0.0000        0.0000        0.0000        0.0000        0.0000        0.0000        0.0000        0.0000        0.0000        0.0000        0.0000        0.0000        0.0000        0.0000        0.0000        0.0000        0.0000        0.0000        0.0000        0.0000        0.0000        0.0000        0.0000        0.0000        0.0000        0.0000        0.0000        0.0000        0.0000        0.0000        0.0000        0.0000        0.0000        0.0000        0.0000        0.0000        0.0000        0.0000        0.0000        0.0000        0.0000        0.0000        0.0000        0.0000        0.0000        0.0000        0.0000        0.0000        0.0000        0.0000        0.0000        0.0000        0.0000        0.0000        0.0000
        0.0000        0.0000        0.0000        0.0000        0.0000        0.0000        0.0000        0.0000        0.0000        0.0000        0.0000        0.0000        0.0000        0.0000        0.0000        0.0000        0.0000        0.0000        0.0000        0.0000        0.0000        0.0000        0.0000        0.0000        0.0000        0.0000        0.0000        0.0000        0.0000        0.0000        0.0000        0.0000        0.0000        0.0000        0.0000        0.0000        0.0000        0.0000        0.0000        0.0000        0.0000        0.0000        0.0000        0.0000        0.0000        0.0000        0.0000        0.0000        0.0000        0.0000        0.0000        0.0000        0.0000        0.0000        0.0000        0.0000        0.0000        0.0000        0.0000        0.0000        0.0000        0.0000        0.0000        0.0000        0.0000        0.0000        0.0000        0.0000        0.0000        0.0000        0.0000        0.0000        0.0000        0.0000        0.0000        0.0000        0.0000        0.0000        0.0000        0.0000        0.0000        0.0000        0.0000        0.0000        0.0000        0.0000        0.0000        0.0000        0.0000        0.0000        0.0000        0.0000        0.0000        0.0000        0.0000        0.0000        0.0000        0.0000        0.0000        0.0000        0.0000       37.4061       20.9784       17.0576       15.0517       14.4317       12.4933        8.4128        6.3186        5.2973        4.2456        0.1422        0.0339        0.1320        0.0740        0.9535        1.2104        1.9115        2.9041        3.7737        4.5218        5.7654        7.7083       10.5340       12.6000       14.2253       16.1915       19.5263       21.7326       22.9524       23.5616       22.7678       28.3057       30.9016       36.5779       47.4976       52.2373       55.2291       62.9873       62.7053       63.0177       68.8497       72.2523       94.7254      100.4187      111.2104      120.2422      140.3393      137.5903      135.9510      141.5703      134.7246      134.2217      131.3480      122.6947      138.1241      151.0875      147.0170      145.0859      147.2974      143.9461      145.6434      135.1950      123.2737      121.4078      117.9932      117.3220      147.6423      163.5944      164.3657      159.0012      175.4569      175.9436      179.6121      193.1701      194.6412      196.2875      197.9943      200.0539      184.2865      182.2246      185.7784      181.8964      169.0153      165.1454      157.7166      159.5290      170.4705      225.4826      168.4964        0.0000        0.0000        0.0000        0.0000        0.0000        0.0000        0.0000        0.0000        0.0000        0.0000        0.0000        0.0000        0.0000        0.0000        0.0000        0.0000        0.0000        0.0000        0.0000        0.0000        0.0000        0.0000        0.0000        0.0000        0.0000        0.0000        0.0000        0.0000        0.0000        0.0000        0.0000        0.0000        0.0000        0.0000        0.0000        0.0000        0.0000        0.0000        0.0000        0.0000        0.0000        0.0000        0.0000        0.0000        0.0000        0.0000        0.0000        0.0000        0.0000        0.0000        0.0000        0.0000        0.0000        0.0000        0.0000        0.0000        0.0000        0.0000        0.0000
        0.0000        0.0000        0.0000        0.0000        0.0000        0.0000        0.0000        0.0000        0.0000        0.0000        0.0000        0.0000        0.0000        0.0000        0.0000        0.0000        0.0000        0.0000        0.0000        0.0000        0.0000        0.0000        0.0000        0.0000        0.0000        0.0000        0.0000        0.0000        0.0000        0.0000        0.0000        0.0000        0.0000        0.0000        0.0000        0.0000        0.0000        0.0000        0.0000        0.0000        0.0000        0.0000        0.0000        0.0000        0.0000        0.0000        0.0000        0.0000        0.0000        0.0000        0.0000        0.0000        0.0000        0.0000        0.0000        0.0000        0.0000        0.0000        0.0000        0.0000        0.0000        0.0000        0.0000        0.0000        0.0000        0.0000        0.0000        0.0000        0.0000        0.0000        0.0000        0.0000        0.0000        0.0000        0.0000        0.0000        0.0000        0.0000        0.0000        0.0000        0.0000        0.0000        0.0000        0.0000        0.0000        0.0000        0.0000        0.0000        0.0000        0.0000        0.0000        0.0000        0.0000        0.0000        0.0000        0.0000        0.0000        0.0000        0.0000        0.0000       27.1575       45.8521       21.0539       14.9452       14.1098       13.4657       13.6925        8.6752        7.2435        6.2979        5.7822        0.8802        0.3771        0.0405        0.0522        1.6713        2.0243        3.4502        8.8549        4.9805        7.1270        6.2950        8.2033       11.4937       13.6130       15.1619       17.4622       24.2683       23.1959       24.1246       25.7442       23.9780       25.5067       28.2110       39.6081       46.5413       59.5932       63.8902       64.9769       63.5141       61.6231       71.9517       79.7832      101.3442      109.4243      116.7859      109.6510      118.1293      116.8625      120.8979      116.0793      119.3964      121.1997      121.7260      124.1373      134.1409      149.0002      137.0315      137.2096      139.6245      134.9794      128.5946      134.7840      127.6722      132.5502      131.2603      137.3094      145.9864      148.2170      155.2895      163.3245      179.2737      188.1455      177.6100      184.5811      184.1803      186.7253      189.0421      185.2181      161.8448      167.1212      169.4643      166.4208      149.4846      145.7230      150.5548      158.4600      187.4180        0.0000        0.0000        0.0000        0.0000        0.0000        0.0000        0.0000        0.0000        0.0000        0.0000        0.0000        0.0000        0.0000      244.7999        0.0000        0.0000        0.0000      212.1600        0.0000        0.0000        0.0000        0.0000        0.0000        0.0000        0.0000        0.0000        0.0000        0.0000        0.0000        0.0000        0.0000        0.0000        0.0000        0.0000        0.0000        0.0000        0.0000        0.0000        0.0000        0.0000        0.0000        0.0000        0.0000        0.0000        0.0000        0.0000        0.0000        0.0000        0.0000        0.0000        0.0000        0.0000        0.0000        0.0000        0.0000        0.0000        0.0000        0.0000        0.0000        0.0000        0.0000
        0.0000        0.0000        0.0000        0.0000        0.0000        0.0000        0.0000        0.0000        0.0000        0.0000        0.0000        0.0000        0.0000        0.0000        0.0000        0.0000        0.0000        0.0000        0.0000        0.0000        0.0000        0.0000        0.0000        0.0000        0.0000        0.0000        0.0000        0.0000        0.0000        0.0000        0.0000        0.0000        0.0000        0.0000        0.0000        0.0000        0.0000        0.0000        0.0000        0.0000        0.0000        0.0000        0.0000        0.0000        0.0000        0.0000        0.0000        0.0000        0.0000        0.0000        0.0000        0.0000        0.0000        0.0000        0.0000        0.0000        0.0000        0.0000        0.0000        0.0000        0.0000        0.0000        0.0000        0.0000        0.0000        0.0000        0.0000        0.0000        0.0000        0.0000        0.0000        0.0000        0.0000        0.0000        0.0000        0.0000        0.0000        0.0000        0.0000        0.0000        0.0000        0.0000        0.0000        0.0000        0.0000        0.0000        0.0000        0.0000        0.0000        0.0000        0.0000        0.0000        0.0000        0.0000        0.0000        0.0000        0.0000        0.0000        0.0000        0.0000       12.0605       14.2547       18.7598       21.4768       13.5646       12.6964       15.8061       44.9916       25.5059       12.4068       10.3568        5.6854        2.4565        1.7134        2.4286        5.9364        7.1155        9.6220       10.9927        8.0850       10.0329       11.1849       13.3972       13.7029       15.8903       18.2863       20.7590       23.1252       25.4874       28.1772       29.0065       28.2007       26.3580       27.1398       40.3507       62.0146       73.9058       78.4043       79.8439       77.3904       68.0657       82.4337       85.6521       99.7934      120.5914      123.9660      120.7326      127.1588      128.1982      119.0580      126.7174      121.6844      118.1143      125.2933      126.8654      139.2394      142.0397      142.6757      136.6498      138.3369      140.6234      153.2302      143.8823      145.8991      151.7315      145.4586      140.7067      148.8865      136.6805      148.3800      158.6640      161.7214      173.8126      175.5440      169.0038      168.3719      160.4861      161.6935      153.5508      136.3402      137.3644      141.8861      139.3424      137.2578      136.5998      133.8479      139.2790      315.4580        0.0000        0.0000        0.0000        0.0000        0.0000        0.0000        0.0000        0.0000        0.0000        0.0000        0.0000        0.0000      258.4500      237.3900      233.6700        0.0000      201.0000      202.9200        0.0000        0.0000        0.0000        0.0000        0.0000        0.0000        0.0000        0.0000        0.0000        0.0000        0.0000        0.0000        0.0000        0.0000        0.0000        0.0000        0.0000        0.0000        0.0000        0.0000        0.0000        0.0000        0.0000        0.0000        0.0000        0.0000        0.0000        0.0000        0.0000        0.0000        0.0000        0.0000        0.0000        0.0000        0.0000        0.0000        0.0000        0.0000        0.0000        0.0000        0.0000        0.0000        0.0000
        0.0000        0.0000        0.0000        0.0000        0.0000        0.0000        0.0000        0.0000        0.0000        0.0000        0.0000        0.0000        0.0000        0.0000        0.0000        0.0000        0.0000        0.0000        0.0000        0.0000        0.0000        0.0000        0.0000        0.0000        0.0000        0.0000        0.0000        0.0000        0.0000        0.0000        0.0000        0.0000        0.0000        0.0000        0.0000        0.0000        0.0000        0.0000        0.0000        0.0000        0.0000        0.0000        0.0000        0.0000        0.0000        0.0000        0.0000        0.0000        0.0000        0.0000        0.0000        0.0000        0.0000        0.0000        0.0000        0.0000        0.0000        0.0000        0.0000        0.0000        0.0000        0.0000        0.0000        0.0000        0.0000        0.0000        0.0000        0.0000        0.0000        0.0000        0.0000        0.0000        0.0000        0.0000        0.0000        0.0000        0.0000        0.0000        0.0000        0.0000        0.0000        0.0000        0.0000        0.0000        0.0000        0.0000        0.0000        0.0000        0.0000        0.0000        0.0000        0.0000        0.0000        0.0000        0.0000        0.0000        0.0000        0.0000        0.0000       12.2670       11.2125       11.8803       13.5441       14.0347       12.1841       12.4062       12.1024       43.5893       39.1387       13.4978       11.0787        4.3465        3.5232        2.3582        2.6400        7.4196        7.3193        9.3756       10.1014        8.2420       10.3095       11.2059       14.1056       14.9114       17.1152       19.7141       22.2079       24.4124       28.3179       30.2131       30.0895       25.9206       28.9163       33.0638       44.0954       61.8531       66.7706       71.5398       73.6047       78.0508       79.8425       90.3401       98.6392      108.8394      121.7096      122.7050      131.3660      140.8099      140.2475      136.3538      136.9725      132.3771      124.8261      118.6658      135.5507      133.6551      127.9686      125.1380      131.1593      124.3456      135.8022      132.1779      149.2366      152.9740      143.5921      132.9772      129.2566      140.1709      130.3431      140.1966      141.9236      149.4192      160.1493      161.6225      160.3694      160.1454      162.4853      160.2680      141.1380      125.9978      132.5120      130.0303      128.1565      125.2694      128.5991      135.8849      145.0971      343.9360        0.0000        0.0000        0.0000        0.0000        0.0000        0.0000      222.7549      224.9699        0.0000        0.0000        0.0000        0.0000      234.7500      215.8800        0.0000        0.0000        0.0000        0.0000        0.0000        0.0000        0.0000        0.0000        0.0000        0.0000        0.0000        0.0000        0.0000        0.0000        0.0000        0.0000        0.0000        0.0000        0.0000        0.0000        0.0000        0.0000        0.0000        0.0000        0.0000        0.0000        0.0000        0.0000        0.0000        0.0000        0.0000        0.0000        0.0000        0.0000        0.0000        0.0000        0.0000        0.0000        0.0000        0.0000        0.0000        0.0000        0.0000        0.0000        0.0000        0.0000        0.0000
        0.0000        0.0000        0.0000        0.0000        0.0000        0.0000        0.0000        0.0000        0.0000        0.0000        0.0000        0.0000        0.0000        0.0000        0.0000        0.0000        0.0000        0.0000        0.0000        0.0000        0.0000        0.0000        0.0000        0.0000        0.0000        0.0000        0.0000        0.0000        0.0000        0.0000        0.0000        0.0000        0.0000        0.0000        0.0000        0.0000        0.0000        0.0000        0.0000        0.0000        0.0000        0.0000        0.0000        0.0000        0.0000        0.0000        0.0000        0.0000        0.0000        0.0000        0.0000        0.0000        0.0000        0.0000        0.0000        0.0000        0.0000        0.0000        0.0000        0.0000        0.0000        0.0000        0.0000        0.0000        0.0000        0.0000        0.0000        0.0000        0.0000        0.0000        0.0000        0.0000        0.0000        0.0000        0.0000        0.0000        0.0000        0.0000        0.0000        0.0000        0.0000        0.0000        0.0000        0.0000        0.0000        0.0000        0.0000        0.0000        0.0000        0.0000        0.0000        0.0000        0.0000        0.0000        0.0000        0.0000        0.0000        6.3036        6.9851       13.2731        7.7943        9.5563        9.2628       11.5393       12.0597       12.0211       11.9716       16.4222       16.3045       14.7820       11.7327        5.3288        4.2166        2.9743        3.7273        7.0826        9.9643       12.6750       13.5739        7.5707        9.3596       13.3690       16.3820       15.5545       17.8379       20.6777       23.9769       26.0841       28.5872       29.4734       31.4371       26.4008       30.5262       41.6592       55.0449       71.4199       66.3150       75.1683       78.1609       84.8996       87.0490       96.9112      106.8732      110.7936      113.4799      120.1831      132.0813      143.4482      137.8158      132.6067      140.8661      145.4378      128.5160      121.0352      133.5542      141.3952      127.5012      118.9929      130.4619      137.1581      132.7206      149.3708      164.8701      149.7432      141.4160      124.1540      121.0755      122.0104      126.4958      142.6733      147.3045      146.3793      149.2743      152.6465      152.4888      146.0255      149.8658      144.9226      135.0185      118.9291      122.2845      120.5724      123.3296      131.0099      128.7475      124.9772      124.0317        0.0000        0.0000        0.0000        0.0000        0.0000      124.2230      125.0552      125.3071      141.7500        0.0000        0.0000        0.0000        0.0000        0.0000        0.0000        0.0000        0.0000        0.0000        0.0000        0.0000        0.0000        0.0000        0.0000        0.0000        0.0000        0.0000        0.0000        0.0000        0.0000        0.0000        0.0000        0.0000        0.0000        0.0000        0.0000        0.0000        0.0000        0.0000        0.0000        0.0000        0.0000        0.0000        0.0000        0.0000        0.0000        0.0000        0.0000        0.0000        0.0000        0.0000        0.0000        0.0000        0.0000        0.0000        0.0000        0.0000        0.0000        0.0000        0.0000        0.0000        0.0000        0.0000
        0.0000        0.0000        0.0000        0.0000        0.0000        0.0000        0.0000        0.0000        0.0000        0.0000        0.0000        0.0000        0.0000        0.0000        0.0000        0.0000        0.0000        0.0000        0.0000        0.0000        0.0000        0.0000        0.0000        0.0000        0.0000        0.0000        0.0000        0.0000        0.0000        0.0000        0.0000        0.0000        0.0000        0.0000        0.0000        0.0000        0.0000        0.0000        0.0000        0.0000        0.0000        0.0000        0.0000        0.0000        0.0000        0.0000        0.0000        0.0000        0.0000        0.0000        0.0000        0.0000        0.0000        0.0000        0.0000        0.0000        0.0000        0.0000        0.0000        0.0000        0.0000        0.0000        0.0000        0.0000        0.0000        0.0000        0.0000        0.0000        0.0000        0.0000        0.0000        0.0000        0.0000        0.0000        0.0000        0.0000        0.0000        0.0000        0.0000        0.0000        0.0000        0.0000        0.0000        0.0000        0.0000        0.0000        0.0000        0.0000        0.0000        0.0000        0.0000        0.0000        0.0000        0.0000        0.0000        0.0000        0.0000        8.2198        6.6825        9.8144        7.6500        9.2739        9.4160       10.7042       11.5091       12.5738       12.1274       16.6010       16.8113       15.8614       12.8779        6.4699        4.9329        5.8706        5.3634       10.4660       11.4560       11.3421       11.6029       10.0130       13.8196       13.9973       13.0255       15.8908       20.0154       22.7001       24.8960       26.9432       29.0775       32.1668       37.2077       32.9281       45.0088       49.9186       59.6301       72.9346       76.8608       81.1783       75.9709       79.4896       88.6070       99.2298      105.6799      113.5451      107.0891      109.2415      119.7401      123.6448      122.6307      119.9722      132.9973      117.4362      114.3211      126.3555      126.3071      124.0525      122.0765      117.5186      128.3041      132.4765      125.1910      128.9440      129.2041      133.3315      126.9751      117.4834      115.0033      111.3031      124.6021      128.2217      139.9886      141.7972      138.1225      139.1307      145.0568      134.4100      135.9635      130.9567      132.6582      112.2346      101.9545      101.9172      106.6338      112.5981      120.1081      120.0391      177.5723        0.0000        0.0000        0.0000       30.6000      103.9972      108.1865      116.9143      119.1800       41.9100        0.0000        0.0000        0.0000        0.0000        0.0000        0.0000        0.0000        0.0000        0.0000        0.0000        0.0000        0.0000        0.0000        0.0000        0.0000        0.0000        0.0000        0.0000        0.0000        0.0000        0.0000        0.0000        0.0000        0.0000        0.0000        0.0000        0.0000        0.0000        0.0000        0.0000        0.0000        0.0000        0.0000        0.0000        0.0000        0.0000        0.0000        0.0000        0.0000        0.0000        0.0000        0.0000        0.0000        0.0000        0.0000        0.0000        0.0000        0.0000        0.0000        0.0000        0.0000        0.0000        0.0000
        0.0000        0.0000        0.0000        0.0000        0.0000        0.0000        0.0000        0.0000        0.0000        0.0000        0.0000        0.0000        0.0000        0.0000        0.0000        0.0000        0.0000        0.0000        0.0000        0.0000        0.0000        0.0000        0.0000        0.0000        0.0000        0.0000        0.0000        0.0000        0.0000        0.0000        0.0000        0.0000        0.0000        0.0000        0.0000        0.0000        0.0000        0.0000        0.0000        0.0000        0.0000        0.0000        0.0000        0.0000        0.0000        0.0000        0.0000        0.0000        0.0000        0.0000        0.0000        0.0000        0.0000        0.0000        0.0000        0.0000        0.0000        0.0000        0.0000        0.0000        0.0000        0.0000        0.0000        0.0000        0.0000        0.0000        0.0000        0.0000        0.0000        0.0000        0.0000        0.0000        0.0000        0.0000        0.0000        0.0000        0.0000        0.0000        0.0000        0.0000        0.0000        0.0000        0.0000        0.0000        0.0000        0.0000        0.0000        0.0000        0.0000        0.0000        0.0000        0.0000        0.0000        0.0000        0.0000        0.0000        6.9963        4.2052        3.8128        6.5770        7.4436        9.1091        9.3828       11.5069       12.2049       14.3433       13.4494       16.8903       17.5904       17.8691       13.0045       10.0366       10.0437        9.7935       17.0168       18.0727       16.6422      110.2680       67.7286       15.0240       13.4376       13.8933       14.9027       14.6605       17.0250       19.8879       24.1951       26.0382       29.7374       38.9347       46.4671       52.0802       55.9370       64.0658       71.0886       83.7750       90.9231       88.4881       91.7089      109.1832      100.7660      111.9551      109.8044      100.9791      102.6482      103.5917      110.6429      106.1295      114.8239      119.8275      115.5580      113.0041      112.2628      109.8985      115.9266      122.8730      124.7589      130.2323      136.6431      135.2098      136.1961      128.9531      129.3405      110.3491      109.3493      110.4967      108.8382      105.2233      108.1261      104.6837      117.3452      124.4211      122.3400      134.7826      134.3067      114.3723      114.2423      111.6417      106.0513       93.9220       83.5412       82.4708       93.0597       83.6915      128.5213      208.1374        0.0000        0.0000        0.0000        0.0000       68.2242       90.2191       98.5904      106.6412      116.4893       70.2300        0.0000        0.0000        0.0000        0.0000        0.0000        0.0000        0.0000        0.0000        0.0000        0.0000        0.0000        0.0000        0.0000        0.0000        0.0000        0.0000        0.0000        0.0000        0.0000        0.0000        0.0000        0.0000        0.0000        0.0000        0.0000        0.0000        0.0000        0.0000        0.0000        0.0000        0.0000        0.0000        0.0000        0.0000        0.0000        0.0000        0.0000        0.0000        0.0000        0.0000        0.0000        0.0000        0.0000        0.0000        0.0000        0.0000        0.0000        0.0000        0.0000        0.0000        0.0000        0.0000        0.0000
        0.0000        0.0000        0.0000        0.0000        0.0000        0.0000        0.0000        0.0000        0.0000        0.0000        0.0000        0.0000        0.0000        0.0000        0.0000        0.0000        0.0000        0.0000        0.0000        0.0000        0.0000        0.0000        0.0000        0.0000        0.0000        0.0000        0.0000        0.0000        0.0000        0.0000        0.0000        0.0000        0.0000        0.0000        0.0000        0.0000        0.0000        0.0000        0.0000        0.0000        0.0000        0.0000        0.0000        0.0000        0.0000        0.0000        0.0000        0.0000        0.0000        0.0000        0.0000        0.0000        0.0000        0.0000        0.0000        0.0000        0.0000        0.0000        0.0000        0.0000        0.0000        0.0000        0.0000        0.0000        0.0000        0.0000        0.0000        0.0000        0.0000        0.0000        0.0000        0.0000        0.0000        0.0000        0.0000        0.0000        0.0000        0.0000        0.0000        0.0000        0.0000        0.0000        0.0000        0.0000        0.0000        0.0000        0.0000        0.0000        0.0000        0.0000        0.0000        0.0000        0.0000        0.0000        0.0000        0.0000        6.0173        4.3242        3.0051        5.9179        6.7061        8.1785       14.5368       11.1188       15.6163       13.6434       14.6554       16.2101       16.1021       15.1183       14.0847       11.1457       10.0415       13.0029       14.3513       17.7112       16.4501      112.3194      110.1236       13.8993       13.4755       12.5288       14.3262       14.9724       16.6679       19.9340       24.8328       30.8387       37.0925       43.3678       50.4994       57.6725       62.7478       70.9622       75.6901       81.9254       87.1725       96.8274      108.4355       97.1727       92.2782       98.1967       91.9041      103.3236      108.5725      110.1223      102.7238      100.5399       98.7060       96.2173       95.6788       99.9043      100.7013      104.3470      116.0702      120.0125      123.2565      124.4869      126.8150      132.2118      121.1710      120.0473      113.5433      103.9102      101.5986       97.3775       99.3997       97.3501       93.9699      102.5190      100.7017      111.5234      119.7282      129.4545      114.2677       95.6990       96.0114       91.5552       85.3749       77.8871       74.5001       79.3409       92.4614        0.0000        0.0000        0.0000        0.0000        0.0000        0.0000       53.7622       63.7145       85.0204       89.1557       96.3115      103.6115        0.0000        0.0000        0.0000        0.0000        0.0000        0.0000        0.0000        0.0000        0.0000        0.0000        0.0000        0.0000        0.0000        0.0000        0.0000        0.0000        0.0000        0.0000        0.0000        0.0000        0.0000        0.0000        0.0000        0.0000        0.0000        0.0000        0.0000        0.0000        0.0000        0.0000        0.0000        0.0000        0.0000        0.0000        0.0000        0.0000        0.0000        0.0000        0.0000        0.0000        0.0000        0.0000        0.0000        0.0000        0.0000        0.0000        0.0000        0.0000        0.0000        0.0000        0.0000        0.0000        0.0000        0.0000
        0.0000        0.0000        0.0000        0.0000        0.0000        0.0000        0.0000        0.0000        0.0000        0.0000        0.0000        0.0000        0.0000        0.0000        0.0000        0.0000        0.0000        0.0000        0.0000        0.0000        0.0000        0.0000        0.0000        0.0000        0.0000        0.0000        0.0000        0.0000        0.0000        0.0000        0.0000        0.0000        0.0000        0.0000        0.0000        0.0000        0.0000        0.0000        0.0000        0.0000        0.0000        0.0000        0.0000        0.0000        0.0000        0.0000        0.0000        0.0000        0.0000        0.0000        0.0000        0.0000        0.0000        0.0000        0.0000        0.0000        0.0000        0.0000        0.0000        0.0000        0.0000        0.0000        0.0000        0.0000        0.0000        0.0000        0.0000        0.0000        0.0000        0.0000        0.0000        0.0000        0.0000        0.0000        0.0000        0.0000        0.0000        0.0000        0.0000        0.0000        0.0000        0.0000        0.0000        0.0000        0.0000        0.0000        0.0000        0.0000        0.0000        0.0000        0.0000        0.0000        0.0000        0.0000        0.0000        0.0000        1.4977        2.0236        2.3936        8.3644        6.4649        7.7924        9.8576       11.6942       14.8811       12.5042       13.4501       14.3157       15.0972       15.3401       14.8102       13.7082       17.6031       14.2650       11.9345       16.3753       19.2157       18.8994       95.5809       13.9245       12.5072       11.8922       14.7578       16.4826       18.3572       20.6052       27.0525       41.9969       42.7123       52.2050       51.1815       63.3931       64.8873       71.9056       82.1143       78.4967       93.1467      100.5578       94.8334       90.0270       93.3901       88.2348       99.5467      103.4318      106.7817      108.6298      109.2816       96.1485       91.3249       90.9182       95.7154       97.7242       99.2945      102.6614      107.4122      116.0253      124.6887      120.3828      118.7314      115.6623      111.0319      109.0607      108.3149       99.0239       93.9303       90.1977       94.6685       94.6674       97.2398       98.8040       95.8018      105.6755      101.0433       99.1904       92.0817       84.9670       80.4487       77.7399       77.7579       70.8032       75.7429       76.5291        0.0000        0.0000        0.0000        0.0000        0.0000        0.0000       43.6218       47.9225       55.0239       73.6454       79.1198       93.4095       95.4295        0.0000        0.0000        0.0000        0.0000        0.0000        0.0000        0.0000        0.0000        0.0000        0.0000        0.0000        0.0000        0.0000        0.0000        0.0000        0.0000        0.0000        0.0000        0.0000        0.0000        0.0000        0.0000        0.0000        0.0000        0.0000        0.0000        0.0000        0.0000        0.0000        0.0000        0.0000        0.0000        0.0000        0.0000        0.0000        0.0000        0.0000        0.0000        0.0000        0.0000        0.0000        0.0000        0.0000        0.0000        0.0000        0.0000        0.0000        0.0000        0.0000        0.0000        0.0000        0.0000        0.0000        0.0000
        0.0000        0.0000        0.0000        0.0000        0.0000        0.0000        0.0000        0.0000        0.0000        0.0000        0.0000        0.0000        0.0000        0.0000        0.0000        0.0000        0.0000        0.0000        0.0000        0.0000        0.0000        0.0000        0.0000        0.0000        0.0000        0.0000        0.0000        0.0000        0.0000        0.0000        0.0000        0.0000        0.0000        0.0000        0.0000        0.0000        0.0000        0.0000        0.0000        0.0000        0.0000        0.0000        0.0000        0.0000        0.0000        0.0000        0.0000        0.0000        0.0000        0.0000        0.0000        0.0000        0.0000        0.0000        0.0000        0.0000        0.0000        0.0000        0.0000        0.0000        0.0000        0.0000        0.0000        0.0000        0.0000        0.0000        0.0000        0.0000        0.0000        0.0000        0.0000        0.0000        0.0000        0.0000        0.0000        0.0000        0.0000        0.0000        0.0000        0.0000        0.0000        0.0000        0.0000        0.0000        0.0000        0.0000        0.0000        0.0000        0.0000        0.0000        0.0000        0.0000        0.0000        0.0000        0.0000        0.0000        0.0000        2.2565        2.5940        5.7571        6.8209        8.3502       10.3596       13.7249       15.4156       16.3406       13.1780       16.5995       16.2788       16.7259       17.3155       16.2466       18.2733       14.2805       13.6942       17.3943       18.4738       19.9223       23.7365       12.8986       13.9104       14.6524       19.2350       19.2712       21.1116       26.1537       29.7716       39.4409       43.9274       53.0751       52.1943       57.5818       66.4922       78.2655       73.7301       77.1660       84.8671       91.3247       88.7572       85.4092       81.6704       95.1437       98.4206      101.6554      104.1881      108.6785       95.0702       85.6842       92.7468       93.7170       93.8705       95.7866       96.6768      100.0042      106.1076      121.3847      119.2890      115.9351      113.2925      110.8273      115.2695      106.0625      102.8371       89.9258       93.8810       87.0237       92.1816       90.1573       94.9335       90.6119       86.6178       98.5600       82.9120       84.7432       80.6429       72.5872       72.5202       74.3442       80.5314       76.2994       80.6654        0.0000        0.0000        0.0000        0.0000        0.0000        0.0000        0.0000       43.3951       41.2026       46.3705       65.2831       73.4789       81.2646       90.7877        0.0000        0.0000        0.0000        0.0000        0.0000        0.0000        0.0000        0.0000        0.0000        0.0000        0.0000        0.0000        0.0000        0.0000        0.0000        0.0000        0.0000        0.0000        0.0000        0.0000        0.0000        0.0000        0.0000        0.0000        0.0000        0.0000        0.0000        0.0000        0.0000        0.0000        0.0000        0.0000        0.0000        0.0000        0.0000        0.0000        0.0000        0.0000        0.0000        0.0000        0.0000        0.0000        0.0000        0.0000        0.0000        0.0000        0.0000        0.0000        0.0000        0.0000        0.0000        0.0000        0.0000        0.0000
        0.0000        0.0000        0.0000        0.0000        0.0000        0.0000        0.0000        0.0000        0.0000        0.0000        0.0000        0.0000        0.0000        0.0000        0.0000        0.0000        0.0000        0.0000        0.0000        0.0000        0.0000        0.0000        0.0000        0.0000        0.0000        0.0000        0.0000        0.0000        0.0000        0.0000        0.0000        0.0000        0.0000        0.0000        0.0000        0.0000        0.0000        0.0000        0.0000        0.0000        0.0000        0.0000        0.0000        0.0000        0.0000        0.0000        0.0000        0.0000        0.0000        0.0000        0.0000        0.0000        0.0000        0.0000        0.0000        0.0000        0.0000        0.0000        0.0000        0.0000        0.0000        0.0000        0.0000        0.0000        0.0000        0.0000        0.0000        0.0000        0.0000        0.0000        0.0000        0.0000        0.0000        0.0000        0.0000        0.0000        0.0000        0.0000        0.0000        0.0000        0.0000        0.0000        0.0000        0.0000        0.0000        0.0000        0.0000        0.0000        0.0000        0.0000        0.0000        0.0000        0.0000        0.0000        0.0000        0.0000        2.2589        2.0081        2.3993        6.4618        0.0000       11.6731       20.6303       24.9845       23.2096       21.4151       18.0476       20.6284       19.5663       17.6994       19.8929       22.0729       20.9972       17.5011       16.1263       19.6131       28.8301       51.9986       36.7814       21.7303       22.9426       22.2819       30.0462       23.5511       28.3835       37.1318       42.3402       36.1520       42.2381       44.1549       47.9240       55.6764       70.6971       75.7134       77.0231       90.4504       86.6198       79.5207       82.5850       71.5240       87.6868       87.8920       91.1715      100.8224       95.3948      103.1951       97.6511       92.4216       91.7949       94.4257      100.5778      103.3985       99.9928      108.5986      104.5381      105.7046      109.2525      107.8312      102.9228      104.9658      101.5156      102.7389       95.9866       83.5395       88.6604      118.4715       80.2710       79.6887       76.7850       74.8678       75.1603       70.8979       70.0031       65.8176       69.4692       62.1697       64.7752       72.1025       82.3056        0.0000        0.0000        0.0000        0.0000        0.0000       41.3100       35.9400        0.0000       46.3105       41.0792       41.7644       47.3435       61.9549       74.9922       82.8176        0.0000        0.0000        0.0000        0.0000        0.0000        0.0000        0.0000        0.0000        0.0000        0.0000        0.0000        0.0000        0.0000        0.0000        0.0000        0.0000        0.0000        0.0000        0.0000        0.0000        0.0000        0.0000        0.0000        0.0000        0.0000        0.0000        0.0000        0.0000        0.0000        0.0000        0.0000        0.0000        0.0000        0.0000        0.0000        0.0000        0.0000        0.0000        0.0000        0.0000        0.0000        0.0000        0.0000        0.0000        0.0000        0.0000        0.0000        0.0000        0.0000        0.0000        0.0000        0.0000        0.0000        0.0000        0.0000
        0.0000        0.0000        0.0000        0.0000        0.0000        0.0000        0.0000        0.0000        0.0000        0.0000        0.0000        0.0000        0.0000        0.0000        0.0000        0.0000        0.0000        0.0000        0.0000        0.0000        0.0000        0.0000        0.0000        0.0000        0.0000        0.0000        0.0000        0.0000        0.0000        0.0000        0.0000        0.0000        0.0000        0.0000        0.0000        0.0000        0.0000        0.0000        0.0000        0.0000        0.0000        0.0000        0.0000        0.0000        0.0000        0.0000        0.0000        0.0000        0.0000        0.0000        0.0000        0.0000        0.0000        0.0000        0.0000        0.0000        0.0000        0.0000        0.0000        0.0000        0.0000        0.0000        0.0000        0.0000        0.0000        0.0000        0.0000        0.0000        0.0000        0.0000        0.0000        0.0000        0.0000        0.0000        0.0000        0.0000        0.0000        0.0000        0.0000        0.0000        0.0000        0.0000        0.0000        0.0000        0.0000        0.0000        0.0000        0.0000        0.0000        0.0000        0.0000        0.0000        0.0000        0.0000        0.0000        0.0000        0.0000        2.4337        0.0000        0.0000        0.0000       12.9102       18.4408       18.7126       20.1558       20.4390       20.2697       15.9287       18.0594       20.4293       26.6751       34.0592       19.1200       17.6052       21.5788       20.6245       29.2893       72.8882       48.8389       39.1867       30.3134       34.2532       40.1007       25.7166       32.4803       35.3070       39.0769       30.8230       39.1978       42.8213       44.7672       53.5083       64.8152       69.8561       66.7286       77.8334       74.4364       75.9088       76.4150       68.4647       71.8090       79.3413       82.6658       96.3837       95.4492       92.0233       94.7720       89.0162       92.5051       94.3936      107.6407       96.0629       99.3072      101.9858       97.4287      101.2746      105.4356      105.4718       96.2166       94.3686       93.1266       89.7967       81.9704       76.2914       78.4816       82.1493       75.7308       75.4055       69.2669       67.6883       63.9184       61.1396       59.5873       59.0258       58.4636       58.9929       61.7837       63.7680       45.9706        0.0000        0.0000        0.0000        0.0000        0.0000       34.1700       38.5500       24.2400       39.0226       35.7973       36.3275       42.1947       54.1454       65.0447       69.4507        0.0000        0.0000        0.0000        0.0000        0.0000        0.0000        0.0000        0.0000        0.0000        0.0000        0.0000        0.0000        0.0000        0.0000        0.0000        0.0000        0.0000        0.0000        0.0000        0.0000        0.0000        0.0000        0.0000        0.0000        0.0000        0.0000        0.0000        0.0000        0.0000        0.0000        0.0000        0.0000        0.0000        0.0000        0.0000        0.0000        0.0000        0.0000        0.0000        0.0000        0.0000        0.0000        0.0000        0.0000        0.0000        0.0000        0.0000        0.0000        0.0000        0.0000        0.0000        0.0000        0.0000        0.0000        0.0000
        0.0000        0.0000        0.0000        0.0000        0.0000        0.0000        0.0000        0.0000        0.0000        0.0000        0.0000        0.0000        0.0000        0.0000        0.0000        0.0000        0.0000        0.0000        0.0000        0.0000        0.0000        0.0000        0.0000        0.0000        0.0000        0.0000        0.0000        0.0000        0.0000        0.0000        0.0000        0.0000        0.0000        0.0000        0.0000        0.0000        0.0000        0.0000        0.0000        0.0000        0.0000        0.0000        0.0000        0.0000        0.0000        0.0000        0.0000        0.0000        0.0000        0.0000        0.0000        0.0000        0.0000        0.0000        0.0000        0.0000        0.0000        0.0000        0.0000        0.0000        0.0000        0.0000        0.0000        0.0000        0.0000        0.0000        0.0000        0.0000        0.0000        0.0000        0.0000        0.0000        0.0000        0.0000        0.0000        0.0000        0.0000        0.0000        0.0000        0.0000        0.0000        0.0000        0.0000        0.0000        0.0000        0.0000        0.0000        0.0000        0.0000        0.0000        0.0000        0.0000        0.0000        0.0000        0.0000        0.0000        0.0000        0.0000        0.0000        0.0000        0.0000       11.9798       15.5347       29.2101       22.9863       25.7641       25.8030       18.1096       20.4693       21.9752       25.8366       28.9826       20.8715       18.3665       22.4423       31.8671       46.4927       88.8141       68.0178       34.4448       35.4442       54.4016       48.3564       30.6855       32.2627       33.7345       31.1124       35.0524       38.4047       37.2327       44.3185       62.9104       71.1015       64.3112       64.3692       70.8611       71.3553       73.2773       76.3957       67.9601       76.0850       70.8580       73.9210       88.4609       86.2982       92.4014       93.6522       82.5669       91.5729      101.5038      101.4232       97.7989       92.6303       81.5717       91.6481      101.4994       95.0141       84.9137       78.6090       85.2769       81.0989       77.7640       74.5635       69.3407       65.2929       65.0866       62.3174       62.5562       57.0993       56.0321       57.7064       53.5831       54.9342       54.0141       59.4019       80.6500       66.4100        0.0000        0.0000        0.0000        0.0000        0.0000        0.0000       32.6700       32.2500       22.1700       24.7500       28.4813       29.1862       31.4049       35.2373       46.2651       52.3649       54.4109        0.0000        0.0000        0.0000        0.0000        0.0000        0.0000        0.0000        0.0000        0.0000        0.0000        0.0000        0.0000        0.0000        0.0000        0.0000        0.0000        0.0000        0.0000        0.0000        0.0000        0.0000        0.0000        0.0000        0.0000        0.0000        0.0000        0.0000        0.0000        0.0000        0.0000        0.0000        0.0000        0.0000        0.0000        0.0000        0.0000        0.0000        0.0000        0.0000        0.0000        0.0000        0.0000        0.0000        0.0000        0.0000        0.0000        0.0000        0.0000        0.0000        0.0000        0.0000        0.0000        0.0000        0.0000        0.0000
        0.0000        0.0000        0.0000        0.0000        0.0000        0.0000        0.0000        0.0000        0.0000        0.0000        0.0000        0.0000        0.0000        0.0000        0.0000        0.0000        0.0000        0.0000        0.0000        0.0000        0.0000        0.0000        0.0000        0.0000        0.0000        0.0000        0.0000        0.0000        0.0000        0.0000        0.0000        0.0000        0.0000        0.0000        0.0000        0.0000        0.0000        0.0000        0.0000        0.0000        0.0000        0.0000        0.0000        0.0000        0.0000        0.0000        0.0000        0.0000        0.0000        0.0000        0.0000        0.0000        0.0000        0.0000        0.0000        0.0000        0.0000        0.0000        0.0000        0.0000        0.0000        0.0000        0.0000        0.0000        0.0000        0.0000        0.0000        0.0000        0.0000        0.0000        0.0000        0.0000        0.0000        0.0000        0.0000        0.0000        0.0000        0.0000        0.0000        0.0000        0.0000        0.0000        0.0000        0.0000        0.0000        0.0000        0.0000        0.0000        0.0000        0.0000        0.0000        0.0000        0.0000        0.0000        0.0000        0.0000        0.0000        0.0000        0.0000        0.0000        0.0000        0.0000       14.5109       18.8128       19.2061       23.0820       19.6018       15.7278       14.3321       23.2872       25.8374       27.2823       17.6490       20.4504       29.9404       67.9644       70.7121       57.1816       48.4510       34.0824       40.5917       44.2290       43.7308       35.0638       32.2614       34.3999       34.8797       33.2587       35.4162       39.0724       48.5465       50.9042       54.1116       57.2943       58.0903       62.9128       70.3160       64.5167       69.2014       65.5553       70.1626       68.3499       67.0308       83.7807       86.2733       91.9096       84.7993       82.7866       89.4007       92.8536      100.0924       95.4383       94.9457       82.5592       81.8570       86.4515       80.5883       72.6387       69.6626       74.9106       74.2334       70.6785       63.9539       60.0991       57.9811       55.7032       54.7466       54.8572       53.8821       52.8083       53.2473       50.2311       52.7291       56.3153       72.0824       59.5075       75.9578        0.0000        0.0000        0.0000        0.0000        0.0000        0.0000        0.0000       26.7300       34.5300       23.9700       23.8833       24.9433       25.2919       28.6641       37.5276       42.4988       47.4233        0.0000        0.0000        0.0000        0.0000        0.0000        0.0000        0.0000        0.0000        0.0000        0.0000        0.0000        0.0000        0.0000        0.0000        0.0000        0.0000        0.0000        0.0000        0.0000        0.0000        0.0000        0.0000        0.0000        0.0000        0.0000        0.0000        0.0000        0.0000        0.0000        0.0000        0.0000        0.0000        0.0000        0.0000        0.0000        0.0000        0.0000        0.0000        0.0000        0.0000        0.0000        0.0000        0.0000        0.0000        0.0000        0.0000        0.0000        0.0000        0.0000        0.0000        0.0000        0.0000        0.0000        0.0000        0.0000
        0.0000        0.0000        0.0000        0.0000        0.0000        0.0000        0.0000        0.0000        0.0000        0.0000        0.0000        0.0000        0.0000        0.0000        0.0000        0.0000        0.0000        0.0000        0.0000        0.0000        0.0000        0.0000        0.0000        0.0000        0.0000        0.0000        0.0000        0.0000        0.0000        0.0000        0.0000        0.0000        0.0000        0.0000        0.0000        0.0000        0.0000        0.0000        0.0000        0.0000        0.0000        0.0000        0.0000        0.0000        0.0000        0.0000        0.0000        0.0000        0.0000        0.0000        0.0000        0.0000        0.0000        0.0000        0.0000        0.0000        0.0000        0.0000        0.0000        0.0000        0.0000        0.0000        0.0000        0.0000        0.0000        0.0000        0.0000        0.0000        0.0000        0.0000        0.0000        0.0000        0.0000        0.0000        0.0000        0.0000        0.0000        0.0000        0.0000        0.0000        0.0000        0.0000        0.0000        0.0000        0.0000        0.0000        0.0000        0.0000        0.0000        0.0000        0.0000        0.0000        0.0000        0.0000        0.0000        0.0000        0.0000        0.0000        0.0000        0.0000        0.0000        0.0000        0.0000       15.7627       21.8022       21.8104       18.4321       14.6342       14.6318       16.1815       18.1423       24.2421       28.7411       34.5592       41.3144       55.1094       60.9045       60.6730       60.0345       43.8372       68.1853       56.7124       41.7837       41.1413       38.6111       40.3884       40.8210        0.0000        0.0000       47.5362       49.1877       51.2681       50.0484       53.0945       55.0132       64.6864       64.3097       65.6937       66.7553       67.6768       69.3587       73.1570       73.0233       79.7718       85.1019       85.0588       82.6223       82.7518       90.1291       94.8477       95.4509       95.7969       81.4718       77.5449       79.2676       78.9220       67.8126       67.9997       68.5867       77.5169       71.1260       70.0264       57.7157       55.2602       51.4995       52.5808       47.6806       53.3066       50.4625       56.4099       56.9868       61.4039       62.7802       39.0350        0.0000        0.0000        0.0000        0.0000        0.0000        0.0000        0.0000        0.0000        0.0000        0.0000        0.0000        0.0000        0.0000       15.6916       13.2849       12.6472       14.7527       23.1651       25.6682        0.0000        0.0000        0.0000        0.0000        0.0000        0.0000        0.0000        0.0000        0.0000        0.0000        0.0000        0.0000        0.0000        0.0000        0.0000        0.0000        0.0000        0.0000        0.0000        0.0000        0.0000        0.0000        0.0000        0.0000        0.0000        0.0000        0.0000        0.0000        0.0000        0.0000        0.0000        0.0000        0.0000        0.0000        0.0000        0.0000        0.0000        0.0000        0.0000        0.0000        0.0000        0.0000        0.0000        0.0000        0.0000        0.0000        0.0000        0.0000        0.0000        0.0000        0.0000        0.0000        0.0000        0.0000        0.0000        0.0000
        0.0000        0.0000        0.0000        0.0000        0.0000        0.0000        0.0000        0.0000        0.0000        0.0000        0.0000        0.0000        0.0000        0.0000        0.0000        0.0000        0.0000        0.0000        0.0000        0.0000        0.0000        0.0000        0.0000        0.0000        0.0000        0.0000        0.0000        0.0000        0.0000        0.0000        0.0000        0.0000        0.0000        0.0000        0.0000        0.0000        0.0000        0.0000        0.0000        0.0000        0.0000        0.0000        0.0000        0.0000        0.0000        0.0000        0.0000        0.0000        0.0000        0.0000        0.0000        0.0000        0.0000        0.0000        0.0000        0.0000        0.0000        0.0000        0.0000        0.0000        0.0000        0.0000        0.0000        0.0000        0.0000        0.0000        0.0000        0.0000        0.0000        0.0000        0.0000        0.0000        0.0000        0.0000        0.0000        0.0000        0.0000        0.0000        0.0000        0.0000        0.0000        0.0000        0.0000        0.0000        0.0000        0.0000        0.0000        0.0000        0.0000        0.0000        0.0000        0.0000        0.0000        0.0000        0.0000        0.0000        0.0000        0.0000        0.0000        0.0000        0.0000        0.0000        0.0000       17.8383       16.3578       16.8419       15.2108       13.9858       14.3809       15.7926       18.9863       28.5958       36.0358       47.7850       41.9112       43.6717       55.5325       57.8873       56.0764       58.2084       73.4184       72.4395       41.2781       37.5524       48.5596       39.6087        0.0000        0.0000        0.0000        0.0000        0.0000        0.0000       47.3205       49.6416       56.3327       63.1536       61.7955       57.2096       58.5687       59.2189       60.3624       60.7178       65.1671       78.8719       79.2157       81.4615       92.6169       87.4780       92.9450       91.3908       91.1017       71.4772       68.6395       65.6551       64.8908       65.2556       62.6996       67.5332       61.5540       66.0828       69.4073       67.0666       61.7194       50.1035       48.7416       47.5185       41.3787       49.0264       53.7706       60.4442       64.5134       38.0755        0.0000        0.0000        0.0000        0.0000        0.0000        0.0000        0.0000        0.0000        0.0000        0.0000        0.0000        0.0000        0.0000        0.0000        0.0000       11.1984        8.5072        6.9081        7.3543       14.1392       16.0032       63.9934        0.0000        0.0000        0.0000        0.0000        0.0000        0.0000        0.0000        0.0000        0.0000        0.0000        0.0000        0.0000        0.0000        0.0000        0.0000        0.0000        0.0000        0.0000        0.0000        0.0000        0.0000        0.0000        0.0000        0.0000        0.0000        0.0000        0.0000        0.0000        0.0000        0.0000        0.0000        0.0000        0.0000        0.0000        0.0000        0.0000        0.0000        0.0000        0.0000        0.0000        0.0000        0.0000        0.0000        0.0000        0.0000        0.0000        0.0000        0.0000        0.0000        0.0000        0.0000        0.0000        0.0000        0.0000        0.0000
        0.0000        0.0000        0.0000        0.0000        0.0000        0.0000        0.0000        0.0000        0.0000        0.0000        0.0000        0.0000        0.0000        0.0000        0.0000        0.0000        0.0000        0.0000        0.0000        0.0000        0.0000        0.0000        0.0000        0.0000        0.0000        0.0000        0.0000        0.0000        0.0000        0.0000        0.0000        0.0000        0.0000        0.0000        0.0000        0.0000        0.0000        0.0000        0.0000        0.0000        0.0000        0.0000        0.0000        0.0000        0.0000        0.0000        0.0000        0.0000        0.0000        0.0000        0.0000        0.0000        0.0000        0.0000        0.0000        0.0000        0.0000        0.0000        0.0000        0.0000        0.0000        0.0000        0.0000        0.0000        0.0000        0.0000        0.0000        0.0000        0.0000        0.0000        0.0000        0.0000        0.0000        0.0000        0.0000        0.0000        0.0000        0.0000        0.0000        0.0000        0.0000        0.0000        0.0000        0.0000        0.0000        0.0000        0.0000        0.0000        0.0000        0.0000        0.0000        0.0000        0.0000        0.0000        0.0000        0.0000        0.0000        0.0000        0.0000        0.0000        0.0000        0.0000        0.0000       11.6542       18.8721       19.9817       14.0148       14.9675       15.0132       16.4729       19.5674       34.2150       37.8555       40.8754       42.5857       48.6104       67.0725        0.0000       59.3125       88.6656        0.0000        0.0000       42.4104       39.0018        0.0000        0.0000        0.0000        0.0000        0.0000        0.0000        0.0000        0.0000       44.3186       48.9004       55.5737       57.7999       55.2871       50.8654       57.1643       58.9608       58.7050       58.9671       61.8135       74.4841       70.1963       82.2079       84.6004       80.0214       72.0689       65.4473       72.0888       64.7831       58.1016       59.2469       56.1093       59.4223       65.6663       55.9636       55.4885       57.0186       53.3470       59.5754       64.2353       46.6195       45.3281       50.9255       56.9777        0.0000        0.0000        0.0000        0.0000        0.0000        0.0000        0.0000        0.0000        0.0000        0.0000        0.0000        0.0000        0.0000        0.0000        0.0000        0.0000        0.0000        0.0000        0.0000        0.0000        4.5221        3.7477        3.6523        5.4525        8.7610        0.0000        0.0000        0.0000        0.0000        0.0000        0.0000        0.0000        0.0000        0.0000        0.0000        0.0000        0.0000        0.0000        0.0000        0.0000        0.0000        0.0000        0.0000        0.0000        0.0000        0.0000        0.0000        0.0000        0.0000        0.0000        0.0000        0.0000        0.0000        0.0000        0.0000        0.0000        0.0000        0.0000        0.0000        0.0000        0.0000        0.0000        0.0000        0.0000        0.0000        0.0000        0.0000        0.0000        0.0000        0.0000        0.0000        0.0000        0.0000        0.0000        0.0000        0.0000        0.0000        0.0000        0.0000        0.0000        0.0000        0.0000
        0.0000        0.0000        0.0000        0.0000        0.0000        0.0000        0.0000        0.0000        0.0000        0.0000        0.0000        0.0000        0.0000        0.0000        0.0000        0.0000        0.0000        0.0000        0.0000        0.0000        0.0000        0.0000        0.0000        0.0000        0.0000        0.0000        0.0000        0.0000        0.0000        0.0000        0.0000        0.0000        0.0000        0.0000        0.0000        0.0000        0.0000        0.0000        0.0000        0.0000        0.0000        0.0000        0.0000        0.0000        0.0000        0.0000        0.0000        0.0000        0.0000        0.0000        0.0000        0.0000        0.0000        0.0000        0.0000        0.0000        0.0000        0.0000        0.0000        0.0000        0.0000        0.0000        0.0000        0.0000        0.0000        0.0000        0.0000        0.0000        0.0000        0.0000        0.0000        0.0000        0.0000        0.0000        0.0000        0.0000        0.0000        0.0000        0.0000        0.0000        0.0000        0.0000        0.0000        0.0000        0.0000        0.0000        0.0000        0.0000        0.0000        0.0000        0.0000        0.0000        0.0000        0.0000        0.0000        0.0000        0.0000        0.0000        0.0000        0.0000        0.0000        0.0000        0.0000       15.5551       15.6755       18.5134       23.1958       21.4667       23.1084       20.1246       21.0542       36.9114       43.2383       41.6370        0.0000        0.0000        0.0000        0.0000        0.0000        0.0000        0.0000        0.0000        0.0000        0.0000        0.0000        0.0000        0.0000        0.0000        0.0000        0.0000        0.0000        0.0000        0.0000       47.6510       50.4470       51.1615       46.9562       49.2628       55.1949       54.4943       55.6081       53.3202       60.6084       65.8195       66.7918       76.4296       71.5082       55.5686       58.2902       60.3674       61.2881       59.3287       56.7271       60.2043       57.2530       61.9888       58.3927       60.3892       60.6953       58.1293       48.5977       58.2821       56.7157       53.1310       53.9605       39.6474        0.0000        0.0000        0.0000        0.0000        0.0000        0.0000        0.0000        0.0000        0.0000        0.0000        0.0000        0.0000        0.0000        0.0000        0.0000        0.0000        0.0000        0.0000        0.0000        0.0000        0.0000        0.0000        3.2972        4.4228        4.1664        0.0000       10.5261       21.9993        0.0000        0.0000        0.0000        0.0000        0.0000        0.0000        0.0000        0.0000        0.0000        0.0000        0.0000        0.0000        0.0000        0.0000        0.0000        0.0000        0.0000        0.0000        0.0000        0.0000        0.0000        0.0000        0.0000        0.0000        0.0000        0.0000        0.0000        0.0000        0.0000        0.0000        0.0000        0.0000        0.0000        0.0000        0.0000        0.0000        0.0000        0.0000        0.0000        0.0000        0.0000        0.0000        0.0000        0.0000        0.0000        0.0000        0.0000        0.0000        0.0000        0.0000        0.0000        0.0000        0.0000        0.0000        0.0000
        0.0000        0.0000        0.0000        0.0000        0.0000        0.0000        0.0000        0.0000        0.0000        0.0000        0.0000        0.0000        0.0000        0.0000        0.0000        0.0000        0.0000        0.0000        0.0000        0.0000        0.0000        0.0000        0.0000        0.0000        0.0000        0.0000        0.0000        0.0000        0.0000        0.0000        0.0000        0.0000        0.0000        0.0000        0.0000        0.0000        0.0000        0.0000        0.0000        0.0000        0.0000        0.0000        0.0000        0.0000        0.0000        0.0000        0.0000        0.0000        0.0000        0.0000        0.0000        0.0000        0.0000        0.0000        0.0000        0.0000        0.0000        0.0000        0.0000        0.0000        0.0000        0.0000        0.0000        0.0000        0.0000        0.0000        0.0000        0.0000        0.0000        0.0000        0.0000        0.0000        0.0000        0.0000        0.0000        0.0000        0.0000        0.0000        0.0000        0.0000        0.0000        0.0000        0.0000        0.0000        0.0000        0.0000        0.0000        0.0000        0.0000        0.0000        0.0000        0.0000        0.0000        0.0000        0.0000        0.0000        0.0000        0.0000        0.0000        0.0000        0.0000        0.0000        0.0000        0.0000        0.0000       17.3272       23.5773       30.0026       31.1788       28.1541       32.6856       39.7005       56.5806       44.4252       57.5072        0.0000        0.0000        0.0000        0.0000        0.0000        0.0000        0.0000        0.0000        0.0000        0.0000        0.0000        0.0000        0.0000        0.0000        0.0000        0.0000        0.0000        0.0000       49.3032       48.6141       48.0395       46.3196       51.0515       56.2576       60.4150       62.0812       68.7032       70.9999       59.7824       58.7598       58.9803       54.8829       41.1059       47.1519       42.6031       49.2658       54.1483       58.6324       61.9680       63.7242       64.7587       66.7688       67.7397       82.0347       64.5676       67.0077       80.0257       55.2676       88.3800      116.4300        0.0000        0.0000        0.0000        0.0000        0.0000        0.0000        0.0000        0.0000        0.0000        0.0000        0.0000        0.0000        0.0000        0.0000        0.0000        0.0000        0.0000        0.0000        0.0000        0.0000        0.0000        0.0000        0.0000        0.0000        1.3268        1.7585        0.0000       30.2400       32.4900        0.0000        0.0000        0.0000        0.0000        0.0000        0.0000        0.0000        0.0000        0.0000        0.0000        0.0000        0.0000        0.0000        0.0000        0.0000        0.0000        0.0000        0.0000        0.0000        0.0000        0.0000        0.0000        0.0000        0.0000        0.0000        0.0000        0.0000        0.0000        0.0000        0.0000        0.0000        0.0000        0.0000        0.0000        0.0000        0.0000        0.0000        0.0000        0.0000        0.0000        0.0000        0.0000        0.0000        0.0000        0.0000        0.0000        0.0000        0.0000        0.0000        0.0000        0.0000        0.0000        0.0000        0.0000        0.0000
        0.0000        0.0000        0.0000        0.0000        0.0000        0.0000        0.0000        0.0000        0.0000        0.0000        0.0000        0.0000        0.0000        0.0000        0.0000        0.0000        0.0000        0.0000        0.0000        0.0000        0.0000        0.0000        0.0000        0.0000        0.0000        0.0000        0.0000        0.0000        0.0000        0.0000        0.0000        0.0000        0.0000        0.0000        0.0000        0.0000        0.0000        0.0000        0.0000        0.0000        0.0000        0.0000        0.0000        0.0000        0.0000        0.0000        0.0000        0.0000        0.0000        0.0000        0.0000        0.0000        0.0000        0.0000        0.0000        0.0000        0.0000        0.0000        0.0000        0.0000        0.0000        0.0000        0.0000        0.0000        0.0000        0.0000        0.0000        0.0000        0.0000        0.0000        0.0000        0.0000        0.0000        0.0000        0.0000        0.0000        0.0000        0.0000        0.0000        0.0000        0.0000        0.0000        0.0000        0.0000        0.0000        0.0000        0.0000        0.0000        0.0000        0.0000        0.0000        0.0000        0.0000        0.0000        0.0000        0.0000        0.0000        0.0000        0.0000        0.0000        0.0000        0.0000        0.0000        0.0000        0.0000        0.0000       26.3125       29.1170       28.4421       30.6122       32.2770       41.2435       53.3564       48.3607       59.4152        0.0000        0.0000        0.0000        0.0000        0.0000        0.0000        0.0000        0.0000        0.0000        0.0000        0.0000        0.0000        0.0000        0.0000        0.0000        0.0000        0.0000        0.0000        0.0000        0.0000       45.0876       44.4912       47.0577       50.0362       52.8032       68.7388       76.2832       67.7682       53.6285       48.6115       43.9373       46.8695       37.6767       38.3487       37.0740       44.2226       50.1754       55.1952       58.1504       56.1049       82.4462       78.9146       92.7211       67.3962       55.6952        0.0000        0.0000       69.6012        0.0000        0.0000        0.0000        0.0000        0.0000        0.0000        0.0000        0.0000        0.0000        0.0000        0.0000        0.0000        0.0000        0.0000        0.0000        0.0000        0.0000        0.0000        0.0000        0.0000        0.0000        0.0000        0.0000        0.0000        0.0000        0.0000        2.3144        2.2922        0.0000        0.0000        0.0000        0.0000        0.0000        0.0000        0.0000        0.0000        0.0000        0.0000        0.0000        0.0000        0.0000        0.0000        0.0000        0.0000        0.0000        0.0000        0.0000        0.0000        0.0000        0.0000        0.0000        0.0000        0.0000        0.0000        0.0000        0.0000        0.0000        0.0000        0.0000        0.0000        0.0000        0.0000        0.0000        0.0000        0.0000        0.0000        0.0000        0.0000        0.0000        0.0000        0.0000        0.0000        0.0000        0.0000        0.0000        0.0000        0.0000        0.0000        0.0000        0.0000        0.0000        0.0000        0.0000        0.0000        0.0000        0.0000
[truncated: 212,709 more chars]
