# Supplementary material for: Multidimensional evaluation of the TRMM 3B43V7 satellite-based precipitation product in mainland China from 1998–2016
Source: PeerJ. 2020 Feb 20;8:e8615. doi: 10.7717/peerj.8615 (PMC7036276; doi:10.7717/peerj.8615)
Supplement: Supplemental Information 2 [file peerj-08-8615-s002.zip › TRMM_3B43 data/TRMM 3B43 data-Year-Month/2012-02.txt]

ncols         249
nrows         175
xllcorner     73.250
yllcorner     6.500
cellsize      0.25000
        0.0000        0.0000        0.0000        0.0000        0.0000        0.0000        0.0000        0.0000        0.0000        0.0000        0.0000        0.0000        0.0000        0.0000        0.0000        0.0000        0.0000        0.0000        0.0000        0.0000        0.0000        0.0000        0.0000        0.0000        0.0000        0.0000        0.0000        0.0000        0.0000        0.0000        0.0000        0.0000        0.0000        0.0000        0.0000        0.0000        0.0000        0.0000        0.0000        0.0000        0.0000        0.0000        0.0000        0.0000        0.0000        0.0000        0.0000        0.0000        0.0000        0.0000        0.0000        0.0000        0.0000        0.0000        0.0000        0.0000        0.0000        0.0000        0.0000        0.0000        0.0000        0.0000        0.0000        0.0000        0.0000        0.0000        0.0000        0.0000        0.0000        0.0000        0.0000        0.0000        0.0000        0.0000        0.0000        0.0000        0.0000        0.0000        0.0000        0.0000        0.0000        0.0000        0.0000        0.0000        0.0000        0.0000        0.0000        0.0000        0.0000        0.0000        0.0000        0.0000        0.0000        0.0000        0.0000        0.0000        0.0000        0.0000        0.0000        0.0000        0.0000        0.0000        0.0000        0.0000        0.0000        0.0000        0.0000        0.0000        0.0000        0.0000        0.0000        0.0000        0.0000        0.0000        0.0000        0.0000        0.0000        0.0000        0.0000        0.0000        0.0000        0.0000        0.0000        0.0000        0.0000        0.0000        0.0000        0.0000        0.0000        0.0000        0.0000        0.0000        0.0000        0.0000        0.0000        0.0000        0.0000        0.0000        0.0000        0.0000        0.0000        0.0000        0.0000        0.0000        0.0000        0.0000        0.0000        0.0000        0.0000        0.0000        0.0000        0.0000        0.0000        0.0000        0.0000        0.0000        0.0000        0.0000        0.0000        0.0000        0.0000        0.0000        0.0000        0.0000        0.0000        0.0000        0.0000        0.0000        0.0000        0.0000        0.0000        0.0000        0.0000        1.9767        2.2083        1.2507        0.0000        0.0000        0.0000        2.0758        2.3980        2.4836        2.0471        1.5594        1.4569        1.6075        1.7158        1.8668        2.0434        2.1408        2.2718        2.2041        2.2882        2.2747        2.1475        2.1772        2.1022        2.0089        1.9025        1.2077        1.2986        1.5601        1.3189        1.7178        1.8795        2.0318        2.7070        3.8527        3.7989        4.9771        5.8704        8.0316        8.1398        8.9955       10.5297       11.8687       12.5582       12.7663       11.8753        0.0000        0.0000        0.0000        0.0000        0.0000        0.0000        0.0000        0.0000        0.0000        0.0000        0.0000        0.0000        0.0000        0.0000        0.0000        0.0000        0.0000        0.0000        0.0000        0.0000        0.0000        0.0000        0.0000        0.0000        0.0000        0.0000        0.0000        0.0000        0.0000        0.0000
        0.0000        0.0000        0.0000        0.0000        0.0000        0.0000        0.0000        0.0000        0.0000        0.0000        0.0000        0.0000        0.0000        0.0000        0.0000        0.0000        0.0000        0.0000        0.0000        0.0000        0.0000        0.0000        0.0000        0.0000        0.0000        0.0000        0.0000        0.0000        0.0000        0.0000        0.0000        0.0000        0.0000        0.0000        0.0000        0.0000        0.0000        0.0000        0.0000        0.0000        0.0000        0.0000        0.0000        0.0000        0.0000        0.0000        0.0000        0.0000        0.0000        0.0000        0.0000        0.0000        0.0000        0.0000        0.0000        0.0000        0.0000        0.0000        0.0000        0.0000        0.0000        0.0000        0.0000        0.0000        0.0000        0.0000        0.0000        0.0000        0.0000        0.0000        0.0000        0.0000        0.0000        0.0000        0.0000        0.0000        0.0000        0.0000        0.0000        0.0000        0.0000        0.0000        0.0000        0.0000        0.0000        0.0000        0.0000        0.0000        0.0000        0.0000        0.0000        0.0000        0.0000        0.0000        0.0000        0.0000        0.0000        0.0000        0.0000        0.0000        0.0000        0.0000        0.0000        0.0000        0.0000        0.0000        0.0000        0.0000        0.0000        0.0000        0.0000        0.0000        0.0000        0.0000        0.0000        0.0000        0.0000        0.0000        0.0000        0.0000        0.0000        0.0000        0.0000        0.0000        0.0000        0.0000        0.0000        0.0000        0.0000        0.0000        0.0000        0.0000        0.0000        0.0000        0.0000        0.0000        0.0000        0.0000        0.0000        0.0000        0.0000        0.0000        0.0000        0.0000        0.0000        0.0000        0.0000        0.0000        0.0000        0.0000        0.0000        0.0000        0.0000        0.0000        0.0000        0.0000        0.0000        0.0000        0.0000        0.0000        0.0000        0.0000        0.0000        0.0000        0.0000        0.0000        0.0000        0.0000        0.0000        0.0000        0.0000        0.0000        1.6404        1.3488        1.1798        0.8933        1.0640        1.0887        1.1734        1.6350        2.0568        2.2093        2.2175        1.8529        1.6205        1.6692        1.7888        1.9297        2.0057        1.9037        1.8954        1.7422        1.7246        1.6735        1.5853        1.5480        1.5126        1.8393        1.4826        1.2974        1.7249        1.8425        1.3406        1.4122        1.4952        1.6442        1.9830        3.2563        3.1402        3.9076        5.7320        7.4750        7.7508        7.6629        8.3540       10.0754        9.4442       10.0822       10.4331       11.7458       11.0213       11.0571       11.8578       12.0628       11.0562       12.8284        0.0000        0.0000        0.0000        0.0000        0.0000        0.0000        0.0000        0.0000        0.0000        0.0000        0.0000        0.0000        0.0000        0.0000        0.0000        0.0000        0.0000        0.0000        0.0000        0.0000        0.0000        0.0000        0.0000
        0.0000        0.0000        0.0000        0.0000        0.0000        0.0000        0.0000        0.0000        0.0000        0.0000        0.0000        0.0000        0.0000        0.0000        0.0000        0.0000        0.0000        0.0000        0.0000        0.0000        0.0000        0.0000        0.0000        0.0000        0.0000        0.0000        0.0000        0.0000        0.0000        0.0000        0.0000        0.0000        0.0000        0.0000        0.0000        0.0000        0.0000        0.0000        0.0000        0.0000        0.0000        0.0000        0.0000        0.0000        0.0000        0.0000        0.0000        0.0000        0.0000        0.0000        0.0000        0.0000        0.0000        0.0000        0.0000       12.3480        0.0000        9.8177        8.3642        0.0000        0.0000        0.0000        0.0000        0.0000        0.0000        0.0000        0.0000        0.0000        0.0000        0.0000        0.0000        0.0000        0.0000        0.0000        0.0000        0.0000        0.0000        0.0000        0.0000        0.0000        0.0000        0.0000        0.0000        0.0000        0.0000        0.0000        0.0000        0.0000        0.0000        0.0000        0.0000        0.0000        0.0000        0.0000        0.0000        0.0000        0.0000        0.0000        0.0000        0.0000        0.0000        0.0000        0.0000        0.0000        0.0000        0.0000        0.0000        0.0000        0.0000        0.0000        0.0000        0.0000        0.0000        0.0000        0.0000        0.0000        0.0000        0.0000        0.0000        0.0000        0.0000        0.0000        0.0000        0.0000        0.0000        0.0000        0.0000        0.0000        0.0000        0.0000        0.0000        0.0000        0.0000        0.0000        0.0000        0.0000        0.0000        0.0000        0.0000        0.0000        0.0000        0.0000        0.0000        0.0000        0.0000        0.0000        0.0000        0.0000        0.0000        0.0000        0.0000        0.0000        0.0000        0.0000        0.0000        0.0000        0.0000        0.0000        0.0000        0.0000        0.0000        0.0000        0.0000        0.0000        0.0000        0.0000        0.0000        0.0000        0.0000        0.0000        0.0000        1.1892        1.1319        0.6969        0.3930        0.1695        0.4761        0.7513        0.5654        1.0401        1.3513        1.6409        1.8462        1.8547        1.6302        1.6825        1.6625        1.7699        1.7452        1.7232        1.6129        1.5162        1.4566        1.2751        1.1169        1.0438        1.4712        1.3994        1.0172        2.1083        2.0475        1.5953        1.1863        1.2438        1.1018        1.2803        1.8125        3.2981        6.3079        4.3643        4.7798        6.1840        7.2385        6.7539        7.2380        7.8226        8.0887        8.3328        8.3465        9.0028        9.9886        9.9234        9.6907        9.7700        9.8439       10.5289       12.4727        0.0000        0.0000        0.0000        0.0000        0.0000        0.0000        0.0000        0.0000        0.0000        0.0000        0.0000        0.0000        0.0000        0.0000        0.0000        0.0000        0.0000        0.0000        0.0000        0.0000        0.0000        0.0000
        0.0000        0.0000        0.0000        0.0000        0.0000        0.0000        0.0000        0.0000        0.0000        0.0000        0.0000        0.0000        0.0000        0.0000        0.0000        0.0000        0.0000        0.0000        0.0000        0.0000        0.0000        0.0000        0.0000        0.0000        0.0000        0.0000        0.0000        0.0000        0.0000        0.0000        0.0000        0.0000        0.0000        0.0000        0.0000        0.0000        0.0000        0.0000        0.0000        0.0000        0.0000        0.0000        0.0000        0.0000        0.0000        0.0000        0.0000        0.0000        0.0000        0.0000        0.0000        0.0000        0.0000       14.3955       12.8543       10.9603        9.9986        8.2242        6.3463        2.1851        0.0000        0.0000        0.0000        0.0000        0.0000        0.0000        0.0000        0.0000        0.0000        0.0000        0.0000        0.0000        0.0000        0.0000        0.0000        0.0000        0.0000        0.0000        0.0000        0.0000        0.0000        0.0000        0.0000        0.0000        0.0000        0.0000        0.0000        0.0000        0.0000        0.0000        0.0000        0.0000        0.0000        0.0000        0.0000        0.0000        0.0000        0.0000        0.0000        0.0000        0.0000        0.0000        0.0000        0.0000        0.0000        0.0000        0.0000        0.0000        0.0000        0.0000        0.0000        0.0000        0.0000        0.0000        0.0000        0.0000        0.0000        0.0000        0.0000        0.0000        0.0000        0.0000        0.0000        0.0000        0.0000        0.0000        0.0000        0.0000        0.0000        0.0000        0.0000        0.0000        0.0000        0.0000        0.0000        0.0000        0.0000        0.0000        0.0000        0.0000        0.0000        0.0000        0.0000        0.0000        0.0000        0.0000        0.0000        0.0000        0.0000        0.0000        0.0000        0.0000        0.0000        0.0000        0.0000        0.0000        0.0000        0.0000        0.0000        0.0000        0.0000        0.0000        0.0000        0.0000        0.0000        0.0000        0.0000        0.0000        0.0000        0.0000        0.6654        0.4768        0.6411        0.5391        0.3857        0.1932        0.2044        0.2010        0.1784        0.6626        0.8626        1.0537        1.4518        1.4556        1.6108        1.4656        1.2745        1.3928        1.4061        1.3652        1.3185        1.3352        1.3334        1.1821        0.8363        0.8305        1.1995        1.0366        0.7591        1.4796        1.8780        0.8459        0.8717        0.8697        0.9504        1.1646        1.2808        1.6881        4.5990        2.6863        7.2331        4.3765        5.7143        6.1980        5.9695        6.3760        6.8641        7.1901        7.3550        7.5585        8.3143        8.3566        8.3578        8.4544        8.7093        8.8258        9.9417       11.1535       11.2098        0.0000        0.0000        0.0000        0.0000        0.0000        0.0000        0.0000        0.0000        0.0000        0.0000        0.0000        0.0000        0.0000        0.0000        0.0000        0.0000        0.0000        0.0000        0.0000        0.0000
        0.0000        0.0000        0.0000        0.0000        0.0000        0.0000        0.0000        0.0000        0.0000        0.0000        0.0000        0.0000        0.0000        0.0000        0.0000        0.0000        0.0000        0.0000        0.0000        0.0000        0.0000        0.0000        0.0000        0.0000        0.0000        0.0000        0.0000        0.0000        0.0000        0.0000        0.0000        0.0000        0.0000        0.0000        0.0000        0.0000        0.0000        0.0000        0.0000        0.0000        0.0000        0.0000        0.0000        0.0000        0.0000        0.0000        0.0000        0.0000        0.0000        0.0000        0.0000        0.0000        0.0000       10.8131        9.7292       11.0109        9.7665        8.1826        6.3688        2.4261        0.0000        0.0000        0.0000        0.0000        0.0000        0.0000        0.0000        0.0000        0.0000        0.0000        0.0000        0.0000        0.0000        0.0000        0.0000        0.0000        0.0000        0.0000        0.0000        0.0000        0.0000        0.0000        0.0000        0.0000        0.0000        0.0000        0.0000        0.0000        0.0000        0.0000        0.0000        0.0000        0.0000        0.0000        0.0000        0.0000        0.0000        0.0000        0.0000        0.0000        0.0000        0.0000        0.0000        0.0000        0.0000        0.0000        0.0000        0.0000        0.0000        0.0000        0.0000        0.0000        0.0000        0.0000        0.0000        0.0000        0.0000        0.0000        0.0000        0.0000        0.0000        0.0000        0.0000        0.0000        0.0000        0.0000        0.0000        0.0000        0.0000        0.0000        0.0000        0.0000        0.0000        0.0000        0.0000        0.0000        0.0000        0.0000        0.0000        0.0000        0.0000        0.0000        0.0000        0.0000        0.0000        0.0000        0.0000        0.0000        0.0000        0.0000        0.0000        0.0000        0.0000        0.0000        0.0000        0.0000        0.0000        0.0000        0.0000        0.0000        0.0000        0.0000        0.0000        0.0000        0.0000        0.0000        0.0000        0.0000        0.0000        0.0000        0.5139        0.2950        0.3604        0.3137        0.3492        0.0728        0.0385        0.0590        0.1645        0.2793        0.3447        0.3454        0.5138        0.7372        0.8647        0.9859        0.9658        0.7150        0.7770        0.7083        0.7655        0.6907        0.8380        0.7140        0.1382        0.2722        1.0902        1.2872        0.6871        1.0328        0.6633        0.8478        0.9989        0.9132        0.9582        1.0322        1.1621        0.8210        1.0469        1.0835        2.1868        3.7126        2.4631        3.0337        3.3952        4.4739        4.6278        4.9638        5.2246        5.7332        6.0029        6.2590        6.5015        7.3326        8.0664        8.3248        8.0936        8.5824        9.2831        8.6993        8.2051        0.0000        0.0000        0.0000        0.0000        0.0000        0.0000        0.0000        0.0000        0.0000        0.0000        0.0000        0.0000        0.0000        0.0000        0.0000        0.0000        0.0000        0.0000
        0.0000        0.0000        0.0000        0.0000        0.0000        0.0000        0.0000        0.0000        0.0000        0.0000        0.0000        0.0000        0.0000        0.0000        0.0000        0.0000        0.0000        0.0000        0.0000        0.0000        0.0000        0.0000        0.0000        0.0000        0.0000        0.0000        0.0000        0.0000        0.0000        0.0000        0.0000        0.0000        0.0000        0.0000        0.0000        0.0000        0.0000        0.0000        0.0000        0.0000        0.0000        0.0000        0.0000        0.0000        0.0000        0.0000        0.0000        0.0000        0.0000        0.0000       16.7114       13.0721       12.6321       11.0029       10.3299       11.3296       10.3144        8.6299        6.1523        2.1591        1.2941        1.1012        0.0000        0.0000        0.0000        0.0000        0.0000        0.0000        0.0000        0.0000        0.0000        0.0000        0.0000        0.0000        0.0000        0.0000        0.0000        0.0000        0.0000        0.0000        0.0000        0.0000        0.0000        0.0000        0.0000        0.0000        0.0000        0.0000        0.0000        0.0000        0.0000        0.0000        0.0000        0.0000        0.0000        0.0000        0.0000        0.0000        0.0000        0.0000        0.0000        0.0000        0.0000        0.0000        0.0000        0.0000        0.0000        0.0000        0.0000        0.0000        0.0000        0.0000        0.0000        0.0000        0.0000        0.0000        0.0000        0.0000        0.0000        0.0000        0.0000        0.0000        0.0000        0.0000        0.0000        0.0000        0.0000        0.0000        0.0000        0.0000        0.0000        0.0000        0.0000        0.0000        0.0000        0.0000        0.0000        0.0000        0.0000        0.0000        0.0000        0.0000        0.0000        0.0000        0.0000        0.0000        0.0000        0.0000        0.0000        0.0000        0.0000        0.0000        0.0000        0.0000        0.0000        0.0000        0.0000        0.0000        0.0000        0.0000        0.0000        0.0000        0.0000        0.0000        0.0000        0.0000        0.0000        0.0000        0.0000        0.5632        0.3911        0.1573        0.1417        0.2584        0.2823        0.0443        0.0457        0.0576        0.1917        0.1817        0.2840        0.3935        0.3654        0.3918        0.4655        0.5312        0.5722        0.5768        0.6004        0.6108        0.6376        0.5780        0.5451        0.2490        0.0000        0.0625        0.2019        0.5114        0.5290        0.8403        0.7054        0.5244        0.5214        0.7773        0.8412        0.9613        1.0957        0.9152        0.5818        0.6899        1.0487        1.3850        1.6320        3.1545        4.3864        3.4364        3.6076        4.0136        4.6821        5.0098        5.4108        5.7439        6.0097        6.8202        7.3219        7.8075        7.4943        7.8803        8.0449        7.8818        7.4067        0.0000        0.0000        0.0000        0.0000        0.0000        0.0000        0.0000        0.0000        0.0000        0.0000        0.0000        0.0000        0.0000        0.0000        6.9398        7.2532        8.5727        0.0000
        0.0000        0.0000        0.0000        0.0000        0.0000        0.0000        0.0000        0.0000        0.0000        0.0000        0.0000        0.0000        0.0000        0.0000        0.0000        0.0000        0.0000        0.0000        0.0000        0.0000        0.0000        0.0000        0.0000        0.0000        0.0000        0.0000        0.0000        0.0000        0.0000        0.0000        0.0000        0.0000        0.0000        0.0000        0.0000        0.0000        0.0000        0.0000        0.0000        0.0000        0.0000        0.0000        0.0000        0.0000        0.0000        0.0000        0.0000        0.0000       15.0453       16.0702       17.8943       16.8320       16.3502       15.1788        9.8743        9.9065        8.8130        7.4616        6.0479        2.4120        1.4958        1.2877        1.4463        0.0000        0.0000        0.0000        0.0000        0.0000        0.0000        0.0000        0.0000        0.0000        0.0000        0.0000        0.0000        0.0000        0.0000        0.0000        0.0000        0.0000        0.0000        0.0000        0.0000        0.0000        0.0000        0.0000        0.0000        0.0000        0.0000        0.0000        0.0000        0.0000        0.0000        0.0000        0.0000        0.0000        0.0000        0.0000        0.0000        0.0000        0.0000        0.0000        0.0000        0.0000        0.0000        0.0000        0.0000        0.0000        0.0000        0.0000        0.0000        0.0000        0.0000        0.0000        0.0000        0.0000        0.0000        0.0000        0.0000        0.0000        0.0000        0.0000        0.0000        0.0000        0.0000        0.0000        0.0000        0.0000        0.0000        0.0000        0.0000        0.0000        0.0000        0.0000        0.0000        0.0000        0.0000        0.0000        0.0000        0.0000        0.0000        0.0000        0.0000        0.0000        0.0000        0.0000        0.0000        0.0000        0.0000        0.0000        0.0000        0.0000        0.0000        0.0000        0.0000        0.0000        0.0000        0.0000        0.0000        0.0000        0.0000        0.0000        0.0000        0.0000        0.0000        0.0000        0.0000        0.0000        0.6904        0.8217        0.4646        0.0558        0.0970        0.2457        0.0948        0.1827        0.1836        0.1270        0.4343        0.2925        0.3494        0.3804        0.3229        0.5459        0.5807        0.6336        0.6594        0.7623        0.7900        0.7777        0.7734        0.8789        0.4698        0.3605        0.1120        0.1499        0.4094        0.2188        0.6925        1.0368        0.5539        0.5444        0.9178        1.1782        1.2104        1.3441        1.7123        1.2087        0.8530        0.4936        0.6281        0.9819        1.5953        4.6343        4.6087        4.9880        2.9385        3.3699        3.8226        4.4739        4.9412        5.2954        5.5375        6.2783        6.5417        6.7120        6.7896        7.0811        7.1904        7.0343        6.6459        6.2284        0.0000        0.0000        0.0000        0.0000        0.0000        0.0000        0.0000        0.0000        0.0000        5.3038        5.8182        6.1401        6.5340        7.1819        8.4928        9.5718       10.5965
        0.0000        0.0000        0.0000        0.0000        0.0000        0.0000        0.0000        0.0000        0.0000        0.0000        0.0000        0.0000        0.0000        0.0000        0.0000        0.0000        0.0000        0.0000        0.0000        0.0000        0.0000        0.0000        0.0000        0.0000        0.0000        0.0000        0.0000        0.0000        0.0000        0.0000        0.0000        0.0000        0.0000        0.0000        0.0000        0.0000        0.0000        0.0000        0.0000        0.0000        0.0000        0.0000        0.0000        0.0000        0.0000        0.0000        0.0000        0.0000       14.5528       16.5271       17.4792       16.7617       13.7343       10.2652        8.7260        9.1865        7.4145        6.4069        4.7879        1.9137        1.5131        1.0679        1.2942        0.5448        0.4172        1.2029        1.6707        0.0000        0.0000        0.0000        0.0000        0.0000        0.0000        0.0000        0.0000        0.0000        0.0000        0.0000        0.0000        0.0000        0.0000        0.0000        0.0000        0.0000        0.0000        0.0000        0.0000        0.0000        0.0000        0.0000        0.0000        0.0000        0.0000        0.0000        0.0000        0.0000        0.0000        0.0000        0.0000        0.0000        0.0000        0.0000        0.0000        0.0000        0.0000        0.0000        0.0000        0.0000        0.0000        0.0000        0.0000        0.0000        0.0000        0.0000        0.0000        0.0000        0.0000        0.0000        0.0000        0.0000        0.0000        0.0000        0.0000        0.0000        0.0000        0.0000        0.0000        0.0000        0.0000        0.0000        0.0000        0.0000        0.0000        0.0000        0.0000        0.0000        0.0000        0.0000        0.0000        0.0000        0.0000        0.0000        0.0000        0.0000        0.0000        0.0000        0.0000        0.0000        0.0000        0.0000        0.0000        0.0000        0.0000        0.0000        0.0000        0.0000        0.0000        0.0000        0.0000        0.0000        0.0000        0.0000        0.0000        0.0000        0.0000        0.0000        0.0000        0.0000        0.7396        0.7567        0.6379        0.1494        0.1411        0.1658        0.1984        0.3827        0.3283        0.3129        0.4269        0.3010        0.2445        0.3155        0.4310        0.7440        0.9404        0.9716        1.0118        1.0401        1.1379        0.9985        1.0592        1.2699        0.6930        0.5652        0.0498        0.2160        0.8451        1.3345        0.9184        1.1214        1.0352        0.8647        0.7553        1.4075        1.4457        1.6883        1.4792        1.6336        1.3576        0.4967        0.5993        0.9041        1.2624        2.2924        8.5550        4.1459        3.2222        3.3358        3.7968        4.1281        4.5957        4.9141        5.0849        6.2102        5.8923        6.2129        5.9992        6.2110        6.4606        6.3464        6.1188        0.0000        0.0000        0.0000        0.0000        0.0000        0.0000        3.1874        3.4695        4.7466        5.3327        5.9900        6.6201        7.4811        7.5458        8.2736        9.1978        0.0000        0.0000
        0.0000        0.0000        0.0000        0.0000        0.0000        0.0000        0.0000        0.0000        0.0000        0.0000        0.0000        0.0000        0.0000        0.0000        0.0000        0.0000        0.0000        0.0000        0.0000        0.0000        0.0000        0.0000        0.0000        0.0000        0.0000        0.0000        0.0000        0.0000        0.0000        0.0000        0.0000        0.0000        0.0000        0.0000        0.0000        0.0000        0.0000        0.0000        0.0000        0.0000        0.0000        0.0000        0.0000        0.0000        0.0000        0.0000        0.0000        0.0000       11.7848       11.7958       10.5028        6.8302        6.1777        5.1258        4.8992        2.5683        1.6402        0.7176        0.5478        1.8700        1.2515        0.8446        0.8465        0.8862        0.7979        0.8202        0.6523        0.8698        0.9705        0.0000        0.0000        0.0000        0.0000        0.0000        0.0000        0.0000        0.0000        0.0000        0.0000        0.0000        0.0000        0.0000        0.0000        0.0000        0.0000        0.0000        0.0000        0.0000        0.0000        0.0000        0.0000        0.0000        0.0000        0.0000        0.0000        0.0000        0.0000        0.0000        0.0000        0.0000        0.0000        0.0000        0.0000        0.0000        0.0000        0.0000        0.0000        0.0000        0.0000        0.0000        0.0000        0.0000        0.0000        0.0000        0.0000        0.0000        0.0000        0.0000        0.0000        0.0000        0.0000        0.0000        0.0000        0.0000        0.0000        0.0000        0.0000        0.0000        0.0000        0.0000        0.0000        0.0000        0.0000        0.0000        0.0000        0.0000        0.0000        0.0000        0.0000        0.0000        0.0000        0.0000        0.0000        0.0000        0.0000        0.0000        0.0000        0.0000        0.0000        0.0000        0.0000        0.0000        0.0000        0.0000        0.0000        0.0000        0.0000        0.0000        0.0000        0.0000        0.0000        0.0000        0.0000        0.0000        0.0000        0.0000        0.0000        0.0000        0.9890        0.9905        0.9977        1.0687        0.8471        0.9680        1.2507        1.0145        1.0169        1.4043        1.1065        0.4729        0.4357        1.0174        1.4998        1.3838        1.9079        1.9290        1.9301        2.2365        2.3209        2.0990        1.8255        1.1760        0.5076        1.3600        1.7975        1.1095        0.5880        0.9038        0.5807        0.9217        1.0185        1.3609        1.3129        1.2263        1.3171        2.1193        2.0217        2.5799        1.6470        0.7565        0.8635        0.7814        1.1837        1.0402        1.6557       13.3175        3.2748        4.8147        5.7425        3.0364        5.2524        3.5847        3.6834        4.1858        6.0483        5.3560        7.9564        5.3998        5.7480        7.9935        9.5109        5.4087        4.7188        7.5451        7.1768        6.0346        5.0478        5.0370        5.0150        5.7556        6.4589        8.1019        9.5119       10.1214       11.9192       13.6450       14.1747        0.0000        0.0000
        0.0000        0.0000        0.0000        0.0000        0.0000        0.0000        0.0000        0.0000        0.0000        0.0000        0.0000        0.0000        0.0000        0.0000        0.0000        0.0000        0.0000        0.0000        0.0000        0.0000        0.0000        0.0000        0.0000        0.0000        0.0000        0.0000        0.0000        0.0000        0.0000        0.0000        0.0000        0.0000        0.0000        0.0000        0.0000        0.0000        0.0000        0.0000        0.0000        0.0000        0.0000        0.0000        0.0000        0.0000        0.0000        0.0000        0.0000        0.0000        8.4645        8.4101        7.7481        5.8930        4.9064        5.8005        5.9678        2.9652        0.9297        0.4959        0.6990        1.2690        0.9615        1.0256        1.0555        0.5201        0.6073        0.6855        0.6055        0.8361        0.9872        1.1372        0.0000        0.0000        0.0000        0.0000        0.0000        0.0000        0.0000        0.0000        0.0000        0.0000        0.0000        0.0000        0.0000        0.0000        0.0000        0.0000        0.0000        0.0000        0.0000        0.0000        0.0000        0.0000        0.0000        0.0000        0.0000        0.0000        0.0000        0.0000        0.0000        0.0000        0.0000        0.0000        0.0000        0.0000        0.0000        0.0000        0.0000        0.0000        0.0000        0.0000        0.0000        0.0000        0.0000        0.0000        0.0000        0.0000        0.0000        0.0000        0.0000        0.0000        0.0000        0.0000        0.0000        0.0000        0.0000        0.0000        0.0000        0.0000        0.0000        0.0000        0.0000        0.0000        0.0000        0.0000        0.0000        0.0000        0.0000        0.0000        0.0000        0.0000        0.0000        0.0000        0.0000        0.0000        0.0000        0.0000        0.0000        0.0000        0.0000        0.0000        0.0000        0.0000        0.0000        0.0000        0.0000        0.0000        0.0000        0.0000        0.0000        0.0000        0.0000        0.0000        0.0000        0.0000        0.0000        0.0000        0.0000        0.0000        0.0000        1.0424        1.0879        1.2195        1.2420        1.4926        0.0000        1.2272        1.4734        1.7522        0.0000        0.0000        0.0000        0.8502        2.2226        1.8842        2.2220        2.3935        2.4339        2.7997        2.9053        2.7796        2.8565        1.9122        1.2350        2.7314        3.1802        1.5120        0.9436        0.4614        0.8510        1.6412        1.6138        0.8376        1.0228        1.5269        1.3148        1.2899        1.1929        1.8120        1.9530        2.3100        2.4283        2.3454        2.1966        3.8746        2.9111       12.7005       16.5195        5.0571        5.0666        4.7603        3.7833        5.2822        5.9306        4.1542        4.1935        6.3691        8.3325        7.8762        5.2204        7.2875        4.4811        4.6253        4.6932        7.2196        5.5437        5.3555        5.3439        6.0126        7.2239        7.7480        7.5062        7.9970       11.7583       13.0795       12.4952       16.1297       18.3888        0.0000        0.0000
        0.0000        0.0000        0.0000        0.0000        0.0000        0.0000        0.0000        0.0000        0.0000        0.0000        0.0000        0.0000        0.0000        0.0000        0.0000        0.0000        0.0000        0.0000        0.0000        0.0000        0.0000        0.0000        0.0000        0.0000        0.0000        0.0000        0.0000        0.0000        0.0000        0.0000        0.0000        0.0000        0.0000        0.0000        0.0000        0.0000        0.0000        0.0000        2.4712        3.7216        2.1515        0.0000        0.0000        0.0000        0.0000        0.0000        0.0000        0.0000        7.5347        9.6524        8.6038        7.4315        6.3007        4.5422        5.2472        3.4314        1.7789        0.9081        0.7208        1.1237        1.9414        2.3484        1.8489        0.5037        0.4077        0.5163        0.8935        1.1404        1.5067        1.5336        0.0000        0.0000        0.0000        0.0000        0.0000        0.0000        0.0000        0.0000        0.0000        0.0000        0.0000        0.0000        0.0000        0.0000        0.0000        0.0000        0.0000        0.0000        0.0000        0.0000        0.0000        0.0000        0.0000        0.0000        0.0000        0.0000        0.0000        0.0000        0.0000        0.0000        0.0000        0.0000        0.0000        0.0000        0.0000        0.0000        0.0000        0.0000        0.0000        0.0000        0.0000        0.0000        0.0000        0.0000        0.0000        0.0000        0.0000        0.0000        0.0000        0.0000        0.0000        0.0000        0.0000        0.0000        0.0000        0.0000        0.0000        0.0000        0.0000        0.0000        0.0000        0.0000        0.0000        0.0000        0.0000        0.0000        0.0000        0.0000        0.0000        0.0000        0.0000        0.0000        0.0000        0.0000        0.0000        0.0000        0.0000        0.0000        0.0000        0.0000        0.0000        0.0000        0.0000        0.0000        0.0000        0.0000        0.0000        0.0000        0.0000        0.0000        0.0000        0.0000        0.0000        0.0000        0.0000        0.0000        0.0000        0.0000        0.0000        0.0000        0.0000        0.0000        0.0000        0.0000        0.0000        0.0000        0.0000        0.0000        0.0000        0.0000        0.0000        0.0000        0.0000        2.5733        3.5451        3.8457        2.9881        3.0052        3.2996        4.7316        4.5995        2.1526        1.5148        1.9487        3.5728        1.5152        2.3756        1.5769        1.0589        1.9134        0.4960        0.5167        0.5956        0.6304        0.6584        1.0541        0.9383        1.1880        1.2598        1.3306        2.6590        3.1859        5.2558        5.6660        4.4516        9.2950       18.2680       10.0853        5.0691        3.4271        3.2120        5.2461        5.8701        5.0237        5.8524        3.9756       10.6724        8.0435        8.8195       10.9555        7.2195        6.5967        6.8725        7.1447        5.1493        4.6158        4.9471        6.8743       10.2087       13.8716       12.2903       11.9747       12.7881       16.0017       13.4143       14.4886        0.0000        0.0000        0.0000
        0.0000        0.0000        0.0000        0.0000        0.0000        0.0000        0.0000        0.0000        0.0000        0.0000        0.0000        0.0000        0.0000        0.0000        0.0000        0.0000        0.0000        0.0000        0.0000        0.0000        0.0000        0.0000        0.0000        0.0000        0.0000        0.0000        0.0000        0.0000        0.0000        0.0000        0.0000        0.0000        0.0000        0.0000        0.0000        0.0000        0.0000        0.0000        1.4955        3.2485        2.7790        2.4019        1.8980        7.1488        7.5043        7.8518        6.8880        9.2485       10.2678        9.2811        6.8012        6.2334        5.7328        6.2853        5.5185        4.4232        4.1957        3.7082        3.3884        2.5131        2.2903        1.6925        1.2894        0.5623        0.6523        1.1808        1.4190        1.9088        2.2132        2.1052        1.7220        1.2985        0.0000        0.0000        0.0000        0.0000        0.0000        0.0000        0.0000        0.0000        0.0000        0.0000        0.0000        0.0000        0.0000        0.0000        0.0000        0.0000        0.0000        0.0000        0.0000        0.0000        0.0000        0.0000        0.0000        0.0000        0.0000        0.0000        0.0000        0.0000        0.0000        0.0000        0.0000        0.0000        0.0000        0.0000        0.0000        0.0000        0.0000        0.0000        0.0000        0.0000        0.0000        0.0000        0.0000        0.0000        0.0000        0.0000        0.0000        0.0000        0.0000        0.0000        0.0000        0.0000        0.0000        0.0000        0.0000        0.0000        0.0000        0.0000        0.0000        0.0000        0.0000        0.0000        0.0000        0.0000        0.0000        0.0000        0.0000        0.0000        0.0000        0.0000        0.0000        0.0000        0.0000        0.0000        0.0000        0.0000        0.0000        0.0000        0.0000        0.0000        0.0000        0.0000        0.0000        0.0000        0.0000        0.0000        0.0000        0.0000        0.0000        0.0000        0.0000        0.0000        0.0000        0.0000        0.0000        0.0000        0.0000        0.0000        0.0000        0.0000        0.0000        0.0000        0.0000        0.0000        0.0000        0.0000        0.0000        0.0000        0.0000        0.0000        0.0000        0.0000        2.9613        3.7490        2.6270        2.8572        2.7711        4.7393        4.2902        1.4860        0.5907        0.6941        1.5948        1.0948        1.4033        1.9519        0.7543        0.9220        0.3199        1.0198        1.0777        1.4058        1.2212        0.7645        0.8275        0.7994        0.8568        1.4489        2.6413        6.5050        8.5066        4.6698        4.1273        6.0751       13.4742       10.7390       11.2604        4.8348        3.2469        5.2686        4.5197        9.0377       10.8688        8.6863        9.1741        7.4676        3.8114        5.0149        5.8784        5.9546        6.3507        6.7209        7.2686        6.4445        5.4186        5.4648        8.0768       13.2193       10.7466       11.4259       16.2022       18.6134       14.1023        0.0000        0.0000        0.0000        0.0000
        0.0000        0.0000        0.0000        0.0000        0.0000        0.0000        0.0000        0.0000        0.0000        0.0000        0.0000        0.0000        0.0000        0.0000        0.0000        0.0000        0.0000        0.0000        0.0000        0.0000        0.0000        0.0000        0.0000        0.0000        0.0000        0.0000        0.0000        0.0000        0.0000        0.0000        0.0000        0.0000        0.0000        0.0000        0.0000        0.0000        0.0000        3.7184        4.7571        4.0984        3.7819        4.3424        4.1186        4.4406        5.1635        6.1276        5.7843        6.4459        7.0954        7.1986        6.2294        4.9385        4.0227        3.6118        3.1319        1.6017        2.3567        1.2196        1.9345        0.7386        0.3442        0.2967        0.3389        1.0532        1.5069        2.0456        2.7610        3.7422        3.9488        3.4172        2.3906        0.7929        0.0000        0.0000        0.0000        0.0000        0.0000        0.0000        0.0000        0.0000        0.0000        0.0000        0.0000        0.0000        0.0000        0.0000        0.0000        0.0000        0.0000        0.0000        0.0000        0.0000        0.0000        0.0000        0.0000        0.0000        0.0000        0.0000        0.0000        0.0000        0.0000        0.0000        0.0000        0.0000        0.0000        0.0000        0.0000        0.0000        0.0000        0.0000        0.0000        0.0000        0.0000        0.0000        0.0000        0.0000        0.0000        0.0000        0.0000        0.0000        0.0000        0.0000        0.0000        0.0000        0.0000        0.0000        0.0000        0.0000        0.0000        0.0000        0.0000        0.0000        0.0000        0.0000        0.0000        0.0000        0.0000        0.0000        0.0000        0.0000        0.0000        0.0000        0.0000        0.0000        0.0000        0.0000        0.0000        0.0000        0.0000        0.0000        0.0000        0.0000        0.0000        0.0000        0.0000        0.0000        0.0000        0.0000        0.0000        0.0000        0.0000        0.0000        0.0000        0.0000        0.0000        0.0000        0.0000        0.0000        0.0000        0.0000        0.0000        0.0000        0.0000        0.0000        0.0000        0.0000        0.0000        0.0000        0.0000        1.0522        1.1793        1.6224        4.5094        2.8893        0.0000        3.6840        2.8412        1.5655        2.6955        5.1764        4.3565        2.9767        1.2979        1.1027        1.1408        1.1958        1.1129        0.2411        0.0000        0.0000        0.0000        1.0726        1.2728        1.3485        0.6309        0.7344        0.9820        1.1362        1.0431        1.3343        2.4332        4.4821        4.1449        3.0130        2.6635        2.8473        3.4953        4.4760        5.1223        4.8498        3.9386        4.1017        4.1102        4.1278        5.4380        5.9866        6.0152        8.4373        5.0149        4.8991        5.4291        5.5980        5.6576        7.0849        6.6485        5.6161        5.4277        6.4257        7.1251        9.1758        9.2487       10.3815       13.5893       14.6948       13.8768        0.0000        0.0000        0.0000        0.0000
        0.0000        0.0000        0.0000        0.0000        0.0000        0.0000        0.0000        0.0000        0.0000        0.0000        0.0000        0.0000        0.0000        0.0000        0.0000        0.0000        0.0000        0.0000        0.0000        0.0000        0.0000        0.0000        0.0000        0.0000        0.0000        0.0000        0.0000        0.0000        0.0000        0.0000        0.0000        0.0000        0.0000        0.0000        0.0000        0.0000        0.0000        5.6768        5.4952        6.7536        7.5321        5.4711        4.2449        3.9669        3.6791        4.0224        3.8665        4.4672        5.6425        5.9379        5.2606        4.8515        4.3430        3.7341        2.9185        2.4244        3.6327        3.8463        1.9704        1.2000        1.1193        0.9618        0.6583        1.6527        2.2523        2.8881        3.3093        3.7258        4.2967        3.7405        2.3540        0.7112        0.4246        0.0000        0.0000        0.0000        0.0000        0.0000        0.0000        0.0000        0.0000        0.0000        0.0000        0.0000        0.0000        0.0000        0.0000        0.0000        0.0000        0.0000        0.0000        0.0000        0.0000        0.0000        0.0000        0.0000        0.0000        0.0000        0.0000        0.0000        0.0000        0.0000        0.0000        0.0000        0.0000        0.0000        0.0000        0.0000        0.0000        0.0000        0.0000        0.0000        0.0000        0.0000        0.0000        0.0000        0.0000        0.0000        0.0000        0.0000        0.0000        0.0000        0.0000        0.0000        0.0000        0.0000        0.0000        0.0000        0.0000        0.0000        0.0000        0.0000        0.0000        0.0000        0.0000        0.0000        0.0000        0.0000        0.0000        0.0000        0.0000        0.0000        0.0000        0.0000        0.0000        0.0000        0.0000        0.0000        0.0000        0.0000        0.0000        0.0000        0.0000        0.0000        0.0000        0.0000        0.0000        0.0000        0.0000        0.0000        0.0000        0.0000        0.0000        0.0000        0.0000        0.0000        0.0000        0.0000        0.0000        0.0000        0.0000        0.0000        0.0000        0.0000        0.0000        0.9583        0.9538        0.9975        1.1696        1.2696        1.3335        1.6446        2.5254        3.3111        3.2686        3.9646        2.8524        2.6818        3.9169        3.8288        3.0502        3.6965        1.5119        0.6381        0.6300        0.2650        0.5797        0.3269        0.0000        0.0000        0.0000        0.6376        0.5180        1.0920        1.3858        1.1680        1.2446        2.1676        1.9036        1.3530        1.5195        1.5881        1.7728        2.2150        2.4831        2.7200        2.7777        3.0765        3.4097        3.6705        3.9652        4.1056        4.1190        4.3468        5.0071        7.0744        8.4402        7.3558        5.4328        5.3565        5.4073        6.2184        6.2422        7.1514        7.2224        7.2650        6.4671        6.5160        7.5332        9.3481        9.7779       10.9605       14.4601       18.4710        0.0000        0.0000        0.0000        0.0000        0.0000
        0.0000        0.0000        0.0000        0.0000        0.0000        0.0000        0.0000        0.0000        0.0000        0.0000        0.0000        0.0000        0.0000        0.0000        0.0000        0.0000        0.0000        0.0000        0.0000        0.0000        0.0000        0.0000        0.0000        0.0000        0.0000        0.0000        0.0000        0.0000        0.0000        0.0000        0.0000        0.0000        0.0000        0.0000        0.0000        0.0000        8.4122        7.9309        5.4221        4.5964        4.9437        4.9480        3.5871        3.2123        2.9516        3.2996        3.8924        4.3418        4.5435        6.0540        5.0446        4.5261        5.9765        5.0796        4.2477        4.3208        5.8166        4.3893        3.0986        2.4620        2.0754        0.8282        0.5038        2.5617        3.4386        3.2524        3.6035        3.9984        3.8811        3.2533        2.3775        0.8386        0.0000        0.0000        0.0000        0.0000        0.0000        0.0000        0.0000        0.0000        0.0000        0.0000        0.0000        0.0000        0.0000        0.0000        0.0000        0.0000        0.0000        0.0000        0.0000        0.0000        0.0000        0.0000        0.0000        0.0000        0.0000        0.0000        0.0000        0.0000        0.0000        0.0000        0.0000        0.0000        0.0000        0.0000        0.0000        0.0000        0.0000        0.0000        0.0000        0.0000        0.0000        0.0000        0.0000        0.0000        0.0000        0.0000        0.0000        0.0000        0.0000        0.0000        0.0000        0.0000        0.0000        0.0000        0.0000        0.0000        0.0000        0.0000        0.0000        0.0000        0.0000        0.0000        0.0000        0.0000        0.0000        0.0000        0.0000        0.0000        0.0000        0.0000        0.0000        0.0000        0.0000        0.0000        0.0000        0.0000        0.0000        0.0000        0.0000        0.0000        0.0000        0.0000        0.0000        0.0000        0.0000        0.0000        0.0000        0.0000        0.0000        0.0000        0.0000        0.0000        0.0000        0.0000        0.0000        0.0000        0.0000        0.0000        0.0000        0.0000        1.2161        1.3004        1.5195        0.9812        1.0328        1.0631        1.1802        1.3597        1.4817        1.6885        2.1933        2.8617        3.1299        3.0830        3.5784        3.3903        3.7605        2.5363        2.5419        2.1269        0.7821        0.3512        0.7951        0.9006        0.5602        0.1989        0.0000        0.0000        0.0000        0.7484        0.2845        0.6625        1.0025        1.5625        1.4813        1.6732        1.5991        1.3398        1.4358        1.7229        3.0824        2.4729        3.2034        3.2525        3.1156        3.4026        3.6911        3.8967        4.1514        4.2652        4.2620        4.2663        4.4703        8.7422        9.2747        7.4571        6.1688        6.0611        6.4881        6.3530        5.8938        6.0742        7.2460        6.7300        5.5873        6.1124        7.1303        9.4258       10.1410       11.0179       13.3583       16.7297        0.0000        0.0000        0.0000        0.0000        0.0000
        0.0000        0.0000        0.0000        0.0000        0.0000        0.0000        0.0000        0.0000        0.0000        0.0000        0.0000        0.0000        0.0000        0.0000        0.0000        0.0000        0.0000        0.0000        0.0000        0.0000        0.0000        0.0000        0.0000        0.0000        0.0000        0.0000        0.0000        0.0000        0.0000        0.0000        0.0000        0.0000        0.0000        0.0000        0.0000        9.3804        8.8132        6.3401        5.2905        5.9231        5.1320        3.6486        3.4344        3.5894        3.2960        3.8332        3.7589        4.1084        3.9224        4.2700        4.6749        5.9622        7.3571        7.9300        7.0764        6.4491        6.3334        6.0798        3.2167        2.3821        4.0228        1.9374        1.5512        5.3294        5.1726        4.4712        3.7084        3.6234        3.4282        3.0815        2.4577        0.8964        0.0000        0.0000        0.0000        0.0000        0.0000        0.0000        0.0000        0.0000        0.0000        0.0000        0.0000        0.0000        0.0000        0.0000        0.0000        0.0000        0.0000        0.0000        0.0000        0.0000        0.0000        0.0000        0.0000        0.0000        0.0000        0.0000        0.0000        0.0000        0.0000        0.0000        0.0000        0.0000        0.0000        0.0000        0.0000        0.0000        0.0000        0.0000        0.0000        0.0000        0.0000        0.0000        0.0000        0.0000        0.0000        0.0000        0.0000        0.0000        0.0000        0.0000        0.0000        0.0000        0.0000        0.0000        0.0000        0.0000        0.0000        0.0000        0.0000        0.0000        0.0000        0.0000        0.0000        0.0000        0.0000        0.0000        0.0000        0.0000        0.0000        0.0000        0.0000        0.0000        0.0000        0.0000        0.0000        0.0000        0.0000        0.0000        0.0000        0.0000        0.0000        0.0000        0.0000        0.0000        0.0000        0.0000        0.0000        0.0000        0.0000        0.0000        0.0000        0.0000        0.0000        0.0000        0.0000        0.0000        0.0000        0.0000        0.0000        1.3681        1.4726        1.5081        1.6862        1.3279        1.3641        1.4341        1.5905        1.5238        1.6414        1.6969        1.9377        2.5797        2.8266        2.9272        4.4208        3.8472        2.9360        2.9481        2.9098        2.6721        1.7067        0.1584        0.0350        0.0000        0.0000        0.0000        0.0876        0.0836        0.0000        0.1503        0.1557        0.9639        1.2859        1.6999        1.4167        1.4920        1.5974        2.5799        1.7761        2.0378        2.2434        2.4774        2.9410        3.5135        3.6482        3.9485        4.1989        4.3745        4.6010        4.6836        4.6448        4.5938        4.5504        6.6547        8.1767        6.9555        6.4187        6.9964        7.0475        6.7501        7.2447        7.8748        8.5022        6.5895        5.7979        6.0540        7.2425        9.4974        9.9341       10.7097       13.4688       13.9779        0.0000        0.0000        0.0000        0.0000        0.0000
        0.0000        0.0000        0.0000        0.0000        0.0000        0.0000        0.0000        0.0000        0.0000        0.0000        0.0000        0.0000        0.0000        0.0000        0.0000        0.0000        0.0000        0.0000        0.0000        0.0000        0.0000        0.0000        0.0000        0.0000        0.0000        0.0000        0.0000        0.0000        0.0000        0.0000        0.0000        0.0000        0.0000        0.0000        0.0000        4.5131        2.0347        1.3959        0.7863        1.6934        1.9718        2.1463        2.0595        1.7681        1.8470        2.1815        2.9942        3.3510        4.0054        3.1604        3.8634        6.6204        7.1570        8.1395        8.8239       10.1694        8.4970        6.2415        5.4264        4.8430        3.5623        2.6617        3.2137        3.6504        2.9792        2.6011        2.4322        2.8055        2.7861        2.5167        2.0593        1.4535        0.0000        0.0000        0.0000        0.0000        0.0000        0.0000        0.0000        0.0000        0.0000        0.0000        0.0000        0.0000        0.0000        0.0000        0.0000        0.0000        0.0000        0.0000        0.0000        0.0000        0.0000        0.0000        0.0000        0.0000        0.0000        0.0000        0.0000        0.0000        0.0000        0.0000        0.0000        0.0000        0.0000        0.0000        0.0000        0.0000        0.0000        0.0000        0.0000        0.0000        0.0000        0.0000        0.0000        0.0000        0.0000        0.0000        0.0000        0.0000        0.0000        0.0000        0.0000        0.0000        0.0000        0.0000        0.0000        0.0000        0.0000        0.0000        0.0000        0.0000        0.0000        0.0000        0.0000        0.0000        0.0000        0.0000        0.0000        0.0000        0.0000        0.0000        0.0000        0.0000        0.0000        0.0000        0.0000        0.0000        0.0000        0.0000        0.0000        0.0000        0.0000        0.0000        0.0000        0.0000        0.0000        0.0000        0.0000        0.0000        0.0000        0.0000        0.0000        0.0000        0.0000        0.0000        0.0000        0.0000        0.0000        0.0000        1.2256        1.0615        1.0093        1.0459        1.1513        1.2516        1.2825        1.3667        1.4765        1.3801        1.4230        1.4877        1.5480        1.6114        1.7075        1.8888        2.6303        1.4974        3.0546        2.0314        2.4341        2.8339        2.1429        0.5543        0.4359        0.4699        0.3810        0.3958        0.8844        0.6277        0.7411        0.8684        1.0461        1.1321        1.3138        1.6369        1.7559        1.6135        1.6345        1.6258        1.5728        1.8911        2.0399        2.2770        2.8487        5.0339        5.0677        4.4301        4.6465        4.9750        5.1756        5.2283        5.1493        4.5539        4.7735        4.6966        5.5927        6.8283        7.9944        7.8196        7.9010        6.2644        6.1783        6.3344        7.0688        5.4927        4.7580        4.6349        5.2379        7.0845        7.9196        8.7400        9.4930        0.0000        0.0000        0.0000        0.0000        0.0000        0.0000
        0.0000        0.0000        0.0000        0.0000        0.0000        0.0000        0.0000        0.0000        0.0000        0.0000        0.0000        0.0000        0.0000        0.0000        0.0000        0.0000        0.0000        0.0000        0.0000        0.0000        0.0000        0.0000        0.0000        0.0000        0.0000        0.0000        0.0000        0.0000        0.0000        0.0000        0.0000        0.0000        0.0000        0.0000        0.0000        2.3349        1.8320        2.0774        1.1798        1.8561        1.9973        2.1170        2.6996        2.4290        2.4762        4.3777        5.5220        6.1893        4.6213        4.4209        5.3139        8.3296        8.8420       10.4880       10.3115       11.7989        8.7957        6.8212        7.4610        6.1396        4.2089        3.7376        3.8740        3.6823        2.9748        2.6315        2.5184        2.8594        2.8160        2.5571        2.1560        0.0000        0.0000        0.0000        0.0000        0.0000        0.0000        0.0000        0.0000        0.0000        0.0000        0.0000        0.0000        0.0000        0.0000        0.0000        0.0000        0.0000        0.0000        0.0000        0.0000        0.0000        0.0000        0.0000        0.0000        0.0000        0.0000        0.0000        0.0000        0.0000        0.0000        0.0000        0.0000        0.0000        0.0000        0.0000        0.0000        0.0000        0.0000        0.0000        0.0000        0.0000        0.0000        0.0000        0.0000        0.0000        0.0000        0.0000        0.0000        0.0000        0.0000        0.0000        0.0000        0.0000        0.0000        0.0000        0.0000        0.0000        0.0000        0.0000        0.0000        0.0000        0.0000        0.0000        0.0000        0.0000        0.0000        0.0000        0.0000        0.0000        0.0000        0.0000        0.0000        0.0000        0.0000        0.0000        0.0000        0.0000        0.0000        0.0000        0.0000        0.0000        0.0000        0.0000        0.0000        0.0000        0.0000        0.0000        0.0000        0.0000        0.0000        0.0000        0.0000        0.0000        0.0000        1.1330        1.1674        0.0000        1.3245        1.2789        1.3638        1.2813        1.1807        1.1565        1.2681        1.4475        1.3467        1.4417        1.4838        1.4381        1.5309        1.5332        1.5236        1.4756        1.5007        1.4639        1.2801        1.6540        1.5449        2.3052        3.5991        3.4062        3.6840        3.3270        2.1153        2.7818        2.3857        1.7109        3.2837        1.6317        1.7147        1.8752        2.1313        2.2531        2.2972        1.8959        1.8155        2.0868        2.3160        2.3122        2.1865        2.1562        3.1016        3.2234        4.3313        4.5149        4.9231        4.9527        5.1254        5.9061        6.2983        7.1515        6.9525        6.5896        5.9883        5.8022        6.8973        8.3044        9.0186       10.1020       10.8637        7.7700        7.3784        6.1122        6.8413        5.9456        4.9917        4.8445        5.2094        7.7171        8.5108        8.7870        0.0000        0.0000        0.0000        0.0000        0.0000        0.0000        0.0000
        0.0000        0.0000        0.0000        0.0000        0.0000        0.0000        0.0000        0.0000        0.0000        0.0000        0.0000        0.0000        0.0000        0.0000        0.0000        0.0000        0.0000        0.0000        0.0000        0.0000        0.0000        0.0000        0.0000        0.0000        0.0000        0.0000        0.0000        0.0000        0.0000       26.4461       22.1898       17.0027       13.4141        8.6698        6.7874        3.6683        2.6212        3.6793        3.4100        3.6265        3.1372        2.4610        3.9915        3.8749        4.4169        6.1779        6.3506        6.3549        5.3930        5.2728        5.4127        8.7735       10.9780       11.3259       10.6668       10.3707        8.4374        7.6255        7.6048        6.5736        6.7733        6.3771        5.3948        4.1391        3.2593        3.0654        2.8385        3.3990        3.0937        2.7947        2.3939        1.8435        1.5411        0.0000        0.0000        0.0000        0.0000        0.0000        0.0000        0.0000        0.0000        0.0000        0.0000        0.0000        0.0000        0.0000        0.0000        0.0000        0.0000        0.0000        0.0000        0.0000        0.0000        0.0000        0.0000        0.0000        0.0000        0.0000        0.0000        0.0000        0.0000        0.0000        0.0000        0.0000        0.0000        0.0000        0.0000        0.0000        0.0000        0.0000        0.0000        0.0000        0.0000        0.0000        0.0000        0.0000        0.0000        0.0000        0.0000        0.0000        0.0000        0.0000        0.0000        0.0000        0.0000        0.0000        0.0000        0.0000        0.0000        0.0000        0.0000        0.0000        0.0000        0.0000        0.0000        0.0000        0.0000        0.0000        0.0000        0.0000        0.0000        0.0000        0.0000        0.0000        0.0000        0.0000        0.0000        0.0000        0.0000        0.0000        0.0000        0.0000        0.0000        0.0000        0.0000        0.0000        0.0000        0.0000        0.0000        0.0000        0.0000        0.0000        0.0000        0.0000        1.1853        1.2126        1.2415        1.5253        1.5727        1.4954        1.4138        1.3569        1.2376        1.2891        1.3324        1.5496        1.5792        1.7012        1.8500        2.1478        2.2200        2.0391        1.6137        1.4681        1.4370        1.2611        1.3687        2.0000        3.5272        3.1475        4.0928        4.6858        4.4163        2.9259        5.7765        3.5322        3.6038        4.0660        6.2786        3.7092        2.8591        2.8686        3.0259        3.0022        3.1159        2.8909        2.7894        2.3949        3.4881        3.2921        3.5454        5.6162        5.1487        5.1620        5.1036        5.0286        5.2734        5.8569        5.9609        6.3499        6.4447        6.7773        8.3639        7.9042        8.0203        7.4942        7.6031        9.7299       10.1859       10.0661       10.2952        7.6916        7.1353        6.5086        6.5364        6.6730        6.2675        6.8226        7.0971        9.3366       10.1901        0.0000        0.0000        0.0000        0.0000        0.0000        0.0000        0.0000        0.0000
        0.0000        0.0000        0.0000        0.0000        0.0000        0.0000        0.0000        0.0000        0.0000        0.0000        0.0000        0.0000        0.0000        0.0000        0.0000        0.0000        0.0000        0.0000        0.0000        0.0000        0.0000        0.0000        0.0000        0.0000        0.0000        0.0000       31.1385       28.9578       27.1017       23.1690       20.2535       16.2270       11.3657        8.8685        9.0216        2.2823        1.6847        2.4080        4.1615        5.3538        4.3242        2.9466        3.1023        3.4016        5.0755        6.5302        6.5183        5.8729        5.4644        4.8345        4.9204        7.3208       10.0894       10.2619        9.9835        9.7528        8.2097        6.6810        8.9366       10.0097        8.5172        7.9066        6.4143        5.1385        4.3669        3.9555        3.6065        3.8704        3.9308        3.2147        2.8410        2.2891        1.9778        1.8434        1.7849        1.0986        0.8115        0.5053        0.4409        0.7266        0.7664        0.7280        0.0000        0.0000        0.0000        0.0000        0.0000        0.0000        0.0000        0.0000        0.0000        0.0000        0.0000        0.0000        0.0000        0.0000        0.0000        0.0000        0.0000        0.0000        0.0000        0.0000        0.0000        0.0000        0.0000        0.0000        0.0000        0.0000        0.0000        0.0000        0.0000        0.0000        0.0000        0.0000        0.0000        0.0000        0.0000        0.0000        0.0000        0.0000        0.0000        0.0000        0.0000        0.0000        0.0000        0.0000        0.0000        0.0000        0.0000        0.0000        0.0000        0.0000        0.0000        0.0000        0.0000        0.0000        0.0000        0.0000        0.0000        0.0000        0.0000        0.0000        0.0000        0.0000        0.0000        0.0000        0.0000        0.0000        0.0000        0.0000        0.0000        0.0000        0.0000        0.9162        0.9878        1.0319        1.1378        1.1309        0.0000        0.0000        0.0000        0.0000        1.0017        1.3370        1.1786        1.0902        1.2250        1.4461        1.5611        1.8038        1.5952        1.5464        1.6958        1.7225        1.8359        2.2466        2.3360        2.5703        2.6328        3.3671        3.5581        3.0613        2.5946        1.5396        1.2921        1.4266        1.4536        2.4345        2.5491        1.9170        0.8890        1.2107        2.7724        1.1720        7.0898        1.7430        2.0431        5.6047        7.2735        4.8802        2.9570        3.2659        4.0927        5.2836        6.6961        6.9913        7.4868        5.7143        5.8766        8.0058        8.3337        8.0284        6.2734        5.0722        5.5043        6.3166        6.3831        6.7237        7.0878        7.1725        7.2131        8.5254        8.5220        8.5093       10.8812       10.5206       11.4630       11.6164       11.1828       11.5185       11.1514        8.3764        8.4487        8.4502        9.0380        8.0862        8.1205        8.5627        9.9967       14.0394       13.2728        0.0000        0.0000        0.0000        0.0000        0.0000        0.0000        0.0000        0.0000
        0.0000        0.0000        0.0000        0.0000        0.0000        0.0000        0.0000        0.0000        0.0000        0.0000        0.0000        0.0000        0.0000        0.0000        0.0000        0.0000        0.0000        0.0000        0.0000        0.0000        0.0000        0.0000        0.0000        0.0000        0.0000       26.8767       27.1182       22.4856       19.6996       17.7106       15.9464       16.5495       13.6534       12.6580       10.4557        7.6946        7.9351        7.0156        7.3590        6.5455        5.0821        3.9218        4.1911        4.6912        6.8323        8.2332        8.5111        7.4603        6.5622        6.2907        6.8532        6.8876        8.1942        7.8487        8.7733        9.5717        9.1753        8.8473        9.0348       10.5090        9.7557        8.8231        7.5158        6.8807        5.8750        5.3966        4.6115        5.1516        4.2643        3.6476        3.2968        2.9764        2.3554        2.7744        2.6277        2.0791        1.9481        1.5914        1.6790        1.1290        1.1208        0.9156        0.7024        0.7089        0.0000        0.0000        0.0000        0.0000        0.0000        0.0000        0.0000        0.0000        0.0000        0.0000        0.0000        0.0000        0.0000        0.0000        0.0000        0.0000        0.0000        0.0000        0.0000        0.0000        0.0000        0.0000        0.0000        0.0000        0.0000        0.0000        0.0000        0.0000        0.0000        0.0000        0.0000        0.0000        0.0000        0.0000        0.0000        0.0000        0.0000        0.0000        0.0000        0.0000        0.0000        0.0000        0.0000        0.0000        0.0000        0.0000        0.0000        0.0000        0.0000        0.0000        0.0000        0.0000        0.0000        0.0000        0.0000        0.0000        0.0000        0.0000        0.0000        0.0000        0.0000        0.0000        0.0000        0.0000        0.0000        0.0000        0.0000        0.0000        0.8939        1.0751        1.2197        1.2718        1.3209        1.3619        1.3351        1.2225        1.1920        1.1319        1.0017        0.8599        0.8853        0.7720        0.7569        1.0740        1.4152        1.8581        2.4200        2.8932        2.9284        2.9206        2.9780        3.4777        3.3110        3.3719        3.2366        2.9476        3.0695        2.9262        2.2300        1.9234        1.6147        1.3908        1.3908        1.2165        1.0345        0.9941        0.9703        1.6664        1.6831        1.3179        1.4634        1.6985        2.0453        7.0945        5.7746        3.5567        3.8738        4.2760        4.8598        5.4357        6.2322        6.7869        7.8011        7.8798        8.0494        7.8302        7.6519        6.6533        6.6848        6.9909        7.1128        7.7789        7.9351        8.1598        8.0559        7.9947        8.0126        8.3196        8.8820       10.3118       12.3924       11.2934       11.2151       11.8750       12.8431       13.3990       12.9445       11.5109       11.6621       12.2531        0.0000        0.0000       16.0562       16.7324       17.7890       18.0793        0.0000        0.0000        0.0000        0.0000        0.0000        0.0000        0.0000        0.0000        0.0000
        0.0000        0.0000        0.0000        0.0000        0.0000        0.0000        0.0000        0.0000        0.0000        0.0000        0.0000        0.0000        0.0000        0.0000        0.0000        0.0000        0.0000        0.0000        0.0000        0.0000        0.0000        0.0000        0.0000        0.0000        0.0000        0.0000       25.9963       21.8950       17.9959       15.6689       15.7803       17.3329       15.7130       15.1702       13.2828       10.8414       10.5324        9.3641        9.1807        7.9991        5.2952        4.9600        5.4158        7.1822        7.7385        9.5441       10.7784        8.1174        9.2572        8.0371        8.2470        8.2575        8.1884        8.7394        9.2703        9.4107        9.1525        9.4408        9.6780       10.5119        9.4611        9.2873        9.3083        9.0356        7.9524        6.2717        5.0784        6.5448        5.6829        4.5928        3.8615        2.9195        2.5592        2.7209        2.5655        2.5436        2.1027        1.7868        1.7345        0.8814        0.7810        0.7370        1.0357        1.4661        1.7471        0.7783        0.0000        0.0000        0.0000        0.0000        0.0000        0.0000        0.0000        0.0000        0.0000        0.0000        0.0000        0.0000        0.0000        0.0000        0.0000        0.0000        0.0000        0.0000        0.0000        0.0000        0.0000        0.0000        0.0000        0.0000        0.0000        0.0000        0.0000        0.0000        0.0000        0.0000        0.0000        0.0000        0.0000        0.0000        0.0000        0.0000        0.0000        0.0000        0.0000        0.0000        0.0000        0.0000        0.0000        0.0000        0.0000        0.0000        0.0000        0.0000        0.0000        0.0000        0.0000        0.0000        0.0000        0.0000        0.0000        0.0000        0.0000        0.0000        0.0000        0.0000        0.0000        0.0000        0.0000        0.0000        0.0000        0.0000        1.0795        1.2774        1.4091        1.3786        1.4042        1.4331        1.5235        1.2728        1.1580        1.0313        0.9494        0.7927        0.8463        0.8861        0.9564        1.3069        1.7193        2.1287        2.2356        3.0789        3.4754        3.3060        3.8206        4.3239        4.4245        4.0900        3.2097        2.4784        2.1184        2.0773        2.2817        1.8266        1.8318        1.5735        1.3601        1.1171        0.9365        0.8772        1.0630        1.3788        1.3397        3.9703        1.7885        2.2408        2.3587        6.8897        6.6228        4.3308        5.5071        5.8359        6.1886        6.2107        6.7186        7.1904        7.5172        8.7765        9.7697       10.3476       10.3250        8.9197        9.4930       10.1229       13.2441       12.5347       10.3369       10.0957        9.2695        9.1131        9.2900        9.0760        8.3465        7.9558        8.4908        8.6477        9.5954       12.7529       14.1955       15.2260       14.6175       12.8481       12.7488        0.0000        0.0000        0.0000        0.0000        0.0000        0.0000        0.0000        0.0000        0.0000        0.0000        0.0000        0.0000        0.0000        0.0000        0.0000        0.0000
        0.0000        0.0000        0.0000        0.0000        0.0000        0.0000        0.0000        0.0000        0.0000        0.0000        0.0000        0.0000        0.0000        0.0000        0.0000        0.0000        0.0000        0.0000        0.0000        0.0000        0.0000        0.0000        0.0000        0.0000        0.0000        0.0000        0.0000       19.0152       16.6646       16.5642       18.2372       18.7960       18.5603       17.2549       15.5157       13.3060       12.6156       12.2766       10.5744        8.3667        7.5032        6.6435        6.9029        7.3125        6.9300        6.8399        8.8500        9.5691       10.7086        8.8038        8.1571        7.9922        8.4210        9.7701        9.6108       10.4428        9.5938        9.4424        8.9529       10.6814       10.5049        9.5952        9.6091        9.4478        8.7130        6.3292        4.7850        4.8883        4.5499        4.7865        3.5300        2.8390        2.6701        2.2924        2.3066        2.6937        2.2897        2.3911        1.7998        0.7047        0.7521        1.2325        3.0046        1.1647        0.7205        0.4355        0.2838        0.1052        0.1145        1.0736        0.0000        0.0000        0.0000        0.0000        0.0000        0.0000        0.0000        0.0000        0.0000        0.0000        0.0000        0.0000        0.0000        0.0000        0.0000        0.0000        0.0000        0.0000        0.0000        0.0000        0.0000        0.0000        0.0000        0.0000        0.0000        0.0000        0.0000        0.0000        0.0000        0.0000        0.0000        0.0000        0.0000        0.0000        0.0000        0.0000        0.0000        0.0000        0.0000        0.0000        0.0000        0.0000        0.0000        0.0000        0.0000        0.0000        0.0000        0.0000        0.0000        0.0000        0.0000        0.0000        0.0000        0.0000        0.0000        0.0000        0.0000        0.0000        0.0000        0.0000        0.0000        0.8267        1.1782        1.3971        1.5561        1.5010        1.5632        1.5657        1.6871        1.5262        1.4588        1.1735        1.0126        0.8107        0.9885        1.1669        1.1639        1.2223        1.6138        1.7758        2.1888        2.8477        3.2501        3.5960        3.7639        4.3441        3.8752        3.4330        2.8972        2.3481        2.0461        1.8505        2.0676        1.8626        1.8574        1.7826        1.6571        1.0265        0.9550        1.0055        1.1451        5.0472        5.8859        2.0007        2.3111        2.3213        2.8507        8.0325        6.4996        6.1407        7.0760        6.5167        6.7477        7.1491        7.9673        7.6981        9.0501       12.1734       13.0529       13.7266       13.0406       11.8091       12.8925       13.6834       12.7493       11.8470       12.7829       10.7542        8.8188        8.3181        7.9999        7.8656        7.2650        6.5097        6.5037        6.6116        7.8498       12.1773       13.8393       14.6288       14.5876       13.0711       13.0160        0.0000        0.0000        0.0000        0.0000        0.0000        0.0000        0.0000        0.0000        0.0000        0.0000        0.0000        0.0000        0.0000        0.0000        0.0000        0.0000
        0.0000        0.0000        0.0000        0.0000        0.0000        0.0000        0.0000        0.0000        0.0000        0.0000        0.0000        0.0000        0.0000        0.0000        0.0000        0.0000        0.0000        0.0000        0.0000        0.0000        0.0000        0.0000        0.0000        0.0000        0.0000        0.0000        0.0000       20.7503       19.1757       20.6760       17.3134       21.4296       21.8803       19.2757       16.9565       14.2850       10.4752        8.6594        7.5509        7.9018        9.3114        8.2804        7.1557        6.3513        6.6162        7.0087        6.7406        8.0906        7.6388        7.4011        7.7470        9.0988        8.3508        9.6752       10.3629       10.8395        9.8303        9.3563        8.5528        9.5822        8.9620        9.8749        9.8582        9.2411        7.9025        5.9305        4.4719        5.0511        4.4171        3.6570        3.0932        2.3747        2.1039        1.9048        1.6681        2.5878        3.0121        2.3429        1.7671        1.0559        1.8089        2.8092        3.9924        2.4061        0.4696        0.3883        0.2711        0.0746        0.2279        0.1323        0.0000        0.0000        0.0000        0.0000        0.0000        0.0000        0.0000        0.0000        0.0000        0.0000        0.0000        0.0000        0.0000        0.0000        0.0000        0.0000        0.0000        0.0000        0.0000        0.0000        0.0000        0.0000        0.0000        0.0000        0.0000        0.0000        0.0000        0.0000        0.0000        0.0000        0.0000        0.0000        0.0000        0.0000        0.0000        0.0000        0.0000        0.0000        0.0000        0.0000        0.0000        0.0000        0.0000        0.0000        0.0000        0.0000        0.0000        0.0000        0.0000        0.0000        0.0000        0.0000        0.0000        0.0000        0.0000        0.0000        0.0000        0.0000        0.0000        0.0000        0.0000        0.0000        1.2849        1.5003        1.6460        1.5888        1.6964        1.6439        1.6077        1.3797        1.4129        1.2702        1.0879        1.1825        1.3453        1.3982        1.1280        1.1697        1.4903        1.7837        1.8798        2.2151        2.4704        2.7033        2.6003        3.0625        2.9801        2.4880        2.3524        2.0962        1.8595        1.7844        2.0747        2.1294        2.0271        2.7586        2.0164        1.3821        1.5647        1.5222        1.5904        4.2734        3.3584        3.9096        4.2940        3.2171        3.8364        7.3130        8.9503        8.0451        6.2585        6.9521        7.2365        7.9437        7.9948        8.7665       10.8487       13.8313       14.4716       14.8457       15.2472       14.5397       12.7478       11.3303       12.1036       12.4464       10.7516        9.6145        8.9539        8.3864        8.4915        7.4468        7.1902        7.0172        6.2824        6.7592        8.2630       11.4062       12.5953       13.1838       13.2161       12.0087       12.3236        0.0000        0.0000        0.0000        0.0000        0.0000        0.0000        0.0000        0.0000        0.0000        0.0000        0.0000        0.0000        0.0000        0.0000        0.0000        0.0000
        0.0000        0.0000        0.0000        0.0000        0.0000        0.0000        0.0000        0.0000        0.0000        0.0000        0.0000        0.0000        0.0000        0.0000        0.0000        0.0000        0.0000        0.0000        0.0000        0.0000        0.0000        0.0000        0.0000        0.0000        0.0000        0.0000        0.0000        0.0000       23.7680       20.6361       20.7755       20.0683       21.0011       21.2681       17.4252       14.0899       13.5948       11.6163        9.9594        6.7092        6.5825        7.9301        5.5767        7.8742        6.5129        7.0921        6.1876        7.7794        5.6030        6.3369        7.2981        7.8257        8.3655        8.8260        9.2113       11.7416       12.7204       12.3985       10.8281        9.3084        8.2491        7.5815        8.1996        8.5058        7.4297        5.7577        4.7381        4.4999        3.9454        3.1312        2.7226        1.5046        1.1876        0.8245        0.6311        1.4114        2.5884        2.3857        2.2953        1.6962        1.8957        1.8991        1.6213        0.9622        0.7657        0.4691        0.2651        0.1806        0.2276        0.1828        0.1435        0.0000        0.0000        0.0000        0.0000        0.0000        0.0000        0.0000        0.0000        0.0000        0.0000        0.0000        0.0000        0.0000        0.0000        0.0000        0.0000        0.0000        0.0000        0.0000        0.0000        0.0000        0.0000        0.0000        0.0000        0.0000        0.0000        0.0000        0.0000        0.0000        0.0000        0.0000        0.0000        0.0000        0.0000        0.0000        0.0000        0.0000        0.0000        0.0000        0.0000        0.0000        0.0000        0.0000        0.0000        0.0000        0.0000        0.0000        0.0000        0.0000        0.0000        0.0000        0.0000        0.0000        0.0000        0.0000        0.0000        0.0000        0.0000        0.0000        0.0000        0.0000        0.0000        1.6862        1.6609        1.6984        1.7353        1.8420        1.9786        1.9160        1.8241        1.7624        1.5322        1.1476        1.1705        1.4471        1.2153        1.2822        1.2950        1.6025        1.8109        1.7547        1.9868        2.1292        2.0519        1.5315        1.3937        1.4103        1.4241        1.3022        1.2828        1.3249        1.6052        1.8604        1.7548        1.7878        1.6759        1.8716        2.1675        2.2648        3.2426        4.0352        4.7994        4.8398        4.0279        4.6812        7.3237       11.6752       11.5324        9.1450        5.9834        7.2265        8.5236        8.8067        9.8656       11.4206       13.4557       14.9122       15.7816       17.6066       17.2995       14.7796       12.5801       10.9869       10.1796       10.2988        9.9032        9.5238        8.9108        8.4604        7.6892        7.5878        7.3699        7.3907        6.9347        7.2484        7.7469        8.4502        9.1589        9.6194        9.9748        9.7701       10.1148        0.0000        0.0000        0.0000        0.0000        0.0000        0.0000        0.0000        0.0000        0.0000        0.0000        0.0000        0.0000        0.0000        0.0000        0.0000        0.0000
        0.0000        0.0000        0.0000        0.0000        0.0000        0.0000        0.0000        0.0000        0.0000        0.0000        0.0000        0.0000        0.0000        0.0000        0.0000        0.0000        0.0000        0.0000        0.0000        0.0000        0.0000        0.0000        0.0000        0.0000        0.0000        0.0000        0.0000        0.0000       24.6494       22.9081       19.3704       20.7840       21.9843       20.8302       17.7459       18.1800       18.2835       14.3453       12.6728        6.4276        4.1084        4.2306        5.1157        8.1124        7.3289        6.1759        6.6827        6.0072        5.2297        6.1849        5.7696        7.7708        8.9430        9.3510        8.8769       10.8083       11.5102       11.1809        9.8518        8.0726        7.2143        6.3737        6.8600        6.5961        5.5315        5.4406        4.9959        4.6990        3.7179        2.7314        2.2117        1.0255        0.7929        0.6935        0.6118        1.6642        2.7752        2.4507        2.1948        1.8542        1.5913        1.6648        1.6226        0.9401        0.8323        0.2297        0.2062        0.1242        0.0883        0.0712        0.0532        0.0000        0.0000        0.0000        0.0000        0.0000        0.0000        0.0000        0.0000        0.0000        0.0000        0.0000        0.0000        0.0000        0.0000        0.0000        0.0000        0.0000        0.0000        0.0000        0.0000        0.0000        0.0000        0.0000        0.0000        0.0000        0.0000        0.0000        0.0000        0.0000        0.0000        0.0000        0.0000        0.0000        0.0000        0.0000        0.0000        0.0000        0.0000        0.0000        0.0000        0.0000        0.0000        0.0000        0.0000        0.0000        0.0000        0.0000        0.0000        0.0000        0.0000        0.0000        0.0000        0.0000        0.0000        0.0000        0.0000        0.0000        0.0000        0.0000        0.0000        1.2231        1.3934        1.6138        1.6889        1.8063        1.8549        1.9440        1.8543        1.8942        1.8688        1.7471        1.5693        1.1372        1.0290        0.9501        0.9081        1.1650        1.3946        1.5864        1.5668        1.5715        1.7296        2.2282        2.5216        1.6550        1.3034        1.2875        1.6406        1.6826        1.5743        1.4852        1.6022        1.8523        1.8354        1.9744        2.1152        3.0344        3.2147        3.7845        4.2522        4.5388        4.5505        9.8424       11.0539        8.1671        8.4204        7.7415        6.3323        7.0002       10.0870        9.3134       10.3257       11.1893       12.8856       14.7043       15.3053       16.3783       18.8188       20.0463       19.7018       14.6986       13.5923       12.4146       12.9730       14.7341       13.9798       11.3511       10.8108       10.0018        9.5005       10.1676       12.0987       10.2330        8.3846        6.9445        6.9007        7.4302        7.8518        8.4345        9.0833        9.6418       10.5984        0.0000        0.0000        0.0000        0.0000        0.0000        0.0000        0.0000        0.0000        0.0000        0.0000        0.0000        0.0000        0.0000        0.0000        0.0000        0.0000
        0.0000        0.0000        0.0000        0.0000        0.0000        0.0000        0.0000        0.0000        0.0000        0.0000        0.0000        0.0000        0.0000        0.0000        0.0000        0.0000        0.0000        0.0000        0.0000        0.0000        0.0000        0.0000        0.0000        0.0000        0.0000        0.0000        0.0000        0.0000       18.1247       18.9873       17.8038       18.2915       18.3934       19.7547       18.0119       18.7287       17.7359       16.2646       11.1543        4.9448        3.0787        2.8304        4.3536        5.2644        4.8631        6.0095        3.6172        4.3386        5.3097        5.6699        6.9397        8.5965        9.2002        9.1479        8.4252        9.5984       10.1131        9.9235        8.6472        6.9685        6.0524        5.2588        5.3451        5.2791        5.0961        5.9554        6.2226        4.4964        3.6912        2.6430        1.7903        0.8980        0.7602        0.4975        0.7381        1.0434        1.1122        1.1838        1.2410        1.0778        0.9864        0.9491        0.8776        0.5526        0.4077        0.2909        0.3117        0.0721        0.0502        0.0388        0.0440        0.0560        0.0000        0.0000        0.0000        0.0000        0.0000        0.0000        0.0000        0.0000        0.0000        0.0000        0.0000        0.0000        0.0000        0.0000        0.0000        0.0000        0.0000        0.0000        0.0000        0.0000        0.0000        0.0000        0.0000        0.0000        0.0000        0.0000        0.0000        0.0000        0.0000        0.0000        0.0000        0.0000        0.0000        0.0000        0.0000        0.0000        0.0000        0.0000        0.0000        0.0000        0.0000        0.0000        0.0000        0.0000        0.0000        0.0000        0.0000        0.0000        0.0000        0.0000        0.0000        0.0000        0.0000        0.0000        0.0000        0.0000        0.0000        0.0000        0.9699        1.2593        1.5106        1.6415        1.7415        1.6477        1.6691        1.6006        1.5538        1.7039        1.6778        1.6773        1.5903        1.0121        0.8638        0.9500        1.2512        1.3934        1.7696        1.8890        1.9025        1.6790        1.7213        1.7852        1.8752        1.4888        1.3461        1.3451        1.5056        1.4282        1.7443        1.5864        3.6387        2.2006        2.5108        4.8852        4.1846        4.4153        4.0701        7.1668        8.8494        4.1313        4.7420        5.2527        6.0054        9.0834        9.2204        9.1039        6.9552        9.7025        8.2221        9.1101       10.4183       11.8826       12.9180       13.8683       14.8984       18.1483       20.9979       20.6022       18.5259       13.4890       12.5945       11.6964       12.2483       12.8746       12.7140        9.9026        9.2110       10.5801       10.6587       11.0103       10.7540        9.2253        8.2203        7.8819        7.8380        6.6027        6.8406        7.3845        8.7218        9.4348       10.0536       11.6475        0.0000        0.0000        0.0000        0.0000        0.0000        0.0000        0.0000        0.0000        0.0000        0.0000        0.0000        0.0000        0.0000        0.0000        0.0000
        0.0000        0.0000        0.0000        0.0000        0.0000        0.0000        0.0000        0.0000        0.0000        0.0000        0.0000        0.0000        0.0000        0.0000        0.0000        0.0000        0.0000        0.0000        0.0000        0.0000        0.0000        0.0000        0.0000        0.0000        0.0000        0.0000        0.0000       22.8376       20.9361       17.3222       15.9429       15.9257       14.9556       15.8040       14.5391       13.9782       14.5472       12.2564       10.3118        4.5061        2.7557        2.3474        2.6256        2.1414        2.5628        3.4277        3.1198        3.1826        4.6795        4.4580        3.8633        6.1892        7.8537        7.0937        7.0915        7.9799        8.2124        8.0791        6.9658        5.5951        5.0095        4.2768        3.9357        3.2867        2.5405        2.2714        3.2533        3.2843        2.5526        1.9787        1.4926        1.1117        1.2399        1.5158        1.3079        1.6088        1.1940        1.0993        1.1395        1.1363        1.1403        0.8511        0.7227        0.4173        0.4514        0.2865        0.2767        0.1416        0.0918        0.0802        0.0797        0.1228        0.1353        0.0000        0.0000        0.0000        0.0000        0.0000        0.0000        0.0000        0.0000        0.0000        0.0000        0.0000        0.0000        0.0000        0.0000        0.0000        0.0000        0.0000        0.0000        0.0000        0.0000        0.0000        0.0000        0.0000        0.0000        0.0000        0.0000        0.0000        0.0000        0.0000        0.0000        0.0000        0.0000        0.0000        0.0000        0.0000        0.0000        0.0000        0.0000        0.0000        0.0000        0.0000        0.0000        0.0000        0.0000        0.0000        0.0000        0.0000        0.0000        0.0000        0.0000        0.0000        0.0000        0.0000        0.0000        0.0000        0.0000        0.8237        0.9633        1.2778        1.5319        1.6200        1.6162        1.4989        1.5285        1.4907        1.4341        1.5982        1.5757        1.5431        1.4322        0.9599        1.0520        1.1738        1.4943        1.5334        1.6121        1.7117        1.8317        1.8445        1.8336        1.8786        1.9248        1.5837        1.5320        1.4618        1.5896        1.8277        3.0520        3.7152        4.5660        3.2366        3.3396        3.5636        4.3124        5.0631        5.3292        5.3819        6.0556        5.7623        5.9234        6.5830        7.3130        9.2840       12.3794       11.1672        9.6025        7.3916        8.6234        9.7501       10.9241       12.7198       12.8246       13.3620       14.9558       18.3266       20.2852       19.7418       18.4350       16.7620       16.0118       14.5414       13.6669       12.6009       13.5530       10.4753        9.4673        9.4043        8.8630        7.1815        8.3055        7.9018        6.9480        6.0144        6.1578        5.9526        6.1713        7.1046        8.1150        8.0509        8.6862        0.0000        0.0000        0.0000        0.0000        0.0000        0.0000        0.0000        0.0000        0.0000        0.0000        0.0000        0.0000        0.0000        0.0000        0.0000        0.0000
        0.0000        0.0000        0.0000        0.0000        0.0000        0.0000        0.0000        0.0000        0.0000        0.0000        0.0000        0.0000        0.0000        0.0000        0.0000        0.0000        0.0000        0.0000        0.0000        0.0000        0.0000        0.0000        0.0000        0.0000        0.0000        0.0000        0.0000       22.0648       19.1768       15.1800       11.1415       11.2264       10.1539       11.1431       10.9843        9.4591        7.0889        5.1033        4.5683        2.9497        2.2367        2.4284        2.3512        2.7732        3.5568        2.3274        2.4277        1.7126        1.8408        1.6419        1.8137        2.4490        5.1712        4.7281        4.3787        5.6587        5.7054        4.9836        3.7063        2.9951        3.9611        5.0629        3.6676        2.1082        2.9735        2.3368        4.7086        3.3341        2.6715        2.3001        2.3095        2.9299        2.1144        2.1715        2.3521        1.4777        1.3951        1.3687        1.2495        1.8204        1.4907        0.8564        0.7604        0.7685        0.7963        0.7375        0.5344        0.2830        0.2511        0.2695        0.3347        0.4094        0.5877        0.8010        0.7232        0.5931        0.4104        0.4669        0.6413        0.6471        0.4144        0.0000        0.0000        0.0000        0.0000        0.0000        0.0000        1.2186        1.2527        1.2979        1.3512        0.0000        0.0000        0.0000        0.0000        0.0000        0.0000        0.0000        0.0000        0.0000        0.0000        0.0000        0.0000        0.0000        0.0000        0.0000        0.0000        0.0000        0.0000        0.0000        0.0000        0.0000        0.0000        0.0000        0.0000        0.0000        0.0000        0.0000        0.0000        0.0000        0.0000        0.0000        0.0000        0.0000        0.0000        0.0000        0.0000        0.8499        0.8036        0.8294        0.9777        1.2837        1.4375        1.5500        1.6309        1.7386        1.8410        1.8232        1.6810        1.2997        1.2153        1.0895        0.9516        0.6460        0.6138        0.7051        0.8167        0.9862        1.3012        1.2284        1.2964        1.4374        1.5549        1.7020        1.9505        2.0599        2.0941        2.3845        2.8088        3.3568        4.3356        4.6671        4.4241        4.6355        4.6986        5.1151        6.4121        6.3118        5.7168        5.7326        5.6831        6.4414        6.6337        6.7722        7.6502        6.8179        6.1620        7.3064        6.2680        8.4869        9.5906       10.6617       12.1088       11.8299       12.9232       14.0952       15.4272       15.5795       16.3248       14.5959       14.1478       14.6765       15.2468       15.9515       13.4500       13.5646       12.8825       11.9811       11.5070       10.3231        9.1487        7.4229        6.5203        4.4398        4.6097        4.3822        3.8772        4.4807        5.6958        6.3936        6.5272        7.4120        6.6262        0.0000        0.0000        0.0000        0.0000        0.0000        0.0000        0.0000        0.0000        0.0000        0.0000        0.0000        0.0000        0.0000        0.0000        0.0000        0.0000
        0.0000        0.0000        0.0000        0.0000        0.0000        0.0000        0.0000        0.0000        0.0000        0.0000        0.0000        0.0000        0.0000        0.0000        0.0000        0.0000        0.0000        0.0000        0.0000        0.0000        0.0000        0.0000        0.0000        0.0000        0.0000        0.0000       26.1919       27.8617       19.3673       14.9760       14.1906       12.7402        9.2418        7.5644        9.4941        8.9009        6.2785        3.9646        4.3091        3.2749        4.5992        3.9002        2.6179        3.8088        3.8476        3.4979        1.6303        1.3387        1.0562        0.9398        1.0121        1.2971        3.0190        4.6897        4.9757        5.6240        5.3107        4.0291        3.0822        2.7077        3.6884        2.5797        1.2943        1.5987        1.0878        0.5503        1.1871        2.3863        1.9582        1.6332        1.2868        1.6006        1.0458        0.8352        0.6895        0.6646        0.6119        0.5014        0.4111        0.3900        0.7099        0.9490        0.6195        0.5069        0.5152        0.4724        0.6407        0.3187        0.3575        0.4117        0.4872        0.5931        0.6074        0.6060        0.6331        0.4582        0.4623        0.5235        0.7115        1.0064        1.1775        0.5711        0.4852        0.3742        0.3246        0.3473        0.3300        1.0057        1.1243        1.2014        1.2271        1.3873        1.4245        1.4208        1.4438        0.0000        0.0000        0.0000        0.0000        0.0000        0.0000        0.0000        0.0000        0.0000        0.0000        0.0000        0.0000        0.0000        0.0000        0.0000        0.0000        0.0000        0.0000        0.0000        0.0000        0.0000        1.7760        1.8500        1.8408        2.3743        2.2270        1.4640        1.3831        1.2097        1.0246        0.9473        1.0724        0.7813        0.7463        0.7994        0.9496        1.2643        1.4303        1.5589        1.6499        1.7957        1.8687        1.8431        1.6659        1.2791        1.1174        0.9602        0.8767        0.5871        0.6241        0.6021        0.7629        0.9233        1.1164        1.3095        1.4094        1.6133        1.6051        1.8547        1.9037        2.1061        2.3010        2.6790        3.3115        4.1620        4.8962        4.5957        4.7750        4.9430        5.5374        5.4839        7.3962        6.2685        5.9573        5.6924        7.9203        9.8774        6.8840        6.7359        6.7984        7.5946        8.7775        5.8589        6.8297        8.8021        9.1329        9.7426       10.8301       10.3722       11.4198       15.1006       14.8851       13.4471       13.1314       12.3133       11.9491       11.5603       13.5575       13.7195       14.2650       14.6174       14.2621       13.2271       12.2890       10.5489        9.1990        7.3696        6.3337        4.1025        3.3619        3.1298        3.4157        3.7735        4.1399        4.4908        4.7622        0.0000        0.0000        0.0000        0.0000        0.0000        0.0000        0.0000        0.0000        0.0000        0.0000        0.0000        0.0000        0.0000        0.0000        0.0000        0.0000        0.0000        0.0000
        0.0000        0.0000        0.0000        0.0000        0.0000        0.0000        0.0000        0.0000        0.0000        0.0000        0.0000        0.0000        0.0000        0.0000        0.0000        0.0000        0.0000        0.0000        0.0000        0.0000        0.0000        0.0000        0.0000        0.0000        0.0000        0.0000       23.4742       15.9837       14.0359       12.4559       10.8115        9.3483        7.7546        8.1070        8.6305        7.8270        6.0205        3.9667        2.7580        3.3028        4.6692        3.3949        2.5709        3.4174        2.2033        1.6181        1.4362        0.8050        0.7098        0.6741        0.5615        0.6891        1.0019        2.1138        4.1409        5.8977        5.2416        4.3054        2.9288        3.2634        3.9077        2.1305        1.0676        0.5693        0.3834        0.4264        0.4342        0.3163        0.4839        0.5816        0.7937        0.7224        0.4196        0.5508        0.3401        0.2689        0.2713        0.2736        0.2735        0.1595        0.2528        0.4466        0.3455        0.3760        0.4323        0.5762        0.7448        0.4031        0.4988        0.4840        0.4325        0.5754        0.5966        0.6194        0.6822        0.5652        0.6013        0.6077        0.5738        0.5050        0.4630        0.4248        0.3352        0.1927        0.2417        0.2501        0.2059        0.9355        1.0843        2.0832        2.0461        1.5375        1.3360        1.3393        1.2143        1.2802        1.1971        1.4318        0.0000        0.0000        0.0000        0.0000        0.0000        0.0000        0.0000        0.0000        0.0000        0.0000        0.0000        0.0000        1.4273        1.7025        2.1393        2.1141        2.0262        2.1488        2.2432        1.5519        1.4173        1.3200        1.9365        1.1585        1.1258        1.1031        0.9995        0.8931        0.8550        0.7738        0.7773        0.7807        0.9467        1.2287        1.4334        1.5530        1.5986        1.6766        1.7499        1.7106        1.5727        1.1316        0.9699        0.8526        0.7538        0.5534        0.7057        1.1166        1.6617        1.7396        1.6271        1.8319        1.6840        1.6299        1.8274        1.8567        2.0805        2.1441        2.6177        3.1009        3.8654        5.0916        4.5516        4.6193        4.6444        5.0150        5.4653        6.4647        8.2463        8.1712        6.4674        5.2089        5.3131        5.6773        5.1876        5.5782        6.1690        5.8013        6.2266        6.1880        7.0966        8.9670        9.3552        9.7526       10.0046        9.6635       10.2874       11.6160       11.8703       12.1545       11.3570       11.3610       11.3395       11.1005       10.8367       11.7503       13.8424       14.0976       12.5078       12.3463       11.2147        9.2347        8.7830        7.7532        6.6535        4.5557        3.9912        3.2115        3.2838        0.0000        3.7423        4.5561        4.8862        0.0000        0.0000        0.0000        0.0000        0.0000        0.0000        0.0000        0.0000        0.0000        0.0000        0.0000        0.0000        0.0000        0.0000        0.0000        0.0000        0.0000        0.0000
        0.0000        0.0000        0.0000        0.0000        0.0000        0.0000        0.0000        0.0000        0.0000        0.0000        0.0000        0.0000        0.0000        0.0000        0.0000        0.0000        0.0000        0.0000        0.0000        0.0000        0.0000        0.0000        0.0000        0.0000        0.0000       15.8591       15.9092       15.8613       14.8099       11.7091       12.1938       11.0940        8.4775        9.9127       10.1673        9.0478        7.0435        7.7208        4.2015        2.3991        2.2594        3.7228        4.7662        5.3184        2.9189        1.7251        2.1430        1.4556        0.7295        0.6483        0.6098        0.8048        0.7899        0.9438        1.7011        3.7169        2.8504        3.0354        1.9352        2.0382        1.5768        0.9874        0.8133        0.8144        0.4068        0.4893        0.4633        0.4151        0.4044        0.4851        0.4853        0.6400        1.2502        1.4179        0.7255        0.3592        0.3662        0.3744        0.3757        0.1972        0.1940        0.3190        0.3023        0.3613        0.3630        0.4069        0.5082        0.4771        0.5980        0.5201        0.5070        0.6153        0.6773        0.7244        0.8230        0.6637        0.7259        0.6857        0.6108        0.4060        0.4758        0.3865        0.4241        0.2669        0.1631        0.1999        0.1728        2.4329        1.5021        2.6532        2.1278        1.4918        1.2865        1.2360        1.1902        1.2346        1.1820        0.9119        1.0853        1.1764        0.9987        0.0000        0.0000        0.0000        0.0000        0.0000        0.0000        0.0000        0.0000        1.7050        2.0538        2.2710        1.6136        1.5670        1.8657        1.9429        1.9085        1.2775        1.3584        1.1820        1.2442        1.2019        1.1431        1.2518        1.2448        1.1019        0.9834        0.8196        0.7153        0.7143        0.9022        1.1845        1.3275        1.3941        1.3862        1.4565        1.5115        1.4574        1.2956        1.0082        0.8845        0.7017        0.7086        0.9945        1.2557        1.2795        1.5461        1.4818        1.4137        1.4280        1.2892        1.2195        1.4761        1.7362        2.2247        2.6755        2.8435        3.2826        3.8613        4.5954        4.0999        4.1996        4.3941        4.6203        5.0237        5.7298        6.0882        5.9543        5.9890        5.5659        5.6716        6.5159        5.3670        5.5650        5.9017        6.5932        5.9554        6.3477        7.4664        9.2770        9.3133        9.5684        9.8121        9.5149       10.4917       10.0145       10.3218       10.6317       11.0220       10.9163       10.6903       10.2452       10.2314       10.5265       10.5040       11.5270       11.6476       11.8587       11.0481        9.6700        9.3325        8.5942        7.5497        5.1305        4.8052        0.0000        0.0000        0.0000        0.0000        0.0000        0.0000        0.0000        0.0000        0.0000        0.0000        0.0000        0.0000        0.0000        0.0000        0.0000        0.0000        0.0000        0.0000        0.0000        0.0000        0.0000        0.0000        0.0000        0.0000
        0.0000        0.0000        0.0000        0.0000        0.0000        0.0000        0.0000        0.0000        0.0000        0.0000        0.0000        0.0000        0.0000        0.0000        0.0000        0.0000        0.0000        0.0000        0.0000        0.0000        0.0000        0.0000       17.6503       18.8465       18.6916       17.0968       17.5565       20.6478       17.6397       11.1900        8.3830        7.1311        5.7013        6.0061        6.6709        9.6687        6.5256        4.0743        5.2949        3.3154        4.8242        4.3705        4.4936        3.4391        2.6878        4.1338        5.0559        3.4929        2.7797        2.0186        1.5533        1.7953        1.4097        1.5685        1.5167        1.3546        1.3781        1.8768        1.8240        2.9085        1.9947        1.2364        0.5960        0.4256        0.4400        0.4663        0.5601        0.4143        0.5090        0.4576        0.5488        0.8298        0.8931        0.5920        0.2742        0.3509        0.9310        0.7340        0.3753        0.3746        0.4020        0.4490        0.4965        0.5333        0.5833        0.6954        0.7204        0.5570        0.5773        0.5533        0.5854        0.6077        0.5993        0.5945        0.5848        0.6036        0.6031        0.6024        0.5943        0.6358        0.6274        0.6418        0.6238        0.1580        0.1348        0.1456        1.8019        3.5985        4.3086        2.9408        1.8350        0.9180        0.9115        1.1048        1.0660        0.7507        0.6373        0.4503        0.4870        0.4997        0.5744        0.6882        0.6017        0.7426        1.4264        0.4966        0.4715        0.7640        1.1183        1.1663        1.5260        1.3257        0.7991        0.9395        1.2976        0.9731        0.6435        0.6843        0.6675        0.7288        0.7979        0.6766        0.6957        0.7342        0.7250        0.7349        0.5281        0.3719        0.3253        0.3760        0.7488        0.9649        0.9700        1.0179        1.0172        1.0507        1.0832        1.0537        0.9193        0.6847        0.5445        0.4547        0.4021        0.2374        0.2872        0.2177        0.2810        1.0282        1.3355        1.5152        1.3947        0.9663        1.0325        1.1930        1.5317        1.9653        2.0573        2.3888        2.7431        3.0250        3.2563        3.5198        3.8773        3.8367        4.6114        4.9947        5.3497        4.6762        3.9775        4.0808        3.9353        4.3155        4.3702        4.8610        5.2917        6.0689        6.0864        7.2203        7.9830        9.4335        9.7663       10.2041       10.3478        9.6803       10.1099       10.1734       10.3001       10.4759       10.6313       10.5549       10.9438       11.3587       11.2911       10.6945       10.9330       11.9243       12.1085       12.0098       11.8410       12.5401       12.4452       11.9301       10.8405        7.6005        0.0000        0.0000        0.0000        0.0000        0.0000        0.0000        0.0000        0.0000        0.0000        0.0000        0.0000        0.0000        0.0000        0.0000        0.0000        0.0000        0.0000        0.0000        0.0000        0.0000        0.0000        0.0000        0.0000        0.0000        0.0000
        0.0000        0.0000        0.0000        0.0000        0.0000        0.0000        0.0000        0.0000        0.0000        0.0000        0.0000        0.0000        0.0000        0.0000        0.0000        0.0000        0.0000        0.0000       14.8022       15.8191       17.7739       18.8892       15.7039       16.5056       18.1169       18.3932       18.0549       21.5053       14.6317        8.4058        6.4010        6.9059        4.5596        5.4434        4.5098        4.1874        4.2395        2.4584        4.0335        3.6697        2.6149        2.7430        1.9655        2.7657        6.5826        5.4960        6.9747        4.4758        2.8046        2.4502        1.8389        2.6377        1.6834        1.2664        0.9588        0.7105        0.7154        0.6641        0.6714        0.7019        0.7609        0.7397        0.6675        0.7209        0.4976        0.4285        0.4461        0.1943        0.2852        0.3283        0.1402        0.2420        0.3570        0.2320        0.0806        0.2555        0.6655        0.5318        0.3858        0.4749        0.4973        0.5016        0.5441        0.6239        0.6872        0.7252        0.7400        0.6105        0.6696        0.7128        0.6776        0.6851        0.6567        0.6368        0.6365        0.6306        0.6231        0.6320        0.6377        0.7415        0.7203        0.7129        0.6863        0.2012        0.2102        0.2076        0.3330        0.7296        1.2967        0.8902        1.5162        2.0657        0.8813        1.5120        3.0864        0.9958        0.3183        0.3561        0.7975        0.9190        1.2403        1.1931        1.8978        1.4316        0.9926        0.7560        1.0889        0.7662        1.0787        2.0064        1.2958        0.3834        0.8412        0.7612        0.4279        0.4490        0.4977        0.5151        0.6902        0.5607        0.5358        0.6726        0.8008        0.5558        0.5022        0.4333        0.3805        0.2400        0.2320        0.3099        0.4163        0.6945        0.7843        0.8441        0.8475        0.8578        0.8620        0.8145        0.7055        0.5138        0.4243        0.3742        0.3302        0.1887        0.1279        0.2024        0.3451        1.0184        1.2819        1.4608        1.3413        0.8891        0.8555        1.0498        1.4907        1.8808        2.0347        2.2826        2.4476        2.7080        2.9279        3.1865        3.5165        3.7712        3.8452        4.4420        4.6477        3.6306        3.7722        3.7117        4.6202        4.3143        4.7315        4.6975        5.1010        7.6233       10.0003       10.1955        8.3534        9.4368        9.9231       10.2295       10.2842        9.7789        9.9472       10.1464       10.4865       10.4335       10.3062       10.6374       11.0219       10.9963       10.7189       10.4264       10.5200       11.5812       11.7834       12.0215       12.4629       13.4274       13.4842        0.0000        0.0000        0.0000        0.0000        0.0000        0.0000        0.0000        0.0000        0.0000        0.0000        0.0000        0.0000        0.0000        0.0000        0.0000        0.0000        0.0000        0.0000        0.0000        0.0000        0.0000        0.0000        0.0000        0.0000        0.0000        0.0000        0.0000        0.0000
        0.0000        0.0000        0.0000        0.0000        0.0000        0.0000        0.0000        0.0000        0.0000        0.0000        0.0000        0.0000        0.0000        0.0000        0.0000       17.5406       17.5209       15.0375       13.5738       15.9257       14.1120       13.4242       12.9038       16.0950       17.4449       19.4245       17.7750       22.0715       16.6223       12.6687       11.2052        8.4672        7.0729        6.1131        3.4548        2.1783        1.7731        1.5422        1.4924        2.8977        1.0169        0.7587        1.1362        3.6302        3.1351        6.5250        2.2314        2.2530        2.6714        5.5315        5.3268        2.4253        1.8888        1.3447        0.9980        0.5522        0.5486        0.4304        0.3870        0.3942        0.3997        0.3341        0.3409        0.2811        0.3431        0.3541        1.1167        0.3096        0.2091        0.3368        0.1764        0.0515        0.0248        0.0358        0.0711        0.1904        0.3800        0.7793        0.7727        0.8610        0.7922        0.7126        0.6912        0.7229        0.7522        0.7722        0.7754        0.6639        0.7036        0.7667        0.7491        0.7025        0.6767        0.7086        0.6766        0.6686        0.6908        0.6704        0.6970        0.7786        0.7786        0.7665        0.7184        0.4470        0.2721        0.2687        0.2866        0.7460        0.8143        2.1868        1.8858        1.3549        1.2730        0.8403        1.2845        1.6627        2.0974        1.6052        1.4274        1.6007        1.0922        1.5280        1.1519        0.5514        0.4620        0.5701        0.2083        0.1855        0.2015        0.5975        0.5931        1.0942        1.2452        1.0800        0.8745        0.3572        0.3486        0.4091        0.5799        0.6021        0.4763        0.4377        0.4062        0.4071        0.3719        0.3385        0.2967        0.1965        0.1612        0.1991        0.2986        0.6412        0.7554        0.8154        0.7885        0.7827        0.7566        0.7096        0.6111        0.4031        0.3721        0.3246        0.2258        0.2039        0.1938        0.2669        0.3455        0.9298        1.1498        1.2636        1.2060        0.7969        0.7708        0.8491        1.1596        1.4345        1.5804        1.7880        2.0664        2.2958        2.5766        2.8050        2.9527        3.4170        3.4320        3.6072        3.8157        3.2209        3.3892        3.5600        4.0513        4.2127        4.3639        4.6236        5.8734        8.7556        9.9153        8.4534        7.6609        9.3513        9.8915       10.2648       10.3424       10.5607       11.0021       11.3138       11.6330       10.9403       10.2138        9.9155        9.8048        9.7705        9.6380        9.6081        0.0000       10.9742       11.5443       11.9703       12.1778       13.0139       13.2312        0.0000        0.0000        0.0000        0.0000        0.0000        0.0000        0.0000        0.0000        0.0000        0.0000        0.0000        0.0000        0.0000        0.0000        0.0000        0.0000        0.0000        0.0000        0.0000        0.0000        0.0000        0.0000        0.0000        0.0000        0.0000        0.0000        0.0000        0.0000
        0.0000        0.0000        0.0000        0.0000        0.0000        0.0000        0.0000        0.0000        0.0000        0.0000        0.0000        0.0000        0.0000       13.1199       15.6152       15.4922       16.1073       17.4886       18.6908       19.8284       16.7650       15.9120       11.8689       11.9708       13.9978       16.3474       14.9515       15.0207       14.0475        8.7191        8.7346        6.9821        7.0458        1.9141        1.8701        2.3518        1.5827        1.3712        1.0783        1.6013        3.1422        2.3884        4.4494        6.4097        2.3148        3.1464        3.5851        2.1956        2.1214        2.6505        2.5667        1.9569        2.7866        4.1177        2.6652        0.5323        0.3644        0.3051        0.3117        0.2936        0.3553        0.2836        0.2638        0.2839        0.7930        1.0957        1.0449        0.8881        1.0188        1.1461        0.4164        0.0171        0.0156        0.0796        0.0727        0.4106        0.7036        1.1688        1.5489        1.3177        1.3295        1.1354        0.9467        0.8059        0.8030        0.7743        0.8086        0.6499        0.7479        0.8581        1.0599        0.7795        0.8434        0.8627        0.9120        0.8274        0.8241        0.8150        0.7542        0.8284        0.8165        0.7987        0.7469        0.4175        0.4458        0.4192        0.4546        0.8938        0.9456        1.6983        1.3131        1.1999        0.8852        0.7074        0.7006        1.2837        1.6809        1.3001        1.4281        2.4070        1.6833        0.6096        0.5932        0.8246        1.2604        0.6310        0.2788        0.4567        0.4785        0.2729        0.2015        0.6818        0.5230        0.8812        0.8457        0.4116        0.2436        0.3407        0.3970        0.7092        0.6704        0.5496        0.4013        0.4685        0.3396        0.3060        0.2886        0.1682        0.1522        0.2111        0.3154        0.7045        0.8761        0.9233        0.8579        0.8032        0.7233        0.6365        0.5320        0.3525        0.2694        0.2020        0.2168        0.1886        0.1526        0.1560        0.2537        0.7892        1.0023        1.0349        0.9544        0.6706        0.6929        0.6837        0.8186        1.1384        1.3300        1.5299        1.7463        1.9102        2.1157        2.2955        2.5407        2.7469        2.8242        3.0450        3.1330        3.0291        4.1473        4.3968        4.2745        4.5329        4.4063        5.0082        6.6104        7.9606        8.6299        8.4716        8.6637        9.9944       10.5607        9.8021        9.8208        9.6095       11.7772       10.7829        9.8391        9.6097        9.7600        9.7021        9.4361        9.2397        8.9873        0.0000        0.0000        0.0000        0.0000        0.0000        0.0000        0.0000        0.0000        0.0000        0.0000        0.0000        0.0000        0.0000        0.0000        0.0000        0.0000        0.0000        0.0000        0.0000        0.0000        0.0000        0.0000        0.0000        0.0000        0.0000        0.0000        0.0000        0.0000        0.0000        0.0000        0.0000        0.0000        0.0000        0.0000        0.0000        0.0000
        0.0000        0.0000        0.0000        0.0000        0.0000        0.0000        0.0000        0.0000        0.0000       16.1253        0.0000        0.0000       17.7749       15.1788       13.2432       13.9481       17.5440       16.5479       16.7973       19.1782       19.2646       14.7301       12.1516       11.5295       10.8556       10.2246        8.9912        7.6773        6.2103        3.7851        2.9863        1.4773        2.1059        1.1256        0.6998        1.1854        1.0351        0.9968        1.6429        2.1239        4.5963        4.1376        5.7217        8.0662        2.5020        0.9105        0.1712        0.5210        0.5310        0.5086        0.4671        0.9092        0.9068        0.8405        0.4444        0.5307        0.4569        0.2078        0.2466        0.2850        0.4012        0.2179        0.2400        0.2876        0.4087        0.4736        0.4683        0.5276        1.0242        0.4355        0.0320        0.0498        0.0200        0.0445        0.0543        0.1372        0.2604        0.7966        1.2850        1.1943        1.1467        0.7770        0.6334        0.5333        0.5300        0.5407        0.5468        0.5257        0.5934        0.7320        0.7297        1.1284        1.0761        1.1056        1.2184        0.9185        1.1410        0.9395        0.9262        0.7558        0.6732        0.6496        0.6234        0.5939        0.4960        0.5488        0.6260        0.9662        1.0061        2.5366        2.3413        1.0018        0.9950        0.8885        0.8281        1.0293        0.7986        0.2837        0.5508        0.3696        0.5407        0.8395        0.4837        0.7350        0.2925        0.7143        1.4185        1.2046        1.0280        0.3483        0.5224        0.4265        0.1696        0.3701        0.2055        0.1074        0.1267        0.6537        0.5471        0.4101        0.6618        0.4614        0.4299        0.3088        0.2852        0.2538        0.2450        0.1651        0.1546        0.2118        0.3359        0.9156        1.1593        1.2156        1.0841        0.8091        0.6903        0.5783        0.4664        0.2504        0.1888        0.0223        0.0137        0.2971        0.3271        0.3999        0.5002        0.3752        0.4997        0.4391        0.4308        0.4681        0.4418        0.4950        0.6270        1.0938        1.2938        1.4714        1.6283        1.3846        1.5766        1.8073        2.3107        2.1853        2.0350        2.2872        2.4027        2.6284        2.8611        3.3669        3.1035        4.2155        4.9768        7.5158        8.4266        7.8971        8.5817        9.2456        8.0920        8.1620        8.0767        8.1683        7.9406        9.0583        9.1387        9.3602        9.5987       11.4303       11.7179       11.5079       10.8973        8.9840        0.0000        0.0000        0.0000        0.0000        0.0000        0.0000        0.0000        0.0000        0.0000        0.0000        0.0000        0.0000        0.0000        0.0000        0.0000        0.0000        0.0000        0.0000        0.0000        0.0000        0.0000        0.0000        0.0000        0.0000        0.0000        0.0000        0.0000        0.0000        0.0000        0.0000        0.0000        0.0000        0.0000        0.0000        0.0000        0.0000        0.0000
        0.0000        0.0000        0.0000        0.0000        0.0000       22.8104       17.4561       16.4319       14.9590       12.8434       18.9017       24.8922       17.9662       16.9930       22.6624       18.4579       19.7517       16.4650       17.9151       23.4267       22.1106       17.5106       12.4811       10.2449        9.5724        7.8671        6.7411        3.9466        2.9220        3.3215        4.6791        4.9428        2.3035        0.6349        1.5583        1.4805        0.7052        0.8261        3.1065        5.6705        4.8846        4.4457        4.2588        1.1001        1.8585        3.0193        0.5938        0.6562        0.5211        0.5009        0.4947        0.3683        0.2990        0.2657        0.2361        0.2830        0.1645        0.1309        0.1303        0.2244        0.2509        0.2199        0.2281        0.2164        0.2016        0.2244        0.2849        0.1599        0.2362        0.2175        0.0778        0.0485        0.0464        0.0281        0.0634        0.1095        0.3470        0.8001        1.6601        1.2007        1.1526        1.1927        1.2182        1.0990        0.7620        0.6439        0.6363        0.7356        1.1934        1.2951        1.6653        1.0687        1.3119        1.4131        1.6443        1.3841        1.5883        1.2986        1.0080        0.8525        0.6791        0.5332        0.5100        0.4176        0.6295        0.5940        0.9878        1.1263        1.3898        1.2728        1.6616        1.0205        0.9965        1.2284        1.3700        0.3471        0.2945        0.2614        0.2823        0.3491        0.5998        0.9408        1.5310        2.0003        2.3122        1.4533        1.7554        0.6816        1.2006        0.5581        1.5888        0.9394        0.7599        0.4889        0.1524        0.1495        0.5385        0.3251        0.1728        0.2830        0.3406        0.5522        0.4800        0.4785        0.2577        0.2278        0.2228        0.1660        0.1657        0.2186        0.3583        0.9873        1.2597        1.3139        1.1555        0.8687        0.7190        0.6082        0.4552        0.0886        0.0938        0.5362        0.0701        0.3222        0.4281        0.4272        0.4386        0.2982        0.2845        0.2928        0.2892        0.3166        0.3061        0.3765        0.5048        0.9015        1.0837        1.2124        1.2820        1.1317        1.2936        1.3357        1.4642        1.4740        1.4972        1.6892        2.2288        2.0120        2.1723        2.5752        3.0269        5.0950        0.0000        0.0000        8.1073        7.7400        8.6303        8.7252        8.0718        7.3699        7.4717        7.4402        7.6975        8.4455        8.9143        9.2461       10.0490       11.3345       11.8024       11.5669       10.8873        0.0000        0.0000        0.0000        0.0000        0.0000        0.0000        0.0000        0.0000        0.0000        0.0000        0.0000        0.0000        0.0000        0.0000        0.0000        0.0000        0.0000        0.0000        0.0000        0.0000        0.0000        0.0000        0.0000        0.0000        0.0000        0.0000        0.0000        0.0000        0.0000        0.0000        0.0000        0.0000        0.0000        0.0000        0.0000        0.0000        0.0000        0.0000
        0.0000        0.0000        0.0000        0.0000       31.1664       24.2732       19.6481       12.2682       11.7927       16.2623       19.1820       19.7507       20.0998       18.3652       16.5237       16.9770       16.1949       14.5249       15.1882       18.9184       18.2801       13.6934       12.2193       11.2291        9.7569        7.6086        6.8678        6.5936        6.9534        5.2322        2.9864        2.7214        4.0413        1.6478        2.1699        0.6958        0.6530        0.8502        0.5839        0.5103        0.5355        0.5462        0.5901        0.2480        0.5166        0.6128        0.6685        0.7495        0.6168        0.4870        0.3953        0.3289        0.2640        0.3607        0.4896        0.1308        0.1104        0.1049        0.1154        0.1806        0.1797        0.1988        0.2544        0.2332        0.2404        0.2000        0.2002        0.0734        0.8069        0.4490        0.3138        0.0728        0.0816        0.0571        0.8629        2.0901        2.5805        3.3440        3.1040        1.2350        1.1637        1.4193        1.4491        1.3149        1.4513        1.3333        1.2632        1.2463        1.4368        2.1235        2.3720        1.2090        1.1643        1.3017        1.6792        1.4087        1.7598        1.8757        1.8307        1.7443        1.0925        0.7907        0.5952        0.6014        0.6327        0.7589        1.1043        1.4717        1.9893        1.4809        1.3134        1.0458        1.3034        1.5878        0.8969        0.4697        0.4023        0.3077        0.4664        0.9072        1.4027        1.7956        2.5508        1.5168        0.6763        0.8135        1.1176        0.3451        1.4866        2.0902        1.1410        0.4381        0.5802        0.5611        0.5094        0.6687        0.5752        0.6333        0.5410        0.6186        0.7585        0.4186        0.8812        2.0361        1.4721        1.3499        0.3867        0.5778        0.2216        0.2921        0.4100        1.0801        1.3151        1.3342        1.1347        0.7862        0.6032        1.0113        0.5756        0.0941        0.1506        0.1548        0.2388        0.4582        0.4875        0.3813        0.3718        0.2440        0.2111        1.3600        0.7908        0.2424        0.2610        0.3258        0.4346        0.7608        0.8980        1.0324        1.0887        1.3373        1.0258        1.0840        1.1064        1.2421        1.2558        1.5145        1.7212        1.7439        2.0218        3.0008        5.4433        0.0000        0.0000        0.0000       24.7042        7.4924        7.8510        8.3188        7.6162        6.8460        6.8021        6.8857        7.2298        8.1943        9.1115        9.2760        9.4538       11.4402        0.0000        0.0000        0.0000        0.0000        0.0000        0.0000        0.0000        0.0000        0.0000        0.0000        0.0000        0.0000        0.0000        0.0000        0.0000        0.0000        0.0000        0.0000        0.0000        0.0000        0.0000        0.0000        0.0000        0.0000        0.0000        0.0000        0.0000        0.0000        0.0000        0.0000        0.0000        0.0000        0.0000        0.0000        0.0000        0.0000        0.0000        0.0000        0.0000        0.0000        0.0000
        0.0000        0.0000       41.5891       33.6832       29.7034       15.9190       15.1775       13.5310       15.0708       15.7003       17.0926       14.6430       12.7100       15.7230       19.5876       19.2373       19.0279       17.1922       15.8042       16.1619       12.4280       12.3710       11.8531        9.4477        8.5473        8.7264        5.4346        2.3196        3.0319        4.1449        2.9496        2.1610        0.9406        1.2693        2.4393        0.8971        0.6538        0.7078        0.5174        0.4734        0.5034        0.5739        0.5748        0.2084        0.2429        0.2350        0.1576        0.5163        0.5340        0.6334        0.5698        0.9237        0.5441        0.2490        0.2342        0.1722        0.1802        0.1721        0.1731        0.2053        0.2286        0.3565        0.7690        0.4878        1.2018        0.8246        0.5234        0.1556        0.4257        0.3265        0.2223        0.1073        0.3613        0.8020        1.0967        1.3379        2.3024        3.1607        2.3539        1.2285        1.4725        1.4090        1.6484        1.5912        1.9904        2.1330        1.4833        0.8728        1.0456        0.9206        1.0987        0.8778        0.9510        1.2819        0.9491        0.9942        1.1671        1.9545        2.0947        1.9143        1.7386        2.2012        1.8307        2.3039        2.3741        2.3264        2.4694        1.4285        1.2440        1.2366        1.1655        1.3041        0.9450        0.8363        0.6057        0.4068        0.3582        0.9184        0.3856        0.4756        0.9344        1.1199        1.5723        1.5458        1.2439        1.5053        3.2787        1.1739        0.6933        0.6069        0.8407        0.6923        0.9407        0.8903        0.7636        0.6836        0.5740        0.2779        0.3905        0.7797        0.9084        1.5412        2.5353        2.8755        1.2348        0.8537        0.8597        0.7462        0.5168        0.3200        0.4239        1.0554        1.3089        1.3857        1.2110        0.8616        0.6397        0.5424        0.5394        0.2101        0.3115        0.3454        0.3311        0.7053        0.5318        0.2859        0.2640        0.1799        0.1888        1.4015        0.2673        0.3386        0.3252        0.3793        0.5277        0.7215        0.7230        0.7845        0.8037        0.9442        1.2088        1.3055        1.3783        1.8017        2.1021        2.2555        2.1790        2.5961        2.6478        5.1902        0.0000        0.0000        0.0000       20.9480        6.5288        6.2133        6.4462        6.7212        6.7674        6.6126        6.5721        6.8645        7.0752        8.1920        8.8189        9.0104        9.2289        0.0000        0.0000        0.0000        0.0000        0.0000        0.0000        0.0000        0.0000        0.0000        0.0000        0.0000        0.0000        0.0000        0.0000        0.0000        0.0000        0.0000        0.0000        0.0000        0.0000        0.0000        0.0000        0.0000        0.0000        0.0000        0.0000        0.0000        0.0000        0.0000        0.0000        0.0000        0.0000        0.0000        0.0000        0.0000        0.0000        0.0000        0.0000        0.0000        0.0000        0.0000        0.0000
        0.0000       28.7321       28.3406       37.8187       25.1015       15.7305       24.7567       18.1095       23.0319       22.3586       22.1213       21.1887       22.4155       20.2728       18.5152       15.6565       14.3717       13.6284       14.2686       14.0942        9.7391        6.9897        9.3114       11.4194        9.2017        9.7650        7.9803        9.6754        9.8032        9.0007        7.1739        6.6218        2.1890        3.1613        2.2060        0.7558        0.3831        0.5772        0.5338        0.5172        0.6489        0.9069        0.8123        1.3416        0.7793        0.6995        0.6147        0.2095        0.0798        0.6447        0.4657        0.7464        0.4323        0.2390        0.3990        0.7028        0.4454        0.4969        0.4738        0.4388        0.4889        0.8991        1.4452        0.7784        1.0325        0.7517        0.4410        0.2703        0.2430        0.3170        0.5195        0.4536        0.3329        0.3704        0.5031        0.5494        0.7076        1.1682        1.4995        1.0995        1.2707        1.0774        1.0606        0.9441        1.2122        1.3674        1.2555        1.2257        1.3304        0.8900        0.9328        0.8463        0.7830        0.9072        0.9639        1.0084        1.2064        1.8165        2.0800        1.6710        2.2706        3.1969        3.0739        2.4738        3.3555        1.5348        1.2601        1.6576        1.4040        0.7165        0.8064        1.0638        1.0975        1.0581        0.5594        0.4195        0.5195        1.4748        0.6984        0.4176        0.3720        0.7496        2.4448        2.2707        1.6855        1.8761        3.2384        1.4381        0.9578        0.9784        1.7935        0.5512        0.2145        0.5180        0.8419        0.3922        0.4120        0.8452        1.1536        1.1256        0.9346        0.6619        0.6555        0.5814        0.4771        0.4899        0.9333        0.6313        0.5213        0.5994        0.7533        1.0078        1.2246        1.2804        1.0334        0.1500        0.1324        0.2280        0.2468        0.8461        0.9564        0.9396        0.9402        0.3468        0.3367        0.0303        0.0877        0.0282        0.0230        0.0331        0.0344        0.0342        0.0248        0.0254        0.1045        0.2758        0.1352        0.7567        0.1595        0.3178        0.9246        0.1776        0.2421        0.4155        0.5352        0.5852        0.6514        2.8169        0.0000        0.0000        0.0000        0.0000        8.8818        2.7875        3.1127        4.3399        4.6017        5.0410        5.3339        6.3167        6.4323        6.6966        7.0982        9.2646        9.8167        9.9445        0.0000        0.0000        0.0000        0.0000        0.0000        0.0000        0.0000        0.0000        0.0000        0.0000        0.0000        0.0000        0.0000        0.0000        0.0000        0.0000        0.0000        0.0000        0.0000        0.0000        0.0000        0.0000        0.0000        0.0000        0.0000        0.0000        0.0000        0.0000        0.0000        0.0000        0.0000        0.0000        0.0000        0.0000        0.0000        0.0000        0.0000        0.0000        0.0000        0.0000        0.0000        0.0000        0.0000
        0.0000       27.9732       30.9174       39.2599       13.4131       20.3531       23.8929       24.9611       23.7275       21.2038       19.9150       22.0351       20.3410       18.4482       17.1307       13.0113       11.6393       11.6191       10.9873        8.8905        7.4435        8.7886        9.3030       10.5044        9.5908        7.3028        7.5704        6.1389        6.2565        2.8232        5.8489        7.3084        2.9022        2.0515        2.0958        0.7275        0.4930        0.5689        0.7205        0.6004        0.8877        0.8368        1.2803        1.4427        0.9222        0.4890        0.7074        0.2205        0.2629        0.1151        0.0660        0.5117        0.9935        0.6974        0.3691        0.4757        0.4536        0.9330        1.0034        0.7316        1.0441        1.5455        1.5312        0.7119        0.6526        0.6473        0.4896        0.4625        1.2695        1.7572        1.8798        0.6830        0.8226        1.0018        1.1395        0.4820        0.6994        1.0034        0.9934        0.8338        1.1395        1.2903        1.8235        0.7892        0.9205        1.0657        1.1851        0.8416        0.7949        0.8247        0.9648        0.9750        1.0840        1.1726        1.1173        0.9919        1.2014        1.4651        1.6072        2.5816        1.7354        1.5279        0.9769        0.9106        2.3126        2.6757        1.1636        2.1241        2.5924        1.2592        1.1500        1.6109        1.0489        1.4697        1.5228        1.7730        1.7010        0.6853        0.4760        0.6995        0.5042        0.8509        0.9794        1.0160        0.8844        1.3132        0.9581        0.6760        0.6932        1.2924        1.6385        0.3259        0.3554        0.2877        0.8168        0.9493        1.0947        2.5761        2.8898        2.0773        1.5920        1.1417        1.0313        1.1693        1.1558        0.8265        0.7319        1.0733        0.6961        0.7375        0.8186        1.4704        1.4247        1.2681        1.2458        0.2742        0.2186        0.2607        0.3484        1.0416        1.2336        1.2277        1.0883        0.3633        0.3391        0.0965        0.0367        0.0320        0.0280        0.0232        0.0171        0.0219        0.0154        0.0093        0.0172        0.0392        0.3440        0.4682        0.0509        0.5542        0.9296        0.1692        0.1910        0.2794        0.4037        0.5772        0.0000        0.0000        0.0000        0.0000        0.0000        9.2138        3.6111        3.3722        3.5635        4.4241        5.3709        4.8132        4.4723        5.9026        6.1808        6.6774        7.5024        9.6728        0.0000        0.0000        0.0000        0.0000        0.0000        0.0000        0.0000        0.0000        0.0000        0.0000        0.0000        0.0000        0.0000        0.0000        0.0000        0.0000        0.0000        0.0000        0.0000        0.0000        0.0000        0.0000        0.0000        0.0000        0.0000        0.0000        0.0000        0.0000        0.0000        0.0000        0.0000        0.0000        0.0000        0.0000        0.0000        0.0000        0.0000        0.0000        0.0000        0.0000        0.0000        0.0000        0.0000        0.0000        0.0000
       21.8291       28.4215       27.7077       24.5701       22.7193       22.1859       23.9165       25.4604       20.9661       21.5198       19.3451       20.5309       17.9052       16.1580       13.8529       12.3797       10.8314        9.3780       10.4114        8.9625        8.3701        8.6276        6.6784        5.5131        3.2404        3.2406        2.3734        1.5834        1.6191        1.7153        1.8013        2.3527        0.8650        0.5712        0.3607        1.1025        1.3627        2.7401        1.1909        1.0412        0.6560        0.7014        1.1663        1.1861        1.0977        0.8912        1.1552        1.3341        1.0247        1.0497        0.6235        0.3669        0.7110        1.3802        0.4101        1.9643        2.0403        2.5698        2.0727        0.9226        1.0967        1.0994        1.6319        0.7647        0.7242        0.7222        1.0661        1.7339        5.8467        5.5169        1.2704        0.5064        1.1195        1.3337        1.0306        0.4258        0.9287        1.0150        1.5017        1.4475        0.9864        1.3711        1.1138        1.0829        1.2483        1.7017        1.3965        0.9743        0.8952        0.9311        1.0570        1.1107        1.1027        1.0962        1.1260        1.0616        1.3073        1.3057        1.6545        1.5378        1.5746        1.0961        1.0143        1.0145        1.2104        1.2693        3.5489        6.6607        4.1302        1.9329        1.8028        2.4139        2.3994        1.6250        0.9996        1.1599        1.1319        1.1624        0.6308        0.5327        0.5196        0.5335        0.6213        0.7062        0.7566        1.0350        1.0820        1.1510        1.3087        1.0872        1.6980        1.3267        0.9932        0.8973        0.7890        0.7133        1.3759        2.5916        2.4132        1.5963        1.6950        0.9209        0.7850        0.9943        1.0227        1.1609        1.5244        1.1786        1.2524        1.2282        0.8899        1.5877        1.5516        1.3864        1.0685        0.3199        0.1948        0.2157        0.2842        0.9388        1.1569        1.2207        1.1303        0.4319        0.3802        0.1216        0.0865        0.0779        0.0113        0.0123        0.0053        0.0143        0.0000        0.0000        0.0000        0.0168        0.2977        0.0700        0.0268        0.5573        0.4789        0.1347        0.1992        0.4604        0.5528        0.0000        0.0000        0.0000        0.0000        0.0000        0.0000        6.7089        4.0039        4.4179        4.6574        5.0085        4.6032        4.7141        5.3427        6.3281        6.6656        0.0000        0.0000        0.0000        0.0000        0.0000        0.0000        0.0000        0.0000        0.0000        0.0000        0.0000        0.0000        0.0000        0.0000        0.0000        0.0000        0.0000        0.0000        0.0000        0.0000        0.0000        0.0000        0.0000        0.0000        0.0000        0.0000        0.0000        0.0000        0.0000        0.0000        0.0000        0.0000        0.0000        0.0000        0.0000        0.0000        0.0000        0.0000        0.0000        0.0000        0.0000        0.0000        0.0000        0.0000        0.0000        0.0000        0.0000        0.0000
        9.3741       12.1441       17.3965       26.5276       12.3165       16.7484       14.5238       16.4024       19.0037       17.6659       16.9232       23.5881       22.9333       16.0116       14.1171       12.7965        9.9762        7.3237        7.0048        6.2100        7.0070        5.4101        4.0619        3.0251        3.0151        2.5134        2.0433        1.1786        1.4435        3.2223        4.8405        5.2713        0.7228        0.7973        3.8702        2.1278        1.3342        1.4964        0.9354        0.8816        0.8615        1.1923        1.3575        0.9098        1.2029        2.2100        1.7903        2.4638        1.2524        2.3576        0.9463        0.5826        0.8651        0.7586        1.2239        2.1071        2.2126        2.5709        2.8892        1.3414        1.9617        2.6587        3.6402        3.8754        3.2731        1.6304        1.6806        1.7961        2.4417        2.2296        1.6523        1.9585        1.4204        1.0805        0.7945        1.1043        2.0095        2.0629        1.7165        0.5799        0.4630        0.5366        0.9047        0.7445        0.8002        0.9995        1.0777        1.0554        1.0923        1.5772        1.8076        1.5996        1.2814        1.2408        1.2207        1.2259        1.5612        1.5182        1.5819        1.7645        1.7898        1.8695        1.4002        1.5174        1.8236        2.8605        3.2282        4.2710        4.9191        4.0645        3.0797        1.6135        1.0349        2.0441        2.0507        1.4262        0.6459        0.7358        0.4804        0.5114        1.2889        5.7384        2.5988        0.7161        0.7220        0.7700        0.9412        1.5980        2.8344        0.9404        0.9084        0.5444        1.0028        0.6469        0.3304        0.3444        0.6587        0.9465        1.0609        0.6609        4.5652        0.4360        0.5177        0.5590        0.6577        0.4312        0.5862        0.6605        0.7260        0.7816        0.9195        1.6333        1.9101        1.6625        1.2860        0.4103        0.3255        0.2111        0.1800        0.7795        0.9604        1.0412        0.8232        0.2761        0.1106        0.1850        0.1060        0.0889        0.0000        0.0000        0.0048        0.0131        0.0135        0.0552        0.2132        0.2370        0.1161        0.0624        0.0162        0.0740        0.0852        0.1060        0.3950        0.4816        0.0000        0.0000        0.0000        0.0000        0.0000        0.0000        2.1300        2.2539        2.7581        2.7075        3.6397        4.4592        5.1083        7.9099       11.5113        6.7525        6.7429        0.0000        0.0000        0.0000        0.0000        0.0000        0.0000        0.0000        0.0000        0.0000        0.0000        0.0000        0.0000        0.0000        0.0000        0.0000        0.0000        0.0000        0.0000        0.0000        0.0000        0.0000        0.0000        0.0000        0.0000        0.0000        0.0000        0.0000        0.0000        0.0000        0.0000        0.0000        0.0000        0.0000        0.0000        0.0000        0.0000        0.0000        0.0000        0.0000        0.0000        0.0000        0.0000        0.0000        0.0000        0.0000        0.0000        0.0000        0.0000
       19.0431       25.7540       54.4072       17.0549       10.7966       11.3907       12.6117       24.9092       31.2665       40.5683       35.4948       26.3225       20.4014       16.4106       13.6665       13.9415       12.7484        8.1795        7.5986        8.4214        8.9188        8.4128        8.5487        5.7190        3.3847        2.9343        2.3161        1.2272        1.0343        1.0533        0.9966        0.7424        0.5462        0.2537        0.9586        2.0303        1.4612        0.8172        0.4512        0.5127        0.4864        0.4662        0.4686        0.4793        0.5435        2.3227        1.9619        2.7970        1.5317        1.9171        0.4903        0.2389        0.2902        0.4154        2.4354        2.3456        2.0763        1.8392        4.1294        7.0212        5.2041        0.9258        1.1381        1.9488        1.4359        1.0619        0.9447        0.8385        0.6790        1.1320        0.8151        0.4595        0.7518        0.7434        0.6732        0.4485        0.4715        0.2861        0.4796        0.4427        0.3221        0.3363        0.4304        0.8467        0.9350        1.0939        1.5119        1.5249        1.6092        1.5164        1.9064        1.9557        1.9561        1.9695        1.7105        1.5913        1.5798        1.5786        2.1628        3.8094        3.6597        1.8667        1.9619        2.8595        2.3001        2.3450        3.1321        2.9366        2.1069        2.0759        1.8912        2.4849        3.4584        3.6856        2.6115        2.0536        1.3769        0.8860        0.9603        1.5794        0.8949        2.2717        1.2014        0.7148        0.7841        0.8538        0.8745        0.9652        1.2400        1.0090        0.8356        0.6765        0.5563        0.4576        0.4062        0.2168        0.1553        0.1923        0.1481        0.2160        0.8609        0.8667        0.5913        0.0652        0.0143        0.0464        0.1995        0.6563        0.7851        1.0890        1.4691        1.4710        1.6760        1.5192        1.3604        0.3155        0.1044        0.1069        0.0560        0.2826        0.3668        0.3537        0.3026        0.3844        0.3124        0.3173        0.1179        0.0000        0.0000        0.0072        0.0000        0.0000        0.0000        0.0629        0.1003        0.1997        0.0680        0.0000        0.0000        0.8909        1.2464        1.4038        0.0000        0.0000        0.0000        0.0000        0.0000        0.0000        0.0000        0.0000        0.1200        0.1861        0.1542        0.1840        0.2376        0.2100        0.0000        2.7300       11.1600        3.4200        1.8000        0.0000        0.0000        0.0000        0.0000        0.0000        0.0000        0.0000        0.0000        0.0000        0.0000        0.0000        0.0000        0.0000        0.0000        0.0000        0.0000        0.0000        0.0000        0.0000        0.0000        0.0000        0.0000        0.0000        0.0000        0.0000        0.0000        0.0000        0.0000        0.0000        0.0000        0.0000        0.0000        0.0000        0.0000        0.0000        0.0000        0.0000        0.0000        0.0000        0.0000        0.0000        0.0000        0.0000        0.0000        0.0000        0.0000        0.0000        0.0000
       36.6068       30.1146       24.9853        6.6570       10.7085       18.0805       12.3752       24.9107       35.3042       33.0891       27.8601       20.1360       17.3003       14.3790       11.9618       14.1983       12.4341        9.0136        7.5741        6.7205        8.9322        7.9145        4.2516        4.7935        4.3870        3.0754        2.4420        1.2342        1.0711        0.9371        1.0134        0.7885        0.1839        0.1310        0.9927        0.7302        1.4720        2.1378        1.3796        0.6798        1.6783        2.1785        0.6869        0.5361        0.7744        2.6890        2.3428        3.0009        1.1362        1.4374        0.9947        0.3729        0.4087        3.6752        4.0022        4.6254        5.6848        4.9256        7.6390        3.8232        1.1649        0.9106        0.7599        0.6548        0.5852        0.6191        0.6827        0.5906        0.5522        0.5669        0.7853        0.5021        0.4547        0.6210        0.6501        0.7166        0.6974        0.3481        0.3064        0.2846        0.3850        0.3660        0.4976        0.7400        1.0478        1.4992        1.8135        2.3094        1.9292        2.8979        2.0340        2.8662        2.2387        2.2724        2.2615        2.2892        2.3044        1.8593        1.9153        2.0223        2.8123        2.2296        2.4258        3.2233        2.8952        2.8524        2.9326        4.3548        4.5451        2.5691        2.3119        2.7118        3.3145        2.4082        2.4904        2.0586        2.3108        2.2700        2.5112        2.3300        0.5979        0.4556        0.5624        0.7452        0.8285        0.9016        0.9479        1.1037        1.4395        1.4874        1.0030        0.6722        0.5112        0.4671        0.2998        0.4019        0.1788        0.0963        0.8328        0.5905        0.1114        0.1219        0.0902        0.0090        0.0067        0.0854        0.1292        0.6052        0.8603        1.0792        1.1811        1.5038        1.6749        1.7635        1.2591        0.1330        0.3097        0.1005        0.0981        0.1762        0.2148        0.1860        0.1741        0.2598        0.2535        0.2037        0.1306        0.0095        0.0000        0.0000        0.0917        0.2680        0.3157        0.2421        0.0000        0.1439        0.0300        0.0640        0.1425        0.0000        0.0000        0.0000        0.0000        0.0000        0.0000        0.0000        0.0000        0.0000        0.0000        0.0000        0.0300        0.0769        0.0717        0.1092        0.0000        0.0000        0.0000        0.0000        0.0000        0.0000        0.0000        0.0000        0.0000        0.0000        0.0000        0.0000        0.0000        0.0000        0.0000        0.0000        0.0000        0.0000        0.0000        0.0000        0.0000        0.0000        0.0000        0.0000        0.0000        0.0000        0.0000        0.0000        0.0000        0.0000        0.0000        0.0000        0.0000        0.0000        0.0000        0.0000        0.0000        0.0000        0.0000        0.0000        0.0000        0.0000        0.0000        0.0000        0.0000        0.0000        0.0000        0.0000        0.0000        0.0000        0.0000        0.0000        0.0000        0.0000        0.0000
        0.0000        0.0000       12.1293        6.1134        0.0000       11.8667       16.5391       13.0165       37.0310       31.1486       26.5825       15.1689       14.9517       11.8149       10.0697       11.3393        9.8529        8.7817        7.7623        7.2380        7.4452        6.0483        6.0159        4.0550        2.7942        2.6165        2.5166        1.2282        1.0866        0.9720        1.0301        2.5971        0.2012        1.0247        2.1124        1.1194        1.7086        2.9746        3.5444        1.9785        3.0610        1.8778        3.2630        3.7035        1.8846        3.1370        1.8363        1.6528        0.5199        0.6604        1.1664        1.0377        3.7835       11.7284       18.1262       12.3292        7.3811        3.3270        2.3323        1.4591        0.9986        0.7637        0.5517        0.6223        0.6074        0.6528        0.6969        0.9277        0.7284        3.1940        6.6349        6.7107        2.6927        0.9686        1.2639        1.3038        0.7409        2.1132        3.3769        2.8003        1.8331        1.6028        0.8651        1.4196        3.4171        3.5000        2.6278        4.0277        3.0901        3.6125        2.2609        2.3617        2.1471        2.5171        2.4994        2.5366        2.6676        2.2372        2.2887        2.5060        5.2045        3.7248        4.2003        4.5643        4.7223        3.4363        3.1392        2.7043        2.8627        2.5509        2.4792        3.0639        3.4166        4.1325        2.7882        1.4340        1.2980        3.5049        1.8305        1.1365        0.7827        0.3401        0.3880        0.7147        0.7946        0.8873        0.9334        1.1240        1.4147        1.3822        1.1315        0.7309        0.5587        0.5619        0.4346        0.5822        0.9680        0.8041        0.1933        0.1694        0.1609        0.1756        0.1769        0.0102        0.0279        0.0496        0.0273        0.6589        1.5461        1.0714        1.1014        1.4824        1.6188        1.6201        1.1120        0.1331        0.1995        0.0058        0.0199        0.0951        0.2191        0.1406        0.2111        0.2709        0.2714        0.2397        0.1291        0.0000        0.0137        0.0265        0.0576        0.0997        0.0702        0.0099        0.0243        0.0000        0.0000        0.0000        0.1782        2.0048        0.0000        0.0000        1.9640        0.0000        0.0000        0.0000        0.0000        0.0000        0.0000        0.0000        0.0000        0.1209        0.0000        0.0000        0.0000        0.0000        0.0000        0.0000        0.0000        0.0000        0.0000        0.0000        0.0000        0.0000        0.0000        0.0000        0.0000        0.0000        0.0000        0.0000        0.0000        0.0000        0.0000        0.0000        0.0000        0.0000        0.0000        0.0000        0.0000        0.0000        0.0000        0.0000        0.0000        0.0000        0.0000        0.0000        0.0000        0.0000        0.0000        0.0000        0.0000        0.0000        0.0000        0.0000        0.0000        0.0000        0.0000        0.0000        0.0000        0.0000        0.0000        0.0000        0.0000        0.0000        0.0000        0.0000        0.0000        0.0000        0.0000
        0.0000        0.0000        0.0000        0.0000        0.0000       11.5645       10.4159       13.2819       12.8174       18.1787       14.8876       12.0948       10.9714       11.7767       10.0200       12.8624        9.9167        8.9152        7.1429        6.1798        4.5744        4.4206        3.6260        3.1774        2.7383        2.3328        2.1424        1.2119        1.0591        0.9685        0.8955        0.1953        0.2132        0.5576        2.2252        1.3543        1.7529        3.3680        3.3453        2.5986        2.7181        2.6451        2.2390        2.2625        3.4066        3.4421        3.2931        0.5044        0.3672        0.7987        1.9986        6.6129       12.6841        6.5477        4.3671        1.9462        1.7822        1.1951        1.0823        0.6924        0.6893        0.6966        0.6293        0.8524        1.1352        2.2930        1.9120        1.0084        1.1746        3.0063        4.2632        7.5580        7.1848        3.0495        2.0624        1.5196        0.9357        1.2800        3.3454        2.0958        2.2629        3.9410        5.2954        2.9481        3.3810        4.9655        3.8874        3.5509        4.4690        3.5048        2.4097        2.5077        2.2655        2.3431        2.5056        2.2950        2.3125        2.5254        2.7840        2.7513        4.1246        3.1709        3.3002        4.3287        4.8895        5.8310        3.7071        2.9758        3.5010        4.2207        3.4075        3.3361        3.2490        3.9291        2.8371        2.2151        1.6386        1.3239        4.0872        3.4370        2.4954        2.8769        1.7411        0.7970        0.7374        0.8164        0.9388        1.7478        1.6095        1.1493        1.1242        0.8331        0.6675        0.7215        0.6789        0.4811        0.4088        0.2177        0.1810        0.3339        0.3037        0.3200        0.2781        0.0189        0.0361        0.0160        0.0703        0.6593        1.3257        1.0650        1.0266        1.3446        1.4877        1.4333        1.1222        0.1891        0.0242        0.0235        0.0239        0.5589        0.1649        0.1103        0.1044        0.1720        0.3069        0.1494        0.0918        0.0000        0.0121        0.1339        0.0737        0.0333        0.0000        0.0088        0.0112        0.0261        0.0000        0.0313        0.0000        1.0244        1.4334        1.7718        1.7480        0.0265        0.0000        0.0000        0.0000        0.0000        0.0300        0.0000        0.0000        0.1561        0.0000        0.0000        0.0000        0.0000        0.0000        0.0000        0.0000        0.0000        0.0000        0.0000        0.0000        0.0000        0.0000        0.0000        0.0000        0.0000        0.0000        0.0000        0.0000        0.0000        0.0000        0.0000        0.0000        0.0000        0.0000        0.0000        0.0000        0.0000        0.0000        0.0000        0.0000        0.0000        0.0000        0.0000        0.0000        0.0000        0.0000        0.0000        0.0000        0.0000        0.0000        0.0000        0.0000        0.0000        0.0000        0.0000        0.0000        0.0000        0.0000        0.0000        0.0000        0.0000        0.0000        0.0000        0.0000        0.0000        0.0000
        0.0000        0.0000        0.0000        0.0000        0.0000       16.5882        9.2869       12.9491       11.6091       19.6108       12.0943        8.9409       12.2511        9.5063        8.6203        6.6040        6.7804        8.7087        5.0959        4.3170        3.4439        3.7783        7.3834        7.2312        4.7672        2.1017        1.8820        1.3015        1.2116        0.9421        0.8872        0.1649        0.2754        0.3729        0.1397        0.7365        1.9508        2.2320        2.8031        2.2394        2.7141        3.2469        2.2001        2.2722        2.1070        1.0282        2.7471        1.3732        0.1862        0.5255        1.6402        3.5022        0.8988        0.4919        0.7910        0.7646        0.5741        0.1030        0.2514        0.1353        0.1767        0.1055        0.1992        1.3523        1.4462        3.2783        2.4230        2.3283        1.9143        1.9557        4.3597        4.5592        7.0352        4.2596        2.0255        1.7774        1.4594        0.6520        0.4811        0.8915        0.7260        0.7191        1.2009        2.7801        2.5914        4.2117        4.6454        3.1110        3.5948        3.7879        3.4466        3.6066        3.7097        2.3134        2.8033        3.2925        2.6057        2.6524        2.6642        3.1494        2.7390        3.3844        7.5881        8.3418        4.8364        4.6289        5.0049        3.4473        3.3726        3.3508        3.2407        3.6442        3.7866        4.8772        4.1153        3.1972        1.9106        1.4999        1.4110        3.8583        2.0775        3.4397        4.6834        3.5445        0.8249        0.6706        0.5603        1.0325        0.6618        0.6281        0.6659        0.7359        0.8805        0.8075        0.7483        0.8754        0.8721        0.8660        0.8428        0.6256        0.7011        1.5743        0.5451        0.1420        0.3150        0.1037        0.2605        0.6965        0.8784        0.9969        1.0433        1.0221        1.2364        0.9734        0.7829        0.7278        0.5033        0.5881        0.3366        0.5762        0.1812        0.1959        0.1396        0.0604        0.0402        0.0262        0.0185        0.0122        0.0341        0.1930        0.0664        0.0535        0.0667        0.0387        0.0396        0.0646        0.0000        0.0000        0.0000        0.4693        0.6687        0.7254        0.8125        1.2174        0.0000        0.0000        0.0000        1.3682        1.3840        1.4349        1.5041        1.9506        2.0309        0.0000        0.0000        0.0000        0.0000        0.0000        0.0000        0.0000        0.0000        0.0000        0.0000        0.0000        0.0000        0.0000        0.0000        0.0000        0.0000        0.0000        0.0000        0.0000        0.0000        0.0000        0.0000        0.0000        0.0000        0.0000        0.0000        0.0000        0.0000        0.0000        0.0000        0.0000        0.0000        0.0000        0.0000        0.0000        0.0000        0.0000        0.0000        0.0000        0.0000        0.0000        0.0000        0.0000        0.0000        0.0000        0.0000        0.0000        0.0000        0.0000        0.0000        0.0000        0.0000        0.0000        0.0000        0.0000        0.0000
        0.0000        0.0000        0.0000        0.0000        0.0000        9.4128       12.6280       26.3568       24.0690       25.0133       29.9707       15.9196       10.3793        8.8874       11.6827       11.4025        9.9500        8.2410        7.2845       10.4284       12.0314        6.3007        3.1195        2.7340        7.3610        3.0554        2.2269        1.7472        2.2661        3.1079        5.0450        4.4821        5.8325        5.4021        4.8738        2.9193        3.3902        2.5056        1.4053        3.5399        2.0539        2.7933        1.7870        3.4423        2.2842        1.7426        2.0880        1.1649        0.9254        3.9765        3.1783        3.6931        2.5497        0.4492        1.5872        2.4394        1.0229        0.5379        0.2948        0.4741        0.4765        0.2815        0.3172        1.5229        2.6147        3.5455        3.5434        1.6915        0.6481        0.6041        3.2070        3.7656        4.1028        3.1474        1.9511        0.6831        0.6729        0.7986        0.8539        1.1293        2.3124        3.7091        1.6711        1.9557        2.1490        2.6243        2.5691        3.1869        4.0863        4.4165        2.5875        2.7997        2.6749        2.4593        2.5504        2.5986        2.8129        3.8059        2.8969        2.8404        5.3652        3.5187        4.2282        3.3710        3.3467        3.5723        4.2669        3.8455        3.6860        3.6953        3.3901        4.1748        3.7372        3.5817        3.6617        2.3129        3.1436        1.9380        4.9276        1.6284        2.0515        5.0998        1.3109        1.9225        3.8850        1.4032        0.7162        1.3918        0.6373        0.6516        0.5679        0.8295        0.9547        0.7585        1.0642        0.7949        0.8153        1.0688        0.7356        0.7819        0.8052        0.7056        0.5573        0.2141        0.1956        0.2845        0.5169        0.7162        0.7579        0.7737        0.8548        0.9004        0.9274        0.9335        0.7337        0.7536        0.6117        0.5642        1.0774        0.2560        0.2110        0.1038        0.0798        0.0000        0.1280        0.0000        0.0000        0.0000        0.0000        0.1943        0.0512        0.0000        0.0284        0.0000        0.1430        0.0000        0.0447        0.0713        0.0000        0.4253        1.0740        0.8605        0.7485        1.1536        0.0000        0.0000        1.5121        1.3742        1.3953        2.0673        2.1520        2.5185        2.7115        2.9824        3.2530        2.7238        2.9144        3.1116        0.0000        0.0000        0.0000        0.0000        0.0000        0.0000        0.0000        0.0000        0.0000        0.0000        0.0000        0.0000        0.0000        0.0000        0.0000        0.0000        0.0000        0.0000        0.0000        0.0000        0.0000        0.0000        0.0000        0.0000        0.0000        0.0000        0.0000        0.0000        0.0000        0.0000        0.0000        0.0000        0.0000        0.0000        0.0000        0.0000        0.0000        0.0000        0.0000        0.0000        0.0000        0.0000        0.0000        0.0000        0.0000        0.0000        0.0000        0.0000        0.0000        0.0000        0.0000
        0.0000        0.0000        0.0000        0.0000        6.8999        5.8430       24.8355       32.6823       20.9542       10.4477       12.2420        6.9459        8.4069       23.8567       21.8974       13.0668       18.1730       12.2290       28.5075       20.0202       10.3560        3.5103        2.7549        2.7206        2.6307        8.3590        5.3136        3.1687        2.9178        3.0180        2.7902        3.1321        0.6808        3.7473        4.5047        4.3930        3.6632        2.3998        1.7051        3.3844        3.1468        3.0042        2.8030        3.0717        3.1123        3.9902        4.0538        2.8967        2.8066        1.7758        1.2065        1.1449        0.5157        0.5591        0.9556        0.7308        0.7130        0.5708        0.6181        0.5845        0.5589        0.8114        1.4711        1.2204        2.5143        2.6944        2.0462        1.0347        4.2023        2.5755        1.7986        1.4355        1.3947        1.5032        1.7122        1.7698        2.2513        6.9313        8.6516       10.2437       10.2179        7.5816        5.9832        3.5263        2.4002        2.1514        2.4783        2.6946        2.8003        2.2090        2.1826        2.2567        2.4082        3.9616        4.0667        3.5447        3.1240        3.2120        3.5184        3.3851        4.0952        3.7576        3.2526        3.5017        3.4391        3.9640        3.9850        4.1058        4.2328        3.6795        3.4770        5.3122        3.9703        3.8490        3.4956        2.2609        3.4976        1.7186        2.4868        2.0497        1.5134        0.9220        1.0904        1.9255        4.1309        6.8085        3.5216        1.5171        1.6176        0.8194        0.8472        1.1671        0.9414        0.9198        0.9259        1.0404        1.0194        1.1934        1.0275        1.0887        1.0828        1.0752        0.7473        0.2743        0.2609        0.1954        0.4807        0.8819        0.7820        0.8059        0.7599        0.8120        0.7653        0.7363        0.6168        0.6933        0.5812        0.4914        0.4132        0.2108        0.1354        0.0855        0.0609        0.0000        0.0191        0.0261        0.0351        0.0255        0.0112        0.0000        0.0000        0.0000        0.0270        0.0000        0.0000        0.0000        0.0000        0.0000        0.2315        0.3785        0.7394        0.5744        0.9260        1.1713        0.0000        1.5507        1.5317        1.4526        1.4771        1.7780        4.9095        5.3004        3.6685        4.6084        4.8671        4.5382        3.5275        3.4470        3.4133        0.0000        0.0000        0.0000        0.0000        0.0000        0.0000        0.0000        0.0000        0.0000        0.0000        0.0000        0.0000        0.0000        0.0000        0.0000        0.0000        0.0000        0.0000        0.0000        0.0000        0.0000        0.0000        0.0000        0.0000        0.0000        0.0000        0.0000        0.0000        0.0000        0.0000        0.0000        0.0000        0.0000        0.0000        0.0000        0.0000        0.0000        0.0000        0.0000        0.0000        0.0000        0.0000        0.0000        0.0000        0.0000        0.0000        0.0000        0.0000        0.0000        0.0000
        0.0000        0.0000        0.0000        0.0000       26.5974       31.9181       50.9539       31.6998       14.2821       15.0546       14.5118       11.2276       15.3544       25.8446       29.8740       20.4992       25.9124       37.1451       39.3371       29.9803       29.5901       14.6673       12.2504        5.8412        5.6671        4.4628        4.7774        6.4129        3.4175        3.0586        4.4814        7.2821        2.9522        6.6690        8.2989        6.1411        5.6586        4.1924        1.8496        3.0216        3.6486        2.5787        3.9407        5.8187        4.5355        4.5628        5.5306        4.8838        2.1349        1.8892        2.7769        3.2268        1.3957        1.3548        3.3081        1.2463        1.0765        3.5636        5.2677        3.7005        3.8186        4.6772        3.4605        2.3484        1.4238        1.4607        1.4293        2.2538        4.9643        3.3805        2.9956        1.9095        1.9070        2.9682        3.1816        1.9937        3.9653        5.9262        9.2927        5.3925        4.9879        4.7431        5.6817        4.2015        2.9744        4.2850        4.0640        2.3742        2.4879        3.7173        2.1672        2.1049        2.0810        2.6197        4.6554        2.7414        3.2101        3.9622        4.3879        3.5840        3.8806        4.5061        4.5196        5.1028        6.0684        5.0327        6.2162        4.1219        4.9088        4.2972        3.8216        5.5807        5.3560        3.8916        3.3464        2.2088        2.1240        3.8040        1.9037        4.7243        4.6694        1.7255        1.7242        0.8478        2.2082        6.5835        3.7805        1.4986        1.6571        1.3849        1.1809        1.3386        1.2974        1.3048        1.5852        1.5697        1.4458        1.3974        1.2476        1.3386        1.3262        1.2305        1.0506        0.4108        0.3972        0.3484        0.3413        0.9637        6.8080        0.9143        0.7816        0.7423        0.5877        0.5124        0.4672        0.4681        0.4096        0.3452        0.2740        0.1501        0.0965        0.0802        0.1226        0.0564        0.0406        0.0375        0.3053        0.0365        0.2452        0.0707        0.0101        0.0000        0.0000        0.0000        0.0000        0.0000        0.0000        0.2645        0.0434        0.2696        0.8391        0.5239        1.1889        1.3924        1.6523        1.5753        1.7804        1.7824        3.3677        3.5529        4.4996        3.6979        3.8811        4.8371        5.1327        5.0745        5.3193        4.1215        4.0965        0.0000        0.0000        0.0000        0.0000        0.0000        0.0000        0.0000        0.0000        0.0000        0.0000        0.0000        0.0000        0.0000        0.0000        0.0000        0.0000        0.0000        0.0000        0.0000        0.0000        0.0000        0.0000        0.0000        0.0000        0.0000        0.0000        0.0000        0.0000        0.0000        0.0000        0.0000        0.0000        0.0000        0.0000        0.0000        0.0000        0.0000        0.0000        0.0000        0.0000        0.0000        0.0000        0.0000        0.0000        0.0000        0.0000        0.0000        0.0000        0.0000        0.0000
        0.0000        0.0000        0.0000        0.0000       13.4789       49.5196      104.1439       21.7657       18.0455       16.5187       13.2541        7.8922       16.5774       21.8506       33.1966       30.2264       20.6667       31.6997       33.7374       17.3595       22.9579       22.9657       20.1915        7.5804        7.1369        9.0610        7.8291        9.1920        6.8035        7.2897        7.1098        7.6376        5.2612        5.0580        8.7776        8.7171        5.9123        4.7474        4.3448        3.0413        4.2473        4.9401        5.8804        5.5648        2.4620        4.0126        3.7877        2.5859        1.3412        1.5625        2.5656        2.6326        1.6433        1.5906        1.9740        0.4098        0.4832        1.7769        0.9842        1.3882        3.2302        1.4531        1.5502        3.0362        2.1816        3.2399        3.9100        3.3497        2.3630        2.4043        2.9310        4.8223        3.3170        3.5954        2.1540        2.4732        2.3832        3.1267        5.6819        5.8677        7.6962        5.6998        5.0282        6.3235        6.6177        7.9930        7.7114        4.1197        2.1683        2.4615        3.9493        3.4772        3.5970        4.2507        4.0309        3.4230        4.6807        6.1470        5.7172        4.3433        4.5324        4.8325        7.0048        7.0331        7.7738        5.9014        6.0024       14.2539       11.0053        8.3808        4.3917        4.5528        3.7077        2.6976        2.3923        2.4218        1.9499        2.2465        1.8198        4.0407        1.5297        1.9571        1.2442        1.4056        1.9057        2.5411        1.5956        3.1481        3.0816        3.2750        2.8566        2.6553        2.4059        2.6380        2.4026        2.1638        2.0061        2.0752        2.0979        1.8102        1.7571        1.6275        1.4570        0.9132        0.7791        0.7807        0.7371        1.4404        2.6937        1.2921        1.0126        0.0000        0.0134        0.1406        0.0300        0.0000        0.0093        0.0373        0.0514        0.0380        0.0514        0.0735        0.0604        0.0000        0.2550        0.0393        0.0000        0.0000        0.0217        0.0000        0.0670        0.0073        0.0074        0.0150        0.3112        0.0845        0.1054        0.7249        1.1252        1.1144        0.8989        0.3566        1.5075        2.1344        1.8688        2.3604        2.8767        3.2975        5.0221        5.4760        5.1928        8.7783        8.3556        6.7737        7.4838        9.7559        9.2906        5.0793        5.3816        0.0000        0.0000        0.0000        0.0000        0.0000        0.0000        0.0000        0.0000        0.0000        0.0000        0.0000        0.0000        0.0000        0.0000        0.0000        0.0000        0.0000        0.0000        0.0000        0.0000        0.0000        0.0000        0.0000        0.0000        0.0000        0.0000        0.0000        0.0000        0.0000        0.0000        0.0000        0.0000        0.0000        0.0000        0.0000        0.0000        0.0000        0.0000        0.0000        0.0000        0.0000        0.0000        0.0000        0.0000        0.0000        0.0000        0.0000        0.0000        0.0000        0.0000
        0.0000        0.0000        0.0000        0.0000        0.0000        0.0000        0.0000        0.0000       28.6093       56.1328       43.4422        4.7983        8.0014       11.9539       24.6480       12.8428       34.4837       42.8946       40.4445       15.7535       22.3155       24.5007       21.1500       12.0307        9.4954        7.3886        9.2468       13.2253       14.5927        6.6405        6.6941        3.7969        4.9768        5.2968        2.5074        7.6392        9.3612        4.3578        7.0100        3.0287        3.5685        1.6345        3.7129        3.5107        1.3013        3.3370        2.8711        1.9028        0.5805        2.2870        1.4239        3.2089        3.9900        2.6296        4.1887        1.4629        0.8484        1.6902        1.8156        2.3534        2.9680        2.2331        2.1404        1.8722        1.4789        3.4310        1.5686        2.1208        1.4847        2.2044        4.3476        3.9050        2.1823        2.2482        2.8838        2.7068        2.9413        5.8862        4.0722        4.8378        4.0302        3.7714        5.6011        7.6928        7.3545        3.4955        4.5287        5.0717        4.2971        4.1193        5.4440        5.3065       10.0665        3.0061        3.0802        3.8205        6.0652        8.9961       14.8741        7.7739        7.4852       11.1494       12.4329        8.2714        9.7826       18.7159        7.9400       13.8290       10.4411        7.2909        4.9084        3.0989        2.6971        2.3584        2.1811        2.8821        3.3477        2.2492        3.2015        1.6559        1.3251        1.4211        1.2784        1.3513        2.8814        1.4633        1.7205        3.7504        4.0142        4.0871        3.6683        2.9870        3.7297        4.1942        2.5677        2.5085        2.5373        2.4670        2.2413        2.1116        2.0245        1.8876        1.7135        1.0348        0.9166        0.9250        0.8485        1.7616        1.8452        1.8636        1.1693        0.0080        0.2944        0.0499        0.1883        0.2607        0.1865        0.2605        0.2215        0.1948        0.1583        0.5606        0.6009        0.4914        0.1636        0.1634        0.1834        0.1971        0.9639        1.0128        0.9099        0.2042        0.0770        0.3078        0.0693        0.1845        1.6094        2.4459        1.0293        0.5861        2.1715        1.8470        1.8971        3.1517        3.5280        3.9532        3.7855        5.9685        4.9774        4.9376        4.6933        8.3011        9.0483        7.7151        8.0382       13.0812       14.9712        0.0000        0.0000        0.0000        0.0000        0.0000        0.0000        0.0000        0.0000        0.0000        0.0000        0.0000        0.0000        0.0000        0.0000        0.0000        0.0000        0.0000        0.0000        0.0000        0.0000        0.0000        0.0000        0.0000        0.0000        0.0000        0.0000        0.0000        0.0000        0.0000        0.0000        0.0000        0.0000        0.0000        0.0000        0.0000        0.0000        0.0000        0.0000        0.0000        0.0000        0.0000        0.0000        0.0000        0.0000        0.0000        0.0000        0.0000        0.0000        0.0000        0.0000        0.0000        0.0000
        0.0000        0.0000        0.0000        0.0000        0.0000        0.0000        0.0000        0.0000        0.0000        0.0000       29.5649        4.2523        8.2523       15.1142       17.9762       24.9742       46.5213       54.2922       62.2244       33.3036       28.0338       29.6371       19.7726       11.7099        9.9743        7.5738        7.1605        8.8049        7.3656        9.7843        5.3875        5.9174        4.6964        6.7818        5.3067        3.9942        3.9529        3.5768        1.6080        2.2417        1.0793        0.4572        0.8015        2.8473        0.6226        2.8445        1.9385        1.3708        0.9714        1.6740        2.0681        1.2387        1.6551        3.7647        3.8850        1.3500        1.7511        1.5221        1.8632        3.2589        1.2855        0.7661        1.5406        1.2800        0.9665        1.5264        1.1856        1.0893        0.8849        1.1799        3.4485        1.5685        1.6189        1.4612        2.3087        2.3802        3.0922        3.3006        2.7807        2.7721        3.1118        2.9232        3.1380        2.6879        5.7985        6.9974        6.5941       11.3828        7.2827        4.7201        4.1672        4.5265        4.3382        3.4339        5.2874        4.4930        9.7572       14.4103       21.1919       16.0234        8.1505       17.3518       21.5334        9.4087       13.8526       14.6950        9.7962       11.2343       16.4679       16.6734        9.6670        5.4468        5.0865        3.4485        3.3835        3.1760        2.9540        2.3221        2.2076        2.0119        3.0149        3.5749        2.7585        2.5840        4.6293        4.1777        2.7013        4.5514        4.9425        6.9554        4.1195        3.5165        3.5476        2.9752        2.9720        2.7032        3.3813        3.5064        2.8415        2.5426        2.6213        2.1967        1.9201        1.1497        1.0327        1.0383        1.0441        1.6928        1.6173        1.5287        1.2254        0.0866        0.1651        0.3736        0.5247        0.3448        0.0462        0.1054        0.0093        0.0000        0.0000        2.1180        2.2496        1.7536        2.3137        2.8383        1.0597        1.1226        0.3649        1.2591        2.2107        0.2739        0.7155        1.6612        2.8465        3.6212        1.5918        0.1411        2.1257        3.4317        1.5844        6.5721        3.9062        5.6820       18.4114        4.2532        5.3414        4.5925        4.1215        3.7957        3.5413        6.2145        7.3754        9.7879        0.0000        0.0000        0.0000        0.0000        0.0000        0.0000        0.0000        0.0000        0.0000        0.0000        0.0000        0.0000        0.0000        0.0000        0.0000        0.0000        0.0000        0.0000        0.0000        0.0000        0.0000        0.0000        0.0000        0.0000        0.0000        0.0000        0.0000        0.0000        0.0000        0.0000        0.0000        0.0000        0.0000        0.0000        0.0000        0.0000        0.0000        0.0000        0.0000        0.0000        0.0000        0.0000        0.0000        0.0000        0.0000        0.0000        0.0000        0.0000        0.0000        0.0000        0.0000        0.0000        0.0000        0.0000        0.0000
        0.0000        0.0000        0.0000        0.0000        0.0000        0.0000        0.0000        0.0000        0.0000        0.0000       14.4200        9.7286        7.4761       14.4002       82.7015       70.5922       53.1520       48.7789       61.4511       19.3009       14.8556       15.3289       19.7929       21.2488       19.1552       19.7192       11.3119        7.0137        8.5482       10.8099       11.9348        7.6696        6.1853        2.9920        2.3748        2.0824        1.7525        1.4801        3.1279        2.8002        1.6825        2.0461        2.2745        4.2621        4.7381        3.6830        5.0944        3.4529        1.5702        2.2010        3.9527        3.0834        4.5896        3.8549        4.3693        2.0858        0.7177        2.1481        3.8289        2.5024        2.1216        2.3635        2.9084        0.8913        1.4231        1.7442        0.5596        0.5142        0.3726        0.5145        1.1416        0.9154        1.1192        1.1877        1.2452        2.4350        2.6473        3.2784        2.5713        2.6178        2.6324        3.7300        3.5204        2.8065        2.5234        3.0521        2.9083        9.2915       11.3512        9.9243        7.4691        5.9718        3.3081        5.1648        4.5756        5.1283        8.8435       10.0797        8.4700        9.7162        9.7557       14.1172       14.8247       10.4210       10.5558        8.3506        6.9808        7.8696       11.5426       11.2894        6.2351        5.7170        5.1349        4.7870        3.8335        4.1287        7.8061        4.5223        4.8306        2.9550        4.0542        4.4759        4.2136        4.4093        6.1772        4.0279        3.8731        5.0564        5.7192        7.1147        5.9702        3.7703        3.3541        3.1723        3.0002        2.9548        3.3527        3.1755        2.8825        2.7887        2.7596        3.0420        2.4971        1.4888        1.0923        1.3916        1.1997        1.6779        2.0158        2.0017        1.5515        0.3675        0.2037        0.1374        0.3505        0.1600        0.0000        0.0107        0.0386        0.0000        0.0000        2.6089        2.7029        2.0843        0.8170        3.3924        3.4224        3.0245        3.4241        2.5642        0.6785        2.3347        1.7797        3.8469        1.5035        0.4919        2.2116        0.7556        0.2707        1.8685        1.6387        1.3749        5.2457        6.1914        7.0795        6.4461        5.7371        4.1818        3.8469        3.6548        3.9060        5.1487        5.2247        0.0000        0.0000        0.0000        0.0000        0.0000        0.0000        0.0000        0.0000        0.0000        0.0000        0.0000        0.0000        0.0000        0.0000        0.0000        0.0000        0.0000        0.0000        0.0000        0.0000        0.0000        0.0000        0.0000        0.0000        0.0000        0.0000        0.0000        0.0000        0.0000        0.0000        0.0000        0.0000        0.0000        0.0000        0.0000        0.0000        0.0000        0.0000        0.0000        0.0000        0.0000        0.0000        0.0000        0.0000        0.0000        0.0000        0.0000        0.0000        0.0000        0.0000        0.0000        0.0000        0.0000        0.0000        0.0000        0.0000
        0.0000        0.0000        0.0000        0.0000        0.0000        0.0000        0.0000        0.0000        0.0000        0.0000       52.0203       21.7227       36.7911       95.5091      136.5316       42.5139       19.9254       28.6895       24.8513        7.4963       39.9641       29.3838       28.5416       19.4940       23.9920       26.0928       22.8155       19.0357       23.8125       17.5193       17.9229       19.8055       10.9634       12.0905       10.4977        4.6942        4.7621        2.5541        1.9637        3.2144        2.6876        2.8194        2.4772        2.9453        3.3331        2.9376        3.4837        3.5579        2.4615        3.9851        3.2943        2.3539        3.0174        4.5901        5.1989        4.1097        4.2462        4.7209        5.2398        3.1790        4.5288        3.9805        3.8435        3.5944        4.0287        2.1631        1.5397        1.0182        0.7692        2.3520        2.2896        2.7532        2.8114        2.7355        2.6328        3.0824        2.9816        2.9499        2.9647        3.0023        2.9452        2.7876        2.7090        2.6565        3.0310        2.6873        2.9257        4.4222        2.8340        2.7464        2.7811        2.1180        1.9869        2.1248        7.3053        7.1709        5.3080       12.5406        8.5639        6.6527        5.8128        4.5813        4.4013        6.1810        5.5788        5.8717        5.3676       10.9405       12.3452        8.4079        7.0428        9.9936        7.7077        7.2356        6.8805        6.0621        5.8029        5.5230        5.0948        4.3325        4.3439        5.5830        6.3942        6.7819       10.1068       10.6248        9.6756        9.3195        8.3478        6.7733        5.8945        3.8747        2.9108        2.6436        2.7451        3.6005        3.8176        3.9720        3.7773        4.3538        4.0317        3.6583        2.9993        2.0565        2.0255        1.6455        2.4220        1.1112        0.9583        0.7833        0.6181        0.0692        0.0000        0.0222        0.0220        0.0015        0.0163        0.0299        0.0302        0.0594        0.0265        0.8707        0.9606        0.4107        0.6610        1.4337        0.7210        1.7959        3.7140        4.9715        3.3901        4.9604        4.3896        1.2804        2.0198        5.7863        1.6101        1.5544        2.0559        1.9502        3.0903        1.4310        4.0388        6.2666        8.7153        8.0824        5.6829        7.0454        7.4122       11.0375        0.0000        0.0000        0.0000        0.0000        0.0000        0.0000        0.0000        0.0000        0.0000        0.0000        0.0000        0.0000        0.0000        0.0000        0.0000        0.0000        0.0000        0.0000        0.0000        0.0000        0.0000        0.0000        0.0000        0.0000        0.0000        0.0000        0.0000        0.0000        0.0000        0.0000        0.0000        0.0000        0.0000        0.0000        0.0000        0.0000        0.0000        0.0000        0.0000        0.0000        0.0000        0.0000        0.0000        0.0000        0.0000        0.0000        0.0000        0.0000        0.0000        0.0000        0.0000        0.0000        0.0000        0.0000        0.0000        0.0000        0.0000        0.0000        0.0000
        0.0000        0.0000        0.0000        0.0000        0.0000        0.0000        0.0000        0.0000        0.0000        0.0000        0.0000       41.9482       41.6732       53.7387       59.1277       43.6795       34.1826       11.5573       10.0681        0.6402        1.4340       25.8638       24.8203       15.3022       10.0027       20.9031       22.8902        6.0919       11.4345       19.2232       17.7467       14.0772       11.0893        8.1530        7.4749        6.1286        6.7001        3.1210        4.0247        2.2955        2.8843        2.1093        3.1895        3.2704        2.4101        1.8030        3.4206        2.6585        3.3871        2.6671        2.9894        2.6844        2.7063        1.5473        2.2258        1.3923        3.0659        5.3168        3.7625        2.4830        5.0907        4.7442        5.3690        6.2478        4.3397        1.1312        0.4699        0.9461        0.8630        1.4138        2.2733        3.0934        4.0148        2.9769        2.7474        3.4119        3.4425        3.1874        3.0492        3.3223        3.1449        3.0667        3.0009        3.0218        2.5877        2.6359        2.7686        2.9376        3.1821        2.9655        2.8077        2.0277        2.5415        2.1767        2.5246        3.5750        3.9032        4.0124        4.0857        4.1746        4.2505        4.3591        4.8948        5.0121        4.9734        5.3851        5.3574        7.8902       19.1566       24.2820       16.7499        9.6961       12.7637       10.3481        8.5764        7.8454        8.2148        9.0511        8.8242        5.6038        7.9513        6.7153       11.9630       17.5791       16.4918       16.5907       14.0333       15.5546       15.4408        7.5225        6.3188        4.5441        3.7380        2.8094        2.9990        4.1298        4.3718        4.5087        4.0876        3.9615        3.4814        3.2060        2.8890        2.2291        1.9200        2.8155        4.8489        0.9119        0.7181        0.6673        0.5051        0.0000        0.0000        0.0000        0.0000        0.0181        0.0029        0.0346        0.0594        0.1167        0.1103        0.2298        0.2469        0.1671        0.2031        0.1165        0.2979        1.8310        2.0893        3.4076        2.1795        2.0341        2.9330        1.6033        2.1478        2.8342        4.4863        3.6959        2.9872        3.0975        3.7310        2.1920        4.6735        8.9962        5.6124        4.9480        4.6802        8.5989        8.5712        0.0000        0.0000        0.0000        0.0000        0.0000        0.0000        0.0000        0.0000        0.0000        0.0000        0.0000        0.0000        0.0000        0.0000        0.0000        0.0000        0.0000        0.0000        0.0000        0.0000        0.0000        0.0000        0.0000        0.0000        0.0000        0.0000        0.0000        0.0000        0.0000        0.0000        0.0000        0.0000        0.0000        0.0000        0.0000        0.0000        0.0000        0.0000        0.0000        0.0000        0.0000        0.0000        0.0000        0.0000        0.0000        0.0000        0.0000        0.0000        0.0000        0.0000        0.0000        0.0000        0.0000        0.0000        0.0000        0.0000        0.0000        0.0000        0.0000        0.0000
        0.0000        0.0000        0.0000        0.0000        0.0000        0.0000        0.0000        0.0000        0.0000        0.0000        0.0000        0.0000        0.0000        0.0000       17.5194       11.1060        6.1471        6.4972       12.2004        0.6932        0.5201        0.9028        6.2988        2.2624        4.7074       18.8787       17.2695        3.6720        7.7713       12.2511       18.1675       15.0158       12.2242        7.8485        3.5192        3.9277        6.6035        5.1489        5.4491        3.7984        2.1949        3.4784        3.1135        2.1279        2.2631        3.5818        2.8852        3.5491        2.8761        2.5498        2.2892        1.4373        2.4540        2.5373        2.3039        4.5335        3.1975        2.9091        1.9299        2.2429        4.2982        4.8612        4.6322        3.5369        2.2141        1.6354        0.7949        1.2928        2.2048        1.0234        0.9644        3.1904        3.1736        3.1091        3.1248        4.7102        6.6347        7.8341        3.6681        4.0297        3.7416        3.5859        3.4433        3.7789        2.9616        2.9856        3.2196        3.1892        3.4111        3.4041        3.3998        2.4013        2.5693        2.5951        2.6301        4.1585        4.3086        4.4196        4.4871        4.5767        4.6775        4.7650        5.2770        5.6666        5.8248        6.0196        6.7607        8.1144       10.6981       28.9552       23.6238       15.2817       11.5310        8.9531       10.6536        9.7806        8.3586        7.5700        7.2324        7.1755        9.3542        6.8660        6.7307        8.2482       11.4035       14.4134       13.2570       12.4885       10.4577        7.7212        6.8433        4.9731        5.3304        4.5475        3.3190        4.6655        5.4758        4.3984        5.1514        3.8799        3.8382        3.2040        2.8299        2.2473        1.9172        1.9780        2.3533        1.0958        4.5266        0.5888        0.5646        0.1255        0.0926        0.0276        0.0274        0.0410        0.0460        0.0281        0.0416        0.2919        1.8814        0.0745        0.1092        0.0000        0.0568        0.1024        0.4371        1.2457        0.2895        1.6563        0.1676        0.8030        1.3258        1.5040        2.9355        3.3096        3.2453        4.9296        4.5032        4.0103        5.0982        6.4376        4.1172        5.5864        5.7199        4.7663        0.0000        0.0000        0.0000        0.0000        0.0000        0.0000        0.0000        0.0000        0.0000        0.0000        0.0000        0.0000        0.0000        0.0000        0.0000        0.0000        0.0000        0.0000        0.0000        0.0000        0.0000        0.0000        0.0000        0.0000        0.0000        0.0000        0.0000        0.0000        0.0000        0.0000        0.0000        0.0000        0.0000        0.0000        0.0000        0.0000        0.0000        0.0000        0.0000        0.0000        0.0000        0.0000        0.0000        0.0000        0.0000        0.0000        0.0000        0.0000        0.0000        0.0000        0.0000        0.0000        0.0000        0.0000        0.0000        0.0000        0.0000        0.0000        0.0000        0.0000        0.0000        0.0000        0.0000
        0.0000        0.0000        0.0000        0.0000        0.0000        0.0000        0.0000        0.0000        0.0000        0.0000        0.0000        0.0000        0.0000        0.0000        0.0000        0.0000        0.0000        0.0000        5.9699       14.3548        7.9564        1.4211        5.1591        3.5208        7.2702       10.4631        3.6340        3.0234        1.8464        2.9404        4.8531        5.4459       11.1537        8.5931        7.7957        9.1781        3.4837        3.8984        6.2620        5.5513        4.4031        2.2726        1.2567        2.0858        0.4802        2.4148        3.4802        2.6538        1.5637        1.0955        3.1018        1.8965        2.7670        2.8514        3.1124        2.8729        2.4093        1.3152        1.6617        2.6534        3.4611        4.0723        1.2533        1.2246        1.5968        2.8435        1.6992        1.8120        1.0482        0.8565        0.6138        3.2322        3.2981        3.2178        3.1571        5.1970        5.1384        6.0132        5.5718        6.0437        6.6921        5.0950        4.8032        7.6708        4.9997        4.0873        4.1022        4.5111        5.8863        5.2910        5.7269        6.3196        5.1254        4.0634        3.5318        5.1835        5.6614        5.4766        5.4877        5.2042        6.3305        6.9425        6.4913        7.1327        7.4928        8.8083        9.0548       11.1947       13.8694       21.4546       28.5554       14.3286       10.0223        9.0038        9.2789        8.7757        8.8797        8.7378        8.3368        8.2330        6.9140        8.1972        7.8510        9.0349        7.6027        9.4562        7.6982        7.3108        7.1628        6.9246        5.7498        3.7847        3.3457        3.8515        3.1547        3.9128        4.0514        5.0070        6.4371        6.5766        4.5104        3.6496        2.7954        2.5781        1.7169        1.4858        1.4567        1.8754        1.5217        1.3737        0.8562        0.4219        0.1792        0.1166        0.0268        0.1001        0.1406        0.1316        0.1294        0.2952        0.3366        0.2327        0.6426        0.0455        3.5569        4.1370        3.6546        1.4880        1.0712        1.4859        0.7009        1.3473        1.6978        2.1626        2.2585        3.7485        4.6822        4.6072        7.5359        3.9845        4.6999        9.2730        5.2979        6.0779        7.6402        7.9277        0.0000        0.0000        0.0000        0.0000        0.0000        0.0000        0.0000        0.0000        0.0000        0.0000        0.0000        0.0000        0.0000        0.0000        0.0000        0.0000        0.0000        0.0000        0.0000        0.0000        0.0000        0.0000        0.0000        0.0000        0.0000        0.0000        0.0000        0.0000        0.0000        0.0000        0.0000        0.0000        0.0000        0.0000        0.0000        0.0000        0.0000        0.0000        0.0000        0.0000        0.0000        0.0000        0.0000        0.0000        0.0000        0.0000        0.0000        0.0000        0.0000        0.0000        0.0000        0.0000        0.0000        0.0000        0.0000        0.0000        0.0000        0.0000        0.0000        0.0000        0.0000        0.0000        0.0000
        0.0000        0.0000        0.0000        0.0000        0.0000        0.0000        0.0000        0.0000        0.0000        0.0000        0.0000        0.0000        0.0000        0.0000        0.0000        0.0000        0.0000        0.0000        0.0000       15.9885        8.8492        4.9924        3.3174        0.7609        3.1231        0.9613        4.4378        2.4328        1.6318        1.1604       11.6516        6.8497        4.1498        6.3645        5.7724        8.7615        4.3867        2.8084        1.3605        2.2142        2.7765        2.8773        1.8474        0.8460        0.9180        1.1160        2.4000        2.2680        0.8580        0.7620        1.2360        0.6000        2.8860        2.5260        2.1000        2.3439        2.3513        3.4897        3.6022        6.4795        3.8619        1.3452        1.1607        2.5337        2.5852        2.7955        2.3931        2.0371        1.3209        1.2911        0.9232        3.5026        3.4976        3.4391        3.5826        4.7088        4.5859        4.7622        5.4299        5.7602        5.5575        4.6671        4.5825        7.5614        8.2270        7.4387        7.7448        4.6190        4.3981        4.6338        4.7416        4.9328        5.3411        5.4425        5.7322        7.7560        6.0401        8.2319        6.9969        6.8470        6.5448        7.3575        8.6879       12.5494       17.5098       16.3965       15.1057       13.0799       12.2517       11.1636       13.7524       10.2944       11.5301       13.7105       11.8183        9.8788        9.9831        9.5768        9.2680        9.5403        8.9392        9.7146        9.2371       13.9808       12.9392        6.6373        5.8873        5.3419        5.0750        4.6794        4.2112        4.1368        3.6035        3.3710        3.3478        3.1935        3.1878        3.1270        2.9139        2.2749        2.1534        1.9773        1.5920        1.6227        1.4001        0.9016        0.9001        5.3740        4.7312        1.8233        1.4559        0.7782        0.5263        0.4883        0.5252        1.0752        1.2299        2.1636        1.2945        0.9422        1.1539        1.1701        1.1400        0.7315        0.1969        0.0806        0.2654        0.6785        2.1604        2.1575        1.7947        3.1951        4.1901        4.8525        5.4775        5.2369        5.0769        5.1196        4.6389        4.2505        6.6455        6.2907        5.8745        9.4072       11.0566       13.4273        0.0000        0.0000        0.0000        0.0000        0.0000        0.0000        0.0000        0.0000        0.0000        0.0000        0.0000        0.0000        0.0000        0.0000        0.0000        0.0000        0.0000        0.0000        0.0000        0.0000        0.0000        0.0000        0.0000        0.0000        0.0000        0.0000        0.0000        0.0000        0.0000        0.0000        0.0000        0.0000        0.0000        0.0000        0.0000        0.0000        0.0000        0.0000        0.0000        0.0000        0.0000        0.0000        0.0000        0.0000        0.0000        0.0000        0.0000        0.0000        0.0000        0.0000        0.0000        0.0000        0.0000        0.0000        0.0000        0.0000        0.0000        0.0000        0.0000        0.0000        0.0000        0.0000        0.0000
        0.0000        0.0000        0.0000        0.0000        0.0000        0.0000        0.0000        0.0000        0.0000        0.0000        0.0000        0.0000        0.0000        0.0000        0.0000        0.0000        0.0000        0.0000        0.0000        2.0551        3.9386        9.0283       10.6986        6.5876        3.3232        2.1997        1.9997        2.9429        1.0030        0.9073        9.6138       13.7461       10.6079        5.0575        8.5267        3.4209        1.5251        0.1882        0.2752        0.6265        0.8565        0.9260        1.5284        0.9360        0.7680        0.6780        1.1220        2.1000        0.4740        0.5460        0.4500        0.1380        0.5280        1.4820        2.3580        3.6538        3.0064        3.1495        3.8173        5.3744        3.0246        3.2847        2.7939        2.3188        0.8699        1.0318        0.6571        1.6694        1.2730        4.0856        2.2918        4.9742        4.9675        4.4458        3.5696        4.9803        4.8374        5.3154        5.2462        5.3020        6.4664        5.5623        5.7644        5.7356        8.9265        7.7363        8.0303        9.6761        6.4029        5.7361        5.5276        5.4787        6.2333        6.3566        6.3915        6.1448       10.1537       15.7456       16.1573        7.9308       11.5869       12.0001       11.2268       14.7905       19.2459       19.7364       20.6564       13.4737       10.6793       10.3942       10.3248       10.9620       11.7927       13.3167       15.1327       13.7389       11.5531       10.8612        9.9518       10.1389        9.4244        9.1367       10.6783       10.0196        9.7514        8.4065        6.0650        4.9766        4.5163        4.1297        3.8186        3.8535        3.5260        4.1868        3.2213        3.0864        2.9082        2.7410        2.6826        2.4790        2.1695        1.7723        1.4553        1.8654        0.9382        1.3230        2.6780        6.4122        4.5801        3.6899        1.4611        0.7810        0.5513        0.5030        0.7879        1.5416        1.7256        2.4714        1.8376        1.0509        0.8554        0.6204        0.5842        0.7038        0.2005        0.0000        0.0118        0.8404        1.2158        1.6677        2.3475        4.6429        5.1533        6.2244        6.6976       11.4678        7.5719        6.2063        6.3113        5.4287        4.8408        5.5860        7.4532       10.0861       11.0171       15.7779       18.9979       27.6431        0.0000        0.0000        0.0000        0.0000        0.0000        0.0000        0.0000        0.0000        0.0000        0.0000        0.0000        0.0000        0.0000        0.0000        0.0000        0.0000        0.0000        0.0000        0.0000        0.0000        0.0000        0.0000        0.0000        0.0000        0.0000        0.0000        0.0000        0.0000        0.0000        0.0000        0.0000        0.0000        0.0000        0.0000        0.0000        0.0000        0.0000        0.0000        0.0000        0.0000        0.0000        0.0000        0.0000        0.0000        0.0000        0.0000        0.0000        0.0000        0.0000        0.0000        0.0000        0.0000        0.0000        0.0000        0.0000        0.0000        0.0000        0.0000        0.0000        0.0000        0.0000
        0.0000        0.0000        0.0000        0.0000        0.0000        0.0000        0.0000        0.0000        0.0000        0.0000        0.0000        0.0000        0.0000        0.0000        0.0000        0.0000        0.0000        0.0000        0.0000        0.0000        7.5461        9.7073       12.1292        4.7166        7.1816        6.8146        2.0672        3.9547        1.6858        2.5223        2.5396        3.4385        0.7162        0.3936        0.4726        0.7177        0.3707        0.3350        0.3591        0.0331        0.1095        0.2420        0.1842        0.3840        0.8640        0.6180        0.5700        1.5120        1.9440        0.6120        0.2940        0.0300        0.1500        0.7620        1.4280        0.6344        0.3545        0.5151        1.3986        3.6828        3.6798        1.9484        1.0868        0.6882        0.5588        0.6655        0.5297        0.8091        3.0512        3.5696        4.5539        5.3745        4.7177        4.6091        3.9383        5.8047        5.4702        5.4507        4.7355        6.0143        7.6242        8.0349        8.8389        6.8874        7.1479        8.7258        6.6420        5.2048        6.5088        6.9659        6.3021        6.2094        6.1441        6.1264       10.1097       12.1224       12.1281       11.1210       12.3341       11.5420       16.8660       16.7538       16.1949       16.1925       18.2577       18.5355       13.9228       14.0364       11.5051       10.9636       11.1799       11.5567       13.9993       13.0396       15.2669       19.0373       10.6932       10.6828       10.1366       10.5498       10.9077       10.1235        9.2239        7.9789        7.4436        6.5685        5.3794        4.5832        4.0662        3.7039        3.4945        3.5776        3.3324        3.1732        3.0402        2.8435        2.7208        2.5610        2.3215        1.9121        1.7545        1.5890        1.3050        2.3666        1.9011        1.8765        1.7847        1.9594        2.3075        2.2811        1.9529        0.9999        0.7805        0.8276        1.0895        1.7442        1.9498        1.8412        1.5601        1.0565        0.8673        0.7923        0.5346        0.0626        0.0000        0.0000        0.0000        1.2304        1.6699        2.2560        5.0283        9.8922        7.6793        7.9639        8.2102        9.1403        7.8308        8.7722        8.1197        7.5409        7.8574        8.1209       10.1401       14.3038       13.8952       17.0905       17.8539       22.8297       24.4549        0.0000        0.0000        0.0000        0.0000        0.0000        0.0000        0.0000        0.0000        0.0000        0.0000        0.0000        0.0000        0.0000        0.0000        0.0000        0.0000        0.0000        0.0000        0.0000        0.0000        0.0000        0.0000        0.0000        0.0000        0.0000        0.0000        0.0000        0.0000        0.0000        0.0000        0.0000        0.0000        0.0000        0.0000        0.0000        0.0000        0.0000        0.0000        0.0000        0.0000        0.0000        0.0000        0.0000        0.0000        0.0000        0.0000        0.0000        0.0000        0.0000        0.0000        0.0000        0.0000        0.0000        0.0000        0.0000        0.0000        0.0000        0.0000        0.0000        0.0000
        0.0000        0.0000        0.0000        0.0000        0.0000        0.0000        0.0000        0.0000        0.0000        0.0000        0.0000        0.0000        0.0000        0.0000        0.0000        0.0000        0.0000        0.0000        0.0000        0.0000        0.0000        8.4093       19.6697       12.6358        5.9615        1.9276        7.9633        4.3533        4.7578       11.0865        2.8017        4.2514        6.1527        3.6435        6.1926        2.1344        3.7186        3.0485        0.7888        2.5116        0.2744        0.4515        0.0875        0.0720        0.0000        1.3500        0.5580        0.3000        0.2760        0.0540        2.8440        1.3980        3.0360        0.7980        0.1380        1.6673        0.1627        0.3801        1.1960        1.9310        0.4536        0.5174        0.5333        0.7057        0.6671        0.5913        0.6487        0.8968        0.9142        2.3979        2.0175        3.4887        4.1117        3.5103        3.8688        5.6204        5.1508        5.8050        7.3167       10.2278        6.3167        7.8500        4.8673        5.1968        5.0296        9.4580        6.3016        4.9396        5.5735        6.9999        6.1971        6.0894        6.2933       11.0486       15.2804       12.6738       12.1859        7.2868       12.2208       13.9486       13.0514       14.0769       10.1460       13.3324       14.0916       14.2470       13.6785       12.5861       12.0425       12.3331       11.5885       11.8278       13.7125       15.0588       12.8369       10.9959       11.6636       11.5312       10.4516       10.8684       12.0410       10.5603        8.8669        7.4208        6.4043        5.5056        4.9666        4.3868        3.8949        3.6801        3.3730        3.3557        3.1346        2.9744        2.8958        2.7542        2.7181        2.6092        2.7292        2.0090        2.0523        1.8434        1.4551        2.5137        2.4443        1.9063        1.5943        2.1591        2.6714        2.9776        3.2671        1.4748        0.9984        1.0209        0.8246        1.6503        1.6690        1.5744        1.3460        0.8661        0.6748        0.5991        0.5416        0.0492        0.0000        0.0000        0.0000        1.7832        2.3504        3.0450        4.4127        6.7606        7.7765        8.1057       11.2174       11.1803        8.5999        9.4033        9.9168       10.7348       10.3018       10.8521       12.0387       15.3548       14.1117       19.3496       18.8444       21.6096       23.4055       28.9385        0.0000        0.0000        0.0000        0.0000        0.0000        0.0000        0.0000        0.0000        0.0000        0.0000        0.0000        0.0000        0.0000        0.0000        0.0000        0.0000        0.0000        0.0000        0.0000        0.0000        0.0000        0.0000        0.0000        0.0000        0.0000        0.0000        0.0000        0.0000        0.0000        0.0000        0.0000        0.0000        0.0000        0.0000        0.0000        0.0000        0.0000        0.0000        0.0000        0.0000        0.0000        0.0000        0.0000        0.0000        0.0000        0.0000        0.0000        0.0000        0.0000        0.0000        0.0000        0.0000        0.0000        0.0000        0.0000        0.0000        0.0000        0.0000        0.0000
        0.0000        0.0000        0.0000        0.0000        0.0000        0.0000        0.0000        0.0000        0.0000        0.0000        0.0000        0.0000        0.0000        0.0000        0.0000        0.0000        0.0000        0.0000        0.0000        0.0000        0.0000       13.7698       23.0984       21.8856       19.5609       17.0475       19.8353       12.9942        7.6056        3.5095        2.0877        6.9721        6.4110       12.9367        8.7292        3.2308       11.0579        7.8359        6.7040        3.1751        4.7869        4.1362        1.4895        0.3623        0.1920        7.5900        3.1500        2.0808        0.6681        0.2852        1.6500        1.5660        1.1476        0.2851        0.3451        1.3789        2.3239        2.5687        2.7145        1.5581        1.5466        1.9179        2.1231        2.0199        1.0418        0.5488        0.6868        1.5032        0.9767        0.8664        2.4706        3.6238        4.6094        4.5912        8.2173        7.0293        7.0666        5.3016        6.0413       10.1258        4.6215        8.5503        4.9121        7.3719        6.0087        7.5922        6.6527        5.9162        6.2488        6.5980        6.9935        7.8155        9.7025       11.2658       12.3357       10.5435        8.4187        8.6000        9.6745       10.4991       11.1791       10.9427       15.3089       13.8286       15.3127       14.9377       15.0759       16.3435       12.8519       16.1444       13.2699       15.1577       15.0358       15.3568       15.0020       16.2326       13.8023       13.8563       12.4185       12.5076       11.4092       10.9177        9.7297        8.5666        6.4641        4.5206        3.8609        3.5989        3.3991        3.6101        3.2148        2.8152        2.8376        2.6895        2.5291        2.6508        5.2942        5.8285        4.2705        2.4103        2.7452        3.3535        2.0928        2.2928        2.0476        2.8408        3.2777        2.7178        3.3438        3.2414        2.7091        1.7341        1.4938        1.3046        1.2483        0.8648        0.8486        0.7928        0.6913        0.3609        0.3051        0.2634        0.2933        0.3516        0.3640        0.6460        1.1399        3.0224        5.3312        5.4713        6.8741        7.1839        8.4839        8.2908        8.6179        7.3762        7.1042        7.3057        7.9193       12.0198       24.4933       15.2991       14.5127       14.8685       17.0360       22.8366       24.4737       23.3721       24.9450       38.8806        0.0000        0.0000        0.0000        0.0000        0.0000        0.0000        0.0000        0.0000        0.0000        0.0000        0.0000        0.0000        0.0000        0.0000        0.0000        0.0000        0.0000        0.0000        0.0000        0.0000        0.0000        0.0000        0.0000        0.0000        0.0000        0.0000        0.0000        0.0000        0.0000        0.0000        0.0000        0.0000        0.0000        0.0000        0.0000        0.0000        0.0000        0.0000        0.0000        0.0000        0.0000        0.0000        0.0000        0.0000        0.0000        0.0000        0.0000        0.0000        0.0000        0.0000        0.0000        0.0000        0.0000        0.0000        0.0000        0.0000        0.0000        0.0000        0.0000
        0.0000        0.0000        0.0000        0.0000        0.0000        0.0000        0.0000        0.0000        0.0000        0.0000        0.0000        0.0000        0.0000        0.0000        0.0000        0.0000        0.0000        0.0000        0.0000        0.0000        0.0000       22.4648       24.3401       24.9454       27.2139        8.8727        8.4606        4.0210        1.5343        1.8497        4.6731       12.4256        3.8401        1.6956        1.4527        0.2447        4.6681        3.7713        5.4793        5.8166        2.2954        0.3216        0.1034        0.0357        1.5024        2.5260        2.7960        2.1277        2.1925        2.2036        1.1261        0.5655        1.7474        0.4657        2.4082        1.5458        4.3663        1.3148        1.6170        2.4411        1.3501        2.2739        1.3421        1.3656        0.9390        0.8568        0.8706        2.3777        1.9859        1.2336        1.6239        3.4305        4.8935        4.5721        8.5983        9.6043        7.5261        6.0745        8.6569        9.8061       17.9391       15.5493       10.4480        6.2433        7.3278       10.9430        9.2819        6.0284        6.0893        6.5873        8.1799        7.4735        7.9036        8.9194       14.6242       12.8191        8.9669        9.2680        9.9353       11.3090       12.1202       12.2826       16.2167       19.2266       19.2815       18.7599       16.7217       15.5703       15.9847       15.4330       12.4124       12.4484       12.6258       12.4943       13.2427       14.0086       14.9261       19.6155       13.5775       13.8941       12.5567       11.6304        9.7354        7.9123        5.8734        5.4422        9.9908        3.8847        3.4667        3.2280        3.5099        2.8953        2.7194        2.8027        2.7372        2.9735        2.9598        2.7265        2.5693        2.6726        2.5545        2.7912        3.4643        3.5275        2.7701        3.0702        2.1037        2.1847        2.5734        2.4007        2.4171        2.2163        1.7882        1.4901        1.3228        0.8576        0.7300        0.6467        0.5698        0.3156        0.2786        0.2651        0.3267        0.4250        0.5139        0.8874        1.6416        5.4181        5.3611        6.2174        6.7898        9.0055        8.5271        9.2402       10.0150       10.0854        8.5054        8.1467        9.1019       25.0046       16.8020       21.5426       16.7651       19.2969       18.6566       18.4832       19.2606       21.7341       26.5055       32.0499        0.0000        0.0000        0.0000        0.0000        0.0000        0.0000        0.0000        0.0000        0.0000        0.0000        0.0000        0.0000        0.0000        0.0000        0.0000        0.0000        0.0000        0.0000        0.0000        0.0000        0.0000        0.0000        0.0000        0.0000        0.0000        0.0000        0.0000        0.0000        0.0000        0.0000        0.0000        0.0000        0.0000        0.0000        0.0000        0.0000        0.0000        0.0000        0.0000        0.0000        0.0000        0.0000        0.0000        0.0000        0.0000        0.0000        0.0000        0.0000        0.0000        0.0000        0.0000        0.0000        0.0000        0.0000        0.0000        0.0000        0.0000        0.0000        0.0000
        0.0000        0.0000        0.0000        0.0000        0.0000        0.0000        0.0000        0.0000        0.0000        0.0000        0.0000        0.0000        0.0000        0.0000        0.0000        0.0000        0.0000        0.0000        0.0000        0.0000        0.0000       26.7057       28.1981        9.2202       11.3641       13.3908        5.9139        2.4620        1.3685        1.8605        1.7540        4.7714        3.8999        0.9956        0.8030        0.2648        0.1505        0.1596        0.4635        0.7593        0.5772        1.1843        0.8506        0.6789        1.4210        2.4109        2.0985        2.2962        2.4290        1.8093        0.1329        2.3185        2.5360        2.4596        4.3101        3.9138        3.1966        1.1931        2.4684        0.8931        0.6783        1.4486        0.6840        1.3148        0.5363        0.6076        0.4616        1.3163        0.8722        1.0776        0.9980        3.2076        3.6981        3.8102        5.3678        6.0589        5.4064        4.2899        4.7836       10.8028       22.0233        8.4682        5.3094        4.4574        8.6102        8.7985        6.4563        7.3414        7.7331        9.1252        9.3798        7.5718        7.8054        8.3919       12.5898       14.1753       15.5028        9.4745       10.0843       13.4872       12.8629       13.7650       13.1311       19.8226       16.9570       19.5618       17.1869       14.7059       11.6031       10.9529       10.4719       11.1118       12.4117       14.1538       13.3251       13.9431       15.6482       14.0650       13.5024       15.5487       15.3090       12.5602        9.7857        6.3402        4.9161        4.7221        6.1460        9.9168        4.8805        3.5657        3.4482        3.0505        2.9140        2.9369        2.9260        3.4434        2.8378        2.8135        2.6817        2.8026        3.0207        2.7817        2.5002        2.4611        2.7492        2.0785        1.6026        2.0589        2.3706        2.4232        2.3716        2.3168        2.0311        1.6024        1.3869        0.8279        0.6630        0.6434        0.6573        0.4264        0.4416        0.5291        0.6442        0.8221        0.9768        2.3371        2.7130        4.8773        6.0504        7.0011        9.1480        9.4138       11.6444       11.4572       12.1852       14.3404        9.8298       11.7574       15.3525       28.5694       21.4325       23.7473       25.9788       28.2654       24.3992       35.8324       30.8847       25.6250       31.3038       37.7529       48.1043        0.0000        0.0000        0.0000        0.0000        0.0000        0.0000        0.0000        0.0000        0.0000        0.0000        0.0000        0.0000        0.0000        0.0000        0.0000        0.0000        0.0000        0.0000        0.0000        0.0000        0.0000        0.0000        0.0000        0.0000        0.0000        0.0000        0.0000        0.0000        0.0000        0.0000        0.0000        0.0000        0.0000        0.0000        0.0000        0.0000        0.0000        0.0000        0.0000        0.0000        0.0000        0.0000        0.0000        0.0000        0.0000        0.0000        0.0000        0.0000        0.0000        0.0000        0.0000        0.0000        0.0000        0.0000        0.0000        0.0000        0.0000        0.0000
        0.0000        0.0000        0.0000        0.0000        0.0000        0.0000        0.0000        0.0000        0.0000        0.0000        0.0000        0.0000        0.0000        0.0000        0.0000        0.0000        0.0000        0.0000        0.0000        0.0000        0.0000        0.0000       23.9004       11.1146        6.6646        7.9879        8.9051        2.5920        1.5682        0.9880        0.7477        7.8661        3.4107        1.1783        1.1460        0.1722        0.0277        0.0272        0.0274        3.2877        3.6930        0.5763        0.1331        2.6261        1.3561        3.2399        2.0834        0.6382        1.3931        0.0501        0.3718        0.4596        2.0411        2.4686        3.9121        3.1095        2.2294        2.1270        1.1717        0.3252        0.0926        0.3930        0.1679        0.4194        0.7873        0.6093        1.6579        2.2843        2.7764        1.8613        0.7096        2.7354        3.1247        4.5889        5.9950        4.4650       10.2580        4.0737        5.6739        3.1226        9.7515        6.9718        7.6615        4.5607        6.5405       10.2041       10.9516        8.4035        7.6743        7.8061        8.5148        6.6140        7.4806        8.7483       12.6579       14.6466       15.9061        8.3694       11.9455       13.8412       11.4086       10.8219       16.2834       14.4980       13.2244       13.4194       11.9679       10.5595       10.0455        9.3282        9.0674        9.5794       10.0980       12.7057       12.4623       17.9800       31.5149       22.8853       19.7973       23.2948       20.1677       11.2362        9.4020        8.6597        6.1312        5.4159        7.8373        4.7528        5.3983        5.5407        5.4073        3.7604        3.6625        3.4546        3.2991        3.4707        3.3090        3.1950        3.0224        3.1101        3.2966        2.7794        2.3680        2.0647        2.0703        1.6218        1.4222        1.9223        2.2386        2.3224        2.1674        1.9723        1.8098        1.6290        1.3422        0.7944        0.6037        0.6261        0.8599        0.6426        0.8065        0.9762        1.1638        1.5161        2.0692        2.3160        4.2332        6.2829        7.5542        8.6305       12.3587       11.4039       10.9308       11.9327       14.9120       13.9907       19.6806       30.1569       47.5983       22.9892       26.3189       25.9270       32.7102       40.3843       33.0839       41.3429       36.8490       38.7817       35.5219       42.2304       47.9834        0.0000        0.0000        0.0000        0.0000        0.0000        0.0000        0.0000        0.0000        0.0000        0.0000        0.0000        0.0000        0.0000        0.0000        0.0000        0.0000        0.0000        0.0000        0.0000        0.0000        0.0000        0.0000        0.0000        0.0000        0.0000        0.0000        0.0000        0.0000        0.0000        0.0000        0.0000        0.0000        0.0000        0.0000        0.0000        0.0000        0.0000        0.0000        0.0000        0.0000        0.0000        0.0000        0.0000        0.0000        0.0000        0.0000        0.0000        0.0000        0.0000        0.0000        0.0000        0.0000        0.0000        0.0000        0.0000        0.0000        0.0000        0.0000
        0.0000        0.0000        0.0000        0.0000        0.0000        0.0000        0.0000        0.0000        0.0000        0.0000        0.0000        0.0000        0.0000        0.0000        0.0000        0.0000        0.0000        0.0000        0.0000        0.0000        0.0000       54.0402       40.6524       22.3665       12.5927       13.6065       18.3191       12.1714        3.6725       13.9317        6.4736        2.1296       17.8916        9.0286        7.9463        2.2859        0.5097        2.2384        3.6383        6.9593        9.0610        2.5038        1.6728        2.4740        1.7883        6.3954        0.4192        0.1806        0.5091        1.1031        0.5340        0.1736        0.7255        5.2091        5.6817        2.6399        2.5123        4.0973        4.0592        3.7294        4.4317        3.5468        2.5672        1.2981        2.5288        1.1971        1.1461        2.6586        3.3103        3.2559        4.0288        3.2335        3.8287        4.2559        5.7950        6.1869        4.6452        4.0526        5.1165        9.0305       10.6993        6.5215        4.8032        5.7437        4.6305        8.1225        6.5894        7.0186        6.8402        7.9206        9.1739        6.8299        9.4785        9.8926        9.7144       14.3164       10.3478       11.6150       15.7772       11.9018       11.1620       12.5380       16.8767       12.4952       13.3749       14.7590       10.7504        8.7089        8.5696        8.1355        8.5132        8.2647        9.8163        9.9602       10.3935       16.1565       26.9718       26.2147       29.0447       16.3975       12.5780       13.1940       10.5879        7.9254        8.1991        7.1577        6.2658        5.4883        6.7332        8.5749        7.0163        4.7623        4.6301        4.3973        4.2298        4.3451        3.9288        3.6612        3.4567        3.0646        2.9266        2.5792        2.1240        1.6606        3.6450        1.5627        0.6700        1.4882        1.7655        1.8990        1.6792        1.6660        1.5442        1.3710        1.1373        0.3240        0.4061        0.2844        0.4612        1.8747        2.3878        3.8824        3.5097        4.0659        6.9022        6.5303        7.5595        7.5471        9.8299       11.9114       15.1593       16.2859       16.2990       19.4191       23.8001       17.6016       19.5591       26.0398       33.1675       38.4454       45.0197       43.4449       46.4235       52.0082       49.9552       48.6447       49.3256       47.1802       45.8862       53.4164       71.3070       83.4239        0.0000        0.0000        0.0000        0.0000        0.0000        0.0000        0.0000        0.0000        0.0000        0.0000        0.0000        0.0000        0.0000        0.0000        0.0000        0.0000        0.0000        0.0000        0.0000        0.0000        0.0000        0.0000        0.0000        0.0000        0.0000        0.0000        0.0000        0.0000        0.0000        0.0000        0.0000        0.0000        0.0000        0.0000        0.0000        0.0000        0.0000        0.0000        0.0000        0.0000        0.0000        0.0000        0.0000        0.0000        0.0000        0.0000        0.0000        0.0000        0.0000        0.0000        0.0000        0.0000        0.0000        0.0000        0.0000        0.0000        0.0000
        0.0000        0.0000        0.0000        0.0000        0.0000        0.0000        0.0000        0.0000        0.0000        0.0000        0.0000        0.0000        0.0000        0.0000        0.0000        0.0000        0.0000        0.0000        0.0000        0.0000       40.1021       49.1770       40.7722       25.5580       18.2476       11.9796       18.5110       28.8727       11.4206        4.0695        1.5743        6.2663       10.2477        3.4213        2.9154        4.1269       11.8057       13.1354       18.3065       10.4090       11.3281       24.4395        7.3408        7.5098        9.4919        6.0031        3.6567        2.7946        1.6926        2.8426        2.7740        1.0291        1.7861        4.9938        4.1974        2.7355        2.5765        2.8294        3.0109        6.4294        8.7221        7.3133        2.2563        1.6124        0.9483        0.7824        1.1962        1.4508        2.9285        3.9043        6.1192        3.4101        4.0358        5.8375        9.6302        6.2916        2.7728        2.1096        2.8312        6.6594        8.1149        4.4426        3.1772        3.4569        4.1945        5.2411        4.6246        5.2564        5.1994        5.0486        4.6233        5.3558        5.7648        6.3020        8.7766       11.2923       14.1201       10.4621        7.0665        6.2330       16.1229       10.9569        8.1633       12.7165       13.4943       14.1197       15.9691        9.8375        7.9549        7.3939        7.2122        7.1160        7.6416        9.1147        8.7070       17.1294       25.6645       35.5625       32.7764       13.6154       11.6830       13.9679       10.4417        9.2595        7.0943        7.4930        6.5705        9.8607        8.0601        7.9382        7.3736        5.6556        5.7949        5.2162        5.0763        5.3746        6.2044        5.0285        4.7951        4.0069        3.3401        2.8474        2.6119        2.6823        1.6563        1.3041        0.8187        1.2848        1.5969        2.0116        1.7820        1.6333        1.5435        1.3768        1.1276        0.3149        0.2243        0.3072        0.5628        2.7349        3.1336        3.8669        4.6063        5.2396        7.0604        8.0430       10.1797       10.6001       11.9849       12.0497       14.6919       16.7977       18.7691       22.2391       23.0794       23.4042       33.0059       23.5277       27.8338       43.4537       48.8723       45.8659       52.6437       65.2489       52.6918       51.0932       56.6158       58.4990       60.9832       68.6517       73.6391       89.6792       94.9140        0.0000        0.0000        0.0000        0.0000        0.0000        0.0000        0.0000        0.0000        0.0000        0.0000        0.0000        0.0000        0.0000        0.0000        0.0000        0.0000        0.0000        0.0000        0.0000        0.0000        0.0000        0.0000        0.0000        0.0000        0.0000        0.0000        0.0000        0.0000        0.0000        0.0000        0.0000        0.0000        0.0000        0.0000        0.0000        0.0000        0.0000        0.0000        0.0000        0.0000        0.0000        0.0000        0.0000        0.0000        0.0000        0.0000        0.0000        0.0000        0.0000        0.0000        0.0000        0.0000        0.0000        0.0000        0.0000        0.0000
        0.0000        0.0000        0.0000        0.0000        0.0000        0.0000        0.0000        0.0000        0.0000        0.0000        0.0000        0.0000        0.0000        0.0000        0.0000        0.0000        0.0000        0.0000        0.0000        0.0000       39.0994       35.7336       38.5098       23.2066       20.0740       13.9331        7.5012       18.2484       10.9704       18.4759       10.0453       41.4214       37.6881       26.0917       24.9657       28.9228       39.8378       35.4705       23.0933       20.6207       24.4936       30.8621       28.1337       24.2741       17.2151        6.8361        5.0051        0.3604        8.9023       10.6575        6.8053        3.4029        5.1230        4.0433        5.6813        3.6655        3.2919        4.8029        6.6799       11.9023       12.2190       16.4340       10.0495        6.0563        6.0825        3.7534        5.0143        6.7381        8.5029       10.1607        8.8260        5.6200        3.8117        4.9638        3.2620        2.3356        3.8761        5.0307        3.0931       10.0982       10.1155        7.9597        3.8470        3.1678        3.2543        3.3275        3.4810        3.6034        6.2678        6.8566        8.4185        6.3988        6.4441        7.5616        9.3080        9.3424        5.4115        4.9229        5.0048        4.8009       12.3017        9.4171       11.7365        9.2060        9.6750       12.6064       11.6070       10.5807        7.7623        6.2463        6.2747        7.2127        7.7519        7.4712        7.6900       14.6306       13.3649       16.5117       13.9850       11.5974       13.7511       11.2841       13.1176        8.4893        7.8576        7.5842        7.2999        8.9307        8.1994        8.1066        7.9226        6.8956        7.1751        6.5445        6.2299        5.7530        5.2461        4.9102        5.2187        4.6742        4.2429        3.1195        2.6765        2.2139        1.9115        1.2938        0.7988        1.4414        1.7492        1.9104        3.6833        1.7441        1.6374        1.4856        1.4107        0.8212        0.7512        1.0344        1.3225        4.3541        6.4486        5.5854        5.9582        6.8317        7.8345        8.9273       10.7207       12.2874       13.4366       22.9752       17.6305       31.4754       21.7849       27.2696       25.8907       29.8900       26.2146       28.8457       35.7201       50.3224       56.2215       61.9106       79.6264       77.9161       67.8032       62.7537       68.9800       76.8219       70.4138       76.9506       79.1881       80.2633       98.5178      106.1700        0.0000        0.0000        0.0000        0.0000        0.0000        0.0000        0.0000        0.0000        0.0000        0.0000        0.0000        0.0000        0.0000        0.0000        0.0000        0.0000        0.0000        0.0000        0.0000        0.0000        0.0000        0.0000        0.0000        0.0000        0.0000        0.0000        0.0000        0.0000        0.0000        0.0000        0.0000        0.0000        0.0000        0.0000        0.0000        0.0000        0.0000        0.0000        0.0000        0.0000        0.0000        0.0000        0.0000        0.0000        0.0000        0.0000        0.0000        0.0000        0.0000        0.0000        0.0000        0.0000        0.0000        0.0000        0.0000
        0.0000        0.0000        0.0000        0.0000        0.0000        0.0000        0.0000        0.0000        0.0000        0.0000        0.0000        0.0000        0.0000        0.0000        0.0000        0.0000        0.0000        0.0000        0.0000        0.0000       45.2157       45.9280       41.9306       25.9035       25.4899       22.1860       15.8413       17.4893        9.9259        6.6410       14.7835       35.4996       43.2403       32.8811       46.1047       41.0044       29.1553       17.3934       12.3443       20.2565       10.2291       13.4028       30.3887       16.6866        5.9963       16.0426       12.3729       14.2171       12.8920       16.2590       13.2287       10.9072        8.1431       11.1186       11.8066       15.4396       13.1034       18.5756       17.1893       17.0010       11.8009       11.8917       14.9811        7.8358        5.7701        5.5260        4.5400        7.6142        9.3811        5.9601        2.7481        1.3468        2.6536        1.6157        1.4064        1.6298        2.1955        3.1983        3.4658        8.3528       11.8182        7.8259        4.3244        3.4192        3.3757        3.5022        3.6108        3.7225        3.8292        5.3964        5.5409        4.6285        4.5415        6.1499        4.6891        6.3984        8.7338        4.6832        4.7556        3.8080        3.3532        3.8574        4.4250        6.8491        7.0829        9.2316        7.7380        7.3541        7.9797       10.8996       12.2717        8.4512        7.6485        5.8147        6.4645        9.6189       12.0790       12.4220        9.6196       11.1330       11.3205       12.0276       10.5416        9.0379        8.6200        8.1880        8.2621        8.3079        9.0140        8.9760        9.1911        8.0068        7.8955        7.7564        7.3800        6.7240        6.2723        5.7775        5.3105        4.7768        3.8753        3.2018        2.7290        1.8923        2.2440        1.2592        0.9447        1.8758        2.1655        2.2053        2.0474        1.9926        1.8225        1.6968        1.6291        0.5574        0.5278        0.6928        1.0476        5.1620        7.6806        7.9661       61.4986        8.7076       10.0467       11.2967       13.2639       14.7315       15.8377       18.1783       21.7580       23.0782       25.6160       30.5081       35.2903       36.2305       42.6586       46.0979       54.3289       61.7204       68.0497       74.6453       83.7744       79.5584       79.0335       82.4857       89.5944       86.2278       80.5211       75.9910       76.8729       84.3071       84.4845       85.0712      101.5243        0.0000        0.0000        0.0000        0.0000        0.0000        0.0000        0.0000        0.0000        0.0000        0.0000        0.0000        0.0000        0.0000        0.0000        0.0000        0.0000        0.0000        0.0000        0.0000        0.0000        0.0000        0.0000        0.0000        0.0000        0.0000        0.0000        0.0000        0.0000        0.0000        0.0000        0.0000        0.0000        0.0000        0.0000        0.0000        0.0000        0.0000        0.0000        0.0000        0.0000        0.0000        0.0000        0.0000        0.0000        0.0000        0.0000        0.0000        0.0000        0.0000        0.0000        0.0000        0.0000        0.0000        0.0000
        0.0000        0.0000        0.0000        0.0000        0.0000        0.0000        0.0000        0.0000        0.0000        0.0000        0.0000        0.0000        0.0000        0.0000        0.0000        0.0000        0.0000        0.0000        0.0000        0.0000        0.0000       60.9461       54.2802       71.8651       69.1144       64.0673       58.9449       46.3326       53.0420       44.0815       35.7307       47.4403       85.2433       51.4439       92.4930       52.9760       55.9609       58.0227       41.2381       43.0541       34.8419       34.9372       34.3008       20.2644       20.5359       21.0824       12.1000       23.5230       29.3122       19.4596       16.5928       10.2322       11.9739       18.7835       30.1244       21.9241       18.4947       20.9102       28.4589       27.6597       13.3060        8.1762        7.6621        9.5771        7.4601        5.4575        2.4895        2.4872        4.1651        5.6846        9.1155        7.6126        7.4595        2.8280        2.7148        1.0879        1.4498        2.0351        4.2857        4.6530        5.0241        8.0913       17.8256        5.8955        6.7656        6.0820        6.1246        5.4792        5.5303        3.9327        4.0883        7.3440        6.0286        6.3529        6.0463        5.4713       16.1460        5.7208        5.4283        5.4287       11.1128       10.5147        3.2010        6.8423        8.1174        8.1808       10.3591       15.0105       10.9230        9.5561        7.1679        5.0187        4.9575        5.1172        8.1493        6.0003        5.9790        6.4800        7.3214       11.6300       12.8060       12.9353       12.4958       11.7041       10.2484        8.7739        9.1126       10.3381       10.7621       10.9137       10.9912       11.2017       11.1132       10.7322       10.2546        9.8185        8.9812        9.0143        7.4199        5.5813        4.8674        4.0331        3.3906        3.3716        3.1868        2.2616        2.0895        2.3224        2.6084        2.5822        2.3577        1.7265        1.5458        1.4687        1.5170       24.0350       24.4791        1.6991        2.9619        4.1020        5.4950        7.1764        8.6996        8.7449       10.4188       14.9309       13.9562       17.8451       22.2184       22.9721       28.0122       34.2758       36.2821       40.1352       47.1073       55.5849       56.4609       57.8276       65.2067       75.2661       79.8571       86.9036       86.1105       89.8626       90.0317       94.9092      102.0827      102.7212       93.1926       81.1619       94.9571       92.6463       93.9992       90.4550       89.5070       79.2300        0.0000        0.0000        0.0000        0.0000        0.0000        0.0000        0.0000        0.0000        0.0000        0.0000        0.0000        0.0000        0.0000        0.0000        0.0000        0.0000        0.0000        0.0000        0.0000        0.0000        0.0000        0.0000        0.0000        0.0000        0.0000        0.0000        0.0000        0.0000        0.0000        0.0000        0.0000        0.0000        0.0000        0.0000        0.0000        0.0000        0.0000        0.0000        0.0000        0.0000        0.0000        0.0000        0.0000        0.0000        0.0000        0.0000        0.0000        0.0000        0.0000        0.0000        0.0000        0.0000        0.0000
        0.0000        0.0000        0.0000        0.0000        0.0000        0.0000        0.0000        0.0000        0.0000        0.0000        0.0000        0.0000        0.0000        0.0000        0.0000        0.0000        0.0000        0.0000        0.0000        0.0000        0.0000       48.2914       58.4469       80.4044       82.2392       79.1898       71.3508       52.1014       36.3563       37.1759       23.3510        7.3736       45.6176       45.2096       36.7802       50.7204       36.1876       39.4496       75.8171       76.9406       44.8741       52.1981       53.2498       49.4158       58.8503       16.4846        0.6177       10.1767        8.0912       13.9592       10.3384        6.2878       13.5248       14.9331       17.5542       15.9757       15.1316       13.5229       10.2804       11.6593       17.9913       15.3885        9.9814        8.9449        4.9827        2.4299        1.0786        1.6851        3.6438        8.9441        7.6988        7.5727       13.5982        3.6479        3.8311        1.0593        1.5113        3.0506        2.3615        4.5264        4.4679        5.3864       11.3092        6.1510        7.7832        6.8515        5.3240        4.3324        5.0172        4.6351        8.5304        5.4326        4.2284        7.3217        6.0630        8.1322        4.5974        3.6006        8.9124        3.9369        8.0889        8.9024        6.2935        5.3055        5.6076        6.0605        6.2138        7.9368       12.1665        6.9467        5.8034        4.5525        4.3231        4.4762        4.9399        5.1287        6.0242        6.6397        7.8039       11.8237       13.5748       13.8242       18.4666       15.1716       11.1032       21.4128       12.7822       11.5751       12.1980       12.4597       12.4381       13.0861       13.0592       12.6811       12.1009       11.8731       10.2816       10.6639        8.7789        7.1593        6.1614        5.1724        9.6276        4.2520        3.1726        3.0524        2.8908        2.9671        3.2252        2.9389        2.6530        1.9166        1.6894        1.6303        1.7672        3.0505       11.1874        2.1434        2.9588        5.0727        6.5646       69.9769        8.2583       10.6025       14.4927       16.4994       17.8417       22.1077       27.1341       32.6693       31.7595       49.4814       48.5017       55.7296       59.8234       51.1119       71.2146       63.6708       68.5512       82.2090       97.5769      101.1088       98.2585       87.8462       90.4571       87.8138      101.9885       95.1415       94.5277       88.2417      101.4049       94.2296       93.7791      103.6897      100.8234       75.9300        0.0000        0.0000        0.0000        0.0000        0.0000        0.0000        0.0000        0.0000        0.0000        0.0000        0.0000        0.0000        0.0000        0.0000        0.0000        0.0000        0.0000        0.0000        0.0000        0.0000        0.0000        0.0000        0.0000        0.0000        0.0000        0.0000        0.0000        0.0000        0.0000        0.0000        0.0000        0.0000        0.0000        0.0000        0.0000        0.0000        0.0000        0.0000        0.0000        0.0000        0.0000        0.0000        0.0000        0.0000        0.0000        0.0000        0.0000        0.0000        0.0000        0.0000        0.0000        0.0000        0.0000
        0.0000        0.0000        0.0000        0.0000        0.0000        0.0000        0.0000        0.0000        0.0000        0.0000        0.0000        0.0000        0.0000        0.0000        0.0000        0.0000        0.0000        0.0000        0.0000        0.0000        0.0000       35.0300       45.4651       78.1886       87.4896       82.7850       73.7712       45.4728       35.4629       27.3539       20.2002        4.2304       10.0710        9.9205        2.2343        2.6110        8.6432       14.6832       41.3626       63.8076       47.1513       45.3028       20.7756       21.7436       11.7327       12.0990       16.6324       33.0564       44.6964       41.6853       40.8763       18.9025       22.7054       14.3546       33.4208       42.2603       38.9450       30.4194       30.2978       17.7661       17.3575       14.5685       19.1537       19.3658       12.2727       10.6870        3.5447        3.1278        3.1367        6.0451        3.6449       10.3017        7.5013        4.8419        1.8605        1.0939        1.9405        2.6909        2.7931        4.4443        4.9623        6.2544        6.0035        5.5329        6.7344        6.1894        4.7845        4.3330        4.5270        9.0689        4.6816        4.2817        4.0203        4.6211        5.4612        6.6304        7.2978        6.0701       13.0921        4.2875        6.7656        6.8125        2.4129        4.0665        4.6989        4.9101        4.8168        4.9316        5.1026        5.0340        5.5684        4.4766        4.3361        4.5720        5.2453       10.1145        6.5519        6.9904        8.2752       12.6998       14.3077       14.6262       14.1525       12.4361       15.7149       15.4066       12.6091       12.4234       13.2665       13.6234       13.6351       14.4380       14.4991       13.9868       13.0843       12.0423       11.1242       10.6390        9.6171        7.9283        7.2927        5.9062        5.3466        4.3253        3.8185        3.5824        3.2971        3.7359        4.7364        4.2200        4.2549        3.0977        2.4548        2.2251        2.5558        2.4757       17.8135        3.4261        4.5037        9.5093       10.7251       11.6888       12.8714       14.9357       20.4853       23.0590       30.0571       40.5097       48.2617       50.8690       57.9469       57.8315       62.8135       67.3829       67.2350       73.9577       71.4909       73.9923       75.3403       94.3691      107.6868      102.9602       98.4361       87.8231       92.9433       81.4757      105.3157      116.7574      111.4817      109.7608      106.6899      102.4071       94.4609      100.7512      106.3851       76.6200        0.0000        0.0000        0.0000        0.0000        0.0000        0.0000        0.0000        0.0000        0.0000        0.0000        0.0000        0.0000        0.0000        0.0000        0.0000        0.0000        0.0000        0.0000        0.0000        0.0000        0.0000        0.0000        0.0000        0.0000        0.0000        0.0000        0.0000        0.0000        0.0000        0.0000        0.0000        0.0000        0.0000        0.0000        0.0000        0.0000        0.0000        0.0000        0.0000        0.0000        0.0000        0.0000        0.0000        0.0000        0.0000        0.0000        0.0000        0.0000        0.0000        0.0000        0.0000        0.0000        0.0000
        0.0000        0.0000        0.0000        0.0000        0.0000        0.0000        0.0000        0.0000        0.0000        0.0000        0.0000        0.0000        0.0000        0.0000        0.0000        0.0000        0.0000        0.0000        0.0000        0.0000        0.0000       30.3919       32.6451       68.5638       69.3188       68.1070       58.2842       37.7962       29.3781       38.2786       19.8664        6.7353        5.1875        0.9294        1.1128        1.8802        1.2013        4.7243        8.5087       13.2662       13.8052       18.0197       25.5106       59.1120       24.2881        9.5802       17.5100       35.5234       60.7461       37.9745       16.3740       37.5914       62.6760       16.2003       44.4815       44.0501       29.2879       32.2950       20.1529       22.7413       19.7938       21.7745       23.3954       26.2332       16.3178       12.1710       11.5625       11.8279        8.4212        5.8284        2.3601        6.0611        6.5557        5.6714        2.7184        1.9605        2.0378        3.8313        5.9093        7.9349        7.3772        6.1805        5.7802        5.2026        4.9450        4.5901        5.0539        5.2409        5.5259        5.6109        5.2069        6.1964        5.3971        4.8563        7.9377        5.5945        9.3671       10.0879        9.3864        1.8837        1.4635        1.2300        2.0375        3.1038        4.0350        4.0570        4.4829        7.3458        4.8789        5.7841        5.5178        6.0581        6.9713        9.8508        7.9947        7.1523        7.6066        8.2750        9.5964       14.0066       15.4120       15.2576       14.1120       12.2027       15.1538       17.3053       21.5357       27.1708       18.2937       14.4827       14.4999       15.3856       15.3515       14.8693       13.8795       12.7491       11.7693       10.5484        9.9428        7.7637        6.8279        5.4418        5.2577        4.8762        4.7247        4.6718        4.5897        6.1163        5.8617        5.8877        5.1475        3.6045        3.0568        3.1289        5.7145        6.4308       11.6404        8.2074        8.8229       12.2441       13.5352       14.9692       16.0825       24.6924       28.8555       27.7675       34.2732       48.2661       55.0026       54.9907       57.6072       62.2135       68.5247       70.8174       78.3647       88.2215       78.1322       81.7313       86.2122       98.1601       96.8262       93.6669       93.5858       95.4568       92.0360       98.5681       92.2271      139.2858      135.1381      110.0637      117.2531      111.4406      105.1291      109.3371       97.9955        0.0000        0.0000        0.0000        0.0000        0.0000        0.0000        0.0000        0.0000        0.0000        0.0000        0.0000        0.0000        0.0000        0.0000        0.0000        0.0000        0.0000        0.0000        0.0000        0.0000        0.0000        0.0000        0.0000        0.0000        0.0000        0.0000        0.0000        0.0000        0.0000        0.0000        0.0000        0.0000        0.0000        0.0000        0.0000        0.0000        0.0000        0.0000        0.0000        0.0000        0.0000        0.0000        0.0000        0.0000        0.0000        0.0000        0.0000        0.0000        0.0000        0.0000        0.0000        0.0000        0.0000        0.0000
        0.0000        0.0000        0.0000        0.0000        0.0000        0.0000        0.0000        0.0000        0.0000        0.0000        0.0000        0.0000        0.0000        0.0000        0.0000        0.0000        0.0000        0.0000        0.0000        0.0000        0.0000        0.0000       25.0347       74.0519       81.3235       72.7368       53.7668       43.8202       22.6712       17.9946       20.0684       20.4210       13.9114        9.9801       23.4634        6.3672       13.2699        6.6234        4.2536       11.7677       15.1884        9.1282        5.8280       22.3802       24.2477       19.3933       37.2474       52.2289       54.6112       44.8964       47.4251       37.3641       41.7809       58.6090       56.9359       22.9566       21.1891       18.7397       17.5260       19.0800       26.8502       26.5847       22.6297       23.1973       13.8998       11.6344        8.9975       14.5795       14.0673        7.5600        4.2131        4.2889        2.4945        2.3379        4.6624        7.4647        9.0519        9.2997        9.4286        7.3592        8.3328        9.6488        9.2056        6.5479        5.8079        5.6572        6.6867        9.8423        9.8535       13.7686        8.9889       11.1744        9.2514       19.6555       17.7737        5.5121        4.4340       10.6053        9.7630        3.5722        6.9139        4.8201        1.6994        1.7933        2.9648        9.0858       12.7102       10.8026        7.7616        8.1758        5.2478        7.3843       11.9507        9.1536       10.6011       12.6544       14.1851       19.6583       22.8887       20.6102       17.3127       16.3699       14.9549       15.2211       15.4936       16.6655       19.9402       26.4116       24.9954       21.7212       18.4705       16.5520       16.5679       16.0061       14.9259       12.9365       12.9727       11.8307       10.5487        8.9007       12.9038       11.4721       10.2332        6.2015        6.1788        6.3504        8.1032        9.4173        9.4982        9.3866        8.3052        4.0364        3.4048        3.5431        8.0361       13.7352       15.1876       14.1132       17.5179       22.2099       29.2005       38.7461       45.1559       52.9488       50.8172       61.4613       70.8783       77.4896       72.1374       71.0587       69.0618       94.4913      107.6892      115.1017      116.8593      109.1244      111.4250      106.7560      104.2781      112.0187      107.2990      114.7116      111.5726      113.5852      110.7428      106.5787      105.8468      113.5911      110.0683      119.9786      127.9036      112.1839      105.5486      109.6364      106.0950      101.3048       96.5335      104.8263      109.4210        0.0000        0.0000        0.0000        0.0000        0.0000        0.0000        0.0000        0.0000        0.0000        0.0000        0.0000        0.0000        0.0000        0.0000        0.0000        0.0000        0.0000        0.0000        0.0000        0.0000        0.0000        0.0000        0.0000        0.0000        0.0000        0.0000        0.0000        0.0000        0.0000        0.0000        0.0000        0.0000        0.0000        0.0000        0.0000        0.0000        0.0000        0.0000        0.0000        0.0000        0.0000        0.0000        0.0000        0.0000        0.0000        0.0000        0.0000        0.0000        0.0000        0.0000
        0.0000        0.0000        0.0000        0.0000        0.0000        0.0000        0.0000        0.0000        0.0000        0.0000        0.0000        0.0000        0.0000        0.0000        0.0000        0.0000        0.0000        0.0000        0.0000        0.0000        0.0000        0.0000        0.0000        0.0000        0.0000        0.0000       60.6993       58.8619       24.0534       14.8604       14.3747       20.2146       49.0718       20.9973       13.3983        1.8327        5.0333        4.9819       16.5961        4.5987        6.4097        4.0012        2.3722        1.9779        6.1034        8.5728       45.1115       63.7128       54.9542       68.9208       50.9656       52.5387       40.9200       53.5773       60.7854       27.5993       18.0516       19.9114       19.5118       26.7541       24.8181       19.6155       17.6933       15.5318        7.5797        8.3341        4.1983        8.6350       11.5359       17.0913        5.8800        2.9749        3.8761        3.5456        5.0193        5.2795        8.5289       12.0629        7.9321        8.5574        8.6535        8.1955        7.6545        5.9728        5.7309        8.7948        7.0760        8.2139        9.0308        9.3658        9.9131        9.1117       11.6126       15.2055       15.8377        6.5672        3.4530        3.4782        3.5138        7.3925        7.8258       17.9397        3.6801        3.0729        4.2122        6.8100        8.1100        4.4669        6.9474        8.6165        5.4915       14.2256       20.2844       18.6135       12.5496       14.9276       17.2747       18.6463       21.6537       20.5336       17.6623       16.8365       15.2016       16.3617       15.1737       13.8436       16.6502       20.4214       20.5388       20.8411       18.5241       17.4844       17.5178       16.9571       15.7445       13.6280       13.6231       12.3815       12.2296       14.7040       11.4381        6.7686        6.5570        7.2549        7.3927        7.4457        7.6289       10.5898       11.7383       12.4448       10.8808        4.9351        4.1546        6.9499        7.2579       12.3782       14.0296       16.7457       17.4387       36.8484       53.6085       57.9623       62.9986       66.1075       68.6572       76.0983       90.2526       85.7161       87.6997       79.3707       85.4893      103.6846      110.7980      106.6381      116.3238      128.3754      133.4214      123.2735      120.5678      121.3449      138.2546      140.7767      138.5093      144.3490      142.1760      108.8177      119.5894      126.8923      126.8730      122.4094      110.6070      109.3928      122.0781      119.9928      125.0842      103.1882      100.1385      106.5129      106.3426        0.0000        0.0000        0.0000        0.0000        0.0000        0.0000        0.0000        0.0000        0.0000        0.0000        0.0000        0.0000        0.0000        0.0000        0.0000        0.0000        0.0000        0.0000        0.0000        0.0000        0.0000        0.0000        0.0000        0.0000        0.0000        0.0000        0.0000        0.0000        0.0000        0.0000        0.0000        0.0000        0.0000        0.0000        0.0000        0.0000        0.0000        0.0000        0.0000        0.0000        0.0000        0.0000        0.0000        0.0000        0.0000        0.0000        0.0000        0.0000        0.0000        0.0000
        0.0000        0.0000        0.0000        0.0000        0.0000        0.0000        0.0000        0.0000        0.0000        0.0000        0.0000        0.0000        0.0000        0.0000        0.0000        0.0000        0.0000        0.0000        0.0000        0.0000        0.0000        0.0000        0.0000        0.0000        0.0000        0.0000        0.0000       63.4130       43.5676       15.7498        9.6673        0.0000        1.5039       12.8190       17.7709       14.8333       16.3392       16.7996       16.6417       12.0768       11.9032        5.5048        9.7852        1.9603        1.1520        3.1047       23.1434       43.5575       41.2099       51.0474       67.6272       39.7067       25.4435       47.0866       36.7172       10.9658        8.5262       13.8787       22.0210       26.2218       17.6656       19.8251        8.6726        4.4278        2.8055        4.7155        5.4642        5.4568        5.6302        4.1283        3.5067        0.9610        1.7182        3.9982        5.8448        4.9222        5.7466        9.5926       12.5961        8.0419        7.4086        7.4862        7.7801        7.6022        8.4518       10.4718        7.9243        9.4762       12.1938       10.3517        9.6668        8.8875       12.5427       12.0910        6.5752        5.4018       18.4982       12.1711        6.9744       13.2461       17.9361       16.5302        3.9925        2.8995        1.1346        2.3017        5.7830        5.2844        6.8384        3.4236        7.9360       13.7114       26.5696       29.8644       17.2086       17.6097       17.8124       18.9579       19.1948       17.9090       17.7986       17.0113       15.7354       13.5213       15.9782       14.4512       14.3815       16.6033       16.8765       17.4994       17.4352       18.0619       18.0052       17.3753       16.1758       14.1196       13.0005       11.7869       11.1466       11.7269        8.7193        6.8027        7.2706        8.0940        8.3237        8.2881        8.4802       11.3504       12.6085       13.0950       12.1613        6.2568        5.7548        9.0234       10.2509       12.8512       26.4868       20.9494       25.6352       55.1217       67.2886       68.7156       71.7134       70.5416       74.4189       98.7055      105.9836       97.3433       80.9353       83.5278       87.3819       99.3901       97.0324      100.2673      119.3636      129.2895      130.4477      129.0030      119.0585      122.5923      140.1811      156.6091      146.1298      141.6762      136.1175      116.2089      127.9573      129.6728      128.8395      139.2748      135.4385      119.0071      101.8809      107.4432      114.0876       94.1252       93.8724      100.1221      103.3438       93.7500        0.0000        0.0000        0.0000        0.0000        0.0000        0.0000        0.0000        0.0000        0.0000        0.0000        0.0000        0.0000        0.0000        0.0000        0.0000        0.0000        0.0000        0.0000        0.0000        0.0000        0.0000        0.0000        0.0000        0.0000        0.0000        0.0000        0.0000        0.0000        0.0000        0.0000        0.0000        0.0000        0.0000        0.0000        0.0000        0.0000        0.0000        0.0000        0.0000        0.0000        0.0000        0.0000        0.0000        0.0000        0.0000        0.0000        0.0000        0.0000        0.0000
        0.0000        0.0000        0.0000        0.0000        0.0000        0.0000        0.0000        0.0000        0.0000        0.0000        0.0000        0.0000        0.0000        0.0000        0.0000        0.0000        0.0000        0.0000        0.0000        0.0000        0.0000        0.0000        0.0000        0.0000        0.0000        0.0000        0.0000        0.0000        0.0000        0.0000       13.5960        9.6852        7.1010       21.7914       19.6785       17.4404       22.9481       22.2392       18.6598       14.4280       11.7853        4.1160        2.2851        0.8199        1.1544        3.6845        7.0712       24.5374       27.5983       31.7494       38.3579       42.7565       28.7171       48.5183       24.8287       15.7878       15.2764        7.4515        9.4584       14.3596       14.8328       13.4653        4.3870        1.5958        1.0896        2.1216        5.7040        6.6043        7.0381        3.5769        0.7532        0.5045        0.6240        3.0645        1.8935        3.8739        4.4252        8.7302        8.8971        7.2283        6.0755        8.4401       11.3493        7.9712        5.9540        5.8001        7.0811       11.3119       20.0958       15.1139       12.4902        9.6109       13.1546       10.8981       12.4572       13.2325       13.5407       14.7128        6.8375        4.4872        3.6019        5.0132        2.4475        1.9307        1.2139        0.9079        2.9776        6.4337        7.8831        3.4451        4.0589        6.8909        8.2114       14.8176       13.3784       21.8330       27.2694       19.0626       18.3045       16.7116       17.2120       17.1693       16.4534       12.1697       12.5996       13.2441       13.6350       18.1679       17.5790       17.9750       17.7571       18.2198       18.0294       17.3900       16.3126       14.4112       13.3817       12.2534       14.0991        8.7745        7.8405        8.1028        8.0380        8.6794        8.8414        8.9315        9.6846       11.7220       12.6188       13.4486       13.8232        8.0165        8.2148        9.5941       13.8675       23.2407       26.4573       28.9507       37.7195       73.5157       81.3334       88.6199       81.2420       82.2125       83.5901      102.5105       98.7527       85.2791       80.1461       89.2875       77.3185      109.4035      118.6642      115.7552      112.0759      131.9014      147.4606      154.1040      139.0329      144.1382      152.1348      155.4067      144.4662      138.6230      136.1633      124.7795      127.5590      141.1870      130.1372      116.1330      116.0332       90.9138       87.2232      107.3503      104.9049       84.5378       83.4077       84.4673      100.2428      104.8500        0.0000        0.0000        0.0000        0.0000        0.0000        0.0000        0.0000        0.0000        0.0000        0.0000        0.0000        0.0000        0.0000        0.0000        0.0000        0.0000        0.0000        0.0000        0.0000        0.0000        0.0000        0.0000        0.0000        0.0000        0.0000        0.0000        0.0000        0.0000        0.0000        0.0000        0.0000        0.0000        0.0000        0.0000        0.0000        0.0000        0.0000        0.0000        0.0000        0.0000        0.0000        0.0000        0.0000        0.0000        0.0000        0.0000        0.0000        0.0000        0.0000
        0.0000        0.0000        0.0000        0.0000        0.0000        0.0000        0.0000        0.0000        0.0000        0.0000        0.0000        0.0000        0.0000        0.0000        0.0000        0.0000        0.0000        0.0000        0.0000        0.0000        0.0000        0.0000        0.0000        0.0000        0.0000        0.0000        0.0000        0.0000        0.0000        0.0000        0.0000       22.0311       33.3920        0.0000        0.0000       35.2321       39.5634       45.7312       48.3543       14.4508        4.8416        2.5748        9.4498        4.2440        8.8045        6.0847        6.1787       20.1314       23.6590       17.6250       14.3429       17.7325       23.3454       13.4069        4.8633        8.3003        7.3164        2.9297        0.9375        1.0776        2.8864        5.5973        1.0149        0.7933        1.1513        3.6585        3.7853        5.0893        1.1038        0.4294        0.3134        0.2012        0.5177        0.6941        1.0328        3.7887        1.8153        4.0061        3.9273        3.0204        4.1511        7.1793       11.4517        8.8362        3.0303        2.9808        4.2049        6.6885       11.5396       17.5973        8.3325       12.0067       15.6620        9.3440       32.4051       15.1460       10.0414        5.4655        9.8282        3.2613        3.2793        6.8504        5.1293        2.3108        2.8994        3.5559        1.4448        3.2723        2.4097        3.7899        2.5915        6.7832       12.1501       21.7770       21.8662       13.2941       13.4530       14.3506       15.0496       15.1732       15.9667       16.2860       16.1650       16.0691       15.8735       16.6641       16.7933       16.5407       17.2405       17.4081       17.0973       16.6803       16.4233       15.8965       15.0786       14.2402       13.3318       12.3213       11.2558        9.4373        8.5960        8.2628        8.1890       10.0644        8.7019        8.4186        8.5095        8.4783        8.7651        9.7652       10.8510       15.9062       17.3991       22.7096       31.8571       43.5539       48.3768       60.2646       61.6894       96.8531      127.3328      125.9245      118.5318      124.6138      101.5001      124.0946      115.4684       83.9543       99.8824      112.1461      132.1352      105.3734      123.4203      133.8205      143.3530      142.1004      153.0188      160.0918      167.8840      167.1410      179.1792      183.7586      166.9709      172.5099      148.9725      127.6269      148.3621      131.9050      119.8101      120.3140      108.5519       85.7493       94.1351      105.7810      114.1043       85.2965       73.7484       79.8105        0.0000        0.0000        0.0000        0.0000        0.0000        0.0000        0.0000        0.0000        0.0000        0.0000        0.0000        0.0000        0.0000        0.0000        0.0000        0.0000        0.0000        0.0000        0.0000        0.0000        0.0000        0.0000        0.0000        0.0000        0.0000        0.0000        0.0000        0.0000        0.0000        0.0000        0.0000        0.0000        0.0000        0.0000        0.0000        0.0000        0.0000        0.0000        0.0000        0.0000        0.0000        0.0000        0.0000        0.0000        0.0000        0.0000        0.0000        0.0000        0.0000        0.0000        0.0000
        0.0000        0.0000        0.0000        0.0000        0.0000        0.0000        0.0000        0.0000        0.0000        0.0000        0.0000        0.0000        0.0000        0.0000        0.0000        0.0000        0.0000        0.0000        0.0000        0.0000        0.0000        0.0000        0.0000        0.0000        0.0000        0.0000        0.0000        0.0000        0.0000        0.0000        0.0000        0.0000        0.0000        0.0000        0.0000        0.0000        0.0000       28.5206       38.7925        5.6861        3.8649        2.0215        3.2490        3.6297        7.8933       10.9276       22.7182       24.4454       24.4730       16.6428        7.4679       13.2907        9.5473        3.9378        6.4934        1.3880        3.4909        1.7230        1.4507        1.4832        1.6184        2.8958        0.7844        0.5537        0.4411        0.8017        1.0244        0.7571        2.4808        2.1862        0.7213        0.4401        0.2157        0.2371        1.9335        2.0235        0.7495        4.4120        1.5057        1.9301        2.3863        2.5383        3.1980        1.6853        3.3289        3.0294        3.6869        7.6365       16.3231        9.0817        9.9641       12.0652        5.0322        5.0043       37.2609       55.0320       22.3722        7.9406       12.0221        8.9583        3.4752        3.0378        2.6190        2.2377        5.6416        2.6613        1.5491        2.5554        3.3183        4.0177        2.4130        9.3915       11.2685       15.7308       16.6954       11.4319       12.3009       13.3718       14.2829       14.7738       15.7725       16.4364       16.7930       17.2157       17.5281       17.8097       18.1482       17.4962       17.9016       17.8713       17.4262       16.9003       16.5280       16.0155       15.2571       14.4945       13.6716       12.6730       11.6217        9.8717        9.0368        8.6480        8.5823        8.6023        8.7051        9.0254        9.0438        8.6450        8.8946       10.8376       13.0600       19.5293       23.2576       28.6676       33.2774       47.6085       53.4845       58.4064       66.9212      112.4664      127.9633      121.9073       98.4135      114.3299      121.9594      106.5445       98.4300       99.4911      114.3351      116.2825      138.6196      128.2237      130.3186      143.7796      171.8156      165.8376      188.8698      208.6282      220.4706      219.9300      211.5569      199.3243      186.7711      167.7004      148.5156      136.0313      133.0675      127.5094      110.7468       96.7887       86.2998       75.4243       72.6831       87.4998       79.1406       78.9868       73.7383        0.0000        0.0000        0.0000        0.0000        0.0000        0.0000        0.0000        0.0000        0.0000        0.0000        0.0000        0.0000        0.0000        0.0000        0.0000        0.0000        0.0000        0.0000        0.0000        0.0000        0.0000        0.0000        0.0000        0.0000        0.0000        0.0000        0.0000        0.0000        0.0000        0.0000        0.0000        0.0000        0.0000        0.0000        0.0000        0.0000        0.0000        0.0000        0.0000        0.0000        0.0000        0.0000        0.0000        0.0000        0.0000        0.0000        0.0000        0.0000        0.0000        0.0000        0.0000        0.0000
        0.0000        0.0000        0.0000        0.0000        0.0000        0.0000        0.0000        0.0000        0.0000        0.0000        0.0000        0.0000        0.0000        0.0000        0.0000        0.0000        0.0000        0.0000        0.0000        0.0000        0.0000        0.0000        0.0000        0.0000        0.0000        0.0000        0.0000        0.0000        0.0000        0.0000        0.0000        0.0000        0.0000        0.0000        0.0000        0.0000        0.0000        0.0000        0.0000        7.9586        2.5143        5.6182       10.3164        6.3961       12.6505       12.1475       16.8491       10.6228       12.9216       10.5575       13.3940       12.3457        7.4603        5.2971        4.5711        1.9049        1.9106        1.6620        2.1349        1.0915        0.6048        0.7309        0.5251        0.7808        0.8270        0.8835        1.6387        0.8102        0.7259        1.9685        2.3739        1.0895        2.3145        0.6880        1.6002        1.0879        1.0725        0.6441        2.8965        1.3060        1.7588        2.2871        3.6138        2.7801        2.5429        4.7230        4.8701       17.2310       20.9229       16.3318       11.5444       10.3529       17.0840        4.5236        4.6635       23.7626       16.5507       11.6854        7.5058        7.4889        6.2186        5.1702        4.2673        3.6293        2.6391        5.9859        5.5191        4.9211        5.8482        1.9159        2.2837        7.2526        9.4724       13.0770       10.1419        9.8140       10.9732       12.4085       15.2950       14.0821       15.2161       16.1917       22.3305       18.0727       19.4916       19.4175       19.6854       18.8216       19.1640       18.9688       18.3607       17.6138       17.0693       16.4262       15.7192       14.9564       14.0745       13.1189       12.0507       10.5518       10.1565        9.6323        8.9668        9.2230        9.3929        9.7870        9.8209       10.6831       11.4341       13.0517       16.1016       26.6679       30.7796       35.2176       40.2544       49.0473       53.6287       62.7966       71.0946      100.1391       99.0064       90.8311       84.2439       98.4901      121.5255      164.9716      132.1254       98.7026      105.8947      116.6505      142.1106      131.9873      140.7061      151.4368      159.6209      170.7829      217.5279      220.0586      225.4353      187.1058      192.3093      159.3718      152.6955      134.6574      118.4897      123.2761      117.4437      108.2006      111.0483       99.1684       87.1943       70.3325       66.3530       81.3031       71.9038       77.2899       89.7189        0.0000        0.0000        0.0000        0.0000        0.0000        0.0000        0.0000        0.0000        0.0000        0.0000        0.0000        0.0000        0.0000        0.0000        0.0000        0.0000        0.0000        0.0000        0.0000        0.0000        0.0000        0.0000        0.0000        0.0000        0.0000        0.0000        0.0000        0.0000        0.0000        0.0000        0.0000        0.0000        0.0000        0.0000        0.0000        0.0000        0.0000        0.0000        0.0000        0.0000        0.0000        0.0000        0.0000        0.0000        0.0000        0.0000        0.0000        0.0000        0.0000        0.0000        0.0000        0.0000
        0.0000        0.0000        0.0000        0.0000        0.0000        0.0000        0.0000        0.0000        0.0000        0.0000        0.0000        0.0000        0.0000        0.0000        0.0000        0.0000        0.0000        0.0000        0.0000        0.0000        0.0000        0.0000        0.0000        0.0000        0.0000        0.0000        0.0000        0.0000        0.0000        0.0000        0.0000        0.0000        0.0000        0.0000        0.0000        0.0000        0.0000        0.0000        0.0000        0.0000       11.4049       19.2086       17.3972       16.0634       22.2060       18.9634       22.3151       13.5904       12.2476        9.1516        7.5752       11.0607        7.1743        8.9013        5.2795        2.1667        1.2950        1.1769        1.1176        1.3884        1.2457        1.1465        1.1641        1.8991        1.9084        1.9110        2.4304        1.5169        3.0500        1.5785        1.5362        1.9158        1.5707        2.8284        2.1421        5.1989        1.1823        2.0833        1.1332        2.0736        4.9076        5.3812        8.5829        4.1604        7.5473        7.2977       10.6289       14.2324       22.9620       14.1930       11.4604       18.9083       25.8708       18.1706       12.8774       12.8147       13.2461       21.5772       10.7108       11.1936        9.8235        8.7428        7.1364        5.9325        4.5941        3.8291        3.2988        4.0003        6.0514        1.8550        2.5344       24.0737       23.6743        6.7083        7.6442        8.5061        9.6107       10.8785       12.1446       19.1202       14.6695       15.5239       16.9997       18.5671       20.0190       20.9104       21.3333       20.4845       20.9888       20.7434       19.8879       18.8307       17.9704       17.1198       16.2959       15.4373       14.4076       13.4200       12.4815       10.4279        9.5760        9.2762        9.3788       10.1267       16.7736       20.1015       18.8329       14.7041       14.8187       16.1589       19.0412       30.0001       31.4081       40.6171       42.3836       53.2032       57.3666       62.1424       67.0786       80.0357       77.3739       86.5627       98.4054      103.9468      136.9235      175.2517      143.4568      107.6428      100.5313      113.1411      131.8053      146.4327      158.5695      156.3851      144.2220      158.3586      192.8969      202.5533      182.0018      147.6183      137.1718      144.1303      148.6382      131.5813      128.1140      117.2401      109.8921      102.9977       98.8081      102.1491       93.2148       78.6186       86.0313       86.1837       71.6993       72.9714        0.0000        0.0000        0.0000        0.0000        0.0000        0.0000        0.0000        0.0000        0.0000        0.0000        0.0000        0.0000        0.0000        0.0000        0.0000        0.0000        0.0000        0.0000        0.0000        0.0000        0.0000        0.0000        0.0000        0.0000        0.0000        0.0000        0.0000        0.0000        0.0000        0.0000        0.0000        0.0000        0.0000        0.0000        0.0000        0.0000        0.0000        0.0000        0.0000        0.0000        0.0000        0.0000        0.0000        0.0000        0.0000        0.0000        0.0000        0.0000        0.0000        0.0000        0.0000        0.0000        0.0000
        0.0000        0.0000        0.0000        0.0000        0.0000        0.0000        0.0000        0.0000        0.0000        0.0000        0.0000        0.0000        0.0000        0.0000        0.0000        0.0000        0.0000        0.0000        0.0000        0.0000        0.0000        0.0000        0.0000        0.0000        0.0000        0.0000        0.0000        0.0000        0.0000        0.0000        0.0000        0.0000        0.0000        0.0000        0.0000        0.0000        0.0000        0.0000        0.0000        0.0000        0.0000        0.0000        0.0000       49.2993       48.5165       53.4219       56.9293       36.8398       31.9323       32.4278       26.8754       34.2044       32.3308       18.6094       20.3936       12.7250        9.9489       11.1405       10.1625        9.9722        9.1372        9.4814        7.9118       12.8935       14.6357       11.7075       12.3520       10.7587       11.3046       12.3780        8.9211       11.2446       20.5622       21.4819       21.5798        7.4506        7.2853        0.3911        0.7246        5.2212        7.1031        9.7905       15.3880       27.2445       33.6061       38.4546       56.8978       56.1894       56.0680       56.7890       54.1752       36.2400       42.8926       38.0411       39.2726       37.5704       38.9149       41.4170       38.3521       25.7741       21.6782       19.0465       15.7479       12.6944        9.6441        7.6055        7.4263        6.4635        4.0676        3.4868        3.7739        3.2103        3.4668        4.0680        5.5155        6.8731        7.8523       12.7111        9.4246       11.2705       12.5778       14.0720       16.1326       22.0063       24.4629       25.9550       26.6525       25.2993       26.0033       25.5939       24.2014       19.9758       18.9158       17.9102       16.9981       15.5812       14.5094       13.5242       12.6618       11.5322       10.6554       10.4089       10.8028       21.6097       25.8887       31.0441       34.0528       37.3509       34.2217       26.6218       29.4815       46.9179       64.1680       74.2421       62.3438       59.5368       64.3238       64.5841       68.5850       85.8153       92.8213       92.3655       85.1649      124.8479      145.0005      171.9752      175.9380      122.8734      112.9393      122.7626      127.4417      150.6007      185.3233      166.2069      145.7404      158.0955      170.3211      189.8840      191.0559      163.4491      154.0913      159.6951      150.4024      134.4573      134.4899      121.3843      114.3188       95.4949       94.2825       91.0546       90.5979       88.3401       84.9107       91.0527       82.0189      107.2500        0.0000        0.0000        0.0000        0.0000        0.0000        0.0000        0.0000        0.0000        0.0000        0.0000        0.0000        0.0000        0.0000        0.0000        0.0000        0.0000        0.0000        0.0000        0.0000        0.0000        0.0000        0.0000        0.0000        0.0000        0.0000        0.0000        0.0000        0.0000        0.0000        0.0000        0.0000        0.0000        0.0000        0.0000        0.0000        0.0000        0.0000        0.0000        0.0000        0.0000        0.0000        0.0000        0.0000        0.0000        0.0000        0.0000        0.0000        0.0000        0.0000        0.0000        0.0000        0.0000        0.0000
        0.0000        0.0000        0.0000        0.0000        0.0000        0.0000        0.0000        0.0000        0.0000        0.0000        0.0000        0.0000        0.0000        0.0000        0.0000        0.0000        0.0000        0.0000        0.0000        0.0000        0.0000        0.0000        0.0000        0.0000        0.0000        0.0000        0.0000        0.0000        0.0000        0.0000        0.0000        0.0000        0.0000        0.0000        0.0000        0.0000        0.0000        0.0000        0.0000        0.0000        0.0000        0.0000        0.0000        0.0000       61.6296       68.6001       62.8119       41.9903       35.4368       28.7257       26.6194       35.6585       26.1497       22.6770       19.2192       20.4536       18.7290       17.2682       14.4522       12.4090       13.0433       13.1353       10.5322       10.6548       10.2296        8.5593        8.9846       17.0286       32.0466       24.8373       19.8170       15.1187        9.8071       32.8963       21.5368        7.8452        6.3476        4.5820        0.3427        5.2271        8.5485       14.8901       15.2354       34.2890       44.4559       49.9574       50.4468       68.8315      101.2792       95.8003       87.6869       41.3049       64.6288       59.2890       47.2706       55.2974       66.5587       57.5734       56.6892       34.8047       32.4730       35.7628       22.2790       19.0865       12.3111       10.2837       13.9464        7.3481        5.5388        3.7423        3.6390        2.9784        3.2167        3.9655        4.0349        7.4151       13.0726       11.5601        8.3871       10.2507       11.5478       13.3831       15.9680       22.5963       25.6964       27.6671       28.5993       27.2022       28.0020       27.4936       25.7958       21.0401       19.6703       18.4677       17.5217       16.0216       14.8542       13.8893       13.0934       12.0076       11.2729       11.2548       13.7314       33.8795       26.8001       25.5930       36.9635       47.9232       35.3554       33.0596       33.2641       59.4845       75.6545       75.3692       64.9048       56.5102       68.7786       63.2565       74.6954       74.9802       87.6695       98.4464      102.3867      138.2885      181.7787      167.9308      169.2377      138.0280      134.8965      126.4501      114.2924      122.5699      152.1796      147.6458      151.6981      148.9550      165.2426      179.9017      174.7464      161.5108      162.0947      147.6842      144.2259      132.2759      114.0312      111.1882      112.9134       96.8615       93.1192       90.3522       94.3128       84.8359       81.9657      104.3038       75.5548      148.5300        0.0000        0.0000        0.0000        0.0000        0.0000        0.0000        0.0000        0.0000        0.0000        0.0000        0.0000        0.0000        0.0000        0.0000        0.0000        0.0000        0.0000        0.0000        0.0000        0.0000        0.0000        0.0000        0.0000        0.0000        0.0000        0.0000        0.0000        0.0000        0.0000        0.0000        0.0000        0.0000        0.0000        0.0000        0.0000        0.0000        0.0000        0.0000        0.0000        0.0000        0.0000        0.0000        0.0000        0.0000        0.0000        0.0000        0.0000        0.0000        0.0000        0.0000        0.0000        0.0000        0.0000
        0.0000        0.0000        0.0000        0.0000        0.0000        0.0000        0.0000        0.0000        0.0000        0.0000        0.0000        0.0000        0.0000        0.0000        0.0000        0.0000        0.0000        0.0000        0.0000        0.0000        0.0000        0.0000        0.0000        0.0000        0.0000        0.0000        0.0000        0.0000        0.0000        0.0000        0.0000        0.0000        0.0000        0.0000        0.0000        0.0000        0.0000        0.0000        0.0000        0.0000        0.0000        0.0000        0.0000        0.0000        0.0000        0.0000       42.9921       35.1977       31.2568       23.9283       27.0251       26.6522       21.7614       21.8296       18.7318       21.3229       21.1919       20.2409       15.8807       20.2408       22.0409       18.3850       13.9979       16.4071       18.5297       13.1003       12.4708       14.0620       13.5871       14.1955       12.4246       13.1139       10.6810       21.4615       20.0381        6.5503        3.1447        2.5956        0.6813        5.0761        9.3177       11.3106       17.6169       41.6517       55.8501       53.8900       45.6963       50.7537       61.7487       72.5253       80.7060       67.8883       88.7735       83.8318       68.3771       55.6191       66.1707       50.8371       37.5145       35.0486       36.0976       38.5803       34.4729       28.1766       16.7765       12.4558       11.3291        8.1695        5.8468        4.2121        3.2807        2.8255        2.8626        3.0641        3.6620        4.7189       10.0183        6.3847        7.3682        9.0906       10.1727       12.0710       15.3036       21.2008       24.5308       26.6838       27.8387       26.6791       27.7595       27.3712       25.7706       21.1018       19.8934       18.8041       17.9345       16.4652       15.3784       14.5350       13.9448       13.0298       12.4788       12.5481       14.6227       28.2652       31.5917       34.2703       38.7139       36.6812       40.0937       43.8343       48.3238       60.7470       57.3188       66.2269       60.6571       62.6971       78.0520       83.5086       75.9752       82.0652       98.8536      108.5497      132.2620      164.5433      190.2352      184.5114      179.7272      147.4266      129.6146      128.5313      133.0473      123.8482      131.5249      145.4556      144.6165      153.3399      165.3219      166.2808      165.2719      154.0477      162.5750      150.6340      144.9802      122.0579      125.5230      132.3975      125.1040      100.3321       96.1296       94.1881       90.2099       82.9675       80.0194       85.2336       82.7096      148.9500        0.0000        0.0000        0.0000        0.0000        0.0000        0.0000        0.0000        0.0000        0.0000        0.0000        0.0000        0.0000        0.0000        0.0000        0.0000        0.0000        0.0000        0.0000        0.0000        0.0000        0.0000        0.0000        0.0000        0.0000        0.0000        0.0000        0.0000        0.0000        0.0000        0.0000        0.0000        0.0000        0.0000        0.0000        0.0000        0.0000        0.0000        0.0000        0.0000        0.0000        0.0000        0.0000        0.0000        0.0000        0.0000        0.0000        0.0000        0.0000        0.0000        0.0000        0.0000        0.0000        0.0000
        0.0000        0.0000        0.0000        0.0000        0.0000        0.0000        0.0000        0.0000        0.0000        0.0000        0.0000        0.0000        0.0000        0.0000        0.0000        0.0000        0.0000        0.0000        0.0000        0.0000        0.0000        0.0000        0.0000        0.0000        0.0000        0.0000        0.0000        0.0000        0.0000        0.0000        0.0000        0.0000        0.0000        0.0000        0.0000        0.0000        0.0000        0.0000        0.0000        0.0000        0.0000        0.0000        0.0000        0.0000        0.0000        0.0000        0.0000       24.6043       23.9784       23.5945       21.3629       24.2406       22.3425       19.2254       21.4532       23.6115       30.5918       13.7903       12.3271       12.8236       13.6122       12.9741       13.7086       14.7809       18.2569       13.3914       12.7177       12.7258       13.8645       13.6755       10.4927       10.9723        7.8939        6.3205        4.7670        0.6024        2.1754        0.0540        0.0000        5.7566        8.2330       13.9803       15.3899       42.2044       41.6855       48.6039       38.1544       38.5501       47.2323       62.9363       54.8399       61.1803       53.4092       69.6793       50.0024       53.3148       50.7113       27.7797       37.4305       51.4713       45.1213       38.6521       33.7040       26.7342       21.2379       16.0505       14.2298        9.5171        5.9480        4.3666        3.3442        2.7436        2.8379        3.1599        3.3646        4.2997        5.0051        5.9081        6.5857        7.8258       10.0747       10.6130       12.7458       18.1597       21.0315       23.1110       24.5241       24.0603       25.4026       25.3461       24.2342       20.2615       19.4500       18.6817       18.0072       16.7609       15.8993       15.1526       14.7453       13.9633       13.5414       13.6759       14.3149       27.9510       32.2499       31.6944       32.8825       28.1964       39.7480       45.8208       46.0346       53.7657       47.8330       54.5947       65.1233       55.9793       61.6255       74.6889       81.3210       99.3073      114.6647      158.9028      163.1046      178.0783      172.8962      184.6490      201.7876      150.6525      139.6233      126.4922      127.8927      113.3725      119.4244      122.2903      131.9836      146.1543      154.7633      161.3839      166.6363      151.2038      147.4069      146.0368      154.4189      142.7341      149.1424      140.1605      124.0714      109.2670      100.0644       93.8680       86.0203       94.1489       92.1368       86.9468      107.4969        0.0000        0.0000        0.0000        0.0000        0.0000        0.0000        0.0000        0.0000        0.0000        0.0000        0.0000        0.0000        0.0000        0.0000        0.0000        0.0000        0.0000        0.0000        0.0000        0.0000        0.0000        0.0000        0.0000        0.0000        0.0000        0.0000        0.0000        0.0000        0.0000        0.0000        0.0000        0.0000        0.0000        0.0000        0.0000        0.0000        0.0000        0.0000        0.0000        0.0000        0.0000        0.0000        0.0000        0.0000        0.0000        0.0000        0.0000        0.0000        0.0000        0.0000        0.0000        0.0000        0.0000        0.0000
        0.0000        0.0000        0.0000        0.0000        0.0000        0.0000        0.0000        0.0000        0.0000        0.0000        0.0000        0.0000        0.0000        0.0000        0.0000        0.0000        0.0000        0.0000        0.0000        0.0000        0.0000        0.0000        0.0000        0.0000        0.0000        0.0000        0.0000        0.0000        0.0000        0.0000        0.0000        0.0000        0.0000        0.0000        0.0000        0.0000        0.0000        0.0000        0.0000        0.0000        0.0000        0.0000        0.0000        0.0000        0.0000        0.0000        0.0000        0.0000        0.0000        0.0000       18.4529       22.5282       20.4624       23.6554       23.9133       31.6403       23.2431       20.5484       21.6233       21.7122       24.1987       23.5800       20.5177       21.2474       18.2228       18.6131        0.0000        0.0000       16.9401       19.5753       16.5009       14.0376       11.5551        8.4009        6.6781        5.9417        3.9845        4.2975        6.1063       12.8636       12.7483       13.2617       20.0544       19.1623       27.0781       24.2407       22.9591       38.9245       47.3360        0.0000        0.0000        0.0000        0.0000      115.4653       97.9258       39.6474       32.1007       52.7271        0.0000      177.7371      171.5508      142.5043      119.2461       39.5419       33.2743       37.0882       28.8996        8.6337        5.5533        3.7195        3.8857        1.8493        2.2791        2.8206        2.6005        3.9373        4.6016        5.3567        5.9358        5.6350        6.3181        7.3254        8.9393       11.9188       13.7701       15.2778       16.5785       19.8136       21.2830       21.5931       20.9704       18.9362       18.5414       18.0905       17.5688       16.7346       16.0053       15.5435       15.4054       16.4197       16.3299       16.8301       19.7905       33.3683       21.3482       23.2642       26.0114       30.0497       36.7217       35.7626       46.3409       51.0768       49.5689       59.5558       69.3163       78.2709       70.4864       86.1665      122.4620      116.7184      126.1784      159.3396      179.8772      156.1165      175.7334      257.3365      188.6697      151.3219      134.7612      130.2274      121.8892      100.6073      116.6052      113.8852      141.1877      149.3238      150.6292      172.4608      159.3773      170.7024      181.5164      168.2982      182.7099      153.1956      145.2263      130.9345      121.1744      110.3817      109.3624      105.1990      113.0777      131.9268      101.7957        0.0000        0.0000        0.0000        0.0000        0.0000        0.0000        0.0000        0.0000        0.0000        0.0000        0.0000        0.0000        0.0000        0.0000        0.0000        0.0000        0.0000        0.0000        0.0000        0.0000        0.0000        0.0000        0.0000        0.0000        0.0000        0.0000        0.0000        0.0000        0.0000        0.0000        0.0000        0.0000        0.0000        0.0000        0.0000        0.0000        0.0000        0.0000        0.0000        0.0000        0.0000        0.0000        0.0000        0.0000        0.0000        0.0000        0.0000        0.0000        0.0000        0.0000        0.0000        0.0000        0.0000        0.0000        0.0000        0.0000
        0.0000        0.0000        0.0000        0.0000        0.0000        0.0000        0.0000        0.0000        0.0000        0.0000        0.0000        0.0000        0.0000        0.0000        0.0000        0.0000        0.0000        0.0000        0.0000        0.0000        0.0000        0.0000        0.0000        0.0000        0.0000        0.0000        0.0000        0.0000        0.0000        0.0000        0.0000        0.0000        0.0000        0.0000        0.0000        0.0000        0.0000        0.0000        0.0000        0.0000        0.0000        0.0000        0.0000        0.0000        0.0000        0.0000        0.0000        0.0000        0.0000        0.0000        0.0000        0.0000        0.0000        0.0000        0.0000       21.2407       22.6378       22.2856        0.0000        0.0000        0.0000       20.8150       20.8685       19.2831       19.7836        0.0000        0.0000        0.0000        0.0000        0.0000        0.0000        0.0000       10.5364        9.6459        8.3017        7.2151        9.6025        5.3518        6.7232        8.8898       11.1337       11.8625       15.2953       15.4871       22.7291       25.0751       18.0740       12.5306        0.0000        0.0000        0.0000        0.0000        0.0000        0.0000       89.3649       32.1591        0.0000        0.0000        0.0000      108.3404      107.4912      109.7086      100.9935       45.1079       34.1948       41.8884       35.1666        9.6174        5.5047        3.8242        5.1549        1.8358        2.1079        2.3837        2.5823        3.4843        4.4884        4.6770        5.0991        4.6658        5.0767        5.9969        7.2568        9.6085       11.1033       12.5915       14.1008       17.3481       19.0634       19.7099       19.5156       18.1587       18.1313       17.9527       17.6122       16.9128       16.3566       16.0883       16.1197       17.3995       17.5258       18.0748       19.1261       21.3527       22.6952       24.8161       27.9238       42.2416       40.0933       48.0213       60.0021       49.7475       50.2417       46.2855       52.5985       65.7511       71.1119       86.2779       93.3566       95.2511      115.7458      159.5537      148.5076      160.2172      185.0413      208.8680      165.9283      105.2950      102.8534      124.1138      128.6276      125.4014      110.8595      128.1364      137.6087      171.3325      144.8717      148.6944      135.8199      136.6283      155.5709      166.3220      172.8202      145.7388      128.6918      122.8266      120.6743      118.6375      109.9333      103.0715      116.3824      145.4765      136.3649        0.0000        0.0000        0.0000        0.0000        0.0000        0.0000        0.0000        0.0000        0.0000        0.0000        0.0000        0.0000        0.0000        0.0000        0.0000        0.0000        0.0000        0.0000        0.0000        0.0000        0.0000        0.0000        0.0000        0.0000        0.0000        0.0000        0.0000        0.0000        0.0000        0.0000        0.0000        0.0000        0.0000        0.0000        0.0000        0.0000        0.0000        0.0000        0.0000        0.0000        0.0000        0.0000        0.0000        0.0000        0.0000        0.0000        0.0000        0.0000        0.0000        0.0000        0.0000        0.0000        0.0000        0.0000        0.0000        0.0000
        0.0000        0.0000        0.0000        0.0000        0.0000        0.0000        0.0000        0.0000        0.0000        0.0000        0.0000        0.0000        0.0000        0.0000        0.0000        0.0000        0.0000        0.0000        0.0000        0.0000        0.0000        0.0000        0.0000        0.0000        0.0000        0.0000        0.0000        0.0000        0.0000        0.0000        0.0000        0.0000        0.0000        0.0000        0.0000        0.0000        0.0000        0.0000        0.0000        0.0000        0.0000        0.0000        0.0000        0.0000        0.0000        0.0000        0.0000        0.0000        0.0000        0.0000        0.0000        0.0000        0.0000        0.0000        0.0000        0.0000        0.0000        0.0000        0.0000        0.0000        0.0000       20.5211       20.4800       19.1051       19.7879        0.0000        0.0000        0.0000        0.0000        0.0000        0.0000        0.0000        0.0000        8.9310        7.6934        6.1878        5.3527        5.5282        6.8580       11.1093       12.6432       13.1246       13.5706       12.3316       16.3493        0.0000        0.0000        0.0000        0.0000        0.0000        0.0000        0.0000        0.0000        0.0000        0.0000        0.0000        0.0000        0.0000        0.0000        0.0000      129.3041      124.7690      104.7948       45.2706       33.9640       31.6223       34.5835        9.8503        5.9878        3.8634        3.6239        1.7917        2.0575        2.3992        2.5742        3.2117        4.1678        4.1204        4.3906        4.1354        4.5814        5.0995        6.2284        8.1953        9.4787       10.9005       12.5422       15.7817       17.5890       18.4896       18.6302       17.7461       18.0246       18.1343       18.0562       17.6172       17.3209       17.1294       17.1338       18.4197       18.4957       19.1565       20.5365       23.1473       37.0761       39.1339       29.8737       35.4523       42.2923       47.6204       50.4725       51.2310       62.7407       50.8828       65.8118       72.3048       88.4989       77.7186       67.5319       86.1489       89.7754      122.7667      146.0782      119.3413      123.7583      146.4507      109.1206      101.1114       93.1480      100.7349       97.9928      100.1535      111.5303      157.2114      168.3012      139.5157      139.9708      128.8311      134.7067      155.1602      172.7688      176.5017      175.6764      144.1023      138.3408      136.3233      128.1015      124.6111      110.7471      108.9723      120.9473      119.0788        0.0000        0.0000        0.0000        0.0000        0.0000        0.0000        0.0000        0.0000        0.0000        0.0000        0.0000        0.0000        0.0000        0.0000        0.0000        0.0000        0.0000        0.0000        0.0000        0.0000        0.0000        0.0000        0.0000        0.0000        0.0000        0.0000        0.0000        0.0000        0.0000        0.0000        0.0000        0.0000        0.0000        0.0000        0.0000        0.0000        0.0000        0.0000        0.0000        0.0000        0.0000        0.0000        0.0000        0.0000        0.0000        0.0000        0.0000        0.0000        0.0000        0.0000        0.0000        0.0000        0.0000        0.0000        0.0000        0.0000        0.0000
        0.0000        0.0000        0.0000        0.0000        0.0000        0.0000        0.0000        0.0000        0.0000        0.0000        0.0000        0.0000        0.0000        0.0000        0.0000        0.0000        0.0000        0.0000        0.0000        0.0000        0.0000        0.0000        0.0000        0.0000        0.0000        0.0000        0.0000        0.0000        0.0000        0.0000        0.0000        0.0000        0.0000        0.0000        0.0000        0.0000        0.0000        0.0000        0.0000        0.0000        0.0000        0.0000        0.0000        0.0000        0.0000        0.0000        0.0000        0.0000        0.0000        0.0000        0.0000        0.0000        0.0000        0.0000        0.0000        0.0000        0.0000        0.0000        0.0000        0.0000        0.0000        0.0000       17.8070       17.1062        0.0000        0.0000        0.0000        0.0000        0.0000        0.0000        0.0000        0.0000        0.0000        0.0000        6.6883        6.0360        4.7710        8.9483        6.6546        6.9741       11.0831       10.7138       11.0541       10.4283        0.0000        0.0000        0.0000        0.0000        0.0000        0.0000        0.0000        0.0000        0.0000        0.0000        0.0000        0.0000        0.0000        0.0000        0.0000        0.0000        0.0000      152.0349      158.4227       39.5895       30.1535       26.9032       18.5889       10.7931        6.0279        4.0629        3.8013        1.8213        2.0947        2.3220        2.5040        2.9432        3.4077        3.8828        4.1423        4.9226        4.1421        4.8357        5.9054        7.7163       10.3367       11.7386       13.7246       15.5349       16.9331       17.9431       18.3346       17.7878       18.2605       18.6536       18.8553       18.7353       18.7751       18.5859       18.2726       19.3454       19.0932       19.9050       21.8934       25.1675       27.5536       29.6319       32.0028       35.8129       37.8903       40.6061       48.4333       51.0527       68.0530       55.2219       53.0509       60.9415       60.8266       87.2131       76.8637       84.1130       79.0359       84.2685       89.8109       82.4023      104.6772      119.4998      112.1420      101.1047       88.2130       79.4600       92.8372      104.9753      106.8872      135.2050      137.3886      128.7868      135.0201      134.9703      135.6794      162.4056      188.1505      178.8323      185.2556      159.6855      134.3635      146.6760      133.1213      118.2734      127.0679      121.7244      121.3252        0.0000        0.0000        0.0000        0.0000        0.0000        0.0000        0.0000        0.0000        0.0000        0.0000        0.0000        0.0000        0.0000        0.0000        0.0000        0.0000        0.0000        0.0000        0.0000        0.0000        0.0000        0.0000        0.0000        0.0000        0.0000        0.0000        0.0000        0.0000        0.0000        0.0000        0.0000        0.0000        0.0000        0.0000        0.0000        0.0000        0.0000        0.0000        0.0000        0.0000        0.0000        0.0000        0.0000        0.0000        0.0000        0.0000        0.0000        0.0000        0.0000        0.0000        0.0000        0.0000        0.0000        0.0000        0.0000        0.0000        0.0000        0.0000
        0.0000        0.0000        0.0000        0.0000        0.0000        0.0000        0.0000        0.0000        0.0000        0.0000        0.0000        0.0000        0.0000        0.0000        0.0000        0.0000        0.0000        0.0000        0.0000        0.0000        0.0000        0.0000        0.0000        0.0000        0.0000        0.0000        0.0000        0.0000        0.0000        0.0000        0.0000        0.0000        0.0000        0.0000        0.0000        0.0000        0.0000        0.0000        0.0000        0.0000        0.0000        0.0000        0.0000        0.0000        0.0000        0.0000        0.0000        0.0000        0.0000        0.0000        0.0000        0.0000        0.0000        0.0000        0.0000        0.0000        0.0000        0.0000        0.0000        0.0000        0.0000        0.0000        0.0000        0.0000        0.0000        0.0000        0.0000        0.0000        0.0000        0.0000        0.0000        0.0000        0.0000        0.0000        7.3805       12.7087       10.6686        3.5195        3.9464        2.8516        5.2379        8.7062       12.3041        0.0000        0.0000        0.0000        0.0000        0.0000        0.0000        0.0000        0.0000        0.0000        0.0000        0.0000        0.0000        0.0000        0.0000        0.0000        0.0000        0.0000        0.0000      113.9958      146.6779       46.8737       39.7137       33.1265       25.4816       11.9409        7.3449        4.6074        3.9632        1.3224        1.5066        1.6645        1.7853        1.9565        2.1481        2.4242        2.5798        3.6554        4.0431        4.8147        5.9637        7.8331        9.3812        9.9947       11.5776       14.3948       16.1986       17.3217       17.9678       18.9330       19.6640       20.3702       20.9876       22.8269       23.3642       23.3912       22.8870       18.6137       18.1086       18.9937       21.4206       29.6203       33.0100       35.6010       37.0693       33.3449       35.8918       37.3409       43.5028       42.6593       42.4145       45.1343       58.8279       61.0062       71.6354       82.2889       78.7068       80.8055       88.5677       91.3496       83.5571       94.6153       85.0005       81.2235       74.5745       90.5597       86.9171       86.4788       99.3441      124.4008      139.7805      151.3740      150.5464      141.5620      157.3778      167.8839      166.2043      164.3957      182.8505      186.2334      187.3424      186.7899      169.8390      170.8682      161.4186      132.2036      141.8916      155.8964      162.0163        0.0000        0.0000        0.0000        0.0000        0.0000        0.0000        0.0000        0.0000        0.0000        0.0000        0.0000        0.0000        0.0000        0.0000        0.0000        0.0000        0.0000        0.0000        0.0000        0.0000        0.0000        0.0000        0.0000        0.0000        0.0000        0.0000        0.0000        0.0000        0.0000        0.0000        0.0000        0.0000        0.0000        0.0000        0.0000        0.0000        0.0000        0.0000        0.0000        0.0000        0.0000        0.0000        0.0000        0.0000        0.0000        0.0000        0.0000        0.0000        0.0000        0.0000        0.0000        0.0000        0.0000        0.0000        0.0000        0.0000        0.0000        0.0000
        0.0000        0.0000        0.0000        0.0000        0.0000        0.0000        0.0000        0.0000        0.0000        0.0000        0.0000        0.0000        0.0000        0.0000        0.0000        0.0000        0.0000        0.0000        0.0000        0.0000        0.0000        0.0000        0.0000        0.0000        0.0000        0.0000        0.0000        0.0000        0.0000        0.0000        0.0000        0.0000        0.0000        0.0000        0.0000        0.0000        0.0000        0.0000        0.0000        0.0000        0.0000        0.0000        0.0000        0.0000        0.0000        0.0000        0.0000        0.0000        0.0000        0.0000        0.0000        0.0000        0.0000        0.0000        0.0000        0.0000        0.0000        0.0000        0.0000        0.0000        0.0000        0.0000        0.0000        0.0000        0.0000        0.0000        0.0000        0.0000        0.0000        0.0000        0.0000        0.0000        0.0000        0.0000        0.0000        0.0000        0.0000        0.0000        0.0000        0.0000        0.0000        0.0000        0.0000        0.0000        0.0000        0.0000        0.0000        0.0000        0.0000        0.0000        0.0000        0.0000        0.0000        0.0000        0.0000        0.0000        0.0000        0.0000        0.0000        0.0000        0.0000       62.1582       77.4300       43.7536       38.9343       32.5556       25.6243       12.2424        7.7058        5.0387        4.2342        1.3836        1.5571        1.7376        1.8305        1.8775        2.0027        2.2723        2.4042        3.3561        3.7554        4.4860        5.5468        6.9963        8.0020        9.3647       11.1331       13.7007       15.4828       16.7181       17.6151       18.8197       19.8074       20.8068       21.8090       24.1437       25.0814       25.1255       24.2747       19.4580       18.6431       19.6255       22.5820       31.8295       35.9256       38.2134       39.2014       34.5428       35.4423       36.9194       43.4136       45.7135       53.0103       57.2695       68.9042       68.0361       73.5676       75.2455       76.2410       80.6636       98.8410       99.7243       88.3068       70.6258       67.8264       76.8926       78.5834       91.4992       96.5261       98.9107      107.8488      122.9235      151.6363      148.0689      180.8075      156.3887      162.8593      163.8905      165.0079      151.8183      170.1773      189.9247      212.3182      194.3478      195.1295      181.4871      167.9852      138.7404      158.6670      168.2420        0.0000        0.0000        0.0000        0.0000        0.0000        0.0000        0.0000        0.0000        0.0000        0.0000        0.0000        0.0000        0.0000        0.0000        0.0000        0.0000        0.0000        0.0000        0.0000        0.0000        0.0000        0.0000        0.0000        0.0000        0.0000        0.0000        0.0000        0.0000        0.0000        0.0000        0.0000        0.0000        0.0000        0.0000        0.0000        0.0000        0.0000        0.0000        0.0000        0.0000        0.0000        0.0000        0.0000        0.0000        0.0000        0.0000        0.0000        0.0000        0.0000        0.0000        0.0000        0.0000        0.0000        0.0000        0.0000        0.0000        0.0000        0.0000        0.0000
        0.0000        0.0000        0.0000        0.0000        0.0000        0.0000        0.0000        0.0000        0.0000        0.0000        0.0000        0.0000        0.0000        0.0000        0.0000        0.0000        0.0000        0.0000        0.0000        0.0000        0.0000        0.0000        0.0000        0.0000        0.0000        0.0000        0.0000        0.0000        0.0000        0.0000        0.0000        0.0000        0.0000        0.0000        0.0000        0.0000        0.0000        0.0000        0.0000        0.0000        0.0000        0.0000        0.0000        0.0000        0.0000        0.0000        0.0000        0.0000        0.0000        0.0000        0.0000        0.0000        0.0000        0.0000        0.0000        0.0000        0.0000        0.0000        0.0000        0.0000        0.0000        0.0000        0.0000        0.0000        0.0000        0.0000        0.0000        0.0000        0.0000        0.0000        0.0000        0.0000        0.0000        0.0000        0.0000        0.0000        0.0000        0.0000        0.0000        0.0000        0.0000        0.0000        0.0000        0.0000        0.0000        0.0000        0.0000        0.0000        0.0000        0.0000        0.0000        0.0000        0.0000        0.0000        0.0000        0.0000        0.0000        0.0000        0.0000        0.0000        0.0000       39.0017       38.2182       39.0308       35.9708       30.9967       24.9645       12.4570        8.5205        6.0434        5.0549        1.3989        1.5887        1.7466        1.8479        1.8785        1.9461        2.2497        3.7892        4.6138        4.8872        4.1622        8.6815        6.6640        7.7524        9.1188       10.7680       13.4908       15.2649       16.4801       17.3408       18.5012       19.4708       20.6075       21.9323       24.5898       25.8998       26.0963       25.2461       20.2751       19.4668       20.6994       24.1179       34.3118       38.9963       41.6796       42.2894       36.8735       43.8104       47.4726       46.2972       55.6948       65.5071       69.4873       78.6539       76.9020       83.7438       76.8079       80.8991       90.8729       94.3520       89.0144       72.8200       79.2656       78.8488      105.1256       97.8712       91.3818       83.4128       91.0162      107.8087      134.0374      154.5336      183.4608      193.8272      180.4864      181.5529      192.9967      186.4704      167.8407      172.0910      163.2854      198.5487      190.1613      184.0007      169.6574      173.4919      146.2789      210.2018      210.9981        0.0000        0.0000        0.0000        0.0000        0.0000        0.0000        0.0000        0.0000        0.0000        0.0000        0.0000        0.0000        0.0000        0.0000        0.0000        0.0000        0.0000        0.0000        0.0000        0.0000        0.0000        0.0000        0.0000        0.0000        0.0000        0.0000        0.0000        0.0000        0.0000        0.0000        0.0000        0.0000        0.0000        0.0000        0.0000        0.0000        0.0000        0.0000        0.0000        0.0000        0.0000        0.0000        0.0000        0.0000        0.0000        0.0000        0.0000        0.0000        0.0000        0.0000        0.0000        0.0000        0.0000        0.0000        0.0000        0.0000        0.0000        0.0000        0.0000
        0.0000        0.0000        0.0000        0.0000        0.0000        0.0000        0.0000        0.0000        0.0000        0.0000        0.0000        0.0000        0.0000        0.0000        0.0000        0.0000        0.0000        0.0000        0.0000        0.0000        0.0000        0.0000        0.0000        0.0000        0.0000        0.0000        0.0000        0.0000        0.0000        0.0000        0.0000        0.0000        0.0000        0.0000        0.0000        0.0000        0.0000        0.0000        0.0000        0.0000        0.0000        0.0000        0.0000        0.0000        0.0000        0.0000        0.0000        0.0000        0.0000        0.0000        0.0000        0.0000        0.0000        0.0000        0.0000        0.0000        0.0000        0.0000        0.0000        0.0000        0.0000        0.0000        0.0000        0.0000        0.0000        0.0000        0.0000        0.0000        0.0000        0.0000        0.0000        0.0000        0.0000        0.0000        0.0000        0.0000        0.0000        0.0000        0.0000        0.0000        0.0000        0.0000        0.0000        0.0000        0.0000        0.0000        0.0000        0.0000        0.0000        0.0000        0.0000        0.0000        0.0000        0.0000        0.0000        0.0000        0.0000        0.0000        0.0000        0.0000       37.3904       68.0746       27.7967       32.7878       30.7673       27.7132       23.4092       12.5701        9.7376        7.6757        6.3143        1.5533        1.6074        1.7699        1.8719        2.0145        2.2074        3.1739        6.3683        7.2566        4.3732        5.1892        5.1056        6.6394        7.9371        9.3791       11.0146       13.7402       15.4887       16.5410       17.0936       17.9344       18.5742       19.7178       21.3173       24.1650       25.7646       26.2737       25.7773       21.3554       20.5369       22.0581       25.8523       36.8843       42.0264       45.5810       46.4668       45.9865       54.8078       56.5443       66.3549       81.9186       76.8820       69.7447       90.8034       83.8048       80.8089       88.4919      106.5295      104.8888       95.9657       84.9891      105.1804      103.6406      114.3428      122.3627      121.7345       92.7057      100.7685      111.6915      124.3991      150.8877      179.1960      207.1012      194.7930      172.9866      197.2278      202.4656      207.6935      173.9399      176.4973      176.8452      192.5611      171.1539      166.5964      171.1191      171.4145      183.4086        0.0000        0.0000        0.0000        0.0000        0.0000        0.0000        0.0000        0.0000        0.0000        0.0000        0.0000        0.0000        0.0000      260.7900        0.0000        0.0000        0.0000      257.8200        0.0000        0.0000        0.0000        0.0000        0.0000        0.0000        0.0000        0.0000        0.0000        0.0000        0.0000        0.0000        0.0000        0.0000        0.0000        0.0000        0.0000        0.0000        0.0000        0.0000        0.0000        0.0000        0.0000        0.0000        0.0000        0.0000        0.0000        0.0000        0.0000        0.0000        0.0000        0.0000        0.0000        0.0000        0.0000        0.0000        0.0000        0.0000        0.0000        0.0000        0.0000        0.0000        0.0000
        0.0000        0.0000        0.0000        0.0000        0.0000        0.0000        0.0000        0.0000        0.0000        0.0000        0.0000        0.0000        0.0000        0.0000        0.0000        0.0000        0.0000        0.0000        0.0000        0.0000        0.0000        0.0000        0.0000        0.0000        0.0000        0.0000        0.0000        0.0000        0.0000        0.0000        0.0000        0.0000        0.0000        0.0000        0.0000        0.0000        0.0000        0.0000        0.0000        0.0000        0.0000        0.0000        0.0000        0.0000        0.0000        0.0000        0.0000        0.0000        0.0000        0.0000        0.0000        0.0000        0.0000        0.0000        0.0000        0.0000        0.0000        0.0000        0.0000        0.0000        0.0000        0.0000        0.0000        0.0000        0.0000        0.0000        0.0000        0.0000        0.0000        0.0000        0.0000        0.0000        0.0000        0.0000        0.0000        0.0000        0.0000        0.0000        0.0000        0.0000        0.0000        0.0000        0.0000        0.0000        0.0000        0.0000        0.0000        0.0000        0.0000        0.0000        0.0000        0.0000        0.0000        0.0000        0.0000        0.0000        0.0000        0.0000        0.0000        0.0000       29.5490       30.3254       38.0805       25.3246       24.5542       22.9460       21.1426       28.3392       21.2819       16.8603       13.3025        5.7505        3.8527        2.8656        2.7887        2.5495        2.4501        5.8079        6.1064       10.2940        2.3278        2.5021        2.7998        7.5279        9.2687       11.0699       12.9828       15.4056       17.3412       18.3247       18.5603       15.6449       15.9676       16.9668       18.6001       23.3329       25.1762       25.9876       26.0260       22.9389       22.7378       24.7515       29.1870       53.0775       59.2694       68.4329       55.1218       83.9526       68.8952       81.3619      109.1781       99.1897      148.8458      125.1237      119.4638      116.6808      121.0254      103.3243      123.3530      108.3402      136.3335      127.8821      137.0247      137.7544      166.8669      140.5995      126.6190      117.5886      123.8577      127.4667      156.5968      181.3135      195.8887      207.1660      196.4114      236.5633      250.7973      247.8645      252.6977      168.5883      205.6594      183.9212      180.0313      175.4131      177.4090      175.9034      178.1471      411.6108        0.0000        0.0000        0.0000        0.0000        0.0000        0.0000        0.0000        0.0000        0.0000        0.0000        0.0000        0.0000      292.7400      307.3200      241.3800        0.0000      198.1800      201.2400        0.0000        0.0000        0.0000        0.0000        0.0000        0.0000        0.0000        0.0000        0.0000        0.0000        0.0000        0.0000        0.0000        0.0000        0.0000        0.0000        0.0000        0.0000        0.0000        0.0000        0.0000        0.0000        0.0000        0.0000        0.0000        0.0000        0.0000        0.0000        0.0000        0.0000        0.0000        0.0000        0.0000        0.0000        0.0000        0.0000        0.0000        0.0000        0.0000        0.0000        0.0000        0.0000        0.0000
        0.0000        0.0000        0.0000        0.0000        0.0000        0.0000        0.0000        0.0000        0.0000        0.0000        0.0000        0.0000        0.0000        0.0000        0.0000        0.0000        0.0000        0.0000        0.0000        0.0000        0.0000        0.0000        0.0000        0.0000        0.0000        0.0000        0.0000        0.0000        0.0000        0.0000        0.0000        0.0000        0.0000        0.0000        0.0000        0.0000        0.0000        0.0000        0.0000        0.0000        0.0000        0.0000        0.0000        0.0000        0.0000        0.0000        0.0000        0.0000        0.0000        0.0000        0.0000        0.0000        0.0000        0.0000        0.0000        0.0000        0.0000        0.0000        0.0000        0.0000        0.0000        0.0000        0.0000        0.0000        0.0000        0.0000        0.0000        0.0000        0.0000        0.0000        0.0000        0.0000        0.0000        0.0000        0.0000        0.0000        0.0000        0.0000        0.0000        0.0000        0.0000        0.0000        0.0000        0.0000        0.0000        0.0000        0.0000        0.0000        0.0000        0.0000        0.0000        0.0000        0.0000        0.0000        0.0000        0.0000        0.0000        0.0000        0.0000       33.6784       26.2795       25.4785       41.3935       26.4124       26.4404       21.2231       18.9934       27.0184       25.0002       19.9633       15.7991        8.4810        4.4666        3.2465        3.0577        2.7535        2.5292        2.4810        5.7862        2.3512        2.6631        2.8370        3.4693        8.1056        9.5168       11.4129       13.3079       15.7229       17.6385       18.4382       18.3208       15.2050       15.2497       16.2252       18.0940       24.6363       25.1852       26.3138       26.4075       23.7516       23.8583       26.3900       31.4106       60.9693       62.6550       92.9182      109.0867      113.3477      132.5611      120.6050      148.1219      136.7155      101.7721      127.0382      162.0159      155.6834      143.0535      115.9591      139.5593      108.5767      160.7219      158.7253      161.3512      128.2965      136.9760      133.2017      107.0565      118.7366      149.9521      158.9825      155.8541      162.6653      163.1290      178.2098      200.9719      211.2198      231.3432      235.2975      209.2295      171.9697      167.1203      178.1052      158.2015      157.2735      151.4334      167.3357      174.1410      471.6158        0.0000        0.0000        0.0000        0.0000        0.0000        0.0000      343.6779      437.4600        0.0000        0.0000        0.0000        0.0000      352.5000      328.7100        0.0000        0.0000        0.0000        0.0000        0.0000        0.0000        0.0000        0.0000        0.0000        0.0000        0.0000        0.0000        0.0000        0.0000        0.0000        0.0000        0.0000        0.0000        0.0000        0.0000        0.0000        0.0000        0.0000        0.0000        0.0000        0.0000        0.0000        0.0000        0.0000        0.0000        0.0000        0.0000        0.0000        0.0000        0.0000        0.0000        0.0000        0.0000        0.0000        0.0000        0.0000        0.0000        0.0000        0.0000        0.0000        0.0000        0.0000
        0.0000        0.0000        0.0000        0.0000        0.0000        0.0000        0.0000        0.0000        0.0000        0.0000        0.0000        0.0000        0.0000        0.0000        0.0000        0.0000        0.0000        0.0000        0.0000        0.0000        0.0000        0.0000        0.0000        0.0000        0.0000        0.0000        0.0000        0.0000        0.0000        0.0000        0.0000        0.0000        0.0000        0.0000        0.0000        0.0000        0.0000        0.0000        0.0000        0.0000        0.0000        0.0000        0.0000        0.0000        0.0000        0.0000        0.0000        0.0000        0.0000        0.0000        0.0000        0.0000        0.0000        0.0000        0.0000        0.0000        0.0000        0.0000        0.0000        0.0000        0.0000        0.0000        0.0000        0.0000        0.0000        0.0000        0.0000        0.0000        0.0000        0.0000        0.0000        0.0000        0.0000        0.0000        0.0000        0.0000        0.0000        0.0000        0.0000        0.0000        0.0000        0.0000        0.0000        0.0000        0.0000        0.0000        0.0000        0.0000        0.0000        0.0000        0.0000        0.0000        0.0000        0.0000        0.0000        0.0000        0.0000       28.8557       36.0542       35.7803       21.7702       21.3810       22.6755       18.2932       19.7826       18.1004       16.7045       21.9810       21.7720       19.6389       15.6054       10.7561        4.6171        3.3843        3.1690        2.8121        2.5294        2.4330        2.3324        2.8510        3.1114        2.5078        2.8285        7.3628        9.8490       11.1725       12.9556       15.2722       17.1189       17.8427       17.6527       14.6669       14.6575       15.6369       17.5666       22.2965       24.4716       25.8345       26.4338       24.1013       24.5421       26.9496       37.9608       88.0169       99.5087      114.8565       84.6436      113.3240      145.7899      116.0193      116.0276      125.6195      132.8594      117.6167      130.2484      165.8934      110.0416       96.4468      143.8939      125.2976      161.6826      190.1569      159.8620      119.0344      139.1586      154.7484      146.6353      139.4774      140.8251      143.7109      170.6531      166.2731      157.0627      178.2935      172.5029      184.4315      193.8526      193.9215      180.9692      155.1906      158.6185      160.7207      155.6545      133.1041      164.9862      172.2957      196.0439        0.0000        0.0000        0.0000        0.0000        0.0000      201.5995      210.1522      208.8874      140.5200        0.0000        0.0000        0.0000        0.0000        0.0000        0.0000        0.0000        0.0000        0.0000        0.0000        0.0000        0.0000        0.0000        0.0000        0.0000        0.0000        0.0000        0.0000        0.0000        0.0000        0.0000        0.0000        0.0000        0.0000        0.0000        0.0000        0.0000        0.0000        0.0000        0.0000        0.0000        0.0000        0.0000        0.0000        0.0000        0.0000        0.0000        0.0000        0.0000        0.0000        0.0000        0.0000        0.0000        0.0000        0.0000        0.0000        0.0000        0.0000        0.0000        0.0000        0.0000        0.0000        0.0000
        0.0000        0.0000        0.0000        0.0000        0.0000        0.0000        0.0000        0.0000        0.0000        0.0000        0.0000        0.0000        0.0000        0.0000        0.0000        0.0000        0.0000        0.0000        0.0000        0.0000        0.0000        0.0000        0.0000        0.0000        0.0000        0.0000        0.0000        0.0000        0.0000        0.0000        0.0000        0.0000        0.0000        0.0000        0.0000        0.0000        0.0000        0.0000        0.0000        0.0000        0.0000        0.0000        0.0000        0.0000        0.0000        0.0000        0.0000        0.0000        0.0000        0.0000        0.0000        0.0000        0.0000        0.0000        0.0000        0.0000        0.0000        0.0000        0.0000        0.0000        0.0000        0.0000        0.0000        0.0000        0.0000        0.0000        0.0000        0.0000        0.0000        0.0000        0.0000        0.0000        0.0000        0.0000        0.0000        0.0000        0.0000        0.0000        0.0000        0.0000        0.0000        0.0000        0.0000        0.0000        0.0000        0.0000        0.0000        0.0000        0.0000        0.0000        0.0000        0.0000        0.0000        0.0000        0.0000        0.0000        0.0000       21.6299       33.9275       22.3244       17.2854       18.0512       17.6185       12.5651       13.1481       13.5045       13.4425       17.8676       17.8305       16.2038       13.1372        5.9373        4.2873        3.3926        3.2166        2.8128        2.4647        2.3569        2.2505        2.2804        2.3719        2.5328        2.8388        6.8916        8.6666       10.3484       11.9511       14.0982       15.7754       16.5294       16.5563       14.0201       14.1821       15.2042       17.0596       21.4754       23.5335       25.0375       26.0412       24.1433       24.9175       41.6563       66.1131       71.0641       79.9156       53.7388      105.7671      112.4776       78.0071       94.5270      117.4859       95.7342      107.1308      105.1321      101.0408       77.6133      124.4641      127.8678      118.0948      145.9693      167.3907      173.8495      138.0603      148.0363      129.4053      148.7897      153.4874      133.9950      152.5358      152.3885      130.5087      156.0631      148.8475      143.7314      158.0248      176.5275      184.7248      180.6156      192.3170      140.3191      143.7514      169.5313      167.3731      138.2969      160.2892      166.1289      195.5231        0.0000        0.0000        0.0000       46.5000      168.1192      187.7603      202.1887      199.6162      115.4700        0.0000        0.0000        0.0000        0.0000        0.0000        0.0000        0.0000        0.0000        0.0000        0.0000        0.0000        0.0000        0.0000        0.0000        0.0000        0.0000        0.0000        0.0000        0.0000        0.0000        0.0000        0.0000        0.0000        0.0000        0.0000        0.0000        0.0000        0.0000        0.0000        0.0000        0.0000        0.0000        0.0000        0.0000        0.0000        0.0000        0.0000        0.0000        0.0000        0.0000        0.0000        0.0000        0.0000        0.0000        0.0000        0.0000        0.0000        0.0000        0.0000        0.0000        0.0000        0.0000        0.0000
        0.0000        0.0000        0.0000        0.0000        0.0000        0.0000        0.0000        0.0000        0.0000        0.0000        0.0000        0.0000        0.0000        0.0000        0.0000        0.0000        0.0000        0.0000        0.0000        0.0000        0.0000        0.0000        0.0000        0.0000        0.0000        0.0000        0.0000        0.0000        0.0000        0.0000        0.0000        0.0000        0.0000        0.0000        0.0000        0.0000        0.0000        0.0000        0.0000        0.0000        0.0000        0.0000        0.0000        0.0000        0.0000        0.0000        0.0000        0.0000        0.0000        0.0000        0.0000        0.0000        0.0000        0.0000        0.0000        0.0000        0.0000        0.0000        0.0000        0.0000        0.0000        0.0000        0.0000        0.0000        0.0000        0.0000        0.0000        0.0000        0.0000        0.0000        0.0000        0.0000        0.0000        0.0000        0.0000        0.0000        0.0000        0.0000        0.0000        0.0000        0.0000        0.0000        0.0000        0.0000        0.0000        0.0000        0.0000        0.0000        0.0000        0.0000        0.0000        0.0000        0.0000        0.0000        0.0000        0.0000        8.7415        9.4803        9.9707        7.8740        6.3770        5.5446        6.0053        8.3531        8.8966        9.2390        9.3025       10.4801       10.4970        9.7725        8.1322        6.8199        5.1293        4.0854        3.6937        2.3159        2.1826       53.3084       17.2817        2.9218        3.0101        3.1217        3.3123        6.0856        7.5631        8.9566       10.2794       11.7149       13.0593       13.7640       14.0103       13.0485       13.3540       14.4500       16.2927       19.5320       21.2101       22.6061       23.7733       26.5009       30.5834       40.0280       29.8432       42.4739       38.0581       47.6879       48.2888       58.4953       67.0099       86.5562       69.5527       73.2397       61.7564       63.5720       68.8270      101.7760      111.5757      114.3855      135.7812      145.1664      160.1717      144.8216      135.3007      126.5620      112.6389      102.9703      112.6455      109.3797      118.8035      138.6797      144.5963      139.7020      136.2655      127.4473      123.0295      154.1746      183.7004      167.2377      157.9907      129.0538      128.7706      142.6067      142.7763      193.6336      183.3111      351.2853        0.0000        0.0000        0.0000        0.0000      129.6157      146.2116      172.9362      171.0455      166.6522       49.8900        0.0000        0.0000        0.0000        0.0000        0.0000        0.0000        0.0000        0.0000        0.0000        0.0000        0.0000        0.0000        0.0000        0.0000        0.0000        0.0000        0.0000        0.0000        0.0000        0.0000        0.0000        0.0000        0.0000        0.0000        0.0000        0.0000        0.0000        0.0000        0.0000        0.0000        0.0000        0.0000        0.0000        0.0000        0.0000        0.0000        0.0000        0.0000        0.0000        0.0000        0.0000        0.0000        0.0000        0.0000        0.0000        0.0000        0.0000        0.0000        0.0000        0.0000        0.0000        0.0000        0.0000
        0.0000        0.0000        0.0000        0.0000        0.0000        0.0000        0.0000        0.0000        0.0000        0.0000        0.0000        0.0000        0.0000        0.0000        0.0000        0.0000        0.0000        0.0000        0.0000        0.0000        0.0000        0.0000        0.0000        0.0000        0.0000        0.0000        0.0000        0.0000        0.0000        0.0000        0.0000        0.0000        0.0000        0.0000        0.0000        0.0000        0.0000        0.0000        0.0000        0.0000        0.0000        0.0000        0.0000        0.0000        0.0000        0.0000        0.0000        0.0000        0.0000        0.0000        0.0000        0.0000        0.0000        0.0000        0.0000        0.0000        0.0000        0.0000        0.0000        0.0000        0.0000        0.0000        0.0000        0.0000        0.0000        0.0000        0.0000        0.0000        0.0000        0.0000        0.0000        0.0000        0.0000        0.0000        0.0000        0.0000        0.0000        0.0000        0.0000        0.0000        0.0000        0.0000        0.0000        0.0000        0.0000        0.0000        0.0000        0.0000        0.0000        0.0000        0.0000        0.0000        0.0000        0.0000        0.0000        0.0000        9.8579        9.8003        8.0806        3.2609        3.0893        3.6341        5.3339        5.4380        5.9288        6.2368        6.4241        7.2524        7.3396        6.9726        6.1673        5.8887        5.9802        4.2115        3.6701        2.2882        2.1493       15.2631       28.0892        3.2902        3.0010        3.1188        3.4349        5.6143        6.9259        8.1399        9.2820       10.5824       11.7601       12.4741       12.9043       12.1912       12.6704       14.0045       15.7571       18.6935       20.2754       21.7714       23.2326       24.6701       25.3739       26.8219       29.0052       42.6812       35.4521       37.8452       52.5580       54.5473       60.4932       57.2908       57.1563       90.4689       76.5484       84.3019      102.0496      126.4139      103.6702      123.5978      128.5880      109.0551      113.3784      115.4067      122.2150      103.6794      112.9247      116.7652       93.6509      101.7982      134.6870      143.6053      131.5378      119.2575      120.0065      132.7553      126.0426      120.1738      135.6501      133.1336      130.6554      112.0505      125.0478      100.8953      120.5535        0.0000        0.0000        0.0000        0.0000        0.0000        0.0000       92.5256      112.3089      122.2023      141.7863      141.6908      154.0372        0.0000        0.0000        0.0000        0.0000        0.0000        0.0000        0.0000        0.0000        0.0000        0.0000        0.0000        0.0000        0.0000        0.0000        0.0000        0.0000        0.0000        0.0000        0.0000        0.0000        0.0000        0.0000        0.0000        0.0000        0.0000        0.0000        0.0000        0.0000        0.0000        0.0000        0.0000        0.0000        0.0000        0.0000        0.0000        0.0000        0.0000        0.0000        0.0000        0.0000        0.0000        0.0000        0.0000        0.0000        0.0000        0.0000        0.0000        0.0000        0.0000        0.0000        0.0000        0.0000        0.0000        0.0000
        0.0000        0.0000        0.0000        0.0000        0.0000        0.0000        0.0000        0.0000        0.0000        0.0000        0.0000        0.0000        0.0000        0.0000        0.0000        0.0000        0.0000        0.0000        0.0000        0.0000        0.0000        0.0000        0.0000        0.0000        0.0000        0.0000        0.0000        0.0000        0.0000        0.0000        0.0000        0.0000        0.0000        0.0000        0.0000        0.0000        0.0000        0.0000        0.0000        0.0000        0.0000        0.0000        0.0000        0.0000        0.0000        0.0000        0.0000        0.0000        0.0000        0.0000        0.0000        0.0000        0.0000        0.0000        0.0000        0.0000        0.0000        0.0000        0.0000        0.0000        0.0000        0.0000        0.0000        0.0000        0.0000        0.0000        0.0000        0.0000        0.0000        0.0000        0.0000        0.0000        0.0000        0.0000        0.0000        0.0000        0.0000        0.0000        0.0000        0.0000        0.0000        0.0000        0.0000        0.0000        0.0000        0.0000        0.0000        0.0000        0.0000        0.0000        0.0000        0.0000        0.0000        0.0000        0.0000        0.0000        5.5621        5.2826        1.8889        1.4118        1.6134        1.9628        2.3835        3.4265        3.8823        4.1913        4.3301        4.9412        5.0818        5.5739        6.7027        5.0936        4.2512        3.9218        3.5639        2.2171        2.1195        2.5021       15.5808        3.0603        2.9809        3.3010        3.2835        5.2436        6.3610        7.4331        8.4843        9.7327       10.8265       11.5415       12.1711       11.6198       12.2643       13.4199       15.0396       17.9573       19.3205       20.8424       22.4603       23.6865       24.9527       26.3331       28.1319       31.8938       34.2606       36.4452       45.8362       62.9107       95.4030       91.9402       78.5055       71.2041       86.0132       96.1248      117.4150      143.7243      121.4430      130.2391      108.4748      102.5323       96.3252      120.6037      109.4312       84.2221       90.2576       93.4161      113.2595      119.9585      122.0577      112.9672      119.4653      108.4536      110.5827      108.5682      113.8248      127.0248      108.0180      106.9516      115.6323       95.8689       93.1735       98.7763        0.0000        0.0000        0.0000        0.0000        0.0000        0.0000       83.8374       75.0488       79.6011      100.8859      117.8332      119.5362      115.6820        0.0000        0.0000        0.0000        0.0000        0.0000        0.0000        0.0000        0.0000        0.0000        0.0000        0.0000        0.0000        0.0000        0.0000        0.0000        0.0000        0.0000        0.0000        0.0000        0.0000        0.0000        0.0000        0.0000        0.0000        0.0000        0.0000        0.0000        0.0000        0.0000        0.0000        0.0000        0.0000        0.0000        0.0000        0.0000        0.0000        0.0000        0.0000        0.0000        0.0000        0.0000        0.0000        0.0000        0.0000        0.0000        0.0000        0.0000        0.0000        0.0000        0.0000        0.0000        0.0000        0.0000        0.0000
        0.0000        0.0000        0.0000        0.0000        0.0000        0.0000        0.0000        0.0000        0.0000        0.0000        0.0000        0.0000        0.0000        0.0000        0.0000        0.0000        0.0000        0.0000        0.0000        0.0000        0.0000        0.0000        0.0000        0.0000        0.0000        0.0000        0.0000        0.0000        0.0000        0.0000        0.0000        0.0000        0.0000        0.0000        0.0000        0.0000        0.0000        0.0000        0.0000        0.0000        0.0000        0.0000        0.0000        0.0000        0.0000        0.0000        0.0000        0.0000        0.0000        0.0000        0.0000        0.0000        0.0000        0.0000        0.0000        0.0000        0.0000        0.0000        0.0000        0.0000        0.0000        0.0000        0.0000        0.0000        0.0000        0.0000        0.0000        0.0000        0.0000        0.0000        0.0000        0.0000        0.0000        0.0000        0.0000        0.0000        0.0000        0.0000        0.0000        0.0000        0.0000        0.0000        0.0000        0.0000        0.0000        0.0000        0.0000        0.0000        0.0000        0.0000        0.0000        0.0000        0.0000        0.0000        0.0000        0.0000        0.0000        1.0648        1.2749        1.3145        1.4879        1.7739        2.0085        2.8030        3.0966        3.5568        3.6653        5.1644        5.3877        6.1522        3.9681        4.1137        4.0289        3.8577        3.5894        2.2369        2.3133        2.3532        2.2452        2.9249        2.9735        3.0852        3.2655        4.9614        5.8755        6.8446        7.9145        9.1575       10.2411       10.9848       11.6811       11.3249       12.0846       13.1914       14.6433       17.3003       18.3695       19.8143       21.4542       22.7173       24.0140       25.5729       27.7938       37.0638       38.2052       36.7073       45.3750       52.1970       59.3568       85.9088       76.2002       79.8335       72.3310       91.1362       76.0574      110.8351      128.5399       81.4108       70.7661       83.8753       91.0830      103.0479      103.3844       76.1279      100.6411      108.1963      106.7310       99.1133      117.9442      109.1134      109.1046       99.3444       99.5379      110.8516      118.0061       98.0519       94.4662       94.6703       95.5501       85.0404       97.6193        0.0000        0.0000        0.0000        0.0000        0.0000        0.0000        0.0000       72.7638       59.6268       67.1597       92.0777      108.0747      111.6722      112.6748        0.0000        0.0000        0.0000        0.0000        0.0000        0.0000        0.0000        0.0000        0.0000        0.0000        0.0000        0.0000        0.0000        0.0000        0.0000        0.0000        0.0000        0.0000        0.0000        0.0000        0.0000        0.0000        0.0000        0.0000        0.0000        0.0000        0.0000        0.0000        0.0000        0.0000        0.0000        0.0000        0.0000        0.0000        0.0000        0.0000        0.0000        0.0000        0.0000        0.0000        0.0000        0.0000        0.0000        0.0000        0.0000        0.0000        0.0000        0.0000        0.0000        0.0000        0.0000        0.0000        0.0000        0.0000
        0.0000        0.0000        0.0000        0.0000        0.0000        0.0000        0.0000        0.0000        0.0000        0.0000        0.0000        0.0000        0.0000        0.0000        0.0000        0.0000        0.0000        0.0000        0.0000        0.0000        0.0000        0.0000        0.0000        0.0000        0.0000        0.0000        0.0000        0.0000        0.0000        0.0000        0.0000        0.0000        0.0000        0.0000        0.0000        0.0000        0.0000        0.0000        0.0000        0.0000        0.0000        0.0000        0.0000        0.0000        0.0000        0.0000        0.0000        0.0000        0.0000        0.0000        0.0000        0.0000        0.0000        0.0000        0.0000        0.0000        0.0000        0.0000        0.0000        0.0000        0.0000        0.0000        0.0000        0.0000        0.0000        0.0000        0.0000        0.0000        0.0000        0.0000        0.0000        0.0000        0.0000        0.0000        0.0000        0.0000        0.0000        0.0000        0.0000        0.0000        0.0000        0.0000        0.0000        0.0000        0.0000        0.0000        0.0000        0.0000        0.0000        0.0000        0.0000        0.0000        0.0000        0.0000        0.0000        0.0000        0.6739        0.6347        0.5706        1.3457        0.0000        3.0948        2.6736        1.1842        4.7839        5.3479        4.5159        5.2926        1.8074        1.9695        2.1237        3.4459        3.8363        3.8581        4.8538        2.9137        2.9077        3.0060        2.9638        3.5545        3.5766        3.7627        4.1324        3.9253        4.3602        4.8875        5.5162        7.6690        8.6060        9.2443        9.9196       11.4445       12.3643       13.4433       14.6726       15.6174       16.3556       17.5876       19.0634       19.8367       20.7874       21.9330       25.3145       36.9587       40.2995       46.7154       41.8628       40.6849       44.7327       44.9948       50.1510       51.9840       54.9879       76.7513       65.3606       67.5447       62.8581       70.7863       67.9566       71.5438       80.2230       86.7350       74.7247       76.2035      102.5529      139.7887       80.2847       75.8308       86.4946       91.2840       88.1108       73.1176       74.7264       64.8792       65.0067       56.0158       60.0138       62.4021       69.1866        0.0000        0.0000        0.0000        0.0000        0.0000      265.6800      167.5500        0.0000       61.1255       59.0136       63.5095       71.9947       88.2387       99.1972      107.2529        0.0000        0.0000        0.0000        0.0000        0.0000        0.0000        0.0000        0.0000        0.0000        0.0000        0.0000        0.0000        0.0000        0.0000        0.0000        0.0000        0.0000        0.0000        0.0000        0.0000        0.0000        0.0000        0.0000        0.0000        0.0000        0.0000        0.0000        0.0000        0.0000        0.0000        0.0000        0.0000        0.0000        0.0000        0.0000        0.0000        0.0000        0.0000        0.0000        0.0000        0.0000        0.0000        0.0000        0.0000        0.0000        0.0000        0.0000        0.0000        0.0000        0.0000        0.0000        0.0000        0.0000        0.0000        0.0000
        0.0000        0.0000        0.0000        0.0000        0.0000        0.0000        0.0000        0.0000        0.0000        0.0000        0.0000        0.0000        0.0000        0.0000        0.0000        0.0000        0.0000        0.0000        0.0000        0.0000        0.0000        0.0000        0.0000        0.0000        0.0000        0.0000        0.0000        0.0000        0.0000        0.0000        0.0000        0.0000        0.0000        0.0000        0.0000        0.0000        0.0000        0.0000        0.0000        0.0000        0.0000        0.0000        0.0000        0.0000        0.0000        0.0000        0.0000        0.0000        0.0000        0.0000        0.0000        0.0000        0.0000        0.0000        0.0000        0.0000        0.0000        0.0000        0.0000        0.0000        0.0000        0.0000        0.0000        0.0000        0.0000        0.0000        0.0000        0.0000        0.0000        0.0000        0.0000        0.0000        0.0000        0.0000        0.0000        0.0000        0.0000        0.0000        0.0000        0.0000        0.0000        0.0000        0.0000        0.0000        0.0000        0.0000        0.0000        0.0000        0.0000        0.0000        0.0000        0.0000        0.0000        0.0000        0.0000        0.0000        0.0000        0.6004        0.0000        0.0000        0.0000        1.1110        1.1863        5.5248        6.5014        2.5491        1.0963        1.0776        1.1941        1.4033        1.6589        2.8667        3.7786        4.6195        4.3203        2.8927        2.9392        3.3938        3.0406        3.5954        3.6239        3.7733        4.1024        3.7640        4.0943        4.5733        5.1835        7.1532        8.0937        8.7237        9.5093       11.1327       12.2000       13.1991       14.2153       14.9582       15.4969       16.6557       18.1695       23.5021       21.7903       21.2293       28.5442       45.6266       38.3321       43.6472       41.7358       41.9580       46.4471       51.1754       48.3476       49.4286       48.5996       44.5109       37.4842       64.8844       69.6156      106.2416       71.5514       65.0173       71.0311       70.7908       65.4728       72.1090       67.5757       85.1014       76.1139       66.3215       81.4572       82.0149       79.5238       63.9230       68.4624       56.0790       59.6870       54.3243       69.3866      107.1484       78.8800        0.0000        0.0000        0.0000        0.0000        0.0000      161.3100       48.1500        6.7500       59.3646       55.3221       58.7704       68.6084       79.3043       88.2952      101.7809        0.0000        0.0000        0.0000        0.0000        0.0000        0.0000        0.0000        0.0000        0.0000        0.0000        0.0000        0.0000        0.0000        0.0000        0.0000        0.0000        0.0000        0.0000        0.0000        0.0000        0.0000        0.0000        0.0000        0.0000        0.0000        0.0000        0.0000        0.0000        0.0000        0.0000        0.0000        0.0000        0.0000        0.0000        0.0000        0.0000        0.0000        0.0000        0.0000        0.0000        0.0000        0.0000        0.0000        0.0000        0.0000        0.0000        0.0000        0.0000        0.0000        0.0000        0.0000        0.0000        0.0000        0.0000        0.0000
        0.0000        0.0000        0.0000        0.0000        0.0000        0.0000        0.0000        0.0000        0.0000        0.0000        0.0000        0.0000        0.0000        0.0000        0.0000        0.0000        0.0000        0.0000        0.0000        0.0000        0.0000        0.0000        0.0000        0.0000        0.0000        0.0000        0.0000        0.0000        0.0000        0.0000        0.0000        0.0000        0.0000        0.0000        0.0000        0.0000        0.0000        0.0000        0.0000        0.0000        0.0000        0.0000        0.0000        0.0000        0.0000        0.0000        0.0000        0.0000        0.0000        0.0000        0.0000        0.0000        0.0000        0.0000        0.0000        0.0000        0.0000        0.0000        0.0000        0.0000        0.0000        0.0000        0.0000        0.0000        0.0000        0.0000        0.0000        0.0000        0.0000        0.0000        0.0000        0.0000        0.0000        0.0000        0.0000        0.0000        0.0000        0.0000        0.0000        0.0000        0.0000        0.0000        0.0000        0.0000        0.0000        0.0000        0.0000        0.0000        0.0000        0.0000        0.0000        0.0000        0.0000        0.0000        0.0000        0.0000        0.0000        0.0000        0.0000        0.0000        0.0000        0.8068        0.8236        1.5153        1.9419        0.6236        0.7854        0.7644        0.8778        1.1371        1.4834        2.9486        3.9983        4.2755        4.0776        3.3135        3.4547        3.6822        3.8086        4.0921        4.2913        4.3665        4.5905        4.4613        4.6716        5.0478        5.5749        7.7450        8.5356        9.1220        9.8577       11.4979       12.4712       13.4345       14.3242       14.9349       15.3715       16.4701       18.7166       18.4852       20.8410       20.5670       27.7566       45.1133       37.7981       45.1285       46.1474       45.8747       52.1650       53.9451       45.6198       40.1173       49.4617       43.9043       48.5626       78.6211       84.1766       87.5465       64.8500       54.3614       57.4260       63.4842       58.1839       58.0484       59.2107       64.3763       66.1404       62.7796       63.7433       68.0419       76.2349       57.1229       53.3880       52.5317       63.1333       70.6484      111.6943        0.0000        0.0000        0.0000        0.0000        0.0000        0.0000      238.7400      257.5800       25.5300        7.3200       53.7667       52.4417       56.0967       69.2038       72.6504       78.6940       85.2907        0.0000        0.0000        0.0000        0.0000        0.0000        0.0000        0.0000        0.0000        0.0000        0.0000        0.0000        0.0000        0.0000        0.0000        0.0000        0.0000        0.0000        0.0000        0.0000        0.0000        0.0000        0.0000        0.0000        0.0000        0.0000        0.0000        0.0000        0.0000        0.0000        0.0000        0.0000        0.0000        0.0000        0.0000        0.0000        0.0000        0.0000        0.0000        0.0000        0.0000        0.0000        0.0000        0.0000        0.0000        0.0000        0.0000        0.0000        0.0000        0.0000        0.0000        0.0000        0.0000        0.0000        0.0000        0.0000
        0.0000        0.0000        0.0000        0.0000        0.0000        0.0000        0.0000        0.0000        0.0000        0.0000        0.0000        0.0000        0.0000        0.0000        0.0000        0.0000        0.0000        0.0000        0.0000        0.0000        0.0000        0.0000        0.0000        0.0000        0.0000        0.0000        0.0000        0.0000        0.0000        0.0000        0.0000        0.0000        0.0000        0.0000        0.0000        0.0000        0.0000        0.0000        0.0000        0.0000        0.0000        0.0000        0.0000        0.0000        0.0000        0.0000        0.0000        0.0000        0.0000        0.0000        0.0000        0.0000        0.0000        0.0000        0.0000        0.0000        0.0000        0.0000        0.0000        0.0000        0.0000        0.0000        0.0000        0.0000        0.0000        0.0000        0.0000        0.0000        0.0000        0.0000        0.0000        0.0000        0.0000        0.0000        0.0000        0.0000        0.0000        0.0000        0.0000        0.0000        0.0000        0.0000        0.0000        0.0000        0.0000        0.0000        0.0000        0.0000        0.0000        0.0000        0.0000        0.0000        0.0000        0.0000        0.0000        0.0000        0.0000        0.0000        0.0000        0.0000        0.0000        0.0000        0.7497        0.5717        0.5335        0.6183        0.7385        0.7238        0.8220        1.1186        1.5684        3.1731        3.9977        4.6437        5.0489        4.4320        4.9251        4.8982        5.4067        5.0320        5.3123        5.5939        5.6296        5.9862        6.0571        6.2852        6.6674        9.4294       10.0093       10.3911       10.9391       12.5324       13.3010       14.1210       14.9534       15.4961       15.8903       16.9817       18.4433       18.5763       19.2354       25.3848       27.1942       35.3969       40.1502       46.9235       44.1764       38.8979       38.3185       37.8302       36.2805       34.6386       33.2346       44.2401       55.6054       79.5220       82.6114       63.9652       45.6824       52.1103       54.9885       56.6588       51.6461       51.4095       53.1833       55.5306       61.9205       58.1589       59.4497       62.0053       69.4522       55.6403       53.1279       55.6096       66.1525       81.8719      116.6995        0.0000        0.0000        0.0000        0.0000        0.0000        0.0000        0.0000      115.3800       62.1900        9.6300       50.4713       57.7666       53.1445       62.5123       70.8563       75.6940       87.1561        0.0000        0.0000        0.0000        0.0000        0.0000        0.0000        0.0000        0.0000        0.0000        0.0000        0.0000        0.0000        0.0000        0.0000        0.0000        0.0000        0.0000        0.0000        0.0000        0.0000        0.0000        0.0000        0.0000        0.0000        0.0000        0.0000        0.0000        0.0000        0.0000        0.0000        0.0000        0.0000        0.0000        0.0000        0.0000        0.0000        0.0000        0.0000        0.0000        0.0000        0.0000        0.0000        0.0000        0.0000        0.0000        0.0000        0.0000        0.0000        0.0000        0.0000        0.0000        0.0000        0.0000        0.0000        0.0000
        0.0000        0.0000        0.0000        0.0000        0.0000        0.0000        0.0000        0.0000        0.0000        0.0000        0.0000        0.0000        0.0000        0.0000        0.0000        0.0000        0.0000        0.0000        0.0000        0.0000        0.0000        0.0000        0.0000        0.0000        0.0000        0.0000        0.0000        0.0000        0.0000        0.0000        0.0000        0.0000        0.0000        0.0000        0.0000        0.0000        0.0000        0.0000        0.0000        0.0000        0.0000        0.0000        0.0000        0.0000        0.0000        0.0000        0.0000        0.0000        0.0000        0.0000        0.0000        0.0000        0.0000        0.0000        0.0000        0.0000        0.0000        0.0000        0.0000        0.0000        0.0000        0.0000        0.0000        0.0000        0.0000        0.0000        0.0000        0.0000        0.0000        0.0000        0.0000        0.0000        0.0000        0.0000        0.0000        0.0000        0.0000        0.0000        0.0000        0.0000        0.0000        0.0000        0.0000        0.0000        0.0000        0.0000        0.0000        0.0000        0.0000        0.0000        0.0000        0.0000        0.0000        0.0000        0.0000        0.0000        0.0000        0.0000        0.0000        0.0000        0.0000        0.0000        0.0000        0.8185        0.8527        0.9071        0.9140        0.3426        0.4097        0.5040        0.5887        4.0608        5.3687        6.5826        7.6581        8.2427        9.4904       10.3902       15.4416       12.1478       13.2452       13.7058       13.4375       12.3969       12.1057       12.0772       12.3818        0.0000        0.0000       13.6817       14.0809       14.5513       15.0868       15.8551       16.8167       16.9717       17.5348       18.9081       20.8105       21.3097       26.3562       29.3277       28.5352       35.9004       37.9580       39.7039       39.7352       39.6110       37.3578       38.5168       37.5335       43.6885       39.6794       35.7719       38.9353       48.9140       55.1145       55.7779       43.8939       44.6981       45.0420       49.8874       42.9090       40.2306       40.6930       43.0968       46.8456       49.7390       52.2523       54.4604       55.9542       39.6799       43.7356       45.5056        0.0000        0.0000        0.0000        0.0000        0.0000        0.0000        0.0000        0.0000        0.0000        0.0000        0.0000        0.0000        0.0000       58.9448       51.6415       49.2183       54.6854       67.9446       72.4478        0.0000        0.0000        0.0000        0.0000        0.0000        0.0000        0.0000        0.0000        0.0000        0.0000        0.0000        0.0000        0.0000        0.0000        0.0000        0.0000        0.0000        0.0000        0.0000        0.0000        0.0000        0.0000        0.0000        0.0000        0.0000        0.0000        0.0000        0.0000        0.0000        0.0000        0.0000        0.0000        0.0000        0.0000        0.0000        0.0000        0.0000        0.0000        0.0000        0.0000        0.0000        0.0000        0.0000        0.0000        0.0000        0.0000        0.0000        0.0000        0.0000        0.0000        0.0000        0.0000        0.0000        0.0000        0.0000        0.0000
        0.0000        0.0000        0.0000        0.0000        0.0000        0.0000        0.0000        0.0000        0.0000        0.0000        0.0000        0.0000        0.0000        0.0000        0.0000        0.0000        0.0000        0.0000        0.0000        0.0000        0.0000        0.0000        0.0000        0.0000        0.0000        0.0000        0.0000        0.0000        0.0000        0.0000        0.0000        0.0000        0.0000        0.0000        0.0000        0.0000        0.0000        0.0000        0.0000        0.0000        0.0000        0.0000        0.0000        0.0000        0.0000        0.0000        0.0000        0.0000        0.0000        0.0000        0.0000        0.0000        0.0000        0.0000        0.0000        0.0000        0.0000        0.0000        0.0000        0.0000        0.0000        0.0000        0.0000        0.0000        0.0000        0.0000        0.0000        0.0000        0.0000        0.0000        0.0000        0.0000        0.0000        0.0000        0.0000        0.0000        0.0000        0.0000        0.0000        0.0000        0.0000        0.0000        0.0000        0.0000        0.0000        0.0000        0.0000        0.0000        0.0000        0.0000        0.0000        0.0000        0.0000        0.0000        0.0000        0.0000        0.0000        0.0000        0.0000        0.0000        0.0000        0.0000        0.0000        0.5797        0.6817        0.7378        0.6913        0.2294        0.2927        0.3808        0.4615        4.5177        6.1174        8.6128       11.8280       12.1049       11.9176       13.1566       22.6977       14.9959       16.4627       17.0592       16.5453       15.3648       14.8160       14.5368        0.0000        0.0000        0.0000        0.0000        0.0000        0.0000       16.0928       16.7082       17.6169       17.6807       18.1819       19.4285       21.4153       22.9324       25.0520       26.3624       28.5956       34.5096       37.5312       38.8636       38.4817       38.6732       35.6439       43.5065       38.2533       41.6132       38.6185       38.2270       41.9284       51.6739       54.0931       53.9417       41.1340       41.9405       54.9446       46.2937       42.8831       35.3169       36.0822       38.2701       42.4236       48.2620       51.5509       54.0482       57.9464       44.0622        0.0000        0.0000        0.0000        0.0000        0.0000        0.0000        0.0000        0.0000        0.0000        0.0000        0.0000        0.0000        0.0000        0.0000        0.0000       47.9353       45.0912       44.7741       52.4566       77.3092       79.4800      144.7507        0.0000        0.0000        0.0000        0.0000        0.0000        0.0000        0.0000        0.0000        0.0000        0.0000        0.0000        0.0000        0.0000        0.0000        0.0000        0.0000        0.0000        0.0000        0.0000        0.0000        0.0000        0.0000        0.0000        0.0000        0.0000        0.0000        0.0000        0.0000        0.0000        0.0000        0.0000        0.0000        0.0000        0.0000        0.0000        0.0000        0.0000        0.0000        0.0000        0.0000        0.0000        0.0000        0.0000        0.0000        0.0000        0.0000        0.0000        0.0000        0.0000        0.0000        0.0000        0.0000        0.0000        0.0000        0.0000
        0.0000        0.0000        0.0000        0.0000        0.0000        0.0000        0.0000        0.0000        0.0000        0.0000        0.0000        0.0000        0.0000        0.0000        0.0000        0.0000        0.0000        0.0000        0.0000        0.0000        0.0000        0.0000        0.0000        0.0000        0.0000        0.0000        0.0000        0.0000        0.0000        0.0000        0.0000        0.0000        0.0000        0.0000        0.0000        0.0000        0.0000        0.0000        0.0000        0.0000        0.0000        0.0000        0.0000        0.0000        0.0000        0.0000        0.0000        0.0000        0.0000        0.0000        0.0000        0.0000        0.0000        0.0000        0.0000        0.0000        0.0000        0.0000        0.0000        0.0000        0.0000        0.0000        0.0000        0.0000        0.0000        0.0000        0.0000        0.0000        0.0000        0.0000        0.0000        0.0000        0.0000        0.0000        0.0000        0.0000        0.0000        0.0000        0.0000        0.0000        0.0000        0.0000        0.0000        0.0000        0.0000        0.0000        0.0000        0.0000        0.0000        0.0000        0.0000        0.0000        0.0000        0.0000        0.0000        0.0000        0.0000        0.0000        0.0000        0.0000        0.0000        0.0000        0.0000        0.3643        0.5025        0.5514        0.5131        0.5923        1.3289        1.7030        1.3010        4.4233       11.2269       10.5281       11.4680       12.6845       13.9085        0.0000       17.1261       17.0360        0.0000        0.0000       19.4191       18.1190        0.0000        0.0000        0.0000        0.0000        0.0000        0.0000        0.0000        0.0000       16.2841       16.7614       17.7952       17.9624       18.5726       20.4468       22.6282       23.4393       24.5200       26.9581       27.3650       33.5189       35.5684       37.5160       35.8275       33.0215       32.5691       38.0140       38.7534       38.7285       37.5521       37.5549       38.4363       47.8988       60.0141       57.4547       52.4393       43.2589       43.6186       59.1836       60.8478       34.0455       34.7729       43.4073       52.9529        0.0000        0.0000        0.0000        0.0000        0.0000        0.0000        0.0000        0.0000        0.0000        0.0000        0.0000        0.0000        0.0000        0.0000        0.0000        0.0000        0.0000        0.0000        0.0000        0.0000       54.9391       44.9365       46.8713       51.8292       63.3378        0.0000        0.0000        0.0000        0.0000        0.0000        0.0000        0.0000        0.0000        0.0000        0.0000        0.0000        0.0000        0.0000        0.0000        0.0000        0.0000        0.0000        0.0000        0.0000        0.0000        0.0000        0.0000        0.0000        0.0000        0.0000        0.0000        0.0000        0.0000        0.0000        0.0000        0.0000        0.0000        0.0000        0.0000        0.0000        0.0000        0.0000        0.0000        0.0000        0.0000        0.0000        0.0000        0.0000        0.0000        0.0000        0.0000        0.0000        0.0000        0.0000        0.0000        0.0000        0.0000        0.0000        0.0000        0.0000        0.0000        0.0000
        0.0000        0.0000        0.0000        0.0000        0.0000        0.0000        0.0000        0.0000        0.0000        0.0000        0.0000        0.0000        0.0000        0.0000        0.0000        0.0000        0.0000        0.0000        0.0000        0.0000        0.0000        0.0000        0.0000        0.0000        0.0000        0.0000        0.0000        0.0000        0.0000        0.0000        0.0000        0.0000        0.0000        0.0000        0.0000        0.0000        0.0000        0.0000        0.0000        0.0000        0.0000        0.0000        0.0000        0.0000        0.0000        0.0000        0.0000        0.0000        0.0000        0.0000        0.0000        0.0000        0.0000        0.0000        0.0000        0.0000        0.0000        0.0000        0.0000        0.0000        0.0000        0.0000        0.0000        0.0000        0.0000        0.0000        0.0000        0.0000        0.0000        0.0000        0.0000        0.0000        0.0000        0.0000        0.0000        0.0000        0.0000        0.0000        0.0000        0.0000        0.0000        0.0000        0.0000        0.0000        0.0000        0.0000        0.0000        0.0000        0.0000        0.0000        0.0000        0.0000        0.0000        0.0000        0.0000        0.0000        0.0000        0.0000        0.0000        0.0000        0.0000        0.0000        0.0000        0.2570        0.3594        0.3880        0.3884        1.0746        0.1421        0.2241        1.4181        3.7939        5.6359        6.8194        0.0000        0.0000        0.0000        0.0000        0.0000        0.0000        0.0000        0.0000        0.0000        0.0000        0.0000        0.0000        0.0000        0.0000        0.0000        0.0000        0.0000        0.0000        0.0000       16.1657       17.4811       17.9277       18.8056       20.9513       23.2286       24.2618       25.5541       26.3267       26.7214       31.4744       32.4071       32.1838       31.7114       29.4879       29.6524       32.2507       37.9381       35.9109       38.0867       38.9493       39.7815       44.3689       47.7732       46.3754       47.6426       43.7054       40.4302       57.6382       50.6776       41.2898       40.5858       48.9240        0.0000        0.0000        0.0000        0.0000        0.0000        0.0000        0.0000        0.0000        0.0000        0.0000        0.0000        0.0000        0.0000        0.0000        0.0000        0.0000        0.0000        0.0000        0.0000        0.0000        0.0000        0.0000       49.1161       48.0511       48.8857        0.0000       77.3237       96.4364        0.0000        0.0000        0.0000        0.0000        0.0000        0.0000        0.0000        0.0000        0.0000        0.0000        0.0000        0.0000        0.0000        0.0000        0.0000        0.0000        0.0000        0.0000        0.0000        0.0000        0.0000        0.0000        0.0000        0.0000        0.0000        0.0000        0.0000        0.0000        0.0000        0.0000        0.0000        0.0000        0.0000        0.0000        0.0000        0.0000        0.0000        0.0000        0.0000        0.0000        0.0000        0.0000        0.0000        0.0000        0.0000        0.0000        0.0000        0.0000        0.0000        0.0000        0.0000        0.0000        0.0000        0.0000        0.0000
        0.0000        0.0000        0.0000        0.0000        0.0000        0.0000        0.0000        0.0000        0.0000        0.0000        0.0000        0.0000        0.0000        0.0000        0.0000        0.0000        0.0000        0.0000        0.0000        0.0000        0.0000        0.0000        0.0000        0.0000        0.0000        0.0000        0.0000        0.0000        0.0000        0.0000        0.0000        0.0000        0.0000        0.0000        0.0000        0.0000        0.0000        0.0000        0.0000        0.0000        0.0000        0.0000        0.0000        0.0000        0.0000        0.0000        0.0000        0.0000        0.0000        0.0000        0.0000        0.0000        0.0000        0.0000        0.0000        0.0000        0.0000        0.0000        0.0000        0.0000        0.0000        0.0000        0.0000        0.0000        0.0000        0.0000        0.0000        0.0000        0.0000        0.0000        0.0000        0.0000        0.0000        0.0000        0.0000        0.0000        0.0000        0.0000        0.0000        0.0000        0.0000        0.0000        0.0000        0.0000        0.0000        0.0000        0.0000        0.0000        0.0000        0.0000        0.0000        0.0000        0.0000        0.0000        0.0000        0.0000        0.0000        0.0000        0.0000        0.0000        0.0000        0.0000        0.0000        0.0000        0.0000        0.0000        0.0000        0.6254        0.3254        0.5525        1.0385        2.0580        9.1696       16.9889       15.1207        0.0000        0.0000        0.0000        0.0000        0.0000        0.0000        0.0000        0.0000        0.0000        0.0000        0.0000        0.0000        0.0000        0.0000        0.0000        0.0000        0.0000        0.0000       12.7880       14.1385       18.7525       20.9369       22.9890       25.6021       30.1113       33.1393       33.8185       32.9201       25.2473       25.2781       24.7477       23.6817       22.4667       19.1213       21.6528       25.3351       32.6419       37.3723       41.2773       39.8632       49.3768       48.8849       53.5769       58.2366       48.9100       39.1455       40.7879       38.3989       24.2400       41.1300        0.0000        0.0000        0.0000        0.0000        0.0000        0.0000        0.0000        0.0000        0.0000        0.0000        0.0000        0.0000        0.0000        0.0000        0.0000        0.0000        0.0000        0.0000        0.0000        0.0000        0.0000        0.0000        0.0000        0.0000       70.8019       63.6770        0.0000       99.0300      121.6500        0.0000        0.0000        0.0000        0.0000        0.0000        0.0000        0.0000        0.0000        0.0000        0.0000        0.0000        0.0000        0.0000        0.0000        0.0000        0.0000        0.0000        0.0000        0.0000        0.0000        0.0000        0.0000        0.0000        0.0000        0.0000        0.0000        0.0000        0.0000        0.0000        0.0000        0.0000        0.0000        0.0000        0.0000        0.0000        0.0000        0.0000        0.0000        0.0000        0.0000        0.0000        0.0000        0.0000        0.0000        0.0000        0.0000        0.0000        0.0000        0.0000        0.0000        0.0000        0.0000        0.0000        0.0000        0.0000
        0.0000        0.0000        0.0000        0.0000        0.0000        0.0000        0.0000        0.0000        0.0000        0.0000        0.0000        0.0000        0.0000        0.0000        0.0000        0.0000        0.0000        0.0000        0.0000        0.0000        0.0000        0.0000        0.0000        0.0000        0.0000        0.0000        0.0000        0.0000        0.0000        0.0000        0.0000        0.0000        0.0000        0.0000        0.0000        0.0000        0.0000        0.0000        0.0000        0.0000        0.0000        0.0000        0.0000        0.0000        0.0000        0.0000        0.0000        0.0000        0.0000        0.0000        0.0000        0.0000        0.0000        0.0000        0.0000        0.0000        0.0000        0.0000        0.0000        0.0000        0.0000        0.0000        0.0000        0.0000        0.0000        0.0000        0.0000        0.0000        0.0000        0.0000        0.0000        0.0000        0.0000        0.0000        0.0000        0.0000        0.0000        0.0000        0.0000        0.0000        0.0000        0.0000        0.0000        0.0000        0.0000        0.0000        0.0000        0.0000        0.0000        0.0000        0.0000        0.0000        0.0000        0.0000        0.0000        0.0000        0.0000        0.0000        0.0000        0.0000        0.0000        0.0000        0.0000        0.0000        0.0000        0.0000        0.0000        0.1287        0.2571        0.9920        0.8426        1.6289        2.1729        5.7407        6.7085        0.0000        0.0000        0.0000        0.0000        0.0000        0.0000        0.0000        0.0000        0.0000        0.0000        0.0000        0.0000        0.0000        0.0000        0.0000        0.0000        0.0000        0.0000        0.0000        0.0000       18.8982       20.8614       23.6213       26.7319       32.0961       37.6262       36.9739       30.7009       24.3817       21.7125       21.3654       21.0502       21.1514       14.4267       14.7925       20.3264       31.0091       45.1812       50.0462       48.6195       52.5725       54.7013       54.6480       51.4816       48.1073        0.0000        0.0000       48.3306        0.0000        0.0000        0.0000        0.0000        0.0000        0.0000        0.0000        0.0000        0.0000        0.0000        0.0000        0.0000        0.0000        0.0000        0.0000        0.0000        0.0000        0.0000        0.0000        0.0000        0.0000        0.0000        0.0000        0.0000        0.0000        0.0000       87.1282       85.2950        0.0000        0.0000        0.0000        0.0000        0.0000        0.0000        0.0000        0.0000        0.0000        0.0000        0.0000        0.0000        0.0000        0.0000        0.0000        0.0000        0.0000        0.0000        0.0000        0.0000        0.0000        0.0000        0.0000        0.0000        0.0000        0.0000        0.0000        0.0000        0.0000        0.0000        0.0000        0.0000        0.0000        0.0000        0.0000        0.0000        0.0000        0.0000        0.0000        0.0000        0.0000        0.0000        0.0000        0.0000        0.0000        0.0000        0.0000        0.0000        0.0000        0.0000        0.0000        0.0000        0.0000        0.0000        0.0000        0.0000        0.0000        0.0000
[truncated: 212,709 more chars]
