# Supplementary material for: Multidimensional evaluation of the TRMM 3B43V7 satellite-based precipitation product in mainland China from 1998–2016
Source: PeerJ. 2020 Feb 20;8:e8615. doi: 10.7717/peerj.8615 (PMC7036276; doi:10.7717/peerj.8615)
Supplement: Supplemental Information 2 [file peerj-08-8615-s002.zip › TRMM_3B43 data/TRMM 3B43 data-Year-Month/2012-03.txt]

ncols         249
nrows         175
xllcorner     73.250
yllcorner     6.500
cellsize      0.25000
        0.0000        0.0000        0.0000        0.0000        0.0000        0.0000        0.0000        0.0000        0.0000        0.0000        0.0000        0.0000        0.0000        0.0000        0.0000        0.0000        0.0000        0.0000        0.0000        0.0000        0.0000        0.0000        0.0000        0.0000        0.0000        0.0000        0.0000        0.0000        0.0000        0.0000        0.0000        0.0000        0.0000        0.0000        0.0000        0.0000        0.0000        0.0000        0.0000        0.0000        0.0000        0.0000        0.0000        0.0000        0.0000        0.0000        0.0000        0.0000        0.0000        0.0000        0.0000        0.0000        0.0000        0.0000        0.0000        0.0000        0.0000        0.0000        0.0000        0.0000        0.0000        0.0000        0.0000        0.0000        0.0000        0.0000        0.0000        0.0000        0.0000        0.0000        0.0000        0.0000        0.0000        0.0000        0.0000        0.0000        0.0000        0.0000        0.0000        0.0000        0.0000        0.0000        0.0000        0.0000        0.0000        0.0000        0.0000        0.0000        0.0000        0.0000        0.0000        0.0000        0.0000        0.0000        0.0000        0.0000        0.0000        0.0000        0.0000        0.0000        0.0000        0.0000        0.0000        0.0000        0.0000        0.0000        0.0000        0.0000        0.0000        0.0000        0.0000        0.0000        0.0000        0.0000        0.0000        0.0000        0.0000        0.0000        0.0000        0.0000        0.0000        0.0000        0.0000        0.0000        0.0000        0.0000        0.0000        0.0000        0.0000        0.0000        0.0000        0.0000        0.0000        0.0000        0.0000        0.0000        0.0000        0.0000        0.0000        0.0000        0.0000        0.0000        0.0000        0.0000        0.0000        0.0000        0.0000        0.0000        0.0000        0.0000        0.0000        0.0000        0.0000        0.0000        0.0000        0.0000        0.0000        0.0000        0.0000        0.0000        0.0000        0.0000        0.0000        0.0000        0.0000        0.0000        0.0000        0.0000        0.0000        0.0000        0.0000        0.0000        0.0000        1.3621        1.3726        1.1745        0.0000        0.0000        0.0000        2.9291        3.4212        4.0318        4.9234        7.3910        8.2753        5.9776        6.3513        6.4615        7.5502        6.4283        7.6425       10.0210       11.7115       10.2931       10.3008        9.1511        8.1464        7.0840        5.7530        6.4775        6.3473        2.9052        2.1722        2.6988        3.4432        3.3858        3.4874        2.7606        3.1665        3.0597        3.3998        3.4198        3.9185        4.9039        5.5697        7.1835        7.5378       10.7105       11.8909        0.0000        0.0000        0.0000        0.0000        0.0000        0.0000        0.0000        0.0000        0.0000        0.0000        0.0000        0.0000        0.0000        0.0000        0.0000        0.0000        0.0000        0.0000        0.0000        0.0000        0.0000        0.0000        0.0000        0.0000        0.0000        0.0000        0.0000        0.0000        0.0000        0.0000
        0.0000        0.0000        0.0000        0.0000        0.0000        0.0000        0.0000        0.0000        0.0000        0.0000        0.0000        0.0000        0.0000        0.0000        0.0000        0.0000        0.0000        0.0000        0.0000        0.0000        0.0000        0.0000        0.0000        0.0000        0.0000        0.0000        0.0000        0.0000        0.0000        0.0000        0.0000        0.0000        0.0000        0.0000        0.0000        0.0000        0.0000        0.0000        0.0000        0.0000        0.0000        0.0000        0.0000        0.0000        0.0000        0.0000        0.0000        0.0000        0.0000        0.0000        0.0000        0.0000        0.0000        0.0000        0.0000        0.0000        0.0000        0.0000        0.0000        0.0000        0.0000        0.0000        0.0000        0.0000        0.0000        0.0000        0.0000        0.0000        0.0000        0.0000        0.0000        0.0000        0.0000        0.0000        0.0000        0.0000        0.0000        0.0000        0.0000        0.0000        0.0000        0.0000        0.0000        0.0000        0.0000        0.0000        0.0000        0.0000        0.0000        0.0000        0.0000        0.0000        0.0000        0.0000        0.0000        0.0000        0.0000        0.0000        0.0000        0.0000        0.0000        0.0000        0.0000        0.0000        0.0000        0.0000        0.0000        0.0000        0.0000        0.0000        0.0000        0.0000        0.0000        0.0000        0.0000        0.0000        0.0000        0.0000        0.0000        0.0000        0.0000        0.0000        0.0000        0.0000        0.0000        0.0000        0.0000        0.0000        0.0000        0.0000        0.0000        0.0000        0.0000        0.0000        0.0000        0.0000        0.0000        0.0000        0.0000        0.0000        0.0000        0.0000        0.0000        0.0000        0.0000        0.0000        0.0000        0.0000        0.0000        0.0000        0.0000        0.0000        0.0000        0.0000        0.0000        0.0000        0.0000        0.0000        0.0000        0.0000        0.0000        0.0000        0.0000        0.0000        0.0000        0.0000        0.0000        0.0000        0.0000        0.0000        0.0000        0.0000        1.7119        1.2024        1.3569        0.6302        1.0466        1.1362        1.3098        2.6396        3.4509        4.0597        5.4631        8.4155        7.7881        6.2276        6.4219        6.1120        6.3080        6.2069        7.3431        9.2743       10.4991       11.1906       11.5766       10.8800        9.7372        8.8227        7.1562        6.5275        4.3883        4.8242        3.6898        3.5588        4.0806        4.0305        5.4756        4.5329        5.8931        5.2401        4.0620        4.1897        4.3138        5.1435        6.7470        7.3420       10.6916        9.7721       10.4132        8.8670        7.7862        6.3689        5.6879        4.9754        5.4893        6.3800        0.0000        0.0000        0.0000        0.0000        0.0000        0.0000        0.0000        0.0000        0.0000        0.0000        0.0000        0.0000        0.0000        0.0000        0.0000        0.0000        0.0000        0.0000        0.0000        0.0000        0.0000        0.0000        0.0000
        0.0000        0.0000        0.0000        0.0000        0.0000        0.0000        0.0000        0.0000        0.0000        0.0000        0.0000        0.0000        0.0000        0.0000        0.0000        0.0000        0.0000        0.0000        0.0000        0.0000        0.0000        0.0000        0.0000        0.0000        0.0000        0.0000        0.0000        0.0000        0.0000        0.0000        0.0000        0.0000        0.0000        0.0000        0.0000        0.0000        0.0000        0.0000        0.0000        0.0000        0.0000        0.0000        0.0000        0.0000        0.0000        0.0000        0.0000        0.0000        0.0000        0.0000        0.0000        0.0000        0.0000        0.0000        0.0000       15.5295        0.0000        9.9682        7.1874        0.0000        0.0000        0.0000        0.0000        0.0000        0.0000        0.0000        0.0000        0.0000        0.0000        0.0000        0.0000        0.0000        0.0000        0.0000        0.0000        0.0000        0.0000        0.0000        0.0000        0.0000        0.0000        0.0000        0.0000        0.0000        0.0000        0.0000        0.0000        0.0000        0.0000        0.0000        0.0000        0.0000        0.0000        0.0000        0.0000        0.0000        0.0000        0.0000        0.0000        0.0000        0.0000        0.0000        0.0000        0.0000        0.0000        0.0000        0.0000        0.0000        0.0000        0.0000        0.0000        0.0000        0.0000        0.0000        0.0000        0.0000        0.0000        0.0000        0.0000        0.0000        0.0000        0.0000        0.0000        0.0000        0.0000        0.0000        0.0000        0.0000        0.0000        0.0000        0.0000        0.0000        0.0000        0.0000        0.0000        0.0000        0.0000        0.0000        0.0000        0.0000        0.0000        0.0000        0.0000        0.0000        0.0000        0.0000        0.0000        0.0000        0.0000        0.0000        0.0000        0.0000        0.0000        0.0000        0.0000        0.0000        0.0000        0.0000        0.0000        0.0000        0.0000        0.0000        0.0000        0.0000        0.0000        0.0000        0.0000        0.0000        0.0000        0.0000        0.0000        2.3912        2.0350        1.3416        1.2509        1.0701        1.3277        1.1951        1.5852        2.6877        3.1785        3.8074        5.3692        6.2220        6.7723        6.4514        6.6191        6.9070        6.5556        6.2275        7.1195        8.6464        9.5381       12.1922       14.4937       12.0576       11.5531       11.4266        8.9763        8.2397        7.0409        5.7910        3.4857        3.3787        3.8496        4.3200        7.7441        3.2932        6.5434        7.6252        7.0384        6.3502        6.5795        9.8065        9.1288        7.2273        9.5293       11.5913        8.3551        8.7085        7.9345        5.7498        6.1954        6.7861        5.8505        7.4443        9.0157        0.0000        0.0000        0.0000        0.0000        0.0000        0.0000        0.0000        0.0000        0.0000        0.0000        0.0000        0.0000        0.0000        0.0000        0.0000        0.0000        0.0000        0.0000        0.0000        0.0000        0.0000        0.0000
        0.0000        0.0000        0.0000        0.0000        0.0000        0.0000        0.0000        0.0000        0.0000        0.0000        0.0000        0.0000        0.0000        0.0000        0.0000        0.0000        0.0000        0.0000        0.0000        0.0000        0.0000        0.0000        0.0000        0.0000        0.0000        0.0000        0.0000        0.0000        0.0000        0.0000        0.0000        0.0000        0.0000        0.0000        0.0000        0.0000        0.0000        0.0000        0.0000        0.0000        0.0000        0.0000        0.0000        0.0000        0.0000        0.0000        0.0000        0.0000        0.0000        0.0000        0.0000        0.0000        0.0000       21.0120       17.5092       14.7787       11.8668        9.6056        7.1849        0.8253        0.0000        0.0000        0.0000        0.0000        0.0000        0.0000        0.0000        0.0000        0.0000        0.0000        0.0000        0.0000        0.0000        0.0000        0.0000        0.0000        0.0000        0.0000        0.0000        0.0000        0.0000        0.0000        0.0000        0.0000        0.0000        0.0000        0.0000        0.0000        0.0000        0.0000        0.0000        0.0000        0.0000        0.0000        0.0000        0.0000        0.0000        0.0000        0.0000        0.0000        0.0000        0.0000        0.0000        0.0000        0.0000        0.0000        0.0000        0.0000        0.0000        0.0000        0.0000        0.0000        0.0000        0.0000        0.0000        0.0000        0.0000        0.0000        0.0000        0.0000        0.0000        0.0000        0.0000        0.0000        0.0000        0.0000        0.0000        0.0000        0.0000        0.0000        0.0000        0.0000        0.0000        0.0000        0.0000        0.0000        0.0000        0.0000        0.0000        0.0000        0.0000        0.0000        0.0000        0.0000        0.0000        0.0000        0.0000        0.0000        0.0000        0.0000        0.0000        0.0000        0.0000        0.0000        0.0000        0.0000        0.0000        0.0000        0.0000        0.0000        0.0000        0.0000        0.0000        0.0000        0.0000        0.0000        0.0000        0.0000        0.0000        0.0000        2.7731        3.0873        1.7114        1.7645        1.4973        1.3932        1.3163        1.6428        1.4853        2.5894        3.2261        4.4447        6.0700        6.5187        7.0831        6.5580        7.2552        8.6911        7.2892        6.9531        7.2450        8.2642        9.9992       13.9936       15.2361       12.0840       10.6867       10.4788       11.0230       18.0042        8.9366        6.0942        4.2132        3.3440        8.6322        9.3268        9.8000        5.5088        6.1461       10.7926       10.7382        6.9561        7.8402        9.3852        9.5502        8.5845        8.0578       10.4725       10.6739       10.9526       10.4096        9.4068       10.0156        9.7444       10.3505       10.6224       10.0812       12.2665       13.0547        0.0000        0.0000        0.0000        0.0000        0.0000        0.0000        0.0000        0.0000        0.0000        0.0000        0.0000        0.0000        0.0000        0.0000        0.0000        0.0000        0.0000        0.0000        0.0000        0.0000
        0.0000        0.0000        0.0000        0.0000        0.0000        0.0000        0.0000        0.0000        0.0000        0.0000        0.0000        0.0000        0.0000        0.0000        0.0000        0.0000        0.0000        0.0000        0.0000        0.0000        0.0000        0.0000        0.0000        0.0000        0.0000        0.0000        0.0000        0.0000        0.0000        0.0000        0.0000        0.0000        0.0000        0.0000        0.0000        0.0000        0.0000        0.0000        0.0000        0.0000        0.0000        0.0000        0.0000        0.0000        0.0000        0.0000        0.0000        0.0000        0.0000        0.0000        0.0000        0.0000        0.0000       15.8536       12.7963       13.3881       11.5488        9.3927        6.9104        3.4809        0.0000        0.0000        0.0000        0.0000        0.0000        0.0000        0.0000        0.0000        0.0000        0.0000        0.0000        0.0000        0.0000        0.0000        0.0000        0.0000        0.0000        0.0000        0.0000        0.0000        0.0000        0.0000        0.0000        0.0000        0.0000        0.0000        0.0000        0.0000        0.0000        0.0000        0.0000        0.0000        0.0000        0.0000        0.0000        0.0000        0.0000        0.0000        0.0000        0.0000        0.0000        0.0000        0.0000        0.0000        0.0000        0.0000        0.0000        0.0000        0.0000        0.0000        0.0000        0.0000        0.0000        0.0000        0.0000        0.0000        0.0000        0.0000        0.0000        0.0000        0.0000        0.0000        0.0000        0.0000        0.0000        0.0000        0.0000        0.0000        0.0000        0.0000        0.0000        0.0000        0.0000        0.0000        0.0000        0.0000        0.0000        0.0000        0.0000        0.0000        0.0000        0.0000        0.0000        0.0000        0.0000        0.0000        0.0000        0.0000        0.0000        0.0000        0.0000        0.0000        0.0000        0.0000        0.0000        0.0000        0.0000        0.0000        0.0000        0.0000        0.0000        0.0000        0.0000        0.0000        0.0000        0.0000        0.0000        0.0000        0.0000        0.0000        3.9464        4.3114        4.0779        4.3132        3.4883        2.1790        2.7071        2.1140        2.3409        2.4705        2.8900        4.4840        4.8871        6.0694        6.3081        6.6986        7.2719        8.2367        7.4964        7.2640        7.9977        7.9880        8.1054        8.7005       11.6281       11.7151        8.4672        9.0827        9.6761        8.9816        8.9276        7.1631        5.7104        4.1682        3.6912        5.2880       10.8590        5.8492        5.9242        7.8224        8.9790        7.2663        6.1900        7.8716        9.7536       13.4058       13.7117       13.2456       14.0418       17.6848       18.8880       17.6312       17.1205       16.0868       16.0564       16.7840       17.1653       17.1843       17.3513       20.0731       20.7481        0.0000        0.0000        0.0000        0.0000        0.0000        0.0000        0.0000        0.0000        0.0000        0.0000        0.0000        0.0000        0.0000        0.0000        0.0000        0.0000        0.0000        0.0000
        0.0000        0.0000        0.0000        0.0000        0.0000        0.0000        0.0000        0.0000        0.0000        0.0000        0.0000        0.0000        0.0000        0.0000        0.0000        0.0000        0.0000        0.0000        0.0000        0.0000        0.0000        0.0000        0.0000        0.0000        0.0000        0.0000        0.0000        0.0000        0.0000        0.0000        0.0000        0.0000        0.0000        0.0000        0.0000        0.0000        0.0000        0.0000        0.0000        0.0000        0.0000        0.0000        0.0000        0.0000        0.0000        0.0000        0.0000        0.0000        0.0000        0.0000       25.6503       24.7349       25.6796       21.2803       17.2608       14.2772       12.0013        9.8340        7.7272        4.7991        3.5926        1.3223        0.0000        0.0000        0.0000        0.0000        0.0000        0.0000        0.0000        0.0000        0.0000        0.0000        0.0000        0.0000        0.0000        0.0000        0.0000        0.0000        0.0000        0.0000        0.0000        0.0000        0.0000        0.0000        0.0000        0.0000        0.0000        0.0000        0.0000        0.0000        0.0000        0.0000        0.0000        0.0000        0.0000        0.0000        0.0000        0.0000        0.0000        0.0000        0.0000        0.0000        0.0000        0.0000        0.0000        0.0000        0.0000        0.0000        0.0000        0.0000        0.0000        0.0000        0.0000        0.0000        0.0000        0.0000        0.0000        0.0000        0.0000        0.0000        0.0000        0.0000        0.0000        0.0000        0.0000        0.0000        0.0000        0.0000        0.0000        0.0000        0.0000        0.0000        0.0000        0.0000        0.0000        0.0000        0.0000        0.0000        0.0000        0.0000        0.0000        0.0000        0.0000        0.0000        0.0000        0.0000        0.0000        0.0000        0.0000        0.0000        0.0000        0.0000        0.0000        0.0000        0.0000        0.0000        0.0000        0.0000        0.0000        0.0000        0.0000        0.0000        0.0000        0.0000        0.0000        0.0000        0.0000        0.0000        0.0000        3.0682        3.5854        5.1939        5.6563        5.2889        2.6455        2.0646        2.2315        2.5619        2.6991        2.8023        3.5681        4.6280        4.7940        5.6111        6.2438        7.1698        7.1976        8.0461        7.7878        7.0616        7.7110        7.2024        8.2973        6.9242       10.3460       11.8140        9.4411       10.6659       10.8427       10.4230        9.4947        5.6767        6.2130        6.0842        5.4766        6.4810        8.9960        6.6675        7.0113        7.6412        7.7958        8.5341        8.6075       10.4998       12.2411       12.6960       13.5266       13.9420       15.5994       18.5791       22.2775       22.0046       21.5025       21.1093       21.0219       21.2666       21.8570       21.1458       21.8443       23.4169       21.6386        0.0000        0.0000        0.0000        0.0000        0.0000        0.0000        0.0000        0.0000        0.0000        0.0000        0.0000        0.0000        0.0000        0.0000       47.0229       48.1865       47.0626        0.0000
        0.0000        0.0000        0.0000        0.0000        0.0000        0.0000        0.0000        0.0000        0.0000        0.0000        0.0000        0.0000        0.0000        0.0000        0.0000        0.0000        0.0000        0.0000        0.0000        0.0000        0.0000        0.0000        0.0000        0.0000        0.0000        0.0000        0.0000        0.0000        0.0000        0.0000        0.0000        0.0000        0.0000        0.0000        0.0000        0.0000        0.0000        0.0000        0.0000        0.0000        0.0000        0.0000        0.0000        0.0000        0.0000        0.0000        0.0000        0.0000       22.5156       22.1608       24.0828       32.6904       29.9541       22.9589       20.9128       19.1405       13.0919       10.6902        8.4594        5.7021        3.6621        2.0383        2.0353        0.0000        0.0000        0.0000        0.0000        0.0000        0.0000        0.0000        0.0000        0.0000        0.0000        0.0000        0.0000        0.0000        0.0000        0.0000        0.0000        0.0000        0.0000        0.0000        0.0000        0.0000        0.0000        0.0000        0.0000        0.0000        0.0000        0.0000        0.0000        0.0000        0.0000        0.0000        0.0000        0.0000        0.0000        0.0000        0.0000        0.0000        0.0000        0.0000        0.0000        0.0000        0.0000        0.0000        0.0000        0.0000        0.0000        0.0000        0.0000        0.0000        0.0000        0.0000        0.0000        0.0000        0.0000        0.0000        0.0000        0.0000        0.0000        0.0000        0.0000        0.0000        0.0000        0.0000        0.0000        0.0000        0.0000        0.0000        0.0000        0.0000        0.0000        0.0000        0.0000        0.0000        0.0000        0.0000        0.0000        0.0000        0.0000        0.0000        0.0000        0.0000        0.0000        0.0000        0.0000        0.0000        0.0000        0.0000        0.0000        0.0000        0.0000        0.0000        0.0000        0.0000        0.0000        0.0000        0.0000        0.0000        0.0000        0.0000        0.0000        0.0000        0.0000        0.0000        0.0000        0.0000        5.3416        4.1008        3.7959        4.9513        6.7563        5.3519        4.4902        4.1474        4.2300        3.7024        3.9542        4.5049        4.7832        4.8664        5.1826        6.0327        6.4925        7.6174        8.0826        8.4248        8.1383        8.8256        9.6309        8.7910        7.5071        7.7258        9.4827       12.2547        9.4706        8.4185        8.5854        8.9057        9.9622        7.7253        6.1881        6.6319        5.9744        8.6682       11.7990        8.2825        6.5333        8.7812        9.9701       10.8862       12.2914       13.7056       14.1974       18.6197       18.6185       17.0466       19.9968       23.8506       26.3898       27.7548       26.9030       26.8288       27.1704       26.0774       23.7940       22.0725       21.1855       21.1057       25.1657       26.6454        0.0000        0.0000        0.0000        0.0000        0.0000        0.0000        0.0000        0.0000        0.0000       48.1688       48.4685       46.1212       45.6971       47.7582       48.9984       47.7081       49.4566
        0.0000        0.0000        0.0000        0.0000        0.0000        0.0000        0.0000        0.0000        0.0000        0.0000        0.0000        0.0000        0.0000        0.0000        0.0000        0.0000        0.0000        0.0000        0.0000        0.0000        0.0000        0.0000        0.0000        0.0000        0.0000        0.0000        0.0000        0.0000        0.0000        0.0000        0.0000        0.0000        0.0000        0.0000        0.0000        0.0000        0.0000        0.0000        0.0000        0.0000        0.0000        0.0000        0.0000        0.0000        0.0000        0.0000        0.0000        0.0000       24.4540       23.7692       22.8506       27.3614       19.8987       23.1033       23.8560       17.3477       15.6496       12.0244        9.7637        7.4236        5.4749        3.0042        1.9620        1.1154        1.1154        0.5191        0.6545        0.0000        0.0000        0.0000        0.0000        0.0000        0.0000        0.0000        0.0000        0.0000        0.0000        0.0000        0.0000        0.0000        0.0000        0.0000        0.0000        0.0000        0.0000        0.0000        0.0000        0.0000        0.0000        0.0000        0.0000        0.0000        0.0000        0.0000        0.0000        0.0000        0.0000        0.0000        0.0000        0.0000        0.0000        0.0000        0.0000        0.0000        0.0000        0.0000        0.0000        0.0000        0.0000        0.0000        0.0000        0.0000        0.0000        0.0000        0.0000        0.0000        0.0000        0.0000        0.0000        0.0000        0.0000        0.0000        0.0000        0.0000        0.0000        0.0000        0.0000        0.0000        0.0000        0.0000        0.0000        0.0000        0.0000        0.0000        0.0000        0.0000        0.0000        0.0000        0.0000        0.0000        0.0000        0.0000        0.0000        0.0000        0.0000        0.0000        0.0000        0.0000        0.0000        0.0000        0.0000        0.0000        0.0000        0.0000        0.0000        0.0000        0.0000        0.0000        0.0000        0.0000        0.0000        0.0000        0.0000        0.0000        0.0000        0.0000        0.0000        0.0000        4.8865        4.8122        4.6796        3.3925        3.8785        4.5145        3.5132        4.6604        4.9687        4.7963        5.7152        7.1868        6.5935        5.5423        6.0054        7.1594        7.3979        7.9505        9.2319        9.4551        9.8521       10.0693        9.9774        9.0136        6.5573        8.3835       10.1512       10.6040       10.7573        9.0891        9.6061        9.0366        8.5350        8.4811        7.3648        7.7502        7.1549        8.1071       10.1015       13.0879       11.3621       14.0574       16.7103       15.3137       16.5595       16.8516       18.8199       21.5277       20.8734       22.4251       24.8628       29.8442       31.7835       32.8332       32.1245       30.9891       31.4253       31.8850       27.6074       24.5202       22.5197       20.2989       27.9209        0.0000        0.0000        0.0000        0.0000        0.0000        0.0000       33.9680       35.6148       37.9090       41.3346       46.1669       48.5240       43.4782       43.3432       44.1426       45.7822        0.0000        0.0000
        0.0000        0.0000        0.0000        0.0000        0.0000        0.0000        0.0000        0.0000        0.0000        0.0000        0.0000        0.0000        0.0000        0.0000        0.0000        0.0000        0.0000        0.0000        0.0000        0.0000        0.0000        0.0000        0.0000        0.0000        0.0000        0.0000        0.0000        0.0000        0.0000        0.0000        0.0000        0.0000        0.0000        0.0000        0.0000        0.0000        0.0000        0.0000        0.0000        0.0000        0.0000        0.0000        0.0000        0.0000        0.0000        0.0000        0.0000        0.0000       19.1658       17.7008       22.1614       20.0065       16.8572       15.5187       13.4363       10.9506       10.2078        7.8393        6.1073        7.0718        4.5940        2.9286        2.5440        2.2325        1.3614        0.7974        0.7382        0.4491        0.4789        0.0000        0.0000        0.0000        0.0000        0.0000        0.0000        0.0000        0.0000        0.0000        0.0000        0.0000        0.0000        0.0000        0.0000        0.0000        0.0000        0.0000        0.0000        0.0000        0.0000        0.0000        0.0000        0.0000        0.0000        0.0000        0.0000        0.0000        0.0000        0.0000        0.0000        0.0000        0.0000        0.0000        0.0000        0.0000        0.0000        0.0000        0.0000        0.0000        0.0000        0.0000        0.0000        0.0000        0.0000        0.0000        0.0000        0.0000        0.0000        0.0000        0.0000        0.0000        0.0000        0.0000        0.0000        0.0000        0.0000        0.0000        0.0000        0.0000        0.0000        0.0000        0.0000        0.0000        0.0000        0.0000        0.0000        0.0000        0.0000        0.0000        0.0000        0.0000        0.0000        0.0000        0.0000        0.0000        0.0000        0.0000        0.0000        0.0000        0.0000        0.0000        0.0000        0.0000        0.0000        0.0000        0.0000        0.0000        0.0000        0.0000        0.0000        0.0000        0.0000        0.0000        0.0000        0.0000        0.0000        0.0000        0.0000        0.0000        5.2749        5.1405        5.1225        5.0265        6.5685        7.7425        7.1339        8.7437        7.5871       13.9583       13.5970        7.8286        7.4621        5.1228        6.1273        8.1147        7.7172        9.3025       10.2193       10.4056       10.9214       10.8323        9.9786        7.5350        6.2821        8.2669        9.8921       10.9220       10.9222        9.2601        8.3486        6.9849        9.1558        6.9225        6.1567        7.7023        8.7269        9.6941       10.1613       12.1308       12.2837       13.7051       17.5903       21.5526       21.1221       24.7678       24.7702       28.2415       28.7713       33.3519       40.4681       46.4454       48.6077       47.7943       50.0569       42.8391       36.7190       34.3551       30.8644       26.6436       23.7503       23.8500       24.2609       23.5461       25.0108       28.1293       26.1648       23.6939       24.5116       26.6720       27.9215       30.6462       34.2008       38.5962       38.4908       38.0540       39.4216       40.9122       42.1250        0.0000        0.0000
        0.0000        0.0000        0.0000        0.0000        0.0000        0.0000        0.0000        0.0000        0.0000        0.0000        0.0000        0.0000        0.0000        0.0000        0.0000        0.0000        0.0000        0.0000        0.0000        0.0000        0.0000        0.0000        0.0000        0.0000        0.0000        0.0000        0.0000        0.0000        0.0000        0.0000        0.0000        0.0000        0.0000        0.0000        0.0000        0.0000        0.0000        0.0000        0.0000        0.0000        0.0000        0.0000        0.0000        0.0000        0.0000        0.0000        0.0000        0.0000       18.6722       22.9470       27.3908       18.2875       14.1230       13.6956       10.5793        8.8897       10.4759       10.4449        8.0995        6.0846        4.0372        3.2118        2.8664        2.4058        1.7967        0.8844        0.6292        0.4250        0.3953        0.3716        0.0000        0.0000        0.0000        0.0000        0.0000        0.0000        0.0000        0.0000        0.0000        0.0000        0.0000        0.0000        0.0000        0.0000        0.0000        0.0000        0.0000        0.0000        0.0000        0.0000        0.0000        0.0000        0.0000        0.0000        0.0000        0.0000        0.0000        0.0000        0.0000        0.0000        0.0000        0.0000        0.0000        0.0000        0.0000        0.0000        0.0000        0.0000        0.0000        0.0000        0.0000        0.0000        0.0000        0.0000        0.0000        0.0000        0.0000        0.0000        0.0000        0.0000        0.0000        0.0000        0.0000        0.0000        0.0000        0.0000        0.0000        0.0000        0.0000        0.0000        0.0000        0.0000        0.0000        0.0000        0.0000        0.0000        0.0000        0.0000        0.0000        0.0000        0.0000        0.0000        0.0000        0.0000        0.0000        0.0000        0.0000        0.0000        0.0000        0.0000        0.0000        0.0000        0.0000        0.0000        0.0000        0.0000        0.0000        0.0000        0.0000        0.0000        0.0000        0.0000        0.0000        0.0000        0.0000        0.0000        0.0000        0.0000        0.0000        5.8256        5.4659        5.9784        7.7405        7.4980        0.0000        8.9723        8.2925       13.0796        0.0000        0.0000        0.0000        8.2613        7.3721        8.8795        8.7994        9.7239        9.8743       10.7693       11.4275       11.3100       10.6031        9.0215       10.5303       11.3660       11.4656        9.9739        9.7696        8.4976        8.2492        6.8231        7.5540        8.6701        6.9834        8.7660        9.6018       11.8235       14.7019       11.9747       13.6209       14.6772       20.0572       23.2149       24.3038       28.9335       26.5883       32.0938       33.5976       37.7641       40.0306       40.3567       43.7500       41.8738       45.0930       44.6590       40.3133       39.3339       33.0516       26.3658       23.8040       23.8045       23.1346       22.5672       23.3155       24.7517       22.6948       20.9902       23.3616       22.1458       24.4249       27.9501       30.8929       32.9890       33.4710       35.4916       39.0329       40.7023       41.6512        0.0000        0.0000
        0.0000        0.0000        0.0000        0.0000        0.0000        0.0000        0.0000        0.0000        0.0000        0.0000        0.0000        0.0000        0.0000        0.0000        0.0000        0.0000        0.0000        0.0000        0.0000        0.0000        0.0000        0.0000        0.0000        0.0000        0.0000        0.0000        0.0000        0.0000        0.0000        0.0000        0.0000        0.0000        0.0000        0.0000        0.0000        0.0000        0.0000        0.0000       25.9044       22.2392       18.3587        0.0000        0.0000        0.0000        0.0000        0.0000        0.0000        0.0000       17.3853       18.4991       18.5519       13.8856       11.1074        8.4835        7.1296        6.3998        6.9782        5.2699        7.5799        5.5463        4.9343        4.4559        3.7812        3.2803        2.3284        1.5147        1.0156        0.6979        0.6860        0.6092        0.0000        0.0000        0.0000        0.0000        0.0000        0.0000        0.0000        0.0000        0.0000        0.0000        0.0000        0.0000        0.0000        0.0000        0.0000        0.0000        0.0000        0.0000        0.0000        0.0000        0.0000        0.0000        0.0000        0.0000        0.0000        0.0000        0.0000        0.0000        0.0000        0.0000        0.0000        0.0000        0.0000        0.0000        0.0000        0.0000        0.0000        0.0000        0.0000        0.0000        0.0000        0.0000        0.0000        0.0000        0.0000        0.0000        0.0000        0.0000        0.0000        0.0000        0.0000        0.0000        0.0000        0.0000        0.0000        0.0000        0.0000        0.0000        0.0000        0.0000        0.0000        0.0000        0.0000        0.0000        0.0000        0.0000        0.0000        0.0000        0.0000        0.0000        0.0000        0.0000        0.0000        0.0000        0.0000        0.0000        0.0000        0.0000        0.0000        0.0000        0.0000        0.0000        0.0000        0.0000        0.0000        0.0000        0.0000        0.0000        0.0000        0.0000        0.0000        0.0000        0.0000        0.0000        0.0000        0.0000        0.0000        0.0000        0.0000        0.0000        0.0000        0.0000        0.0000        0.0000        0.0000        0.0000        0.0000        0.0000        0.0000        0.0000        0.0000        0.0000        0.0000       13.6718       11.0282       10.1431       10.0704       11.0959       11.4675       11.8482       11.5205       10.2937       10.6395       10.5367       12.5664       12.9851        9.8964        8.5138        7.7019        6.8967        7.0865        9.2808        9.0330       10.3836       11.5875       11.5626       16.2220       20.0782       21.4869       19.0953       19.1478       23.7580       27.7959       35.3736       34.4030       42.1840       48.0006       43.0856       38.3084       33.2135       36.1235       37.3807       36.2811       38.7297       39.5365       36.5675       31.0024       25.3384       23.5814       20.8335       27.6810       21.3990       21.5629       20.4249       21.2853       20.2056       20.6538       20.9784       23.4119       26.9310       29.1373       31.4942       33.0407       34.5927       36.7283       38.6761        0.0000        0.0000        0.0000
        0.0000        0.0000        0.0000        0.0000        0.0000        0.0000        0.0000        0.0000        0.0000        0.0000        0.0000        0.0000        0.0000        0.0000        0.0000        0.0000        0.0000        0.0000        0.0000        0.0000        0.0000        0.0000        0.0000        0.0000        0.0000        0.0000        0.0000        0.0000        0.0000        0.0000        0.0000        0.0000        0.0000        0.0000        0.0000        0.0000        0.0000        0.0000       33.6309       30.4576       23.9896       25.5498       17.8953       23.4646       22.6235       19.3773       20.9681       20.4224       18.9071       19.4152       14.4704       14.3056       13.0726        7.3851        8.9581       10.5856        9.0377       10.6549        3.8275        5.8335        5.9062        3.8660        2.8479        2.5572        1.9971        1.5867        1.4299        1.1629        1.2226        0.8881        0.6568        0.4584        0.0000        0.0000        0.0000        0.0000        0.0000        0.0000        0.0000        0.0000        0.0000        0.0000        0.0000        0.0000        0.0000        0.0000        0.0000        0.0000        0.0000        0.0000        0.0000        0.0000        0.0000        0.0000        0.0000        0.0000        0.0000        0.0000        0.0000        0.0000        0.0000        0.0000        0.0000        0.0000        0.0000        0.0000        0.0000        0.0000        0.0000        0.0000        0.0000        0.0000        0.0000        0.0000        0.0000        0.0000        0.0000        0.0000        0.0000        0.0000        0.0000        0.0000        0.0000        0.0000        0.0000        0.0000        0.0000        0.0000        0.0000        0.0000        0.0000        0.0000        0.0000        0.0000        0.0000        0.0000        0.0000        0.0000        0.0000        0.0000        0.0000        0.0000        0.0000        0.0000        0.0000        0.0000        0.0000        0.0000        0.0000        0.0000        0.0000        0.0000        0.0000        0.0000        0.0000        0.0000        0.0000        0.0000        0.0000        0.0000        0.0000        0.0000        0.0000        0.0000        0.0000        0.0000        0.0000        0.0000        0.0000        0.0000        0.0000        0.0000        0.0000        0.0000        0.0000        0.0000        0.0000        0.0000        0.0000        0.0000        0.0000        0.0000        0.0000        0.0000       10.8051        9.9424        9.6954       11.1129       11.6493       11.2244       11.9377       11.3297       13.0055        8.0245        9.8346       10.0524        8.6121        8.2439        9.0670        7.0900        7.2404       10.0796        9.8752       11.5714       12.1536       13.9467       17.1195       18.7858       22.6574       20.6299       22.8101       26.3928       28.6045       31.3118       32.8015       40.4061       42.9917       39.8185       37.3468       36.1272       36.7011       33.1539       34.7408       39.2633       38.9475       36.2359       35.2817       25.9756       22.7933       23.0024       24.0492       19.2344       19.8808       21.1164       24.7612       23.7731       21.3042       21.7741       22.6259       28.0798       32.5390       32.8742       33.2240       35.1424       36.6367        0.0000        0.0000        0.0000        0.0000
        0.0000        0.0000        0.0000        0.0000        0.0000        0.0000        0.0000        0.0000        0.0000        0.0000        0.0000        0.0000        0.0000        0.0000        0.0000        0.0000        0.0000        0.0000        0.0000        0.0000        0.0000        0.0000        0.0000        0.0000        0.0000        0.0000        0.0000        0.0000        0.0000        0.0000        0.0000        0.0000        0.0000        0.0000        0.0000        0.0000        0.0000       24.7645       23.6449       22.4475       23.0630       18.2299       18.5032       15.4389       15.4264       16.4602       15.7366       12.8687       13.6136       11.8009        9.4139        9.6502        8.9962        5.1339        8.9608       11.5938       12.0951       12.4828        9.2178        6.4678        2.4813        2.5660        1.9067        3.0584        2.6800        2.1336        1.7317        2.0608        1.9432        1.7048        1.1455        0.3737        0.0000        0.0000        0.0000        0.0000        0.0000        0.0000        0.0000        0.0000        0.0000        0.0000        0.0000        0.0000        0.0000        0.0000        0.0000        0.0000        0.0000        0.0000        0.0000        0.0000        0.0000        0.0000        0.0000        0.0000        0.0000        0.0000        0.0000        0.0000        0.0000        0.0000        0.0000        0.0000        0.0000        0.0000        0.0000        0.0000        0.0000        0.0000        0.0000        0.0000        0.0000        0.0000        0.0000        0.0000        0.0000        0.0000        0.0000        0.0000        0.0000        0.0000        0.0000        0.0000        0.0000        0.0000        0.0000        0.0000        0.0000        0.0000        0.0000        0.0000        0.0000        0.0000        0.0000        0.0000        0.0000        0.0000        0.0000        0.0000        0.0000        0.0000        0.0000        0.0000        0.0000        0.0000        0.0000        0.0000        0.0000        0.0000        0.0000        0.0000        0.0000        0.0000        0.0000        0.0000        0.0000        0.0000        0.0000        0.0000        0.0000        0.0000        0.0000        0.0000        0.0000        0.0000        0.0000        0.0000        0.0000        0.0000        0.0000        0.0000        0.0000        0.0000        0.0000        0.0000        0.0000        0.0000        0.0000        9.1988        8.6449       10.7673        8.3253        8.8059        0.0000       10.0026        9.4390        8.3844        7.3259        7.7550        8.1021        7.0678        6.8206       10.4374        7.2326        9.0654       10.0578       13.1391       11.1453        8.9785        9.4073       10.6407       11.3158       20.3335       15.7657       14.9334       19.4312       24.2499       22.9112       27.2911       33.4873       31.9922       31.5800       32.9608       33.6745       36.4341       36.1982       35.4155       37.1881       35.3059       35.4383       34.3525       33.4858       37.7167       36.8393       35.6875       32.5729       24.9965       20.6343       20.6796       18.1484       16.4056       17.3184       18.4981       21.3642       23.0808       22.9851       19.2876       22.2814       29.1958       33.0312       34.6071       36.0560       36.9790       38.3942        0.0000        0.0000        0.0000        0.0000
        0.0000        0.0000        0.0000        0.0000        0.0000        0.0000        0.0000        0.0000        0.0000        0.0000        0.0000        0.0000        0.0000        0.0000        0.0000        0.0000        0.0000        0.0000        0.0000        0.0000        0.0000        0.0000        0.0000        0.0000        0.0000        0.0000        0.0000        0.0000        0.0000        0.0000        0.0000        0.0000        0.0000        0.0000        0.0000        0.0000        0.0000       21.6889       22.1438       24.1637       25.0177       23.3022       20.8671       19.4602       15.0623       13.2836       14.9331       15.5402       13.4038       12.8730       11.8561       12.7987       11.6823        5.5441        8.3307       13.2662       10.3670       11.1382       11.5197        3.6189        3.6714        3.2043        3.5658        2.3746        3.8533        4.0796        2.4669        2.5196        2.4406        2.0746        1.5203        0.5614        0.3495        0.0000        0.0000        0.0000        0.0000        0.0000        0.0000        0.0000        0.0000        0.0000        0.0000        0.0000        0.0000        0.0000        0.0000        0.0000        0.0000        0.0000        0.0000        0.0000        0.0000        0.0000        0.0000        0.0000        0.0000        0.0000        0.0000        0.0000        0.0000        0.0000        0.0000        0.0000        0.0000        0.0000        0.0000        0.0000        0.0000        0.0000        0.0000        0.0000        0.0000        0.0000        0.0000        0.0000        0.0000        0.0000        0.0000        0.0000        0.0000        0.0000        0.0000        0.0000        0.0000        0.0000        0.0000        0.0000        0.0000        0.0000        0.0000        0.0000        0.0000        0.0000        0.0000        0.0000        0.0000        0.0000        0.0000        0.0000        0.0000        0.0000        0.0000        0.0000        0.0000        0.0000        0.0000        0.0000        0.0000        0.0000        0.0000        0.0000        0.0000        0.0000        0.0000        0.0000        0.0000        0.0000        0.0000        0.0000        0.0000        0.0000        0.0000        0.0000        0.0000        0.0000        0.0000        0.0000        0.0000        0.0000        0.0000        0.0000        0.0000        0.0000        0.0000        8.5149        8.4938        8.3683        8.3450        8.4496        8.8305        8.5657        7.4170        9.3287       11.5290       11.8881       10.9796        9.0067        8.5096        7.8114        7.9073        5.4052        8.1416        7.8193        7.6053        9.1536        9.2132       11.2465       11.3871       11.3077       10.7885       21.1829       23.7111       30.5735       22.3809       18.8311       26.4657       26.3692       33.2707       28.3026       32.9943       31.4786       31.7218       33.6451       37.1180       39.6548       41.4894       42.8095       40.7468       36.8377       35.4781       35.2999       33.0804       34.8224       33.4284       32.1619       28.9787       26.4436       22.0419       20.1616       18.9590       15.7319       16.4413       17.2243       17.9135       19.8943       19.1841       19.5530       23.7480       30.6106       34.1301       34.9438       36.2779       37.0737        0.0000        0.0000        0.0000        0.0000        0.0000
        0.0000        0.0000        0.0000        0.0000        0.0000        0.0000        0.0000        0.0000        0.0000        0.0000        0.0000        0.0000        0.0000        0.0000        0.0000        0.0000        0.0000        0.0000        0.0000        0.0000        0.0000        0.0000        0.0000        0.0000        0.0000        0.0000        0.0000        0.0000        0.0000        0.0000        0.0000        0.0000        0.0000        0.0000        0.0000        0.0000       23.3152       21.0479       19.4354       22.3487       23.3221       21.4509       21.8824       17.5724       12.5852        9.4143        9.9449       11.9350       11.1242       11.8267        9.7319       12.5483        7.1874        7.3658        9.1047       12.8692        6.7735        5.3275        1.0025        0.7279        0.4607        1.1443        1.0575        1.8846        2.6066        2.9826        2.5222        3.0585        2.7714        2.3029        1.9645        0.6404        0.0000        0.0000        0.0000        0.0000        0.0000        0.0000        0.0000        0.0000        0.0000        0.0000        0.0000        0.0000        0.0000        0.0000        0.0000        0.0000        0.0000        0.0000        0.0000        0.0000        0.0000        0.0000        0.0000        0.0000        0.0000        0.0000        0.0000        0.0000        0.0000        0.0000        0.0000        0.0000        0.0000        0.0000        0.0000        0.0000        0.0000        0.0000        0.0000        0.0000        0.0000        0.0000        0.0000        0.0000        0.0000        0.0000        0.0000        0.0000        0.0000        0.0000        0.0000        0.0000        0.0000        0.0000        0.0000        0.0000        0.0000        0.0000        0.0000        0.0000        0.0000        0.0000        0.0000        0.0000        0.0000        0.0000        0.0000        0.0000        0.0000        0.0000        0.0000        0.0000        0.0000        0.0000        0.0000        0.0000        0.0000        0.0000        0.0000        0.0000        0.0000        0.0000        0.0000        0.0000        0.0000        0.0000        0.0000        0.0000        0.0000        0.0000        0.0000        0.0000        0.0000        0.0000        0.0000        0.0000        0.0000        0.0000        0.0000        0.0000       14.4299       12.3690       11.8793       12.4551       12.1601        9.5423        7.9999        9.1339       10.2019        8.8854        8.6176       10.7574       13.4764       12.8067       11.0769        8.5464        8.8870        8.5992        8.4354        5.3277        5.4693        6.0330        5.5497        9.3705       10.3276       13.9835       15.4394       16.1386       12.7057       16.2482       22.0705       25.7645       29.6882       24.7349       27.2048       28.8979       28.4407       27.9831       27.6790       29.0290       33.2042       30.8105       33.1986       36.4573       41.1694       46.5360       45.1116       42.9483       39.4048       34.2387       31.2484       32.6847       32.5831       30.3824       27.8411       23.7641       22.9017       19.8988       20.5337       17.5471       15.0128       14.7345       16.4441       16.5521       18.0877       21.5907       24.1645       29.8479       32.8791       35.7356       36.1254       35.1956        0.0000        0.0000        0.0000        0.0000        0.0000
        0.0000        0.0000        0.0000        0.0000        0.0000        0.0000        0.0000        0.0000        0.0000        0.0000        0.0000        0.0000        0.0000        0.0000        0.0000        0.0000        0.0000        0.0000        0.0000        0.0000        0.0000        0.0000        0.0000        0.0000        0.0000        0.0000        0.0000        0.0000        0.0000        0.0000        0.0000        0.0000        0.0000        0.0000        0.0000       27.5735       22.9554       21.4815       17.2030       16.3777       14.5874       16.1857       14.7359       14.3170       14.2664       10.5755        7.4478       11.6291        9.6444        7.5934        7.5153        7.2032        7.6011        6.3085        5.2831        9.6690       14.3768        4.8306        2.4952        0.7532        0.7233        0.7414        1.0166        2.1629        2.0265        1.7454        1.6346        3.1409        2.8363        2.6601        1.9862        0.6186        0.0000        0.0000        0.0000        0.0000        0.0000        0.0000        0.0000        0.0000        0.0000        0.0000        0.0000        0.0000        0.0000        0.0000        0.0000        0.0000        0.0000        0.0000        0.0000        0.0000        0.0000        0.0000        0.0000        0.0000        0.0000        0.0000        0.0000        0.0000        0.0000        0.0000        0.0000        0.0000        0.0000        0.0000        0.0000        0.0000        0.0000        0.0000        0.0000        0.0000        0.0000        0.0000        0.0000        0.0000        0.0000        0.0000        0.0000        0.0000        0.0000        0.0000        0.0000        0.0000        0.0000        0.0000        0.0000        0.0000        0.0000        0.0000        0.0000        0.0000        0.0000        0.0000        0.0000        0.0000        0.0000        0.0000        0.0000        0.0000        0.0000        0.0000        0.0000        0.0000        0.0000        0.0000        0.0000        0.0000        0.0000        0.0000        0.0000        0.0000        0.0000        0.0000        0.0000        0.0000        0.0000        0.0000        0.0000        0.0000        0.0000        0.0000        0.0000        0.0000        0.0000        0.0000        0.0000        0.0000        0.0000        0.0000        0.0000       13.5008       12.8396       12.1021       11.8974       11.4957       12.2195       11.1950        9.2004       10.3067        9.9671        9.3896        9.5081       10.6487       11.0946       10.9025       11.3340       11.1925        9.2844        8.0333        7.3210        5.8429        5.5446        7.3161        4.8248       11.9375       12.7644       17.0734       17.9238       17.1271       15.9445       16.4536       18.3646       22.8534       26.9760       29.8506       31.5698       33.7605       35.7517       33.7465       34.4863       31.0192       30.2271       32.9938       34.1708       37.6421       40.3580       46.8841       49.2198       49.1429       44.1327       41.2558       35.9917       34.5940       32.2821       31.5003       27.9712       20.6165       20.6947       22.1731       18.3972       13.8269       13.5344       13.9497       14.0392       15.4170       19.9450       21.4538       24.5180       31.4034       34.5181       37.1773       37.3552       37.4785        0.0000        0.0000        0.0000        0.0000        0.0000
        0.0000        0.0000        0.0000        0.0000        0.0000        0.0000        0.0000        0.0000        0.0000        0.0000        0.0000        0.0000        0.0000        0.0000        0.0000        0.0000        0.0000        0.0000        0.0000        0.0000        0.0000        0.0000        0.0000        0.0000        0.0000        0.0000        0.0000        0.0000        0.0000        0.0000        0.0000        0.0000        0.0000        0.0000        0.0000       27.2338       19.8533       15.6452       15.3041       11.5313       10.2608       10.9925       11.3286        7.5360        8.3510        6.2500        5.0308        4.3821        3.6545        3.9492        3.5256      158.8736       68.6700        9.2499        7.2424       18.7299       15.8533        7.7456        5.9018        5.1200        4.5360        4.9954        3.4508        2.8086        2.4665        2.2446        2.1865        2.1764        2.1711        1.8347        1.7205        1.3600        0.0000        0.0000        0.0000        0.0000        0.0000        0.0000        0.0000        0.0000        0.0000        0.0000        0.0000        0.0000        0.0000        0.0000        0.0000        0.0000        0.0000        0.0000        0.0000        0.0000        0.0000        0.0000        0.0000        0.0000        0.0000        0.0000        0.0000        0.0000        0.0000        0.0000        0.0000        0.0000        0.0000        0.0000        0.0000        0.0000        0.0000        0.0000        0.0000        0.0000        0.0000        0.0000        0.0000        0.0000        0.0000        0.0000        0.0000        0.0000        0.0000        0.0000        0.0000        0.0000        0.0000        0.0000        0.0000        0.0000        0.0000        0.0000        0.0000        0.0000        0.0000        0.0000        0.0000        0.0000        0.0000        0.0000        0.0000        0.0000        0.0000        0.0000        0.0000        0.0000        0.0000        0.0000        0.0000        0.0000        0.0000        0.0000        0.0000        0.0000        0.0000        0.0000        0.0000        0.0000        0.0000        0.0000        0.0000        0.0000        0.0000        0.0000        0.0000        0.0000        0.0000        0.0000        0.0000        0.0000        0.0000        0.0000       13.0781       11.6287       10.6941       12.2649       11.5603       11.3402        9.9860       10.0047       10.0662        9.7768       10.8649       11.8637       10.1202        9.5132       10.3194        9.7877       10.5632        6.7371        5.4621        5.7858        4.8506        4.9527        4.9527        7.0633        9.1413       10.2177       10.6819       17.1342       16.7192       16.6898       15.7877       19.5764       24.0657       23.0092       26.6808       40.8479       36.0124       32.4406       36.2424       37.6103       31.3721       29.9094       26.8738       41.7160       41.3301       35.8142       43.4531       39.8546       53.3244       48.0602       45.7353       43.3579       41.0280       37.2087       32.2456       27.9367       26.3866       18.5688       15.9851       14.7667       12.9262       10.2489        9.2695       10.8597       11.9590       16.0941       17.7095       20.8713       24.9165       32.6298       36.9329       39.4115       40.5007        0.0000        0.0000        0.0000        0.0000        0.0000        0.0000
        0.0000        0.0000        0.0000        0.0000        0.0000        0.0000        0.0000        0.0000        0.0000        0.0000        0.0000        0.0000        0.0000        0.0000        0.0000        0.0000        0.0000        0.0000        0.0000        0.0000        0.0000        0.0000        0.0000        0.0000        0.0000        0.0000        0.0000        0.0000        0.0000        0.0000        0.0000        0.0000        0.0000        0.0000        0.0000       33.5664       24.5775       17.6961       13.6660       10.4388        9.9977        8.9580        7.3965        6.9902        6.3493        6.4879        5.0692        4.3465        3.2044        2.7180        3.0161       76.9099       12.8885       12.5455       11.6608       19.2784       25.0443       15.7942        8.0908        7.4360        7.7209        7.7027        6.5194        3.6030        4.4586        3.6385        2.8480        3.4091        2.8731        2.2510        1.9890        0.0000        0.0000        0.0000        0.0000        0.0000        0.0000        0.0000        0.0000        0.0000        0.0000        0.0000        0.0000        0.0000        0.0000        0.0000        0.0000        0.0000        0.0000        0.0000        0.0000        0.0000        0.0000        0.0000        0.0000        0.0000        0.0000        0.0000        0.0000        0.0000        0.0000        0.0000        0.0000        0.0000        0.0000        0.0000        0.0000        0.0000        0.0000        0.0000        0.0000        0.0000        0.0000        0.0000        0.0000        0.0000        0.0000        0.0000        0.0000        0.0000        0.0000        0.0000        0.0000        0.0000        0.0000        0.0000        0.0000        0.0000        0.0000        0.0000        0.0000        0.0000        0.0000        0.0000        0.0000        0.0000        0.0000        0.0000        0.0000        0.0000        0.0000        0.0000        0.0000        0.0000        0.0000        0.0000        0.0000        0.0000        0.0000        0.0000        0.0000        0.0000        0.0000        0.0000        0.0000        0.0000        0.0000        0.0000        0.0000        0.0000        0.0000        0.0000        0.0000        0.0000        0.0000       11.5158       12.5724        0.0000       12.4273       13.1191       13.7972       14.3861       14.5519       14.7332       11.1463       11.7699       12.3164       11.6253       11.8963       12.4866       11.5896       11.5882       10.6524       11.5257        9.8526        9.0022        8.5965        6.9611        6.7085        6.3612        6.3061        5.3936        5.4535        8.5185        6.4016        8.6179        8.6161        9.5454       11.9375       17.0768       18.5956       18.0141       26.2705       23.3125       24.3682       27.3503       28.5050       28.0240       30.9689       35.9989       51.9277       32.6073       30.2760       27.8577       34.8458       41.6316       44.6857       42.7096       42.4451       41.9452       42.9483       38.9120       40.3123       39.5244       31.6381       27.4426       24.4057       18.4055       16.3105       14.1347       13.1676       11.6986       10.2200        9.4130       12.2392       16.9180       19.8043       23.4006       27.0709       33.0406       37.0569       39.7334        0.0000        0.0000        0.0000        0.0000        0.0000        0.0000        0.0000
        0.0000        0.0000        0.0000        0.0000        0.0000        0.0000        0.0000        0.0000        0.0000        0.0000        0.0000        0.0000        0.0000        0.0000        0.0000        0.0000        0.0000        0.0000        0.0000        0.0000        0.0000        0.0000        0.0000        0.0000        0.0000        0.0000        0.0000        0.0000        0.0000       47.6186       47.5955       39.5466       34.3115       30.4069       28.1293       22.3972       25.6044       18.4138       12.2453        8.8090        7.1803        6.3429        7.0142        5.4431        5.5335        6.1446        6.3761        6.7436        6.7469        5.3281        5.4752        9.1603       12.5744        6.9337        7.3504        6.9867       22.6073       27.9495       13.7818       10.4979        8.1112        5.7243        5.9697        4.8274        4.7570        5.8419        6.2245        4.7049        4.0975        3.1335        2.9572        2.5713        1.7159        0.0000        0.0000        0.0000        0.0000        0.0000        0.0000        0.0000        0.0000        0.0000        0.0000        0.0000        0.0000        0.0000        0.0000        0.0000        0.0000        0.0000        0.0000        0.0000        0.0000        0.0000        0.0000        0.0000        0.0000        0.0000        0.0000        0.0000        0.0000        0.0000        0.0000        0.0000        0.0000        0.0000        0.0000        0.0000        0.0000        0.0000        0.0000        0.0000        0.0000        0.0000        0.0000        0.0000        0.0000        0.0000        0.0000        0.0000        0.0000        0.0000        0.0000        0.0000        0.0000        0.0000        0.0000        0.0000        0.0000        0.0000        0.0000        0.0000        0.0000        0.0000        0.0000        0.0000        0.0000        0.0000        0.0000        0.0000        0.0000        0.0000        0.0000        0.0000        0.0000        0.0000        0.0000        0.0000        0.0000        0.0000        0.0000        0.0000        0.0000        0.0000        0.0000        0.0000        0.0000        0.0000        0.0000        0.0000        0.0000        0.0000        0.0000        0.0000       12.0410       12.0902       12.9099       12.7805       14.1301       14.5816       16.8755       17.6598       17.4537       15.9966       12.2542       12.8466       21.7404       21.1035       14.3061       16.8383       15.1077       13.7967       12.2198       10.6589        9.1772        9.1674        8.4750        7.0512        7.3745        5.5156        5.3493        7.3094        8.7180        8.5285      121.8984        9.3772        9.4384        9.8868       13.2994       16.1873       21.9738       23.0401       22.3955       32.9182       30.2194       25.9207       30.6079       49.4968       38.4850       44.5999       61.1788       34.8959       32.5781       33.4447       38.3190       43.7959       47.3212       44.2206       41.5859       43.7521       42.1963       37.5909       39.1097       34.8247       32.3486       27.1138       24.6076       17.0602       15.1434       14.3649       13.4217       10.0877       10.1731       10.1944       11.5186       16.3001       18.9777       23.1837       27.2778       33.6246       37.1477        0.0000        0.0000        0.0000        0.0000        0.0000        0.0000        0.0000        0.0000
        0.0000        0.0000        0.0000        0.0000        0.0000        0.0000        0.0000        0.0000        0.0000        0.0000        0.0000        0.0000        0.0000        0.0000        0.0000        0.0000        0.0000        0.0000        0.0000        0.0000        0.0000        0.0000        0.0000        0.0000        0.0000        0.0000       39.6853       36.7474       33.7060       29.1944       24.8275       23.5894       23.4928       24.6165       22.1347       17.1437       15.9710       13.3886       13.8014        8.5560        5.2318        5.7802        6.1371        5.1808        6.1865        7.5002        9.7809        8.1547       10.2210        8.6245        9.2362        6.2762        6.2273        6.2082        7.2479        6.0071       15.9636       23.0661       11.2428        8.1603        6.1075        5.5795        5.1372        5.3938        6.4301        7.8628        7.4905        5.7697        4.9405        4.0160        3.4314        4.1408        2.4083        2.0539        1.8258        0.9114        0.6167        0.2663        0.7258        0.9436        0.5206        1.3720        0.0000        0.0000        0.0000        0.0000        0.0000        0.0000        0.0000        0.0000        0.0000        0.0000        0.0000        0.0000        0.0000        0.0000        0.0000        0.0000        0.0000        0.0000        0.0000        0.0000        0.0000        0.0000        0.0000        0.0000        0.0000        0.0000        0.0000        0.0000        0.0000        0.0000        0.0000        0.0000        0.0000        0.0000        0.0000        0.0000        0.0000        0.0000        0.0000        0.0000        0.0000        0.0000        0.0000        0.0000        0.0000        0.0000        0.0000        0.0000        0.0000        0.0000        0.0000        0.0000        0.0000        0.0000        0.0000        0.0000        0.0000        0.0000        0.0000        0.0000        0.0000        0.0000        0.0000        0.0000        0.0000        0.0000        0.0000        0.0000        0.0000        0.0000        0.0000        8.0671        9.1317        9.0418        9.1345       10.5740        0.0000        0.0000        0.0000        0.0000       12.1492       12.0845       12.8525       13.1758       14.0009       13.2589       14.0039       14.4667       16.9423       17.6521       16.1455       17.1081       15.4303       18.2606       17.7798       16.7207       16.2525       16.2761       16.5834       16.6700       13.6860       11.1229       10.1981        9.7799       10.0952        9.2786       11.7262        9.8422        8.7195        7.0300       10.3428       13.0347      110.0273       10.0982       10.1583       10.2116       10.8449       15.2733       19.6972       21.8307       21.8608       26.7088       27.1554       27.7713       30.5809       32.3312       37.0710       39.1818       36.0543       43.4817       49.6856       41.7735       48.1359       44.4703       43.6167       43.7077       48.3737       49.4431       40.5968       35.0710       35.8780       35.9035       30.7878       27.5943       27.1410       18.9175       16.6986       15.0472       14.7645       12.2484       12.1698       11.6775       12.7030       17.1487       20.5625       22.9213       26.0835       33.0354       35.3910        0.0000        0.0000        0.0000        0.0000        0.0000        0.0000        0.0000        0.0000
        0.0000        0.0000        0.0000        0.0000        0.0000        0.0000        0.0000        0.0000        0.0000        0.0000        0.0000        0.0000        0.0000        0.0000        0.0000        0.0000        0.0000        0.0000        0.0000        0.0000        0.0000        0.0000        0.0000        0.0000        0.0000       63.1103       45.9194       26.7671       19.9499       19.2374       19.6010       20.5066       17.2025       19.4170       17.2158       14.7423       11.5279        7.7801        7.7609        5.7082        6.9642        6.1876        3.9351        5.9132        6.9341        9.8116        9.7658        7.9927       15.4495        8.6435        7.2889        5.9099        6.9605        7.3220        8.4308        6.7751        7.5286       13.3541        6.5281        9.0103       10.4043        9.3848        7.9024        7.9129        9.3832        9.2612        8.7889        7.7816        7.0759        6.2911        4.9566        3.7315        3.0849        2.8450        2.5737        2.2030        2.1511        1.9140        1.7183        1.2100        1.2763        1.6095        2.0691        1.3463        0.0000        0.0000        0.0000        0.0000        0.0000        0.0000        0.0000        0.0000        0.0000        0.0000        0.0000        0.0000        0.0000        0.0000        0.0000        0.0000        0.0000        0.0000        0.0000        0.0000        0.0000        0.0000        0.0000        0.0000        0.0000        0.0000        0.0000        0.0000        0.0000        0.0000        0.0000        0.0000        0.0000        0.0000        0.0000        0.0000        0.0000        0.0000        0.0000        0.0000        0.0000        0.0000        0.0000        0.0000        0.0000        0.0000        0.0000        0.0000        0.0000        0.0000        0.0000        0.0000        0.0000        0.0000        0.0000        0.0000        0.0000        0.0000        0.0000        0.0000        0.0000        0.0000        0.0000        0.0000        0.0000        0.0000        0.0000        0.0000        9.7218        9.6079       10.4393       11.3784       11.4726       11.7389       11.5510       11.4788       11.9450       13.0946       13.8597       13.2152       13.4745       14.0797       14.2685       14.6370       15.1330       15.7128       15.9508       17.2555       16.1583       16.6889       16.9732       19.0742       18.4715       18.4576       18.6745       18.8569       17.1991       15.2051       14.6083       13.1047       11.7448       10.7819       10.2876        9.5686        8.0271        8.4423        6.6593        6.6285       12.9675       15.8808       15.8989       11.4491       12.4262       15.6575      105.0062       16.3374       20.3994       35.2037       26.1223       26.1211       26.9988       28.0649       31.0869       34.6884       38.4237       41.8333       42.0824       44.8462       43.4622       47.6347       49.9385       42.0342       39.6616       37.5496       35.5401       39.9412       34.0385       34.3530       30.7405       31.1217       28.4001       24.0956       22.6515       25.6403       24.7349       23.0349       22.5050       20.8943       19.8637       18.6791        0.0000        0.0000       20.5699       21.1515       24.7693       27.7121        0.0000        0.0000        0.0000        0.0000        0.0000        0.0000        0.0000        0.0000        0.0000
        0.0000        0.0000        0.0000        0.0000        0.0000        0.0000        0.0000        0.0000        0.0000        0.0000        0.0000        0.0000        0.0000        0.0000        0.0000        0.0000        0.0000        0.0000        0.0000        0.0000        0.0000        0.0000        0.0000        0.0000        0.0000        0.0000       42.7154       22.5351       17.6819       17.0720       17.9760       20.2002       18.1411       12.7654       10.2794        8.2205        7.0573        7.3538        7.6468        6.4517        6.8669        7.5936        3.5868        4.7406        5.2730        7.8939        9.2571       11.1310       14.8007       10.4885        8.9567        7.3501        7.6378        7.8648        7.3951        6.8278        7.4760       10.6927        6.6673       10.5023       11.2369       11.0355        9.8927        9.2060       10.6101        9.2427        7.9277        8.8868        8.1392        6.8673        6.3787        4.4474        3.6741        3.4316        2.8795        2.6513        2.6019        2.2765        2.1157        1.2440        1.3261        1.3471        1.5509        1.2906        1.6492        1.7315        0.0000        0.0000        0.0000        0.0000        0.0000        0.0000        0.0000        0.0000        0.0000        0.0000        0.0000        0.0000        0.0000        0.0000        0.0000        0.0000        0.0000        0.0000        0.0000        0.0000        0.0000        0.0000        0.0000        0.0000        0.0000        0.0000        0.0000        0.0000        0.0000        0.0000        0.0000        0.0000        0.0000        0.0000        0.0000        0.0000        0.0000        0.0000        0.0000        0.0000        0.0000        0.0000        0.0000        0.0000        0.0000        0.0000        0.0000        0.0000        0.0000        0.0000        0.0000        0.0000        0.0000        0.0000        0.0000        0.0000        0.0000        0.0000        0.0000        0.0000        0.0000        0.0000        0.0000        0.0000        0.0000        0.0000        9.1730       10.5127       10.6088       11.0398       11.8640       11.5101       11.3509       12.0902       12.1314       13.2126       13.8661       14.0968       14.4845       14.5933       14.5492       16.0015       15.9435       16.8142       16.9431       17.5111       17.5557       17.6081       17.9567       18.3221       17.5569       17.8455       16.9715       14.4578       14.3300       14.1646       13.5546       12.2003       11.9586       10.3466       10.0031        8.9999        9.7863        9.9955        8.2782        7.0620       17.0323       88.2749       18.2255       12.9116       14.4818       19.6085       22.2668       18.0376       22.9444       39.4919       27.8496       31.0263       31.5965       31.3205       31.6412       36.2645       39.2184       40.9531       46.1247       43.7653       40.6630       43.9551       47.7434       41.5423       41.0784       38.4002       34.8546       39.6741       31.6633       29.8874       29.2598       30.7044       25.7267       24.9104       22.9691       26.8023       27.4371       26.6692       25.3127       25.9672       21.8816        0.0000        0.0000        0.0000        0.0000        0.0000        0.0000        0.0000        0.0000        0.0000        0.0000        0.0000        0.0000        0.0000        0.0000        0.0000        0.0000
        0.0000        0.0000        0.0000        0.0000        0.0000        0.0000        0.0000        0.0000        0.0000        0.0000        0.0000        0.0000        0.0000        0.0000        0.0000        0.0000        0.0000        0.0000        0.0000        0.0000        0.0000        0.0000        0.0000        0.0000        0.0000        0.0000        0.0000       24.7599       18.4182       13.8517       10.5108       14.0847       13.4176       11.5229       10.5890       11.2382        8.3333        6.3617        7.0150        6.5920       10.2048        4.9248        6.2960        8.2580        5.3182       12.2471       15.4658       15.9918       15.4865       12.9922       10.8887        8.6913        9.4744        9.0249        7.8350        7.2674        7.7648        7.7609        9.5869       12.6904       13.4085       11.8873        9.9597        9.4427        9.2024        8.2554        7.5113        8.2678        8.2670        7.3810        6.0649        4.1942        3.7690        3.2477        3.0810        3.0650        2.9605        2.6578        2.6100        1.9309        1.6543        1.5515        1.6132        1.4435        1.1372        1.4035        1.4506        1.1006        1.4107        1.0542        0.0000        0.0000        0.0000        0.0000        0.0000        0.0000        0.0000        0.0000        0.0000        0.0000        0.0000        0.0000        0.0000        0.0000        0.0000        0.0000        0.0000        0.0000        0.0000        0.0000        0.0000        0.0000        0.0000        0.0000        0.0000        0.0000        0.0000        0.0000        0.0000        0.0000        0.0000        0.0000        0.0000        0.0000        0.0000        0.0000        0.0000        0.0000        0.0000        0.0000        0.0000        0.0000        0.0000        0.0000        0.0000        0.0000        0.0000        0.0000        0.0000        0.0000        0.0000        0.0000        0.0000        0.0000        0.0000        0.0000        0.0000        0.0000        0.0000        0.0000        0.0000        9.0010        9.2186        9.8709       10.9433       12.1622       13.6740       12.8464       13.0485       12.9019       13.0277       13.8122       14.2831       15.1442       15.8912       14.8967       16.0335       16.4293       16.7272       16.9557       18.2359       19.5077       19.2785       17.8332       18.1294       16.8293       16.7457       16.8653       16.4514       14.3214       13.8689       13.2560       12.1849       11.2922       11.2135       10.3970        9.6473       10.2623        8.1181       12.6684       15.1917       43.1814      109.8816       25.1018       14.2603       14.7965       19.7927       20.8686       15.3247       20.0866       25.1889       24.1451       24.9657       31.7032       30.0042       42.9970       40.3919       35.6457       41.5639       42.4032       41.4831       40.0549       37.3000       37.2366       40.0916       40.2085       39.8474       39.1897       34.6175       32.0508       30.3611       28.2998       26.8239       26.2322       26.9185       26.3345       22.9907       29.4102       29.5584       28.2673       25.7766       25.3959       22.2907        0.0000        0.0000        0.0000        0.0000        0.0000        0.0000        0.0000        0.0000        0.0000        0.0000        0.0000        0.0000        0.0000        0.0000        0.0000        0.0000
        0.0000        0.0000        0.0000        0.0000        0.0000        0.0000        0.0000        0.0000        0.0000        0.0000        0.0000        0.0000        0.0000        0.0000        0.0000        0.0000        0.0000        0.0000        0.0000        0.0000        0.0000        0.0000        0.0000        0.0000        0.0000        0.0000        0.0000       23.9912       21.4923       17.9088       12.3377       12.4618       11.7353       11.0628       11.2806       11.3982       12.9440        7.7457        8.5800       18.7292       31.7847       20.5573       13.4959       13.7578       16.6486        9.8781       12.7994       16.6304       15.9988       15.8912       14.6560       17.2357        9.2295        8.2461        8.6231        9.4303        9.5407       10.8751       11.7054       13.0327       11.7953       10.4851        9.6007        8.5360        8.4265        8.5675        7.9376        7.9167        7.0154        6.9286        6.1627        4.6993        4.0838        3.4316        2.8780        2.8540        3.1508        2.6630        2.6507        1.6615        1.7374        1.6191        1.4878        1.5661        1.3257        0.8276        1.1217        0.9352        1.1264        0.9687        0.0000        0.0000        0.0000        0.0000        0.0000        0.0000        0.0000        0.0000        0.0000        0.0000        0.0000        0.0000        0.0000        0.0000        0.0000        0.0000        0.0000        0.0000        0.0000        0.0000        0.0000        0.0000        0.0000        0.0000        0.0000        0.0000        0.0000        0.0000        0.0000        0.0000        0.0000        0.0000        0.0000        0.0000        0.0000        0.0000        0.0000        0.0000        0.0000        0.0000        0.0000        0.0000        0.0000        0.0000        0.0000        0.0000        0.0000        0.0000        0.0000        0.0000        0.0000        0.0000        0.0000        0.0000        0.0000        0.0000        0.0000        0.0000        0.0000        0.0000        0.0000        0.0000        9.0214        9.3725       10.3335       10.9963       12.4942       13.8335       14.4358       13.2251       12.9113       13.6323       14.1723       15.1345       15.3227       14.9425       15.6105       15.6133       16.0006       16.5133       17.4360       16.7268       18.9323       17.8049       15.9347       16.0778       15.7580       15.4762       15.1713       13.5169       13.0733       12.2308       12.3582       11.2056       10.8818       10.7128       10.3273       10.3589        8.4116       12.5481       11.6137       38.6988       40.3610       20.0350       22.2923       21.6263       24.5104       23.1606       18.2934       21.0447       20.1587       21.4518       25.0043       30.9151       33.0028       32.9715       43.5453       39.9472       39.7139       39.5939       39.8635       38.1148       38.7949       34.4298       36.2798       38.3471       37.4996       34.4936       32.3046       32.0552       31.8773       30.8315       26.9482       28.5978       25.2982       23.8409       22.7707       26.3232       28.4419       26.4978       24.3042       22.2088       21.2776        0.0000        0.0000        0.0000        0.0000        0.0000        0.0000        0.0000        0.0000        0.0000        0.0000        0.0000        0.0000        0.0000        0.0000        0.0000        0.0000
        0.0000        0.0000        0.0000        0.0000        0.0000        0.0000        0.0000        0.0000        0.0000        0.0000        0.0000        0.0000        0.0000        0.0000        0.0000        0.0000        0.0000        0.0000        0.0000        0.0000        0.0000        0.0000        0.0000        0.0000        0.0000        0.0000        0.0000        0.0000       23.7511       19.9551       21.9365       23.7949       18.4359       13.6399       12.1442       12.3628       19.6760       12.1188       13.5115       10.1270       10.5770       16.2652       28.6772       16.2843       16.1642       14.2349       11.2926       15.2904       14.6121        9.4312       10.1281       13.4040       11.3707       10.7573       10.7090       13.6958       13.7796       14.8069       14.8129       11.5902        9.7984        8.5472        9.9573        9.9908       10.4408       10.5087        9.1587        9.1119        7.8807        5.8882        4.9342        4.6308        5.8411        4.4561        3.8680        4.2453        3.9987        3.9583        3.5940        3.0627        2.3642        2.0905        1.9042        1.7645        1.5060        1.4674        1.6058        1.6578        1.2638        0.9896        0.9284        0.0000        0.0000        0.0000        0.0000        0.0000        0.0000        0.0000        0.0000        0.0000        0.0000        0.0000        0.0000        0.0000        0.0000        0.0000        0.0000        0.0000        0.0000        0.0000        0.0000        0.0000        0.0000        0.0000        0.0000        0.0000        0.0000        0.0000        0.0000        0.0000        0.0000        0.0000        0.0000        0.0000        0.0000        0.0000        0.0000        0.0000        0.0000        0.0000        0.0000        0.0000        0.0000        0.0000        0.0000        0.0000        0.0000        0.0000        0.0000        0.0000        0.0000        0.0000        0.0000        0.0000        0.0000        0.0000        0.0000        0.0000        0.0000        0.0000        0.0000        0.0000        0.0000       10.3145       10.0650        8.8350        8.1936       10.2325       11.7830       11.4583       12.6526       13.4760       13.9356       18.0320       18.1839       16.8176       14.7913       15.7490       15.4873       15.8004       16.1972       14.7790       15.6019       17.6392       14.9387       14.5129       14.1974       13.4679       13.7750       12.1473       11.8107       11.8557       11.9220       12.7534       11.5244       11.7642       11.6661        9.7600       10.6951       14.0800       11.2792       12.6021       13.2418       16.3801       18.0808       21.9183       20.5574       24.0836       22.4581       20.8206       20.5585       21.8360       26.3407       29.8284       33.6913       36.1756       39.9768       41.2627       42.5404       40.6176       40.9081       36.0752       32.1654       30.9390       32.4273       33.9527       31.9710       29.3035       28.6461       28.5485       29.2706       29.0224       29.4444       23.5295       20.7341       19.3340       21.4447       23.8148       22.1230       22.8903       21.7834       19.2751       17.7358        0.0000        0.0000        0.0000        0.0000        0.0000        0.0000        0.0000        0.0000        0.0000        0.0000        0.0000        0.0000        0.0000        0.0000        0.0000        0.0000
        0.0000        0.0000        0.0000        0.0000        0.0000        0.0000        0.0000        0.0000        0.0000        0.0000        0.0000        0.0000        0.0000        0.0000        0.0000        0.0000        0.0000        0.0000        0.0000        0.0000        0.0000        0.0000        0.0000        0.0000        0.0000        0.0000        0.0000        0.0000       17.6893       16.4865       15.3986       24.9428       22.2940       19.5614       15.6447       13.7824       12.5323       11.7823       11.5053        6.0065        6.6776        3.2560       14.2310       17.7441       13.3898       14.4378       10.2761       10.5472       13.3272       11.9906       11.6476       12.1103       12.1141       12.5083       12.0473       13.3736       15.1122       13.6087       10.8303        8.1782        7.8036        6.5310        7.4708        8.2431        9.2798        9.9293        7.4512        7.4297        5.8700        5.4530        4.4846        1.7166        1.1108        1.5325        1.4046        2.9259        3.7739        3.9501        4.0690        4.2200        4.9301        3.7418        2.0813        1.6765        1.4973        1.2696        1.3373        1.3782        1.3904        1.0274        1.0826        0.0000        0.0000        0.0000        0.0000        0.0000        0.0000        0.0000        0.0000        0.0000        0.0000        0.0000        0.0000        0.0000        0.0000        0.0000        0.0000        0.0000        0.0000        0.0000        0.0000        0.0000        0.0000        0.0000        0.0000        0.0000        0.0000        0.0000        0.0000        0.0000        0.0000        0.0000        0.0000        0.0000        0.0000        0.0000        0.0000        0.0000        0.0000        0.0000        0.0000        0.0000        0.0000        0.0000        0.0000        0.0000        0.0000        0.0000        0.0000        0.0000        0.0000        0.0000        0.0000        0.0000        0.0000        0.0000        0.0000        0.0000        0.0000        0.0000        0.0000       11.2068       11.7888       11.6199       10.8476        9.9866        7.6470        9.5319       12.2217       13.4459       13.9454       13.5986       13.5927       22.3164       23.2161       21.3189       19.6264       16.3817       14.6715       14.9424       16.1371       15.7767       15.2823       16.1223       15.5176       13.5733       13.2674       13.9072       12.3393       11.0614       10.9331       11.3096       11.1872       12.1106       12.3860       12.8291       13.2159       11.2003       11.7740       17.1573       10.2429       10.3699       10.8091      107.9404      108.6333       20.6131       20.1844       23.4821       23.6595       21.3683       20.0760       22.0205       27.3404       33.3305       36.7498       40.2539       40.4026       42.2673       45.0330       42.3425       39.8790       32.3757       31.2311       30.3526       31.9705       32.2905       32.4327       28.3911       27.5880       28.0020       27.8767       26.9933       24.2613       20.9669       19.2634       18.4951       18.2827       20.6295       21.4012       21.3150       21.3413       22.2435       17.7140        0.0000        0.0000        0.0000        0.0000        0.0000        0.0000        0.0000        0.0000        0.0000        0.0000        0.0000        0.0000        0.0000        0.0000        0.0000        0.0000
        0.0000        0.0000        0.0000        0.0000        0.0000        0.0000        0.0000        0.0000        0.0000        0.0000        0.0000        0.0000        0.0000        0.0000        0.0000        0.0000        0.0000        0.0000        0.0000        0.0000        0.0000        0.0000        0.0000        0.0000        0.0000        0.0000        0.0000        0.0000       31.9404       22.9679       25.4861       28.5464       32.3502       21.1717       13.4482       15.0930       19.0604       16.6857       13.4463        6.8452        3.5634        3.7988        3.8419        7.6870        9.3549       13.6647       10.0385        7.7904        7.2494        7.1152        7.9349        7.9805        9.3950       11.2911       15.4575       16.1110       22.2206       16.0230        9.4981        7.0634        5.9889        5.2122        5.1089        5.9429        5.3809        6.1487        4.9607        5.6311        5.3479        5.0053        3.2263        0.9469        0.7058        0.6302        1.0473        2.3307        3.2563        3.5220        3.2909        3.1563        2.9976        2.4738        1.9515        1.4889        1.2449        1.0345        1.1461        1.4227        1.4617        1.0840        1.4253        1.3927        0.0000        0.0000        0.0000        0.0000        0.0000        0.0000        0.0000        0.0000        0.0000        0.0000        0.0000        0.0000        0.0000        0.0000        0.0000        0.0000        0.0000        0.0000        0.0000        0.0000        0.0000        0.0000        0.0000        0.0000        0.0000        0.0000        0.0000        0.0000        0.0000        0.0000        0.0000        0.0000        0.0000        0.0000        0.0000        0.0000        0.0000        0.0000        0.0000        0.0000        0.0000        0.0000        0.0000        0.0000        0.0000        0.0000        0.0000        0.0000        0.0000        0.0000        0.0000        0.0000        0.0000        0.0000        0.0000        0.0000        0.0000        0.0000       13.3197       12.0944       11.7589       12.1215        9.8862        8.9708       10.1581       12.5514       10.5069       11.0145       11.8365       12.2634       12.5615       54.5259       21.9073       27.7434       25.9694       15.1275       15.4456       16.5705       17.6870       18.2623       17.3386       17.4879       15.5656       14.2781       14.8331       12.3140       12.0097       10.4837       10.7883       11.0046       61.7732       19.1682       24.3071       69.3657       22.1223       16.5456       13.3202      106.7437       91.7459       14.7440       13.6215       18.2925       23.4332       19.3578       23.4856       21.4272       23.6254       24.5201       21.3672       23.5550       28.1316       34.0552       38.4102       39.0437       40.8865       41.9250       42.4877       41.4657       38.7422       32.0457       29.5722       30.4000       30.9879       32.6079       30.6185       27.4276       27.3388       27.5172       29.1625       26.3732       23.6817       21.3027       19.6831       19.0114       20.3655       19.5085       20.2065       20.3540       20.5649       20.4777       17.5601       18.7730        0.0000        0.0000        0.0000        0.0000        0.0000        0.0000        0.0000        0.0000        0.0000        0.0000        0.0000        0.0000        0.0000        0.0000        0.0000
        0.0000        0.0000        0.0000        0.0000        0.0000        0.0000        0.0000        0.0000        0.0000        0.0000        0.0000        0.0000        0.0000        0.0000        0.0000        0.0000        0.0000        0.0000        0.0000        0.0000        0.0000        0.0000        0.0000        0.0000        0.0000        0.0000        0.0000       25.3474       30.6228       20.9808       23.2106       26.0908       22.5051       14.8542       14.9733       25.6239       18.7998       16.5071       12.8159        7.0235        7.6831       12.0597        8.6775        4.5128        1.9216        2.6840        8.0098        7.5446        9.2235        6.3619        6.2921        6.9397        6.3980        6.2388        8.4122       13.2949       10.3899        8.8916        7.8960        5.4460        4.5296        3.9690        3.9207        4.1255        4.2421        3.9704        4.0090        4.4426        3.7204        3.1274        2.5209        0.7864        0.4577        0.4412        0.9391        1.8477        2.1673        2.2210        2.2260        2.6899        2.3895        1.4162        1.2853        1.0783        0.9148        0.8520        0.7126        1.3103        1.2021        1.2938        1.2608        1.0158        1.0506        0.0000        0.0000        0.0000        0.0000        0.0000        0.0000        0.0000        0.0000        0.0000        0.0000        0.0000        0.0000        0.0000        0.0000        0.0000        0.0000        0.0000        0.0000        0.0000        0.0000        0.0000        0.0000        0.0000        0.0000        0.0000        0.0000        0.0000        0.0000        0.0000        0.0000        0.0000        0.0000        0.0000        0.0000        0.0000        0.0000        0.0000        0.0000        0.0000        0.0000        0.0000        0.0000        0.0000        0.0000        0.0000        0.0000        0.0000        0.0000        0.0000        0.0000        0.0000        0.0000        0.0000        0.0000        0.0000        0.0000        9.6335        9.5492        9.4076       10.1053        8.5863        9.6940       10.4594       11.6371       11.8599        9.9711       11.6018       12.5342       11.9794       11.3757       56.7692       18.7314       18.9741       17.0085       15.3349       15.4299       15.1948       15.9616       15.6561       15.5893       16.9794       15.5237       14.1754       13.3067       12.1561       11.9479       10.8206       11.9584       10.6136       64.1457       24.4523       26.1814       36.4005       18.2608       15.6666       11.8671       12.9959       13.4110       14.4375       15.5428       15.3174       17.8952       19.2420       22.1317       23.3097       22.2836       23.5252       25.3660       26.2723       28.9593       32.0277       36.2040       36.0950       38.5051       41.6045       40.6194       40.9587       38.5128       34.6202       32.8330       32.4188       31.1505       31.7693       30.7609       30.0861       30.7309       29.9517       27.7004       26.3704       25.1030       22.5753       20.9987       20.4160       20.4332       21.0842       21.8832       21.2394       21.0640       19.3650       18.5988        0.0000        0.0000        0.0000        0.0000        0.0000        0.0000        0.0000        0.0000        0.0000        0.0000        0.0000        0.0000        0.0000        0.0000        0.0000        0.0000
        0.0000        0.0000        0.0000        0.0000        0.0000        0.0000        0.0000        0.0000        0.0000        0.0000        0.0000        0.0000        0.0000        0.0000        0.0000        0.0000        0.0000        0.0000        0.0000        0.0000        0.0000        0.0000        0.0000        0.0000        0.0000        0.0000        0.0000       26.9835       25.7169       19.1962       14.1784       19.1896       22.3700       23.9650       20.5334       26.3733       25.1079       16.3404       13.6692        8.5738        4.5257        3.2054       10.0298        7.8726        4.0531        3.7350        3.6483        5.3534        5.6507        3.6992        3.9520        3.3003        2.4324        2.3276        4.7814        5.6714        6.1109        4.2907        3.5027        2.8556        2.3076        1.6944        1.6412        1.3057        1.6950        1.3082        1.7479        2.2799        1.5697        1.2452        0.9222        0.5838        0.4499        0.4135        0.4851        1.3906        1.9366        1.9717        1.6574        1.3421        1.4110        0.9478        0.9304        0.9922        1.0411        1.2239        0.8670        0.9471        1.0963        1.5266        2.0456        0.9152        1.3478        1.2305        0.9991        1.6926        2.0298        2.2490        2.3132        1.7346        1.5242        0.0000        0.0000        0.0000        0.0000        0.0000        0.0000        1.9475        2.0404        2.2628        2.4286        0.0000        0.0000        0.0000        0.0000        0.0000        0.0000        0.0000        0.0000        0.0000        0.0000        0.0000        0.0000        0.0000        0.0000        0.0000        0.0000        0.0000        0.0000        0.0000        0.0000        0.0000        0.0000        0.0000        0.0000        0.0000        0.0000        0.0000        0.0000        0.0000        0.0000        0.0000        0.0000        0.0000        0.0000        0.0000        0.0000        8.7186        8.2964        7.9295        8.2370        8.1566        8.3056        8.5260       11.1883       12.4087       12.2829       12.8117       12.2431       10.5439       10.7805       12.0494       11.6072       11.1270       16.3621       14.9763       19.5584       19.4122       16.4240       17.1323       15.6370       17.4422       18.9872       16.7786       15.6908       12.8674       12.2497       11.4388       10.7629       10.5373       13.2218        9.3979       10.0438       13.3938       12.9979       22.3818       17.0234       10.7377       10.0748       10.3923       13.3005       15.6723       17.5561       20.9309       23.1141       21.0763       23.1363       24.6306       23.7636       39.3593       34.4565       26.8448       35.2495       33.4929       35.8387       36.3937       39.2194       38.2445       35.8467       35.9652       35.2251       35.9243       36.2870       34.4906       33.1876       35.3128       34.8490       33.8177       33.3579       31.2181       30.9217       28.8098       27.3301       24.0707       22.1386       21.1176       22.4444       24.4361       26.1591       23.5880       23.5579       19.8329       18.2886        0.0000        0.0000        0.0000        0.0000        0.0000        0.0000        0.0000        0.0000        0.0000        0.0000        0.0000        0.0000        0.0000        0.0000        0.0000        0.0000
        0.0000        0.0000        0.0000        0.0000        0.0000        0.0000        0.0000        0.0000        0.0000        0.0000        0.0000        0.0000        0.0000        0.0000        0.0000        0.0000        0.0000        0.0000        0.0000        0.0000        0.0000        0.0000        0.0000        0.0000        0.0000        0.0000       15.0572       19.2141       14.4080       13.0494       12.4849       13.4875       15.8314       17.7377       11.4657       11.4348        7.8470        7.8645        5.9825        5.5685        5.0914        5.3497        4.1822        4.4531        3.8127        3.2874        4.1643        2.1466        3.5793        3.2322        2.8710        3.6112        3.0335        3.1853        3.8965        6.3516        5.8423        3.5563        2.9594        2.8011        1.4786        1.2199        1.1032        0.9682        1.5683        1.8871        0.6742        1.1760        1.0833        0.7088        0.7753        0.9037        1.0046        0.8578        0.6945        1.2183        1.6605        2.0536        1.1854        1.0885        1.0405        1.0306        0.7847        0.9275        0.8603        0.9034        0.8858        1.0016        1.3212        1.3045        1.9904        1.3018        1.2392        1.1779        1.5085        2.0856        1.8381        2.0360        2.0413        1.7280        1.5238        1.3938        1.6761        1.8371        1.7548        2.1577        2.0182        1.5252        1.6738        1.7442        1.8007        1.8727        2.1203        2.0837        2.1914        0.0000        0.0000        0.0000        0.0000        0.0000        0.0000        0.0000        0.0000        0.0000        0.0000        0.0000        0.0000        0.0000        0.0000        0.0000        0.0000        0.0000        0.0000        0.0000        0.0000        0.0000        8.7807        8.9810        8.8188        8.4476        8.3973        8.3194        8.3309        9.0661        9.2364        9.2603        9.4618        8.3642        7.9155        8.7902        8.9318        8.9557        9.2925       11.3725       14.7165       14.8115       14.2692       15.0025       15.4069       13.2562       11.9402       12.4878       15.0146       16.2156       20.5213       19.8388       14.4562       14.2995       40.1412       17.0122       16.2552       14.9611       15.6518       14.6787       17.0829       13.5299       11.6882       10.9828       10.2057        9.2418       12.4177        9.5569        9.7204       10.3164       11.6906       37.7417       45.0930        9.5332        9.9606       10.4535       12.2745       16.3921       19.6431       22.8036       23.8630       78.1259       85.8213       26.5407       26.1990       40.2028       34.6422       30.5850       33.2176       39.3150       37.8579       37.3790       37.5811       37.0298       34.9942       34.6690       34.9693       36.6792       36.5360       35.5697       33.5329       35.7887       35.9624       34.8015       34.0781       32.6906       31.3270       30.5868       29.3826       25.7239       22.8908       23.3358       26.1602       28.8218       27.9675       24.2651       23.1105        0.0000        0.0000        0.0000        0.0000        0.0000        0.0000        0.0000        0.0000        0.0000        0.0000        0.0000        0.0000        0.0000        0.0000        0.0000        0.0000        0.0000        0.0000
        0.0000        0.0000        0.0000        0.0000        0.0000        0.0000        0.0000        0.0000        0.0000        0.0000        0.0000        0.0000        0.0000        0.0000        0.0000        0.0000        0.0000        0.0000        0.0000        0.0000        0.0000        0.0000        0.0000        0.0000        0.0000        0.0000       14.3745       13.8209       19.6640       18.3113       14.3307       11.1417       10.1319        8.8535        8.2689        5.9876       10.6940        7.8265        4.0941        3.3420        3.2538        3.8215        3.1802        4.1730        3.8412        3.9869        2.2054        1.6177        4.3877        2.3688        1.9044        2.2486        2.6105        3.1828        2.6595        3.6946        3.7969        2.4512        2.1860        2.6749        1.8615        1.7600        1.2606        0.7725        1.0391        1.5532        0.9200        0.9777        0.9189        0.8139        0.4281        0.4928        0.6753        1.2742        1.1310        0.8783        1.3898        2.0788        2.0981        1.7204        1.0920        0.6565        0.6219        0.7980        0.8825        1.0428        0.9975        1.1647        1.7288        1.9104        2.4664        0.9631        0.8402        1.2402        1.7177        2.0953        1.9254        2.0383        1.9141        1.1948        1.3652        1.2437        1.1813        1.6352        1.6509        2.2723        2.2179        1.3477        1.5280        1.7184        1.6155        1.5507        1.6157        1.7721        1.7181        1.8890        2.1551        2.1180        0.0000        0.0000        0.0000        0.0000        0.0000        0.0000        0.0000        0.0000        0.0000        0.0000        0.0000        0.0000        6.2161        7.9026        6.8792        6.5434        7.1005        8.0973        8.5793        8.0642        7.6513        7.9775        8.1263        8.4852        8.8659       10.0684       10.6901       10.4983        9.0588        8.1598        8.6031        9.5775       10.0502       11.0952       14.9964       14.7356       15.6676       16.7146       14.8905       15.1271       13.3794       11.9517       12.5743       13.0507       12.2480       12.2341       11.2143        9.3837       10.3735       12.6122       17.9470       13.3509       15.0095       15.6140       15.6829       14.6024       12.1069       10.8112       10.4019       10.0488       10.1522        9.4697       10.6247       10.5113        9.8494        9.6400       10.1662       14.9979       13.0612       11.2696       12.5407       12.5104       14.9140       18.5963       22.4636       22.3871       25.1233       34.3822       36.3699       28.0026       24.8159       27.6051       30.0521       32.9394       35.6166       36.6506       35.2535       36.8236       40.4085       38.7581       36.4827       35.3337       35.3027       40.2991       37.1750       37.3670       36.3033       37.5080       37.4391       35.3334       34.5746       32.7452       32.0821       31.0141       30.6896       26.7427       25.2358       26.0509       24.8763        0.0000       27.3473       24.7518       23.6892        0.0000        0.0000        0.0000        0.0000        0.0000        0.0000        0.0000        0.0000        0.0000        0.0000        0.0000        0.0000        0.0000        0.0000        0.0000        0.0000        0.0000        0.0000
        0.0000        0.0000        0.0000        0.0000        0.0000        0.0000        0.0000        0.0000        0.0000        0.0000        0.0000        0.0000        0.0000        0.0000        0.0000        0.0000        0.0000        0.0000        0.0000        0.0000        0.0000        0.0000        0.0000        0.0000        0.0000        9.1296        8.9112        7.7403        7.5446        7.1401        7.3406        7.1829        6.3712        6.3393        6.1338        4.0238        3.0692        2.2581        2.1522        1.9805        2.2945        3.2638        3.0952        3.3094        4.3360        3.0457        2.0870        1.3220        1.4989        1.8524        1.5504        1.4602        1.6513        1.4887        1.9831        2.8345        2.1167        2.1031        2.0604        2.6029        2.3987        2.1005        2.0637        2.4970        1.8830        1.6256        0.9706        1.2935        1.0590        1.0471        1.0499        1.6738        0.7997        0.4498        0.5917        0.9040        0.8221        1.5053        2.7184        2.9310        1.0052        0.4965        0.5818        0.7069        0.8278        0.8827        0.8895        1.0755        1.2519        1.6151        2.3061        0.7925        0.7354        1.2674        1.7698        1.4784        1.8973        2.4786        2.0942        1.1916        1.1856        1.0259        1.0179        1.5909        1.6956        1.8866        2.0792        1.9351        1.8775        1.7504        1.9409        1.6020        1.7081        1.6366        1.5530        1.5178        1.5298        1.8827        2.0904        2.3376        3.0795        0.0000        0.0000        0.0000        0.0000        0.0000        0.0000        0.0000        0.0000        5.3525        4.7062        5.7471        6.3209        6.4352        6.3412        7.8621        8.2746        8.0144        7.8477        9.8038       11.7920       10.0264       10.6916       12.8579       13.1813       11.7156       10.0749        9.1405        9.0046        9.5800       11.5081       14.0576       16.9680       15.7271       15.4685       13.9484       11.6935       12.5408       12.8627       12.4021       10.4887        9.8475       10.7916       13.4767        9.3562       11.8903       12.7323       12.1000       12.1286       12.1633       13.0435       14.0803       14.6234       13.1789       12.1856       11.1246       10.4099       10.8184       11.6630       11.6142       10.6591       10.7985        8.7278        9.9726       11.7506       12.5788       12.7067       11.8637       13.4672       14.6930       15.7995       19.8320       25.1405       26.4773       26.2827       27.5216       29.5640       28.1085       26.7381       31.2941       31.4622       33.7499       39.0290       37.9711       34.8123       33.9130       36.8863       36.1704       36.8104       38.4769       38.0885       41.7134       40.6797       39.7244       38.4638       38.5204       38.2835       35.6747       34.7708       33.6023       32.0891       31.7613       31.4519       28.3599       28.2497        0.0000        0.0000        0.0000        0.0000        0.0000        0.0000        0.0000        0.0000        0.0000        0.0000        0.0000        0.0000        0.0000        0.0000        0.0000        0.0000        0.0000        0.0000        0.0000        0.0000        0.0000        0.0000        0.0000        0.0000
        0.0000        0.0000        0.0000        0.0000        0.0000        0.0000        0.0000        0.0000        0.0000        0.0000        0.0000        0.0000        0.0000        0.0000        0.0000        0.0000        0.0000        0.0000        0.0000        0.0000        0.0000        0.0000        9.3445        9.6631        7.9922        7.0380       11.9817        6.9014        5.1874        5.0987        4.3305        6.5611        6.6131        7.1876        7.3847        5.8692        3.1161        6.3681        7.5487        4.4098        2.0958        1.0267        3.2447        4.8419        3.4128        5.1187        6.4543        3.0027        3.8247        3.9458        3.2121        2.8556        2.5171        2.6904        2.5231        1.9988        3.3801        1.7795        1.7971        2.3022        2.9037        1.9198        2.4010        3.2300        1.6911        1.7460        1.5198        1.5919        1.2768        1.3968        1.1415        1.6363        1.4557        1.0304        0.8181        0.6288        0.5582        0.4447        0.6178        1.1176        1.1500        1.0302        0.7536        0.8784        0.8045        0.7598        0.7933        0.8189        0.8427        0.7798        0.9684        0.9737        0.9527        1.4125        1.3691        1.5443        1.9821        1.9489        1.7524        0.8028        0.6426        0.6088        0.6615        1.7521        1.9698        1.7505        1.6562        1.5137        1.5621        1.9671        2.8897        2.2958        2.4229        1.5966        1.4782        0.8698        0.9705        1.2236        1.4963        1.6160        1.9490        4.0279        3.0908        3.8834        4.4753        2.8978        2.3826        3.1483        3.1616        3.8984        4.2016        4.7313        5.9085        7.0041        8.8084        6.9494        8.4170        9.9553        9.5856       13.6009       13.6988       11.3794       10.9114       11.3072       12.9013       11.1930        8.7818        7.6439        6.5290        8.5436       14.1550       17.1913       15.4389       14.1151       13.9992       11.7862       11.9715       11.2763       11.7083       11.5728       14.6013       10.5543        9.3739        8.6726        9.4847       10.5796       10.1837        9.5684       10.2116       10.8403       11.4553       11.6783       12.3344       12.5871       12.2421       11.5068       11.1772       11.3778       11.4082       11.1385       12.9405       11.0611       11.3868       12.7482       11.7376       11.1496       10.4442       12.3156       13.8090       15.0579       16.5637       18.3547       24.8334       28.3407       30.5548       26.6200       33.9517       32.0891       26.9323       27.4726       27.8308       28.1240       30.8160       32.3804       32.7393       34.2324       37.0191       34.7165       35.7115       37.8296       38.0072       43.7960       45.5314       45.6452       45.6221       39.9482       38.4372       37.2803       36.8475       34.7812       34.5972       33.4351       33.8322       33.9500        0.0000        0.0000        0.0000        0.0000        0.0000        0.0000        0.0000        0.0000        0.0000        0.0000        0.0000        0.0000        0.0000        0.0000        0.0000        0.0000        0.0000        0.0000        0.0000        0.0000        0.0000        0.0000        0.0000        0.0000        0.0000
        0.0000        0.0000        0.0000        0.0000        0.0000        0.0000        0.0000        0.0000        0.0000        0.0000        0.0000        0.0000        0.0000        0.0000        0.0000        0.0000        0.0000        0.0000       16.0883       14.4660       10.7552        8.2064        7.2121        5.0972        4.5019        9.7829        5.2581        3.5025        3.3932        2.6721        3.4612        4.5046        5.0331        9.2290        8.0362       13.7019       11.0364        2.8980        2.3820        1.5784        1.1843        1.3296        1.8669        1.1597        2.2635        2.0554        4.3794        3.1290        2.4426        2.5857        2.3811        2.6054        2.6832        1.7278        1.7435        1.1297        1.2558        1.0998        0.9752        1.0592        1.1324        1.0799        1.1639        2.7775        3.5438        2.2557        2.4114        2.2653        1.7791        1.3703        1.1932        1.8850        1.5263        1.3184        1.4534        1.2585        1.1651        1.1014        1.4731        1.6292        1.4234        1.1661        1.3165        1.6732        1.9638        1.6683        1.0259        0.8342        0.7328        1.5262        1.4737        1.1956        1.2362        1.2844        1.2221        1.0910        1.1679        2.1762        1.6177        0.7782        0.8607        0.7910        0.7186        1.3683        1.2700        1.6819        2.3589        2.3296        1.0561        1.4712        2.1567        2.6421        2.3347        2.5493        2.1306        0.7570        1.0096        1.1947        1.1997        2.0415        2.5942        2.8732        3.5748        5.5696        3.2001        2.8717        3.1161        2.6132        3.3662        3.2752        3.3466        6.0287        6.0935        4.5403        5.4904        7.0309        7.4952        6.6866        6.4521        7.6463        8.4252        7.9043        7.3935        7.4567       10.0367       10.1555       10.3763        9.3395        9.6947       10.3337       12.0716       14.5140       14.4777       13.6851       13.3782       11.5823       11.4644       12.2659       12.2563        9.3534        8.8927        6.9263        6.9345        8.2839        9.4523        9.5309        8.9654        9.5327       11.6750       11.7519       12.1995       17.4901       13.7900       12.8638       12.9612       11.3438       11.2334       11.8124       12.0805       12.3203       13.4728       14.6106        9.2657       10.9257       12.7424       11.8741       11.6297       11.7382       13.0796       16.3142       16.0269       20.6958       31.7043       33.9164       30.5893       26.7712       26.2848       28.1937       30.0616       28.6575       28.2338       30.1162       31.2564       27.9768       27.9413       31.8773       36.2882       33.0546       33.6174       34.6192       38.4092       46.3080       52.5255       49.8581       45.8921       40.2030       38.7003       37.5717       36.5952       35.3002       34.7707        0.0000        0.0000        0.0000        0.0000        0.0000        0.0000        0.0000        0.0000        0.0000        0.0000        0.0000        0.0000        0.0000        0.0000        0.0000        0.0000        0.0000        0.0000        0.0000        0.0000        0.0000        0.0000        0.0000        0.0000        0.0000        0.0000        0.0000        0.0000
        0.0000        0.0000        0.0000        0.0000        0.0000        0.0000        0.0000        0.0000        0.0000        0.0000        0.0000        0.0000        0.0000        0.0000        0.0000       15.9010       14.9381       13.4764       12.2163       13.1379        7.8953        5.7374        4.9777        3.2026        3.0787        3.4000        3.2291        1.3907        2.7037        3.9514        1.3963        4.1600        3.2929        4.1799        3.7964        3.4064        4.0873        3.0452        3.2719        1.5542        1.2110        0.6617        0.4955        0.1467        0.3907        0.3667        0.6212        1.1687        1.5897        1.4576        1.6497        1.7256        2.7400        2.2564        1.9319        1.4895        1.2812        0.8872        1.3444        1.3177        1.0936        1.0821        1.3614        1.5165        1.4153        1.6853        1.5143        2.0808        2.5520        2.4708        1.9376        1.7341        2.1016        2.7325        2.3005        1.6008        1.5693        1.3600        2.5649        2.4904        1.9035        1.2050        1.0136        1.2432        1.3539        1.3083        1.4074        1.4230        1.3320        1.4798        1.7886        1.4154        1.1681        1.3149        1.1626        0.8951        0.7932        0.6877        0.7243        0.8783        1.0029        1.0901        1.3024        2.6462        2.0276        1.9210        2.8391        2.2178        1.2321        1.2161        1.6786        3.0934        3.8478        4.3881        3.1116        1.8593        2.5630        2.0365        1.8877        2.6552        2.3134        3.0321        3.7127        2.8836        1.4899        2.1886        3.6450        5.0635        4.9003        4.4111        4.5761        4.8157        3.5077        2.5413        3.3735        4.9983        7.3900        7.6590        7.4619        7.9567        8.7716       11.1726        6.9635        7.0459        7.1800        6.7330       11.4743       10.9449       13.2597       13.9422       13.1252       15.9713       17.4343       16.6724       14.3027       12.5122       13.7787       13.6630       10.9946        9.0113        7.2972        6.8555        9.0595        9.1611        9.3981       10.7619        9.3832       10.7671       10.5754       10.4997       14.8176       18.5915       11.4088       12.5249       11.8944       11.2330       11.1219       10.6301       10.9651       10.1539       10.0707       10.0968        9.7519        9.6229       10.5087       11.0093       10.9358       11.1513       15.1629       17.3169       14.0233       19.0800       27.8329       29.8285       25.4998       21.9834       22.1221       24.3343       25.5322       28.1091       28.5559       29.4532       32.3150       29.4024       29.9945       31.1833       34.4573       34.5146       34.9210       37.6213       38.8275       48.2448       50.7647       47.0362        0.0000       40.1186       38.1964       36.5138       35.8698       34.6352       35.5457        0.0000        0.0000        0.0000        0.0000        0.0000        0.0000        0.0000        0.0000        0.0000        0.0000        0.0000        0.0000        0.0000        0.0000        0.0000        0.0000        0.0000        0.0000        0.0000        0.0000        0.0000        0.0000        0.0000        0.0000        0.0000        0.0000        0.0000        0.0000
        0.0000        0.0000        0.0000        0.0000        0.0000        0.0000        0.0000        0.0000        0.0000        0.0000        0.0000        0.0000        0.0000       17.1190       15.0655       13.0742       15.6461       15.6314       10.2906        9.0008       10.0512        9.2582       10.3973       10.0754        3.0650        4.6708        2.4244        1.1468        1.8286        1.7958        5.0537        2.7849        2.4020        2.8089        2.3305        2.9021        2.0676        2.4257        1.6267        1.0823        0.6704        0.3504        0.3601        0.1407        0.1445        0.1421        0.1354        0.6189        0.6552        0.9534        0.6662        1.1746        1.1769        1.3537        1.5722        1.2654        1.0213        2.0635        2.0110        2.0922        1.7415        1.0097        0.6841        0.8820        1.0420        1.2276        1.5523        2.0272        3.2725        3.0601        2.7438        3.5227        2.9150        2.4098        2.1902        1.6970        1.4788        1.9029        3.1505        3.0024        2.2169        1.6113        1.3530        1.4324        1.5019        1.8163        1.7626        2.6085        1.8978        1.8404        1.4413        1.0597        0.9497        0.9158        1.1157        0.9790        0.9562        0.7777        0.8297        0.8380        0.9587        1.0408        1.0531        1.6095        1.4806        1.5684        2.5703        2.4337        1.4085        1.5263        1.8754        4.1454        4.9444        4.7755        5.8866        5.8987        4.5442        3.7334        3.2438        3.5886        3.7557        4.0323        2.4218        3.0438        3.6945        4.0145        5.0380        3.6705        2.8817        3.1853        3.8057        4.3703        3.2828        3.3557        2.7140        4.0142        6.7057        8.9175        8.8379        9.3552        8.5052        9.0586        9.8049       11.6058        7.5648        7.6210        9.0513       10.4821       12.6668       14.5213       13.9489       14.2056       16.5530       17.5943       16.5366       12.5365       13.4526       14.3672       11.4566        9.0554        7.6941        8.1355        9.1558        8.5451        9.9578        8.4849       10.0016       10.1068       16.7316        9.7135        9.6161       11.1219       10.8273       10.6191       11.0983       10.7988       10.7941       10.5517       10.2624        8.8902        8.6904        8.7253       10.3535        9.8111       10.3539       11.9393       13.1390       13.1132       12.9612       14.4566       12.4355       17.4241       21.1392       20.3175       21.9151       20.5676       26.7076       27.8105       25.5850       27.7008       27.3556       28.1912       29.1880       28.5338       29.9284       31.0324       36.5437       34.1474       36.1890       36.7014       38.7745       44.0573       45.9846        0.0000        0.0000        0.0000        0.0000        0.0000        0.0000        0.0000        0.0000        0.0000        0.0000        0.0000        0.0000        0.0000        0.0000        0.0000        0.0000        0.0000        0.0000        0.0000        0.0000        0.0000        0.0000        0.0000        0.0000        0.0000        0.0000        0.0000        0.0000        0.0000        0.0000        0.0000        0.0000        0.0000        0.0000        0.0000        0.0000
        0.0000        0.0000        0.0000        0.0000        0.0000        0.0000        0.0000        0.0000        0.0000       28.5940        0.0000        0.0000       20.2217       18.2753       16.4859       16.0249       19.5983       15.1694       14.7472       13.4717       12.2160       13.4894       12.0878        6.0948        6.0035        5.2828        3.9728        4.0041        5.3252        1.8084        2.2675        1.4508        1.4996        1.6287        1.5046        1.6391        1.4262        1.1679        1.0077        0.6031        2.0833        1.0126        0.5442        0.1377        0.1399        0.2636        0.2423        0.5071        0.4746        0.5142        0.4658        0.7886        1.1386        1.2695        1.0778        0.9817        1.1009        1.0038        1.6487        1.4838        1.6034        1.7479        1.7128        1.5768        1.3355        1.0873        1.5937        2.7050        3.6499        3.9056        3.6170        3.5786        3.3528        4.1158        4.0777        2.7397        2.3910        2.0076        1.3830        1.8943        1.4167        1.0366        1.0864        1.6415        1.7594        1.7629        1.8338        2.0667        2.0169        1.6791        1.3917        1.0373        1.0176        1.1357        1.0140        0.8923        0.8120        0.6297        0.5654        0.6286        0.6909        0.7208        0.6430        0.5519        0.6023        0.7828        1.0958        1.3187        1.4867        1.7030        2.0292        4.0290        4.8447        4.6456        4.8183        3.7820        2.7952        2.1720        1.7588        1.8111        1.7367        2.0630        2.8454        2.6265        1.9523        1.4025        1.8243        2.0475        1.9289        1.6876        2.4322        3.2617        1.8896        3.0102        3.4041        5.8019        5.9244        5.6451        4.0482        5.7987        6.0574        6.2063        9.0652       13.6019       14.3498       15.5052       14.7416       15.2418       17.5416       19.5309       21.6599       20.9014       18.9277       17.3349       16.5347       15.5993       15.3574       13.1443       11.2992       40.5691       65.5898        8.7346        7.6141        5.2410        5.2491        7.2417        7.6725        7.9122        9.8900        9.6099        9.2684       10.1957       11.7163       12.3641       13.0686       13.3144       13.2919       13.4818       11.7148       11.6937       10.7335       11.2491       12.2072       12.4024       13.4582       13.9607       14.3882       13.0153       13.6362       11.6086       11.6227       14.8137       15.9087       16.7686       18.9299       27.1431       26.1768       27.0989       34.9073       30.4809       26.4519       28.6212       28.0999       29.6750       33.9682       30.7149       35.7092       40.2011       42.3576       45.1548       44.2872       42.4377        0.0000        0.0000        0.0000        0.0000        0.0000        0.0000        0.0000        0.0000        0.0000        0.0000        0.0000        0.0000        0.0000        0.0000        0.0000        0.0000        0.0000        0.0000        0.0000        0.0000        0.0000        0.0000        0.0000        0.0000        0.0000        0.0000        0.0000        0.0000        0.0000        0.0000        0.0000        0.0000        0.0000        0.0000        0.0000        0.0000        0.0000
        0.0000        0.0000        0.0000        0.0000        0.0000       51.8840       41.4670       31.9184       28.5658       23.4000       18.3745       20.0634       21.7142       17.8338       18.3746       16.9420       17.1471       14.3246       11.4629        8.1943        7.4514        6.4366        6.5447        7.3684        6.5924        9.2821        8.7716        8.2079        9.5830        6.3536        2.1025        1.4577        1.1252        1.0893        1.0383        1.1345        1.1468        1.1538        1.0253        0.9156        0.8018        0.9467        1.6974        0.4025        0.1329        0.1295        0.1223        0.4180        0.3914        0.3551        0.3571        0.4734        0.4999        0.9627        0.8471        0.7791        0.5616        0.4358        0.5519        0.7853        0.7566        1.2762        2.4889        3.2640        3.0951        2.8561        2.0839        4.9395        5.9973        6.1651        4.6410        3.8111        3.6640        4.1810        3.9963        3.0480        3.3174        3.6780        2.5845        1.5075        1.4399        1.5485        1.7769        2.6106        2.4532        2.4439        2.7437        2.7601        2.3693        3.0341        2.7403        1.6608        1.7539        2.0797        1.9558        1.2571        1.0631        0.7530        0.5831        0.4111        0.4347        0.7153        0.6475        0.4320        0.5496        0.7269        0.9738        1.3239        1.7393        2.1229        2.5118        4.3504        4.2581        4.3791        3.9656        2.9235        1.7363        1.5395        1.0957        1.1546        1.0917        1.5692        1.7012        1.8702        1.4082        1.5410        2.0987        3.1184        4.3251        3.1465        2.1545        1.5908        1.9390        3.7124        4.2120        4.1022        4.6068        4.8319        4.4447        7.4256        7.4609        8.1925       10.0851       15.4754       15.3079       15.2087       13.3828       17.0413       16.1813       18.2390       16.0379       16.3721       14.9737       15.0491       19.6897       18.7126       15.9412       12.5383       11.4670        8.9931        8.9834       15.0860        9.3759        5.0898        5.3972        5.3453        5.5211        5.5162        6.6322        7.8109        7.1952        8.6966        9.0651       10.3016       11.1166       12.4454       14.1084       14.3665       12.5648       10.8847       10.4067       11.7297       12.8600       11.8499       11.7561       15.3557       13.7995       13.8331       14.4697       12.5386       12.4149       16.9400        0.0000        0.0000       18.3608       21.6862       23.9047       25.6808       29.2675       28.8891       26.1049       28.2666       28.3112       31.0136       35.5070       35.8367       46.1427       43.3734       44.2018       45.7760       45.8638        0.0000        0.0000        0.0000        0.0000        0.0000        0.0000        0.0000        0.0000        0.0000        0.0000        0.0000        0.0000        0.0000        0.0000        0.0000        0.0000        0.0000        0.0000        0.0000        0.0000        0.0000        0.0000        0.0000        0.0000        0.0000        0.0000        0.0000        0.0000        0.0000        0.0000        0.0000        0.0000        0.0000        0.0000        0.0000        0.0000        0.0000        0.0000
        0.0000        0.0000        0.0000        0.0000       50.4994       54.5921       36.4255       26.9228       20.5581       17.4160       17.1279       18.8860       17.8634       20.2962       24.9436       18.6439       19.6766       13.4271       12.1213        7.7473        7.0007        5.6974        4.7680        5.0119        5.1669        4.9695        4.3827        7.4318        9.3274        8.2453        4.6415        2.4071        1.2150        0.8717        0.9714        0.9280        0.8882        0.8277        0.7412        0.4673        0.9444        2.4811        1.4392        0.4479        0.4147        0.2068        0.1060        0.3616        0.3382        0.3041        0.2587        0.4439        0.4738        0.3936        0.2188        0.1570        0.1838        0.1475        0.1924        0.4857        0.6712        0.5750        0.7506        1.7857        3.6032        2.9163        3.1884        5.5529        4.3607        3.4038        3.4442        3.4879        2.8954        3.9360        4.1411        4.8365        7.1233        6.8265        4.1537        2.4453        2.0415        1.9569        2.3194        2.2295        3.5486        2.7628        2.5159        2.5566        3.1287        3.7060        2.7057        2.6472        2.8430        3.1301        2.6611        1.9292        1.4998        1.2203        1.2837        0.6804        0.4442        0.3643        0.3490        0.5914        0.6190        0.9170        1.1973        2.0466        2.5734        3.4088        3.3751        2.6302        3.7034        4.9406        3.9061        2.5762        1.4698        1.3493        1.3389        1.5777        2.3380        3.2750        2.9455        1.7078        1.4265        1.9055        2.9412        3.1070        2.7612        2.3689        2.0422        2.6787        2.9960        3.1769        4.6299        4.9823        5.1995        6.0020        8.2362       10.6445       11.4117       10.8023       10.8251       12.9508       13.1131       14.5681       13.1954       15.0552       19.0730       14.4112       14.6784       15.4723       16.1662       18.5142       22.6023       21.9086       19.8634       43.0793       36.0628        8.1702        7.9176        9.4186        6.9734        5.9548        6.0607        6.7074        7.6999        6.5153        6.5591       35.1852       35.0023        7.6698        8.1411        8.8742       10.5138       14.3581       15.3998       14.3186       13.2636       12.2826       10.5350       10.8032       11.0259       10.9748       11.3186       12.4707       12.1604       12.3466       11.8668       13.3652       12.5927        0.0000        0.0000        0.0000       21.6320       22.7605       27.9474       28.3976       27.0105       25.9875       28.1322       29.1630       28.7275       29.0660       33.5621       36.4913       35.8233       40.9818        0.0000        0.0000        0.0000        0.0000        0.0000        0.0000        0.0000        0.0000        0.0000        0.0000        0.0000        0.0000        0.0000        0.0000        0.0000        0.0000        0.0000        0.0000        0.0000        0.0000        0.0000        0.0000        0.0000        0.0000        0.0000        0.0000        0.0000        0.0000        0.0000        0.0000        0.0000        0.0000        0.0000        0.0000        0.0000        0.0000        0.0000        0.0000        0.0000        0.0000        0.0000
        0.0000        0.0000       75.2608       58.0814       43.5083       27.2222       22.8041       21.7297       18.3082       14.7402       14.5651       16.0255       15.8972       14.3680       16.3666       15.8871       11.5605       11.5618       11.0596       10.1775        7.5110        5.5666        3.7880        4.4633        4.8001        4.1213        4.0225        4.8739        4.7754        3.4977        2.6570        2.0018        1.6634        1.0383        0.7671        0.8158        0.7503        0.6782        0.5993        0.3713        0.4068        0.7068        0.7299        0.7913        0.4903        0.1640        0.0809        0.3172        0.3340        0.2672        0.2265        0.4270        0.4732        0.2400        0.1760        0.1108        0.2273        0.2969        0.1654        0.4523        0.5513        1.1081        0.9686        1.7653        2.7604        4.7263        4.2074        3.9940        3.3880        3.0979        3.1866        4.1108        4.7791        5.6954        6.2883        8.9483        9.4706       10.8225        6.2792        4.5357        3.9536        4.1854        3.9497        3.8042        5.3586        5.4743        4.9150        3.3511        2.9864        3.2772        3.6044        3.3230        2.9106        2.6777        2.9990        2.3293        2.0987        1.8563        1.7232        1.3475        0.7800        0.4724        0.7156        1.4238        1.3110        1.5582        1.8838        2.2081        1.9967        2.2064        1.5577        1.7043        1.4263        1.2644        0.8929        0.6708        0.6783        0.9901        1.0926        1.5048        1.1318        1.4683        2.2322        2.4919        1.6643        2.4967        3.3634        3.9882        1.8386        1.5407        2.9574        3.4100        3.1999        2.6091        3.7024        3.6252        4.3152        5.9752        7.2082        9.8470       10.9772       12.0446       13.5181       12.3851       11.0091       13.3924       14.8639       13.4334       12.9699       13.9752       15.3020       14.7544       15.7260       19.2403       23.2849       21.5448       20.6486       16.3453       11.2809        8.5899        8.1931        7.9982        7.0001        6.9186        6.6002        6.5594        7.8891        7.9572        7.9009       27.8004        6.5864        7.6230        7.9277        8.9028       13.5527       15.3756       13.2622       10.6484       10.9771       12.3038       13.3665       12.3238       10.7037       10.0093       10.1909       12.1743       12.5144        9.9327       11.4983       13.8120        0.0000        0.0000        0.0000       24.5147       30.9424       25.8899       30.4025       27.8588       23.3916       24.0802       24.4621       23.9931       23.2313       27.1866       30.2417       35.1239       33.2953        0.0000        0.0000        0.0000        0.0000        0.0000        0.0000        0.0000        0.0000        0.0000        0.0000        0.0000        0.0000        0.0000        0.0000        0.0000        0.0000        0.0000        0.0000        0.0000        0.0000        0.0000        0.0000        0.0000        0.0000        0.0000        0.0000        0.0000        0.0000        0.0000        0.0000        0.0000        0.0000        0.0000        0.0000        0.0000        0.0000        0.0000        0.0000        0.0000        0.0000        0.0000        0.0000
        0.0000       70.3234       44.1576       33.1045       24.6756       20.0085       22.4440       27.6851       20.9145       15.7859       14.1105       16.4492       14.0191       20.3739       28.2917       25.0517       14.4716       11.3909       13.7050       10.5104        4.8912        3.6972        3.0781        3.2400        3.6264        3.5143        4.5504        5.6733        2.8770        2.4343        2.1635        1.5371        1.0966        0.7911        3.0598        1.1533        0.3973        0.3431        0.2962        0.1119        1.4018        1.0289        0.3236        0.4645        0.6213        0.2972        0.2713        0.4792        0.7975        1.0086        0.6020        0.5546        0.3270        0.2294        0.1398        0.0149        0.2424        0.4667        0.4655        1.2366        1.7147        1.6467        1.0430        3.6142        4.3423        5.0570        4.9074        4.8364        4.0994        2.8676        2.6776        3.4476        5.3600        5.9618        5.9178        3.4127        3.0352        2.6594        3.3230        3.9615        4.9753        4.0909        3.7824        4.1601        5.0534        5.7772        4.4755        4.3227        3.9646        3.5017        3.5380        4.2311        4.2802        4.9088        4.4487        2.8138        2.1832        2.7114        2.4803        2.2412        1.8957        1.5651        1.2471        1.4868        2.0239        2.3187        2.1549        1.5971        1.6860        2.6142        2.9971        1.6456        1.2224        0.5109        0.4764        0.4249        0.5640        1.2486        2.0009        2.2692        2.2426        1.6336        1.4172        1.9286        1.8822        1.8550        3.2602        4.5678        2.7991       15.8543       13.8901        4.2484        4.5275       14.4592       15.7544        8.6776        9.2711       13.8960       18.0679       20.1412       18.7608       19.2998       19.7794       20.5950       16.1456       13.9837       11.1820       11.7005       12.0304       11.2855       11.6956        8.6222       11.4710       17.6410       20.3721       15.7078       14.0557       12.2262       12.1797       14.3031       14.1876       14.0195       12.8479        9.6163        8.8423        7.8982       10.7065        9.4979        8.6193        7.9848        7.6339        7.3230        7.7728        8.5769       10.2069       11.1303        9.1378        9.0561        9.9560       35.2898       37.1864       10.4250       10.6375        9.2879       11.7419       14.7838       17.4376       34.4650        0.0000        0.0000        0.0000        0.0000       16.1896       19.8063       23.5861       24.9965       25.0991       22.3452       20.0232       23.2085       21.4439       22.4021       23.7801       31.1563       34.2199       36.2107        0.0000        0.0000        0.0000        0.0000        0.0000        0.0000        0.0000        0.0000        0.0000        0.0000        0.0000        0.0000        0.0000        0.0000        0.0000        0.0000        0.0000        0.0000        0.0000        0.0000        0.0000        0.0000        0.0000        0.0000        0.0000        0.0000        0.0000        0.0000        0.0000        0.0000        0.0000        0.0000        0.0000        0.0000        0.0000        0.0000        0.0000        0.0000        0.0000        0.0000        0.0000        0.0000        0.0000
        0.0000       26.1823       18.0090       17.3815       18.3188       14.1282       12.0165       19.4532       21.1539       14.6678       10.7374       15.3280       24.3151       32.1591       21.7571       13.6730        8.0379        3.9835        3.4352        3.3785        3.0514        2.8547        2.7570        2.5640        2.6586        2.6730        2.9651        2.0999        1.3484        1.0497        1.2245        1.2660        2.4193        0.8107        1.0507        2.2000        1.0764        0.2449        0.2433        0.2381        0.1267        0.0431        0.0426        0.5349        0.5344        0.5486        0.6163        0.9351        0.9740        0.7484        0.7970        0.6058        0.5310        0.6770        0.5312        0.2030        0.1523        0.3390        1.3036        2.5152        1.9868        2.8364        2.7109        3.5986        4.2179        3.5296        3.3086        3.5934        4.2933        5.4638        4.1820        3.8826        4.1408        3.8565        3.3364        2.9678        3.0973        3.3531        3.4769        3.5584        3.5674        3.0077        4.0960        4.9077        5.8505        5.3318        5.4145        6.7857        6.3593        5.2710        4.7875        4.9664        5.6707        6.7618        5.1351        3.0954        2.9909        3.0102        3.0426        3.6083        2.4924        1.9541        1.6250        2.4980        1.9919        1.8631        1.5452        1.2831        1.3687        1.4620        1.5116        2.2888        2.1580        1.3235        1.2868        1.1476        1.4096        2.1248        3.6301        2.7620        2.8200        1.9873        1.9687       10.4341       13.0158       28.1551       15.8617        5.0178        3.8179       12.9355       16.9794        4.3770        5.7386       17.2194       18.1535        9.0100       13.4748       18.7057       20.0556       22.6565       24.5880       25.6822       26.0507       29.5091       21.5664       14.8230       12.7596       12.4098       11.1075       10.2685        9.8709       11.6324       14.7512       18.3142       18.0172       13.0790       10.9522       10.8894       11.1843       15.6679       18.3257       18.5393       16.9443       11.4943       10.3758       10.0056       11.1443        8.7485        8.9972        8.5808        8.0080        7.3311        7.6305        8.8587       10.6122        9.3589        8.1909        7.9997        8.7773       32.1315       35.6326        9.7629       13.7575       14.2954       12.5224       17.1476        0.0000        0.0000        0.0000        0.0000        0.0000       14.2775       16.2030       19.9172       28.7066       28.5181       26.1355       20.6982       15.6192       20.2712       21.0453       22.5424       25.5295       32.7882        0.0000        0.0000        0.0000        0.0000        0.0000        0.0000        0.0000        0.0000        0.0000        0.0000        0.0000        0.0000        0.0000        0.0000        0.0000        0.0000        0.0000        0.0000        0.0000        0.0000        0.0000        0.0000        0.0000        0.0000        0.0000        0.0000        0.0000        0.0000        0.0000        0.0000        0.0000        0.0000        0.0000        0.0000        0.0000        0.0000        0.0000        0.0000        0.0000        0.0000        0.0000        0.0000        0.0000        0.0000        0.0000
       24.5875       14.2157       12.0411       15.7338       11.9911       12.3607       15.7543       17.1108       13.3002       10.6771        7.7621       22.4547       30.1647       16.3230        8.3080        4.5725        4.1264        3.8721        3.0777        3.0369        2.9756        2.8641        2.9452        2.7347        2.5171        2.4938        2.3845        1.5340        1.3251        1.4537        1.3272        1.4127        0.8039        0.5712        0.6834        1.4699        2.4699        2.1636        1.6626        0.6077        0.1682        0.0853        0.4441        0.5954        1.3320        0.7759        0.7329        1.1330        0.5778        0.9020        0.8275        0.6532        0.7679        0.3702        0.2333        0.3082        0.8070        1.9717        2.1998        5.1647        9.2794        1.9315        1.8494        2.2758        1.8629        1.9129        1.7123        2.5637        4.1797        4.1681        3.7516        3.8226        3.0692        3.1523        3.2201        4.3382        3.9978        5.3468        7.7940        5.3704        5.8972        6.0206        6.5520        3.8807        4.9454        3.6446        4.7854        6.3761        4.5401        3.3751        3.5243        3.6062        3.6551        4.0321        4.3880        3.5008        2.9853        3.1050        3.4550        3.2676        2.5589        3.0735        2.6272        2.4609        2.4207        2.4407        2.5126        4.0379        8.4116        1.7621        1.5958        1.1173        0.5119        0.6184        1.3424        2.0718        2.1798        1.7658        3.3939        3.4783        3.5113        3.2441        3.5119        3.7996        4.5318        5.9477        6.6727       10.0125       11.1237        3.8826        2.8315        4.3806        6.9652       11.9113       14.7255        9.7711       17.9239       19.0107       20.1917       21.0918       51.2905       18.8324       20.4140       18.3217       18.3577       21.3025       17.7994       13.9559       11.1970       10.2639       12.7037       14.4257       13.7110       16.6678       17.0462       10.7333        8.3988        9.5763       11.6885       17.5000       19.4796       20.5033       19.1069       12.0750       10.7647        9.7831        9.4045        9.5320        9.0056        8.5050        8.1671        7.6157        7.1034        6.9396        6.9334        7.2315        7.2116        7.4119        8.2388        8.6656        8.9588        9.5740        9.7765       11.9861       14.4042        0.0000        0.0000        0.0000        0.0000        0.0000        0.0000       14.7207       14.1028       15.6536       18.6472       17.5512       16.3823       14.3280       16.1902       21.0542       21.8496        0.0000        0.0000        0.0000        0.0000        0.0000        0.0000        0.0000        0.0000        0.0000        0.0000        0.0000        0.0000        0.0000        0.0000        0.0000        0.0000        0.0000        0.0000        0.0000        0.0000        0.0000        0.0000        0.0000        0.0000        0.0000        0.0000        0.0000        0.0000        0.0000        0.0000        0.0000        0.0000        0.0000        0.0000        0.0000        0.0000        0.0000        0.0000        0.0000        0.0000        0.0000        0.0000        0.0000        0.0000        0.0000        0.0000        0.0000        0.0000
       15.3157       10.9019       12.0194       12.0899       10.6856       13.1649       13.8297       15.2334       19.4772        9.6638       13.0197       19.7773        8.6823        4.9306        4.2818        3.6565        3.2662        3.3406        3.1716        3.7225        3.8079        3.6320        3.7090        2.9805        2.7172        2.5132        2.4682        1.6085        1.7220        1.6790        2.1658        1.9012        0.9877        0.8858        0.8608        1.2673        1.4647        1.4110        1.0581        0.7356        0.4711        0.0409        0.3987        0.4807        0.7113        1.0930        0.9051        0.9547        0.4388        0.3202        0.4470        0.2879        0.4563        0.3037        0.1975        0.5792        0.7103        0.8971        0.9054        1.6092        1.1764        1.1837        1.8130        1.9535        1.4512        2.1888        2.9404        5.4455        5.7591        6.5583        6.3054        8.0851        9.2054        7.5233        4.8185        6.0351        8.9915        7.2734        5.7090        4.0565        3.3169        4.3849        3.4251        2.5982        3.5351        3.4574        2.9773        4.2081        3.7251        3.8958        5.5973        4.2880        3.9327        3.8021        4.2841        3.5734        2.8523        2.7058        3.2620        3.5286        2.7213        2.6626        2.7992        3.0711        3.2813        3.6582        3.2518        3.2072        8.3757        7.4536        2.4308        1.7124        1.2952        1.1986        0.8487        0.7023        0.6532        0.7203        1.5560        1.8165        1.9991       40.2511       18.8473        2.9242        2.2424        2.4910        3.2881       24.2180       29.4095        5.2572        4.5404        8.1391        9.8163       11.5005       10.3444        8.8424       12.3827       12.7638       12.7514       14.4886       63.8717       16.4452       14.5282       12.1068       14.4899       17.7675       16.0719       11.9710        8.8461        9.4444        9.4615        9.7898       12.1356       15.0247       12.5121       10.7583       10.3789        9.4825       11.7601       17.2639       19.3099       23.5201       18.2163       13.6954       12.8285       11.5578       10.7191       10.7011       10.0681        9.1714        8.7749        7.8199        7.7889        9.1817        6.7786        6.7491        6.6214        6.7844        8.4893        9.2539        9.5185       10.6132        9.4581       12.0554        0.0000        0.0000        0.0000        0.0000        0.0000        0.0000        7.5900       14.2729       14.2483       15.9374       16.6249       17.9135       14.3328       13.9389       15.8020       19.6823       19.4437        0.0000        0.0000        0.0000        0.0000        0.0000        0.0000        0.0000        0.0000        0.0000        0.0000        0.0000        0.0000        0.0000        0.0000        0.0000        0.0000        0.0000        0.0000        0.0000        0.0000        0.0000        0.0000        0.0000        0.0000        0.0000        0.0000        0.0000        0.0000        0.0000        0.0000        0.0000        0.0000        0.0000        0.0000        0.0000        0.0000        0.0000        0.0000        0.0000        0.0000        0.0000        0.0000        0.0000        0.0000        0.0000        0.0000        0.0000        0.0000
       17.5816       12.8393       15.3507       14.8381       11.1394        8.4714       12.6369       18.1856       20.3128       23.5059       20.7900        6.4867        5.9805        5.2921        3.3205        3.4405        3.1458        3.1601        3.8317        4.0433        3.8439        4.4021        5.7328        4.2391        3.4199        3.2535        3.1398        2.0034        2.1221        1.9424        1.7752        0.3573        0.3201        0.2791        0.2309        0.5438        1.6701        2.6021        2.0203        0.9091        1.0836        0.5326        1.0417        1.0676        0.9698        0.9497        1.0146        1.1358        0.9927        1.3593        0.7325        0.5434        0.3832        0.9045        0.6464        1.9050        2.2952        2.7215        3.3483        3.5652        3.4282        5.6044        6.3616        3.6080        3.2947        3.6049        3.1504        2.6113        3.1851        4.3720        3.6315        3.8036        3.6289        3.2117        2.6301        4.8970        5.1278        3.2952        3.1299        4.3790        4.6346        3.7256        3.4308        4.8077        4.3456        5.2947        5.7913        6.1736        4.7299        3.1818        3.3791        2.7692        3.2108        3.2137        3.8968        3.6684        3.0934        3.2520        4.0282        4.0084        4.2093        3.4593        3.7138        4.6893        5.3992        4.8745        4.6337        3.7012        3.7896        3.4037        3.2666        3.4480        3.1108        2.0246        1.6957        1.2610        1.0264        1.1316        1.4386        1.0294        0.5162        4.0736        1.7609        2.0230        2.3887        3.0251        2.7869        4.2871        7.5206        4.5388        5.7260        8.5214        6.5306       11.4721       10.5618        7.9523        9.4849       10.1869       11.3871       13.5165       15.3620       16.7983       17.4697       18.4303       17.0819       17.3945       16.4165       13.8696        9.1580       11.0682       10.9018        9.5133       10.8750       10.0126       13.1256        9.2936        8.2655       10.1432       12.4055       19.9493       21.7553       24.9359       18.5149       14.4381       14.0290       12.8533       12.5806       13.5594       13.4452       11.3493       10.2836        7.9398        7.1598        6.7131        6.1131        5.4604        5.9951        5.7932        6.9375        8.6483       12.6265       10.8604        0.0000        0.0000        0.0000        0.0000        0.0000        0.0000        0.0000        0.0000       12.3600       16.2833       15.2396       14.8372       17.1842       14.9100        0.0000        6.6900        8.0700       10.6800        8.7900        0.0000        0.0000        0.0000        0.0000        0.0000        0.0000        0.0000        0.0000        0.0000        0.0000        0.0000        0.0000        0.0000        0.0000        0.0000        0.0000        0.0000        0.0000        0.0000        0.0000        0.0000        0.0000        0.0000        0.0000        0.0000        0.0000        0.0000        0.0000        0.0000        0.0000        0.0000        0.0000        0.0000        0.0000        0.0000        0.0000        0.0000        0.0000        0.0000        0.0000        0.0000        0.0000        0.0000        0.0000        0.0000        0.0000        0.0000        0.0000
       12.5477       13.7679       13.8026       14.6837        9.0485        8.8202        7.9367       15.8846       13.5779       17.6695        9.2575        4.9534        4.5082        3.7037        3.3606        2.8273        2.4696        2.1540        2.1019        2.5964        2.6250        2.7394        2.9436        2.9737        3.1753        3.3083        3.4184        2.2170        2.2818        2.2292        2.0518        0.4153        0.5085        1.4533        0.3934        0.6479        0.7936        2.2299        2.1278        1.6108        1.6795        1.6444        1.1373        0.9515        0.5651        0.6967        0.4823        1.4497        1.8627        1.8039        1.6407        1.0586        0.6862        1.1386        0.7703        0.9969        1.3900        1.6979        2.3911        5.2222        4.6233        4.3486        4.6526        2.8224        2.3097        2.4995        2.7061        2.5971        3.0427        2.8545        2.7918        3.1351        4.3868        4.8779        1.9769        2.5154        3.5308        5.3918        6.5407        7.8235        7.8088        5.0067        3.9878        3.8503        5.5053        8.5294        8.2330        8.4014        6.7367        4.8082        4.3069        2.7111        2.8698        3.3798        2.9982        3.3193        2.7264        2.4427        3.4647        4.2973        4.5986        3.7310        3.8806        5.1707        6.5795        6.7883        5.9577        4.5993        4.2449        3.8458        3.9863        4.0610        4.0863        4.2195        2.8923        1.7019        1.2085        1.1249        1.5885        1.3307        1.4092        1.1239        1.1532        1.7746        2.9273        3.5242        3.1240        3.8413        6.3366        5.4454        6.2398        7.4469        6.4742       12.8587        6.8746        6.9824        8.3029       10.2074       11.3364       13.1393       17.6407       17.7678       14.1983       12.2775       13.1025       15.8581       13.2713       12.0655       13.4098       14.5645       14.4346       13.3987       11.5628        9.9376       12.6222        7.6067        8.0338        8.0838        9.9826       17.3114       21.4515       21.3210       19.6663       15.5165       14.1070       13.1728       12.6238       13.8412       12.9254       11.9298       11.3572        8.9591        9.2146        8.5817        7.3943        5.2887        4.8963        5.5358        6.4998        0.0000        0.0000        0.0000        0.0000        0.0000        0.0000        0.0000        0.0000        0.0000        0.0000        0.0000       13.0800       16.5005       15.4981       16.5998        0.0000        0.0000        0.0000        0.0000        0.0000        0.0000        0.0000        0.0000        0.0000        0.0000        0.0000        0.0000        0.0000        0.0000        0.0000        0.0000        0.0000        0.0000        0.0000        0.0000        0.0000        0.0000        0.0000        0.0000        0.0000        0.0000        0.0000        0.0000        0.0000        0.0000        0.0000        0.0000        0.0000        0.0000        0.0000        0.0000        0.0000        0.0000        0.0000        0.0000        0.0000        0.0000        0.0000        0.0000        0.0000        0.0000        0.0000        0.0000        0.0000        0.0000        0.0000        0.0000        0.0000        0.0000        0.0000
        0.0000        0.0000        8.6223        7.9406        0.0000        7.5088        6.7946        8.7568       10.5446        8.4329        7.5186       10.4774        4.3577        3.3525        3.4151        2.7992        2.0484        1.9173        2.1329        2.7685        2.7984        2.8757        3.1764        3.2129        3.3937        3.5986        3.7669        2.4643        2.5634        2.5308        3.5507        2.6507        1.8887        2.0785        0.6652        0.8169        1.0435        1.7190        2.5005        2.6463        1.8569        1.4710        0.8236        0.8286        1.1310        1.2471        0.7076        0.6235        2.3296        1.7243        0.9310        1.1803        0.9537        0.9904        0.5071        0.6775        1.1212        1.8827        2.5003        3.9869        3.5999        3.8091        5.0272        3.2156        1.8994        1.9456        2.1373        3.5771        5.7910        6.5125        8.9816       12.8276        7.5387        3.5245        2.7687        2.5946        2.9579        6.7671        9.2495        8.4768        8.7166        7.6583        7.9232        5.5941        6.1267        7.0394        3.9670        3.9740        3.1467        2.8710        2.9173        2.4827        2.7903        2.8223        2.7569        2.8054        4.3620        3.3661        3.0439        3.3940        4.5985        3.9584        4.2821        5.6601        6.4023        7.0308        6.4998        4.9071        4.6199        5.1012        5.3539        5.6325        5.7976        5.7742        5.1825        2.3535        1.7191        1.6242        2.0299        2.0067        1.5288        1.1211        1.4559        1.9351        2.0828        2.8439        3.2453        3.2612        4.6325        4.9917        4.3710        4.8491       18.9475        5.4128        5.3453        7.0815        8.5194       10.8288       11.6621       13.1286       14.7286       14.7712       11.2595        9.1309        9.5248       11.2745       11.4985       12.3023       13.2576       14.7273       15.0250       15.8228       11.1486       10.3941       12.4009        9.0070        7.9776        8.4720       10.3344       15.7913       19.1654       19.6490       20.5779       15.4465       14.6644       13.6330       13.6702       14.7921       15.1781       13.7138       12.7082       12.7321        9.9293        7.2117        5.7879        4.8458        4.9773        4.5763        5.9374        6.6210        0.0000        0.0000        8.9818        0.0000        0.0000        0.0000        0.0000        0.0000        0.0000       13.5000       14.1000       18.7272        0.0000        0.0000        0.0000        0.0000        0.0000        0.0000        0.0000        0.0000        0.0000        0.0000        0.0000        0.0000        0.0000        0.0000        0.0000        0.0000        0.0000        0.0000        0.0000        0.0000        0.0000        0.0000        0.0000        0.0000        0.0000        0.0000        0.0000        0.0000        0.0000        0.0000        0.0000        0.0000        0.0000        0.0000        0.0000        0.0000        0.0000        0.0000        0.0000        0.0000        0.0000        0.0000        0.0000        0.0000        0.0000        0.0000        0.0000        0.0000        0.0000        0.0000        0.0000        0.0000        0.0000        0.0000        0.0000        0.0000        0.0000
        0.0000        0.0000        0.0000        0.0000        0.0000       10.9483        6.5377        6.6365        6.9179        5.3228        6.0835        7.7265        5.2706        3.3926        2.9182        2.3710        2.0244        1.8990        1.9731        2.5094        2.6045        2.8441        3.2061        3.3694        3.7115        4.0374        4.4294        2.8017        3.0922        3.5131        3.1147        1.2734        1.9754        1.3059        1.2657        2.4275        2.9119        3.0555        3.3484        2.5600        1.6494        1.6383        1.0264        0.8614        2.0739        1.1822        1.1870        0.6255        0.7980        1.5907        1.3685        0.4576        1.3609        1.6808        3.2055        2.2970        2.6696        2.3480        3.2196        4.8616        3.4745        3.1233        2.3876        1.7335        4.1203        5.5233        3.8574        3.3559        4.0553        5.5740        5.4839       12.0544       12.0904        6.1957        3.0557        3.2295        3.1215        3.8078        5.1053        5.3259        5.5754        5.1283        7.7306        6.7166        5.6785        5.0306        5.8196        5.5069        4.6873        3.1634        2.8853        2.4776        2.4921        2.7060        2.8398        3.5207        4.2607        4.9695        4.3013        4.0628        5.0902        4.1476        4.4278        6.2559        6.5675        7.0436        7.1084        6.2082        5.5178        5.6119        6.4715        7.3907        7.1165        8.7406        8.5568        7.1675        4.3955        2.8079        2.5342        2.0397        1.9698        1.3567        1.4654        2.9447        3.1143        3.7018        3.9357        3.7817        6.1256        6.1530        6.3693        5.5254        5.1762        4.3732        6.4515        8.8064        9.5707       12.7218       14.4688       13.6446       11.7144       10.1128       10.1557        8.8256        7.9884        8.2682       10.2185       12.0974       12.0741       12.4555       13.7837       13.5961       11.4385       11.3992       15.3350       12.2949        9.0724        8.4381       10.1404       15.3697       17.4285       17.9927       17.4290       15.4770       14.3851       14.3171       14.1144       15.3182       13.7807       13.2875       11.9410       10.2589       11.2685        7.9047        6.6075        5.7696        5.3496        6.0842        5.8054        6.3078        6.8368        7.3636        7.8452        7.8615        0.0000        0.0000        0.0000        0.0000       17.1600       12.1200       12.5700       19.1925        0.0000        0.0000        0.0000        0.0000        0.0000        0.0000        0.0000        0.0000        0.0000        0.0000        0.0000        0.0000        0.0000        0.0000        0.0000        0.0000        0.0000        0.0000        0.0000        0.0000        0.0000        0.0000        0.0000        0.0000        0.0000        0.0000        0.0000        0.0000        0.0000        0.0000        0.0000        0.0000        0.0000        0.0000        0.0000        0.0000        0.0000        0.0000        0.0000        0.0000        0.0000        0.0000        0.0000        0.0000        0.0000        0.0000        0.0000        0.0000        0.0000        0.0000        0.0000        0.0000        0.0000        0.0000        0.0000        0.0000        0.0000
        0.0000        0.0000        0.0000        0.0000        0.0000        8.8897        6.8969        9.5686        9.7894       14.0519       13.3159        7.5402        2.4320        2.3807        1.8416        2.0427        2.0041        1.4206        1.4784        2.1376        2.2294        2.4719        2.8495        3.1526        3.5149        4.1175        4.3944        3.1535        3.5907        4.8538        3.4847        0.9911        1.2139        0.6974        0.6337        2.3961        2.5808        2.2903        2.7172        2.4059        3.1624        2.1798        1.7899        1.6113        1.3601        0.8743        1.0342        1.9042        0.2227        0.0085        1.7678        1.9781        3.1555        7.9009        9.6530        7.6331        8.8439        4.7404        4.0798        4.2170        5.5679        6.0111        3.9450        2.3973        4.3455        6.3764        8.2944        7.9117        8.2591        9.0730        7.2370        6.7216        8.6547        7.8884        7.5105        6.3568        3.7180        2.3299        2.4762        2.8346        2.3317        3.1319        3.7487        3.9121        3.8185        3.7200        5.1626        4.7855        4.3207        3.0088        2.6221        3.3138        2.5217        3.0431        3.9592        4.3958        3.4503        3.6775        4.3894        5.4138        6.3350        4.8118        5.0562        5.1790        5.7727        6.0779        6.0625        6.7562        7.0478        6.9379        8.2951       10.1678        9.6318        9.3523        8.7346        7.9306        6.5760        5.0119        4.4686        3.0923        3.8403        6.2019        6.1655        5.4540        4.0275        4.3167        5.6155        5.7390        3.6127        3.0471        8.7280        4.3206        6.0648        8.0354        8.6593       10.5826       10.9150       13.0866       13.5384       14.8251       14.3548       14.7919       11.2211        8.5364        9.2363        7.1514        8.1790       12.1525       10.8359       10.3689       11.3613        9.8619       11.6672       13.0899       12.0893       11.6437       10.8570       10.1325       10.5912       12.9372       13.9758       13.2640       13.1202       12.7275       12.5924       12.6156       12.7996       12.3545       11.1953       10.1652        9.5711        8.1845        7.6647        6.5545        5.4176        6.2088        5.9590        5.5053        5.8905        9.1867        8.5903        7.3326        8.7455       12.6680        0.0000        0.0000        0.0000       24.7152       24.0893       19.1820       19.8948       24.5015       25.4502        0.0000        0.0000        0.0000        0.0000        0.0000        0.0000        0.0000        0.0000        0.0000        0.0000        0.0000        0.0000        0.0000        0.0000        0.0000        0.0000        0.0000        0.0000        0.0000        0.0000        0.0000        0.0000        0.0000        0.0000        0.0000        0.0000        0.0000        0.0000        0.0000        0.0000        0.0000        0.0000        0.0000        0.0000        0.0000        0.0000        0.0000        0.0000        0.0000        0.0000        0.0000        0.0000        0.0000        0.0000        0.0000        0.0000        0.0000        0.0000        0.0000        0.0000        0.0000        0.0000        0.0000        0.0000        0.0000        0.0000
        0.0000        0.0000        0.0000        0.0000        0.0000        5.4552        4.9528        3.0584       18.2822       18.9017        9.9970        5.1145        6.6136        4.1073        2.1399        2.5605        2.9881        1.7804        1.9573        2.2412        2.3443        3.0711        3.6003        3.4403        3.8470        4.3945        4.9232        4.1463        5.1500        4.1328        3.8306        2.2197        1.6725        1.2274        0.5333        2.5027        2.2307        2.7212        3.6906        1.9377        1.1735        1.0349        1.5787        1.4550        0.5824        0.6789        1.3155        1.3211        0.6960        0.6183        0.7237        3.1470        7.9789        4.1390        2.5648        3.0838        3.0239        3.7407        2.3364        1.5041        2.2219        3.1077        5.8076        1.4268        2.2500        3.7811        5.1898        5.9096        4.8324        4.0975        5.5795        5.4340        6.6897        7.0306        7.7791        4.3761        3.8459        3.9756        3.0697        2.4320        2.4956        2.7426        3.0794        2.5879        4.2012        3.9642        5.0284        8.5258        7.5102        6.2689        6.2282        5.0118        3.7351        4.5510        5.0398        4.8057        4.8543        4.7616        4.5913        4.5590        5.1514        5.3482        5.3850        5.5306        6.7027        6.7869        7.0061        7.5388        7.7552        8.3975        9.2317       12.2013       12.6599       12.3512       10.6975        9.1010        8.0656        6.8707        5.5085        4.6050        5.3848        7.8203        7.6539        5.6271        4.4087        7.1082        8.7187        5.0403        3.6295       14.4757       16.1864        3.2677        3.7631        6.0486        7.4733        9.6632        8.9618        9.9345        8.7787       11.1120       10.7234       12.3657        9.3665        9.3200        7.6874        8.1706        8.4509        9.0241       11.3084       11.8367        9.0306       10.7972       11.9652       13.6132       12.4316       11.4691       10.2636       10.1824       11.5705       12.0523       12.6144       11.9008       12.2799       15.4083       12.9184       17.5557       19.1949       13.2407       13.3745       13.3063       10.4382        9.3660        8.1903        5.9783        4.7579        4.9666        5.1485        5.5350        6.1836        6.9504        6.6666        6.4317        9.7902       15.2819        0.0000        0.0000       20.9148       22.9546       23.6537       18.6037       19.8020       22.9619       23.4874       27.0084       26.2117       22.2241       23.4935       24.2877        0.0000        0.0000        0.0000        0.0000        0.0000        0.0000        0.0000        0.0000        0.0000        0.0000        0.0000        0.0000        0.0000        0.0000        0.0000        0.0000        0.0000        0.0000        0.0000        0.0000        0.0000        0.0000        0.0000        0.0000        0.0000        0.0000        0.0000        0.0000        0.0000        0.0000        0.0000        0.0000        0.0000        0.0000        0.0000        0.0000        0.0000        0.0000        0.0000        0.0000        0.0000        0.0000        0.0000        0.0000        0.0000        0.0000        0.0000        0.0000        0.0000        0.0000        0.0000
        0.0000        0.0000        0.0000        0.0000        5.4219        6.5700        3.9258       26.4403       38.7082       29.5643       14.8028        6.5669       13.2423        7.4644        5.0341        3.7401        3.2502        2.3049        3.5609        3.4187        3.7161        4.0362        4.3245        3.9495        4.6533        5.2424        4.9256        3.8496        5.5635        6.0861        4.7548        1.4104        1.4225        2.2110        1.3190        3.4904        2.5349        3.5491        2.7728        2.9498        1.4378        1.3369        2.1588        1.6788        1.5345        1.7573        1.1037        0.8106        1.6920        2.8318        4.0218        6.0960        5.6840        2.7558        1.5848        3.8685        4.4794        1.3731        0.7252        1.5151        3.4938        3.8835        9.0049        3.7785        3.1573        2.7972        4.1478        4.4807        4.2228        4.0362        5.8337        6.2242        5.4598        4.7785        6.5535        5.6259        6.0051        7.0040        4.6695        5.7060        5.7518        4.6884        2.7166        2.6920        3.4156        3.1132        5.4466        6.1568        4.3026        3.2025        4.4047        4.7504        4.4269        4.1714        4.9184        5.6377        5.4181        5.0556        5.1173        4.9553        5.5786        6.1684        5.7598        6.4063        6.7678        6.8613        7.5745        7.9329        8.1871        9.0781       10.0352       13.5316       13.7292       13.9594       12.9627        9.8511        8.2614        7.7172        8.2430        7.8374        7.8711        7.2228        4.5425        4.3699        4.9295       16.6719       26.5355       26.7462        6.5745        4.5623        3.9722        5.2032        6.2211        6.9717        8.1817       12.4259       12.8800       12.9584       11.3585       10.1439       10.3897       11.4034       11.2730       10.9639        9.4850       11.1103       12.0822       15.9791       12.1102       11.5447       12.0156       10.2104        9.8190       12.3912       10.9667        8.6461        9.1606        9.3219       10.7622       11.3568       11.6447       12.9167       15.1482       21.7269       18.5757       16.6989       19.3764       13.4862       15.0610       15.9387       11.7450        9.7615        8.2316        7.3027        7.0696        7.7083        6.2108        6.1777        6.6018        6.8493        6.3172        6.7878       10.0452       16.7036        0.0000       20.3240       21.2180       23.7414       24.2013       24.4860       19.7463       23.5732       25.0671       27.4155       28.8697       22.9671       23.7016       25.2292       31.6281        0.0000        0.0000        0.0000        0.0000        0.0000        0.0000        0.0000        0.0000        0.0000        0.0000        0.0000        0.0000        0.0000        0.0000        0.0000        0.0000        0.0000        0.0000        0.0000        0.0000        0.0000        0.0000        0.0000        0.0000        0.0000        0.0000        0.0000        0.0000        0.0000        0.0000        0.0000        0.0000        0.0000        0.0000        0.0000        0.0000        0.0000        0.0000        0.0000        0.0000        0.0000        0.0000        0.0000        0.0000        0.0000        0.0000        0.0000        0.0000        0.0000        0.0000
        0.0000        0.0000        0.0000        0.0000        6.7072        5.6679       18.6969       60.9813       41.0016       28.6216       10.7065       10.8386       11.6054        7.3625        7.1190        9.2937       13.0774       12.1321        9.4100        6.6273        6.2905        6.3112        5.4048        4.3207        5.2884        4.8902        5.7159        6.0211        3.9544        5.6253        5.7919        1.4820        0.9005        1.8837        2.8713        4.7799        3.8412        3.3373        1.7972        1.4913        1.0929        1.0031        0.9026        0.5625        1.6413        1.8761        3.6545        8.3782        7.1481        6.1435        5.2099        4.7466        4.9345        3.1426        2.3900        7.6860        6.2398        3.2724        2.0195        5.7089        8.1540        7.1790        4.2605        2.7493        3.6223        3.8358        3.9989        4.4359        6.5696        5.4214        4.1073        5.3908        5.9940        5.0792        5.4407        6.0350        4.6790        3.4642        4.8354        3.7262        3.6640        3.2273        3.3374        2.0623        2.0205        2.5904        3.1081        2.9622        2.9525        3.8432        2.7814        2.7997        3.7478        3.6865        4.7667        5.2527        6.0230        6.8300        6.0469        5.2783        5.7931        6.7912        6.3141        6.7458        6.9619        7.2410        8.4925       11.3831       12.7176        9.2097       10.1970       13.3250       13.6227       14.5393       12.6878       10.6913        8.9723        8.5880        7.7574        7.3371        8.3237        8.4512        5.3106        5.4408       11.3646        8.1218        4.9823        5.0252        4.4566        5.0538        5.7902        6.3937        6.9129        8.2556        9.5210       12.6111       14.3483       14.3698       10.6354       14.3634       12.4917        9.7015        9.3578       10.6184       14.4198       18.5154       11.5862       13.5286       25.3149       10.9950       16.7496       14.0651       12.5833       10.6893        9.8248        9.6505       12.2993       14.0553       15.6650       17.3133       16.9721       16.8470       14.7316       17.0146       14.4388       13.9457       15.7271       13.9357       12.8122       15.4427       13.8954       11.0770        9.7517        9.5111        9.7567        7.7334        8.1310        8.9817        9.7906        8.8331        7.6430        7.9256       11.0771       17.0705       19.5935       20.5684       20.8913       25.5520       26.6428       28.6515       22.6965       26.0255       27.0530       27.9755       28.8224       26.2638       25.2674       30.1832       35.4469        0.0000        0.0000        0.0000        0.0000        0.0000        0.0000        0.0000        0.0000        0.0000        0.0000        0.0000        0.0000        0.0000        0.0000        0.0000        0.0000        0.0000        0.0000        0.0000        0.0000        0.0000        0.0000        0.0000        0.0000        0.0000        0.0000        0.0000        0.0000        0.0000        0.0000        0.0000        0.0000        0.0000        0.0000        0.0000        0.0000        0.0000        0.0000        0.0000        0.0000        0.0000        0.0000        0.0000        0.0000        0.0000        0.0000        0.0000        0.0000        0.0000        0.0000
        0.0000        0.0000        0.0000        0.0000        6.3803       12.6243       65.2727       56.0410       20.1170       21.3003       14.9580       22.8726       26.1687       21.5255       24.7815       21.8258       39.0723       36.4404       57.4022       39.6976       35.0418       24.1179       15.0734       10.2338        6.1252        8.9051        8.9793        7.5139        7.6319        4.0694        3.7770        1.1937        2.8102        5.6094        4.3859        2.0506        1.9209        1.1667        0.5128        0.0796        0.1528        0.3515        0.7614        5.6234        5.0280        4.6488        6.9456        3.1544        2.4923        2.2329        5.3095       10.5512        6.8612        4.1335        6.3145        7.9195       11.0274        7.1631        9.1298       13.8760       10.4585        8.8551        8.5178        7.3022        8.2243        8.9659       10.4644        9.4224        9.4613       10.6863       12.1685       12.7254       11.4834       14.1791       12.2246        6.6321        5.8160        4.8828        5.3272        4.0611        5.3401        4.6002        4.8201        3.7086        3.9164        3.9729        2.6036        2.9403        2.7946        2.4888        3.3211        3.9100        3.7880        4.3112        4.3876        5.0363        6.0729        6.5641        5.9746        6.1381        6.0648        6.2399        6.9046        7.5152        6.8557        8.4040       10.8025       18.1493       18.5423       17.2631       10.3831       12.5256       12.7591       12.7769       11.0772       14.6736       11.3941       11.0765        8.5409        8.7039        8.7406        8.5815        7.1027        6.9690       11.2866        8.4245        6.9531        7.6059        7.3836        7.2966        7.2002        7.7589        8.0949        9.4823       10.3081        8.7702        9.0015        9.9403        9.0851       11.9746       12.1645       12.5643       12.0240       12.7586       12.3173       14.6248       16.9958       16.8148       18.2531       18.0825       19.2684       17.8023       17.5244       17.7746       12.6159       15.8199       16.3639       20.9973       23.0572       22.2480       22.3841       16.5197       13.8366       11.9781       12.4514       13.2253       15.7580       13.7474       12.1044       11.9629       12.9737       14.5592       14.5621       15.3109       14.5851       15.6227       17.8131       16.5870       14.5122       11.5310       13.0674       13.5419       17.0616       19.2711       20.7933       23.6781       28.9871       35.0719       35.1634       33.3470       33.0423       26.7676       27.4986       27.5699       28.0028       23.0249       24.9758       29.1730       35.8294        0.0000        0.0000        0.0000        0.0000        0.0000        0.0000        0.0000        0.0000        0.0000        0.0000        0.0000        0.0000        0.0000        0.0000        0.0000        0.0000        0.0000        0.0000        0.0000        0.0000        0.0000        0.0000        0.0000        0.0000        0.0000        0.0000        0.0000        0.0000        0.0000        0.0000        0.0000        0.0000        0.0000        0.0000        0.0000        0.0000        0.0000        0.0000        0.0000        0.0000        0.0000        0.0000        0.0000        0.0000        0.0000        0.0000        0.0000        0.0000        0.0000        0.0000
        0.0000        0.0000        0.0000        0.0000        0.0000        0.0000        0.0000        0.0000       17.0445       26.1622       17.4857        9.7969       10.3212       13.7387       13.6633       20.8662       28.9009       43.3742       48.6361       31.1987       24.7833       19.6237       16.4332       11.9727       10.8021        9.6207        8.9192       13.1745       13.5326        5.1641        4.5260        1.6306        3.2521        0.9795        1.7422        1.4104        1.5198        2.4007        1.1035        3.2308        4.8340        4.9395        6.8954        6.2713        4.2711        5.0827        2.4109        4.1830        4.8411        3.4540        6.9412       10.7813       10.5885        9.0392        7.7166        6.9827        8.2052        7.7555       13.4626       13.2711        5.1130        4.2010        5.0180        5.5911        7.6235        6.5806        7.2616        4.8176        6.7722        7.2922        8.0127        9.1291        8.9393       11.2851       11.6806        7.0711        5.8173        9.6201        9.3732        6.4770        8.0965        7.0735        6.6625        4.5047        4.3903        4.0911        3.7121        4.6347        4.6366        3.9759        4.8670        5.4920        4.5259        6.4145        5.8294        7.4707        6.5627        7.0747        6.5927        6.6063        8.7433        9.9388        7.4177        6.6762        6.6093        9.4251       11.4724       17.4719       14.9008       15.1559       11.5984       12.6912       12.4349       11.5563       11.6456       11.8021       11.2599       11.9988       11.5837        8.2953        7.4406        8.4930        8.6237        8.8282       11.9583       10.1580        9.2150        9.1927        9.2935        9.4576        8.9010        9.5678        9.4538       11.2887       10.5984        9.0048        9.2314        9.8795        8.5717       17.4895       16.3270       14.9626       12.0633       18.5547       14.9338       16.2505       16.0286       13.9363       14.0316       18.8634       20.0193       19.6343       20.7336       18.2399       15.4474       14.9174       18.0959       19.6637       22.8564       21.5180       20.9807       22.3360       20.0301       13.6998       14.0937       14.4737       16.4842       18.7802       19.7460       17.7614       16.6305       16.2123       19.3244       17.6979       18.5811       21.0909       24.2261       20.3682       17.0725       14.3843       14.4039       15.7295       17.7168       21.4282       23.3947       26.1363       27.1581       33.2355       34.4656       33.4062       34.3220       27.2770       26.6880       28.9991       30.0492       30.4676       28.4678        0.0000        0.0000        0.0000        0.0000        0.0000        0.0000        0.0000        0.0000        0.0000        0.0000        0.0000        0.0000        0.0000        0.0000        0.0000        0.0000        0.0000        0.0000        0.0000        0.0000        0.0000        0.0000        0.0000        0.0000        0.0000        0.0000        0.0000        0.0000        0.0000        0.0000        0.0000        0.0000        0.0000        0.0000        0.0000        0.0000        0.0000        0.0000        0.0000        0.0000        0.0000        0.0000        0.0000        0.0000        0.0000        0.0000        0.0000        0.0000        0.0000        0.0000        0.0000        0.0000
        0.0000        0.0000        0.0000        0.0000        0.0000        0.0000        0.0000        0.0000        0.0000        0.0000       14.0048       17.6255        8.5153       10.2387       23.9615       13.5372       24.2665       15.6681       26.3245       17.4643       24.7619       24.9515       25.4062       10.0034       13.5114        9.2563        8.3945        7.0537        8.0790        5.2827        5.5551        5.9654        2.0072        1.4107        1.9963        4.7289        5.8780        2.7286        1.1986        0.9359        1.8588        4.0858        4.1921        4.5762        8.7002        6.7289        8.9849       10.3542        6.9654        4.1056        4.7762        7.3338        7.2503        8.7492        5.0535        7.3531        6.0527        7.3028       19.1703        8.4460        4.5371        3.9729        4.7393        4.9858        5.2034        6.5326        6.8711        5.0422        4.8699        4.7411        6.6181        7.0116        7.0716        7.9189       11.2988        7.0953        5.9910        8.3628        9.0372        6.7373        6.5282        7.4602        7.9409        4.7137        3.8629        4.4305        5.4058        4.7096        4.7630        3.9358        4.3554        4.8465        3.7606        4.1866        6.3132        7.6374        7.9924        8.4478        8.5742        9.5212       11.5324       12.5576       11.4369        7.7766        7.5244        8.8025        9.3449       12.0049       13.8646       14.2207       12.6870       13.9372       14.6315       13.4362       10.2267       12.1532       13.7542       10.3372        8.7672        8.3091        8.2290        8.4003       10.9100       12.1046       13.3588       11.9799        9.7786       10.7290       10.2834       12.1069       12.2966       12.2324       12.4864       11.7084       11.2563       11.5492       11.2565       11.9983       10.3140       20.5162       18.6931       13.3630       11.2176       23.6924       21.5966       21.0349       22.0104       23.4131       24.4151       28.4156       21.9299       25.1730       22.3461       21.8117       17.8329       16.1304       16.7262       17.7906       18.0357       19.9645       22.5760       24.7586       25.3712       19.9876       20.5583       19.1713       21.2891       22.7908       24.4176       24.1515       23.2973       21.6698       24.1267       23.6565       24.9446       27.2797       27.7906       23.2541       20.5300       15.9724       15.4389       28.3621       19.8498       22.1531       30.1583       24.8874       24.1202       31.8981       32.8187       31.4843       30.6315       28.8121       31.7406       31.9897        0.0000        0.0000        0.0000        0.0000        0.0000        0.0000        0.0000        0.0000        0.0000        0.0000        0.0000        0.0000        0.0000        0.0000        0.0000        0.0000        0.0000        0.0000        0.0000        0.0000        0.0000        0.0000        0.0000        0.0000        0.0000        0.0000        0.0000        0.0000        0.0000        0.0000        0.0000        0.0000        0.0000        0.0000        0.0000        0.0000        0.0000        0.0000        0.0000        0.0000        0.0000        0.0000        0.0000        0.0000        0.0000        0.0000        0.0000        0.0000        0.0000        0.0000        0.0000        0.0000        0.0000        0.0000        0.0000
        0.0000        0.0000        0.0000        0.0000        0.0000        0.0000        0.0000        0.0000        0.0000        0.0000       24.8195       21.0938        4.2621        9.9444       40.0334       24.9448       17.7964       32.5990       34.2947       16.8767       15.1943       15.7762       22.6327       14.6572       15.4085       13.0116       12.9721       11.9317        9.8497        6.5208        6.6587        6.7680        7.4491        7.4712        2.7066        5.8293        4.1205        4.0649        3.5654        3.7324        3.9485        3.0757        2.0447        3.0253        3.9774        6.0006        6.8803        3.5142        3.5952        2.5944        3.8337        5.6234        4.3244        7.6883        9.5678       10.4317       15.5124       13.8484       16.5176       10.7112        5.0939        2.0430        4.7976        4.0273        3.7538        5.5764        4.6031        6.3167        6.3543        7.1437        7.3313        5.5116        7.2310        6.8494        6.4559        5.6297        6.4981        9.1777        8.5638        6.0671        6.1259        7.6387        6.8721        5.3084        4.9623        4.4744        3.7155        5.5717        5.4043        4.0326        4.4443        3.7988        3.9118        5.6806        7.3611        8.7440        8.9725        9.1472        9.9496       10.1392       10.9579       16.5338       17.1627       12.5520       15.3225       13.0424        9.6468       11.4500        9.4385        9.8090        9.6706       12.2239       11.5708       11.5720       10.5695       14.8161       18.8929       14.4240       11.0048        9.8244       10.6080        9.7184       11.0667       13.3658       14.8095       15.4643       13.9601       15.1038       14.3945       14.2369       15.3074       13.2996       14.1820       13.3715       12.8537       11.6687       11.8841       12.6737       12.5167       24.4556       20.6034       13.4555       18.0388       32.1799       26.7585       18.8936       19.4652       23.6666       24.9821       17.7455       15.6759       21.0921       21.4969       22.7403       22.9019       19.1439       19.3140       19.4464       16.7764       16.8814       19.0209       20.8330       23.7078       20.6591       19.7843       17.9601       19.6580       23.3215       22.9943       22.8860       20.1864       69.5644       42.0860       27.8903       26.7543       31.0684       32.0913       28.3671       24.4926       18.4282       17.9077       19.9139       21.7839       25.3985       25.9266       26.1173       23.1048       32.2070       32.5034       29.0874       30.2944       30.5598       32.3634        0.0000        0.0000        0.0000        0.0000        0.0000        0.0000        0.0000        0.0000        0.0000        0.0000        0.0000        0.0000        0.0000        0.0000        0.0000        0.0000        0.0000        0.0000        0.0000        0.0000        0.0000        0.0000        0.0000        0.0000        0.0000        0.0000        0.0000        0.0000        0.0000        0.0000        0.0000        0.0000        0.0000        0.0000        0.0000        0.0000        0.0000        0.0000        0.0000        0.0000        0.0000        0.0000        0.0000        0.0000        0.0000        0.0000        0.0000        0.0000        0.0000        0.0000        0.0000        0.0000        0.0000        0.0000        0.0000        0.0000
        0.0000        0.0000        0.0000        0.0000        0.0000        0.0000        0.0000        0.0000        0.0000        0.0000       29.1870        4.9630        3.6719       16.7895       18.9144       11.2519       10.7489       18.7114       25.9610       14.5439       20.5276        8.5269       52.8532       20.5837       24.6709       22.9446       19.6279       18.1392       16.7642       10.2474       16.0086       21.1671       21.9582       15.1441        8.0732       11.4308        7.2012        4.7548        5.7916        3.9970        2.5584        3.7525        4.3128        2.2906        1.5954        2.4818        4.6696        4.6182        3.4585        3.3474       10.7747       15.5671       16.7006       17.4559        7.2068        7.6752       10.5215        8.1672        6.6308        6.4921        9.2025        1.3668        7.6038        4.3386        6.8695        4.7563        8.0488        8.4015        9.6997       12.0124        9.9028        7.5505        8.8109        9.1488        8.7676        8.9028        8.6472        8.3416        8.3327        6.5690        6.9836        6.4794        6.1264        6.1452        6.1346        4.7604        6.4113        8.2890        9.4939        8.1185        8.8505        8.9436        8.4293       12.2640       20.0696       15.7964       14.4577       17.3875       18.1005       13.2725       14.8227       14.0353       13.2790       11.1274       11.4352       12.6320       12.6527       13.7496       10.6823        9.9455       10.0696       12.1998       14.3022       11.9060       11.9214       10.8362       11.0680       10.3994       11.1141        9.8800       10.1052       10.2392       11.2894       11.1558       13.0111       14.3164       12.1709       13.0359       13.3018       12.8119       12.7837       13.1080       12.8777       13.4140       13.6043       17.1387       16.4989       15.9075       14.3008       15.1694       13.3939       13.4951       12.8137       14.7625       15.1515       14.1794       14.3470       21.0798       21.5798       20.8027       20.0678       18.4203       17.7836       21.0570       22.3524       23.0220       20.7902       19.1245       17.9020       14.1932       13.7722       15.1778       20.6363       19.9383       21.7001       20.0563       18.6806       22.8113       24.8875       24.7053       25.7679       74.8818       80.4186       27.4993       30.6991       37.3158       28.0424       28.1852       24.1364       21.4751       21.2823       21.4417       27.1184       27.0702       25.8860       26.0126       27.3530       26.0558       28.2761       28.0907        0.0000        0.0000        0.0000        0.0000        0.0000        0.0000        0.0000        0.0000        0.0000        0.0000        0.0000        0.0000        0.0000        0.0000        0.0000        0.0000        0.0000        0.0000        0.0000        0.0000        0.0000        0.0000        0.0000        0.0000        0.0000        0.0000        0.0000        0.0000        0.0000        0.0000        0.0000        0.0000        0.0000        0.0000        0.0000        0.0000        0.0000        0.0000        0.0000        0.0000        0.0000        0.0000        0.0000        0.0000        0.0000        0.0000        0.0000        0.0000        0.0000        0.0000        0.0000        0.0000        0.0000        0.0000        0.0000        0.0000        0.0000        0.0000        0.0000
        0.0000        0.0000        0.0000        0.0000        0.0000        0.0000        0.0000        0.0000        0.0000        0.0000        0.0000        2.0553        8.2461       11.7600       12.6469       10.6212        4.9865        2.8173       10.4462        3.6693       11.0717       14.0239       54.1812       49.8349       51.3644       24.9151       14.7192       18.0725       14.3058       15.1242       22.1113       16.6877       13.7623       11.9488        8.5591        9.6588        9.0905        7.9916        7.9014        5.9590        3.8456        9.3193        9.5852        8.6274        4.5657        3.8167        5.0117        5.1253        4.1826        2.7177        2.4489        5.6096        6.2956        5.6744        3.5988        7.0589       10.4936        8.5508        5.6341        9.8751       10.7408       11.8349       10.8735        8.6480        5.9647        5.0361        6.7543        8.0183       11.6416       13.4186       13.4434        7.9308        6.5430        9.2609        8.4006       10.9921       11.3559        7.9325        9.1999        7.3905        6.8079        6.5189        6.5190        5.7327        5.3753        5.1651        6.3175        7.7351        8.9866        6.9606        7.7637        8.2519       11.1519       10.1187       12.0224       12.6517       13.5311       15.5853       14.5160       13.3029       16.6323       11.5878       11.9903       10.9159       15.0267       17.2554       18.1045       12.3320       10.9377       11.5625       11.1033       12.8866       19.3599       21.5027       14.2822       14.1216       15.7248       19.3947       13.6477       10.4527       10.3660        9.8313       11.0899       17.3385       13.1883       14.9632       13.9920       14.2271       15.2150       14.3359       14.2459       13.9705       14.0420       15.0437       15.2954       16.4829       17.4445       16.7159       15.3579       15.5337       15.6517       14.8968       14.1824       14.2633       16.2298       19.3475       17.4885       24.0238       25.4033       25.2568       27.5245       24.7623       23.4545       26.5787       25.9967       23.8991       25.6584       23.0757       20.8245       16.0181       18.7053       23.7059       26.9553       21.1278       21.6390       23.5493       25.1114       30.2063       30.1796       30.9442       27.4868       23.6507       25.0806       23.9121       24.9668       25.2057       28.1685       28.5610       25.4360       24.3414       24.2937       24.9438       27.9827       26.0189       26.9855       28.0453       28.2581       32.0681       31.0789        0.0000        0.0000        0.0000        0.0000        0.0000        0.0000        0.0000        0.0000        0.0000        0.0000        0.0000        0.0000        0.0000        0.0000        0.0000        0.0000        0.0000        0.0000        0.0000        0.0000        0.0000        0.0000        0.0000        0.0000        0.0000        0.0000        0.0000        0.0000        0.0000        0.0000        0.0000        0.0000        0.0000        0.0000        0.0000        0.0000        0.0000        0.0000        0.0000        0.0000        0.0000        0.0000        0.0000        0.0000        0.0000        0.0000        0.0000        0.0000        0.0000        0.0000        0.0000        0.0000        0.0000        0.0000        0.0000        0.0000        0.0000        0.0000        0.0000        0.0000
        0.0000        0.0000        0.0000        0.0000        0.0000        0.0000        0.0000        0.0000        0.0000        0.0000        0.0000        0.0000        0.0000        0.0000       20.5282        3.9213        4.8955        3.0303        2.8303       23.6283       22.9525       37.3314       40.2242       32.3405       24.7503       50.5761       38.5497       19.9720       13.5615       18.7830       16.6446       13.5466        3.3419        2.7844        7.6726        8.3430        8.7707       11.7137        9.0304        3.2957        4.4275        6.1374        8.9748       11.7759        3.9732        3.9478        7.1023        6.6415        4.9239        5.4421        3.3589        7.2605        9.5757        6.7469        9.8976        7.1027        8.2044       10.8107        9.2291       12.7879       17.9605       12.2419       16.9334       10.7001        9.8150       10.4197       13.3830        9.7696        9.5529        8.4953        9.2070        8.1894        6.3275        6.2629        6.5433        8.2046        7.4261        8.0956        9.2816        9.0357        8.2207        8.5357        8.0397        5.8974        5.4914        6.8011        6.3664        6.9002        6.8229        8.4243        8.3275        6.5586        7.3068        7.3592        8.8381        8.9901        9.8935       12.3256       13.3739       16.5016       15.1411       13.3652       12.2784       12.2699       13.9900       15.1721       12.4474       12.2566       14.6504       14.7659       13.9440       15.0438       18.8657       20.8207       14.0868       14.6818       14.6081       15.5052       12.6156       10.3319       11.0025       10.9252       12.2427       14.3270       14.5319       14.9396       15.0103       16.0892       16.0519       15.6756       15.7649       15.1621       16.5934       17.4443       17.1861       18.6335       18.6786       16.3679       14.6049       15.9396       15.6979       16.3346       15.1953       14.3273       14.9770       21.9917       19.1935       23.5363       73.7791       19.8860       27.2418       28.7133       29.2572       30.1150       26.9120       26.3634       29.9939       22.9608       22.8248       21.9497       22.1377       26.2476       24.8392       19.8876       17.7850       21.8532       32.0132       35.8907       37.2676       33.2885       31.5997       27.5913       29.6634       28.5139       27.5410       29.4285       30.0253       29.3186       31.7874       30.1543       28.8456       29.0274       30.3915       29.7722       30.2778       40.8858        0.0000        0.0000        0.0000        0.0000        0.0000        0.0000        0.0000        0.0000        0.0000        0.0000        0.0000        0.0000        0.0000        0.0000        0.0000        0.0000        0.0000        0.0000        0.0000        0.0000        0.0000        0.0000        0.0000        0.0000        0.0000        0.0000        0.0000        0.0000        0.0000        0.0000        0.0000        0.0000        0.0000        0.0000        0.0000        0.0000        0.0000        0.0000        0.0000        0.0000        0.0000        0.0000        0.0000        0.0000        0.0000        0.0000        0.0000        0.0000        0.0000        0.0000        0.0000        0.0000        0.0000        0.0000        0.0000        0.0000        0.0000        0.0000        0.0000        0.0000        0.0000        0.0000        0.0000
        0.0000        0.0000        0.0000        0.0000        0.0000        0.0000        0.0000        0.0000        0.0000        0.0000        0.0000        0.0000        0.0000        0.0000        0.0000        0.0000        0.0000        0.0000        1.8635        6.3870        8.2064       17.5085        9.0664        2.3052        1.2180        4.8532       16.5129        8.5719        7.6012        8.1455        8.3129       19.0980        6.8720        6.3214        8.5564       20.3807       12.8687        9.3295       12.4810        8.4101        4.7466        4.4386        6.7075        8.5121        3.2721        3.7193        4.5641        1.5428        1.6731        3.8870        1.9476        6.3738        6.8768        4.5231        3.6362        6.2740        6.1144        6.4157        5.6416        9.7822       12.0952        8.4298        9.1494       10.7590        7.4901        8.3207       10.2992        7.7389        7.3028        8.9924        7.8832        5.7976        7.0883        6.8293        5.2858        4.9555        5.5686        6.4628        9.6196        8.1317        7.2576        7.4907        7.4203        6.6250        7.8850        7.2592        8.7127        7.3260        8.3118        8.1678        8.5276        8.8068        8.6960        8.0063        7.9164        9.5041       10.1762       11.8923       13.9606       12.5193       13.6154       13.9826       13.8076       13.9685       14.0409       15.0108       12.9166       12.0028       14.7160       21.9912       26.6723       20.6002       15.6851       13.6444       14.5940       14.7391       13.9322       13.5855       12.8839       15.0630       16.4894       12.4322       12.3474       14.7194       15.7736       16.1633       17.2853       16.4655       18.4081       17.0047       16.6257       16.3811       17.6272       16.6731       17.7056       21.3335       17.6768       16.8101       15.3719       14.8567       14.8851       16.1653       15.2677       14.6579       18.2711       19.5439       20.7447       27.4397       22.8059       25.1557       25.0445       26.7244       29.2848       33.1889       28.5974       26.6098       27.9577       24.8846       24.3859       19.8435       21.5223       25.0393       24.9678       21.9529       19.9266       25.7509       32.4894       39.0514       40.6935       35.5309       30.7684       29.8994       29.7713       46.7525       39.8823       33.6182       33.7660       33.7029       32.1079       32.5450       41.9531       32.1106       32.6211       37.9342       41.7553       48.0037        0.0000        0.0000        0.0000        0.0000        0.0000        0.0000        0.0000        0.0000        0.0000        0.0000        0.0000        0.0000        0.0000        0.0000        0.0000        0.0000        0.0000        0.0000        0.0000        0.0000        0.0000        0.0000        0.0000        0.0000        0.0000        0.0000        0.0000        0.0000        0.0000        0.0000        0.0000        0.0000        0.0000        0.0000        0.0000        0.0000        0.0000        0.0000        0.0000        0.0000        0.0000        0.0000        0.0000        0.0000        0.0000        0.0000        0.0000        0.0000        0.0000        0.0000        0.0000        0.0000        0.0000        0.0000        0.0000        0.0000        0.0000        0.0000        0.0000        0.0000        0.0000        0.0000        0.0000
        0.0000        0.0000        0.0000        0.0000        0.0000        0.0000        0.0000        0.0000        0.0000        0.0000        0.0000        0.0000        0.0000        0.0000        0.0000        0.0000        0.0000        0.0000        0.0000        9.3959        7.9874       15.9523       33.2518        7.7193       12.9399       12.0165        1.5043        2.2465        6.7002       10.3183        6.6128        7.1456        8.4517        9.3613       16.2229       20.9880       17.4730       13.3580        8.7012        8.5307        5.3450        6.1388        7.3439        8.0700        4.0680        5.7540        4.2060        5.4840        3.5640        2.6700        3.4380        8.7960        6.9240        9.7980        8.7300       14.0374       19.6051       21.3529       13.0459       10.6543       14.3496       28.0542       30.5708       23.7063       16.6065       11.6740       14.9680       19.1337       17.9366       16.4451       12.3954        7.1888        4.9049        6.2547        6.1888        5.7731        5.6277        7.0068        8.7776        6.8040        7.6636        8.1732        8.5706        8.7866       10.0799        9.4658       11.9310       11.0355       10.1739       11.6201       12.4873       14.1395       13.0970       12.3184       12.7216       12.2509       13.0019       15.0490       19.4191       15.4802       15.6317       16.4209       19.7624       19.2404       18.6668       19.2056       15.2245       15.5038       20.3825       21.6991       24.5358       22.9768       20.2051       17.4247       18.4276       19.2850       16.6048       15.5451       15.9744       14.7344       16.9967       13.6303       14.7445       15.5348       15.9449       16.1661       16.5453       19.4899       22.2543       23.6485       20.2640       19.3510       19.3404       20.6475       21.1049       19.2966       18.4607       15.6406       14.6567       14.7287       15.1089       15.5340       17.2855       19.6197       17.9729       18.0720       18.7089       85.2477       95.8600       29.7244       24.7816       25.8335       27.1507       30.2862       31.9661       28.6176       28.5144       29.8934       29.1023       26.3321       25.4158       34.8164       34.4722       23.4425       28.3725       29.3411       28.0869       33.2982       37.3623       36.1905       33.8011       33.2139       35.1468       37.5506       56.3725       44.4082       44.0192       34.7796       37.2346       33.4709       47.5971       30.8693       32.1478       39.5022       52.9439       51.2508        0.0000        0.0000        0.0000        0.0000        0.0000        0.0000        0.0000        0.0000        0.0000        0.0000        0.0000        0.0000        0.0000        0.0000        0.0000        0.0000        0.0000        0.0000        0.0000        0.0000        0.0000        0.0000        0.0000        0.0000        0.0000        0.0000        0.0000        0.0000        0.0000        0.0000        0.0000        0.0000        0.0000        0.0000        0.0000        0.0000        0.0000        0.0000        0.0000        0.0000        0.0000        0.0000        0.0000        0.0000        0.0000        0.0000        0.0000        0.0000        0.0000        0.0000        0.0000        0.0000        0.0000        0.0000        0.0000        0.0000        0.0000        0.0000        0.0000        0.0000        0.0000        0.0000        0.0000
        0.0000        0.0000        0.0000        0.0000        0.0000        0.0000        0.0000        0.0000        0.0000        0.0000        0.0000        0.0000        0.0000        0.0000        0.0000        0.0000        0.0000        0.0000        0.0000       31.5565       34.4470       41.1643       33.8250       10.2514        3.3329        1.5272        1.5081        5.1052       17.6964       13.5542        9.8808       25.4892       26.6618       32.0450       34.9860       32.3631       17.2173        4.2917        6.5447        9.3638       12.3472        5.4929        6.8903        3.0900        4.6080        5.6160        2.9220        3.3900        3.0960        2.3760        6.1680        8.0160        9.3300        8.4000        8.8320       13.2759       11.2713       13.1601       11.9634       17.5978       18.2057       16.3446       20.0325       24.1570       23.4228       13.3021        9.9812       12.1323       19.0449       18.4000       16.8244        6.7547        7.7562        7.0766        6.4971        4.9258        4.7336        5.2117        5.8500        5.1990        6.4766        8.0798        8.3664        9.3914       10.6682       10.6771       12.2475       10.0244       11.1006       11.8042       11.9265       13.0179       12.5299       12.5703       11.9905       12.3016       14.2156       18.6039       18.7553       15.5274       15.7218       16.4677       17.1687       17.0941       18.4821       18.9483       16.3583       18.2653       22.7010       20.4892       21.0070       20.2254       19.4271       20.0865       20.3871       19.6787       20.6387       19.0766       15.9787       15.3488       15.2965       16.0898       15.3270       16.0807       17.4279       17.6827       16.7247       20.0201       21.7686       22.8022       20.7106       19.8728       19.4830       24.9926       22.9029       19.9820       17.8089       15.7850       14.9776       12.6549       13.7660       14.9679       15.9821       18.5893       18.4990       18.8257       18.6458       65.5183       64.3077       41.2966       31.2356       30.3835       32.4725       35.1901       33.2106       29.8805       31.2044       33.2004       33.3823       24.9641       21.7571       22.4872       23.5654       25.1371       26.1903       29.6697       33.6123       41.4471       45.7114       41.3289       40.2284       42.0557       49.2190       52.5567       56.1499       81.3288       56.2488       46.2239       46.3343       39.7753       33.5222       33.0168       34.7667       40.3390       51.0357       55.9975       52.1021       60.8384        0.0000        0.0000        0.0000        0.0000        0.0000        0.0000        0.0000        0.0000        0.0000        0.0000        0.0000        0.0000        0.0000        0.0000        0.0000        0.0000        0.0000        0.0000        0.0000        0.0000        0.0000        0.0000        0.0000        0.0000        0.0000        0.0000        0.0000        0.0000        0.0000        0.0000        0.0000        0.0000        0.0000        0.0000        0.0000        0.0000        0.0000        0.0000        0.0000        0.0000        0.0000        0.0000        0.0000        0.0000        0.0000        0.0000        0.0000        0.0000        0.0000        0.0000        0.0000        0.0000        0.0000        0.0000        0.0000        0.0000        0.0000        0.0000        0.0000        0.0000        0.0000
        0.0000        0.0000        0.0000        0.0000        0.0000        0.0000        0.0000        0.0000        0.0000        0.0000        0.0000        0.0000        0.0000        0.0000        0.0000        0.0000        0.0000        0.0000        0.0000        0.0000       55.0979       32.7575       32.3267       21.9832       27.9990       12.9322       13.3148       41.7092       78.3177       56.2936       29.8561       13.0036       11.6250       16.6136       17.9454       27.1499       26.5348       17.6680       15.8587       22.2439       19.1299       10.2181       11.4052       13.4220        6.0120        5.0820        5.6100        7.4040       11.6280        8.0340        4.8180        2.9100        3.6960        5.6760       11.7120       13.9934       13.8601       10.9016        9.6417       11.7678       19.5915       18.2498       20.8274       28.5684       26.1182       14.1369       10.8692        9.2707       12.3629       16.4444       12.8109        5.5106        5.7571        6.6251        7.8281        3.1823        2.7611        4.2133        5.3342        5.2841        6.1314        7.0781        7.7394        9.9989       10.7193       10.9962       10.8080        9.7075       11.2565       11.4827       12.0769       11.9345       12.3502       14.5796       14.2305       13.9897       15.4315       16.0881       17.1103       17.3805       15.8923       16.2925       14.9176       17.4389       18.4058       17.8978       17.6282       18.7479       20.2710       20.1018       22.4199       20.1929       20.6264       22.0399       21.1114       21.0837       19.6382       22.1314       18.8304       18.4555       19.5470       14.9800       15.0545       15.6203       17.1083       16.9034       17.0028       19.5378       20.1173       21.7659       22.8741       19.9458       24.5246       25.0085       22.4766       19.4375       17.6907       16.9160       14.9788       13.3250       12.3426       12.6667       14.4709       16.4004       23.7316       25.8461       26.5556       43.5436       47.6205       39.5722       39.2420       35.6564       34.1315       36.5681       38.1397       35.9186       33.9537       27.5853       29.2124       22.6509       20.9125       23.4855       24.6123       25.3351       29.8288       32.7835       36.7234       42.6749       45.8276       61.2173       73.3746       78.1564       75.9098       71.6443       79.8560       72.6162       73.8208       57.9534       61.9338       55.7899       37.9233       37.6384       38.7346       37.8197       49.0490       48.5816       48.4151       61.2508       67.4005        0.0000        0.0000        0.0000        0.0000        0.0000        0.0000        0.0000        0.0000        0.0000        0.0000        0.0000        0.0000        0.0000        0.0000        0.0000        0.0000        0.0000        0.0000        0.0000        0.0000        0.0000        0.0000        0.0000        0.0000        0.0000        0.0000        0.0000        0.0000        0.0000        0.0000        0.0000        0.0000        0.0000        0.0000        0.0000        0.0000        0.0000        0.0000        0.0000        0.0000        0.0000        0.0000        0.0000        0.0000        0.0000        0.0000        0.0000        0.0000        0.0000        0.0000        0.0000        0.0000        0.0000        0.0000        0.0000        0.0000        0.0000        0.0000        0.0000        0.0000
        0.0000        0.0000        0.0000        0.0000        0.0000        0.0000        0.0000        0.0000        0.0000        0.0000        0.0000        0.0000        0.0000        0.0000        0.0000        0.0000        0.0000        0.0000        0.0000        0.0000        0.0000       25.8805       28.2309        9.9711       22.0170       23.8502       36.6925      101.4007       62.4959       43.5358       22.0777       10.6213       15.8161        3.6141        5.5623       19.1118       41.6571       43.6715       24.4545       20.1422       18.4928       13.5399       14.9829       11.9580        9.1620        7.5900        7.8960        9.4140       11.2440        4.6980        3.1320        9.2160       10.1640       13.0560        8.6460        8.5648        9.8779       10.3174       13.2834       14.6114       13.9058       18.0584       16.3608       19.8097       17.7368       10.0779       16.9775       17.9777       11.9694       13.2333       14.2856        5.8555        5.5120        5.1594        4.4580        4.1297        3.1486        2.7533        4.3996        6.7794        6.0239        5.9248        8.1136       10.7509       11.6533       11.3392       11.1124        8.9004        9.1186        9.7848       10.9766       12.4299       12.6932       13.8841       14.1292       15.3827       18.2910       17.3839       17.9732       16.3973       16.7340       16.5612       16.8124       18.4936       19.5779       19.0768       19.1196       19.2641       18.8262       19.1854       18.0462       18.2816       17.4891       16.0384       17.0021       17.7461       18.0956       18.1614       17.7792       18.8675       18.2195       18.0939       15.7852       15.9866       15.3933       15.8554       16.0875       18.3552       18.6404       22.1864       21.3819       24.2462       29.4534       22.4302       23.0412       16.0083       14.4768       12.6063       12.1378       10.9285       10.5052       12.4366       13.9388       21.2034       24.1374       28.8615       35.9284       39.8733       42.7157       38.2850       38.0413       32.7189       32.7574       37.2207       37.7025       40.3212       32.8841       29.8247       29.4865       22.5632       21.5132       22.3245       24.6590       25.8231       32.1306       38.2664       49.9759       56.1157       64.6046       89.0826       85.3019       85.3283       86.3167       80.5849       81.7172       77.2484       74.3485       81.4239       73.8965       81.7067       58.7016       43.7815       45.6670       54.2845       51.0305       51.2330       54.5184       69.0296       72.2697       62.4571        0.0000        0.0000        0.0000        0.0000        0.0000        0.0000        0.0000        0.0000        0.0000        0.0000        0.0000        0.0000        0.0000        0.0000        0.0000        0.0000        0.0000        0.0000        0.0000        0.0000        0.0000        0.0000        0.0000        0.0000        0.0000        0.0000        0.0000        0.0000        0.0000        0.0000        0.0000        0.0000        0.0000        0.0000        0.0000        0.0000        0.0000        0.0000        0.0000        0.0000        0.0000        0.0000        0.0000        0.0000        0.0000        0.0000        0.0000        0.0000        0.0000        0.0000        0.0000        0.0000        0.0000        0.0000        0.0000        0.0000        0.0000        0.0000        0.0000
        0.0000        0.0000        0.0000        0.0000        0.0000        0.0000        0.0000        0.0000        0.0000        0.0000        0.0000        0.0000        0.0000        0.0000        0.0000        0.0000        0.0000        0.0000        0.0000        0.0000        0.0000       38.3938       39.3622       27.3126       25.6574       27.6768       34.2721       43.1611       36.0703       15.2660        4.0102        8.1121       10.6649       12.6187       16.2572       28.2199       30.5729       31.6748       15.7297       11.3802       14.8006       15.4339        9.2655       12.7500       12.6720       10.3440        8.9280       11.6443       15.5656       18.3008        7.9526       16.3713       18.1450       33.9073       29.5033       34.4641       24.6347       18.9248       14.1854       15.5417       10.4050       10.1989        5.1864        8.5121       11.3402        9.3776       18.3891       25.1284       19.4774       13.2092       11.1871        6.0784        6.7767        7.5936        8.1770        4.8957        3.9344        3.6887        4.7390        5.8509        7.2622        7.8472       10.0260       10.8844       14.3428       15.4430       16.6568       15.2409       15.4390       15.3571       16.3270       18.7875       19.6371       20.7890       21.4555       22.4271       22.8751       23.4402       23.7991       19.6737       19.9055       21.6647       20.0171       20.6689       25.4279       23.5708       21.9372       21.4474       19.7100       20.6612       20.7130       20.5147       20.4987       19.7755       20.1164       19.9720       19.9550       21.3403       22.5375       19.1578       18.4362       17.9891       16.9782       13.5308       12.7897       12.4679       15.6791       11.9998       12.4783       19.5286       20.7765       28.0425       25.0919       22.2567       18.8040       14.0998       15.9708       14.4778        9.9636       10.5094       10.5734       11.2600       13.3839       26.9207       24.3467       26.5698       26.7406       33.5627       36.0493       35.2302       36.8296       32.7633       32.8540       37.3051       38.9181       28.2532       29.9521       32.0887       34.4833       36.0044       43.6182       47.3941       47.5852       45.5512       58.1180       51.6421       55.0663       65.9060       77.9560       81.0482       88.7660       85.9051       83.1445       82.9757       92.6132      129.9959      121.7323      111.8080      109.1274       80.2912       69.3064       62.7381       67.7329       58.5211       59.6537       65.1076       65.5926       68.4367       72.7331       76.6671        0.0000        0.0000        0.0000        0.0000        0.0000        0.0000        0.0000        0.0000        0.0000        0.0000        0.0000        0.0000        0.0000        0.0000        0.0000        0.0000        0.0000        0.0000        0.0000        0.0000        0.0000        0.0000        0.0000        0.0000        0.0000        0.0000        0.0000        0.0000        0.0000        0.0000        0.0000        0.0000        0.0000        0.0000        0.0000        0.0000        0.0000        0.0000        0.0000        0.0000        0.0000        0.0000        0.0000        0.0000        0.0000        0.0000        0.0000        0.0000        0.0000        0.0000        0.0000        0.0000        0.0000        0.0000        0.0000        0.0000        0.0000        0.0000        0.0000
        0.0000        0.0000        0.0000        0.0000        0.0000        0.0000        0.0000        0.0000        0.0000        0.0000        0.0000        0.0000        0.0000        0.0000        0.0000        0.0000        0.0000        0.0000        0.0000        0.0000        0.0000       25.6368       36.9882       44.3174       27.3890       22.1900       23.1524       42.4219       30.2907       16.0954       18.8024       17.4576       19.2555       14.8406       16.5813       15.9228       10.9346        6.0697        6.0331        4.7892        5.1306        7.9160        8.1146        8.8860        9.8580        9.4500       13.3860       16.2982       15.8825       16.3514        7.7500       20.8088       16.9271       28.2672       32.1259       41.0048       37.4579       40.3371       32.7614       15.7005        9.1491       10.3082       12.5038       14.0205       18.3737       20.5335       21.8742       36.0659       29.1843       18.8383       10.9598        3.9122        8.8176        8.6911       10.2497        4.6530        3.1772        4.0837        4.8761        5.2038        7.0908        7.8748        8.3794       11.6108       15.4264       20.0308       20.8944       16.1250       15.3529       16.8526       18.0120       21.1166       21.4562       22.0490       23.5015       24.5621       24.6601       25.3683       24.0204       22.8081       21.4341       20.4323       19.9803       22.3012       21.8278       21.4614       22.5458       22.7437       23.4225       23.2734       21.8179       22.2706       23.2290       23.4674       22.6036       24.0233       24.2855       25.8120       24.0399       20.9550       19.4120       19.8495       19.1656       14.1006       11.9204       11.2970       13.3239       10.3729       11.4196       21.7091       17.1316       16.1653       16.5764       13.5497       10.8060       11.2591       10.7620       10.2820       10.0351       10.3702       12.4948       16.1436       21.9130       27.3190       20.1230       22.6740       21.9427       32.3650       35.5737       39.2069       35.0871       35.1986       39.5119       51.5685       46.8398       38.4094       39.6872       43.2098       48.2116       49.5097       49.5028       58.3317       52.3948       52.3116       53.4889       61.2927       60.7820       78.1834       82.5023       95.4833      104.2200       95.7814       89.8093       87.3888      100.8789      103.4366      112.8220      117.8898       89.5223       80.8521       68.3835       71.0325       75.3819       68.0044       65.2541       66.0421       68.0923       76.9436       84.8454       85.0099        0.0000        0.0000        0.0000        0.0000        0.0000        0.0000        0.0000        0.0000        0.0000        0.0000        0.0000        0.0000        0.0000        0.0000        0.0000        0.0000        0.0000        0.0000        0.0000        0.0000        0.0000        0.0000        0.0000        0.0000        0.0000        0.0000        0.0000        0.0000        0.0000        0.0000        0.0000        0.0000        0.0000        0.0000        0.0000        0.0000        0.0000        0.0000        0.0000        0.0000        0.0000        0.0000        0.0000        0.0000        0.0000        0.0000        0.0000        0.0000        0.0000        0.0000        0.0000        0.0000        0.0000        0.0000        0.0000        0.0000        0.0000        0.0000        0.0000
        0.0000        0.0000        0.0000        0.0000        0.0000        0.0000        0.0000        0.0000        0.0000        0.0000        0.0000        0.0000        0.0000        0.0000        0.0000        0.0000        0.0000        0.0000        0.0000        0.0000        0.0000       22.6642       15.1849       25.3905       24.8815       19.8409       24.9509       13.6091        5.1069       11.3314       16.6339       20.4861       14.5048       12.6438        8.6369       11.5232       11.8269        8.7867        4.7682        5.6440        5.4956        5.6034        8.0484        5.5157        5.8560        5.4540        6.0180        8.2762        8.1510        7.6057        5.5973        5.7209        4.7853        6.1347       22.4004       32.0941       27.4987       22.1289       31.5061       27.3622       36.7586       37.3186       23.1748       20.2251       20.7739       18.4278       23.1196       33.6392       27.7388       14.0653        7.1477        4.1076        3.8891        5.2250        6.3832        9.3374        7.4920        4.8849        4.5782        5.3128        6.6659       10.4339       12.8357       16.7399       18.5128       18.4889       17.8732       18.0594       16.7594       16.6553       17.9868       20.4793       21.9663       22.8783       25.1003       24.2628       25.3260       24.7025       23.0591       20.1740       20.2321       20.6651       22.1952       23.4080       23.1601       23.3405       22.2607       21.2149       20.2268       22.2085       22.6801       23.2081       25.9968       24.5105       25.3510       27.4488       26.9844       26.3367       25.7722       22.9402       20.5811       19.3059       17.1704       12.9250       12.0313       11.9949       13.0203       12.3995       12.7675       14.3609       17.0554       11.9755       11.6125       15.5099       18.4636       15.8886       10.7715       10.3403       10.9106       11.4543       12.9254       11.2313       16.4421       17.4130       20.2994       19.1741       21.7585       35.7912       34.3948       34.7823       34.2114       37.0113       44.0308       56.3457       56.8741       50.2335       54.1420       66.4844       69.9200       57.4640       45.0428       54.9226       58.3770       68.2231       72.6063       78.8880       82.4094       79.6858       87.4297       94.5410      101.0357       95.9676       96.1891       94.3151      114.3629      123.1213      124.9146      110.6001      104.9728      117.4488      105.1272       85.8203       81.8640       74.5095       68.4228       77.1670       83.7257       77.5541       90.5120      106.4968       84.2516        0.0000        0.0000        0.0000        0.0000        0.0000        0.0000        0.0000        0.0000        0.0000        0.0000        0.0000        0.0000        0.0000        0.0000        0.0000        0.0000        0.0000        0.0000        0.0000        0.0000        0.0000        0.0000        0.0000        0.0000        0.0000        0.0000        0.0000        0.0000        0.0000        0.0000        0.0000        0.0000        0.0000        0.0000        0.0000        0.0000        0.0000        0.0000        0.0000        0.0000        0.0000        0.0000        0.0000        0.0000        0.0000        0.0000        0.0000        0.0000        0.0000        0.0000        0.0000        0.0000        0.0000        0.0000        0.0000        0.0000        0.0000        0.0000
        0.0000        0.0000        0.0000        0.0000        0.0000        0.0000        0.0000        0.0000        0.0000        0.0000        0.0000        0.0000        0.0000        0.0000        0.0000        0.0000        0.0000        0.0000        0.0000        0.0000        0.0000        0.0000       16.0808       18.5632        6.0637        6.5152       23.6108        9.4731        7.5373        9.3397        5.4142       22.9223       35.0724       31.1289        8.3637        3.1794        3.0600        2.2602        9.9925       18.5801        6.6933        4.4766        0.7779        1.0040        1.8730        0.9780        6.0180       11.3057        6.7783        4.2975        2.1212        3.1133        4.4370        8.0534       11.6075       11.3562       13.5542       24.2752       31.7930       19.2739       26.9446       30.3827       23.2512       23.8228       20.7332       20.5553       23.7347       38.0227       28.4244       13.9812        5.9646        6.0341        9.6049       10.3186        9.6046       10.2503        8.3767        7.3510        7.5209        7.9641        8.5685       10.2989       11.4682       18.0612       20.7210       19.7710       19.4636       17.4106       17.4357       18.4691       17.2976       18.8339       20.3113       22.4218       24.3626       23.0084       24.6129       21.7580       20.1898       19.3759       21.2440       23.5406       24.6768       24.5664       22.8739       21.1407       20.3087       18.1777       19.1724       19.6290       21.1879       21.6498       23.8698       22.6200       26.3961       27.8755       29.9217       32.4878       30.6214       25.5722       21.8942       19.3645       17.0415       13.2181       12.9850       13.3742       13.4891       11.9652       12.6193       14.4741       16.1528       10.0148        9.1888       10.8724       14.7879       14.1020       10.6894       12.1287       11.7762       10.8155       13.7891       11.1187       12.1534       17.3986       18.6488       18.6907       19.4303       33.7756       29.7178       31.4733       33.0782       38.8935       51.3995       55.4513       51.9178       47.2053       49.1205       45.8851       43.9398       48.7724       52.8121       68.9981       71.1331       74.7910       79.8178       81.6493       83.4673       84.0437       84.0475       84.4485       83.7153       87.5088       92.4602       94.1156      106.7975      124.9225      103.1920      116.9193      122.8309       94.9974       89.4016       89.9369       87.3536       86.0445       96.7622       96.1196       80.4800       81.5210       84.3730       75.4801       74.8487        0.0000        0.0000        0.0000        0.0000        0.0000        0.0000        0.0000        0.0000        0.0000        0.0000        0.0000        0.0000        0.0000        0.0000        0.0000        0.0000        0.0000        0.0000        0.0000        0.0000        0.0000        0.0000        0.0000        0.0000        0.0000        0.0000        0.0000        0.0000        0.0000        0.0000        0.0000        0.0000        0.0000        0.0000        0.0000        0.0000        0.0000        0.0000        0.0000        0.0000        0.0000        0.0000        0.0000        0.0000        0.0000        0.0000        0.0000        0.0000        0.0000        0.0000        0.0000        0.0000        0.0000        0.0000        0.0000        0.0000        0.0000        0.0000
        0.0000        0.0000        0.0000        0.0000        0.0000        0.0000        0.0000        0.0000        0.0000        0.0000        0.0000        0.0000        0.0000        0.0000        0.0000        0.0000        0.0000        0.0000        0.0000        0.0000        0.0000        5.5087        9.9516       16.4841        8.0811        6.9516       17.2959        4.3160       10.5198        9.7332        9.2925       16.1386       30.5966       26.5050       22.9995       14.3526       24.7051       26.4647       28.5494       33.3198       30.2674       15.7806        8.1641        5.3026        3.8922        4.9173        7.5000        8.8485        8.1287        7.2142        2.5036        7.6200        8.7428        6.9426       11.2431       13.9372       15.6846       19.8618       13.3718       15.6703       26.2898       28.5173       25.7969       17.9383       17.3757       13.7803       18.3207       26.0605       23.5787       15.1538       19.2074       19.0110       17.7525       13.6213       15.1272       10.4198       11.0204       11.3589       12.4322       14.3701       14.8707       16.3160       18.6492       20.8897       23.8431       23.7682       23.8237       20.4545       19.1681       21.9913       19.2689       20.1231       22.6696       23.3902       26.8792       27.4244       27.2876       23.6702       22.5856       22.3255       23.4958       23.4802       25.3477       21.1425       20.3719       21.5539       21.1057       19.2692       19.2090       18.4371       19.0545       19.5410       20.4573       22.3157       26.9518       33.2137       31.8309       26.8087       26.3496       24.0870       22.2447       20.8461       19.2823       17.8323       14.7396       15.4930       16.3783        9.5463       19.0309       23.4579       18.6181        8.2103        8.8381        8.9419        8.0458       10.1687       10.0783       16.8212       14.5305       12.2424       11.9579       11.3569       12.0109       13.3240       12.5753       14.1886       14.8631       19.6804       24.3541       36.2400       34.9410       39.9851       41.8119       39.9040       39.0779       44.6296       54.0924       56.0881       49.7237       49.6093       58.8040       53.7509       69.5146       68.0415       81.6482       83.8699       89.1806       82.2250       92.1961       91.1202       88.9607       96.5108       90.5197       89.2946       96.6079      107.3477      102.1123      114.8431      103.5722      111.8102       97.8539       88.5505       87.0810       95.3680      101.8637       83.3145       71.8468       67.4000       80.7933       81.4577       88.3803       94.6244        0.0000        0.0000        0.0000        0.0000        0.0000        0.0000        0.0000        0.0000        0.0000        0.0000        0.0000        0.0000        0.0000        0.0000        0.0000        0.0000        0.0000        0.0000        0.0000        0.0000        0.0000        0.0000        0.0000        0.0000        0.0000        0.0000        0.0000        0.0000        0.0000        0.0000        0.0000        0.0000        0.0000        0.0000        0.0000        0.0000        0.0000        0.0000        0.0000        0.0000        0.0000        0.0000        0.0000        0.0000        0.0000        0.0000        0.0000        0.0000        0.0000        0.0000        0.0000        0.0000        0.0000        0.0000        0.0000        0.0000        0.0000
        0.0000        0.0000        0.0000        0.0000        0.0000        0.0000        0.0000        0.0000        0.0000        0.0000        0.0000        0.0000        0.0000        0.0000        0.0000        0.0000        0.0000        0.0000        0.0000        0.0000       15.3825       12.3225       23.7040        9.8526        5.3494       12.3759        8.4950        9.4788       13.8377       13.1320        3.4795       15.3976       26.8362       19.7686       20.1441       29.3467       27.2825       33.9124       23.3955       16.0267       20.4268       14.1808       13.3955       18.6954       15.1038        8.5560        2.2201        3.0248        1.7275        2.2501        3.6983        5.0547        5.3153        6.1536        9.5528       13.2757       18.3187       16.1688       14.3885       21.6452       29.5957       31.6989       21.2240       10.3777        9.9914       10.7279       10.2690        8.7983        8.4895       14.8024       22.9424       14.5903       15.6604       20.5279       18.9192       10.9937       11.9132       11.5713       12.6027       15.2019       15.4034       18.2148       22.4375       23.4166       24.6263       23.3785       24.1521       21.1124       21.8964       23.3991       22.5454       23.0464       21.7512       25.9381       28.5936       29.3565       31.2876       25.7272       26.4875       22.9073       23.3934       26.0080       20.0034       17.9821       20.0249       22.8004       23.2977       21.7029       20.2792       21.1760       21.8614       20.3890       22.5853       21.6256       20.7408       24.6136       26.1023       25.0111       23.4695       21.9198       21.9971       20.6612       19.9895       16.0575       14.3069       11.8900       11.0468       12.3116       18.4766       18.2949       21.7236       19.7193       10.0016        6.8869        7.5330       10.2344       11.2921       14.0606       12.1896       12.5963       11.8769       11.5335       19.9305       20.8320       16.0865       17.1710       17.1460       31.8414       47.8607       48.3530       40.9990       33.1011       25.0339       22.5880       27.3612       37.5382       44.1912       51.5329       36.2378       41.7086       49.7502       48.3060       54.4732       58.5542       72.4733       89.2429       96.0212       87.0270       92.9164       94.8563       94.5110       86.8816       88.3912       97.4684       92.1417       98.5425       97.6985       94.8862      109.6386      100.7774       98.9356       88.3746       91.0779       89.0029       84.1639       81.4240       79.5707       73.0045       75.3025       71.2739       72.0206       70.5740       75.2646        0.0000        0.0000        0.0000        0.0000        0.0000        0.0000        0.0000        0.0000        0.0000        0.0000        0.0000        0.0000        0.0000        0.0000        0.0000        0.0000        0.0000        0.0000        0.0000        0.0000        0.0000        0.0000        0.0000        0.0000        0.0000        0.0000        0.0000        0.0000        0.0000        0.0000        0.0000        0.0000        0.0000        0.0000        0.0000        0.0000        0.0000        0.0000        0.0000        0.0000        0.0000        0.0000        0.0000        0.0000        0.0000        0.0000        0.0000        0.0000        0.0000        0.0000        0.0000        0.0000        0.0000        0.0000        0.0000        0.0000
        0.0000        0.0000        0.0000        0.0000        0.0000        0.0000        0.0000        0.0000        0.0000        0.0000        0.0000        0.0000        0.0000        0.0000        0.0000        0.0000        0.0000        0.0000        0.0000        0.0000       24.1259       10.5366        6.5419        7.5284        7.1472        8.9377       12.5505       16.3736       19.7758       27.3304       20.7160       32.5302       37.5380       27.7495       26.0158       27.8090       23.8107       23.2511        5.5510        4.1345        2.9287        6.9651        9.4709       17.5269       18.2193       13.4435        7.4233        4.0626        7.1741        8.1127        7.9741        9.9232       11.9990       12.1271       12.4621       15.8877       16.3669       21.8748       25.5484       29.2895       33.0018       39.9238       33.1005       23.0156       24.8320       18.7014       20.2266       21.7143       26.2951       21.1642       18.9343       11.8933       10.9235        9.0109        8.3247        8.3150       11.1535       11.7932       12.4891       15.5786       17.2049       17.4285       20.7094       27.9882       24.0068       21.0432       18.4836       18.8007       19.5960       19.9612       20.7445       20.4699       20.7765       20.9329       19.7279       24.6994       28.5258       23.5273       28.0114       20.1306       21.4670       18.4749       14.7585       15.9698       18.3478       21.7812       22.4936       20.1757       20.6604       18.7324       24.6906       22.8820       21.6901       20.9060       20.1955       25.1399       26.2806       25.7720       24.2897       21.4705       22.7580       21.5384       19.3842       16.2049       13.6775       11.1610       11.7940       19.7831       20.5309       14.3549       17.3597       12.8965       10.9900        8.5964        8.1215       12.9454       14.2744       14.5863       13.6497       15.2353       21.7042       17.7801       17.2365       20.0860       17.8388       17.7398       28.0063       39.2864       59.9840       59.8672       44.5936       38.3002       27.1854       22.5995       20.4428       20.5496       25.6560       28.3470       35.2500       43.3036       45.5427       53.8060       66.9271       66.5781       80.7000      100.4085      100.5780       93.9923       83.6781       78.8510       84.8023      102.9979      119.9968      116.3190      147.3134       98.9504       99.9369       88.4934       94.9535       91.7474       95.6402       93.2626       82.6770       78.9066       77.9174       75.7094       83.9055       79.1424       77.2811       76.3757       77.4149       76.7427       82.5242       78.5754        0.0000        0.0000        0.0000        0.0000        0.0000        0.0000        0.0000        0.0000        0.0000        0.0000        0.0000        0.0000        0.0000        0.0000        0.0000        0.0000        0.0000        0.0000        0.0000        0.0000        0.0000        0.0000        0.0000        0.0000        0.0000        0.0000        0.0000        0.0000        0.0000        0.0000        0.0000        0.0000        0.0000        0.0000        0.0000        0.0000        0.0000        0.0000        0.0000        0.0000        0.0000        0.0000        0.0000        0.0000        0.0000        0.0000        0.0000        0.0000        0.0000        0.0000        0.0000        0.0000        0.0000        0.0000        0.0000
        0.0000        0.0000        0.0000        0.0000        0.0000        0.0000        0.0000        0.0000        0.0000        0.0000        0.0000        0.0000        0.0000        0.0000        0.0000        0.0000        0.0000        0.0000        0.0000        0.0000       32.1814       24.9023       12.2875       17.3472       16.4536       10.6769       10.5867       11.1651       10.6493       15.9036       24.3209       39.6840       25.9031       22.8194       18.0515        5.8371        1.3920        1.8205        0.2103        4.2100        4.3078       10.4034        8.4855        8.1983        6.1590        5.3816       17.3950       21.4000       14.6645       14.1641       14.4900       24.7544       22.9605       24.9047       31.1673       32.4768       29.5475       34.8484       33.8261       22.3186       24.6558       29.2295       30.2293       27.2695       25.1994       20.4901       18.8545       18.9093       19.1239       16.0776        7.3957        6.4806        8.8319        7.6705        7.4929        8.4466        9.1079       11.7066       13.6541       15.2385       18.5806       17.8126       21.5576       21.0069       19.6694       19.5644       20.2087       18.0540       16.3326       17.2457       18.3500       20.8070       15.4155       14.1249       14.0059       18.8558       24.2321       21.2230       24.5003       17.2906       12.3808       13.0712       16.6953       18.5627       20.8359       27.2678       26.9784       20.2980       22.0641       18.8693       20.6974       23.5954       23.4311       23.0636       23.0764       28.8756       27.2405       23.0209       20.3465       22.0621       25.0561       24.1586       19.5589       17.9312       17.8912       14.9961       16.1389       25.9951       26.5686       18.3247       14.1680       33.2041       13.9045       11.3028       14.6234       16.9047       15.9863       16.4744       18.1116       26.5677       30.9783       21.5372       19.3421       21.7621       21.9718       26.7645       33.2464       50.0341       46.6340       50.8139       43.5359       34.0661       28.0903       20.1814       22.6038       20.1418       20.0721       21.4237       32.3963       43.3318       48.0055       55.1236      102.6154       90.5837       96.6233       76.9772       77.6368       81.1515       81.9147       95.5625       92.7916       92.1398      107.8140      102.7435      103.6782       96.2155       97.3411       94.2306      104.1529      100.2663       93.2936       80.0787       78.5368       77.9946       81.5662       80.8154       78.5563       80.8638       81.1072       81.4408       81.9069       79.3921       80.7340       78.6947       78.2424        0.0000        0.0000        0.0000        0.0000        0.0000        0.0000        0.0000        0.0000        0.0000        0.0000        0.0000        0.0000        0.0000        0.0000        0.0000        0.0000        0.0000        0.0000        0.0000        0.0000        0.0000        0.0000        0.0000        0.0000        0.0000        0.0000        0.0000        0.0000        0.0000        0.0000        0.0000        0.0000        0.0000        0.0000        0.0000        0.0000        0.0000        0.0000        0.0000        0.0000        0.0000        0.0000        0.0000        0.0000        0.0000        0.0000        0.0000        0.0000        0.0000        0.0000        0.0000        0.0000        0.0000        0.0000
        0.0000        0.0000        0.0000        0.0000        0.0000        0.0000        0.0000        0.0000        0.0000        0.0000        0.0000        0.0000        0.0000        0.0000        0.0000        0.0000        0.0000        0.0000        0.0000        0.0000        0.0000       74.2199       50.0809       62.1847       49.7122       51.1061       42.5082       39.1037       32.4958       34.8754       22.9757       34.4727       25.2913       27.5076       46.2098       42.4804       47.9482       39.5976       33.3204       41.7426       39.5783       36.0883       29.0407       17.9810       15.8335       17.2737       16.2391       20.0335       20.5210       18.1704       12.6289       14.0621       18.0537       25.7730       26.4794       23.8377       18.3612       19.1145       16.1071       20.0119       21.8207       18.1001       14.5326       17.3946       15.9166        8.3534        5.6973        7.5053       11.2872       14.2821       13.1019       13.0848       12.1500        8.5027       10.6289       10.6139       14.0466       13.8622       14.4874       22.4070       24.6940       19.9165       23.9768       24.4078       22.0899       18.2694       17.3198       11.9193       14.7941       25.3042       18.6167       13.3489       11.1731       13.5735       14.3655       15.8009       24.2946       17.4077       15.2887       15.1281       16.4839       19.1922       25.0504       18.8543       19.8828       25.7500       27.8441       20.4961       19.3882       18.3722       24.2822       27.1282       27.5135       29.2994       30.7396       25.8729       28.1352       25.8557       26.2828       39.0757       43.0074       42.6605       28.5328       31.2000       32.5457       18.9466       24.7499       25.5970       24.4517       23.4214       23.6582       20.6339       17.3062       21.0147       28.9968       30.4892       27.7845       33.9741       34.5618       33.1036       30.0058       34.1090       33.2704       48.8515       49.8203       41.9284       37.1455       49.4701       44.8937       42.9591       36.4671       33.6918       27.4939       25.4905       23.5073       30.4734       21.0933       25.5701       49.8646       48.3967       56.3893       50.9234       64.7380       93.9011       74.5933       77.9079       70.7689       86.9937       99.6904      107.3284      110.1677       94.4486      108.5553      121.2551      114.0419       95.4098       99.7517       99.1605       99.7276       97.4194       93.4134       88.3627       84.8845       90.8349       93.7965      101.3232      101.1866      109.1724      103.8012       91.8003       92.7957      104.7584      131.0834      116.9821      116.9107       57.1500        0.0000        0.0000        0.0000        0.0000        0.0000        0.0000        0.0000        0.0000        0.0000        0.0000        0.0000        0.0000        0.0000        0.0000        0.0000        0.0000        0.0000        0.0000        0.0000        0.0000        0.0000        0.0000        0.0000        0.0000        0.0000        0.0000        0.0000        0.0000        0.0000        0.0000        0.0000        0.0000        0.0000        0.0000        0.0000        0.0000        0.0000        0.0000        0.0000        0.0000        0.0000        0.0000        0.0000        0.0000        0.0000        0.0000        0.0000        0.0000        0.0000        0.0000        0.0000        0.0000        0.0000
        0.0000        0.0000        0.0000        0.0000        0.0000        0.0000        0.0000        0.0000        0.0000        0.0000        0.0000        0.0000        0.0000        0.0000        0.0000        0.0000        0.0000        0.0000        0.0000        0.0000        0.0000       59.0386       43.7412       63.9746       60.2926       56.8250       62.7664       43.3822       39.4688       24.8132       30.3827       28.7822       38.0458       53.0053       40.0803       42.4885       74.4894       83.7283       84.2328       69.0619       28.8441       39.2556       37.1481       23.0154       25.9500       16.5844       15.9093       14.7028        8.1649        5.6543        4.4804        2.5509        3.3407        6.0343       10.9091       13.9569       11.6971        9.8122        7.9962       14.8517       18.6689       12.3333       16.5203       14.3355       12.9506        5.3313        4.3488        5.6157        9.6104       21.3362       22.0924       16.1820       14.9786       10.1039       11.3768       11.4323       16.6915       20.0758       22.1662       28.6645       23.5849       25.9598       22.8395       20.0154       22.2904       24.2443       22.4772       14.8621       17.5946       17.1470       21.3487       12.3713       10.5360       10.9493        8.6943       11.7683       14.0433       12.1781       11.6287       14.9346       13.7909       16.6617       20.8862       21.0510       19.7020       21.9745       17.7550       15.7166       20.0411       19.8796       25.7071       35.4270       30.6127       27.2134       27.8367       26.9009       27.2754       23.5508       26.5781       46.4098       39.2086       31.5299       30.5348       18.7939       16.3292       25.1591       27.4571       22.4599       20.5697       22.8771       22.1565       23.6022       22.5007       24.8691       26.4441       31.3467       30.0707       29.2738       27.9985       30.6082       45.9263       42.1789       59.9901       72.7574       60.8358       56.6852       56.2242       43.2565       34.9902       34.0629       35.5869       36.8837       34.0095       31.4157       30.6130       20.7532       24.3604       25.0727       46.6345       45.8107       60.9330       77.0966       68.8833       88.4221       91.8139       74.8897       86.4721      103.0414      131.6385      133.3681      123.9011      122.9637      105.0820      124.0819      108.6540       99.2659      114.1206      118.2510      112.8109      115.2111      111.5038       99.2585      107.8973      104.6226      107.2139      123.9977      116.0847      116.3304      106.3463       98.3316      106.9457      131.4547      140.5321      138.8018      111.4121      112.4100        0.0000        0.0000        0.0000        0.0000        0.0000        0.0000        0.0000        0.0000        0.0000        0.0000        0.0000        0.0000        0.0000        0.0000        0.0000        0.0000        0.0000        0.0000        0.0000        0.0000        0.0000        0.0000        0.0000        0.0000        0.0000        0.0000        0.0000        0.0000        0.0000        0.0000        0.0000        0.0000        0.0000        0.0000        0.0000        0.0000        0.0000        0.0000        0.0000        0.0000        0.0000        0.0000        0.0000        0.0000        0.0000        0.0000        0.0000        0.0000        0.0000        0.0000        0.0000        0.0000        0.0000
        0.0000        0.0000        0.0000        0.0000        0.0000        0.0000        0.0000        0.0000        0.0000        0.0000        0.0000        0.0000        0.0000        0.0000        0.0000        0.0000        0.0000        0.0000        0.0000        0.0000        0.0000       63.9596       42.8232       68.9934       74.8633       77.9522       64.9167       55.9019       43.0968       44.6007       38.9898       31.9009       21.6848       17.0213       26.4303       18.9193       33.5135       59.4038       67.1882       50.0658       40.9579       49.1976       42.1441       30.9957       12.8503       13.3486       11.8990       31.7004       33.5059       25.7353       16.2237       17.1479       19.1314       13.3967       15.4753       17.7991       19.6859       13.2969        8.6107       11.3682       16.3180       16.8493       16.3861       18.6425       16.6434       14.2781       10.6660        9.9259       10.0724       14.3077       12.2973       16.1909       15.3541       15.5821       14.0689       16.1485       17.9412       23.5096       28.1805       29.7798       22.6048       21.2256       20.0049       22.5439       24.8858       22.8741       20.4819       16.7887       18.2654       14.5669       12.3688       11.0084       11.3987       11.0215        8.1596        9.8523       12.0656       15.5017       15.0837       14.6626       31.6732       25.3800       24.6431       20.6643       19.5522       20.7363       18.8703       15.3730       21.2846       22.0616       26.2999       32.1866       33.9649       33.2204       37.8940       33.5610       34.1289       27.3742       24.3816       40.6480       39.5045       34.5418       38.2798       22.1138       19.2087       20.4440       20.4473       24.0280       27.9845       29.3275       24.4755       21.3857       21.8569       21.2743       27.1836       29.4868       28.1683       29.9149       43.8907       46.4597       52.3297       69.1992       56.2547       58.5420       56.6099       55.4004       54.1504       46.6917       40.9251       32.5270       37.5436       46.2887       44.0438       50.3647       39.3245       29.9074       33.6603       31.1824       41.2200       48.0064       61.7582       73.6528       87.8889       98.1061      110.4611       94.1497      114.2139      126.2951      151.1554      159.4986      154.1817      160.6685      130.6740      121.0884      120.1009      120.0862      115.2171      119.7670      124.9432      113.2368      116.1693      113.7043      119.5996      119.8187      124.7409      124.9732      119.4683      138.2096      111.9446      108.3209      114.4037      121.4945      117.1372      123.6067      123.5224       87.7800        0.0000        0.0000        0.0000        0.0000        0.0000        0.0000        0.0000        0.0000        0.0000        0.0000        0.0000        0.0000        0.0000        0.0000        0.0000        0.0000        0.0000        0.0000        0.0000        0.0000        0.0000        0.0000        0.0000        0.0000        0.0000        0.0000        0.0000        0.0000        0.0000        0.0000        0.0000        0.0000        0.0000        0.0000        0.0000        0.0000        0.0000        0.0000        0.0000        0.0000        0.0000        0.0000        0.0000        0.0000        0.0000        0.0000        0.0000        0.0000        0.0000        0.0000        0.0000        0.0000        0.0000
        0.0000        0.0000        0.0000        0.0000        0.0000        0.0000        0.0000        0.0000        0.0000        0.0000        0.0000        0.0000        0.0000        0.0000        0.0000        0.0000        0.0000        0.0000        0.0000        0.0000        0.0000       56.9673       42.2812       64.5515       82.9606       74.8884       60.8338       67.7259       53.4754       59.7411       53.0188       30.3731       18.5747       16.6352       17.1551        6.2062        8.1098       12.9842       13.7622       16.6077       33.2523       27.4067       33.0017       37.7225       28.2915       14.6972       11.2339       18.6759       21.3407       21.2459       15.9207       21.3699       34.9419       21.5857       19.3840       14.2570       22.2213       18.8188       13.2326       18.5008       20.1932       15.8254       16.5675       23.1092       18.2232       15.0086       20.2530       18.8462       19.1124       18.1783       14.7811       12.4932       14.8504       17.0075       19.2147       17.0866       17.6173       23.8559       28.9934       31.4394       29.8397       23.9156       23.3055       24.1344       27.1444       26.3648       26.3534       22.2509       23.1055       23.2670       20.1206       19.7823       19.7002       17.5597       13.3935       11.4953       12.9555       20.1687       17.1683       17.6866       16.7504       13.9218       15.3156       20.8262       22.0788       21.0354       17.9981       14.4652       15.1301       18.6148       16.4419       23.3926       27.0937       24.6003       30.6978       33.9958       38.5082       34.8697       30.8853       40.0382       30.5890       26.8549       26.1722       23.7616       20.5238       21.8129       22.6324       22.8908       25.4413       24.9481       18.7327       16.4539       17.7796       21.0263       25.6857       30.2084       32.0480       32.4860       40.5445       50.4216       52.9148       60.9645       56.2771       60.7138       47.3039       51.0004       58.0723       57.6685       52.6498       54.2984       55.3231       59.3081       51.7567       46.2297       44.3218       39.9780       38.1695       41.9125       51.9208       62.2270       72.1181       74.2582       92.7757       93.5679       99.2611      102.6427      123.4640      139.1494      143.5957      149.2223      162.0219      168.0032      160.7761      144.2160      134.4458      135.0252      135.2431      144.6801      154.3849      131.0149      128.9113      130.2026      137.7993      136.9472      137.2730      125.8473      128.4427      152.2623      128.6662      129.2496      125.0535      128.1467      120.2390      121.9510      118.5417        0.0000        0.0000        0.0000        0.0000        0.0000        0.0000        0.0000        0.0000        0.0000        0.0000        0.0000        0.0000        0.0000        0.0000        0.0000        0.0000        0.0000        0.0000        0.0000        0.0000        0.0000        0.0000        0.0000        0.0000        0.0000        0.0000        0.0000        0.0000        0.0000        0.0000        0.0000        0.0000        0.0000        0.0000        0.0000        0.0000        0.0000        0.0000        0.0000        0.0000        0.0000        0.0000        0.0000        0.0000        0.0000        0.0000        0.0000        0.0000        0.0000        0.0000        0.0000        0.0000        0.0000        0.0000
        0.0000        0.0000        0.0000        0.0000        0.0000        0.0000        0.0000        0.0000        0.0000        0.0000        0.0000        0.0000        0.0000        0.0000        0.0000        0.0000        0.0000        0.0000        0.0000        0.0000        0.0000        0.0000       60.7277       73.7540       92.4509       67.9431       60.0716       43.7103       34.7491       41.2323       55.2048       44.5674       30.6530       25.6088       23.8834        9.5704       29.8269       34.3192       24.5292       18.3218       15.5925       25.7299       23.0623       45.2737       32.6250       24.9031       25.5306       41.5019       36.0156       23.7541       22.5785       28.4728       25.8056       28.3019       29.1565       18.7398       18.4464       15.0241       18.4705       14.5702       16.4609       17.7982       27.3930       22.6128       21.8649       14.2024       16.2088       25.3500       24.8822       17.5877       18.9139       19.2622       19.7223       19.1761       21.5684       22.1683       25.0758       30.1862       34.0334       35.5044       34.3502       38.9792       37.9359       35.1323       35.1853       30.1068       33.4313       32.2305       40.1734       42.2723       42.2459       44.9218       47.0050       62.0928       45.4341       22.3257       18.1154       28.2087       37.0255       26.5010       14.7215       21.4795       28.5405       22.4908       27.3556       23.1403       21.6922       19.2726       22.2917       21.3370       30.5825       35.7792       38.0240       38.1828       44.9119       60.5872       62.7905       60.6542       60.4831       55.2887       37.9672       26.8854       33.4972       26.1676       22.0596       22.5348       20.4140       18.3609       16.3222       17.8398       18.3899       20.3016       20.4809       24.7627       28.1647       28.1673       31.3988       35.3949       40.9347       53.5085       60.9514       69.9209       81.6282       80.3254       71.8408       70.4083      108.6781      107.2944       97.8171       88.9331       68.3897       67.0625       69.3375       55.2945       49.0723       57.1819       58.2607       61.0337       76.8938       88.7646       95.5810       90.4297      100.7939      128.4125      118.4703      130.5450      131.6234      154.7428      162.5536      140.3385      162.3423      168.5899      174.7260      175.6741      158.9791      176.8211      187.5515      187.0241      183.9555      170.2495      175.6765      177.1695      180.1155      176.7700      180.2396      173.9960      177.0889      171.3283      166.2922      171.6065      168.9012      197.0406      173.2471      168.1907      195.2372      196.8898      221.2335      195.1638      176.4461        0.0000        0.0000        0.0000        0.0000        0.0000        0.0000        0.0000        0.0000        0.0000        0.0000        0.0000        0.0000        0.0000        0.0000        0.0000        0.0000        0.0000        0.0000        0.0000        0.0000        0.0000        0.0000        0.0000        0.0000        0.0000        0.0000        0.0000        0.0000        0.0000        0.0000        0.0000        0.0000        0.0000        0.0000        0.0000        0.0000        0.0000        0.0000        0.0000        0.0000        0.0000        0.0000        0.0000        0.0000        0.0000        0.0000        0.0000        0.0000        0.0000        0.0000
        0.0000        0.0000        0.0000        0.0000        0.0000        0.0000        0.0000        0.0000        0.0000        0.0000        0.0000        0.0000        0.0000        0.0000        0.0000        0.0000        0.0000        0.0000        0.0000        0.0000        0.0000        0.0000        0.0000        0.0000        0.0000        0.0000       63.5015       40.8778       38.9955       29.4300       40.0552       26.7968       18.7763       47.1336       38.2918        4.9978       20.5185       14.3754       24.2739       19.1634       14.3140        9.8787        3.2826       20.8363       26.3296       25.6754       21.0008       35.7242       28.9553       26.2359       29.6251       24.4567       14.8353       18.7824       24.6184       18.0256       18.0479       14.6190       10.9612       11.9306       12.6426       15.7849       21.7853       13.3727       11.8376       10.7992       10.1062       16.3931       24.7645       31.6551       20.1168       14.5515       13.7188       18.3502       19.8880       25.4549       28.7769       36.6905       38.3695       31.5115       32.1760       34.1997       33.5044       26.6748       26.8484       29.7546       42.2041       45.8554       50.0066       45.7215       35.0244       29.2860       38.5659       41.1319       50.9497       26.2777       23.6517       23.0252       33.7889       22.2969       17.6794       42.6370       34.1084       19.5628       26.9013       26.2122       23.9252       14.0919       18.2671       24.8799       27.9225       36.5396       40.0668       38.2154       35.8072       55.0873       56.4956       52.0017       49.5393       44.6630       42.0987       37.0348       33.2667       27.3958       24.0980       17.7392       18.4757       21.7213       17.1525       19.4024       21.8413       19.9696       21.2666       26.5343       31.8947       42.4237       42.3395       44.8615       53.9925       60.6433       68.3502       75.4335       76.6370       69.6654       96.0968      127.5767      121.6041       88.9958       74.1586       71.7143       75.3708       79.9627       57.4668       60.2144       77.2062       75.1302       68.3630       76.3680       88.7347       93.0225      101.1530      100.6219      103.3587      128.3431      133.6541      134.8364      131.5221      155.6705      154.9919      161.3451      168.2158      165.8162      162.9972      170.3031      171.4949      196.9888      206.4235      200.9542      193.1861      188.6061      190.6890      193.5016      191.8782      189.5569      206.7465      195.6655      189.0181      189.7436      173.9165      173.2338      180.3821      177.2751      201.5007      194.6088      261.5638      213.2629      195.4364      200.8890      181.5349        0.0000        0.0000        0.0000        0.0000        0.0000        0.0000        0.0000        0.0000        0.0000        0.0000        0.0000        0.0000        0.0000        0.0000        0.0000        0.0000        0.0000        0.0000        0.0000        0.0000        0.0000        0.0000        0.0000        0.0000        0.0000        0.0000        0.0000        0.0000        0.0000        0.0000        0.0000        0.0000        0.0000        0.0000        0.0000        0.0000        0.0000        0.0000        0.0000        0.0000        0.0000        0.0000        0.0000        0.0000        0.0000        0.0000        0.0000        0.0000        0.0000        0.0000
        0.0000        0.0000        0.0000        0.0000        0.0000        0.0000        0.0000        0.0000        0.0000        0.0000        0.0000        0.0000        0.0000        0.0000        0.0000        0.0000        0.0000        0.0000        0.0000        0.0000        0.0000        0.0000        0.0000        0.0000        0.0000        0.0000        0.0000       46.1593       34.1074       34.0875       26.2090        3.4135        5.2679       11.5616       23.4664       20.1821       20.9692       12.7276       25.3002       21.4882        9.4714        4.7657        0.5652        1.4235       11.6904       19.2247       22.6972       27.9412       25.0000       27.6716       39.8573       32.8712       19.2549       23.6222       24.4762       10.7426        7.3579        7.1954        6.8227       10.4065       15.0182       11.7655        5.2387        5.8230        6.6356        9.2018       12.9339       23.9560       28.3033       26.0438       14.8360       14.9503       17.2954       20.8433       25.0227       31.2009       29.7121       27.7691       29.6743       27.1663       26.5998       27.1431       30.3983       31.2985       33.6656       36.7671       41.2838       44.2417       43.5082       49.8238       57.7947       45.2914       39.7373       38.6741       44.5006       28.9730       15.5148       16.8512       29.0863       19.7090       19.4581       29.8401       23.9705       16.2393       15.0168       15.2189       13.2072       16.4703       20.4967       20.2835       29.1084       44.1558       50.2617       46.6593       37.7450       45.1614       45.8013       49.1502       47.0194       31.6617       32.7136       33.8617       27.9352       24.7016       26.2736       16.2825       17.5147       22.2276       21.0344       28.3436       40.6396       36.0471       24.1194       33.9198       42.1924       37.2398       43.1981       55.5219       61.1445       57.0272       62.5362       53.5349       68.8210       69.4706       80.9909      111.3512      106.1759       95.1143       80.9515       76.1011       75.2963       76.3268       65.0359       65.4233       81.5244       92.3264      133.9550       86.2777       91.1817       90.4549       98.3420      112.2094      118.6388      121.7211      128.0865      133.5123      128.6907      163.0414      180.1972      177.7133      190.3212      184.6520      192.0541      212.5646      220.1768      211.5032      216.1056      211.7921      224.5916      229.8177      231.6287      243.5566      228.7317      214.1280      210.1260      215.5615      223.8946      197.8449      210.4726      205.6329      210.0794      213.5217      220.4530      218.7214      238.4979      195.9684      196.1694      184.7185      173.0219      162.7800        0.0000        0.0000        0.0000        0.0000        0.0000        0.0000        0.0000        0.0000        0.0000        0.0000        0.0000        0.0000        0.0000        0.0000        0.0000        0.0000        0.0000        0.0000        0.0000        0.0000        0.0000        0.0000        0.0000        0.0000        0.0000        0.0000        0.0000        0.0000        0.0000        0.0000        0.0000        0.0000        0.0000        0.0000        0.0000        0.0000        0.0000        0.0000        0.0000        0.0000        0.0000        0.0000        0.0000        0.0000        0.0000        0.0000        0.0000        0.0000        0.0000
        0.0000        0.0000        0.0000        0.0000        0.0000        0.0000        0.0000        0.0000        0.0000        0.0000        0.0000        0.0000        0.0000        0.0000        0.0000        0.0000        0.0000        0.0000        0.0000        0.0000        0.0000        0.0000        0.0000        0.0000        0.0000        0.0000        0.0000        0.0000        0.0000        0.0000       39.8624       26.2756       15.7939       11.2303       11.2335       42.9004       29.6309       17.3292       24.2969       14.1163        7.9603        9.6044        6.7847        4.7943        4.9299        3.6560        2.7233       14.8018       24.2215       29.3503       31.4543       25.7550       34.3907       29.9168       24.3416       14.6523        7.9004        7.2440        7.5863        7.5386        8.2048        4.2866        3.6260        2.5684        4.1003       10.2951       12.0779       16.2505       13.0471       12.6149       11.4090       12.1103       11.3305       13.5894       19.2939       23.1725       19.2968       22.8645       22.6619       22.8418       23.9481       25.2951       27.6285       29.8636       31.2406       35.6656       34.6841       35.0939       43.0815       42.2293       42.3158       40.8936       37.5324       32.5538       28.2235       11.7898        8.7073       20.1397       18.2119       10.7184       11.6314       13.5279       11.7816        9.0794        8.0741        8.0611        7.6482       11.2929       16.0152       18.1795       21.6567       32.8982       41.2924       41.9316       37.1239       42.9688       39.8800       38.5511       38.0747       39.4778       37.6854       33.4460       29.4641       19.9415       20.2735       19.5910       20.5759       23.7742       21.2793       20.0825       29.3165       37.5252       48.4481       29.8909       39.8277       43.8781       43.7836       46.6679       46.7063       49.9548       58.1051       83.4181       70.3993       58.4363       58.5036       89.5223      110.5717      100.7562       88.8931      107.7368       89.8748       77.5586       75.2999       69.6131       77.4773       85.0917       74.8529       78.0536       94.6644      105.4691      102.2408      113.2637      137.5009      148.1656      158.3207      152.7830      166.2512      190.0896      190.3447      204.5138      198.1041      207.1408      224.3698      220.6631      240.0527      251.2407      256.2090      267.1653      270.5232      269.7128      282.3846      298.5709      257.4534      220.8934      218.8952      235.0957      236.0382      203.5444      206.3361      204.1588      214.0337      239.1280      229.9907      226.7409      226.4492      186.4995      205.9845      170.5669      173.8596      196.5899        0.0000        0.0000        0.0000        0.0000        0.0000        0.0000        0.0000        0.0000        0.0000        0.0000        0.0000        0.0000        0.0000        0.0000        0.0000        0.0000        0.0000        0.0000        0.0000        0.0000        0.0000        0.0000        0.0000        0.0000        0.0000        0.0000        0.0000        0.0000        0.0000        0.0000        0.0000        0.0000        0.0000        0.0000        0.0000        0.0000        0.0000        0.0000        0.0000        0.0000        0.0000        0.0000        0.0000        0.0000        0.0000        0.0000        0.0000        0.0000        0.0000
        0.0000        0.0000        0.0000        0.0000        0.0000        0.0000        0.0000        0.0000        0.0000        0.0000        0.0000        0.0000        0.0000        0.0000        0.0000        0.0000        0.0000        0.0000        0.0000        0.0000        0.0000        0.0000        0.0000        0.0000        0.0000        0.0000        0.0000        0.0000        0.0000        0.0000        0.0000       20.9315       32.3186        0.0000        0.0000       44.9435       49.6341       34.1749       13.3049        2.0157        3.2232        6.3280       13.0142       15.0248       16.4656        5.6030       12.4484       14.1780       17.2295       14.4350       14.5993       13.8084       14.0478       13.2568       12.6394       10.9259        5.4519        4.7507        3.3326        3.9689        7.9181        2.8225        2.7887        0.6557        2.8072        8.4334       15.9788       21.6173       20.3663       19.0023       11.8074        6.3060       10.8887       14.5915       16.7565       24.5815       25.9477       22.9747       26.6184       22.8983       21.7415       22.1242       25.4765       28.2600       41.0892       30.5174       23.0021       25.6051       28.7433       46.7847       60.9672       42.1427       47.8895       49.2078       67.8432       45.7408       22.2387       18.0138       13.9128        9.8360        6.9945       12.6290       12.1722        3.7208        4.5711        5.5819        4.3618        8.4319        8.4094       10.2805       13.6200       32.2285       39.8545       43.9328       43.1614       33.8166       34.0275       35.4225       33.1248       37.3525       34.0418       29.3237       29.4132       25.8762       24.2135       23.6773       22.3882       22.4324       24.8022       30.3947       30.8188       33.5555       33.1044       44.2048       34.4752       32.5309       40.3619       47.0300       55.9405       61.8300       53.8681       55.1043       64.2573       61.0402       82.6173       94.8970      102.7343      116.4712      116.1173      105.9962       77.5487       89.1274       89.3903       83.1049       75.8241       78.0984       86.7874      110.0487      119.5748      159.4608      172.3843      162.9358      172.0598      206.9400      203.4541      208.8361      231.5505      240.6671      238.5992      260.4646      238.5340      264.5027      270.9770      282.9669      295.0138      302.3008      330.1857      322.6565      323.3368      316.6761      324.2127      315.4936      299.2769      300.0401      289.8599      268.1691      297.2753      281.0312      270.2635      281.0340      310.2099      279.8362      274.2892      260.2802      256.5885      228.0472      215.2660      213.5066        0.0000        0.0000        0.0000        0.0000        0.0000        0.0000        0.0000        0.0000        0.0000        0.0000        0.0000        0.0000        0.0000        0.0000        0.0000        0.0000        0.0000        0.0000        0.0000        0.0000        0.0000        0.0000        0.0000        0.0000        0.0000        0.0000        0.0000        0.0000        0.0000        0.0000        0.0000        0.0000        0.0000        0.0000        0.0000        0.0000        0.0000        0.0000        0.0000        0.0000        0.0000        0.0000        0.0000        0.0000        0.0000        0.0000        0.0000        0.0000        0.0000        0.0000        0.0000
        0.0000        0.0000        0.0000        0.0000        0.0000        0.0000        0.0000        0.0000        0.0000        0.0000        0.0000        0.0000        0.0000        0.0000        0.0000        0.0000        0.0000        0.0000        0.0000        0.0000        0.0000        0.0000        0.0000        0.0000        0.0000        0.0000        0.0000        0.0000        0.0000        0.0000        0.0000        0.0000        0.0000        0.0000        0.0000        0.0000        0.0000       41.2377       19.0877        5.4765        2.3426        5.7459       11.0682       15.0786       17.7085       33.5974       40.4692       27.4227       21.7231       19.0065       13.0590       11.9046       10.7233        7.9892        6.4000        7.6766        3.6433        0.1695        0.8354        1.5329        5.1818        2.0482        0.9296        1.1254        1.2850        2.8418        7.4502        8.7872       12.3719       13.1716        9.7080        5.8156        7.7279       16.6329       26.5061       21.6103       21.2052       22.6155       19.3983       13.7844       12.7788       17.8674       30.1305       29.8464       25.1918       16.2959       20.2196       27.2855       30.7178       46.9683       62.6851       46.5127       46.4948       45.6969       83.6872       77.8109       28.1407       13.4117       14.6482       10.8319        7.0006        9.6725        9.5897        3.9093        3.2370        3.4998        3.7543        7.3201        7.7974        8.2940       13.1676       28.7333       39.9543       39.8943       36.7900       32.5383       34.0467       33.3280       28.3621       32.1070       30.0973       29.0704       27.9349       24.7093       24.9746       22.5575       22.1666       25.0983       27.5307       31.8839       29.8315       36.2860       35.4535       33.3251       33.1554       35.3929       43.0475       53.3553       66.6901       73.1461       63.4235       58.0705       62.2937       83.5105       80.8850       79.8495      106.0713       99.2896      105.2616      107.3095       90.5845      105.4652      101.2040       98.3582       96.3454      114.4280      128.3526      123.3604      139.2212      165.0804      165.4376      178.2563      166.9372      218.5925      220.2273      244.8475      270.3426      266.1195      273.6085      265.3210      256.8712      279.5097      283.6108      326.2813      326.3373      349.7987      317.0000      338.9437      346.0016      359.9199      344.4115      378.8119      418.2260      370.1889      297.5236      291.1368      290.5763      268.6466      303.8862      295.1530      276.4109      254.3629      260.7971      239.8403      227.8506      191.7236      194.6942        0.0000        0.0000        0.0000        0.0000        0.0000        0.0000        0.0000        0.0000        0.0000        0.0000        0.0000        0.0000        0.0000        0.0000        0.0000        0.0000        0.0000        0.0000        0.0000        0.0000        0.0000        0.0000        0.0000        0.0000        0.0000        0.0000        0.0000        0.0000        0.0000        0.0000        0.0000        0.0000        0.0000        0.0000        0.0000        0.0000        0.0000        0.0000        0.0000        0.0000        0.0000        0.0000        0.0000        0.0000        0.0000        0.0000        0.0000        0.0000        0.0000        0.0000        0.0000        0.0000
        0.0000        0.0000        0.0000        0.0000        0.0000        0.0000        0.0000        0.0000        0.0000        0.0000        0.0000        0.0000        0.0000        0.0000        0.0000        0.0000        0.0000        0.0000        0.0000        0.0000        0.0000        0.0000        0.0000        0.0000        0.0000        0.0000        0.0000        0.0000        0.0000        0.0000        0.0000        0.0000        0.0000        0.0000        0.0000        0.0000        0.0000        0.0000        0.0000        8.9020        1.8850        2.5290        4.7589        7.4318       16.2207       34.4828       26.2066       19.1760       25.2618       27.6897       21.8357       18.3744       14.2085        8.2976        4.6768        2.2315        0.5392        0.0853        0.1642        0.3582        0.5911        0.2342        0.0000        0.5892        0.5366        0.8747        6.0050        4.7656        6.8996        8.0022        4.8679        7.3305       14.2529       12.3964       14.8951       11.9172       13.2541       17.6473       12.3121       15.4394       15.3613       16.2674       23.8920       24.2258       22.6078       24.0504       31.6517       40.0927       36.4387       43.7993       64.1039       67.7799       44.7280       35.4745       34.3880       38.9355       41.5892       18.8783       12.7899       16.9255       10.6244        9.1872        8.8208        6.0964        4.5435        3.6862        4.0353        6.8805        6.9819        8.3712       10.2931       20.2304       33.4531       39.3862       30.7713       33.3491       29.6705       24.9789       23.4005       29.5117       32.7301       29.3930       24.7489       21.7358       19.1222       16.1489       20.4825       23.1693       26.0258       24.6464       26.6337       27.2169       32.8459       36.4331       33.4742       37.7839       45.8657       41.9571       51.8632       65.5803       63.4032       58.0773       67.7300       88.9507       88.2949       79.9497       86.6269       99.7638       93.7006      113.8753       86.4129      109.5093      106.3257      102.1245      115.2131      135.6089      133.1828      135.8247      149.0017      197.8326      191.4535      181.0901      188.6012      256.8853      291.9311      295.8762      273.0388      297.5898      278.4034      256.0571      240.8139      262.0610      291.2445      339.5233      322.8987      348.5305      309.0038      328.9729      342.2901      356.6546      379.0261      415.9773      406.1906      335.9019      306.8105      300.1919      293.8709      255.6772      233.7932      226.6001      204.8135      204.7197      200.6070      194.5952      193.6812      157.2838      173.7304        0.0000        0.0000        0.0000        0.0000        0.0000        0.0000        0.0000        0.0000        0.0000        0.0000        0.0000        0.0000        0.0000        0.0000        0.0000        0.0000        0.0000        0.0000        0.0000        0.0000        0.0000        0.0000        0.0000        0.0000        0.0000        0.0000        0.0000        0.0000        0.0000        0.0000        0.0000        0.0000        0.0000        0.0000        0.0000        0.0000        0.0000        0.0000        0.0000        0.0000        0.0000        0.0000        0.0000        0.0000        0.0000        0.0000        0.0000        0.0000        0.0000        0.0000        0.0000        0.0000
        0.0000        0.0000        0.0000        0.0000        0.0000        0.0000        0.0000        0.0000        0.0000        0.0000        0.0000        0.0000        0.0000        0.0000        0.0000        0.0000        0.0000        0.0000        0.0000        0.0000        0.0000        0.0000        0.0000        0.0000        0.0000        0.0000        0.0000        0.0000        0.0000        0.0000        0.0000        0.0000        0.0000        0.0000        0.0000        0.0000        0.0000        0.0000        0.0000        0.0000        1.5746        2.0786        7.3308        7.5432        7.6673       15.8954       23.0290       29.8439       34.0490       25.7021       17.2918       14.3474       12.9767       10.8511        7.2672        1.5229        0.7861        0.3482        0.4758        1.5196        0.8012        0.4322        0.5898        1.2354        1.6726        3.5461        6.8977        5.8555        3.6238        5.2144        7.1935        8.0178        9.3371        7.1372        7.3745        9.5314       14.5919        8.9717       13.1055       18.1982       20.0420       22.1448       26.0540       32.4190       34.3912       31.6906       34.4184       41.3054       42.7688       48.2664       60.6003       54.5445       53.3745       29.8989       23.0692       31.0010       29.0863       31.3069       17.6341       19.6239       23.5933       16.8632       12.1781        9.9883        7.2881        5.8026        5.4118        7.9888        6.5454        6.8495        8.3658       16.7389       26.2186       30.7201       30.3585       31.4546       26.2154       21.1810       20.2177       27.8019       31.9024       28.5934       28.3696       24.3782       20.0797       19.8337       18.4654       18.2309       23.5048       23.8813       24.3371       29.2162       32.1982       36.9934       42.9682       43.1198       46.0480       45.2598       54.3045       60.9929       56.4751       55.4506       74.3800       81.7299       73.4422       88.0314       89.7530       90.3629       98.6100       93.4067       98.6368      118.9911      111.0619      118.3763      139.3652      137.3160      151.0952      155.1339      155.3894      196.9863      219.9914      186.1749      193.1353      243.8386      272.0598      305.6931      278.1548      264.4897      247.9070      227.5353      248.4001      266.3052      294.3567      317.2666      300.7752      329.4738      328.0928      341.4413      356.0848      406.6098      438.7319      419.2449      364.8981      334.0063      328.6035      313.8810      298.7416      257.0456      223.5878      216.0504      189.8440      181.3057      206.4564      184.2320      163.3543      148.8578        0.0000        0.0000        0.0000        0.0000        0.0000        0.0000        0.0000        0.0000        0.0000        0.0000        0.0000        0.0000        0.0000        0.0000        0.0000        0.0000        0.0000        0.0000        0.0000        0.0000        0.0000        0.0000        0.0000        0.0000        0.0000        0.0000        0.0000        0.0000        0.0000        0.0000        0.0000        0.0000        0.0000        0.0000        0.0000        0.0000        0.0000        0.0000        0.0000        0.0000        0.0000        0.0000        0.0000        0.0000        0.0000        0.0000        0.0000        0.0000        0.0000        0.0000        0.0000        0.0000        0.0000
        0.0000        0.0000        0.0000        0.0000        0.0000        0.0000        0.0000        0.0000        0.0000        0.0000        0.0000        0.0000        0.0000        0.0000        0.0000        0.0000        0.0000        0.0000        0.0000        0.0000        0.0000        0.0000        0.0000        0.0000        0.0000        0.0000        0.0000        0.0000        0.0000        0.0000        0.0000        0.0000        0.0000        0.0000        0.0000        0.0000        0.0000        0.0000        0.0000        0.0000        0.0000        0.0000        0.0000       30.0022       33.5300       40.9107       44.8564       38.7629       38.1104       34.8227       31.6699       31.8144       29.1275       20.0965       16.8934       19.6945       16.7424       15.3575       14.3892       19.6985       18.7489       14.0917       12.2126       27.8299       33.7268       42.0760       49.7447       56.2121       47.2419       38.5657       46.8640       46.5812       50.1457       56.8911       49.3488       37.8162       43.3316       45.9559       51.4325       38.8297       33.6636       45.6949       57.8655       63.3660       68.0422       76.7559       88.1937       81.7043       90.8027       84.3127       90.1438      131.7411      124.9121       92.3631       72.3522      105.9991       81.0589       73.3432       49.9541       52.8030       48.0828       44.7624       43.0762       31.5281       19.8953       18.8079       28.3111        9.5909        7.8702        7.7714       10.0014       11.3772       15.6421       25.6448       26.9172       26.4232       20.4904       18.7867       30.6530       24.0497       16.8640       15.3609       17.8293       20.1351       18.8988       23.3256       23.6186       24.7876       27.4517       28.8859       29.8734       34.7230       33.3297       37.0947       47.1544       46.9929       48.0003       51.0014       52.0396       53.5903       49.9855       55.1618       59.2310       92.1551       70.0473       86.4649       78.9720       81.0936      108.9402      124.4075      124.1524      139.5740      132.6887      148.8519      158.4969      143.3939      148.1391      144.8828      154.5411      167.3512      168.1569      172.8704      210.5171      244.7104      260.0294      260.8718      231.6038      281.9363      276.4373      250.6265      260.8133      288.8128      331.0638      365.3672      371.3519      318.3828      347.5880      385.7260      405.4108      450.1093      462.1341      480.7219      478.8184      411.4203      389.1361      358.1131      325.3197      287.5532      273.4984      257.7334      252.2902      233.3138      223.3224      205.0596      180.7881      195.2700        0.0000        0.0000        0.0000        0.0000        0.0000        0.0000        0.0000        0.0000        0.0000        0.0000        0.0000        0.0000        0.0000        0.0000        0.0000        0.0000        0.0000        0.0000        0.0000        0.0000        0.0000        0.0000        0.0000        0.0000        0.0000        0.0000        0.0000        0.0000        0.0000        0.0000        0.0000        0.0000        0.0000        0.0000        0.0000        0.0000        0.0000        0.0000        0.0000        0.0000        0.0000        0.0000        0.0000        0.0000        0.0000        0.0000        0.0000        0.0000        0.0000        0.0000        0.0000        0.0000        0.0000
        0.0000        0.0000        0.0000        0.0000        0.0000        0.0000        0.0000        0.0000        0.0000        0.0000        0.0000        0.0000        0.0000        0.0000        0.0000        0.0000        0.0000        0.0000        0.0000        0.0000        0.0000        0.0000        0.0000        0.0000        0.0000        0.0000        0.0000        0.0000        0.0000        0.0000        0.0000        0.0000        0.0000        0.0000        0.0000        0.0000        0.0000        0.0000        0.0000        0.0000        0.0000        0.0000        0.0000        0.0000       51.3405       55.2433       53.9799       43.1195       36.9276       34.7127       32.9240       31.2486       29.3032       24.1413       19.4897       28.0639       27.2840       22.4352       20.0063       24.3798       24.3714       17.3847       14.8783       34.8804       38.3839       39.2491       47.0484       61.2447       64.3780       56.7031       60.5093       51.4056       51.9567       55.2506       54.9607       36.5118       45.4440       32.4230       25.0788       29.9865       27.4467       33.8926       44.9642       71.3125       85.6317      108.1475      111.3307       98.3718      124.8349      121.4413      118.3902      116.5125      141.4283      141.7463       94.0469       95.5100       76.6856       66.1544       63.7470       66.9667       58.5224       53.9909       51.9902       40.1175       24.8990       25.0641       29.1362        9.5449        7.2616        7.0881        7.7722        7.8384        8.5299        8.8748       10.8479       13.0790       18.0727       25.8408       28.6437       25.9016       19.0304       13.5314       15.3033       17.9574       16.8097       18.6240       21.5333       24.9613       28.0266       32.9543       36.3753       39.9775       38.6204       41.7442       40.9984       40.1319       43.1448       45.4056       43.8945       42.9414       56.2613       57.6795       59.1370       71.3507       69.5779       84.2021       89.2782       99.2720      105.8579      142.7609      171.6986      174.7118      152.9346      144.7675      147.4174      126.7486      132.2386      137.1930      150.2288      168.3256      173.1936      175.7016      207.1051      244.2580      249.7625      248.3469      228.2711      251.1687      262.6150      257.5636      249.1709      325.0336      316.7015      278.4433      264.5445      294.2073      356.7051      372.7756      415.9657      449.1037      458.5382      481.0824      456.8994      408.9299      359.2589      341.9804      331.9062      300.5626      283.3418      262.6158      237.9171      211.5293      201.8071      203.0078      185.1337      344.6400        0.0000        0.0000        0.0000        0.0000        0.0000        0.0000        0.0000        0.0000        0.0000        0.0000        0.0000        0.0000        0.0000        0.0000        0.0000        0.0000        0.0000        0.0000        0.0000        0.0000        0.0000        0.0000        0.0000        0.0000        0.0000        0.0000        0.0000        0.0000        0.0000        0.0000        0.0000        0.0000        0.0000        0.0000        0.0000        0.0000        0.0000        0.0000        0.0000        0.0000        0.0000        0.0000        0.0000        0.0000        0.0000        0.0000        0.0000        0.0000        0.0000        0.0000        0.0000        0.0000        0.0000
        0.0000        0.0000        0.0000        0.0000        0.0000        0.0000        0.0000        0.0000        0.0000        0.0000        0.0000        0.0000        0.0000        0.0000        0.0000        0.0000        0.0000        0.0000        0.0000        0.0000        0.0000        0.0000        0.0000        0.0000        0.0000        0.0000        0.0000        0.0000        0.0000        0.0000        0.0000        0.0000        0.0000        0.0000        0.0000        0.0000        0.0000        0.0000        0.0000        0.0000        0.0000        0.0000        0.0000        0.0000        0.0000        0.0000       59.2526       51.1823       41.4729       41.2617       32.5495       29.9217       24.1326       22.3530       21.4985       23.8592       23.2166       22.3968       22.5483       32.2196       24.9774       23.5800       19.2440       31.5502       34.1849       32.2957       43.5898       66.1072       58.2699       65.3586       65.1497       58.2872       54.5840       57.4724       50.0854       29.8605       24.2412       24.7106       28.3919       27.9427       24.7686       27.8975       40.7737       79.4355       97.4226      116.1396      120.5406       95.7488       96.3405      109.0291      131.5770      189.1977      206.6667      162.8232      116.5037       96.9751       97.4167       50.5597       48.6951       62.7627       57.3021       59.6647       62.0962       49.5157       33.5091       27.0130       25.2388       11.2287        7.7742        5.5290        5.0186        5.2721        4.9637        5.5538        6.5513       17.5947       23.7428       26.5091       22.1313       16.7308       14.7858       12.1652       15.2057       19.9249       22.1930       23.2507       23.1058       26.4362       30.4731       31.9811       35.1678       27.4972       30.1557       40.7239       46.4090       38.9270       39.8153       39.0477       39.4921       39.4256       62.4441       49.7333       67.1718       84.1522       77.1411       78.9145      102.7779      154.6368      151.7823      146.9973      138.3300      141.1612      136.9283      129.7117      155.3524      138.8157      137.3461      133.2297      153.4984      165.8246      172.5561      194.8349      196.1405      234.7204      222.4077      222.7533      233.3817      239.8240      247.7640      266.2696      252.9748      289.4108      281.4576      266.1078      282.3419      297.7826      315.2756      360.4228      393.7534      410.8460      425.8074      425.4931      424.5417      383.1228      332.6136      323.8235      327.3107      278.2361      246.3236      217.5452      213.0759      199.2776      192.5221      179.0049      170.0491      394.3799        0.0000        0.0000        0.0000        0.0000        0.0000        0.0000        0.0000        0.0000        0.0000        0.0000        0.0000        0.0000        0.0000        0.0000        0.0000        0.0000        0.0000        0.0000        0.0000        0.0000        0.0000        0.0000        0.0000        0.0000        0.0000        0.0000        0.0000        0.0000        0.0000        0.0000        0.0000        0.0000        0.0000        0.0000        0.0000        0.0000        0.0000        0.0000        0.0000        0.0000        0.0000        0.0000        0.0000        0.0000        0.0000        0.0000        0.0000        0.0000        0.0000        0.0000        0.0000        0.0000        0.0000
        0.0000        0.0000        0.0000        0.0000        0.0000        0.0000        0.0000        0.0000        0.0000        0.0000        0.0000        0.0000        0.0000        0.0000        0.0000        0.0000        0.0000        0.0000        0.0000        0.0000        0.0000        0.0000        0.0000        0.0000        0.0000        0.0000        0.0000        0.0000        0.0000        0.0000        0.0000        0.0000        0.0000        0.0000        0.0000        0.0000        0.0000        0.0000        0.0000        0.0000        0.0000        0.0000        0.0000        0.0000        0.0000        0.0000        0.0000       31.3075       31.7503       39.8749       32.0967       31.1482       28.1185       21.7099       20.3230       22.5243       26.1876       26.1313       23.4016       24.4564       26.3496       25.7364       22.5788       33.1234       29.9101       26.2496       39.8063       55.0392       60.5986       60.0829       56.7070       49.4215       63.0966       75.3794       73.0446       44.0369       40.1347       29.4874       24.8843       27.5388       29.9255       37.8567       46.1956       72.7302       86.3964       97.4714       94.6679       86.4702      103.8703       82.7537      118.0239      154.2140      160.4494      157.3048      119.5080       94.5117       88.5616       61.7591       53.9705       76.8654       88.3758       79.2339       68.7728       56.7794       37.3566       28.1827       26.6377       13.4054        8.2718        5.7860        4.6997        4.1141        3.6593        3.7920        4.8420        7.3736        8.9012       10.4411       16.2366       16.8211       16.6406       16.1530       16.3666       20.6303       18.6179       21.7663       22.0392       23.4062       26.5582       27.2439       29.7978       37.7693       33.7422       29.8548       34.5990       35.1464       39.0393       40.5419       41.7166       38.4044       47.2817       59.7912       81.3561       89.8602       98.2712      107.1570      138.4184      172.8939      187.8222      150.7851      140.3129      124.3992      126.8268      133.5657      146.1147      136.0156      133.3773      133.4435      146.4581      163.8627      177.4185      173.9962      189.3398      211.8648      225.6583      236.0640      218.5131      248.1528      212.4350      238.1142      240.2949      241.0199      262.2175      267.7652      324.8553      346.6613      327.4778      342.7575      358.7589      380.9408      401.9225      395.3765      405.3814      356.4602      314.2202      298.5590      303.8968      239.1601      202.2189      203.2971      203.5132      166.3989      162.1219      165.4912      208.0270        0.0000        0.0000        0.0000        0.0000        0.0000        0.0000        0.0000        0.0000        0.0000        0.0000        0.0000        0.0000        0.0000        0.0000        0.0000        0.0000        0.0000        0.0000        0.0000        0.0000        0.0000        0.0000        0.0000        0.0000        0.0000        0.0000        0.0000        0.0000        0.0000        0.0000        0.0000        0.0000        0.0000        0.0000        0.0000        0.0000        0.0000        0.0000        0.0000        0.0000        0.0000        0.0000        0.0000        0.0000        0.0000        0.0000        0.0000        0.0000        0.0000        0.0000        0.0000        0.0000        0.0000        0.0000
        0.0000        0.0000        0.0000        0.0000        0.0000        0.0000        0.0000        0.0000        0.0000        0.0000        0.0000        0.0000        0.0000        0.0000        0.0000        0.0000        0.0000        0.0000        0.0000        0.0000        0.0000        0.0000        0.0000        0.0000        0.0000        0.0000        0.0000        0.0000        0.0000        0.0000        0.0000        0.0000        0.0000        0.0000        0.0000        0.0000        0.0000        0.0000        0.0000        0.0000        0.0000        0.0000        0.0000        0.0000        0.0000        0.0000        0.0000        0.0000        0.0000        0.0000       19.8970       23.2224       22.7753       24.1502       22.5897       32.5778       37.1886       37.1331       32.4158       75.4730       60.5532       54.2640       57.3920       56.6882       49.1795       51.0153        0.0000        0.0000       85.4832       80.4734       84.6030       71.5810       94.2614      118.4523      122.8233      105.4676       74.5811       53.9089       56.8659       50.5371       49.9999       48.0871       52.4852       48.5599       64.0959       95.5012      108.8718       89.5608       87.0125        0.0000        0.0000        0.0000        0.0000      156.5773      141.0824      119.3138      108.0996       87.7571        0.0000      149.1070      157.9151      114.8284       93.9507       58.4617       44.8611       36.4129       32.4052        9.5694        5.3575        3.0517        2.5895        0.0000        0.1130        0.2342        0.0000        5.1170        6.7171        8.3735        9.1758       15.5610       17.6559       14.5187       15.9596       18.7760       19.1573       16.9163       18.0372       21.9686       23.2962       24.6174       23.5902       25.3340       26.3396       27.0962       27.0555       35.9476       36.9430       37.6711       54.4596       67.7641       68.5446       74.6591       82.0455       97.3230      130.7431      150.3152      154.7340      169.7906      187.6639      209.5831      155.5397      121.4695      112.1796      114.7143      124.2899      116.8240      116.5209      125.4400      140.1665      139.0738      143.0632      142.0362      145.6683      191.3029      215.4993      214.7408      244.9057      219.3313      202.8376      199.7533      214.0675      224.9942      244.8657      263.3766      330.2225      375.4541      357.2947      322.0381      336.7263      364.7481      361.2500      399.6041      379.2718      303.2782      291.5994      271.6144      235.3588      233.1504      229.7174      179.9565      178.2831      162.8117      160.2213        0.0000        0.0000        0.0000        0.0000        0.0000        0.0000        0.0000        0.0000        0.0000        0.0000        0.0000        0.0000        0.0000        0.0000        0.0000        0.0000        0.0000        0.0000        0.0000        0.0000        0.0000        0.0000        0.0000        0.0000        0.0000        0.0000        0.0000        0.0000        0.0000        0.0000        0.0000        0.0000        0.0000        0.0000        0.0000        0.0000        0.0000        0.0000        0.0000        0.0000        0.0000        0.0000        0.0000        0.0000        0.0000        0.0000        0.0000        0.0000        0.0000        0.0000        0.0000        0.0000        0.0000        0.0000        0.0000        0.0000
        0.0000        0.0000        0.0000        0.0000        0.0000        0.0000        0.0000        0.0000        0.0000        0.0000        0.0000        0.0000        0.0000        0.0000        0.0000        0.0000        0.0000        0.0000        0.0000        0.0000        0.0000        0.0000        0.0000        0.0000        0.0000        0.0000        0.0000        0.0000        0.0000        0.0000        0.0000        0.0000        0.0000        0.0000        0.0000        0.0000        0.0000        0.0000        0.0000        0.0000        0.0000        0.0000        0.0000        0.0000        0.0000        0.0000        0.0000        0.0000        0.0000        0.0000        0.0000        0.0000        0.0000        0.0000        0.0000       34.8302       39.5615       41.1598        0.0000        0.0000        0.0000       45.1354       42.1848       50.9118       38.5242        0.0000        0.0000        0.0000        0.0000        0.0000        0.0000        0.0000       54.9901       58.5362       73.6288       65.7329       47.9868       34.6327       37.6431       36.3962       43.4711       49.9946       54.7893       45.5090       60.7130       80.2577       83.3088       75.1261        0.0000        0.0000        0.0000        0.0000        0.0000        0.0000      174.9571       93.5525        0.0000        0.0000        0.0000       91.0075      104.7137      112.6987      106.9665       71.8135       55.2189       47.2853       40.5390       10.7048        5.5489        2.7930        2.8726        0.0000        0.0000        0.2792        0.5061        4.0599        5.2381        6.2107        7.9691       15.9763       12.6905       11.4179       12.5617       16.4274       20.4522       24.0030       19.6327       22.3887       21.9428       24.8137       27.2261       22.2313       24.1903       24.3675       26.1507       34.6202       39.1010       38.3518       55.6165       66.5960       64.2965       89.3589      107.4721      114.9129      139.4310      140.3157      135.6445      139.1701      151.0503      139.4114      144.7996      121.2190      124.8843      115.4096      113.0717      110.3761      114.3871      121.5242      126.5649      139.1425      140.0560      135.4467      145.4044      216.8210      218.4648      210.6597      177.1065      215.0410      194.4316      205.0229      236.8465      301.6243      260.7734      260.5739      335.3383      349.5308      323.1358      312.7315      337.4435      348.0707      348.4691      350.4107      341.7274      269.7339      243.5939      216.8514      203.3791      171.2576      169.1750      142.2869      155.7827      225.9046      243.9858        0.0000        0.0000        0.0000        0.0000        0.0000        0.0000        0.0000        0.0000        0.0000        0.0000        0.0000        0.0000        0.0000        0.0000        0.0000        0.0000        0.0000        0.0000        0.0000        0.0000        0.0000        0.0000        0.0000        0.0000        0.0000        0.0000        0.0000        0.0000        0.0000        0.0000        0.0000        0.0000        0.0000        0.0000        0.0000        0.0000        0.0000        0.0000        0.0000        0.0000        0.0000        0.0000        0.0000        0.0000        0.0000        0.0000        0.0000        0.0000        0.0000        0.0000        0.0000        0.0000        0.0000        0.0000        0.0000        0.0000
        0.0000        0.0000        0.0000        0.0000        0.0000        0.0000        0.0000        0.0000        0.0000        0.0000        0.0000        0.0000        0.0000        0.0000        0.0000        0.0000        0.0000        0.0000        0.0000        0.0000        0.0000        0.0000        0.0000        0.0000        0.0000        0.0000        0.0000        0.0000        0.0000        0.0000        0.0000        0.0000        0.0000        0.0000        0.0000        0.0000        0.0000        0.0000        0.0000        0.0000        0.0000        0.0000        0.0000        0.0000        0.0000        0.0000        0.0000        0.0000        0.0000        0.0000        0.0000        0.0000        0.0000        0.0000        0.0000        0.0000        0.0000        0.0000        0.0000        0.0000        0.0000       33.0457       33.1833       35.4255       31.3945        0.0000        0.0000        0.0000        0.0000        0.0000        0.0000        0.0000        0.0000       41.9732       43.5052       37.3911       35.9566       30.1322       33.1354       27.5816       36.6853       41.8789       43.1414       36.2877       43.7334        0.0000        0.0000        0.0000        0.0000        0.0000        0.0000        0.0000        0.0000        0.0000        0.0000        0.0000        0.0000        0.0000        0.0000        0.0000      124.6893      114.1935      109.6359       79.4824       60.8986       55.6416       44.2995       11.9344        5.6039        2.5440        1.7683        0.0000        0.0000        0.6539        3.5909        3.3923        4.5601        5.9743       11.0846        8.6424       10.4699       11.0461       13.5981       14.9702       19.1359       16.6984       16.0575       19.4704       20.6823       21.5737       30.7979       26.6973       31.8508       31.8536       32.5254       44.2449       44.1875       36.9818       41.1294       55.2135       63.0659       67.1926       97.2623      107.9931      120.8874      107.3440      111.3798      121.4361      123.1884      144.9119      151.9234      145.5363      132.0469      123.9536      129.3554      132.0307      131.9339      120.6407      135.8924      137.0080      134.3727      139.7825      150.0206      185.1708      204.9587      174.1555      168.3382      220.7918      201.4601      219.1855      269.3306      305.1004      261.0518      284.9138      319.4763      347.6635      332.7794      293.6278      311.4914      343.8477      328.1387      300.5915      291.9202      245.1767      210.9668      191.2706      170.9040      134.6991      138.2676      139.3759      159.7655      166.2329        0.0000        0.0000        0.0000        0.0000        0.0000        0.0000        0.0000        0.0000        0.0000        0.0000        0.0000        0.0000        0.0000        0.0000        0.0000        0.0000        0.0000        0.0000        0.0000        0.0000        0.0000        0.0000        0.0000        0.0000        0.0000        0.0000        0.0000        0.0000        0.0000        0.0000        0.0000        0.0000        0.0000        0.0000        0.0000        0.0000        0.0000        0.0000        0.0000        0.0000        0.0000        0.0000        0.0000        0.0000        0.0000        0.0000        0.0000        0.0000        0.0000        0.0000        0.0000        0.0000        0.0000        0.0000        0.0000        0.0000        0.0000
        0.0000        0.0000        0.0000        0.0000        0.0000        0.0000        0.0000        0.0000        0.0000        0.0000        0.0000        0.0000        0.0000        0.0000        0.0000        0.0000        0.0000        0.0000        0.0000        0.0000        0.0000        0.0000        0.0000        0.0000        0.0000        0.0000        0.0000        0.0000        0.0000        0.0000        0.0000        0.0000        0.0000        0.0000        0.0000        0.0000        0.0000        0.0000        0.0000        0.0000        0.0000        0.0000        0.0000        0.0000        0.0000        0.0000        0.0000        0.0000        0.0000        0.0000        0.0000        0.0000        0.0000        0.0000        0.0000        0.0000        0.0000        0.0000        0.0000        0.0000        0.0000        0.0000       24.0046       27.6047        0.0000        0.0000        0.0000        0.0000        0.0000        0.0000        0.0000        0.0000        0.0000        0.0000       39.9100       32.7543       24.7034       25.0196       29.9454       25.5779       28.0210       32.5446       32.1030       28.5701        0.0000        0.0000        0.0000        0.0000        0.0000        0.0000        0.0000        0.0000        0.0000        0.0000        0.0000        0.0000        0.0000        0.0000        0.0000        0.0000        0.0000      108.2187      113.6399       71.9185       50.3603       39.7094       31.5824       13.4346        5.2688        2.0737        1.4841        0.0000        0.1884        2.2098        6.3749        3.4547        4.3816        6.0566       12.4011       15.3867       14.5876       14.9351       16.6234       18.2068       17.3146       27.9695       17.2978       19.1290       20.1016       25.2373       27.7488       22.7752       28.6518       41.0029       36.8726       49.3030       43.3057       47.8972       48.3201       53.1808       54.4422       64.4467       73.6414       95.8666       99.5789       96.1030       98.7074      105.2964      114.4759      159.5491      153.6136      129.7453      149.5586      138.9588      138.5721      149.4570      142.8202      134.8060      146.6543      149.9052      143.1035      146.8548      161.7946      186.5889      135.0090      121.7124      145.3532      232.3588      222.4325      236.1165      238.9301      280.2763      272.7912      303.0091      352.7906      324.9207      301.4808      270.3853      296.7134      291.3041      280.1864      266.7010      249.0986      205.1010      186.9092      168.9330      146.9477      122.6933      121.9524      130.5269      179.1495        0.0000        0.0000        0.0000        0.0000        0.0000        0.0000        0.0000        0.0000        0.0000        0.0000        0.0000        0.0000        0.0000        0.0000        0.0000        0.0000        0.0000        0.0000        0.0000        0.0000        0.0000        0.0000        0.0000        0.0000        0.0000        0.0000        0.0000        0.0000        0.0000        0.0000        0.0000        0.0000        0.0000        0.0000        0.0000        0.0000        0.0000        0.0000        0.0000        0.0000        0.0000        0.0000        0.0000        0.0000        0.0000        0.0000        0.0000        0.0000        0.0000        0.0000        0.0000        0.0000        0.0000        0.0000        0.0000        0.0000        0.0000        0.0000
        0.0000        0.0000        0.0000        0.0000        0.0000        0.0000        0.0000        0.0000        0.0000        0.0000        0.0000        0.0000        0.0000        0.0000        0.0000        0.0000        0.0000        0.0000        0.0000        0.0000        0.0000        0.0000        0.0000        0.0000        0.0000        0.0000        0.0000        0.0000        0.0000        0.0000        0.0000        0.0000        0.0000        0.0000        0.0000        0.0000        0.0000        0.0000        0.0000        0.0000        0.0000        0.0000        0.0000        0.0000        0.0000        0.0000        0.0000        0.0000        0.0000        0.0000        0.0000        0.0000        0.0000        0.0000        0.0000        0.0000        0.0000        0.0000        0.0000        0.0000        0.0000        0.0000        0.0000        0.0000        0.0000        0.0000        0.0000        0.0000        0.0000        0.0000        0.0000        0.0000        0.0000        0.0000       24.9331       20.0126       17.8219       21.0188       24.0444       24.3317       22.7429       26.1446       29.6188        0.0000        0.0000        0.0000        0.0000        0.0000        0.0000        0.0000        0.0000        0.0000        0.0000        0.0000        0.0000        0.0000        0.0000        0.0000        0.0000        0.0000        0.0000      107.7185      132.3470       91.0774       61.9050       45.5602       34.9444        4.5131        2.0641        0.6524        0.7840        0.0705        0.0453        5.1455        5.3636        3.6340        4.2550        6.3255        7.7563       14.4384       16.2723       16.6007       16.5060       18.9216       24.1851       31.1263       18.8120       19.0809       23.2155       24.4555       26.4078       35.5334       37.4270       31.5990       32.7339       39.7207       43.2467       49.9341       57.3509       66.3867       72.7481       69.4875       73.5759       95.5868      107.0550      114.6379      142.9142      130.5648      152.0492      155.6013      152.7147      125.9217      140.4583      153.1995      147.0991      156.2994      167.2007      155.6492      166.7217      156.9655      142.7668      151.8427      156.9387      178.3982      234.1717      190.7346      205.8238      249.1023      238.0724      233.1615      263.4887      326.3073      338.5066      335.3577      300.1064      266.5056      248.9391      240.8747      247.4800      218.0264      201.2888      206.9072      186.0192      166.9830      151.1957      141.6870      133.7104      114.2564      149.3282      174.1441      186.3342        0.0000        0.0000        0.0000        0.0000        0.0000        0.0000        0.0000        0.0000        0.0000        0.0000        0.0000        0.0000        0.0000        0.0000        0.0000        0.0000        0.0000        0.0000        0.0000        0.0000        0.0000        0.0000        0.0000        0.0000        0.0000        0.0000        0.0000        0.0000        0.0000        0.0000        0.0000        0.0000        0.0000        0.0000        0.0000        0.0000        0.0000        0.0000        0.0000        0.0000        0.0000        0.0000        0.0000        0.0000        0.0000        0.0000        0.0000        0.0000        0.0000        0.0000        0.0000        0.0000        0.0000        0.0000        0.0000        0.0000        0.0000        0.0000
        0.0000        0.0000        0.0000        0.0000        0.0000        0.0000        0.0000        0.0000        0.0000        0.0000        0.0000        0.0000        0.0000        0.0000        0.0000        0.0000        0.0000        0.0000        0.0000        0.0000        0.0000        0.0000        0.0000        0.0000        0.0000        0.0000        0.0000        0.0000        0.0000        0.0000        0.0000        0.0000        0.0000        0.0000        0.0000        0.0000        0.0000        0.0000        0.0000        0.0000        0.0000        0.0000        0.0000        0.0000        0.0000        0.0000        0.0000        0.0000        0.0000        0.0000        0.0000        0.0000        0.0000        0.0000        0.0000        0.0000        0.0000        0.0000        0.0000        0.0000        0.0000        0.0000        0.0000        0.0000        0.0000        0.0000        0.0000        0.0000        0.0000        0.0000        0.0000        0.0000        0.0000        0.0000        0.0000        0.0000        0.0000        0.0000        0.0000        0.0000        0.0000        0.0000        0.0000        0.0000        0.0000        0.0000        0.0000        0.0000        0.0000        0.0000        0.0000        0.0000        0.0000        0.0000        0.0000        0.0000        0.0000        0.0000        0.0000        0.0000        0.0000      103.2141      104.4589       80.8897       65.0819       50.1899       39.4417        4.4346        1.7951        0.7563        0.4608        0.0091        0.0000        5.3762        4.8397        3.3058        4.1429        6.4970        9.9266       17.9938       17.9740       19.1307       18.6678       24.9935       34.0553       32.1947       27.3022       21.1954       28.9301       40.3172       37.1430       41.6213       47.2011       30.0917       34.0569       38.4852       42.3505       50.8100       55.6930       65.1075       66.1855       59.6519       68.2108      100.2118      113.3743      117.7357      139.6327      132.2638      161.6575      117.8518      128.9941      130.3939      145.3279      182.0826      190.1390      179.2997      181.0959      162.5242      151.1939      135.3336      141.5695      149.5951      158.1885      174.1198      215.1215      214.4844      243.5336      231.3527      212.6879      231.7903      256.3165      308.2594      325.0877      301.1668      239.3172      223.3491      232.7499      214.4348      201.1457      179.2549      171.0130      160.6503      143.7602      132.0067      134.1791      116.6104      121.0971      113.2999      114.1268      175.9924        0.0000        0.0000        0.0000        0.0000        0.0000        0.0000        0.0000        0.0000        0.0000        0.0000        0.0000        0.0000        0.0000        0.0000        0.0000        0.0000        0.0000        0.0000        0.0000        0.0000        0.0000        0.0000        0.0000        0.0000        0.0000        0.0000        0.0000        0.0000        0.0000        0.0000        0.0000        0.0000        0.0000        0.0000        0.0000        0.0000        0.0000        0.0000        0.0000        0.0000        0.0000        0.0000        0.0000        0.0000        0.0000        0.0000        0.0000        0.0000        0.0000        0.0000        0.0000        0.0000        0.0000        0.0000        0.0000        0.0000        0.0000        0.0000        0.0000
        0.0000        0.0000        0.0000        0.0000        0.0000        0.0000        0.0000        0.0000        0.0000        0.0000        0.0000        0.0000        0.0000        0.0000        0.0000        0.0000        0.0000        0.0000        0.0000        0.0000        0.0000        0.0000        0.0000        0.0000        0.0000        0.0000        0.0000        0.0000        0.0000        0.0000        0.0000        0.0000        0.0000        0.0000        0.0000        0.0000        0.0000        0.0000        0.0000        0.0000        0.0000        0.0000        0.0000        0.0000        0.0000        0.0000        0.0000        0.0000        0.0000        0.0000        0.0000        0.0000        0.0000        0.0000        0.0000        0.0000        0.0000        0.0000        0.0000        0.0000        0.0000        0.0000        0.0000        0.0000        0.0000        0.0000        0.0000        0.0000        0.0000        0.0000        0.0000        0.0000        0.0000        0.0000        0.0000        0.0000        0.0000        0.0000        0.0000        0.0000        0.0000        0.0000        0.0000        0.0000        0.0000        0.0000        0.0000        0.0000        0.0000        0.0000        0.0000        0.0000        0.0000        0.0000        0.0000        0.0000        0.0000        0.0000        0.0000        0.0000        0.0000      127.5955      102.2864       77.8684       59.6564       47.9465       35.0439        4.7988        2.1003        0.9087        1.2647        0.3439        1.6832        4.9999        6.4812        6.1614        6.1625       10.3486       10.8749       20.1282       19.6074       24.5741       25.1467       42.2104       38.2684       41.5778       28.9113       42.5847       41.4850       43.3081       30.6449       33.2786       41.0299       31.5139       37.2877       48.2327       46.7251       54.7292       59.3277       67.1048       66.7028       62.6577       64.8407       94.2332      114.5141      124.2987      125.5268      153.5016      133.5327      122.8364      160.2546      150.7756      165.7419      181.1815      196.2977      176.8432      159.1756      152.6059      139.7045      129.7386      127.2706      141.5386      159.8132      182.1922      190.8279      218.8289      192.8173      259.6380      260.6165      219.0699      233.9997      287.9645      277.5374      239.2373      218.0832      223.8936      223.4880      197.3337      173.5215      151.4417      133.1218      135.0207      130.5233      111.8475      110.9807      110.7694      118.0460      135.0780      156.9879      164.2633        0.0000        0.0000        0.0000        0.0000        0.0000        0.0000        0.0000        0.0000        0.0000        0.0000        0.0000        0.0000        0.0000        0.0000        0.0000        0.0000        0.0000        0.0000        0.0000        0.0000        0.0000        0.0000        0.0000        0.0000        0.0000        0.0000        0.0000        0.0000        0.0000        0.0000        0.0000        0.0000        0.0000        0.0000        0.0000        0.0000        0.0000        0.0000        0.0000        0.0000        0.0000        0.0000        0.0000        0.0000        0.0000        0.0000        0.0000        0.0000        0.0000        0.0000        0.0000        0.0000        0.0000        0.0000        0.0000        0.0000        0.0000        0.0000        0.0000
        0.0000        0.0000        0.0000        0.0000        0.0000        0.0000        0.0000        0.0000        0.0000        0.0000        0.0000        0.0000        0.0000        0.0000        0.0000        0.0000        0.0000        0.0000        0.0000        0.0000        0.0000        0.0000        0.0000        0.0000        0.0000        0.0000        0.0000        0.0000        0.0000        0.0000        0.0000        0.0000        0.0000        0.0000        0.0000        0.0000        0.0000        0.0000        0.0000        0.0000        0.0000        0.0000        0.0000        0.0000        0.0000        0.0000        0.0000        0.0000        0.0000        0.0000        0.0000        0.0000        0.0000        0.0000        0.0000        0.0000        0.0000        0.0000        0.0000        0.0000        0.0000        0.0000        0.0000        0.0000        0.0000        0.0000        0.0000        0.0000        0.0000        0.0000        0.0000        0.0000        0.0000        0.0000        0.0000        0.0000        0.0000        0.0000        0.0000        0.0000        0.0000        0.0000        0.0000        0.0000        0.0000        0.0000        0.0000        0.0000        0.0000        0.0000        0.0000        0.0000        0.0000        0.0000        0.0000        0.0000        0.0000        0.0000        0.0000        0.0000       98.8455      124.0529       81.6404       64.0324       50.6063       41.0184       31.0016        6.5756        5.4352        1.3672        1.3101        0.6253        2.5834        5.1955        6.6460       11.5721       11.8195       13.4785       16.1184       26.3574       31.9299       33.7542       47.9065       35.4397       21.2235       31.2457       30.7529       28.9872       38.9483       40.9573       33.5763       38.0124       41.5017       36.3636       44.9058       48.2707       42.1450       44.5244       54.5429       63.9222       61.8915       58.6980       71.2368      102.7262      145.8099      119.1513      149.0926      170.2312      161.2452      165.1103      166.2230      176.0627      186.2567      155.4454      226.8493      214.3034      197.0322      150.6104      151.8099      146.7783      141.5372      138.5728      150.6651      183.2244      172.2758      207.2026      216.8747      234.6473      209.6183      201.8715      220.1220      263.9652      244.7351      223.3692      212.0236      185.6222      181.0975      155.1149      148.3847      130.1150      119.4187      117.4302      109.5069       92.0154       89.0736       93.4865       98.0521      116.9337        0.0000        0.0000        0.0000        0.0000        0.0000        0.0000        0.0000        0.0000        0.0000        0.0000        0.0000        0.0000        0.0000      193.0800        0.0000        0.0000        0.0000      181.6500        0.0000        0.0000        0.0000        0.0000        0.0000        0.0000        0.0000        0.0000        0.0000        0.0000        0.0000        0.0000        0.0000        0.0000        0.0000        0.0000        0.0000        0.0000        0.0000        0.0000        0.0000        0.0000        0.0000        0.0000        0.0000        0.0000        0.0000        0.0000        0.0000        0.0000        0.0000        0.0000        0.0000        0.0000        0.0000        0.0000        0.0000        0.0000        0.0000        0.0000        0.0000        0.0000        0.0000
        0.0000        0.0000        0.0000        0.0000        0.0000        0.0000        0.0000        0.0000        0.0000        0.0000        0.0000        0.0000        0.0000        0.0000        0.0000        0.0000        0.0000        0.0000        0.0000        0.0000        0.0000        0.0000        0.0000        0.0000        0.0000        0.0000        0.0000        0.0000        0.0000        0.0000        0.0000        0.0000        0.0000        0.0000        0.0000        0.0000        0.0000        0.0000        0.0000        0.0000        0.0000        0.0000        0.0000        0.0000        0.0000        0.0000        0.0000        0.0000        0.0000        0.0000        0.0000        0.0000        0.0000        0.0000        0.0000        0.0000        0.0000        0.0000        0.0000        0.0000        0.0000        0.0000        0.0000        0.0000        0.0000        0.0000        0.0000        0.0000        0.0000        0.0000        0.0000        0.0000        0.0000        0.0000        0.0000        0.0000        0.0000        0.0000        0.0000        0.0000        0.0000        0.0000        0.0000        0.0000        0.0000        0.0000        0.0000        0.0000        0.0000        0.0000        0.0000        0.0000        0.0000        0.0000        0.0000        0.0000        0.0000        0.0000        0.0000        0.0000       71.0326       76.9574       49.2186       41.3068       35.0731       26.7753       21.8302       63.6611       23.2823        8.3768        7.4422        6.9869       12.2122       17.9853       31.1192       29.6042       16.7970       20.6002       28.6132       38.6018       58.8513       40.2301       38.5551       32.2207       23.2921       32.4427       35.7851       34.7384       29.2574       29.4826       31.1839       27.8552       26.4847       27.4228       37.9307       43.6682       35.2632       40.7677       45.6085       49.4924       59.3446       69.0451       79.8549      103.1708      111.1220      116.5702      137.3050      170.6304      170.7823      173.9551      178.5448      157.5292      187.2333      159.7655      212.4290      221.4253      185.1833      177.1790      187.8777      190.1302      181.1852      179.3799      171.5426      173.4439      199.4428      212.5266      235.0016      224.2231      208.2464      198.4329      254.6024      259.5755      198.8920      182.3019      171.8847      136.3893      130.4715      115.4524      106.4351       88.5321       77.1875       75.7257       69.3250       63.0564       66.8695       77.8977       83.0337      251.5493        0.0000        0.0000        0.0000        0.0000        0.0000        0.0000        0.0000        0.0000        0.0000        0.0000        0.0000        0.0000      297.4799      238.1400      240.6600        0.0000      195.4200      195.3300        0.0000        0.0000        0.0000        0.0000        0.0000        0.0000        0.0000        0.0000        0.0000        0.0000        0.0000        0.0000        0.0000        0.0000        0.0000        0.0000        0.0000        0.0000        0.0000        0.0000        0.0000        0.0000        0.0000        0.0000        0.0000        0.0000        0.0000        0.0000        0.0000        0.0000        0.0000        0.0000        0.0000        0.0000        0.0000        0.0000        0.0000        0.0000        0.0000        0.0000        0.0000        0.0000        0.0000
        0.0000        0.0000        0.0000        0.0000        0.0000        0.0000        0.0000        0.0000        0.0000        0.0000        0.0000        0.0000        0.0000        0.0000        0.0000        0.0000        0.0000        0.0000        0.0000        0.0000        0.0000        0.0000        0.0000        0.0000        0.0000        0.0000        0.0000        0.0000        0.0000        0.0000        0.0000        0.0000        0.0000        0.0000        0.0000        0.0000        0.0000        0.0000        0.0000        0.0000        0.0000        0.0000        0.0000        0.0000        0.0000        0.0000        0.0000        0.0000        0.0000        0.0000        0.0000        0.0000        0.0000        0.0000        0.0000        0.0000        0.0000        0.0000        0.0000        0.0000        0.0000        0.0000        0.0000        0.0000        0.0000        0.0000        0.0000        0.0000        0.0000        0.0000        0.0000        0.0000        0.0000        0.0000        0.0000        0.0000        0.0000        0.0000        0.0000        0.0000        0.0000        0.0000        0.0000        0.0000        0.0000        0.0000        0.0000        0.0000        0.0000        0.0000        0.0000        0.0000        0.0000        0.0000        0.0000        0.0000        0.0000        0.0000        0.0000       42.3896       37.6726       32.4725       29.8377       28.1604       24.9195       21.3007       16.0186       52.7742       33.2729       11.2104       13.1017       22.2004       17.2367       18.3216       42.5510       40.7105       24.6008       24.3592       40.7208       35.9599       31.2882       34.6609       31.3340       34.0363       30.4440       27.2563       31.4883       27.6238       25.1628       23.7280       25.6885       24.4983       25.9019       21.6981       25.3197       35.2665       36.3693       41.0821       45.3719       52.1160       67.6046       76.8337       80.2949      105.2643      121.3991      133.0854      176.7775      225.7188      235.0547      220.9980      194.9814      167.1293      186.9268      187.8371      221.5783      204.0136      185.0854      201.6867      217.0758      241.9510      225.7223      181.3209      166.2559      205.4505      188.3841      169.2828      171.7093      168.5744      171.8167      176.8371      183.8851      174.8739      143.0578      140.2307      128.2603      118.4670      114.0255       92.5532       83.9016       66.7161       60.8373       57.6529       57.8765       54.6686       52.9210       66.5656       78.2939      273.8010        0.0000        0.0000        0.0000        0.0000        0.0000        0.0000      190.2354      201.6900        0.0000        0.0000        0.0000        0.0000      231.8100      266.3400        0.0000        0.0000        0.0000        0.0000        0.0000        0.0000        0.0000        0.0000        0.0000        0.0000        0.0000        0.0000        0.0000        0.0000        0.0000        0.0000        0.0000        0.0000        0.0000        0.0000        0.0000        0.0000        0.0000        0.0000        0.0000        0.0000        0.0000        0.0000        0.0000        0.0000        0.0000        0.0000        0.0000        0.0000        0.0000        0.0000        0.0000        0.0000        0.0000        0.0000        0.0000        0.0000        0.0000        0.0000        0.0000        0.0000        0.0000
        0.0000        0.0000        0.0000        0.0000        0.0000        0.0000        0.0000        0.0000        0.0000        0.0000        0.0000        0.0000        0.0000        0.0000        0.0000        0.0000        0.0000        0.0000        0.0000        0.0000        0.0000        0.0000        0.0000        0.0000        0.0000        0.0000        0.0000        0.0000        0.0000        0.0000        0.0000        0.0000        0.0000        0.0000        0.0000        0.0000        0.0000        0.0000        0.0000        0.0000        0.0000        0.0000        0.0000        0.0000        0.0000        0.0000        0.0000        0.0000        0.0000        0.0000        0.0000        0.0000        0.0000        0.0000        0.0000        0.0000        0.0000        0.0000        0.0000        0.0000        0.0000        0.0000        0.0000        0.0000        0.0000        0.0000        0.0000        0.0000        0.0000        0.0000        0.0000        0.0000        0.0000        0.0000        0.0000        0.0000        0.0000        0.0000        0.0000        0.0000        0.0000        0.0000        0.0000        0.0000        0.0000        0.0000        0.0000        0.0000        0.0000        0.0000        0.0000        0.0000        0.0000        0.0000        0.0000        0.0000        0.0000       24.5774       20.9643       20.7352       24.3971       27.9786       24.5675       23.7969       18.9202       17.1655       17.7750       16.9134       16.5989       14.2663       20.5013       18.3511       15.5984       16.9794       24.2799       29.3170       27.9733       34.5507       48.7785       26.9290       28.5529       28.0224       28.0938       33.8012       36.3960       29.8561       22.7701       19.6090       24.0429       23.4702       26.9666       23.2175       20.2738       21.0258       28.0572       35.7123       36.1168       40.4071       46.0963       54.0802       66.4845       71.5615       70.2330      101.0603      137.1897      206.4183      223.8941      250.6661      227.8490      197.6765      191.7982      215.1181      245.1540      272.3008      257.2362      219.4063      209.9967      214.7789      199.3415      214.8285      197.3902      178.9317      209.9303      220.1773      158.5643      190.5725      182.2298      157.3763      159.0359      154.9874      142.5829      133.3454      121.7245      116.6213      114.2027      101.2771       93.5826       76.9944       64.2394       58.6581       52.8350       48.8076       46.3730       45.9502       53.4224       63.2345       74.5918        0.0000        0.0000        0.0000        0.0000        0.0000       89.6957       90.6513       93.7814      133.7700        0.0000        0.0000        0.0000        0.0000        0.0000        0.0000        0.0000        0.0000        0.0000        0.0000        0.0000        0.0000        0.0000        0.0000        0.0000        0.0000        0.0000        0.0000        0.0000        0.0000        0.0000        0.0000        0.0000        0.0000        0.0000        0.0000        0.0000        0.0000        0.0000        0.0000        0.0000        0.0000        0.0000        0.0000        0.0000        0.0000        0.0000        0.0000        0.0000        0.0000        0.0000        0.0000        0.0000        0.0000        0.0000        0.0000        0.0000        0.0000        0.0000        0.0000        0.0000        0.0000        0.0000
        0.0000        0.0000        0.0000        0.0000        0.0000        0.0000        0.0000        0.0000        0.0000        0.0000        0.0000        0.0000        0.0000        0.0000        0.0000        0.0000        0.0000        0.0000        0.0000        0.0000        0.0000        0.0000        0.0000        0.0000        0.0000        0.0000        0.0000        0.0000        0.0000        0.0000        0.0000        0.0000        0.0000        0.0000        0.0000        0.0000        0.0000        0.0000        0.0000        0.0000        0.0000        0.0000        0.0000        0.0000        0.0000        0.0000        0.0000        0.0000        0.0000        0.0000        0.0000        0.0000        0.0000        0.0000        0.0000        0.0000        0.0000        0.0000        0.0000        0.0000        0.0000        0.0000        0.0000        0.0000        0.0000        0.0000        0.0000        0.0000        0.0000        0.0000        0.0000        0.0000        0.0000        0.0000        0.0000        0.0000        0.0000        0.0000        0.0000        0.0000        0.0000        0.0000        0.0000        0.0000        0.0000        0.0000        0.0000        0.0000        0.0000        0.0000        0.0000        0.0000        0.0000        0.0000        0.0000        0.0000        0.0000       13.5473       11.8994       16.3940       20.2789       23.9473       24.5333       22.3937       20.0562       22.2750       24.7859       19.0720       20.4066       21.3658       21.5768       13.2696       14.0434       17.4211       27.2769       25.1553       21.9260       29.8942       29.6692       27.3570       28.0964       27.8084       24.7322       28.8811       24.4866       20.4788       18.7263       20.8429       22.5348       26.6432       24.7596       16.8575       17.4978       21.6603       25.6118       34.5790       39.4936       40.2323       40.6597       51.3314       57.9734       77.5956       75.5658      105.1294      124.3114      164.7871      174.4621      231.5504      205.1346      189.6264      217.0178      235.4371      252.9341      259.3433      230.8757      220.8970      239.3510      219.4126      218.7025      245.1593      229.1639      191.1734      184.6484      145.6862      140.5148      165.2984      134.5354      138.0547      140.0939      127.6537      113.0959      114.6446      108.5013      105.6995       97.0328       84.1971       75.6479       65.3343       63.7837       50.4873       45.6769       44.7323       43.8137       47.5573       57.5357       72.9390       98.6857        0.0000        0.0000        0.0000       22.5900       79.6422       86.6627       83.3334       85.0528       48.6000        0.0000        0.0000        0.0000        0.0000        0.0000        0.0000        0.0000        0.0000        0.0000        0.0000        0.0000        0.0000        0.0000        0.0000        0.0000        0.0000        0.0000        0.0000        0.0000        0.0000        0.0000        0.0000        0.0000        0.0000        0.0000        0.0000        0.0000        0.0000        0.0000        0.0000        0.0000        0.0000        0.0000        0.0000        0.0000        0.0000        0.0000        0.0000        0.0000        0.0000        0.0000        0.0000        0.0000        0.0000        0.0000        0.0000        0.0000        0.0000        0.0000        0.0000        0.0000        0.0000        0.0000
        0.0000        0.0000        0.0000        0.0000        0.0000        0.0000        0.0000        0.0000        0.0000        0.0000        0.0000        0.0000        0.0000        0.0000        0.0000        0.0000        0.0000        0.0000        0.0000        0.0000        0.0000        0.0000        0.0000        0.0000        0.0000        0.0000        0.0000        0.0000        0.0000        0.0000        0.0000        0.0000        0.0000        0.0000        0.0000        0.0000        0.0000        0.0000        0.0000        0.0000        0.0000        0.0000        0.0000        0.0000        0.0000        0.0000        0.0000        0.0000        0.0000        0.0000        0.0000        0.0000        0.0000        0.0000        0.0000        0.0000        0.0000        0.0000        0.0000        0.0000        0.0000        0.0000        0.0000        0.0000        0.0000        0.0000        0.0000        0.0000        0.0000        0.0000        0.0000        0.0000        0.0000        0.0000        0.0000        0.0000        0.0000        0.0000        0.0000        0.0000        0.0000        0.0000        0.0000        0.0000        0.0000        0.0000        0.0000        0.0000        0.0000        0.0000        0.0000        0.0000        0.0000        0.0000        0.0000        0.0000       18.1950       21.4675       29.4372       22.3243       22.4441       18.4669       21.0347       23.3591       22.8221       27.2907       35.3648       36.5733       31.5419       37.1584       28.5627       17.7391       23.1252       39.4276       36.3514       24.7753       23.5524      183.2378       65.4377       24.8607       24.0707       20.8541       17.8849       19.2561       17.4916       15.7364       14.7597       17.5331       21.1513       24.3620       19.4308       15.7679       15.3326       23.1482       31.0706       30.8054       36.8643       42.8009       49.9201       58.7130       59.5529       69.2867       61.5863       78.0913      105.2387      143.7043      136.2694      169.9222      170.8934      199.0973      241.6547      237.1418      218.0206      198.1083      193.7957      185.8078      194.6886      191.8771      203.6188      254.1207      216.0959      174.7846      163.0870      159.9486      166.5835      163.8614      126.5970      128.1296      131.7761      113.2167       99.6374      107.1378      102.5668       94.8435       81.9224       64.9866       58.6647       47.7676       45.6231       35.3600       34.0682       33.8851       42.0173       53.3701       94.4131      100.1226        0.0000        0.0000        0.0000        0.0000       57.0850       58.3455       69.4706       67.2484       71.2855       67.8000        0.0000        0.0000        0.0000        0.0000        0.0000        0.0000        0.0000        0.0000        0.0000        0.0000        0.0000        0.0000        0.0000        0.0000        0.0000        0.0000        0.0000        0.0000        0.0000        0.0000        0.0000        0.0000        0.0000        0.0000        0.0000        0.0000        0.0000        0.0000        0.0000        0.0000        0.0000        0.0000        0.0000        0.0000        0.0000        0.0000        0.0000        0.0000        0.0000        0.0000        0.0000        0.0000        0.0000        0.0000        0.0000        0.0000        0.0000        0.0000        0.0000        0.0000        0.0000        0.0000        0.0000
        0.0000        0.0000        0.0000        0.0000        0.0000        0.0000        0.0000        0.0000        0.0000        0.0000        0.0000        0.0000        0.0000        0.0000        0.0000        0.0000        0.0000        0.0000        0.0000        0.0000        0.0000        0.0000        0.0000        0.0000        0.0000        0.0000        0.0000        0.0000        0.0000        0.0000        0.0000        0.0000        0.0000        0.0000        0.0000        0.0000        0.0000        0.0000        0.0000        0.0000        0.0000        0.0000        0.0000        0.0000        0.0000        0.0000        0.0000        0.0000        0.0000        0.0000        0.0000        0.0000        0.0000        0.0000        0.0000        0.0000        0.0000        0.0000        0.0000        0.0000        0.0000        0.0000        0.0000        0.0000        0.0000        0.0000        0.0000        0.0000        0.0000        0.0000        0.0000        0.0000        0.0000        0.0000        0.0000        0.0000        0.0000        0.0000        0.0000        0.0000        0.0000        0.0000        0.0000        0.0000        0.0000        0.0000        0.0000        0.0000        0.0000        0.0000        0.0000        0.0000        0.0000        0.0000        0.0000        0.0000        7.3597        7.2767       14.9353       20.4391       21.4991       25.8678       20.7789       22.5600       23.2424       23.8333       30.1573       40.2702       32.2778       28.1824       33.6872       31.2836       33.3890       37.9357       33.2768       26.9105       22.7842       71.4102       81.4701       19.6258       17.4099       16.6391       17.9113       19.8180       15.1848       14.0986       14.2419       14.2545       13.7789       12.2134       13.9338       13.1042       13.1645       16.5170       22.0697       36.8182       35.3964       45.4136       51.2371       49.4973       51.7081       50.2229       51.8365       76.7423       87.8838      133.3062      124.1300      148.6171      179.3132      188.5025      180.9015      197.6621      194.1659      194.4788      184.1731      174.6601      174.6974      169.6442      187.2509      180.4981      184.3221      164.3117      152.4197      173.8729      188.7092      137.2633      116.5260      112.2444      103.4189       93.6794       84.6587       85.1032       86.5249       78.1832       70.4662       54.9646       45.0746       39.9562       36.5632       31.7674       29.1996       30.8288       39.6836        0.0000        0.0000        0.0000        0.0000        0.0000        0.0000       50.4119       49.3359       50.8224       55.1627       60.4348       62.9293        0.0000        0.0000        0.0000        0.0000        0.0000        0.0000        0.0000        0.0000        0.0000        0.0000        0.0000        0.0000        0.0000        0.0000        0.0000        0.0000        0.0000        0.0000        0.0000        0.0000        0.0000        0.0000        0.0000        0.0000        0.0000        0.0000        0.0000        0.0000        0.0000        0.0000        0.0000        0.0000        0.0000        0.0000        0.0000        0.0000        0.0000        0.0000        0.0000        0.0000        0.0000        0.0000        0.0000        0.0000        0.0000        0.0000        0.0000        0.0000        0.0000        0.0000        0.0000        0.0000        0.0000        0.0000
        0.0000        0.0000        0.0000        0.0000        0.0000        0.0000        0.0000        0.0000        0.0000        0.0000        0.0000        0.0000        0.0000        0.0000        0.0000        0.0000        0.0000        0.0000        0.0000        0.0000        0.0000        0.0000        0.0000        0.0000        0.0000        0.0000        0.0000        0.0000        0.0000        0.0000        0.0000        0.0000        0.0000        0.0000        0.0000        0.0000        0.0000        0.0000        0.0000        0.0000        0.0000        0.0000        0.0000        0.0000        0.0000        0.0000        0.0000        0.0000        0.0000        0.0000        0.0000        0.0000        0.0000        0.0000        0.0000        0.0000        0.0000        0.0000        0.0000        0.0000        0.0000        0.0000        0.0000        0.0000        0.0000        0.0000        0.0000        0.0000        0.0000        0.0000        0.0000        0.0000        0.0000        0.0000        0.0000        0.0000        0.0000        0.0000        0.0000        0.0000        0.0000        0.0000        0.0000        0.0000        0.0000        0.0000        0.0000        0.0000        0.0000        0.0000        0.0000        0.0000        0.0000        0.0000        0.0000        0.0000        6.2726        8.3742       12.7578       14.3968       15.7695       17.6580       16.7523       21.6319       23.4012       24.3592       22.2808       36.2629       38.6861       41.0204       47.7577       37.3371       30.5523       28.6575       26.0615       25.5558       20.9327       21.3441       50.6812       17.8295       16.7150       16.4278       13.8276       14.9559       13.9515       13.4026       14.1369       13.3647       11.4353       11.1598       15.6785       15.0894       13.5530       14.3591       23.3622       30.2131       37.1673       39.5900       48.2090       43.6045       51.1150       51.8788       62.5372       67.7468       85.9093      133.8683      155.1634      152.4535      170.7956      170.0211      160.1920      170.3315      182.4904      181.0627      188.7888      177.0535      165.2812      151.2686      153.0797      161.9064      164.3889      143.9819      138.8060      165.6441      140.2933      112.5695       99.4529       87.9203       81.6099       77.5973       76.7069       74.9683       76.1481       65.0580       63.8542       48.7625       39.5615       34.0288       32.6293       27.7121       35.2491       42.3546        0.0000        0.0000        0.0000        0.0000        0.0000        0.0000       51.1199       45.5909       43.5417       47.2470       48.3317       55.1113       58.3801        0.0000        0.0000        0.0000        0.0000        0.0000        0.0000        0.0000        0.0000        0.0000        0.0000        0.0000        0.0000        0.0000        0.0000        0.0000        0.0000        0.0000        0.0000        0.0000        0.0000        0.0000        0.0000        0.0000        0.0000        0.0000        0.0000        0.0000        0.0000        0.0000        0.0000        0.0000        0.0000        0.0000        0.0000        0.0000        0.0000        0.0000        0.0000        0.0000        0.0000        0.0000        0.0000        0.0000        0.0000        0.0000        0.0000        0.0000        0.0000        0.0000        0.0000        0.0000        0.0000        0.0000        0.0000
        0.0000        0.0000        0.0000        0.0000        0.0000        0.0000        0.0000        0.0000        0.0000        0.0000        0.0000        0.0000        0.0000        0.0000        0.0000        0.0000        0.0000        0.0000        0.0000        0.0000        0.0000        0.0000        0.0000        0.0000        0.0000        0.0000        0.0000        0.0000        0.0000        0.0000        0.0000        0.0000        0.0000        0.0000        0.0000        0.0000        0.0000        0.0000        0.0000        0.0000        0.0000        0.0000        0.0000        0.0000        0.0000        0.0000        0.0000        0.0000        0.0000        0.0000        0.0000        0.0000        0.0000        0.0000        0.0000        0.0000        0.0000        0.0000        0.0000        0.0000        0.0000        0.0000        0.0000        0.0000        0.0000        0.0000        0.0000        0.0000        0.0000        0.0000        0.0000        0.0000        0.0000        0.0000        0.0000        0.0000        0.0000        0.0000        0.0000        0.0000        0.0000        0.0000        0.0000        0.0000        0.0000        0.0000        0.0000        0.0000        0.0000        0.0000        0.0000        0.0000        0.0000        0.0000        0.0000        0.0000        0.0000       12.6878       17.3965       16.4784       11.5290       13.5322       16.4994       22.1864       22.8604       23.9378       30.0977       33.1028       33.8634       35.9356       41.7320       28.1232       26.1915       18.4756       17.4936       19.0361       16.7716       16.5493       17.0409       14.8111       16.0686       15.1156       12.9241       12.7614       12.7226       13.0546       13.1462       11.1009       12.0589       12.9185       16.0472       12.3041       12.7772       14.6284       21.0040       31.0487       32.4358       32.4727       35.1906       38.2181       52.2487       49.2796       54.6865       76.6135      102.7489      104.2813      125.1613      137.7661      141.2197      138.3219      139.7030      151.6678      168.7790      176.7548      177.5634      166.0405      140.7433      128.5667      148.4550      169.2531      148.8195      119.9721      125.5227      118.4293      109.6358       95.3698       85.7066       75.4558       69.3570       69.1900       65.0732       67.2756       67.3364       59.7182       51.8847       40.3528       35.0821       29.3698       29.9739       31.1858       45.7827        0.0000        0.0000        0.0000        0.0000        0.0000        0.0000        0.0000       49.6792       41.0136       43.6568       49.3342       49.5087       50.2626       67.1404        0.0000        0.0000        0.0000        0.0000        0.0000        0.0000        0.0000        0.0000        0.0000        0.0000        0.0000        0.0000        0.0000        0.0000        0.0000        0.0000        0.0000        0.0000        0.0000        0.0000        0.0000        0.0000        0.0000        0.0000        0.0000        0.0000        0.0000        0.0000        0.0000        0.0000        0.0000        0.0000        0.0000        0.0000        0.0000        0.0000        0.0000        0.0000        0.0000        0.0000        0.0000        0.0000        0.0000        0.0000        0.0000        0.0000        0.0000        0.0000        0.0000        0.0000        0.0000        0.0000        0.0000        0.0000
        0.0000        0.0000        0.0000        0.0000        0.0000        0.0000        0.0000        0.0000        0.0000        0.0000        0.0000        0.0000        0.0000        0.0000        0.0000        0.0000        0.0000        0.0000        0.0000        0.0000        0.0000        0.0000        0.0000        0.0000        0.0000        0.0000        0.0000        0.0000        0.0000        0.0000        0.0000        0.0000        0.0000        0.0000        0.0000        0.0000        0.0000        0.0000        0.0000        0.0000        0.0000        0.0000        0.0000        0.0000        0.0000        0.0000        0.0000        0.0000        0.0000        0.0000        0.0000        0.0000        0.0000        0.0000        0.0000        0.0000        0.0000        0.0000        0.0000        0.0000        0.0000        0.0000        0.0000        0.0000        0.0000        0.0000        0.0000        0.0000        0.0000        0.0000        0.0000        0.0000        0.0000        0.0000        0.0000        0.0000        0.0000        0.0000        0.0000        0.0000        0.0000        0.0000        0.0000        0.0000        0.0000        0.0000        0.0000        0.0000        0.0000        0.0000        0.0000        0.0000        0.0000        0.0000        0.0000        0.0000       23.9736       12.5073       16.3202       14.6777        0.0000       19.1983       20.4169       29.8921       39.2515       28.6624       32.7520       33.0379       27.0110       32.0698       31.5726       24.4413       14.2446       11.9273       12.4190       10.0060        8.2082        8.8434        8.8928       13.2369       10.2070        9.1199        8.5461       12.1780       11.9210       14.0119       11.7166       16.1684       18.0148       15.6982       12.6773       12.3539       12.7955       17.6783       20.7345       23.3832       31.3330       30.6522       38.8821       29.2861       36.4335       45.4979       51.7240       74.8392       81.3096       86.1028       96.0640      116.2934      117.1445      122.1331      165.8500      134.5582      146.8010      152.4281      153.0216      131.1160      115.0250      108.5512      122.1406      138.7407      123.5924      111.3547      116.8099       94.6278       91.5172       98.5863       74.4934       64.0138       58.5613       57.0081       54.8608       41.2369       48.6344       48.6056       39.4593       28.2267       28.8302       29.0584       34.5159        0.0000        0.0000        0.0000        0.0000        0.0000       59.7300       46.2000        0.0000       56.4326       49.1153       45.1887       47.1810       51.0601       52.5698       61.6697        0.0000        0.0000        0.0000        0.0000        0.0000        0.0000        0.0000        0.0000        0.0000        0.0000        0.0000        0.0000        0.0000        0.0000        0.0000        0.0000        0.0000        0.0000        0.0000        0.0000        0.0000        0.0000        0.0000        0.0000        0.0000        0.0000        0.0000        0.0000        0.0000        0.0000        0.0000        0.0000        0.0000        0.0000        0.0000        0.0000        0.0000        0.0000        0.0000        0.0000        0.0000        0.0000        0.0000        0.0000        0.0000        0.0000        0.0000        0.0000        0.0000        0.0000        0.0000        0.0000        0.0000        0.0000        0.0000
        0.0000        0.0000        0.0000        0.0000        0.0000        0.0000        0.0000        0.0000        0.0000        0.0000        0.0000        0.0000        0.0000        0.0000        0.0000        0.0000        0.0000        0.0000        0.0000        0.0000        0.0000        0.0000        0.0000        0.0000        0.0000        0.0000        0.0000        0.0000        0.0000        0.0000        0.0000        0.0000        0.0000        0.0000        0.0000        0.0000        0.0000        0.0000        0.0000        0.0000        0.0000        0.0000        0.0000        0.0000        0.0000        0.0000        0.0000        0.0000        0.0000        0.0000        0.0000        0.0000        0.0000        0.0000        0.0000        0.0000        0.0000        0.0000        0.0000        0.0000        0.0000        0.0000        0.0000        0.0000        0.0000        0.0000        0.0000        0.0000        0.0000        0.0000        0.0000        0.0000        0.0000        0.0000        0.0000        0.0000        0.0000        0.0000        0.0000        0.0000        0.0000        0.0000        0.0000        0.0000        0.0000        0.0000        0.0000        0.0000        0.0000        0.0000        0.0000        0.0000        0.0000        0.0000        0.0000        0.0000        0.0000       20.0011        0.0000        0.0000        0.0000       27.3853       26.8000       30.5467       26.4144       24.9290       22.8804       20.4680       22.0287       27.5932       31.8048       15.8078       10.2534        9.6970       11.2820        9.0023        8.5908        8.2580       11.3835        8.9226        7.4437        7.7104        7.8538        9.5635       10.7518       14.1154       12.4680       22.2229       15.5901       12.6012       16.5913       14.3190       13.1393       15.2735       18.2406       23.4092       28.5782       31.2117       50.5108       29.6216       34.9817       52.6530       60.7537       62.9192       65.7458       77.8615      120.2558      115.7292      115.6853      126.3303      153.3058      143.7441      120.5894      131.6669      136.3130      102.6413       91.2494       91.8663       93.9870       96.6962      100.0197       88.9038       87.1761       73.4044       74.5231       74.8098       65.0359       52.3846       46.2698       43.1978       41.6666       35.0760       30.3955       29.6374       27.8620       29.8225       35.8314       33.1838       34.7481        0.0000        0.0000        0.0000        0.0000        0.0000       45.1200       30.2400       23.1600       46.3710       43.2257       41.3730       43.4062       46.8003       51.2942       60.6979        0.0000        0.0000        0.0000        0.0000        0.0000        0.0000        0.0000        0.0000        0.0000        0.0000        0.0000        0.0000        0.0000        0.0000        0.0000        0.0000        0.0000        0.0000        0.0000        0.0000        0.0000        0.0000        0.0000        0.0000        0.0000        0.0000        0.0000        0.0000        0.0000        0.0000        0.0000        0.0000        0.0000        0.0000        0.0000        0.0000        0.0000        0.0000        0.0000        0.0000        0.0000        0.0000        0.0000        0.0000        0.0000        0.0000        0.0000        0.0000        0.0000        0.0000        0.0000        0.0000        0.0000        0.0000        0.0000
        0.0000        0.0000        0.0000        0.0000        0.0000        0.0000        0.0000        0.0000        0.0000        0.0000        0.0000        0.0000        0.0000        0.0000        0.0000        0.0000        0.0000        0.0000        0.0000        0.0000        0.0000        0.0000        0.0000        0.0000        0.0000        0.0000        0.0000        0.0000        0.0000        0.0000        0.0000        0.0000        0.0000        0.0000        0.0000        0.0000        0.0000        0.0000        0.0000        0.0000        0.0000        0.0000        0.0000        0.0000        0.0000        0.0000        0.0000        0.0000        0.0000        0.0000        0.0000        0.0000        0.0000        0.0000        0.0000        0.0000        0.0000        0.0000        0.0000        0.0000        0.0000        0.0000        0.0000        0.0000        0.0000        0.0000        0.0000        0.0000        0.0000        0.0000        0.0000        0.0000        0.0000        0.0000        0.0000        0.0000        0.0000        0.0000        0.0000        0.0000        0.0000        0.0000        0.0000        0.0000        0.0000        0.0000        0.0000        0.0000        0.0000        0.0000        0.0000        0.0000        0.0000        0.0000        0.0000        0.0000        0.0000        0.0000        0.0000        0.0000        0.0000       18.8262       25.0209       27.0549       27.3049       18.2867       20.1027       26.6552       23.1555       25.0980       23.8005       10.3730        8.6037        7.4270       12.8898        8.3757        7.1145        7.7953        8.7467       11.3178        8.3431        8.8482        8.9865       11.0532       12.1764       11.7229       11.6104       15.9833       16.3435       13.6941       18.1337       13.7469       20.1935       22.4306       27.5248       25.6761       26.8370       29.1380       37.4207       32.3764       41.1273       53.2671       48.7790       55.6430       55.2869       69.1271       96.0655       97.9798      109.6478      131.0522      110.4076      106.1409      101.7163      105.5573      101.7289       84.7710       71.3901       64.7590       64.3729       74.9835       74.7148       69.6756       66.9587       58.2008       56.7215       54.1109       50.0507       42.5474       34.6572       32.6965       34.4094       27.9820       24.6026       27.6751       35.7772       43.1039       43.1691        0.0000        0.0000        0.0000        0.0000        0.0000        0.0000       52.1100       62.1900       26.0400       15.8400       36.7368       36.0421       36.6192       38.1177       43.4509       43.7655       56.0587        0.0000        0.0000        0.0000        0.0000        0.0000        0.0000        0.0000        0.0000        0.0000        0.0000        0.0000        0.0000        0.0000        0.0000        0.0000        0.0000        0.0000        0.0000        0.0000        0.0000        0.0000        0.0000        0.0000        0.0000        0.0000        0.0000        0.0000        0.0000        0.0000        0.0000        0.0000        0.0000        0.0000        0.0000        0.0000        0.0000        0.0000        0.0000        0.0000        0.0000        0.0000        0.0000        0.0000        0.0000        0.0000        0.0000        0.0000        0.0000        0.0000        0.0000        0.0000        0.0000        0.0000        0.0000        0.0000
        0.0000        0.0000        0.0000        0.0000        0.0000        0.0000        0.0000        0.0000        0.0000        0.0000        0.0000        0.0000        0.0000        0.0000        0.0000        0.0000        0.0000        0.0000        0.0000        0.0000        0.0000        0.0000        0.0000        0.0000        0.0000        0.0000        0.0000        0.0000        0.0000        0.0000        0.0000        0.0000        0.0000        0.0000        0.0000        0.0000        0.0000        0.0000        0.0000        0.0000        0.0000        0.0000        0.0000        0.0000        0.0000        0.0000        0.0000        0.0000        0.0000        0.0000        0.0000        0.0000        0.0000        0.0000        0.0000        0.0000        0.0000        0.0000        0.0000        0.0000        0.0000        0.0000        0.0000        0.0000        0.0000        0.0000        0.0000        0.0000        0.0000        0.0000        0.0000        0.0000        0.0000        0.0000        0.0000        0.0000        0.0000        0.0000        0.0000        0.0000        0.0000        0.0000        0.0000        0.0000        0.0000        0.0000        0.0000        0.0000        0.0000        0.0000        0.0000        0.0000        0.0000        0.0000        0.0000        0.0000        0.0000        0.0000        0.0000        0.0000        0.0000        0.0000       22.2991       21.6743       19.3973       16.6389       16.0554       19.6235       22.6622       22.2300       14.1457        9.8814        9.7165       12.5247       13.5128        9.1649        7.5345        7.9475        9.3588       10.9220       13.0933       15.7631       11.9862       14.6242       14.7059       16.1000       17.4277       18.4342       18.0918       15.5985       19.5241       22.0607       25.9659       34.4901       27.4516       29.1502       29.9594       35.8743       35.8050       33.6655       38.8603       43.7804       43.0160       54.3268       59.9045       73.1207       78.8366       84.2645       94.8765      104.1419       84.5063       89.0097       86.6602       79.2433       79.8574       64.1208       54.8639       50.2895       49.2740       58.9684       58.3731       56.1954       53.4138       47.2532       45.2994       43.0674       39.7150       33.2981       31.0751       29.8212       28.2638       23.7000       23.2367       31.1768       45.5183       46.9904       51.2049        0.0000        0.0000        0.0000        0.0000        0.0000        0.0000        0.0000       46.6800       35.7000       11.4900       31.5184       28.1858       29.1992       30.4279       33.0308       36.8645       73.9546        0.0000        0.0000        0.0000        0.0000        0.0000        0.0000        0.0000        0.0000        0.0000        0.0000        0.0000        0.0000        0.0000        0.0000        0.0000        0.0000        0.0000        0.0000        0.0000        0.0000        0.0000        0.0000        0.0000        0.0000        0.0000        0.0000        0.0000        0.0000        0.0000        0.0000        0.0000        0.0000        0.0000        0.0000        0.0000        0.0000        0.0000        0.0000        0.0000        0.0000        0.0000        0.0000        0.0000        0.0000        0.0000        0.0000        0.0000        0.0000        0.0000        0.0000        0.0000        0.0000        0.0000        0.0000        0.0000
        0.0000        0.0000        0.0000        0.0000        0.0000        0.0000        0.0000        0.0000        0.0000        0.0000        0.0000        0.0000        0.0000        0.0000        0.0000        0.0000        0.0000        0.0000        0.0000        0.0000        0.0000        0.0000        0.0000        0.0000        0.0000        0.0000        0.0000        0.0000        0.0000        0.0000        0.0000        0.0000        0.0000        0.0000        0.0000        0.0000        0.0000        0.0000        0.0000        0.0000        0.0000        0.0000        0.0000        0.0000        0.0000        0.0000        0.0000        0.0000        0.0000        0.0000        0.0000        0.0000        0.0000        0.0000        0.0000        0.0000        0.0000        0.0000        0.0000        0.0000        0.0000        0.0000        0.0000        0.0000        0.0000        0.0000        0.0000        0.0000        0.0000        0.0000        0.0000        0.0000        0.0000        0.0000        0.0000        0.0000        0.0000        0.0000        0.0000        0.0000        0.0000        0.0000        0.0000        0.0000        0.0000        0.0000        0.0000        0.0000        0.0000        0.0000        0.0000        0.0000        0.0000        0.0000        0.0000        0.0000        0.0000        0.0000        0.0000        0.0000        0.0000        0.0000        0.0000       15.4613       16.1239       16.8068       15.5464       12.1559       11.9881       12.3467       10.4212       11.6265       11.0896       11.0375       11.5920       11.6593       13.0958       14.3951       30.9360       25.9211       30.3053       26.7935       23.2147       26.1404       28.3299       29.2968       27.8487        0.0000        0.0000       21.5557       23.0189       26.7887       33.8206       35.2665       33.7108       39.4432       38.3355       38.5049       37.9413       32.3800       37.9625       42.8886       52.5427       71.8948       68.2747       80.1741       97.4949       75.6276       71.4299       86.6289       74.3152       55.9034       60.3747       59.4827       61.9313       38.9892       34.0333       31.6866       31.6217       41.7096       37.1209       38.3027       33.8336       36.6261       37.7546       33.6498       34.1520       24.9306       28.7761       19.8160       21.6839       25.1869       30.5103       37.6884        0.0000        0.0000        0.0000        0.0000        0.0000        0.0000        0.0000        0.0000        0.0000        0.0000        0.0000        0.0000        0.0000       18.2616       15.5290       15.9703       17.0140       18.6358       23.1703        0.0000        0.0000        0.0000        0.0000        0.0000        0.0000        0.0000        0.0000        0.0000        0.0000        0.0000        0.0000        0.0000        0.0000        0.0000        0.0000        0.0000        0.0000        0.0000        0.0000        0.0000        0.0000        0.0000        0.0000        0.0000        0.0000        0.0000        0.0000        0.0000        0.0000        0.0000        0.0000        0.0000        0.0000        0.0000        0.0000        0.0000        0.0000        0.0000        0.0000        0.0000        0.0000        0.0000        0.0000        0.0000        0.0000        0.0000        0.0000        0.0000        0.0000        0.0000        0.0000        0.0000        0.0000        0.0000        0.0000
        0.0000        0.0000        0.0000        0.0000        0.0000        0.0000        0.0000        0.0000        0.0000        0.0000        0.0000        0.0000        0.0000        0.0000        0.0000        0.0000        0.0000        0.0000        0.0000        0.0000        0.0000        0.0000        0.0000        0.0000        0.0000        0.0000        0.0000        0.0000        0.0000        0.0000        0.0000        0.0000        0.0000        0.0000        0.0000        0.0000        0.0000        0.0000        0.0000        0.0000        0.0000        0.0000        0.0000        0.0000        0.0000        0.0000        0.0000        0.0000        0.0000        0.0000        0.0000        0.0000        0.0000        0.0000        0.0000        0.0000        0.0000        0.0000        0.0000        0.0000        0.0000        0.0000        0.0000        0.0000        0.0000        0.0000        0.0000        0.0000        0.0000        0.0000        0.0000        0.0000        0.0000        0.0000        0.0000        0.0000        0.0000        0.0000        0.0000        0.0000        0.0000        0.0000        0.0000        0.0000        0.0000        0.0000        0.0000        0.0000        0.0000        0.0000        0.0000        0.0000        0.0000        0.0000        0.0000        0.0000        0.0000        0.0000        0.0000        0.0000        0.0000        0.0000        0.0000       12.3071       14.7157       13.4452       12.8986       10.7326       10.0912        8.6860        8.9108       10.8524       11.1144       11.0102       11.8610       16.2392       18.6767       18.3202       34.6293       73.0676       69.3669       55.2678       34.6991       36.0023       33.1394       31.9223        0.0000        0.0000        0.0000        0.0000        0.0000        0.0000       30.1638       31.8868       35.8813       43.3477       36.1942       35.0652       36.6334       32.7002       37.0235       40.3227       46.6185       62.0563       75.3268       79.1498       88.3147       55.9866       51.1812       54.6046       58.0753       44.7726       46.9910       42.3792       37.8149       27.6524       25.9006       24.6113       22.3914       34.7716       30.1965       34.5271       25.6469       30.8452       31.3769       27.7942       28.2469       34.5588       42.0924       33.9880       36.1968       29.7647        0.0000        0.0000        0.0000        0.0000        0.0000        0.0000        0.0000        0.0000        0.0000        0.0000        0.0000        0.0000        0.0000        0.0000        0.0000       15.8702       11.4414       10.7978       14.3222       14.7347       21.7098       71.9146        0.0000        0.0000        0.0000        0.0000        0.0000        0.0000        0.0000        0.0000        0.0000        0.0000        0.0000        0.0000        0.0000        0.0000        0.0000        0.0000        0.0000        0.0000        0.0000        0.0000        0.0000        0.0000        0.0000        0.0000        0.0000        0.0000        0.0000        0.0000        0.0000        0.0000        0.0000        0.0000        0.0000        0.0000        0.0000        0.0000        0.0000        0.0000        0.0000        0.0000        0.0000        0.0000        0.0000        0.0000        0.0000        0.0000        0.0000        0.0000        0.0000        0.0000        0.0000        0.0000        0.0000        0.0000        0.0000
        0.0000        0.0000        0.0000        0.0000        0.0000        0.0000        0.0000        0.0000        0.0000        0.0000        0.0000        0.0000        0.0000        0.0000        0.0000        0.0000        0.0000        0.0000        0.0000        0.0000        0.0000        0.0000        0.0000        0.0000        0.0000        0.0000        0.0000        0.0000        0.0000        0.0000        0.0000        0.0000        0.0000        0.0000        0.0000        0.0000        0.0000        0.0000        0.0000        0.0000        0.0000        0.0000        0.0000        0.0000        0.0000        0.0000        0.0000        0.0000        0.0000        0.0000        0.0000        0.0000        0.0000        0.0000        0.0000        0.0000        0.0000        0.0000        0.0000        0.0000        0.0000        0.0000        0.0000        0.0000        0.0000        0.0000        0.0000        0.0000        0.0000        0.0000        0.0000        0.0000        0.0000        0.0000        0.0000        0.0000        0.0000        0.0000        0.0000        0.0000        0.0000        0.0000        0.0000        0.0000        0.0000        0.0000        0.0000        0.0000        0.0000        0.0000        0.0000        0.0000        0.0000        0.0000        0.0000        0.0000        0.0000        0.0000        0.0000        0.0000        0.0000        0.0000        0.0000       10.1763       11.2557       11.3412       10.7148        7.9342        7.4941        7.4786        8.6294       10.5902       10.6645       11.6299       13.1268       26.2395       27.4742        0.0000       42.7431       81.9860        0.0000        0.0000       57.1042       60.8231        0.0000        0.0000        0.0000        0.0000        0.0000        0.0000        0.0000        0.0000       31.7389       35.3435       40.5958       34.8459       34.3544       37.4093       38.0439       33.3612       35.6384       37.8146       46.0974       53.5272       64.3637       73.3744       62.1228       55.9754       43.8906       40.6711       39.7181       35.7344       33.7645       28.8103       29.1172       22.4247       20.4796       17.3528       17.0122       30.2172       21.8073       40.2094       35.8883       25.3305       27.1841       42.6042       49.7242        0.0000        0.0000        0.0000        0.0000        0.0000        0.0000        0.0000        0.0000        0.0000        0.0000        0.0000        0.0000        0.0000        0.0000        0.0000        0.0000        0.0000        0.0000        0.0000        0.0000       12.8222       10.5494        8.0341       11.5800       15.6323        0.0000        0.0000        0.0000        0.0000        0.0000        0.0000        0.0000        0.0000        0.0000        0.0000        0.0000        0.0000        0.0000        0.0000        0.0000        0.0000        0.0000        0.0000        0.0000        0.0000        0.0000        0.0000        0.0000        0.0000        0.0000        0.0000        0.0000        0.0000        0.0000        0.0000        0.0000        0.0000        0.0000        0.0000        0.0000        0.0000        0.0000        0.0000        0.0000        0.0000        0.0000        0.0000        0.0000        0.0000        0.0000        0.0000        0.0000        0.0000        0.0000        0.0000        0.0000        0.0000        0.0000        0.0000        0.0000        0.0000        0.0000
        0.0000        0.0000        0.0000        0.0000        0.0000        0.0000        0.0000        0.0000        0.0000        0.0000        0.0000        0.0000        0.0000        0.0000        0.0000        0.0000        0.0000        0.0000        0.0000        0.0000        0.0000        0.0000        0.0000        0.0000        0.0000        0.0000        0.0000        0.0000        0.0000        0.0000        0.0000        0.0000        0.0000        0.0000        0.0000        0.0000        0.0000        0.0000        0.0000        0.0000        0.0000        0.0000        0.0000        0.0000        0.0000        0.0000        0.0000        0.0000        0.0000        0.0000        0.0000        0.0000        0.0000        0.0000        0.0000        0.0000        0.0000        0.0000        0.0000        0.0000        0.0000        0.0000        0.0000        0.0000        0.0000        0.0000        0.0000        0.0000        0.0000        0.0000        0.0000        0.0000        0.0000        0.0000        0.0000        0.0000        0.0000        0.0000        0.0000        0.0000        0.0000        0.0000        0.0000        0.0000        0.0000        0.0000        0.0000        0.0000        0.0000        0.0000        0.0000        0.0000        0.0000        0.0000        0.0000        0.0000        0.0000        0.0000        0.0000        0.0000        0.0000        0.0000        0.0000        8.8815       10.1286        8.9468        8.0513        6.9671        7.0119        7.8792        9.8598       12.8963       12.1235       14.3343        0.0000        0.0000        0.0000        0.0000        0.0000        0.0000        0.0000        0.0000        0.0000        0.0000        0.0000        0.0000        0.0000        0.0000        0.0000        0.0000        0.0000        0.0000        0.0000       30.1923       32.2948       38.6422       39.1477       37.3286       37.2584       36.2243       44.8725       39.0321       37.3164       49.4088       49.4424       48.0762       52.6654       58.2952       38.9572       32.1250       34.2481       31.2159       28.4455       30.1032       28.5941       20.9718       17.0159       15.4010       15.3558       18.1969       19.7909       32.9687       33.1150       33.9071       39.9970       47.3194        0.0000        0.0000        0.0000        0.0000        0.0000        0.0000        0.0000        0.0000        0.0000        0.0000        0.0000        0.0000        0.0000        0.0000        0.0000        0.0000        0.0000        0.0000        0.0000        0.0000        0.0000        0.0000       13.0369        9.4291       10.7524        0.0000       24.8742       39.0244        0.0000        0.0000        0.0000        0.0000        0.0000        0.0000        0.0000        0.0000        0.0000        0.0000        0.0000        0.0000        0.0000        0.0000        0.0000        0.0000        0.0000        0.0000        0.0000        0.0000        0.0000        0.0000        0.0000        0.0000        0.0000        0.0000        0.0000        0.0000        0.0000        0.0000        0.0000        0.0000        0.0000        0.0000        0.0000        0.0000        0.0000        0.0000        0.0000        0.0000        0.0000        0.0000        0.0000        0.0000        0.0000        0.0000        0.0000        0.0000        0.0000        0.0000        0.0000        0.0000        0.0000        0.0000        0.0000
        0.0000        0.0000        0.0000        0.0000        0.0000        0.0000        0.0000        0.0000        0.0000        0.0000        0.0000        0.0000        0.0000        0.0000        0.0000        0.0000        0.0000        0.0000        0.0000        0.0000        0.0000        0.0000        0.0000        0.0000        0.0000        0.0000        0.0000        0.0000        0.0000        0.0000        0.0000        0.0000        0.0000        0.0000        0.0000        0.0000        0.0000        0.0000        0.0000        0.0000        0.0000        0.0000        0.0000        0.0000        0.0000        0.0000        0.0000        0.0000        0.0000        0.0000        0.0000        0.0000        0.0000        0.0000        0.0000        0.0000        0.0000        0.0000        0.0000        0.0000        0.0000        0.0000        0.0000        0.0000        0.0000        0.0000        0.0000        0.0000        0.0000        0.0000        0.0000        0.0000        0.0000        0.0000        0.0000        0.0000        0.0000        0.0000        0.0000        0.0000        0.0000        0.0000        0.0000        0.0000        0.0000        0.0000        0.0000        0.0000        0.0000        0.0000        0.0000        0.0000        0.0000        0.0000        0.0000        0.0000        0.0000        0.0000        0.0000        0.0000        0.0000        0.0000        0.0000        0.0000        0.0000        4.3960        3.0423        4.6641        5.3243        6.1712        7.6609       13.8394       18.9854       21.1157       16.8325        0.0000        0.0000        0.0000        0.0000        0.0000        0.0000        0.0000        0.0000        0.0000        0.0000        0.0000        0.0000        0.0000        0.0000        0.0000        0.0000        0.0000        0.0000       22.2855       24.8224       24.6825       24.7096       26.2226       44.4630       47.8643       70.2277       66.4739       59.5249       44.4282       42.3830       38.7387       39.6165       25.5250       22.8114       22.7568       22.8271       29.0082       29.6083       27.0993       30.6673       17.8272       17.0533       15.8789       15.1511       19.5151       27.4410       34.6895       31.6736       82.2900      121.7400        0.0000        0.0000        0.0000        0.0000        0.0000        0.0000        0.0000        0.0000        0.0000        0.0000        0.0000        0.0000        0.0000        0.0000        0.0000        0.0000        0.0000        0.0000        0.0000        0.0000        0.0000        0.0000        0.0000        0.0000        5.7396        7.7366        0.0000       37.1400       46.1100        0.0000        0.0000        0.0000        0.0000        0.0000        0.0000        0.0000        0.0000        0.0000        0.0000        0.0000        0.0000        0.0000        0.0000        0.0000        0.0000        0.0000        0.0000        0.0000        0.0000        0.0000        0.0000        0.0000        0.0000        0.0000        0.0000        0.0000        0.0000        0.0000        0.0000        0.0000        0.0000        0.0000        0.0000        0.0000        0.0000        0.0000        0.0000        0.0000        0.0000        0.0000        0.0000        0.0000        0.0000        0.0000        0.0000        0.0000        0.0000        0.0000        0.0000        0.0000        0.0000        0.0000        0.0000        0.0000
        0.0000        0.0000        0.0000        0.0000        0.0000        0.0000        0.0000        0.0000        0.0000        0.0000        0.0000        0.0000        0.0000        0.0000        0.0000        0.0000        0.0000        0.0000        0.0000        0.0000        0.0000        0.0000        0.0000        0.0000        0.0000        0.0000        0.0000        0.0000        0.0000        0.0000        0.0000        0.0000        0.0000        0.0000        0.0000        0.0000        0.0000        0.0000        0.0000        0.0000        0.0000        0.0000        0.0000        0.0000        0.0000        0.0000        0.0000        0.0000        0.0000        0.0000        0.0000        0.0000        0.0000        0.0000        0.0000        0.0000        0.0000        0.0000        0.0000        0.0000        0.0000        0.0000        0.0000        0.0000        0.0000        0.0000        0.0000        0.0000        0.0000        0.0000        0.0000        0.0000        0.0000        0.0000        0.0000        0.0000        0.0000        0.0000        0.0000        0.0000        0.0000        0.0000        0.0000        0.0000        0.0000        0.0000        0.0000        0.0000        0.0000        0.0000        0.0000        0.0000        0.0000        0.0000        0.0000        0.0000        0.0000        0.0000        0.0000        0.0000        0.0000        0.0000        0.0000        0.0000        0.0000        0.0000        2.7990        4.5163        5.3568        6.1510       11.2107       18.6501       21.7583       28.3379       22.1312        0.0000        0.0000        0.0000        0.0000        0.0000        0.0000        0.0000        0.0000        0.0000        0.0000        0.0000        0.0000        0.0000        0.0000        0.0000        0.0000        0.0000        0.0000        0.0000        0.0000       19.9823       23.1959       28.0882       58.0203       77.1573       70.0323       92.5928       66.4943       38.6495       39.0572       37.3086       29.5210       20.7783       18.6291       18.2794       19.1523       22.9839       24.2359       21.7673       24.3355       21.8464       20.3716       16.0245       18.4730       26.1966        0.0000        0.0000       56.8736        0.0000        0.0000        0.0000        0.0000        0.0000        0.0000        0.0000        0.0000        0.0000        0.0000        0.0000        0.0000        0.0000        0.0000        0.0000        0.0000        0.0000        0.0000        0.0000        0.0000        0.0000        0.0000        0.0000        0.0000        0.0000        0.0000       16.0480       17.6902        0.0000        0.0000        0.0000        0.0000        0.0000        0.0000        0.0000        0.0000        0.0000        0.0000        0.0000        0.0000        0.0000        0.0000        0.0000        0.0000        0.0000        0.0000        0.0000        0.0000        0.0000        0.0000        0.0000        0.0000        0.0000        0.0000        0.0000        0.0000        0.0000        0.0000        0.0000        0.0000        0.0000        0.0000        0.0000        0.0000        0.0000        0.0000        0.0000        0.0000        0.0000        0.0000        0.0000        0.0000        0.0000        0.0000        0.0000        0.0000        0.0000        0.0000        0.0000        0.0000        0.0000        0.0000        0.0000        0.0000        0.0000        0.0000
[truncated: 212,709 more chars]
