# Supplementary material for: Multidimensional evaluation of the TRMM 3B43V7 satellite-based precipitation product in mainland China from 1998–2016
Source: PeerJ. 2020 Feb 20;8:e8615. doi: 10.7717/peerj.8615 (PMC7036276; doi:10.7717/peerj.8615)
Supplement: Supplemental Information 2 [file peerj-08-8615-s002.zip › TRMM_3B43 data/TRMM 3B43 data-Year-Month/2012-04.txt]

ncols         249
nrows         175
xllcorner     73.250
yllcorner     6.500
cellsize      0.25000
        0.0000        0.0000        0.0000        0.0000        0.0000        0.0000        0.0000        0.0000        0.0000        0.0000        0.0000        0.0000        0.0000        0.0000        0.0000        0.0000        0.0000        0.0000        0.0000        0.0000        0.0000        0.0000        0.0000        0.0000        0.0000        0.0000        0.0000        0.0000        0.0000        0.0000        0.0000        0.0000        0.0000        0.0000        0.0000        0.0000        0.0000        0.0000        0.0000        0.0000        0.0000        0.0000        0.0000        0.0000        0.0000        0.0000        0.0000        0.0000        0.0000        0.0000        0.0000        0.0000        0.0000        0.0000        0.0000        0.0000        0.0000        0.0000        0.0000        0.0000        0.0000        0.0000        0.0000        0.0000        0.0000        0.0000        0.0000        0.0000        0.0000        0.0000        0.0000        0.0000        0.0000        0.0000        0.0000        0.0000        0.0000        0.0000        0.0000        0.0000        0.0000        0.0000        0.0000        0.0000        0.0000        0.0000        0.0000        0.0000        0.0000        0.0000        0.0000        0.0000        0.0000        0.0000        0.0000        0.0000        0.0000        0.0000        0.0000        0.0000        0.0000        0.0000        0.0000        0.0000        0.0000        0.0000        0.0000        0.0000        0.0000        0.0000        0.0000        0.0000        0.0000        0.0000        0.0000        0.0000        0.0000        0.0000        0.0000        0.0000        0.0000        0.0000        0.0000        0.0000        0.0000        0.0000        0.0000        0.0000        0.0000        0.0000        0.0000        0.0000        0.0000        0.0000        0.0000        0.0000        0.0000        0.0000        0.0000        0.0000        0.0000        0.0000        0.0000        0.0000        0.0000        0.0000        0.0000        0.0000        0.0000        0.0000        0.0000        0.0000        0.0000        0.0000        0.0000        0.0000        0.0000        0.0000        0.0000        0.0000        0.0000        0.0000        0.0000        0.0000        0.0000        0.0000        0.0000        0.0000        0.0000        0.0000        0.0000        0.0000        0.0000        5.0045        5.5124        5.0125        0.0000        0.0000        0.0000        5.2105        5.2101        4.8927        4.4842        3.1820        2.9672        2.8592        3.4232        3.7614        4.1952        5.1132        7.2780       13.2091       11.7442       13.7196       12.5496       11.5215       12.3441       11.0160       12.3915        9.3823        9.2168       10.1142       11.5257       16.4480       17.3981       19.4607       22.8392       19.9442       17.7932       21.9443       24.8033       24.3212       22.6835       23.2152       24.6562       27.0336       30.2562       31.2380       33.4574        0.0000        0.0000        0.0000        0.0000        0.0000        0.0000        0.0000        0.0000        0.0000        0.0000        0.0000        0.0000        0.0000        0.0000        0.0000        0.0000        0.0000        0.0000        0.0000        0.0000        0.0000        0.0000        0.0000        0.0000        0.0000        0.0000        0.0000        0.0000        0.0000        0.0000
        0.0000        0.0000        0.0000        0.0000        0.0000        0.0000        0.0000        0.0000        0.0000        0.0000        0.0000        0.0000        0.0000        0.0000        0.0000        0.0000        0.0000        0.0000        0.0000        0.0000        0.0000        0.0000        0.0000        0.0000        0.0000        0.0000        0.0000        0.0000        0.0000        0.0000        0.0000        0.0000        0.0000        0.0000        0.0000        0.0000        0.0000        0.0000        0.0000        0.0000        0.0000        0.0000        0.0000        0.0000        0.0000        0.0000        0.0000        0.0000        0.0000        0.0000        0.0000        0.0000        0.0000        0.0000        0.0000        0.0000        0.0000        0.0000        0.0000        0.0000        0.0000        0.0000        0.0000        0.0000        0.0000        0.0000        0.0000        0.0000        0.0000        0.0000        0.0000        0.0000        0.0000        0.0000        0.0000        0.0000        0.0000        0.0000        0.0000        0.0000        0.0000        0.0000        0.0000        0.0000        0.0000        0.0000        0.0000        0.0000        0.0000        0.0000        0.0000        0.0000        0.0000        0.0000        0.0000        0.0000        0.0000        0.0000        0.0000        0.0000        0.0000        0.0000        0.0000        0.0000        0.0000        0.0000        0.0000        0.0000        0.0000        0.0000        0.0000        0.0000        0.0000        0.0000        0.0000        0.0000        0.0000        0.0000        0.0000        0.0000        0.0000        0.0000        0.0000        0.0000        0.0000        0.0000        0.0000        0.0000        0.0000        0.0000        0.0000        0.0000        0.0000        0.0000        0.0000        0.0000        0.0000        0.0000        0.0000        0.0000        0.0000        0.0000        0.0000        0.0000        0.0000        0.0000        0.0000        0.0000        0.0000        0.0000        0.0000        0.0000        0.0000        0.0000        0.0000        0.0000        0.0000        0.0000        0.0000        0.0000        0.0000        0.0000        0.0000        0.0000        0.0000        0.0000        0.0000        0.0000        0.0000        0.0000        0.0000        0.0000        4.3430        4.0898        4.5716        3.8861        3.9232        4.0540        3.9457        4.9015        4.9679        4.7908        4.3980        2.9649        2.6432        2.5926        3.4088        3.6001        3.3518        6.8312        8.4801        9.0897       11.4378       12.3675       11.7009       10.7776       10.2530       11.3076       11.2465        8.8331        9.6082        9.3078        9.8922       15.0140       17.9222       20.6683       18.8711       16.4784       14.1095       15.0241       20.9808       22.8753       21.8464       22.0055       22.7676       27.3820       28.5035       24.3822       28.4535       34.6642       38.4340       38.7696       41.6829       42.1192       55.8903       52.3808        0.0000        0.0000        0.0000        0.0000        0.0000        0.0000        0.0000        0.0000        0.0000        0.0000        0.0000        0.0000        0.0000        0.0000        0.0000        0.0000        0.0000        0.0000        0.0000        0.0000        0.0000        0.0000        0.0000
        0.0000        0.0000        0.0000        0.0000        0.0000        0.0000        0.0000        0.0000        0.0000        0.0000        0.0000        0.0000        0.0000        0.0000        0.0000        0.0000        0.0000        0.0000        0.0000        0.0000        0.0000        0.0000        0.0000        0.0000        0.0000        0.0000        0.0000        0.0000        0.0000        0.0000        0.0000        0.0000        0.0000        0.0000        0.0000        0.0000        0.0000        0.0000        0.0000        0.0000        0.0000        0.0000        0.0000        0.0000        0.0000        0.0000        0.0000        0.0000        0.0000        0.0000        0.0000        0.0000        0.0000        0.0000        0.0000       29.5266        0.0000       21.3247       16.1251        0.0000        0.0000        0.0000        0.0000        0.0000        0.0000        0.0000        0.0000        0.0000        0.0000        0.0000        0.0000        0.0000        0.0000        0.0000        0.0000        0.0000        0.0000        0.0000        0.0000        0.0000        0.0000        0.0000        0.0000        0.0000        0.0000        0.0000        0.0000        0.0000        0.0000        0.0000        0.0000        0.0000        0.0000        0.0000        0.0000        0.0000        0.0000        0.0000        0.0000        0.0000        0.0000        0.0000        0.0000        0.0000        0.0000        0.0000        0.0000        0.0000        0.0000        0.0000        0.0000        0.0000        0.0000        0.0000        0.0000        0.0000        0.0000        0.0000        0.0000        0.0000        0.0000        0.0000        0.0000        0.0000        0.0000        0.0000        0.0000        0.0000        0.0000        0.0000        0.0000        0.0000        0.0000        0.0000        0.0000        0.0000        0.0000        0.0000        0.0000        0.0000        0.0000        0.0000        0.0000        0.0000        0.0000        0.0000        0.0000        0.0000        0.0000        0.0000        0.0000        0.0000        0.0000        0.0000        0.0000        0.0000        0.0000        0.0000        0.0000        0.0000        0.0000        0.0000        0.0000        0.0000        0.0000        0.0000        0.0000        0.0000        0.0000        0.0000        0.0000        3.3704        3.0154        3.6832        4.2169        3.9584        4.7681        7.8344        4.3552        4.5830        4.5365        4.7623        4.5121        2.9162        2.4607        2.3472        2.6227        2.9972        3.4272        4.7474        8.3184       10.3037        9.0818       15.3079       15.9151        9.0941        9.2821       10.4543       11.4245        8.7815        9.6208       10.1611       10.3520       13.8058       14.8638       15.7610       16.3304       15.0035       14.4660       14.1848       16.4228       23.7207       24.1612       22.1841       23.1074       22.1279       29.7855       23.5823       27.6572       28.2701       33.2426       35.0303       39.8390       48.1927       45.1978       52.7864       55.2346        0.0000        0.0000        0.0000        0.0000        0.0000        0.0000        0.0000        0.0000        0.0000        0.0000        0.0000        0.0000        0.0000        0.0000        0.0000        0.0000        0.0000        0.0000        0.0000        0.0000        0.0000        0.0000
        0.0000        0.0000        0.0000        0.0000        0.0000        0.0000        0.0000        0.0000        0.0000        0.0000        0.0000        0.0000        0.0000        0.0000        0.0000        0.0000        0.0000        0.0000        0.0000        0.0000        0.0000        0.0000        0.0000        0.0000        0.0000        0.0000        0.0000        0.0000        0.0000        0.0000        0.0000        0.0000        0.0000        0.0000        0.0000        0.0000        0.0000        0.0000        0.0000        0.0000        0.0000        0.0000        0.0000        0.0000        0.0000        0.0000        0.0000        0.0000        0.0000        0.0000        0.0000        0.0000        0.0000       36.1159       35.9207       28.4784       24.4044       17.6579       14.9886        6.6540        0.0000        0.0000        0.0000        0.0000        0.0000        0.0000        0.0000        0.0000        0.0000        0.0000        0.0000        0.0000        0.0000        0.0000        0.0000        0.0000        0.0000        0.0000        0.0000        0.0000        0.0000        0.0000        0.0000        0.0000        0.0000        0.0000        0.0000        0.0000        0.0000        0.0000        0.0000        0.0000        0.0000        0.0000        0.0000        0.0000        0.0000        0.0000        0.0000        0.0000        0.0000        0.0000        0.0000        0.0000        0.0000        0.0000        0.0000        0.0000        0.0000        0.0000        0.0000        0.0000        0.0000        0.0000        0.0000        0.0000        0.0000        0.0000        0.0000        0.0000        0.0000        0.0000        0.0000        0.0000        0.0000        0.0000        0.0000        0.0000        0.0000        0.0000        0.0000        0.0000        0.0000        0.0000        0.0000        0.0000        0.0000        0.0000        0.0000        0.0000        0.0000        0.0000        0.0000        0.0000        0.0000        0.0000        0.0000        0.0000        0.0000        0.0000        0.0000        0.0000        0.0000        0.0000        0.0000        0.0000        0.0000        0.0000        0.0000        0.0000        0.0000        0.0000        0.0000        0.0000        0.0000        0.0000        0.0000        0.0000        0.0000        0.0000        1.2671        2.3064        2.6491        3.5982        3.9492        6.8095       14.2178       53.0346        9.3154        5.0131        4.3638        4.1795        4.0512        2.8826        3.0006        2.7794        3.1955        3.2940        3.5477        4.1952        5.9271        8.6892        7.9505       10.8718       16.1121       10.6000       10.4015       10.4063       10.6314        8.3990       10.2257       12.3630       14.0053       14.9445       13.7078       13.1470       15.8735       12.7850       14.1844       15.8655       15.8244       20.5866       21.6929       20.7569       20.1191       21.8397       23.2479       30.3958       32.3792       31.2483       31.6609       34.2409       36.1191       43.5692       45.2392       49.8006       53.0199       51.8660       55.6432        0.0000        0.0000        0.0000        0.0000        0.0000        0.0000        0.0000        0.0000        0.0000        0.0000        0.0000        0.0000        0.0000        0.0000        0.0000        0.0000        0.0000        0.0000        0.0000        0.0000
        0.0000        0.0000        0.0000        0.0000        0.0000        0.0000        0.0000        0.0000        0.0000        0.0000        0.0000        0.0000        0.0000        0.0000        0.0000        0.0000        0.0000        0.0000        0.0000        0.0000        0.0000        0.0000        0.0000        0.0000        0.0000        0.0000        0.0000        0.0000        0.0000        0.0000        0.0000        0.0000        0.0000        0.0000        0.0000        0.0000        0.0000        0.0000        0.0000        0.0000        0.0000        0.0000        0.0000        0.0000        0.0000        0.0000        0.0000        0.0000        0.0000        0.0000        0.0000        0.0000        0.0000       25.8581       24.4592       21.9678       21.1626       15.6478       13.4958        9.1594        0.0000        0.0000        0.0000        0.0000        0.0000        0.0000        0.0000        0.0000        0.0000        0.0000        0.0000        0.0000        0.0000        0.0000        0.0000        0.0000        0.0000        0.0000        0.0000        0.0000        0.0000        0.0000        0.0000        0.0000        0.0000        0.0000        0.0000        0.0000        0.0000        0.0000        0.0000        0.0000        0.0000        0.0000        0.0000        0.0000        0.0000        0.0000        0.0000        0.0000        0.0000        0.0000        0.0000        0.0000        0.0000        0.0000        0.0000        0.0000        0.0000        0.0000        0.0000        0.0000        0.0000        0.0000        0.0000        0.0000        0.0000        0.0000        0.0000        0.0000        0.0000        0.0000        0.0000        0.0000        0.0000        0.0000        0.0000        0.0000        0.0000        0.0000        0.0000        0.0000        0.0000        0.0000        0.0000        0.0000        0.0000        0.0000        0.0000        0.0000        0.0000        0.0000        0.0000        0.0000        0.0000        0.0000        0.0000        0.0000        0.0000        0.0000        0.0000        0.0000        0.0000        0.0000        0.0000        0.0000        0.0000        0.0000        0.0000        0.0000        0.0000        0.0000        0.0000        0.0000        0.0000        0.0000        0.0000        0.0000        0.0000        0.0000        0.6291        1.3710        1.1535        2.5702       10.9832       25.8205       77.2860       19.9081        5.3328        3.8037        3.4424        3.2105        3.0390        2.6454        2.5579        2.7029        3.5888        4.5314        4.7877        5.5107        6.9106        6.6366        7.4691       10.7650       10.7315       10.2341       11.1585       10.9865       11.3127       12.1045       12.9080       15.9138       13.4330       14.7259       14.2510       14.9147       18.2669       14.7242       13.1969       13.5371       13.7379       15.1138       20.3149       19.4315       19.6864       23.7409       25.9417       27.9069       31.4846       34.3559       34.1701       34.1969       36.0890       41.4446       45.5063       46.6881       52.4943       56.9761       56.4021       64.0441       53.2207        0.0000        0.0000        0.0000        0.0000        0.0000        0.0000        0.0000        0.0000        0.0000        0.0000        0.0000        0.0000        0.0000        0.0000        0.0000        0.0000        0.0000        0.0000
        0.0000        0.0000        0.0000        0.0000        0.0000        0.0000        0.0000        0.0000        0.0000        0.0000        0.0000        0.0000        0.0000        0.0000        0.0000        0.0000        0.0000        0.0000        0.0000        0.0000        0.0000        0.0000        0.0000        0.0000        0.0000        0.0000        0.0000        0.0000        0.0000        0.0000        0.0000        0.0000        0.0000        0.0000        0.0000        0.0000        0.0000        0.0000        0.0000        0.0000        0.0000        0.0000        0.0000        0.0000        0.0000        0.0000        0.0000        0.0000        0.0000        0.0000       54.0831       19.9742       19.4518       19.8503       19.5090       19.4273       18.9532       14.5913       11.5591        9.8069        8.5485        6.5845        0.0000        0.0000        0.0000        0.0000        0.0000        0.0000        0.0000        0.0000        0.0000        0.0000        0.0000        0.0000        0.0000        0.0000        0.0000        0.0000        0.0000        0.0000        0.0000        0.0000        0.0000        0.0000        0.0000        0.0000        0.0000        0.0000        0.0000        0.0000        0.0000        0.0000        0.0000        0.0000        0.0000        0.0000        0.0000        0.0000        0.0000        0.0000        0.0000        0.0000        0.0000        0.0000        0.0000        0.0000        0.0000        0.0000        0.0000        0.0000        0.0000        0.0000        0.0000        0.0000        0.0000        0.0000        0.0000        0.0000        0.0000        0.0000        0.0000        0.0000        0.0000        0.0000        0.0000        0.0000        0.0000        0.0000        0.0000        0.0000        0.0000        0.0000        0.0000        0.0000        0.0000        0.0000        0.0000        0.0000        0.0000        0.0000        0.0000        0.0000        0.0000        0.0000        0.0000        0.0000        0.0000        0.0000        0.0000        0.0000        0.0000        0.0000        0.0000        0.0000        0.0000        0.0000        0.0000        0.0000        0.0000        0.0000        0.0000        0.0000        0.0000        0.0000        0.0000        0.0000        0.0000        0.0000        0.0000        1.7650        1.0946        1.4590        0.8908        2.4186        5.1539       20.5913       18.7139        4.5572        4.1436        3.3883        3.5359        3.0744        2.9077        2.8094        3.4865        3.8750        4.9629        4.9836        5.5066        6.5636        9.2166        7.6924        7.7716        9.0198        7.1358        9.7737       13.1061       14.7263       16.6923       18.3322       20.0029       16.5115       13.6729       15.0614       15.2833       22.8891       17.4597       16.7943       14.5805       11.9744       11.5231       14.2380       16.2557       16.8741       18.4479       22.3749       24.2902       27.7981       30.6737       36.1385       36.2746       35.2671       35.6214       35.2690       40.9373       45.5870       48.2724       52.8501       59.5305       63.0518       52.1751        0.0000        0.0000        0.0000        0.0000        0.0000        0.0000        0.0000        0.0000        0.0000        0.0000        0.0000        0.0000        0.0000        0.0000       27.9632       27.3324       27.6516        0.0000
        0.0000        0.0000        0.0000        0.0000        0.0000        0.0000        0.0000        0.0000        0.0000        0.0000        0.0000        0.0000        0.0000        0.0000        0.0000        0.0000        0.0000        0.0000        0.0000        0.0000        0.0000        0.0000        0.0000        0.0000        0.0000        0.0000        0.0000        0.0000        0.0000        0.0000        0.0000        0.0000        0.0000        0.0000        0.0000        0.0000        0.0000        0.0000        0.0000        0.0000        0.0000        0.0000        0.0000        0.0000        0.0000        0.0000        0.0000        0.0000       22.3664       23.7075       24.8861       17.6026       14.3205       12.5101       16.6244       15.5527       15.6593       14.8873       13.5202       11.2937       11.8851        8.1826        6.3018        0.0000        0.0000        0.0000        0.0000        0.0000        0.0000        0.0000        0.0000        0.0000        0.0000        0.0000        0.0000        0.0000        0.0000        0.0000        0.0000        0.0000        0.0000        0.0000        0.0000        0.0000        0.0000        0.0000        0.0000        0.0000        0.0000        0.0000        0.0000        0.0000        0.0000        0.0000        0.0000        0.0000        0.0000        0.0000        0.0000        0.0000        0.0000        0.0000        0.0000        0.0000        0.0000        0.0000        0.0000        0.0000        0.0000        0.0000        0.0000        0.0000        0.0000        0.0000        0.0000        0.0000        0.0000        0.0000        0.0000        0.0000        0.0000        0.0000        0.0000        0.0000        0.0000        0.0000        0.0000        0.0000        0.0000        0.0000        0.0000        0.0000        0.0000        0.0000        0.0000        0.0000        0.0000        0.0000        0.0000        0.0000        0.0000        0.0000        0.0000        0.0000        0.0000        0.0000        0.0000        0.0000        0.0000        0.0000        0.0000        0.0000        0.0000        0.0000        0.0000        0.0000        0.0000        0.0000        0.0000        0.0000        0.0000        0.0000        0.0000        0.0000        0.0000        0.0000        0.0000        0.0000        2.1173        1.2826        1.1642        1.8693        1.8058        2.9962        3.1857        5.0790        5.1477        4.7422        4.3325        4.4579        3.5241        3.4493        3.3283        3.1126        3.5688        3.9439        4.8209        5.8322        6.6680        6.8720        8.0843        8.1748        7.9076        7.7078        6.7371        8.7083        8.6235       12.4166       13.9312       17.2282       13.9768       13.5332       13.6884       15.8893       16.1528       16.4899       18.4440       17.0139       15.3534       13.6431       12.1848       12.3522       13.1103       15.4258       19.0746       25.5028       28.5230       29.0853       32.1763       32.7478       34.0482       38.3469       37.4584       37.7013       42.7298       43.0346       47.5468       45.1902       47.7977       52.5761       51.6899       55.0879        0.0000        0.0000        0.0000        0.0000        0.0000        0.0000        0.0000        0.0000        0.0000       39.8184       39.2867       33.4107       30.3113       37.3637       36.3938       35.9428       27.4418
        0.0000        0.0000        0.0000        0.0000        0.0000        0.0000        0.0000        0.0000        0.0000        0.0000        0.0000        0.0000        0.0000        0.0000        0.0000        0.0000        0.0000        0.0000        0.0000        0.0000        0.0000        0.0000        0.0000        0.0000        0.0000        0.0000        0.0000        0.0000        0.0000        0.0000        0.0000        0.0000        0.0000        0.0000        0.0000        0.0000        0.0000        0.0000        0.0000        0.0000        0.0000        0.0000        0.0000        0.0000        0.0000        0.0000        0.0000        0.0000       17.2451       15.9088       14.7421       11.6283       12.5526       14.0374       12.3171       13.9872       14.2999       14.8167       16.0922       15.4892       11.7963        8.1770        7.1534        8.7382        8.8352        8.1121        8.8965        0.0000        0.0000        0.0000        0.0000        0.0000        0.0000        0.0000        0.0000        0.0000        0.0000        0.0000        0.0000        0.0000        0.0000        0.0000        0.0000        0.0000        0.0000        0.0000        0.0000        0.0000        0.0000        0.0000        0.0000        0.0000        0.0000        0.0000        0.0000        0.0000        0.0000        0.0000        0.0000        0.0000        0.0000        0.0000        0.0000        0.0000        0.0000        0.0000        0.0000        0.0000        0.0000        0.0000        0.0000        0.0000        0.0000        0.0000        0.0000        0.0000        0.0000        0.0000        0.0000        0.0000        0.0000        0.0000        0.0000        0.0000        0.0000        0.0000        0.0000        0.0000        0.0000        0.0000        0.0000        0.0000        0.0000        0.0000        0.0000        0.0000        0.0000        0.0000        0.0000        0.0000        0.0000        0.0000        0.0000        0.0000        0.0000        0.0000        0.0000        0.0000        0.0000        0.0000        0.0000        0.0000        0.0000        0.0000        0.0000        0.0000        0.0000        0.0000        0.0000        0.0000        0.0000        0.0000        0.0000        0.0000        0.0000        0.0000        0.0000        0.0000        2.5394        1.8539        1.5141        2.1716        1.7131        2.1319        3.0580        3.6890        5.0723        5.2228        4.8498        4.9735        3.6794        3.6286        3.9249        3.8541        4.6117        5.2320        5.7214        7.1174        7.5015        8.0408        7.9168        8.1265        7.9176        6.5558        6.8773        8.5751        8.6416        9.8936       12.3277        9.0476        9.4816       10.5089       11.0386       12.0633       12.1144       11.9387       12.2311       11.7472       11.2838       11.9969       12.3051       13.7859       14.2699       15.9441       19.1370       26.5507       30.9110       32.9087       37.0532       35.1871       35.9218       36.2595       39.9132       42.4645       42.0001       41.4816       41.8638       45.0688       40.9484       41.3008       43.6121        0.0000        0.0000        0.0000        0.0000        0.0000        0.0000       44.0938       40.3457       43.4392       41.0198       36.0718       38.9791       34.6306       35.6562       41.4421       39.6436        0.0000        0.0000
        0.0000        0.0000        0.0000        0.0000        0.0000        0.0000        0.0000        0.0000        0.0000        0.0000        0.0000        0.0000        0.0000        0.0000        0.0000        0.0000        0.0000        0.0000        0.0000        0.0000        0.0000        0.0000        0.0000        0.0000        0.0000        0.0000        0.0000        0.0000        0.0000        0.0000        0.0000        0.0000        0.0000        0.0000        0.0000        0.0000        0.0000        0.0000        0.0000        0.0000        0.0000        0.0000        0.0000        0.0000        0.0000        0.0000        0.0000        0.0000       10.7034        9.7705        8.7616        8.6392       10.3411        9.9837        9.3934        8.7344        9.0727       10.1212        9.4616       13.0190       12.4590       11.8200       11.3943       11.4140       11.2220       10.6558       12.3662       11.1444       10.8607        0.0000        0.0000        0.0000        0.0000        0.0000        0.0000        0.0000        0.0000        0.0000        0.0000        0.0000        0.0000        0.0000        0.0000        0.0000        0.0000        0.0000        0.0000        0.0000        0.0000        0.0000        0.0000        0.0000        0.0000        0.0000        0.0000        0.0000        0.0000        0.0000        0.0000        0.0000        0.0000        0.0000        0.0000        0.0000        0.0000        0.0000        0.0000        0.0000        0.0000        0.0000        0.0000        0.0000        0.0000        0.0000        0.0000        0.0000        0.0000        0.0000        0.0000        0.0000        0.0000        0.0000        0.0000        0.0000        0.0000        0.0000        0.0000        0.0000        0.0000        0.0000        0.0000        0.0000        0.0000        0.0000        0.0000        0.0000        0.0000        0.0000        0.0000        0.0000        0.0000        0.0000        0.0000        0.0000        0.0000        0.0000        0.0000        0.0000        0.0000        0.0000        0.0000        0.0000        0.0000        0.0000        0.0000        0.0000        0.0000        0.0000        0.0000        0.0000        0.0000        0.0000        0.0000        0.0000        0.0000        0.0000        0.0000        0.0000        2.7651        3.0168        3.3983        3.9092        4.2513        5.7272        6.1348        7.7775        8.6071       56.3308       45.6733        4.2338        4.2055        4.3219        4.0003        5.7911        6.3836        8.2326        8.8443        9.5745       10.0992       11.1402       11.6176       10.0562       11.0731        8.2809        7.7194        9.2365        8.5835        9.2734       10.0389       11.4318       12.8668       12.6418       12.5973       12.2962       12.5514       12.6454       13.1612       12.4111       10.6899       13.2771       14.3451       14.9987       15.0982       15.3145       17.7278       21.0982       31.6480       40.4310       41.5476       38.7870       32.2149       28.5441       35.6355       36.1147       36.5065       40.6853       44.5615       38.0827       32.1124       35.2007       48.4251       49.2220       52.1434       50.8499       44.9627       41.5367       45.5671       38.1215       35.5642       31.6997       31.3779       35.4184       35.2375       32.9004       32.8844       34.8022       35.6459        0.0000        0.0000
        0.0000        0.0000        0.0000        0.0000        0.0000        0.0000        0.0000        0.0000        0.0000        0.0000        0.0000        0.0000        0.0000        0.0000        0.0000        0.0000        0.0000        0.0000        0.0000        0.0000        0.0000        0.0000        0.0000        0.0000        0.0000        0.0000        0.0000        0.0000        0.0000        0.0000        0.0000        0.0000        0.0000        0.0000        0.0000        0.0000        0.0000        0.0000        0.0000        0.0000        0.0000        0.0000        0.0000        0.0000        0.0000        0.0000        0.0000        0.0000       11.3816       10.6739       11.6009        7.5451        5.9129        7.7071        7.5265        8.2894        7.7489        8.9812        9.4347       13.1833       12.1772       12.0008       13.8582       19.7353       16.9240       13.1243       14.1635       12.6919       11.0968       10.1648        0.0000        0.0000        0.0000        0.0000        0.0000        0.0000        0.0000        0.0000        0.0000        0.0000        0.0000        0.0000        0.0000        0.0000        0.0000        0.0000        0.0000        0.0000        0.0000        0.0000        0.0000        0.0000        0.0000        0.0000        0.0000        0.0000        0.0000        0.0000        0.0000        0.0000        0.0000        0.0000        0.0000        0.0000        0.0000        0.0000        0.0000        0.0000        0.0000        0.0000        0.0000        0.0000        0.0000        0.0000        0.0000        0.0000        0.0000        0.0000        0.0000        0.0000        0.0000        0.0000        0.0000        0.0000        0.0000        0.0000        0.0000        0.0000        0.0000        0.0000        0.0000        0.0000        0.0000        0.0000        0.0000        0.0000        0.0000        0.0000        0.0000        0.0000        0.0000        0.0000        0.0000        0.0000        0.0000        0.0000        0.0000        0.0000        0.0000        0.0000        0.0000        0.0000        0.0000        0.0000        0.0000        0.0000        0.0000        0.0000        0.0000        0.0000        0.0000        0.0000        0.0000        0.0000        0.0000        0.0000        0.0000        0.0000        0.0000        3.7514        4.0609        6.5086        8.3932        9.0913        0.0000        9.3763        7.9405       44.5073        0.0000        0.0000        0.0000        5.3893        5.5757        6.9900        7.9834        9.3572       10.1038       11.0511       11.1549       11.3387       12.5656       11.0266       10.7189        7.4789        7.0038        8.4733        7.9836        8.8374       10.4986       12.9233       14.6233       15.5657       15.3892       15.6556       19.5461       17.0929       16.7490       13.6915       13.6865       14.8658       15.7136       13.1630       15.0000       14.6838       18.0136       20.2281       24.3634       36.1241       46.7466       43.1726       35.0187       34.3224       34.7451       36.6545       37.0929       38.5567       37.9234       34.0186       34.0974       40.3237       48.8662       44.3850       43.7872       42.7363       36.0580       31.8731       38.5703       36.0518       40.3191       37.4296       35.8366       34.4799       34.1075       31.8892       32.0704       33.5707       38.1391        0.0000        0.0000
        0.0000        0.0000        0.0000        0.0000        0.0000        0.0000        0.0000        0.0000        0.0000        0.0000        0.0000        0.0000        0.0000        0.0000        0.0000        0.0000        0.0000        0.0000        0.0000        0.0000        0.0000        0.0000        0.0000        0.0000        0.0000        0.0000        0.0000        0.0000        0.0000        0.0000        0.0000        0.0000        0.0000        0.0000        0.0000        0.0000        0.0000        0.0000       11.8584       10.4822        9.5173        0.0000        0.0000        0.0000        0.0000        0.0000        0.0000        0.0000       10.9787       11.8808       12.6934        7.6139        7.0192        7.7498        7.9518       40.9386       39.2300       16.6744        9.6318       14.4317       15.9403       16.0972       17.8348       22.2869       17.9722       15.2599       14.4056       12.6543       12.4231       11.0581        0.0000        0.0000        0.0000        0.0000        0.0000        0.0000        0.0000        0.0000        0.0000        0.0000        0.0000        0.0000        0.0000        0.0000        0.0000        0.0000        0.0000        0.0000        0.0000        0.0000        0.0000        0.0000        0.0000        0.0000        0.0000        0.0000        0.0000        0.0000        0.0000        0.0000        0.0000        0.0000        0.0000        0.0000        0.0000        0.0000        0.0000        0.0000        0.0000        0.0000        0.0000        0.0000        0.0000        0.0000        0.0000        0.0000        0.0000        0.0000        0.0000        0.0000        0.0000        0.0000        0.0000        0.0000        0.0000        0.0000        0.0000        0.0000        0.0000        0.0000        0.0000        0.0000        0.0000        0.0000        0.0000        0.0000        0.0000        0.0000        0.0000        0.0000        0.0000        0.0000        0.0000        0.0000        0.0000        0.0000        0.0000        0.0000        0.0000        0.0000        0.0000        0.0000        0.0000        0.0000        0.0000        0.0000        0.0000        0.0000        0.0000        0.0000        0.0000        0.0000        0.0000        0.0000        0.0000        0.0000        0.0000        0.0000        0.0000        0.0000        0.0000        0.0000        0.0000        0.0000        0.0000        0.0000        0.0000        0.0000        0.0000        0.0000        0.0000        0.0000        0.0000        8.7116        9.1608       10.0569       11.2700       11.7503       11.9228       12.0934       13.4446       12.9365       10.2216       11.6182       10.5644        8.0343        7.4870        7.5164        8.8090       11.1162       11.5937       12.6266       10.4648       11.0206       11.1449       16.0276       15.3320       21.0582       28.6816       29.0681       28.0215       25.4057       19.1444       20.0822       25.9944       28.9684       32.4976       49.0875       50.3209       54.3957       44.6595       33.6364       32.4388       37.9453       34.5314       29.1021       32.1502       33.9768       36.4837       40.0045       67.1813       42.7699       40.7536       35.6166       33.7807       35.3406       40.2197       41.8581       41.6453       38.7913       40.7249       40.7053       36.3043       34.1046       34.5248       40.4291        0.0000        0.0000        0.0000
        0.0000        0.0000        0.0000        0.0000        0.0000        0.0000        0.0000        0.0000        0.0000        0.0000        0.0000        0.0000        0.0000        0.0000        0.0000        0.0000        0.0000        0.0000        0.0000        0.0000        0.0000        0.0000        0.0000        0.0000        0.0000        0.0000        0.0000        0.0000        0.0000        0.0000        0.0000        0.0000        0.0000        0.0000        0.0000        0.0000        0.0000        0.0000       37.4872       58.5857       96.4084       71.1761       13.5975       14.2275       13.1562       12.6635       13.8463       29.7910       36.4361       53.2608       26.0594       13.2328        8.5126        8.9153        8.2691       46.0124       41.8199       16.0459       10.2597       14.4439       11.9387       14.5224       18.5951       15.0343       17.0736       18.7075       19.0570       17.4928       14.3858       10.5372        9.6611        7.9219        0.0000        0.0000        0.0000        0.0000        0.0000        0.0000        0.0000        0.0000        0.0000        0.0000        0.0000        0.0000        0.0000        0.0000        0.0000        0.0000        0.0000        0.0000        0.0000        0.0000        0.0000        0.0000        0.0000        0.0000        0.0000        0.0000        0.0000        0.0000        0.0000        0.0000        0.0000        0.0000        0.0000        0.0000        0.0000        0.0000        0.0000        0.0000        0.0000        0.0000        0.0000        0.0000        0.0000        0.0000        0.0000        0.0000        0.0000        0.0000        0.0000        0.0000        0.0000        0.0000        0.0000        0.0000        0.0000        0.0000        0.0000        0.0000        0.0000        0.0000        0.0000        0.0000        0.0000        0.0000        0.0000        0.0000        0.0000        0.0000        0.0000        0.0000        0.0000        0.0000        0.0000        0.0000        0.0000        0.0000        0.0000        0.0000        0.0000        0.0000        0.0000        0.0000        0.0000        0.0000        0.0000        0.0000        0.0000        0.0000        0.0000        0.0000        0.0000        0.0000        0.0000        0.0000        0.0000        0.0000        0.0000        0.0000        0.0000        0.0000        0.0000        0.0000        0.0000        0.0000        0.0000        0.0000        0.0000        0.0000        0.0000        0.0000        0.0000        0.0000        9.9724       10.1005       11.3973       11.8967       12.0763       11.3127       15.0196       12.5070       10.5550       12.2684       11.3310       11.2251       10.2701        8.9231        8.2596        9.5694        9.5303       10.3865       11.9809       12.1776       13.2859       16.7301       19.0729       20.9175       20.4800       22.0876       22.4094       27.1807       31.6065       36.3502       35.2505       41.5287       37.4654       40.7270       40.8999       41.1134       45.1649       42.3512       41.3065       33.4249       32.3516       33.8485       29.1556       30.7013       34.4813       59.9957       75.6261       46.2055       39.8059       34.4421       39.7761       39.5603       39.7592       42.3195       45.4377       43.1258       47.1254       46.0310       43.9122       40.8215       50.8210        0.0000        0.0000        0.0000        0.0000
        0.0000        0.0000        0.0000        0.0000        0.0000        0.0000        0.0000        0.0000        0.0000        0.0000        0.0000        0.0000        0.0000        0.0000        0.0000        0.0000        0.0000        0.0000        0.0000        0.0000        0.0000        0.0000        0.0000        0.0000        0.0000        0.0000        0.0000        0.0000        0.0000        0.0000        0.0000        0.0000        0.0000        0.0000        0.0000        0.0000        0.0000       12.0389       11.4225       11.4558       13.6436       24.3445       12.4335       11.6902       13.0661       19.8915       18.0646       13.7633       15.3827       15.5447       14.6964       12.8467        9.2012        9.6209       11.3503       15.3914       46.9696       14.5770       16.7183        7.8967        7.8925        9.6835        7.6534       10.7558       14.6053       15.2302       16.7437       13.2699       10.6328        8.4383        7.9153        6.3579        0.0000        0.0000        0.0000        0.0000        0.0000        0.0000        0.0000        0.0000        0.0000        0.0000        0.0000        0.0000        0.0000        0.0000        0.0000        0.0000        0.0000        0.0000        0.0000        0.0000        0.0000        0.0000        0.0000        0.0000        0.0000        0.0000        0.0000        0.0000        0.0000        0.0000        0.0000        0.0000        0.0000        0.0000        0.0000        0.0000        0.0000        0.0000        0.0000        0.0000        0.0000        0.0000        0.0000        0.0000        0.0000        0.0000        0.0000        0.0000        0.0000        0.0000        0.0000        0.0000        0.0000        0.0000        0.0000        0.0000        0.0000        0.0000        0.0000        0.0000        0.0000        0.0000        0.0000        0.0000        0.0000        0.0000        0.0000        0.0000        0.0000        0.0000        0.0000        0.0000        0.0000        0.0000        0.0000        0.0000        0.0000        0.0000        0.0000        0.0000        0.0000        0.0000        0.0000        0.0000        0.0000        0.0000        0.0000        0.0000        0.0000        0.0000        0.0000        0.0000        0.0000        0.0000        0.0000        0.0000        0.0000        0.0000        0.0000        0.0000        0.0000        0.0000        0.0000        0.0000        0.0000        0.0000        0.0000        4.4193        4.3263        5.0764        6.1551        8.4251        0.0000       11.2166       11.5567        9.8237        9.0745        8.2652       16.1611        8.1969        7.3945        7.3871        7.3981        7.1648        5.1797        6.0234        6.8799        7.7576        7.7475       17.3540       13.9825       30.0068       19.1337       17.5125       18.4086       16.3853       16.2020       16.6195       15.2525       16.5623       19.2702       21.2134       24.0645       29.4680       32.4899       37.6217       45.9680       46.8057       49.8870       44.3860       36.5396       28.5984       27.9204       29.0961       28.9310       30.2222       33.0458       41.4218       37.8500       46.2322       39.9400       46.4711       49.4409       47.8054       48.9434       49.3494       55.0593       59.4046       56.5745       58.6854       57.2132       51.5201       62.3156        0.0000        0.0000        0.0000        0.0000
        0.0000        0.0000        0.0000        0.0000        0.0000        0.0000        0.0000        0.0000        0.0000        0.0000        0.0000        0.0000        0.0000        0.0000        0.0000        0.0000        0.0000        0.0000        0.0000        0.0000        0.0000        0.0000        0.0000        0.0000        0.0000        0.0000        0.0000        0.0000        0.0000        0.0000        0.0000        0.0000        0.0000        0.0000        0.0000        0.0000        0.0000       10.7125       10.3436       10.9191       11.0120       10.4212       10.0253       11.0303       15.5082       17.7243       18.4256       12.5913       11.3720       12.5309       13.3493       13.0914        9.2976        6.7422       10.3368       10.7932        9.9780        8.7337        5.9229        5.9741        6.4839        7.1177        7.8206        9.6903       10.7690       10.2363       10.5252        9.6556        8.7249        8.0812        7.3889        5.8915        5.6720        0.0000        0.0000        0.0000        0.0000        0.0000        0.0000        0.0000        0.0000        0.0000        0.0000        0.0000        0.0000        0.0000        0.0000        0.0000        0.0000        0.0000        0.0000        0.0000        0.0000        0.0000        0.0000        0.0000        0.0000        0.0000        0.0000        0.0000        0.0000        0.0000        0.0000        0.0000        0.0000        0.0000        0.0000        0.0000        0.0000        0.0000        0.0000        0.0000        0.0000        0.0000        0.0000        0.0000        0.0000        0.0000        0.0000        0.0000        0.0000        0.0000        0.0000        0.0000        0.0000        0.0000        0.0000        0.0000        0.0000        0.0000        0.0000        0.0000        0.0000        0.0000        0.0000        0.0000        0.0000        0.0000        0.0000        0.0000        0.0000        0.0000        0.0000        0.0000        0.0000        0.0000        0.0000        0.0000        0.0000        0.0000        0.0000        0.0000        0.0000        0.0000        0.0000        0.0000        0.0000        0.0000        0.0000        0.0000        0.0000        0.0000        0.0000        0.0000        0.0000        0.0000        0.0000        0.0000        0.0000        0.0000        0.0000        0.0000        0.0000        0.0000        0.0000        3.2664        2.5523        2.6458        3.3181        4.4859        5.0901        5.3383        6.7681        8.9788       11.4886       11.9913       12.4935       10.5012       10.1348        8.4496        9.4041        6.9818        4.9343        5.2078        6.9766        9.6007        7.5991        5.1025        5.5751        6.4417        8.1554       14.7049       14.8347       42.7181       29.1071       16.6094       30.2684       32.9382       45.9901       15.1013       17.7996       24.6839       23.1956       22.3802       25.2900       27.8839       28.1044       39.0229       59.9948       61.2067       43.9602       47.1510       43.2317       41.0847       39.8253       36.6758       42.0378       47.1885       40.8027       35.3538       29.4953       38.8949       36.8580       50.1166       50.6524       49.9854       59.6608       67.7006       65.4972       65.3845       65.7191       65.2304       64.8200       60.5431        0.0000        0.0000        0.0000        0.0000        0.0000
        0.0000        0.0000        0.0000        0.0000        0.0000        0.0000        0.0000        0.0000        0.0000        0.0000        0.0000        0.0000        0.0000        0.0000        0.0000        0.0000        0.0000        0.0000        0.0000        0.0000        0.0000        0.0000        0.0000        0.0000        0.0000        0.0000        0.0000        0.0000        0.0000        0.0000        0.0000        0.0000        0.0000        0.0000        0.0000        0.0000       14.7213       11.1911       10.4185       10.2974       10.2512       10.3447       11.3356       16.6579       20.3203       16.2171       14.6314       10.9535       11.1717        9.0811        9.0845        6.9500        6.1627        5.1099        4.7809        4.2884        4.5821        3.9975        3.2673        5.8521        6.6050        6.8669        6.9771        8.4737        8.8221        8.8466        8.2519        8.6462        9.8388        9.1209        7.1573        5.4838        0.0000        0.0000        0.0000        0.0000        0.0000        0.0000        0.0000        0.0000        0.0000        0.0000        0.0000        0.0000        0.0000        0.0000        0.0000        0.0000        0.0000        0.0000        0.0000        0.0000        0.0000        0.0000        0.0000        0.0000        0.0000        0.0000        0.0000        0.0000        0.0000        0.0000        0.0000        0.0000        0.0000        0.0000        0.0000        0.0000        0.0000        0.0000        0.0000        0.0000        0.0000        0.0000        0.0000        0.0000        0.0000        0.0000        0.0000        0.0000        0.0000        0.0000        0.0000        0.0000        0.0000        0.0000        0.0000        0.0000        0.0000        0.0000        0.0000        0.0000        0.0000        0.0000        0.0000        0.0000        0.0000        0.0000        0.0000        0.0000        0.0000        0.0000        0.0000        0.0000        0.0000        0.0000        0.0000        0.0000        0.0000        0.0000        0.0000        0.0000        0.0000        0.0000        0.0000        0.0000        0.0000        0.0000        0.0000        0.0000        0.0000        0.0000        0.0000        0.0000        0.0000        0.0000        0.0000        0.0000        0.0000        0.0000        0.0000        0.0000        4.5656        4.0754        3.4735        3.4347        3.1405        2.9506        3.2903        3.6464        4.3273        5.0280        6.5047        8.9757       10.5944       11.4334       12.2665       10.0606        8.1265        6.8093       11.0075        5.2178        3.9338        5.1280       10.5003       12.1736        9.0285        5.8679        5.8887        7.6186        7.9466       12.1259       16.7204       18.9420       22.2755       27.4233       30.0731       20.2690       18.2636       14.4958       16.2958       22.0806       24.8238       25.4993       29.1881       29.2069       35.6924       37.9244       49.6563       56.8406       56.9082       66.3102       50.0718       37.0886       30.9237       38.1559       47.2405       44.3411       32.8060       35.6838       39.0405       49.9450       36.5665       45.0808       49.2198       51.9712       56.9403       71.2880       75.0832       79.7869       79.7098       76.0447       77.0710       69.0349        0.0000        0.0000        0.0000        0.0000        0.0000
        0.0000        0.0000        0.0000        0.0000        0.0000        0.0000        0.0000        0.0000        0.0000        0.0000        0.0000        0.0000        0.0000        0.0000        0.0000        0.0000        0.0000        0.0000        0.0000        0.0000        0.0000        0.0000        0.0000        0.0000        0.0000        0.0000        0.0000        0.0000        0.0000        0.0000        0.0000        0.0000        0.0000        0.0000        0.0000       15.1997       14.2506       10.4360        8.8362        9.3425       11.5881       11.8069       10.6935       11.7442       13.1004       13.4384       24.9480        9.7826        9.7005        7.0264        6.5667        4.6218        4.6241        4.8656        4.0636        3.7646        3.3263        3.0891        2.8696        5.1820        5.6292        6.0754        6.3065        7.7342        8.0972        8.0870        7.7021        8.0880        8.1845        7.4873        6.7424        5.2578        0.0000        0.0000        0.0000        0.0000        0.0000        0.0000        0.0000        0.0000        0.0000        0.0000        0.0000        0.0000        0.0000        0.0000        0.0000        0.0000        0.0000        0.0000        0.0000        0.0000        0.0000        0.0000        0.0000        0.0000        0.0000        0.0000        0.0000        0.0000        0.0000        0.0000        0.0000        0.0000        0.0000        0.0000        0.0000        0.0000        0.0000        0.0000        0.0000        0.0000        0.0000        0.0000        0.0000        0.0000        0.0000        0.0000        0.0000        0.0000        0.0000        0.0000        0.0000        0.0000        0.0000        0.0000        0.0000        0.0000        0.0000        0.0000        0.0000        0.0000        0.0000        0.0000        0.0000        0.0000        0.0000        0.0000        0.0000        0.0000        0.0000        0.0000        0.0000        0.0000        0.0000        0.0000        0.0000        0.0000        0.0000        0.0000        0.0000        0.0000        0.0000        0.0000        0.0000        0.0000        0.0000        0.0000        0.0000        0.0000        0.0000        0.0000        0.0000        0.0000        0.0000        0.0000        0.0000        0.0000        0.0000        0.0000        0.0000        3.7283        3.8917        3.5522        3.2848        3.3518        3.1476        3.0696        3.2910        3.9173        4.6257        4.8068        5.5565        8.0283       10.9176       13.1914       13.8272        8.7974        8.2110       11.5304       17.7043        8.3137        9.7674       11.3237       14.0874       16.3808       14.1426        7.9105        7.6371        8.7221       12.1660       15.0221       15.5162       19.8072       23.9318       28.2991       23.2266       24.0565       21.0222       19.9401       22.0854       24.7115       26.7547       26.4715       29.4706       33.2393       32.8847       35.6441       45.2178       59.6499       60.3900       48.6064       48.2610       45.7960       41.0852       40.6855       40.2237       40.9987       38.2544       34.3927       35.8035       55.0835       42.3360       53.3753       54.0081       56.2336       60.7061       73.2799       72.1424       84.2205       79.5674       88.3268       89.3019       79.1072        0.0000        0.0000        0.0000        0.0000        0.0000
        0.0000        0.0000        0.0000        0.0000        0.0000        0.0000        0.0000        0.0000        0.0000        0.0000        0.0000        0.0000        0.0000        0.0000        0.0000        0.0000        0.0000        0.0000        0.0000        0.0000        0.0000        0.0000        0.0000        0.0000        0.0000        0.0000        0.0000        0.0000        0.0000        0.0000        0.0000        0.0000        0.0000        0.0000        0.0000       13.1169       11.9427        6.8657        8.2336       15.7077       12.0417       13.2068       12.4357       12.4806       12.9548       17.2710       26.8856       18.3035        9.2961        8.5380        8.1341      152.5666       29.9239        7.1897        6.0839        2.9148        2.1823        1.6797        1.3410        4.2978        4.5796        4.8129        5.0080        6.4430        6.8084        6.8676        6.6545        8.3834        8.0274        7.5341        7.3644        5.3399        0.0000        0.0000        0.0000        0.0000        0.0000        0.0000        0.0000        0.0000        0.0000        0.0000        0.0000        0.0000        0.0000        0.0000        0.0000        0.0000        0.0000        0.0000        0.0000        0.0000        0.0000        0.0000        0.0000        0.0000        0.0000        0.0000        0.0000        0.0000        0.0000        0.0000        0.0000        0.0000        0.0000        0.0000        0.0000        0.0000        0.0000        0.0000        0.0000        0.0000        0.0000        0.0000        0.0000        0.0000        0.0000        0.0000        0.0000        0.0000        0.0000        0.0000        0.0000        0.0000        0.0000        0.0000        0.0000        0.0000        0.0000        0.0000        0.0000        0.0000        0.0000        0.0000        0.0000        0.0000        0.0000        0.0000        0.0000        0.0000        0.0000        0.0000        0.0000        0.0000        0.0000        0.0000        0.0000        0.0000        0.0000        0.0000        0.0000        0.0000        0.0000        0.0000        0.0000        0.0000        0.0000        0.0000        0.0000        0.0000        0.0000        0.0000        0.0000        0.0000        0.0000        0.0000        0.0000        0.0000        0.0000        0.0000        3.6318        3.0747        2.5595        2.2547        2.0594        1.8008        2.3460        3.2180        3.8493        3.1507        2.7700        3.6585        5.2588        6.5856        9.7993       13.5234       12.7625        8.9006        9.6666       20.4226       19.0761       17.8305       13.7190       20.0955       19.4814       21.4578       22.2893       19.1429       15.6174       13.3534       17.2606       19.8162       47.5720       23.2285       23.8182       53.1328       23.9944       21.9611       22.7557       22.5495       21.0992       22.2683       24.6107       69.9836       81.6391       37.1298       52.0076       35.7898       60.8903       44.9705       44.7159       46.0676       45.7983       53.9472       55.3100       45.8149       46.2085       38.2617       35.4249       34.3421       34.4859       39.7579       33.0611       54.0653       56.9799       52.3430       51.5531       51.1159       55.5124       59.1314       73.2104       80.1759       78.2698        0.0000        0.0000        0.0000        0.0000        0.0000        0.0000
        0.0000        0.0000        0.0000        0.0000        0.0000        0.0000        0.0000        0.0000        0.0000        0.0000        0.0000        0.0000        0.0000        0.0000        0.0000        0.0000        0.0000        0.0000        0.0000        0.0000        0.0000        0.0000        0.0000        0.0000        0.0000        0.0000        0.0000        0.0000        0.0000        0.0000        0.0000        0.0000        0.0000        0.0000        0.0000       13.2892        8.4030        6.0804       11.7107       10.6512       12.2828       14.3387       14.5279       13.1622       13.1120       13.5848       14.7525       12.3191       12.0941       11.1404       10.4623       49.0553        7.8214        7.0756        6.2084        2.4321        2.0735        1.5678        1.8755        4.5929        4.9752        5.1157        4.9820        5.8748        6.1844        6.3040        6.2271        7.8013        7.7244        7.3869        6.7813        0.0000        0.0000        0.0000        0.0000        0.0000        0.0000        0.0000        0.0000        0.0000        0.0000        0.0000        0.0000        0.0000        0.0000        0.0000        0.0000        0.0000        0.0000        0.0000        0.0000        0.0000        0.0000        0.0000        0.0000        0.0000        0.0000        0.0000        0.0000        0.0000        0.0000        0.0000        0.0000        0.0000        0.0000        0.0000        0.0000        0.0000        0.0000        0.0000        0.0000        0.0000        0.0000        0.0000        0.0000        0.0000        0.0000        0.0000        0.0000        0.0000        0.0000        0.0000        0.0000        0.0000        0.0000        0.0000        0.0000        0.0000        0.0000        0.0000        0.0000        0.0000        0.0000        0.0000        0.0000        0.0000        0.0000        0.0000        0.0000        0.0000        0.0000        0.0000        0.0000        0.0000        0.0000        0.0000        0.0000        0.0000        0.0000        0.0000        0.0000        0.0000        0.0000        0.0000        0.0000        0.0000        0.0000        0.0000        0.0000        0.0000        0.0000        0.0000        0.0000        0.0000        0.0000        3.5154        3.6006        0.0000        3.7571        3.7939        3.6469        2.5897        2.3077        2.0679        1.8360        1.2478        1.2095        1.7760        3.4629        6.0146        4.3701        4.1963        4.0158        6.8396       12.7499       16.5876       13.6536        7.1113        8.3679       14.6336       22.2097       16.8192       19.0899       27.2151       23.4135       24.9316       23.0466       18.9287       18.8438       17.6647       20.9768       24.4960       69.4760       30.7640       31.2546       31.1600       29.3000       27.5462       29.7479       28.9730       42.3696       26.2582       28.1946       31.5017       35.0714       39.0567       38.0369       46.7660       52.0796       50.1899       45.2505       49.2747       60.8861       62.2233       45.1423       43.6190       40.0325       33.6010       32.3091       32.8323       34.9796       43.0985       37.8031       40.5839       49.6022       51.9901       53.8254       57.2413       59.1008       64.1820       67.6649       75.0851        0.0000        0.0000        0.0000        0.0000        0.0000        0.0000        0.0000
        0.0000        0.0000        0.0000        0.0000        0.0000        0.0000        0.0000        0.0000        0.0000        0.0000        0.0000        0.0000        0.0000        0.0000        0.0000        0.0000        0.0000        0.0000        0.0000        0.0000        0.0000        0.0000        0.0000        0.0000        0.0000        0.0000        0.0000        0.0000        0.0000       53.5754       48.4720       33.7669       23.7344       17.3333       18.5089       13.1179       11.7439        9.6406       10.5502       13.0941       13.7921       14.9947       17.6207       14.8319       16.2127       16.9818       17.6290       13.6814       12.4918       11.6714       10.9280        8.2888        7.1807        6.3030        5.4629        1.3953        2.1243        2.0164        3.2098        5.1441        5.1738        4.4908        4.2429        5.1532        5.6032        5.8513        6.1911        7.9268        7.8049        7.2556        6.7605        5.1468        4.6808        0.0000        0.0000        0.0000        0.0000        0.0000        0.0000        0.0000        0.0000        0.0000        0.0000        0.0000        0.0000        0.0000        0.0000        0.0000        0.0000        0.0000        0.0000        0.0000        0.0000        0.0000        0.0000        0.0000        0.0000        0.0000        0.0000        0.0000        0.0000        0.0000        0.0000        0.0000        0.0000        0.0000        0.0000        0.0000        0.0000        0.0000        0.0000        0.0000        0.0000        0.0000        0.0000        0.0000        0.0000        0.0000        0.0000        0.0000        0.0000        0.0000        0.0000        0.0000        0.0000        0.0000        0.0000        0.0000        0.0000        0.0000        0.0000        0.0000        0.0000        0.0000        0.0000        0.0000        0.0000        0.0000        0.0000        0.0000        0.0000        0.0000        0.0000        0.0000        0.0000        0.0000        0.0000        0.0000        0.0000        0.0000        0.0000        0.0000        0.0000        0.0000        0.0000        0.0000        0.0000        0.0000        0.0000        0.0000        0.0000        0.0000        0.0000        0.0000        3.5480        3.8411        3.7292        3.7632        3.8899        3.6983        3.3646        2.6248        2.4801        2.2658        2.0768        1.3744       48.4293       53.6271        4.8376        6.4126        6.7742        4.9446        5.2135        7.6973       12.0481       17.7667       12.8496        9.9950       22.0739       21.2961       17.8175       22.8504       18.7837       22.6702       62.2958       29.3979       27.2283       20.1994       18.7090       21.5804       27.3680       31.7321       31.0637       58.9115       56.6697       41.5028       38.0712       50.0633       33.9815       49.1589       50.4664       29.4802       33.0263       43.0737       45.6865       65.2140       68.2475       52.9901       56.9635       57.2183       52.3980       47.6508       49.3897       59.1604       55.6952       49.5889       38.5966       36.6717       34.1410       36.1020       36.7118       45.5574       41.6519       38.9649       42.8355       53.8605       64.6338       67.6663       67.6399       72.0662       70.8174        0.0000        0.0000        0.0000        0.0000        0.0000        0.0000        0.0000        0.0000
        0.0000        0.0000        0.0000        0.0000        0.0000        0.0000        0.0000        0.0000        0.0000        0.0000        0.0000        0.0000        0.0000        0.0000        0.0000        0.0000        0.0000        0.0000        0.0000        0.0000        0.0000        0.0000        0.0000        0.0000        0.0000        0.0000       58.4301       52.1361       49.3114       48.6517       42.6957       29.0242       25.2412       22.0227       17.9721       11.2066       11.9129       17.9973       17.5736       11.6026       12.2209       13.2875       13.4078       14.4259       14.6505       14.1487       13.9117       11.8147       12.2342       11.8705       10.9782        8.1059        6.5801        5.8729        4.9006        2.4265        1.6536        3.0736        5.1572        4.3827        3.6908        3.0730        3.5313        4.9410        5.2651        5.6731        5.7126        7.2505        7.3626        7.1715       12.5884        8.0444        4.8845        6.4113        6.3458        3.8303        3.7396        3.5346        3.4268        1.7562        1.5447        1.4330        0.0000        0.0000        0.0000        0.0000        0.0000        0.0000        0.0000        0.0000        0.0000        0.0000        0.0000        0.0000        0.0000        0.0000        0.0000        0.0000        0.0000        0.0000        0.0000        0.0000        0.0000        0.0000        0.0000        0.0000        0.0000        0.0000        0.0000        0.0000        0.0000        0.0000        0.0000        0.0000        0.0000        0.0000        0.0000        0.0000        0.0000        0.0000        0.0000        0.0000        0.0000        0.0000        0.0000        0.0000        0.0000        0.0000        0.0000        0.0000        0.0000        0.0000        0.0000        0.0000        0.0000        0.0000        0.0000        0.0000        0.0000        0.0000        0.0000        0.0000        0.0000        0.0000        0.0000        0.0000        0.0000        0.0000        0.0000        0.0000        0.0000        0.0000        0.0000        1.1300        1.0240        0.8975        1.6865        2.5383        0.0000        0.0000        0.0000        0.0000        3.1883        3.4538        3.7305        3.8351        3.9729        3.7556        3.7289        3.6927        4.0542        3.4017        3.4652        3.7617        4.0911        4.3667        3.8908        3.8222        4.0355        4.3341        4.7781        4.0794        5.0477        7.0238       10.0580       11.9913       10.0115       13.2477       23.1706       25.8666       38.6218       30.3037       26.0189       24.7347       60.6248       29.5003       30.0286       27.5022       27.5564       29.7641       34.3723       40.8155       39.9193       50.2086       65.7127       40.2129       40.4846       41.9852       44.2806       46.4642       62.1462       48.9677       35.3808       50.4880       51.4668       63.0742       58.9283       52.9741       54.1670       54.2815       64.3709       51.2396       54.0673       52.0047       41.8025       44.7245       49.0374       43.5996       41.4196       41.5968       39.5702       44.5463       40.7813       46.1347       52.9801       61.5165       79.8166       85.0875       73.4598       82.4738       85.3576        0.0000        0.0000        0.0000        0.0000        0.0000        0.0000        0.0000        0.0000
        0.0000        0.0000        0.0000        0.0000        0.0000        0.0000        0.0000        0.0000        0.0000        0.0000        0.0000        0.0000        0.0000        0.0000        0.0000        0.0000        0.0000        0.0000        0.0000        0.0000        0.0000        0.0000        0.0000        0.0000        0.0000       90.9875       92.0041       56.2733       42.2461       42.0348       32.6291       19.6862       17.6293       15.9993       16.6763       15.3797       13.8326       14.4957       26.6098       19.6276       14.9567       10.2118       12.4547       15.5468       17.2224       16.9791       17.0529       15.6887       13.8731       13.0673       11.8721        8.1570        7.9111        7.6493        6.5701        3.6451        2.2226        2.1023        2.3099        2.6602        2.8201        1.8278        1.9656        4.0681        4.9432        5.8358        5.6412        6.2963        6.5664        6.4556        6.0968        4.3942        4.2925        4.5741        4.7933        4.4488        4.7945        4.9805        4.8586        2.1459        1.9461        1.0299        2.3865        3.2198        0.0000        0.0000        0.0000        0.0000        0.0000        0.0000        0.0000        0.0000        0.0000        0.0000        0.0000        0.0000        0.0000        0.0000        0.0000        0.0000        0.0000        0.0000        0.0000        0.0000        0.0000        0.0000        0.0000        0.0000        0.0000        0.0000        0.0000        0.0000        0.0000        0.0000        0.0000        0.0000        0.0000        0.0000        0.0000        0.0000        0.0000        0.0000        0.0000        0.0000        0.0000        0.0000        0.0000        0.0000        0.0000        0.0000        0.0000        0.0000        0.0000        0.0000        0.0000        0.0000        0.0000        0.0000        0.0000        0.0000        0.0000        0.0000        0.0000        0.0000        0.0000        0.0000        0.0000        0.0000        0.0000        0.0000        0.0000        0.0000        1.1718        1.1459        1.3233        1.7325        2.0959        3.0299        2.0992        2.4891        2.7732        2.9808        3.4469        3.5193        3.5411        3.6026        3.6073        3.7633        3.7402        3.7891        3.7970        3.5568        4.4318        4.8671        4.6419        3.9992        3.8732        3.4291        3.7266        3.3077        3.5789        5.1258        5.7498        6.9851        8.0273        8.8610        9.6449        9.2200       12.8238       28.5129       34.6689       27.2884       25.7447       26.9073       26.7685       33.7132       36.5189       34.2723       82.5387       37.7228       39.0389       73.6166       47.4070       41.2469       35.0661       36.1900       37.9670       50.4412       57.5464       55.9852       52.6282       43.3063       42.6148       47.2477       52.5672       57.4630       55.6099       55.6331       63.8382       67.4801       69.5669       59.9691       52.7465       42.1647       45.2764       47.5380       46.2032       49.2831       48.5409       56.9682       48.9900       56.6426       55.5080       55.4628        0.0000        0.0000       71.3517       71.8978       76.0405       75.6933        0.0000        0.0000        0.0000        0.0000        0.0000        0.0000        0.0000        0.0000        0.0000
        0.0000        0.0000        0.0000        0.0000        0.0000        0.0000        0.0000        0.0000        0.0000        0.0000        0.0000        0.0000        0.0000        0.0000        0.0000        0.0000        0.0000        0.0000        0.0000        0.0000        0.0000        0.0000        0.0000        0.0000        0.0000        0.0000       70.8168       58.9853       49.9028       53.7518       38.1120       23.5670       26.6247       16.1948       12.0631       11.5709       11.4360       10.7941       11.7903       14.4471       14.4896       14.4002       14.9136       18.0797       15.3775       16.1294       15.4395       14.4402       14.6379       13.8953       12.7393        8.0349        7.7712        6.9139        4.4980        1.9027        3.1359        2.9637        2.3096        1.3516        1.2849        1.5620        2.1197        4.4881        6.5041        8.1502        7.5831        7.7538        7.3788        6.4315        5.9851        4.3624        4.1201        4.4046        5.2069        4.1608        4.7712        6.9432        6.8302        6.1190        5.5558        4.9596        6.2473        6.2116        6.9417        6.6647        0.0000        0.0000        0.0000        0.0000        0.0000        0.0000        0.0000        0.0000        0.0000        0.0000        0.0000        0.0000        0.0000        0.0000        0.0000        0.0000        0.0000        0.0000        0.0000        0.0000        0.0000        0.0000        0.0000        0.0000        0.0000        0.0000        0.0000        0.0000        0.0000        0.0000        0.0000        0.0000        0.0000        0.0000        0.0000        0.0000        0.0000        0.0000        0.0000        0.0000        0.0000        0.0000        0.0000        0.0000        0.0000        0.0000        0.0000        0.0000        0.0000        0.0000        0.0000        0.0000        0.0000        0.0000        0.0000        0.0000        0.0000        0.0000        0.0000        0.0000        0.0000        0.0000        0.0000        0.0000        0.0000        0.0000        0.9500        0.8707        1.0197        2.1454        2.9209        2.7644        2.0750        2.4518        2.6874        3.0313        3.1825        2.7801        2.7927        2.8011        3.0333        3.4492        3.5716        3.9278        4.1079        3.7387        3.9303        4.2674        6.0906        5.1187        4.3754        3.5541        3.2768        4.2982        4.2793        5.5679        5.8332        9.4078       10.1195       10.8535       10.8570        9.8109        9.3264       14.6343       23.5321       23.3268       24.3938       82.2575       32.3020       39.9476       41.5410       39.7134       39.3168       45.6877       43.3917       64.4776       49.0970       46.5297       42.2907       39.8576       43.0022       48.0093       55.4893       58.8405       56.7715       61.3134       59.6196       52.2996       54.6378       57.4997       61.0071       67.1073       68.3601       51.4868       45.5168       40.2576       38.4020       40.9254       43.5104       46.1086       51.9581       54.6304       67.6001       69.5592       71.8734       63.4100       57.5847        0.0000        0.0000        0.0000        0.0000        0.0000        0.0000        0.0000        0.0000        0.0000        0.0000        0.0000        0.0000        0.0000        0.0000        0.0000        0.0000
        0.0000        0.0000        0.0000        0.0000        0.0000        0.0000        0.0000        0.0000        0.0000        0.0000        0.0000        0.0000        0.0000        0.0000        0.0000        0.0000        0.0000        0.0000        0.0000        0.0000        0.0000        0.0000        0.0000        0.0000        0.0000        0.0000        0.0000       31.4410       27.0740       28.3709       31.9978       23.8020       26.5975       12.3837       17.9377       17.7276       11.9537       11.1708       12.3532       12.3044       16.4948       14.0416       16.3965       17.3157       16.7764       16.6830       15.8702       14.0983       14.6477       13.6405       12.4200        9.5894        8.0356        5.8479        4.6189        4.0357        2.3644        2.6208        2.1975        1.1636        0.9361        1.7081        2.9941        7.6545       11.0487        9.5576        7.7882        6.7663        6.3878        5.5605        5.3156        4.0428        3.8565        5.1489        7.4738        9.1607        7.8958        5.8492        7.0013       11.7295       15.1841       13.8743       10.6876        8.4705        6.1125        4.4175        3.3699        2.1560        4.7465       11.8972        0.0000        0.0000        0.0000        0.0000        0.0000        0.0000        0.0000        0.0000        0.0000        0.0000        0.0000        0.0000        0.0000        0.0000        0.0000        0.0000        0.0000        0.0000        0.0000        0.0000        0.0000        0.0000        0.0000        0.0000        0.0000        0.0000        0.0000        0.0000        0.0000        0.0000        0.0000        0.0000        0.0000        0.0000        0.0000        0.0000        0.0000        0.0000        0.0000        0.0000        0.0000        0.0000        0.0000        0.0000        0.0000        0.0000        0.0000        0.0000        0.0000        0.0000        0.0000        0.0000        0.0000        0.0000        0.0000        0.0000        0.0000        0.0000        0.0000        0.0000        0.0000        0.7876        0.4925        0.2937        0.2836        1.3726        2.2456        2.3650        1.8171        2.5749        3.1036        3.0241        2.6705        2.2124        2.5596        2.5752        3.0569        3.7917        4.1404        4.3720        4.2074        3.5271        4.5754        5.5966        5.0098        4.9543        6.2090        6.1485        3.6924        4.3357        5.6314        5.7584        6.5205       17.9971       24.9001       25.6674       15.0614       10.0891       16.3561       25.3948       25.7771       42.1725       81.2016       30.5951       28.7369       43.5896       50.2265       52.5309       54.3283       53.3557       53.0275       53.5955       57.6934       55.0615       52.1161       57.8596       60.7772       48.2530       53.4844       52.6964       58.4367       63.1733       74.2733       56.5215       46.3659       58.4173       65.7506       73.0593       61.2826       45.9663       44.2507       43.6265       42.2495       38.9800       35.7852       40.1722       47.0807       62.7568       68.6940       69.6062       58.4077       58.8709       63.1117        0.0000        0.0000        0.0000        0.0000        0.0000        0.0000        0.0000        0.0000        0.0000        0.0000        0.0000        0.0000        0.0000        0.0000        0.0000        0.0000
        0.0000        0.0000        0.0000        0.0000        0.0000        0.0000        0.0000        0.0000        0.0000        0.0000        0.0000        0.0000        0.0000        0.0000        0.0000        0.0000        0.0000        0.0000        0.0000        0.0000        0.0000        0.0000        0.0000        0.0000        0.0000        0.0000        0.0000       33.7964       28.3979       26.3248       34.6950       21.6714       12.7882       13.5148       23.6195       22.8586       17.3080       21.8016       21.1182       23.1400       40.4375       22.8910       18.0123       16.0462       15.0005       14.9814       15.4504       14.3070       14.6690       12.4102       11.2181        8.5615        7.4127        5.6166        3.6709        1.7246        1.1003        0.7008        0.8949        0.5945        1.6535        3.1847        4.4655        6.0714        5.8222        5.4739        5.0176        5.3773        5.7884        5.3431        5.0732        4.2491        4.8389        4.6293        4.5444        4.0062        4.3315        5.8526        6.2709        8.0649        7.6324        8.8727        7.4040        3.5846        1.6339        1.2091        5.2881        8.7113        8.3695       14.0899        0.0000        0.0000        0.0000        0.0000        0.0000        0.0000        0.0000        0.0000        0.0000        0.0000        0.0000        0.0000        0.0000        0.0000        0.0000        0.0000        0.0000        0.0000        0.0000        0.0000        0.0000        0.0000        0.0000        0.0000        0.0000        0.0000        0.0000        0.0000        0.0000        0.0000        0.0000        0.0000        0.0000        0.0000        0.0000        0.0000        0.0000        0.0000        0.0000        0.0000        0.0000        0.0000        0.0000        0.0000        0.0000        0.0000        0.0000        0.0000        0.0000        0.0000        0.0000        0.0000        0.0000        0.0000        0.0000        0.0000        0.0000        0.0000        0.0000        0.0000        0.0000        0.0000        0.2904        0.2830        0.6005        1.8883        2.5566        2.1593        2.2142        2.8443        3.3573        3.1914        2.9771        2.6639        2.5970        2.7781        3.2133        3.6764        4.2007        5.4457        6.1011        5.9306        6.1240        5.9097        4.4468        4.4149        3.4582        3.5221        4.3960        5.7583        7.5387        8.7599        9.1535       10.1440       24.2740       19.6934       12.1151       16.1251       27.1816       31.3841       26.0270       41.2948       53.1894       28.9141       34.9302       43.8663       46.1829       58.7548       60.7003       55.8524       55.7599       54.4981       56.5946       57.2460       55.8313       53.7934       60.6852       57.7995       55.1074       53.9526       56.1987       60.6253       47.2561       58.1737       67.8020       77.1352       73.0879       74.2698       57.0221       46.7082       44.5404       52.9313       61.0389       47.2369       47.6915       49.5001       71.9582       60.3799       63.6829       58.9245       58.6382       60.3114       67.8698        0.0000        0.0000        0.0000        0.0000        0.0000        0.0000        0.0000        0.0000        0.0000        0.0000        0.0000        0.0000        0.0000        0.0000        0.0000        0.0000
        0.0000        0.0000        0.0000        0.0000        0.0000        0.0000        0.0000        0.0000        0.0000        0.0000        0.0000        0.0000        0.0000        0.0000        0.0000        0.0000        0.0000        0.0000        0.0000        0.0000        0.0000        0.0000        0.0000        0.0000        0.0000        0.0000        0.0000        0.0000       21.1984       24.4375       25.6078       22.2926       20.6854       19.3356       18.7808       18.5001       18.9959       21.0570       23.1192       24.0455       32.5185       39.5561       38.7121       24.8236       17.4061       17.9511       21.5554       17.0233       15.1626       14.1717       12.0308        8.3988        6.5483        5.6884        4.1405        2.6686        1.3516        1.1609        1.3204        9.3377       41.0627       22.4537        2.6865        4.5773        5.5755        3.3986        2.9540        4.3595        4.7881        4.8038        4.1208        2.1425        3.0243        2.1258        2.1240        5.3517        5.6409       13.0865       14.6851        5.4031        5.0406        6.4050        9.2059        5.3754        4.7499        4.0170        6.9252        9.5919        9.7131        6.3115        4.5338        0.0000        0.0000        0.0000        0.0000        0.0000        0.0000        0.0000        0.0000        0.0000        0.0000        0.0000        0.0000        0.0000        0.0000        0.0000        0.0000        0.0000        0.0000        0.0000        0.0000        0.0000        0.0000        0.0000        0.0000        0.0000        0.0000        0.0000        0.0000        0.0000        0.0000        0.0000        0.0000        0.0000        0.0000        0.0000        0.0000        0.0000        0.0000        0.0000        0.0000        0.0000        0.0000        0.0000        0.0000        0.0000        0.0000        0.0000        0.0000        0.0000        0.0000        0.0000        0.0000        0.0000        0.0000        0.0000        0.0000        0.0000        0.0000        0.0000        0.0000        0.0000        0.0000        0.7608        0.9783        2.2687        2.1968        1.9338        2.6996        3.1061        3.1080        3.1429        3.5416        3.3149        2.8869        3.3357        3.6630        3.8940        4.5436        5.0443        6.1480        6.1456        6.0674        5.0295        4.8287        3.5774        3.4887        4.9666        6.7128        9.1704        8.6784        9.4309       13.7563       13.6672       14.8577       15.9356       13.7535       17.3356       21.7187       30.1590       29.9756       30.3128       29.1163       34.1124       37.8370       45.5902       47.5888       50.8309       55.0850       71.6179       58.8357       62.7946       62.8523       60.3298       62.1809       56.3706       45.6134       55.7507       63.9100       65.9473       55.3093       51.9677       63.2560       62.5100       72.1179       62.3261       59.7829       44.9991       35.8712       41.5949       40.8378       47.9117       55.8134       47.3100       49.1143       54.0702       57.0299       64.8901       60.5184       62.0704       66.2999       71.4408       76.6217        0.0000        0.0000        0.0000        0.0000        0.0000        0.0000        0.0000        0.0000        0.0000        0.0000        0.0000        0.0000        0.0000        0.0000        0.0000        0.0000
        0.0000        0.0000        0.0000        0.0000        0.0000        0.0000        0.0000        0.0000        0.0000        0.0000        0.0000        0.0000        0.0000        0.0000        0.0000        0.0000        0.0000        0.0000        0.0000        0.0000        0.0000        0.0000        0.0000        0.0000        0.0000        0.0000        0.0000        0.0000       27.4429       31.2198       31.7071       27.0749       26.3411       23.1859       21.8616       21.3124       20.4153       22.6170       23.2068       18.4111       20.2650       14.8045       16.4580       23.9025       23.3053       24.0322       23.0786       14.4264       12.2085       10.9014       10.3446       10.6914       10.9335        8.2718        6.0697        5.1395        3.7221        2.0351       11.3912        3.0116       12.2585       15.6515       15.1279       15.6596       11.6331        3.3916        5.6500       11.9232        5.7715        3.5852        3.2261        1.1735        0.6674        0.2721        0.7953        4.7249        6.3153       20.6945       22.8731       14.7130       11.8044       13.8497       14.4864        9.1429        9.4258        7.8726        7.3697        7.2803        9.8540        8.6255        9.6974        0.0000        0.0000        0.0000        0.0000        0.0000        0.0000        0.0000        0.0000        0.0000        0.0000        0.0000        0.0000        0.0000        0.0000        0.0000        0.0000        0.0000        0.0000        0.0000        0.0000        0.0000        0.0000        0.0000        0.0000        0.0000        0.0000        0.0000        0.0000        0.0000        0.0000        0.0000        0.0000        0.0000        0.0000        0.0000        0.0000        0.0000        0.0000        0.0000        0.0000        0.0000        0.0000        0.0000        0.0000        0.0000        0.0000        0.0000        0.0000        0.0000        0.0000        0.0000        0.0000        0.0000        0.0000        0.0000        0.0000        0.0000        0.0000        0.0000        0.0000        0.5390        0.8104        0.8007        1.0256        2.1984        2.6145        2.7674        3.8141        3.9633        3.4404        3.5786        4.1476        5.1344        5.4832        6.2184        4.8583        4.2379        6.7058        7.8326        7.7782        8.4343        7.5965        6.4235        5.7798        4.4722        5.2196        4.4614        5.2705        5.6169        6.7950       12.2530       15.2404       14.0911       12.3656       12.8136       16.0865       16.9111       18.1344       26.0610       26.3779       43.4646       38.0036       68.1122       80.4102       50.0748       66.4700       57.5565       70.1524       74.9895       62.0791       62.6161       65.1443       59.9313       55.4988       49.0744       47.8987       50.9947       73.5012       69.7255       69.6163       76.3207       68.0555       72.2141       64.8569       63.9145       57.2305       47.2592       51.0489       56.7811       51.1163       46.4511       55.3146       40.8079       56.4227       55.6644       51.3270       59.1219       59.8099       63.9006       67.5270       72.7049       84.3675        0.0000        0.0000        0.0000        0.0000        0.0000        0.0000        0.0000        0.0000        0.0000        0.0000        0.0000        0.0000        0.0000        0.0000        0.0000        0.0000
        0.0000        0.0000        0.0000        0.0000        0.0000        0.0000        0.0000        0.0000        0.0000        0.0000        0.0000        0.0000        0.0000        0.0000        0.0000        0.0000        0.0000        0.0000        0.0000        0.0000        0.0000        0.0000        0.0000        0.0000        0.0000        0.0000        0.0000        0.0000       80.5820       94.2331       60.7175       50.0309       47.2065       27.3269       28.1728       26.5225       25.5597       24.5584       23.2416       19.9073       17.2778       13.2223       14.0155       19.6895       18.4693       19.1913       20.0871       11.4313        9.5878        7.9816        7.4065        8.1763        8.6466        8.8318       11.6413       10.5303        9.0408        4.5336        3.4981        2.5085        2.9060        3.7266        3.6974        6.0419       16.5227       30.7676       33.4483       25.9935        5.7541        2.5998        2.4027        1.9737        2.4500        8.1177        8.5785        9.3732        9.9486       11.4850       11.8425       49.2161       45.4554       19.8390       15.2335       18.3913       17.3228        9.3046        7.6606        4.5590        7.0290        7.6804        7.1112        1.0854        0.0000        0.0000        0.0000        0.0000        0.0000        0.0000        0.0000        0.0000        0.0000        0.0000        0.0000        0.0000        0.0000        0.0000        0.0000        0.0000        0.0000        0.0000        0.0000        0.0000        0.0000        0.0000        0.0000        0.0000        0.0000        0.0000        0.0000        0.0000        0.0000        0.0000        0.0000        0.0000        0.0000        0.0000        0.0000        0.0000        0.0000        0.0000        0.0000        0.0000        0.0000        0.0000        0.0000        0.0000        0.0000        0.0000        0.0000        0.0000        0.0000        0.0000        0.0000        0.0000        0.0000        0.0000        0.0000        0.0000        0.0000        0.0000        0.3446        0.8195        1.2101        1.8309        2.9168        3.8181        3.5537        4.0161        4.1787        3.8327        4.1587        4.0604        4.0880       42.8844        5.9130       41.9356       87.2753        6.4061        8.8952       10.4835        9.8271        8.4353        8.2578       38.9844        6.7690        9.4545        8.6386        6.2253        5.8475        8.0340       12.8578       12.7024       54.5530       28.4336       27.3745       58.1970       19.7131       21.7031       22.1432       68.1294      100.2076       50.5022       51.1057       52.8966       65.2875       57.7123       60.1406       66.8820       68.8164       68.0172       68.7278       67.7285       65.5196       56.5949       52.8146       48.1568       61.1198       55.7875       69.3820       84.6021      101.4733      106.2676       79.0542       68.1659       60.7524       52.1833       41.7626       43.1984       42.2020       49.2225       66.7790       62.1746       47.7424       42.1746       44.5870       55.0983       54.3938       61.8716       69.5681       69.2597       68.6166       67.6924       82.2082       87.4500        0.0000        0.0000        0.0000        0.0000        0.0000        0.0000        0.0000        0.0000        0.0000        0.0000        0.0000        0.0000        0.0000        0.0000        0.0000
        0.0000        0.0000        0.0000        0.0000        0.0000        0.0000        0.0000        0.0000        0.0000        0.0000        0.0000        0.0000        0.0000        0.0000        0.0000        0.0000        0.0000        0.0000        0.0000        0.0000        0.0000        0.0000        0.0000        0.0000        0.0000        0.0000        0.0000       68.2232       98.6483       74.6867       41.9371       27.7200       29.2703       28.9565       31.9151       31.5585       26.1851       24.8036       26.7877       23.5421       20.6666       22.6038       18.5538       18.6946       15.9650       15.3727       13.9475        9.6124        6.8508        5.6897        5.2572        4.8192        7.5469        9.1929       14.8500       14.2160        8.9773        7.5369        9.2296        5.3395        4.4055        3.7802        3.3339        2.7125        3.3230        2.6502        4.3467        2.6201        2.1786        1.8158        2.4289        0.5349        2.6881        6.2940        5.9083        6.7065        5.3434        4.3569        4.4782        6.8159        7.7423        8.5984       10.6543       19.8040       43.6342       32.0950       12.9748       14.0901       11.9019        7.9060        7.6218        3.8447        1.0905        0.0000        0.0000        0.0000        0.0000        0.0000        0.0000        0.0000        0.0000        0.0000        0.0000        0.0000        0.0000        0.0000        0.0000        0.0000        0.0000        0.0000        0.0000        0.0000        0.0000        0.0000        0.0000        0.0000        0.0000        0.0000        0.0000        0.0000        0.0000        0.0000        0.0000        0.0000        0.0000        0.0000        0.0000        0.0000        0.0000        0.0000        0.0000        0.0000        0.0000        0.0000        0.0000        0.0000        0.0000        0.0000        0.0000        0.0000        0.0000        0.0000        0.0000        0.0000        0.0000        0.0000        0.0000        0.0000        0.0000        0.3109        0.6164        1.1836        1.4923        1.8353        2.4092        3.6097        3.4285        3.8210        3.5669        4.3268        4.9809        4.9830        4.9048       53.6509        6.3001        5.6266        7.3310        9.2737        9.2416       11.9457        9.6554        9.2419       10.0803       51.2819       11.2882       16.6763       13.3760       11.4985       14.5657       18.3610       16.8505       16.6437       64.9917       34.3961       41.2837       58.1503       18.2389       19.0139       23.3254       29.9861       38.9409       44.4560       61.3876       54.3362       57.9161       56.9078       60.6867       65.1170       67.6698       77.5080       84.9969       83.7099       68.2988       64.3381       64.6516       52.5075       87.9388       72.4837       74.3598       84.0491       91.1938       81.8583       61.7231       67.5365       59.9343       55.1066       66.2541      107.0652       77.9563       65.3214       48.3985       42.3955       36.4221       40.5209       45.4612       59.6801       55.9314       63.8377       71.1873       72.0597       73.7097       85.9819       86.7092        0.0000        0.0000        0.0000        0.0000        0.0000        0.0000        0.0000        0.0000        0.0000        0.0000        0.0000        0.0000        0.0000        0.0000        0.0000        0.0000
        0.0000        0.0000        0.0000        0.0000        0.0000        0.0000        0.0000        0.0000        0.0000        0.0000        0.0000        0.0000        0.0000        0.0000        0.0000        0.0000        0.0000        0.0000        0.0000        0.0000        0.0000        0.0000        0.0000        0.0000        0.0000        0.0000        0.0000       19.5727       17.9989       17.3305       13.6518       17.8964       22.2457       17.8641       19.8624       27.7377       29.8676       21.1778       23.3642       22.9241       14.0941       11.9457        9.6919       11.4249       10.3065       11.0980       11.2086        4.8879        4.9797        4.4335        3.1310        2.6636        3.8085        5.7398        8.7183        9.0760        8.2447        7.2291        3.7367        2.1521        1.1780        1.1740        1.2975        2.7872        0.3203        1.6641        2.6264        0.3996        0.0000        0.4068        0.1433        0.1772        0.4278        0.6649        0.6365        1.9753        2.6954        2.7340        2.3830        5.3990        4.8098        2.8066        2.4669        2.5995        7.5839        5.1437        3.1056        9.7547        4.2803        0.9400        1.4730        1.9872        2.2555        2.5118        3.3314        5.3000        6.4821        6.5693        5.6607        5.1391        4.1778        0.0000        0.0000        0.0000        0.0000        0.0000        0.0000        3.0521        4.0422        8.6990        9.5143        0.0000        0.0000        0.0000        0.0000        0.0000        0.0000        0.0000        0.0000        0.0000        0.0000        0.0000        0.0000        0.0000        0.0000        0.0000        0.0000        0.0000        0.0000        0.0000        0.0000        0.0000        0.0000        0.0000        0.0000        0.0000        0.0000        0.0000        0.0000        0.0000        0.0000        0.0000        0.0000        0.0000        0.0000        0.0000        0.0000        0.6833        0.9198        1.0207        1.2985        2.0788        2.4226        2.6369        3.0650        3.7962        4.2223        5.0185        4.8694        6.1234        5.0483        5.0263        5.0831        5.8439        6.2088        8.2449        9.6829       11.4112       11.1388       11.3310       11.5913       11.4279       13.0451       13.4391       13.8404       16.6561       18.5588       21.8061       22.9251       23.7483       28.0071       25.1424       25.3945       23.4722       27.7632       37.7956       37.3050       20.2322       24.5910       26.7745       33.0248       43.6727       54.5256       62.2199       67.7478       76.5325       83.4210       84.3020       83.7944       98.0173       98.2795       82.3994       72.3102       66.4261       58.8294       52.2625       61.8547       63.4910       57.1667       54.9619       55.9644       57.8754       52.8400       72.7711       80.6235       77.2464       63.5653       70.3288       59.7460       52.5673       48.2163       45.0373       43.7609       43.4085       49.9488       60.4938       56.4129       69.7755       74.2486       75.3117       78.4735       77.8291       84.6477        0.0000        0.0000        0.0000        0.0000        0.0000        0.0000        0.0000        0.0000        0.0000        0.0000        0.0000        0.0000        0.0000        0.0000        0.0000        0.0000
        0.0000        0.0000        0.0000        0.0000        0.0000        0.0000        0.0000        0.0000        0.0000        0.0000        0.0000        0.0000        0.0000        0.0000        0.0000        0.0000        0.0000        0.0000        0.0000        0.0000        0.0000        0.0000        0.0000        0.0000        0.0000        0.0000       27.8367       22.6102       21.6544       20.6619       21.3222       22.5483       23.2985       28.3531       28.2942       24.2098       19.5717       15.7184       15.8296       14.7454       12.1728        8.9918        7.2195        6.6193        8.4525        7.5498        9.7970        4.7319        3.8548        2.8028        3.6485        2.9196        3.8066        5.9149        7.7655        8.5469        8.5506        8.8555        5.5783        4.9204        4.2259        3.7399        3.9365        3.0416        4.1866        6.2290        1.7840        0.3072        0.3356        0.1610        0.6003        0.8237        0.7937        2.2775        2.8453        2.8237        2.3899        3.4484        3.3377        4.6033        3.9289        0.8873        1.0813        1.1656        0.8757        2.2084        1.1983        2.2163        1.0334        1.1878        3.4859        4.2630        4.7934        4.9222        3.9026        6.2268        7.5363        7.8363        6.0049        3.3964        2.6729        2.5896        2.4343        0.6097        0.5658        0.7898        1.0397        2.5842        2.9081        3.6714        6.7433        5.7945        8.3834        3.5212        4.2290        0.0000        0.0000        0.0000        0.0000        0.0000        0.0000        0.0000        0.0000        0.0000        0.0000        0.0000        0.0000        0.0000        0.0000        0.0000        0.0000        0.0000        0.0000        0.0000        0.0000        0.0000        0.8018        0.7892        0.8181        1.0711        1.0161        0.9803        0.8421        0.7277        0.8263        0.8454        1.0059        1.1274        1.1255        1.2023        1.3628        2.5867        3.0755        3.4532        3.9635        4.5225        5.3835        6.2740        6.4587        7.0518        6.6580        6.5629        6.8140        6.8239        8.4817       11.0061       11.7677       11.9076       50.4312       13.5100       13.7834       14.0048       13.6791       13.7239       14.7501       20.7193       24.5978       25.2270       29.8037       30.7452       31.8010       28.0826       32.7282       30.0174       27.9526       52.5681       61.8736       23.3272       28.9381       33.9654       36.9652       47.0794       55.2195       62.9149       70.1489      108.7687      119.9850      100.5865       96.9808      117.7600      120.1572       90.5451       92.7609       81.6110       59.1660       54.1447       66.4816       68.6825       65.5469       56.0351       50.7255       49.8762       56.7353       62.4926       70.1358       56.4730       57.4077       60.8794       65.2046       60.9768       56.1711       50.6531       44.6824       43.5744       51.2165       66.8909       65.3267       78.5302       80.6424       76.5618       76.2022        0.0000        0.0000        0.0000        0.0000        0.0000        0.0000        0.0000        0.0000        0.0000        0.0000        0.0000        0.0000        0.0000        0.0000        0.0000        0.0000        0.0000        0.0000
        0.0000        0.0000        0.0000        0.0000        0.0000        0.0000        0.0000        0.0000        0.0000        0.0000        0.0000        0.0000        0.0000        0.0000        0.0000        0.0000        0.0000        0.0000        0.0000        0.0000        0.0000        0.0000        0.0000        0.0000        0.0000        0.0000       32.4625       30.7364       25.2240       22.2404       24.7228       30.1806       27.6331       24.9044       21.2142       18.6764       14.8247       12.6911       10.7651        9.1334        8.2262        8.9621        8.3264       11.6902       13.0276       10.4431        9.3795        7.0440        4.5756        5.5053        5.9156        5.2068        5.7427        5.5971        3.0238        2.7402        3.4122        4.0396        2.8583        2.6972        2.9540        2.3078        2.3947        3.3619        2.7097        3.2284        1.8815        1.5729        1.3678        0.5535        1.5975        2.2070        1.3896        2.0453        0.9869        2.1255        2.0581        2.3303        3.0882        5.3544        1.7031        1.4557        0.3454        0.7274        0.7802        1.6933        1.2404        1.6392        2.0820        4.4277        7.4753        3.3484        3.7353        3.5561        3.7843        5.6110        5.7502        5.1110        2.9718        2.8562        2.8315        3.4429        6.0700        3.8040        5.1498        4.6746        1.7327        2.6933        2.2276        2.3068        2.2730        4.3595        5.2913        5.4896        1.8902        1.4258        1.2929        1.1963        0.0000        0.0000        0.0000        0.0000        0.0000        0.0000        0.0000        0.0000        0.0000        0.0000        0.0000        0.0000        0.4148        0.3606        0.3307        0.3629        0.6109        0.6566        0.8198        0.8841        1.3168        1.3373        1.2596        1.2087        1.1098        0.8753        0.9143        1.4636        2.1665        2.1948        1.8983        1.8613        2.4071        3.3204        3.6969        3.9900        4.5111        5.0177        5.7219        5.6064        6.4174        7.1692        7.1333        7.3352        7.4353        9.8989       11.0158       10.9172       11.9195       12.5076       20.9394       15.3700       16.8685       14.6538       15.6110       18.4553       21.7127       25.0596       28.2451       31.3371       34.1188       41.0723       38.6592       29.5240       29.2223       26.2024       26.5220       28.9721       31.0737       23.1033       27.6597       33.8069       37.5553       50.3819       58.1421       65.1914       75.5322      107.1913      108.6890      104.5086      112.1489      103.4697      100.1707      101.2340       90.2952       68.2992       48.8154       51.9156       74.8258       74.3790       61.6622       57.3064       52.2620       54.0959       50.0344       52.1100       48.9381       57.3821       59.7983       69.3058       67.8799       56.4929       56.3974       51.2950       49.4300       46.9659       48.4494       66.0213       70.7516        0.0000       81.2765       77.6823       77.1524        0.0000        0.0000        0.0000        0.0000        0.0000        0.0000        0.0000        0.0000        0.0000        0.0000        0.0000        0.0000        0.0000        0.0000        0.0000        0.0000        0.0000        0.0000
        0.0000        0.0000        0.0000        0.0000        0.0000        0.0000        0.0000        0.0000        0.0000        0.0000        0.0000        0.0000        0.0000        0.0000        0.0000        0.0000        0.0000        0.0000        0.0000        0.0000        0.0000        0.0000        0.0000        0.0000        0.0000       25.5599       29.5121       26.0449       20.6948       13.7166       14.7754       18.6127       13.4517       13.0466       14.2761       13.4363       12.2404        8.9939        8.3142        5.3437        4.7030        6.2165        6.5802        9.9575        9.4314        9.7884        9.0016        5.3628        5.7876        4.9532        4.3835        3.2234        2.5873        2.4671        2.7623        2.4300        3.3795        3.0941        1.5383        1.6804        1.7530        1.8160        1.2674        1.0414        1.0453        1.0951        0.9622        0.4877        1.0987        0.9151        1.1424        0.6387        0.2455        0.5743        1.2012        1.3531        0.9402        0.8943        0.9324        1.4153        3.6198        2.6198        0.7541        0.7180        0.7762        3.2446        6.5384        8.3506        3.2475        2.5273        3.0962        3.1670        3.4952        3.7841        4.2869        3.0695        3.1089        3.1678        3.3838        3.2365        3.1388        3.1425        2.7693        1.4715        1.2916        2.8664        6.6636        2.3543        2.0097        2.2142        3.9537        4.3684        3.0306        3.2375        1.3733        1.0641        0.9351        0.8613        0.8470        0.8009        0.7897        0.0000        0.0000        0.0000        0.0000        0.0000        0.0000        0.0000        0.0000        0.3568        0.3244        0.2759        0.2450        1.1831        1.3315        1.4065        0.8977        1.1307        0.9016        1.0302        1.3447        1.6175        2.1457        2.7162        3.0046        3.3914        3.3427        2.1199        1.6289        2.2069        3.3785        4.4763        3.9716        4.4261        4.3096        5.3335        6.7790        7.1137        6.9707        6.4896        6.6849        7.9296        8.3998        8.1084       11.8352        9.9872       10.0684       13.4600       16.0708       17.1310       18.9070       17.3330       20.0153       24.1366       26.7221       28.9558       33.3178       35.0913       34.1579       42.8727       39.6945       34.0531       30.8433       29.4047       30.0147       28.6678       26.4981       24.1555       27.1719       33.1701       38.3014       50.8550       57.6534       66.0693       83.0021      115.3552      107.8996      104.7373      104.9858       94.2153       87.3901       81.5761       74.1047       63.7548       61.6089       70.8855       75.9017       71.6842       63.5874       57.3338       53.4500       53.3969       49.3024       45.7310       55.1308       55.4051       53.8578       52.6187       56.9034       87.5337       50.9583       46.7655       46.8031       42.9847       42.1018        0.0000        0.0000        0.0000        0.0000        0.0000        0.0000        0.0000        0.0000        0.0000        0.0000        0.0000        0.0000        0.0000        0.0000        0.0000        0.0000        0.0000        0.0000        0.0000        0.0000        0.0000        0.0000        0.0000        0.0000
        0.0000        0.0000        0.0000        0.0000        0.0000        0.0000        0.0000        0.0000        0.0000        0.0000        0.0000        0.0000        0.0000        0.0000        0.0000        0.0000        0.0000        0.0000        0.0000        0.0000        0.0000        0.0000       18.8587       16.9361       15.6286       15.2207       14.8009        9.5897        6.1652        4.7038        3.9234        5.6412        7.3931        6.2551        6.3562        5.9104        5.4601        3.2961        1.7404        1.3962        1.8223        1.9543        1.5920        2.9884        3.1037        5.6410        7.4509        3.4235        3.0285        2.2844        1.2204        1.1152        1.0700        0.7853        0.8957        0.4953        0.4994        0.4717        0.0495        0.0000        0.0000        0.0119        0.0000        0.0772        0.1076        0.1089        0.0810        0.0091        0.0042        0.0020        0.0025        0.0009        0.0010        0.0059        0.0156        0.3248        0.4459        0.4978        0.4784        0.8004        1.2891        0.8196        0.7068        0.8385        0.8628        1.0467        2.8470        3.9805        1.7199        1.8110        2.2048        3.7127        3.9534        4.0655        4.4003        4.3054        4.4442        4.4770        4.3433        4.2151        4.0938        3.8386        3.6241        1.8419        3.3861        8.1569        9.2206        3.0952        1.4599        2.4021        1.0035        1.0575        1.0421        1.1315        1.8680        0.0000        0.0000        0.0000        0.0393        0.3214        0.2670        0.2365        0.2394        0.4539        0.4367        0.4127        0.3792        0.3393        0.2248        0.2518        0.2833        0.2239        0.3657        1.4074        0.9355        0.5597        0.7227        1.1283        0.9965        1.5081        2.7891        2.2064        2.3437        3.7540        3.9338        3.3537        2.4719        1.5478        1.9271        2.6793        4.9152        5.4830        4.9844        5.2844        5.8592        5.9951        6.1166        6.4699        5.7466        6.1464        6.5071        6.8207        7.2083        7.6120        9.1718       10.4983       11.1103       14.4051       16.4026       19.2611       22.0756       26.3146       29.5994       31.5792       32.0239       32.3343       34.6010       38.2984       44.0680       49.2606       42.6484       35.2165       31.3995       29.7461       29.4834       29.1203       29.4217       27.6979       33.2030       41.2089       49.6676       58.4296       62.3309       73.2748       76.3269       82.3881       84.0436       84.6724       85.3138       83.4485       70.9157       63.0428       57.3981       57.0565       59.9944       66.6787       65.9161       58.1746       55.3221       52.3823       51.6834       53.5194       47.5230       46.2189       44.6205       41.1980       42.5127       42.5308       63.4895      119.3329       49.2612       44.6118       48.1762       42.4717        0.0000        0.0000        0.0000        0.0000        0.0000        0.0000        0.0000        0.0000        0.0000        0.0000        0.0000        0.0000        0.0000        0.0000        0.0000        0.0000        0.0000        0.0000        0.0000        0.0000        0.0000        0.0000        0.0000        0.0000        0.0000
        0.0000        0.0000        0.0000        0.0000        0.0000        0.0000        0.0000        0.0000        0.0000        0.0000        0.0000        0.0000        0.0000        0.0000        0.0000        0.0000        0.0000        0.0000       22.3968       23.7795       20.8226       19.4545       16.6556       11.9625       10.8123        9.6900        8.1683        4.9001        6.1235        5.4498        3.5323        3.9562        4.9865        3.4760        2.4048        1.8176        2.5243        2.7594        1.0964        0.3985        0.0904        0.0267        0.1052        0.9676        2.0009        2.3267        1.8342        1.1628        1.0546        0.9828        0.8031        0.8329        0.8307        0.7221        0.8941        0.1719        0.0188        0.0117        0.0124        0.0000        0.0000        0.0000        0.0000        0.1079        0.1508        0.1521        0.1132        0.0128        0.0059        0.0028        0.0035        0.0012        0.0255        0.0371        0.1264        0.2583        0.3439        0.3896        0.3919        0.4982        0.5031        0.5521        0.6482        0.7729        0.8700        1.0856        1.4121        2.2508        2.9556        1.9550        2.2149        3.5753        3.9701        4.2366        4.4193        4.5307        4.6192        4.6103        4.3975        4.4429        6.7955        7.2655        6.1341        4.6559        6.3008       13.4296       18.6360       12.7535        5.6366        2.1759        4.2954        4.2313        4.1316        4.2004        3.6211        0.0000        0.0000        0.0000        0.0000        0.0999        0.1097        0.1234        0.1412        0.2612        0.3476        0.3039        0.2442        0.1980        0.1576        0.1255        0.3063        0.1512        0.4320        0.4325        0.5674        0.7624        0.6812        1.0075        1.7881        2.6701        3.4696        1.7925        1.0171        1.4720        1.6545        1.6661        1.6864        2.2119        2.8479        4.1397        6.9141       10.2029        9.9273        6.5445        5.5322        5.5885        6.0745        6.3303        6.8197        8.0490        8.3382        7.5999        8.3122        8.7682       10.8776       11.5029       13.0736       17.6036       25.0520       27.8892       30.4079       31.8469       34.2581       37.4256       36.5717       37.3272       37.8294       41.8173       51.2339       45.3493       40.9508       37.6946       34.1707       31.6050       30.7148       29.1750       30.4035       31.7619       42.1191       61.9113       67.9549       66.8164       67.0054       72.6234       71.9286       76.0554       86.0316       85.0923       95.8986       89.7651       80.8503       63.4328       70.9892       68.6743       65.8587       61.1022       61.5829       56.2245       54.9549       56.0808       56.6314       53.7458       48.7359       42.6163       44.9378       40.4690       40.4612       40.4356       42.7510       44.7411       46.9303        0.0000        0.0000        0.0000        0.0000        0.0000        0.0000        0.0000        0.0000        0.0000        0.0000        0.0000        0.0000        0.0000        0.0000        0.0000        0.0000        0.0000        0.0000        0.0000        0.0000        0.0000        0.0000        0.0000        0.0000        0.0000        0.0000        0.0000        0.0000
        0.0000        0.0000        0.0000        0.0000        0.0000        0.0000        0.0000        0.0000        0.0000        0.0000        0.0000        0.0000        0.0000        0.0000        0.0000       20.6238       20.2047       20.5094       20.4257       22.5645       21.5971       19.8477       16.6885        9.9583        8.2083        6.9019        5.5810        3.5566        3.3981        4.6634        3.2455        2.3386        1.2066        1.0641        0.9902        1.6014        1.8129        1.2937        0.6318        0.1376        0.1175        0.0059        0.0103        2.4372        2.5965        2.5175        2.0041        0.7660        0.5504        0.4526        0.3806        0.5674        0.5769        0.5679        0.4933        0.0301        0.0312        0.1011        0.0000        0.0000        0.0000        0.0038        0.0369        0.1919        0.2037        0.1783        0.1434        0.0188        0.0128        0.0095        0.0091        0.0158        0.0025        0.0053        0.0109        0.2104        0.2808        0.3213        0.3344        0.4389        0.4578        0.5146        0.6101        0.8222        1.2191        1.1585        1.4486        1.5624        1.9045        1.9566        2.2392        3.6192        4.0470        4.2881        4.4115        4.4689        4.5942        4.6158        4.4327        5.2986        8.7316        8.3727        4.4740        0.8834        0.9158        3.2399        5.1840        6.5819        6.2909        6.1436        3.6252        1.3503        1.3208        2.2413        1.6035        0.5296        0.2339        0.2513        0.1231        0.1848        0.0591        0.0788        0.1036        0.2309        0.3111        0.4852        0.5646        0.3869        0.3553        0.3784        0.3830        0.2022        0.2665        0.2429        0.3153        0.7378        1.2799        1.9487        2.7335        4.0024        3.1974        2.1827        2.2937        2.3619        2.6841        2.5684        2.8546        2.5540        3.8717        5.1456        6.1442        7.2548        9.2574        5.9800        6.7810        6.5074        7.3951        7.2587        7.9256        8.8968        8.7296        8.9178        9.5324       12.4620       13.2361       11.4741       13.3439       21.4771       25.0500       26.0780       27.6487       32.5563       33.9867       38.7003       39.6675       39.2488       43.0310       44.6759       43.5605       45.0908       52.6072       42.2964       43.0465       38.6848       34.6433       32.3480       35.5214       41.6287       51.3437       56.0925       59.7246       63.6778       69.7260       74.9227       78.9455       89.7545      101.2356      112.3003      127.9073       91.1045       81.9995       75.7626       67.4530       67.0300       63.5806       65.0319       65.1801       57.4620       57.0106       56.4288       56.7983       57.1461       53.0341       49.8922        0.0000       43.7219       43.9475       41.9111       40.8771       48.3581       56.0932        0.0000        0.0000        0.0000        0.0000        0.0000        0.0000        0.0000        0.0000        0.0000        0.0000        0.0000        0.0000        0.0000        0.0000        0.0000        0.0000        0.0000        0.0000        0.0000        0.0000        0.0000        0.0000        0.0000        0.0000        0.0000        0.0000        0.0000        0.0000
        0.0000        0.0000        0.0000        0.0000        0.0000        0.0000        0.0000        0.0000        0.0000        0.0000        0.0000        0.0000        0.0000       26.4885       22.1619       20.7328       18.3818       20.6920       20.2748       19.1267       14.3902       11.7417       13.3516        8.4324        6.9076        5.0521        4.0515        1.4289        1.0843        0.8623        0.7740        1.0028        0.8960        0.8388        0.6760        1.5906        1.5107        1.3532        0.8651        0.7769        0.4494        0.4990        0.9900        1.3863        0.6082        0.5529        0.6410        0.3701        0.2615        0.2658        0.3690        0.4614        0.4605        0.4066        0.3832        0.0352        0.0000        0.0000        0.0000        0.0000        0.0000        0.0030        0.0233        0.1441        0.1731        0.1857        0.1718        0.0273        0.0247        0.0220        0.0193        0.0051        0.0044        0.0063        0.2100        0.3445        0.2588        0.2947        0.3086        0.4086        0.4279        0.4780        0.5822        0.6647        0.7494        0.9605        1.2944        1.3205        1.5852        1.8599        2.1519        3.4991        3.9040        4.1651        4.2861        4.3378        4.4495        4.3878        4.1608        4.0343        4.7266        4.1370        3.2826        2.6021        0.6624        1.0046        1.9864        1.3862        1.7247        2.6227        3.3038        5.1023        5.4115        4.8299        3.2907        1.9531        1.0770        0.7626        0.6900        0.5565        0.2801        0.1033        0.1576        0.4325        0.4026        0.4578        0.5017        0.5597        0.6321        0.6615        0.9399        0.8872        0.1402        0.3833        0.5746        1.3921        2.4352        2.8778        2.5858        2.5036        1.6763        2.2935        2.7859        3.1472        4.1154        4.9211        4.8312        4.7105        7.3152        8.6151        6.9643        7.2240        7.7811        9.1804       10.9532       10.7806        9.4208        7.4754        7.3192        8.7307        8.6407       10.5064       10.2670       12.7998       11.9127       14.7528       16.7504       20.5666       24.9712       29.8510       29.6829       35.4431       39.8285       45.4828       43.2914       40.1802       45.5197       46.8576       40.4287       39.4702       38.6845       34.2338       39.8325       37.8278       39.5248       42.4481       47.2137       49.7208       53.7974       52.9424       56.8677       67.8436       73.9446       81.0117      102.0854      110.8549      109.9761      120.7972      108.3420       87.2975       77.1556       67.8569       59.3747       59.7899       57.5910       55.0377       58.9200       61.6400       59.0983       61.5324       57.6337       58.2548       57.3545        0.0000        0.0000        0.0000        0.0000        0.0000        0.0000        0.0000        0.0000        0.0000        0.0000        0.0000        0.0000        0.0000        0.0000        0.0000        0.0000        0.0000        0.0000        0.0000        0.0000        0.0000        0.0000        0.0000        0.0000        0.0000        0.0000        0.0000        0.0000        0.0000        0.0000        0.0000        0.0000        0.0000        0.0000        0.0000        0.0000
        0.0000        0.0000        0.0000        0.0000        0.0000        0.0000        0.0000        0.0000        0.0000       28.7765        0.0000        0.0000       26.4687       24.6810       21.6101       16.7578       17.2462       16.3001       15.0807       12.9659       12.1275       11.4576        9.7343        5.6400        4.3948        3.2806        2.6979        0.9063        0.6673        0.6192        0.4900        0.0820        0.6571        0.0811        0.0228        0.2743        0.2301        0.1856        0.1399        0.0741        0.0376        0.0281        0.0455        0.0300        0.0382        0.0441        0.0472        0.1994        0.2125        0.2168        0.2126        0.2751        0.2694        0.3535        0.5740        0.2597        0.0644        0.0385        0.0423        0.0467        0.0505        0.0696        0.1042        0.0998        0.1245        0.1384        0.1414        0.0442        0.0452        0.0424        0.0366        0.0166        0.0136        0.0162        0.0244        0.0505        0.0631        0.0713        0.0752        0.3002        0.3172        0.3518        0.4037        0.3727        0.4170        0.5416        0.7446        1.1556        1.4013        1.6557        1.9335        3.3009        3.7255        3.9654        4.0706        4.9646        5.1176        5.0149        4.8704        4.5792        3.9918        4.0449        4.7592        3.2712        2.4095        2.0309        2.2153        1.6811        1.4270        1.2554        1.1955        3.0696        4.8395        5.3203        5.6175        6.5460        3.9958        1.1463        0.8859        0.2724        0.4869        0.5363        0.5789        0.9484        1.6908        1.3548        1.3838        1.3882        1.4537        2.1228        1.9011        1.2582        1.3058        0.9150        1.3807        1.3634        1.7079        1.6225        2.3740        2.9451        2.9491        2.4509        2.6892        4.0916        6.9100        7.2909        7.9793        7.0422        7.0261        6.4666        6.4982        9.3246       10.7542       10.5162       12.6822       12.8863       11.5458       11.3101       10.6673       33.1419       40.0266       10.7663       13.5429       13.5899       14.7105       17.6167       18.1054       20.7880       22.9184       23.8100       26.1847       35.0453       37.7306       43.6963       42.7701       36.6728       36.9395       37.4013       41.2514       36.8067       38.6391       43.5292       42.2092       45.6457       53.1397       51.8942       51.6482       53.9786       51.4531       58.3472       63.9174       72.6438       74.5470       68.9279       82.1612      109.2274      107.2557      102.5097       89.9436       91.2234       76.7940       72.9099       68.2061       70.5881       66.3784       66.0715       67.5794       69.3518       67.3366       65.7573       65.7075       60.2641        0.0000        0.0000        0.0000        0.0000        0.0000        0.0000        0.0000        0.0000        0.0000        0.0000        0.0000        0.0000        0.0000        0.0000        0.0000        0.0000        0.0000        0.0000        0.0000        0.0000        0.0000        0.0000        0.0000        0.0000        0.0000        0.0000        0.0000        0.0000        0.0000        0.0000        0.0000        0.0000        0.0000        0.0000        0.0000        0.0000        0.0000
        0.0000        0.0000        0.0000        0.0000        0.0000       30.8374       22.8539       23.0659       26.0489       28.3489       27.2720       27.1138       25.9104       22.8112       21.4023       16.1715       15.4098       13.9714       11.9873        9.9818        9.2086        6.8490        5.2131        3.4590        3.3333        2.7797        1.8576        0.5909        0.4500        0.3294        0.2333        0.2445        0.5955        0.5654        0.0350        0.1146        0.1071        0.0938        0.0738        0.0425        0.0267        0.0257        0.0396        0.0255        0.0321        0.0372        0.0408        0.3008        0.3992        0.1945        0.1863        0.2345        0.2231        0.1971        0.1562        0.1107        0.0713        0.0538        0.0590        0.0651        0.0702        0.0875        0.1166        0.1045        0.1247        0.1434        0.1613        0.0543        0.0590        0.0567        0.0489        0.0218        0.0175        0.0183        0.0245        0.0474        0.0568        0.0637        0.0677        0.2731        0.2916        0.3217        0.3623        0.3292        0.3637        0.4806        0.6779        1.0678        1.3088        1.9621        3.1829        3.8631        3.9451        4.6110        5.6409        5.1626        4.9248        4.7434        4.4693        3.8386        3.4638        3.2498        3.7483        2.8141        2.2235        1.8400        1.6652        1.6610        1.9331        1.8716        2.0152        2.2708        2.6780        3.0472        3.4646        5.2933        4.8316        1.8726        0.9758        0.6305        1.1027        1.8351        1.8164        2.1923        2.9537        2.9148        2.7455        1.9030        1.6892        1.7750        1.8982        2.2254        2.4193        1.8467        2.5404        2.1788        3.7078        2.7753        2.2191        2.4355        2.4380        2.3181        2.5293        2.8603        3.3937        4.5402        4.9858       33.2933        5.5003        7.2288        9.2895       12.7962       14.5185       13.4823       10.9986       12.5989       10.9524       12.7850       13.4760       12.9523       12.1005       11.5898       14.7228       16.6661       16.6074       15.8592       18.1193       20.8150       22.5499       22.8150       24.4372       35.7533       38.4984       40.7586       41.0557       41.9983       43.1832       43.5933       44.1621       43.8970       45.1575       48.3459       46.6501       49.8243       54.3892       53.8914       64.6529       67.7168       59.7743       58.3912       75.9775       94.6865        0.0000        0.0000       98.2823      105.7649      107.7299      102.0904       95.3906       88.9522       84.4162       79.5521       74.6165       75.3740       74.3596       69.4763       86.8553       72.3334       72.0290       72.3507       72.1505        0.0000        0.0000        0.0000        0.0000        0.0000        0.0000        0.0000        0.0000        0.0000        0.0000        0.0000        0.0000        0.0000        0.0000        0.0000        0.0000        0.0000        0.0000        0.0000        0.0000        0.0000        0.0000        0.0000        0.0000        0.0000        0.0000        0.0000        0.0000        0.0000        0.0000        0.0000        0.0000        0.0000        0.0000        0.0000        0.0000        0.0000        0.0000
        0.0000        0.0000        0.0000        0.0000       21.1906       22.5865       19.4911       20.0575       20.6603       24.9185       28.2819       24.2968       21.1019       16.7538       15.2523       13.3807       11.8991       10.5067        9.6531        7.0292        5.6095        4.7104        3.9976        2.6533        2.2492        1.7511        1.2794        0.3900        0.2468        0.1538        0.1620        0.0364        0.2160        0.3062        0.1963        0.0299        0.0397        0.0416        0.0356        0.0234        0.0186        0.0215        0.0320        0.0204        0.0254        0.0296        0.2703        0.1932        0.1581        0.1604        0.1516        0.1877        0.1754        0.1554        0.1273        0.0954        0.0682        0.0573        0.0625        0.0685        0.0739        0.0896        0.1156        0.1005        0.1184        0.1403        0.1661        0.0579        0.0651        0.0645        0.0558        0.0256        0.0214        0.0209        0.0247        0.0441        0.0498        0.0926        0.1349        0.2378        0.2543        0.2795        0.3156        0.2861        0.3151        0.4239        0.6113        0.9740        2.7433        3.1236        3.5169        4.8392        5.3335        4.8330        5.0288        5.7640        4.7190        4.6212        4.3007        3.6499        3.8076        4.4880        2.9472        2.8773        1.9901        1.8259        1.9555        2.8413        3.8280        2.7519        2.3873        1.9692        1.7868        2.1315        2.8262        3.2823        1.8711        1.2484        1.4229        2.0364        2.0343        2.9739        4.2527        3.9482        4.5908        3.7260        3.8916        2.2841        1.9687        1.5780        2.0255        1.8876        2.1608        1.6914        2.1386        3.0228        3.7168        3.9062        2.9861        3.7656        5.3608        5.5605        4.6352        4.9593        6.0872        6.0861        7.0511       42.9517       25.7608       14.0972       13.5017       13.7215       13.4807       13.4465       13.7129       12.1228       14.3061       32.2155       33.0003       18.9689       18.4235       15.7442       15.5717       18.1744       18.5682       19.4294       21.8907       26.0183       24.0276       50.3170       47.0387       36.4339       41.2191       42.1183       44.5735       43.8572       47.8712       43.4258       45.0993       46.7689       46.8975       50.5894       51.7679       48.5339       48.6405       53.3478       64.4382       66.6678       57.9959       80.3475       93.6611        0.0000        0.0000        0.0000       91.7551      101.2855      111.2857      115.2210      116.1353       95.3386       95.2655       94.8650       91.3531       91.0559       77.0760       75.1740       78.8232       84.0616        0.0000        0.0000        0.0000        0.0000        0.0000        0.0000        0.0000        0.0000        0.0000        0.0000        0.0000        0.0000        0.0000        0.0000        0.0000        0.0000        0.0000        0.0000        0.0000        0.0000        0.0000        0.0000        0.0000        0.0000        0.0000        0.0000        0.0000        0.0000        0.0000        0.0000        0.0000        0.0000        0.0000        0.0000        0.0000        0.0000        0.0000        0.0000        0.0000        0.0000        0.0000
        0.0000        0.0000       49.0580       25.9292       19.3982       18.2155       19.7937       18.8312       15.9934       19.9118       19.7032       17.5761       14.9368       15.9646       15.0117        9.8636        8.6902        7.7306        6.8172        5.0962        4.2287        3.6577        3.1813        2.0376        1.6685        1.2958        0.9995        0.3097        0.1932        0.1180        0.0852        0.0050        0.0018        0.0005        0.0010        0.0214        0.0284        0.0297        0.0254        0.0167        0.0133        0.0154        0.0593        0.1118        0.3411        0.4528        0.0829        0.1032        0.1132        0.1150        0.1085        0.1342        0.1255        0.1121        0.0940        0.0729        0.0554        0.0491        0.0540        0.0593        0.0642        0.0790        0.1034        0.0907        0.1080        0.1302        0.1576        0.0558        0.0638        0.0651        0.0588        0.0281        0.0250        0.0239        0.0357        0.0777        0.0789        0.0759        0.0472        0.1921        0.2056        0.3006        0.3006        0.2522        0.2858        0.6585        0.6104        0.8793        1.0881        1.3495        1.9040        4.2067        5.4640        5.4335        3.6848        4.4566        4.6111        4.5843        4.2732        3.6769        3.4630        3.1635        2.9501        2.3143        2.0868        2.2573        3.1409        3.5482        2.4837        1.7400        1.3356        1.6403        3.4393        2.7302        3.0638        3.3327        2.3848        1.2079        2.2343        2.2094        2.8119        3.4768        5.0903        6.1500        8.3788        7.6512        6.3533        3.3724        2.8787        2.5129        2.5394        4.6934        4.4756        3.5120        3.1437        3.1875        4.4111        5.3962        6.6499        6.3243        5.9492        5.8898        5.7010        8.8591       10.1833        9.7893       10.8038       11.8458       13.1439       15.1486       14.2808       14.6201       16.9353       16.2724       16.2052       16.2113       12.1417       11.7128       18.7494       18.1954       18.4739       18.5131       17.8597       19.6858       20.6412       21.3986       24.1663       28.1842       30.7464       44.7154       34.2752       45.8649       44.8940       47.9926       56.0111       46.2536       46.0317       38.6971       39.8867       39.3093       40.9904       36.2516       39.6362       41.3252       46.0077       54.7359       56.1984       57.2945       65.8227       94.2148        0.0000        0.0000        0.0000       90.3996      101.1128      110.7069      118.9474      116.8288      108.9658      104.1038       95.8099       90.4485       92.1449       84.4824       80.1695       80.0527       82.5100        0.0000        0.0000        0.0000        0.0000        0.0000        0.0000        0.0000        0.0000        0.0000        0.0000        0.0000        0.0000        0.0000        0.0000        0.0000        0.0000        0.0000        0.0000        0.0000        0.0000        0.0000        0.0000        0.0000        0.0000        0.0000        0.0000        0.0000        0.0000        0.0000        0.0000        0.0000        0.0000        0.0000        0.0000        0.0000        0.0000        0.0000        0.0000        0.0000        0.0000        0.0000        0.0000
        0.0000       27.1241       20.5100       13.0397       11.6734       14.8461       17.6892       15.5075       13.4928       13.8712       12.1024        8.3336        9.9058       15.1004       13.2586        2.8532        2.0303        1.8724        1.6623        1.0232        0.8318        0.7299        0.6303        1.2197        0.9986        0.8140        0.6369        0.1453        0.0882        0.0520        0.0984        0.1871        0.0244        0.0000        0.0000        0.0335        0.0634        0.0247        0.0000        0.0000        0.0000        0.0360        0.0000        0.0000        0.0728        0.0345        0.0000        0.0000        0.0000        0.0000        0.0000        0.0000        0.0000        0.0000        0.0000        0.0406        0.0343        0.0330        0.0366        0.0321        0.0352        0.0443        0.0594        0.0916        0.1103        0.1358        0.1683        0.1804        0.2090        0.2166        0.2187        0.1985        0.1916        0.1859        0.2010        0.4990        0.7667        0.5695        0.8934        0.5703        0.6471        0.3701        0.2842        0.3229        0.7921        1.0485        2.9448        2.0792        2.8969        2.9471        3.0923        5.5360        6.9109        5.2478        5.6022        4.9800        4.6783        4.4578        4.2651        3.4432        3.1537        2.9945        2.7323        2.4110        2.4731        2.8913        2.6074        1.8584        1.8903        1.7477        2.1341        3.2917        5.0074        4.1533        2.5793        1.8881        2.3858        3.1648        3.0265        2.5450        2.1035        2.6024        3.6830        4.6399        5.5093        6.7328        5.6495        5.5160        6.1689       22.8508       19.5275        7.5147        7.8322       40.3885       48.1460        7.2537        4.5018        5.7205        6.5150        5.1781        5.3733        5.6414        5.4401        8.5856        7.6819       12.1729       16.5975       14.4591       17.0051       14.8724       11.0974       15.6534       21.6420       18.5861       18.6333       17.1892       17.9149       15.3440       17.3681       19.2105       18.9811       19.3522       19.1250       21.7822       23.2256       25.5642       31.1732       39.3853       42.2805       45.5619       43.7342       51.6549       49.8789       53.7376       60.5245       46.8897       43.5773       39.5641       41.5729       57.3328       46.6568       34.7680       40.7444       48.0707       44.7739       47.4679       54.7281       54.1941        0.0000        0.0000        0.0000        0.0000       81.3655       85.6953       97.2196      108.1933      106.3164      107.9328      110.3578      113.5226      109.6632      105.1808       94.4856       88.9574       87.1969       87.7896        0.0000        0.0000        0.0000        0.0000        0.0000        0.0000        0.0000        0.0000        0.0000        0.0000        0.0000        0.0000        0.0000        0.0000        0.0000        0.0000        0.0000        0.0000        0.0000        0.0000        0.0000        0.0000        0.0000        0.0000        0.0000        0.0000        0.0000        0.0000        0.0000        0.0000        0.0000        0.0000        0.0000        0.0000        0.0000        0.0000        0.0000        0.0000        0.0000        0.0000        0.0000        0.0000        0.0000
        0.0000       24.6031       19.3132       13.6393       15.8909       21.5662       17.4723       12.9517       12.9985        8.8057        7.2614        4.1304        3.3078        3.6329        2.8209        1.5041        1.3027        1.4613        0.9405        0.4419        0.3687        0.3247        0.3098        0.6529        0.6751        0.9626        0.4182        0.0929        0.0533        0.0291        0.0209        0.0000        0.0000        0.0000        0.0000        0.0000        0.0408        0.0957        0.0000        0.0000        0.0000        0.0213        0.0000        0.0000        0.0000        0.0000        0.0000        0.0000        0.0000        0.0000        0.0000        0.0000        0.0000        0.0000        0.0000        0.0225        0.0240        0.0352        0.0358        0.0271        0.0301        0.0391        0.0542        0.0841        0.1015        0.1277        0.1625        0.1842        0.2495        0.2277        0.2444        0.3075        0.2696        0.3765        0.9193        1.9170        1.9130        1.9861        2.2022        0.8952        0.7448        1.5753        1.5954        1.3297        2.0460        2.1550        2.7698        3.8198        5.3059        4.4672        4.6390        6.6677        6.5722        7.3853        9.0462        6.0278        6.5387        5.1503        4.9282        4.7003        6.2986        3.9698        3.0395        5.3413        3.1011        2.2769        2.4605        1.8405        1.9796        2.0507        1.8270        1.6306        2.2688        3.1594        2.2558        5.9266        5.5258        4.9591        4.8951        3.6938        3.7657        3.7057        4.0278       18.4139       24.5747      112.0120       45.4745        7.6137        8.2641       24.4071       26.4337        6.0726        5.9891       32.2539       34.7758        8.0874        7.2696        7.0286        7.4572        6.3004        6.7269        7.4036        9.1397       11.8279       13.7878       17.5478       22.2349       12.7678       18.9628       17.3165       14.6646       16.5123       20.2711       22.8789       23.3220       17.4456       18.5166       20.0470       21.3718       21.6307       21.9450       22.2543       23.4496       28.0637       28.1559       31.7871       35.3863       41.7241       41.1616       47.4264       43.8233       65.7186       65.7709       63.0360       51.4680       44.4065       43.7339       41.3543       40.8422       46.6376       52.7767       37.0948       36.6105       32.3370       30.8920       47.4938        0.0000        0.0000        0.0000        0.0000        0.0000       72.4602       76.9679       96.2719      103.3395      111.8227      115.0729      117.7057      107.7873      104.7265      105.3711      104.8298      102.9235      104.2532        0.0000        0.0000        0.0000        0.0000        0.0000        0.0000        0.0000        0.0000        0.0000        0.0000        0.0000        0.0000        0.0000        0.0000        0.0000        0.0000        0.0000        0.0000        0.0000        0.0000        0.0000        0.0000        0.0000        0.0000        0.0000        0.0000        0.0000        0.0000        0.0000        0.0000        0.0000        0.0000        0.0000        0.0000        0.0000        0.0000        0.0000        0.0000        0.0000        0.0000        0.0000        0.0000        0.0000        0.0000        0.0000
       29.7111       27.5190       21.7462       24.1953       29.6910       28.4867       19.7932       15.6022       10.3282        9.1140        4.4322        2.2886        2.1313        3.1537        1.5968        0.5271        1.4483        1.9116        1.7167        0.6201        0.1458        0.1371        0.1558        0.3881        0.4293        0.4057        0.3176        0.0725        0.0440        0.0279        0.0240        0.0000        0.0000        0.0000        0.0000        0.0000        0.0000        0.0000        0.0000        0.0000        0.0000        0.0000        0.0000        0.0000        0.0000        0.0000        0.0000        0.0000        0.0000        0.0000        0.0000        0.0000        0.0000        0.0000        0.0000        0.0128        0.0238        0.0320        0.0287        7.8230       23.4073        0.0412        0.0571        0.0893        0.1078        0.1369        0.1776        0.2285        0.3256        0.3091        0.2480        0.2545        0.2641        0.9613        0.9515        1.0445        2.1241        2.3382        3.1253        3.2412        3.0872        2.3913        3.1700        2.8552        2.1285        1.7225        2.2519        3.0094        3.3266        3.7359        3.3002        3.8463        6.8671        7.3775        6.5418        5.6523        4.8734        5.1134        5.4362        5.2047        5.4584        5.8700        5.4836        6.3827        3.9484        3.5752        3.3455        4.7128       28.0631        2.7484        2.6649        2.0878        2.0107        1.3913        1.5651        1.9052        1.8982        2.7543        3.9387        3.6208        3.7567        5.1885        5.0065        6.7137        7.9259       15.3055       13.4626       22.8718       27.5454       10.2243        7.5851        8.0437        9.9325       24.3876       30.8700        7.4676        8.1533        9.6193       11.6555        9.3103       67.0856        7.9226        8.9492       11.0502       14.2332       17.8553       15.2367       14.0197       14.6180       15.2034       14.9116       16.3501       21.9673       25.5971       26.9475       21.2911       17.8458       23.3992       21.9793       19.8099       20.0647       22.5644       26.4419       32.3696       34.1841       40.0907       40.0105       45.5430       48.3909       51.8566       52.8083       67.3100       68.7279       69.9569       53.4492       43.9318       42.4718       42.3108       42.1421       34.2391       33.8435       32.8863       35.2235       43.3449       59.9455        0.0000        0.0000        0.0000        0.0000        0.0000        0.0000       85.1101       86.3879       87.4101       92.1061       95.2143       94.2175       97.5366      106.8816      107.4562      110.0171        0.0000        0.0000        0.0000        0.0000        0.0000        0.0000        0.0000        0.0000        0.0000        0.0000        0.0000        0.0000        0.0000        0.0000        0.0000        0.0000        0.0000        0.0000        0.0000        0.0000        0.0000        0.0000        0.0000        0.0000        0.0000        0.0000        0.0000        0.0000        0.0000        0.0000        0.0000        0.0000        0.0000        0.0000        0.0000        0.0000        0.0000        0.0000        0.0000        0.0000        0.0000        0.0000        0.0000        0.0000        0.0000        0.0000        0.0000        0.0000
       26.0627       18.4286       22.4390       33.3700       38.7084       37.9979       30.9761       15.8568        8.7162        6.6688        7.0373        5.0526        5.7920        3.4833        2.7090        1.0208        1.4971        1.5513        1.5094        0.9291        0.3395        0.1755        0.1717        0.4486        0.5106        0.4073        0.3359        0.0837        0.0604        0.0483        0.0467        0.0000        0.0000        0.0000        0.0000        0.0000        0.0000        0.0000        0.0000        0.0000        0.0000        0.0000        0.0000        0.0000        0.0000        0.0000        0.0000        0.0000        0.0000        0.0000        0.0000        0.0000        0.0000        0.0000        0.0077        0.0290        0.0162        0.0230        0.0320        0.1511        0.0397        0.0522        0.0704        0.1122        0.1769        0.3807        1.1790        2.3864        1.2615        1.4652        2.0166        2.4908        3.3180        4.4939        5.2070        3.7223        3.5510        3.9633        2.2866        0.7731        0.6265        1.0156        1.3480        0.8861        0.7408        0.7804        1.2440        2.4711        2.3685        1.6927        2.3575        2.6562        3.8642        3.7640        3.9894        4.2899        4.1126        5.0267        5.2581        4.7486        6.1241        5.7595        5.7989        7.3679        6.9152        5.2135        4.9306        7.0338       21.2530       13.9370        3.1017        1.7593        1.2883        1.6669        2.5366        2.8021        2.8318        3.1045        3.9815        5.2356        4.1707       98.8245       35.8527        6.8100        8.5688        9.6808        9.8190       58.8170       68.4197       11.5479       11.0398       11.3421        9.6426       13.5819       15.8886        8.5839       10.5840        7.9843        7.4260        7.9610       34.1660       11.9013       12.1313       13.9299       18.5264       19.6235       25.6166       22.8122       18.0452       16.9960       19.0927       22.7773       30.7309       30.2057       26.5592       19.3565       16.2185       22.1745       19.3150       19.6646       22.5509       26.5934       30.4352       39.3388       36.6810       41.8653       41.1985       55.2073       60.2248       47.9432       45.3748       56.0442       67.5760       53.8962       46.2103       45.0048       46.3221       44.9617       42.0381       36.1268       37.5790       36.9569       44.1248       54.9494        0.0000        0.0000        0.0000        0.0000        0.0000        0.0000       48.6900       85.6651       80.9239       90.0013       81.5770       82.3939       97.0184       99.1935      103.7478      112.4009      119.2603        0.0000        0.0000        0.0000        0.0000        0.0000        0.0000        0.0000        0.0000        0.0000        0.0000        0.0000        0.0000        0.0000        0.0000        0.0000        0.0000        0.0000        0.0000        0.0000        0.0000        0.0000        0.0000        0.0000        0.0000        0.0000        0.0000        0.0000        0.0000        0.0000        0.0000        0.0000        0.0000        0.0000        0.0000        0.0000        0.0000        0.0000        0.0000        0.0000        0.0000        0.0000        0.0000        0.0000        0.0000        0.0000        0.0000        0.0000        0.0000
       35.8173       27.4346       49.4274       40.6128       28.7036       23.8449       18.0754       16.8291        7.1344        7.3953        7.4636        7.3278        5.2615        5.7013        4.3082        1.1633        0.9427        0.8847        1.0632        1.0408        0.7192        0.6989        0.9695        1.5006        1.3128        0.6076        0.5072        0.2351        0.1912        0.1703        0.1721        0.0509        0.0515        0.0456        0.0325        0.0000        0.0000        0.0000        0.0000        0.0000        0.0000        0.0000        0.0000        0.0000        0.0000        0.0000        0.0000        0.0000        0.0000        0.0000        0.0000        0.0000        0.0000        0.0000        0.0000        0.0055        0.0077        0.0123        0.0192        0.8309        1.1166        0.7484        1.3382        2.1688        2.6662        2.0676        2.1638        1.2291        0.5744        0.3374        0.5357        1.2423        1.9483        1.3331        0.4178        0.3756        0.3963        0.3318        1.0005        0.7299        1.0031        1.1989        0.7076        0.7432        0.3915        1.1338        1.6113        1.8984        2.0289        1.5538        1.5313        2.5981        3.2283        3.1163        4.1174        6.7496        8.0464        5.4328        5.7870        7.0557        7.8292        7.8038        8.7486       10.4904       10.0774        8.3613        8.3466        9.0639        9.3658        6.4683        4.3176        2.6181        2.4654        2.2007        2.4223        1.6337        2.1841        2.3626        4.0717        5.8541        6.8185       10.2299        6.9597        7.6685        9.2162       10.6725       11.5435       18.3134       19.1365       17.2734       16.1715       14.9467       13.9768       22.5678       24.6054       14.6184       15.6574       13.0478        8.3688        9.6575       12.2057       12.1880       13.7549       18.9333       23.0390       23.5672       26.8147       24.4175       24.3011       27.5138       28.8132       33.5458       31.4232       26.7569       24.8650       17.2148       14.9161       14.5692       14.7082       24.0337       23.4201       27.3412       31.5326       43.1586       48.4347       50.6242       53.2472       65.6293       65.0518       50.1402       47.4521       53.7773       54.2024       55.7946       56.0109       51.6463       48.8639       45.7033       47.9849       55.3127       48.7137       49.2049        0.0000        0.0000        0.0000        0.0000        0.0000        0.0000        0.0000        0.0000       45.6000       85.3946       89.4020       90.8551       96.8986       87.1800        0.0000      108.9600      140.8500      166.8600      195.3000        0.0000        0.0000        0.0000        0.0000        0.0000        0.0000        0.0000        0.0000        0.0000        0.0000        0.0000        0.0000        0.0000        0.0000        0.0000        0.0000        0.0000        0.0000        0.0000        0.0000        0.0000        0.0000        0.0000        0.0000        0.0000        0.0000        0.0000        0.0000        0.0000        0.0000        0.0000        0.0000        0.0000        0.0000        0.0000        0.0000        0.0000        0.0000        0.0000        0.0000        0.0000        0.0000        0.0000        0.0000        0.0000        0.0000        0.0000        0.0000
       51.1254       56.8869       51.1303       34.8388       29.4780       25.5639       20.8897       15.3820       14.0388       12.9418       10.6253        6.8237        5.0496        5.6049        4.6652        0.7806        0.7647        0.7279        0.7004        0.7968        0.7667        0.8445        0.9724        1.1844        1.0187        0.7522        0.5457        0.2627        0.2321        0.2203        0.2272        0.0685        0.0708        0.0633        0.0456        0.0000        0.0000        0.0000        0.0000        0.0000        0.0000        0.0000        0.0000        0.0000        0.0000        0.0000        0.0000        0.0000        0.0000        0.0000        0.0000        0.0000        0.0000        0.0000        0.0000        0.0125        0.0068        0.1157        0.3895        1.4507        1.0977        0.6490        0.7759        1.4647        1.6040        1.3637        0.7471        0.3432        0.7207        1.1720        1.9800        2.1012        1.4859        1.8237        1.5409        0.9882        0.9510        1.0439        0.9137        1.7648        1.3040        1.6146        2.0053        1.6096        1.4671        2.4462        2.5555        3.6843        4.0483        5.8775        5.1221        3.1670        4.5252        5.2222        7.1772        9.5214        7.3769        6.2441        8.4481        8.9315        9.0818        8.7905        8.8327       10.9472        9.9376        9.8051       10.0166        7.9615        8.5016        7.3701        6.3518        2.9408        2.3872        2.4912        2.5014        1.5174        1.7963        3.2227        4.9430        4.3548        4.8449        5.7963        5.1447        8.1317        9.5616       11.2558       13.1311       19.1528       22.3758       23.3012       18.8671       16.1581       15.9719       24.1084       17.0973       16.2573       16.3677       15.3287       12.9199       12.7738       12.5305       14.5885       19.6973       20.2202       25.2154       31.6119       34.4907       25.5123       26.8480       33.8295       36.6149       36.3336       32.5264       26.6987       23.5774       19.6723       17.4957       14.6870       13.8088       20.2779       23.8089       29.3345       30.3874       45.0724       61.9056       70.4007       64.1832       64.4347       55.7340       48.6997       49.1842       55.1670       59.4198       56.3969       58.3246       58.4274       51.3668       53.1303       51.2554        0.0000        0.0000        0.0000        0.0000        0.0000        0.0000        0.0000        0.0000        0.0000        0.0000        0.0000       51.1500       88.4801       84.7291       84.7038        0.0000        0.0000        0.0000        0.0000        0.0000        0.0000        0.0000        0.0000        0.0000        0.0000        0.0000        0.0000        0.0000        0.0000        0.0000        0.0000        0.0000        0.0000        0.0000        0.0000        0.0000        0.0000        0.0000        0.0000        0.0000        0.0000        0.0000        0.0000        0.0000        0.0000        0.0000        0.0000        0.0000        0.0000        0.0000        0.0000        0.0000        0.0000        0.0000        0.0000        0.0000        0.0000        0.0000        0.0000        0.0000        0.0000        0.0000        0.0000        0.0000        0.0000        0.0000        0.0000        0.0000        0.0000        0.0000
        0.0000        0.0000       60.1328       39.8685        0.0000       29.3095       18.5103       15.4501       18.2190       14.0659        7.3533        3.9693        2.1357        4.9993        3.8025        0.7982        0.7951        0.7731        0.7809        0.8672        1.1268        1.0054        0.9926        0.8930        0.7666        0.6818        0.6028        0.3007        0.2845        0.2838        0.2990        0.0914        0.0963        0.0880        0.0663        0.0000        0.0000        0.0000        0.0000        0.0000        0.0000        0.0000        0.0000        0.0000        0.0000        0.0000        0.0000        0.0000        0.0000        0.0000        0.0000        0.0000        0.0000        0.0000        0.0000        0.0043        0.0062        0.0769        0.3167        1.4550        1.2047        1.2933        2.2623        3.2330        2.6675        1.9077        1.5193        0.8823        0.9353        0.7314        1.3149        1.1588        1.8755        0.8426        0.7079        1.7524        1.8595        3.0711        5.2827        4.5117        3.1792        1.7433        1.0495        0.4311        0.4611        1.6125        2.8692        3.5267        4.0109        4.2964        4.7771        3.9846        3.9467        4.7801        6.1816        7.3448       11.2004        8.2727        8.1986        8.2455        6.6720        7.4407        9.6554       12.7061       11.6179       10.5024       10.6257        9.6925       13.4489       10.3206        7.9895        6.6191        7.1796        6.7271        3.5365        2.3375        1.9109        1.4692        3.3187        6.5350        5.9547        6.5432        6.3553       10.1510       10.7818       13.5685       14.4435       18.1260       20.8013       22.9509       21.8034       18.5389       43.4388       17.9805       18.5621       16.6433       16.1737       16.4946       16.2895       13.9025       14.8170       17.1128       20.6238       20.9994       29.5931       36.5582       38.1778       32.8285       31.4965       37.6834       36.2379       35.3507       29.8460       23.9938       19.4138       18.5367       17.8048       16.5453       16.9162       26.6413       27.3616       30.4955       35.3135       39.7173       44.6595       59.6063       67.4072       50.4340       48.1115       52.4772       55.1189       60.3923       60.8070       58.0326       59.7217       59.0305       57.3792       51.9961       51.9518       39.8787        0.0000        0.0000       59.1332        0.0000        0.0000        0.0000        0.0000        0.0000        0.0000       48.6600       52.2600       80.3136        0.0000        0.0000        0.0000        0.0000        0.0000        0.0000        0.0000        0.0000        0.0000        0.0000        0.0000        0.0000        0.0000        0.0000        0.0000        0.0000        0.0000        0.0000        0.0000        0.0000        0.0000        0.0000        0.0000        0.0000        0.0000        0.0000        0.0000        0.0000        0.0000        0.0000        0.0000        0.0000        0.0000        0.0000        0.0000        0.0000        0.0000        0.0000        0.0000        0.0000        0.0000        0.0000        0.0000        0.0000        0.0000        0.0000        0.0000        0.0000        0.0000        0.0000        0.0000        0.0000        0.0000        0.0000        0.0000        0.0000        0.0000
        0.0000        0.0000        0.0000        0.0000        0.0000       23.6233       19.9614       12.1353       12.6631       11.6617        5.1535        3.4630        4.6475        5.2166        3.6819        0.9560        0.8767        0.8020        0.7590        0.9572        0.9812        0.9245        0.8974        0.7649        0.6944        0.6900        0.6813        0.3680        0.3496        0.3602        0.4540        0.1351        0.1263        0.1186        0.0946        0.0000        0.0000        0.0000        0.0000        0.0116        0.0078        0.0000        0.0000        0.0000        0.0000        0.0000        0.0000        0.0677        0.4238        0.2768        0.3390        0.4109        0.2560        0.5626        1.0445        0.6630        0.9056        0.4675        0.4224        1.5001        2.1749        2.5447        2.4048        3.4663        5.5599        5.2740        1.9052        0.7286        0.4686        1.1656        3.0088        2.5651        3.3186        3.8899        3.0090        2.3306        2.5790        3.1204        3.2022        1.9901        1.5186        1.1282        1.4089        1.8174        1.7222        1.6983        1.6326        4.6629        5.1516        5.1423        6.5137        4.4464        3.3771        3.8951        5.1558        4.2086        5.9265        8.0307        9.1081        7.1383        6.1187        7.1464        7.1456        8.8953        9.1241        9.8857       11.2751        9.5280       11.7169       13.5502       10.6649        9.0522        9.0687        8.8364        8.0509        5.9888        4.4473        4.6387        3.9338        3.1706        2.2520        2.5596        2.8130        7.6443        9.9689       11.2787       13.2403       17.4703       19.9557       20.9360       21.1792       20.3488       20.4493       19.5878       18.8542       14.6005       14.3954       14.2360       17.0439       19.3283       25.2123       23.4517       21.8714       25.4622       26.9858       30.8948       40.2330       34.3204       33.5760       34.2250       34.1839       27.9936       28.4147       24.4924       24.5398       19.0779       17.5276       17.7024       20.1308       29.0123       31.7308       34.8279       38.2321       40.6699       42.4030       53.4419       50.6348       48.3287       52.7252       54.3159       60.5028       73.1294       64.9220       60.0931       59.9275       55.6383       55.2089       45.7910       40.8031       36.1350       46.0963       37.9183       39.2206       39.0255        0.0000        0.0000        0.0000        0.0000       44.2200       47.7600       50.0100       70.9811        0.0000        0.0000        0.0000        0.0000        0.0000        0.0000        0.0000        0.0000        0.0000        0.0000        0.0000        0.0000        0.0000        0.0000        0.0000        0.0000        0.0000        0.0000        0.0000        0.0000        0.0000        0.0000        0.0000        0.0000        0.0000        0.0000        0.0000        0.0000        0.0000        0.0000        0.0000        0.0000        0.0000        0.0000        0.0000        0.0000        0.0000        0.0000        0.0000        0.0000        0.0000        0.0000        0.0000        0.0000        0.0000        0.0000        0.0000        0.0000        0.0000        0.0000        0.0000        0.0000        0.0000        0.0000        0.0000        0.0000        0.0000
        0.0000        0.0000        0.0000        0.0000        0.0000       37.6965       25.6963       16.7852       25.8841       13.8561       13.4193        7.0249        8.2320        5.3741        4.1265        1.0536        1.0524        0.6954        0.6327        0.8190        0.8412        0.7963        0.8092        0.6831        0.6070        0.5850        0.5816        0.4550        0.4668        0.5165        0.7788        0.3790        0.1309        0.1245        0.1025        0.3415        0.2415        0.2071        0.1292        0.0000        0.0000        0.0000        0.0000        0.0000        0.0511        0.0000        0.0118        0.1446        0.2777        0.5195        2.5837        2.4666        2.6955        3.4328        5.7731        5.0791        4.9907        2.0869        1.3140        0.5941        0.8763        0.5991        2.1142        3.7224        6.8804        6.7457        5.4804        3.0234        2.3253        1.8754        2.4817        4.7993        5.4555        4.7764        3.4551        3.8039        2.3821        2.8227        1.9017        1.6693        1.5667        2.0464        2.3165        2.5051        2.1068        1.7063        1.9115        3.6173        3.5708        4.6403        5.4853        3.1757        3.2631        4.8367        5.7629        4.0667        3.2549        2.9671        3.4134        3.6205        3.4707        5.1682        5.0216       10.0915        6.2293        7.0317        9.2774        8.8237        9.0344       10.1366        9.8875       13.2443       15.7096       13.2570       11.3388        5.3554        3.4610        3.5657        3.0395        2.2011        2.0872        3.8565        3.8280        6.4770        8.9215        8.7224       10.7704       15.7654       18.0172       18.7839       36.7044       16.3397       17.3490       17.4609       17.0461       14.1515       14.7871       14.2663       14.7292       17.0113       17.5642       23.9574       24.1222       24.8106       27.5465       26.0293       30.2630       25.3457       24.8370       25.2136       21.8277       23.5457       24.8064       24.6347       23.3843       27.7361       22.9091       26.1692       27.5016       33.0652       37.2354       41.6362       40.9296       40.3194       44.1717       49.9216       50.8891       53.3997       54.0454       57.6407       64.4749       82.8211       78.2304       68.4979       63.2235       56.2659       53.9532       46.1277       42.1665       35.5452       39.2595       37.7569       37.9828       38.7553        0.0000        0.0000        0.0000       61.0194       64.8762       59.1571       60.0387       64.2603       71.1290        0.0000        0.0000        0.0000        0.0000        0.0000        0.0000        0.0000        0.0000        0.0000        0.0000        0.0000        0.0000        0.0000        0.0000        0.0000        0.0000        0.0000        0.0000        0.0000        0.0000        0.0000        0.0000        0.0000        0.0000        0.0000        0.0000        0.0000        0.0000        0.0000        0.0000        0.0000        0.0000        0.0000        0.0000        0.0000        0.0000        0.0000        0.0000        0.0000        0.0000        0.0000        0.0000        0.0000        0.0000        0.0000        0.0000        0.0000        0.0000        0.0000        0.0000        0.0000        0.0000        0.0000        0.0000        0.0000        0.0000
        0.0000        0.0000        0.0000        0.0000        0.0000       33.8239       33.0392       32.1723       21.7199       15.8421       29.7547       14.3342        8.1702        8.4245        4.0641        0.7878        0.6294        1.0115        0.8565        0.8695        0.8551        0.8384        0.8049        0.6261        0.5982        0.6030        0.6383        0.5065        0.5344        0.5716        0.6200        0.1447        0.1554        0.1490        0.2200        0.4909        0.3590        0.2758        0.1640        0.0000        0.0198        0.0950        0.0357        0.0000        0.0235        0.0510        0.0546        0.1960        3.4247        3.6089        3.2385        4.0776        4.2449        4.0254        3.6144        3.1024        3.7438        1.9135        0.9242        0.8114        0.7057        0.7371        0.5804        1.5786        1.6733        1.9680        2.1732        1.7341        1.2107        1.8402        1.6459        2.7880        3.3634        2.4424        3.9515        5.2113        4.4923        4.8031        2.6058        0.8872        0.3610        0.6047        0.4407        0.4639        1.4028        2.2224        3.7630        6.6600        7.1173        5.2487        5.3857        3.2110        4.9540        5.3415        4.2875        5.8555        4.1191        3.8360        4.4743        4.8661        3.6697        5.4960        5.0937        6.6788        7.4694        9.7811       10.2660        7.1618        8.2856       10.8397       11.6622       13.5319       16.0165       32.3341       25.2315       19.1805        8.1527        5.8733        5.4738        6.5119        3.3974        3.5404        5.8824        8.1270        9.6508       10.7942       15.9147       21.0403       25.5600       59.7704       67.7542       17.8608       20.3968       22.7254       18.3355       14.4827       14.6766       14.7658       15.0449       18.9243       20.2014       21.1179       20.2164       20.3697       24.1623       22.8806       30.0379       30.1169       23.2626       25.3422       20.5259       22.9493       26.5060       23.4879       21.9809       24.4995       24.8580       25.7928       29.2555       40.8215       44.4447       43.2676       43.2680       47.1299       49.8285       52.7289       54.3005       59.3358       60.2594       59.2962       62.1183       69.4871       72.4624       75.4685       67.3619       55.2739       57.6117       52.3087       45.7952       39.9673       37.7282       35.8092       40.3202       37.0041        0.0000        0.0000       59.1475       58.1392       55.8241       54.8993       57.7044       59.9457       61.5950       71.4071       84.0070       97.3662       89.2984       85.4758        0.0000        0.0000        0.0000        0.0000        0.0000        0.0000        0.0000        0.0000        0.0000        0.0000        0.0000        0.0000        0.0000        0.0000        0.0000        0.0000        0.0000        0.0000        0.0000        0.0000        0.0000        0.0000        0.0000        0.0000        0.0000        0.0000        0.0000        0.0000        0.0000        0.0000        0.0000        0.0000        0.0000        0.0000        0.0000        0.0000        0.0000        0.0000        0.0000        0.0000        0.0000        0.0000        0.0000        0.0000        0.0000        0.0000        0.0000        0.0000        0.0000        0.0000        0.0000
        0.0000        0.0000        0.0000        0.0000       22.9094       22.7598       37.5039       33.8096       53.9283       67.2348       45.3755       27.5209       21.1521       19.2138       17.2897        1.4811        0.9835        0.7944        0.9027        1.3424        1.7828        2.0403        0.8326        0.6451        0.6170        0.6292        0.6805        0.5486        0.5882        0.6342        0.6900        0.1614        0.1727        0.1668        0.1429        0.4856        0.3839        0.2952        0.2203        0.0000        0.0079        0.3341        0.0950        0.0000        0.0377        0.1216        0.5377        3.1595        3.6581        4.2887        6.6382        7.7734        6.1398        5.9786        5.0473        3.5007        2.5374        2.4630        0.3476        0.7503        1.4107        1.9819        1.3051        1.0782        1.8707        3.1420        2.3426        2.3763        1.4094        1.5839        3.8426        8.1214        5.5761        4.5531        4.9360        6.1068        7.1477        4.3630        4.4626        2.2874        0.8876        0.6168        2.3412        2.1137        1.4489        3.7792        5.7332        5.6047        3.1748        3.6630        4.6045        3.9621        5.0586        3.7697        3.8173        4.0531        1.1542        1.9292        2.4836        2.3810        3.6163        7.4688        3.9425        5.5841        6.8231        8.6129        8.2688        6.3044        6.8439        8.1218       12.3823       14.7628       14.4793       14.9985       16.0136       12.1103        9.3847        5.4188        5.3881        6.0469        5.9176        5.3089        4.0531        8.6350        8.8736       18.0468       30.3828       44.9003       29.9337       26.0159       23.7705       22.5545       21.7784       21.7972       22.0378       15.9696       17.3546       21.5581       22.3846       22.8169       21.9816       22.5490       20.0156       20.0369       19.8537       20.6237       33.6542       28.4519       26.2262       23.0751       25.3795       26.6306       25.4812       19.9162       19.6242       23.9659       25.7765       26.7704       31.3294       40.3614       44.9119       44.6181       45.6148       54.5390       55.4408       58.0478       65.9576       64.7765       60.6866       62.2508       59.6948       60.6238       62.9788       61.2747       58.8406       56.3883       50.4554       49.4072       45.7902       39.5886       39.3641       35.7354       36.3546       35.6150        0.0000       39.7300       45.2928       53.6282       60.1698       63.6426       58.2089       57.8237       62.3538       66.8065       72.3823       74.1660       72.1529       72.9197       93.3300        0.0000        0.0000        0.0000        0.0000        0.0000        0.0000        0.0000        0.0000        0.0000        0.0000        0.0000        0.0000        0.0000        0.0000        0.0000        0.0000        0.0000        0.0000        0.0000        0.0000        0.0000        0.0000        0.0000        0.0000        0.0000        0.0000        0.0000        0.0000        0.0000        0.0000        0.0000        0.0000        0.0000        0.0000        0.0000        0.0000        0.0000        0.0000        0.0000        0.0000        0.0000        0.0000        0.0000        0.0000        0.0000        0.0000        0.0000        0.0000        0.0000        0.0000
        0.0000        0.0000        0.0000        0.0000       27.1470       29.3674       33.2121       45.3484       54.0068       51.3979       38.2204       24.2670       28.4477       35.5847       30.6200        4.0101        3.1761        2.5946        2.1999        1.7807        2.1322        1.5451        1.0353        0.7309        0.6278        0.6451        0.7072        0.5877        0.6469        0.6881        0.7337        0.1712        0.1834        1.0718        0.4347        0.5453        0.4624        0.3638        0.6998        0.0000        0.0000        0.0000        0.0000        0.0141        0.0485        0.0864        0.9947        5.3243        7.1026        8.7350        8.2388        5.0340        2.0664        2.1693        1.7984        3.6155        2.4334        1.5294        0.7526        3.0034        3.5758        4.5947        7.2544        5.3681        6.7785        6.6592        5.9221        3.5786        3.2962        3.8567        3.8610        5.2113        4.9016        3.5833        3.9237        5.2455        3.4945        3.5475        3.5248        3.4546        2.0018        2.4528        2.4426        2.5226        2.2183        2.3845        3.2154        4.0501        3.4939        1.3411        2.0259        1.2973        1.5965        2.7121        5.2909        4.1200        4.3017        5.6071        4.9890        4.1374        3.6858        5.2440        4.2007        7.3734        8.1806       15.7202       18.5924       10.5551        9.9295       10.6523       11.5108       15.1086       15.0468       14.9371       14.3165        7.6535        6.4197       11.7283        7.5805        9.1147        5.4599        3.7403        3.8493       13.6719       11.0098       10.8468       16.3593       22.1873       25.5546       27.0438       29.5353       28.9247       26.0196       28.1471       27.7590       23.3246       22.8874       24.5782       24.9892       26.6321       25.2108       26.0925       22.6895       17.6584       19.7104       19.3568       18.4073       22.0563       19.4141       18.7739       23.9015       27.4920       24.0002       22.8555       22.0684       24.8852       27.1753       29.8282       35.5680       40.0532       42.4869       45.4105       48.1706       51.1613       56.6768       60.3288       63.5408       63.1718       63.6217       57.7284       53.5143       52.8619       58.2197       62.8138       60.1389       56.2953       55.4473       54.3629       50.4288       44.0104       37.6054       33.3508       33.4920       32.4933       32.3055       38.9222       45.2375       51.7916       56.3649       55.0180       54.6752       56.1107       61.5301       66.5646       69.7375       68.7436       71.0215       73.6354       87.2851        0.0000        0.0000        0.0000        0.0000        0.0000        0.0000        0.0000        0.0000        0.0000        0.0000        0.0000        0.0000        0.0000        0.0000        0.0000        0.0000        0.0000        0.0000        0.0000        0.0000        0.0000        0.0000        0.0000        0.0000        0.0000        0.0000        0.0000        0.0000        0.0000        0.0000        0.0000        0.0000        0.0000        0.0000        0.0000        0.0000        0.0000        0.0000        0.0000        0.0000        0.0000        0.0000        0.0000        0.0000        0.0000        0.0000        0.0000        0.0000        0.0000        0.0000
        0.0000        0.0000        0.0000        0.0000       55.7524       46.7269       72.2946       64.0226       48.8139       52.1045       56.9683       56.2257       58.8483       63.0198       54.4561       25.9013       23.4734       31.2151       26.0736       14.2912       14.6407       12.8436        9.0672        4.3046        4.5479        3.1253        0.7234        0.5862        0.6344        0.6898        0.7437        0.1171        0.1367        0.1222        0.1239        0.1014        0.0443        0.0402        0.0349        0.1308        0.2746        0.6198        1.3614        3.5483        3.8970        7.9503       13.2296        8.4642        6.2959        3.6956        1.4735        1.4036        1.0376        0.8984        1.8505        2.8384        2.1525        1.2058        2.9677        3.7830        5.5487        4.8346        6.3297        9.8182        6.4939        5.3390        5.8456        5.5706        5.4159        5.5882        5.4808        3.7229        2.4139        2.7205        4.2253        2.0876        3.9822        3.8622        3.0613        4.2226        2.7195        1.6836        1.5686        2.2551        2.3474        2.9548        3.1646        3.0909        0.6625        0.2607        1.0838        0.6410        1.7520        4.6620        5.2510        1.9090        0.8948        1.5602        1.8310        3.0759        4.1021        3.9966        3.5961        5.2082        8.7207        9.8702        9.3700        8.5151        9.9274       11.2558       11.7195       11.2387       10.8931       11.0936       10.6251        6.6104        6.1105        6.5774        6.5703        7.8437        5.1730        4.8549        5.5463        7.6348       19.0929       15.5549       16.9061       25.0210       28.1348       30.8106       28.1760       31.0468       33.9893       31.7337       36.2807       37.3593       36.0657       36.4417       37.0376       32.3342       47.1405       42.9517       27.5959       17.7197       18.6024       17.2596       16.7009       20.9685       20.9903       23.3241       25.9175       28.6531       27.7582       28.0244       27.1510       29.7973       34.4115       38.3796       40.7870       39.9216       40.3139       42.5365       43.8823       46.6414       47.5943       47.5989       46.7810       54.1531       61.5742       59.2263       49.3554       59.5020       64.1263       65.2276       64.3447       60.1462       65.0632       61.9160       51.8522       46.7746       36.7764       33.8480       35.2386       37.3305       39.0095       41.3946       48.9440       54.1282       56.1479       56.3103       63.2759       55.0292       56.7204       59.9013       64.0052       56.7633       63.2200       75.5008       83.0457        0.0000        0.0000        0.0000        0.0000        0.0000        0.0000        0.0000        0.0000        0.0000        0.0000        0.0000        0.0000        0.0000        0.0000        0.0000        0.0000        0.0000        0.0000        0.0000        0.0000        0.0000        0.0000        0.0000        0.0000        0.0000        0.0000        0.0000        0.0000        0.0000        0.0000        0.0000        0.0000        0.0000        0.0000        0.0000        0.0000        0.0000        0.0000        0.0000        0.0000        0.0000        0.0000        0.0000        0.0000        0.0000        0.0000        0.0000        0.0000        0.0000        0.0000
        0.0000        0.0000        0.0000        0.0000        0.0000        0.0000        0.0000        0.0000       40.8072       42.6624       46.8096       38.2280       46.0354       71.7670       94.8082       49.4436       47.9824       45.6068       33.5550       20.3378       29.7374       20.2496       16.0330        8.8513        7.2008        4.3434        2.9244        3.4399        4.9690        0.7950        0.8108        0.1671        0.2026        0.5042        1.5907        0.9272        0.3853        0.4701        0.0790        0.5766        2.2779        2.4813        5.2449        7.5172        4.5941        1.2740        0.9553        2.1532        3.2526        5.1234        4.8031        6.2265        5.7072        4.2491        0.5736        4.2959        5.3456        5.7026        9.4921        5.4539        6.1051        7.2226        7.9708       10.1214        6.9200        6.4803       10.2067       12.1453       10.3088        8.8798        6.9170        8.2577        6.8910        4.0771        3.2941        4.7636        3.0778        4.1652        3.7210        3.0388        2.4260        2.0458        2.0635        1.6467        3.0867        3.6091        3.0514        3.4671        1.8185        2.0009        2.4492        2.0513        4.2651        4.8767        3.0250        1.4510        1.4124        1.4150        1.1194        5.6596        8.3541        8.3847        5.8821        7.9190        9.3618       12.7403       15.6910       12.6565       13.8129       12.0511       12.9719       13.4096       12.6161       10.1932       11.8177        7.2173        6.5804       10.1334       13.0570       10.0008        6.7117        7.4007        6.7491        8.9812       13.1867       12.1736       14.7288       23.7962       30.5246       26.9948       28.4190       30.7113       29.8487       35.1705       35.9367       34.0108       34.8606       42.1712       48.9708       39.0277       52.7513       46.8038       42.6544       25.4038       20.3023       18.4773       19.4653       22.3138       23.5091       28.8445       31.9213       33.5506       30.0456       29.3687       30.7797       31.3352       35.1321       37.5318       41.3525       37.9442       42.5306       42.2698       45.8563       42.6280       42.8438       39.7813       43.5776       59.0540       52.8837       49.7599       51.4273       60.6617       64.4509       70.4237       69.7652       67.8502       66.7325       54.9097       52.0674       39.0220       34.1940       34.0967       37.5924       39.4504       42.5384       50.0516       50.0362       46.8887       54.0998       58.2302       60.0508       52.7246       58.1702       62.4771       67.5744       58.6127       65.8973        0.0000        0.0000        0.0000        0.0000        0.0000        0.0000        0.0000        0.0000        0.0000        0.0000        0.0000        0.0000        0.0000        0.0000        0.0000        0.0000        0.0000        0.0000        0.0000        0.0000        0.0000        0.0000        0.0000        0.0000        0.0000        0.0000        0.0000        0.0000        0.0000        0.0000        0.0000        0.0000        0.0000        0.0000        0.0000        0.0000        0.0000        0.0000        0.0000        0.0000        0.0000        0.0000        0.0000        0.0000        0.0000        0.0000        0.0000        0.0000        0.0000        0.0000        0.0000        0.0000
        0.0000        0.0000        0.0000        0.0000        0.0000        0.0000        0.0000        0.0000        0.0000        0.0000       22.4070       25.0813       47.7293       49.0640       49.8090       30.8304       24.3622       23.1228       21.2169       14.4582       21.5919       30.3196       27.7356       15.3655       13.7172        7.4997        3.9057        2.8244        3.4859        2.9030        3.8011        4.0763        3.3799        3.8804        5.2776        7.4972       10.6033        9.6196        9.9570       12.0635       11.4097       10.9704        9.3382        6.1144        1.6810        2.0235        1.1561        3.8015        1.5025        1.3568        0.8406        1.7405        2.4910        3.2645        2.0772        1.5482        3.5678        7.4637        5.5419        6.1972        7.3840       10.5185        6.2757        7.8907        7.4103        8.9060       10.1210       15.0034       15.2075       15.4766        9.7541        6.2408        5.3836        7.2614        5.9042        6.3982        5.1898        6.1494        4.0754        3.6847        5.4335        5.5864        6.1622        2.1907        2.4764        3.4611        4.3661        3.8218        4.5087        4.7931        5.9402        4.8772        7.3630        7.6420        7.4292        2.9985        2.9043        3.8656        2.9913        7.3252        9.3775        7.9365        6.9993       10.8660       12.8254       13.2731       16.2287       17.7229       15.7337       19.0474       18.9019       19.8133       16.0982       13.3313       15.4932        7.6467        7.3051        9.6544       13.8144        9.7751        9.1676       12.8368       11.8022       15.2725       10.6021       11.5946       12.5196       22.0016       27.7344       35.9045       32.3747       28.8114       28.7699       28.2106       35.8525       31.1985       39.6735       43.5196       53.0850       52.5691       57.1695       54.9206       45.8450       24.6657       22.9923       22.8405       23.6913       26.8109       25.4923       28.9730       28.9368       29.5213       28.5180       27.2419       29.3481       32.8370       34.2113       36.1621       35.8718       36.5036       38.2137       38.0723       38.8618       40.6870       37.9089       41.4702       46.5092       64.3703       59.5088       51.7277       52.4159       62.9911       68.0080       74.6760       75.8172       66.9307       57.7214       51.7150       42.3271       34.9450       32.7103       41.3257       35.8403       39.6956      140.3204       45.9273       43.6417       48.3806       55.0408       58.7819       61.5002       58.8006       61.4313       75.0508        0.0000        0.0000        0.0000        0.0000        0.0000        0.0000        0.0000        0.0000        0.0000        0.0000        0.0000        0.0000        0.0000        0.0000        0.0000        0.0000        0.0000        0.0000        0.0000        0.0000        0.0000        0.0000        0.0000        0.0000        0.0000        0.0000        0.0000        0.0000        0.0000        0.0000        0.0000        0.0000        0.0000        0.0000        0.0000        0.0000        0.0000        0.0000        0.0000        0.0000        0.0000        0.0000        0.0000        0.0000        0.0000        0.0000        0.0000        0.0000        0.0000        0.0000        0.0000        0.0000        0.0000        0.0000        0.0000
        0.0000        0.0000        0.0000        0.0000        0.0000        0.0000        0.0000        0.0000        0.0000        0.0000       24.4884       20.4120       20.2349       33.1673       42.2118       31.4833       26.5208       27.4119       23.3134       11.1122       12.0649       15.8066       16.7300       14.7057       21.1820       14.9547        5.8401        8.0999        8.6428        6.5160        6.1879        5.7754        5.5961        5.6629        4.7987        8.2467        7.0754        3.8856        3.0104        3.8417        6.1339        4.9357        2.1896        1.0501        0.7846        0.6371        1.0740        3.1744        3.3844        2.4521        2.0566        0.6615        2.6973        6.1683        4.2537        5.2690        7.3740        8.6809       10.8220       12.6073       11.9049       13.3269        8.9583       10.8598        9.7162        8.1238        9.1836       10.9493       16.4455       14.8502       12.3333       11.8562       11.1336        9.9742        7.4132        8.1457        8.7300        6.5418        5.7069        5.7608        6.1701        6.3528        6.2575        3.3109        2.4864        4.0207        3.0230        4.3751        8.3070        7.9549       13.1941        9.8611        6.4136        7.8745        8.2224        6.6269        4.3114        6.3074        7.1641        9.6558        8.1747        8.2893       11.9058       11.2671       15.7456       18.6616       19.4474       16.3106       16.1848       20.9069       23.0425       18.8497       13.9675       13.8740       13.6444        8.7340        8.8866        9.4589       11.2971       18.7157       14.1973       11.5783        9.7938       14.2279       21.7692       15.0807       11.3494       16.2366       20.0039       29.8029       30.1754       27.3628       26.6124       29.7027       44.7760       47.3329       48.3194       53.2036       49.1460       49.5909       44.9858       61.7108       34.1837       24.5877       22.4774       19.4561       20.5151       24.7040       24.1043       25.0271       25.1705       25.8974       25.7579       25.8490       26.0350       29.4079       29.5007       30.8675       32.9106       36.0158       38.9380       40.3522       42.2393       44.1484       39.9955       50.4821       51.7776       55.2845       53.9175       51.6512       52.1497      143.2921       86.4630       69.2342       68.3873       52.7241       47.8114       41.2367       40.5241       34.0097       39.4303       39.6116       43.6112       46.8939       46.1575       42.4343       47.1971       50.5153       51.7881       69.1948       65.2897       61.4263       65.4762        0.0000        0.0000        0.0000        0.0000        0.0000        0.0000        0.0000        0.0000        0.0000        0.0000        0.0000        0.0000        0.0000        0.0000        0.0000        0.0000        0.0000        0.0000        0.0000        0.0000        0.0000        0.0000        0.0000        0.0000        0.0000        0.0000        0.0000        0.0000        0.0000        0.0000        0.0000        0.0000        0.0000        0.0000        0.0000        0.0000        0.0000        0.0000        0.0000        0.0000        0.0000        0.0000        0.0000        0.0000        0.0000        0.0000        0.0000        0.0000        0.0000        0.0000        0.0000        0.0000        0.0000        0.0000        0.0000        0.0000
        0.0000        0.0000        0.0000        0.0000        0.0000        0.0000        0.0000        0.0000        0.0000        0.0000       43.2279       26.0874       20.1130       35.6887       20.6102       19.2465       33.1712       50.1059       48.1969       35.7792       35.8714       33.0517       17.8422        7.1950       10.7001       29.6068       19.4189       20.0215       20.8069       10.0231        5.3224        6.0630       10.2652        6.3369        5.6712        4.6892        8.2934        6.0085        4.1706        2.0420        1.1923        1.1913        0.7147        1.3343        0.2509        0.0596        0.2937        0.5841        1.4579        2.6933        4.4497        3.4084        3.4264        3.5152        5.3561        4.6478        6.0116        8.4201        4.4519        4.0120        5.9882        3.0013        3.5627        2.9158        3.9295        5.3742        4.6885        8.5217       14.0356       11.4903        7.1525       10.7425       12.7695       11.4253       10.6667       10.5002       10.4239        7.5567        7.9161        6.4392        6.1649        6.5672        5.7358        4.6889        3.7341        4.5194        4.6869        6.0418        5.9804        6.7213        4.5910        3.8055        2.9304        4.8264        8.2731       10.0988        7.5315       10.5910        8.5962        7.8221        8.6501       10.4270       10.2485       11.6471       12.9696       16.3042       25.9305       18.5320       16.6030       18.6156       19.7830       21.3862       18.3668       15.5265       12.9270       10.1433       10.6738       11.3251       13.9433       20.0114       17.3575       14.2792       12.3163       12.7521       12.5938       13.4105       13.4009       14.4049       16.1639       30.4228       37.8446       37.6702       25.5981       28.0752       31.6591       47.3557       49.2829       51.8580       39.6935       39.0967       44.2935       38.2927       29.7513       23.0755       20.9291       20.2818       21.8593       21.1411       23.2877       23.4479       25.0797       22.7329       18.2468       18.8098       20.5352       24.4278       22.4507       23.2711       27.5075       30.2650       36.1470       42.3319       43.6033       44.8491       39.7969       47.9515       52.0376       51.2658       56.6491       53.8693       48.1038      125.6707       87.4284       52.3472       45.4361       39.6256       34.5314       33.0158       32.4548       36.7737       34.8945       40.3929       43.0003       40.2603       42.1962       45.3070       50.9218       50.7945       57.9631       62.3058        0.0000        0.0000        0.0000        0.0000        0.0000        0.0000        0.0000        0.0000        0.0000        0.0000        0.0000        0.0000        0.0000        0.0000        0.0000        0.0000        0.0000        0.0000        0.0000        0.0000        0.0000        0.0000        0.0000        0.0000        0.0000        0.0000        0.0000        0.0000        0.0000        0.0000        0.0000        0.0000        0.0000        0.0000        0.0000        0.0000        0.0000        0.0000        0.0000        0.0000        0.0000        0.0000        0.0000        0.0000        0.0000        0.0000        0.0000        0.0000        0.0000        0.0000        0.0000        0.0000        0.0000        0.0000        0.0000        0.0000        0.0000        0.0000        0.0000
        0.0000        0.0000        0.0000        0.0000        0.0000        0.0000        0.0000        0.0000        0.0000        0.0000        0.0000       27.0354       24.9647       26.7864       16.3781        8.0250        4.5053       10.1072       31.4509       29.3215       32.6397       43.0703       32.0714       26.6643       28.8992       20.9108       14.5210       12.3534       22.1423       11.4365        7.4562        7.5517        8.8101        4.7990        3.2947        2.6840        4.7126        5.0328        2.7670        1.9953        1.5875        1.2671        3.9865        4.0570        3.2608        1.2603        1.2105        2.1258        4.4032        6.3693        6.0150        3.9068        3.2857        3.7944        4.3098        2.2851        2.8097        3.0211        2.6693        3.6586        5.6206        6.2783        9.4452       13.3066       13.4489       11.0302       13.1628       16.9564       13.7271       11.8628        9.3250       15.3976       14.4930       16.7027       19.8280       17.4982       15.0244        9.3112        8.8102        9.1338        8.9551        9.1094        6.9953        6.3793        6.3032        5.7066        5.6618        7.3284        7.0404        5.8488        5.6834        3.9890        3.1207        3.0524        4.0485        6.2018       11.6962       20.8580       18.5818       12.6096       10.0167       10.2556       12.4224       19.7506       15.9320       13.9735       18.4218       16.4470       17.9235       18.4040       18.9263       25.0466       27.8097       39.5936       16.0208       13.0793       16.0194       21.3931       19.1173       18.9836       18.2293       14.7106       14.0808       14.2461       13.6312       13.7611       16.4468       17.9659       20.6366       34.0342       28.6471       22.8194       24.4494       28.2110       46.2335       51.2835       54.4876       47.3750       37.6180       28.9896       32.0309       28.8693       25.6170       23.8549       21.8727       21.1624       18.6279       21.6732       24.7056       21.2512       22.6869       21.7608       19.2072       17.6919       20.0351       22.9693       20.4620       20.8101       27.3577       29.9277       35.3648       38.7565       43.2407       46.4908       43.6162       46.5355       45.1922       53.6879       67.9276       53.4909       49.2132       47.8714       48.6404       44.1642       38.8083       29.6511       27.5312       28.9819       31.8838       35.9028       36.9915       41.6026       40.9017       42.0112       45.2418       49.8131       55.6688       63.6662       68.6893        0.0000        0.0000        0.0000        0.0000        0.0000        0.0000        0.0000        0.0000        0.0000        0.0000        0.0000        0.0000        0.0000        0.0000        0.0000        0.0000        0.0000        0.0000        0.0000        0.0000        0.0000        0.0000        0.0000        0.0000        0.0000        0.0000        0.0000        0.0000        0.0000        0.0000        0.0000        0.0000        0.0000        0.0000        0.0000        0.0000        0.0000        0.0000        0.0000        0.0000        0.0000        0.0000        0.0000        0.0000        0.0000        0.0000        0.0000        0.0000        0.0000        0.0000        0.0000        0.0000        0.0000        0.0000        0.0000        0.0000        0.0000        0.0000        0.0000        0.0000
        0.0000        0.0000        0.0000        0.0000        0.0000        0.0000        0.0000        0.0000        0.0000        0.0000        0.0000        0.0000        0.0000        0.0000       31.8645       18.8215       10.9893        5.9068       13.5399       19.3143       25.4397       31.8902       33.8265       27.3743       24.9573       24.0530       32.1794       15.5264       13.7779       18.1076       23.1457       14.7117       10.3814        5.0699        1.5700        1.8563        2.7957        6.4089        5.8892        4.1610        2.6350        1.9078        6.3326        7.2418        2.9455        2.6323        3.9843        6.0025        3.7463        4.5222        2.6882        3.1078        5.9017        4.7835        4.3816        1.8357        2.1953        3.3070        2.1766        3.7061        5.2125        4.4494        5.0676        8.3742       14.8247       13.9920       17.8139       21.8018       21.9054       17.8646       12.4856       14.8004       14.5179       18.2038       21.2609       17.2642       11.7230       10.7225       10.5641       12.1777       13.7798        9.7222       10.3308       10.1010        8.1337        7.7620       12.0716       15.9523       14.3085       11.6428       11.2659        8.3691        5.8174        8.1068        6.8551       10.8517       12.1958       15.3948       13.9539       14.6326       17.3123       14.7425       17.5702       16.6397       14.4743       14.6602       20.9504       18.8023       20.7623       22.8541       17.8470       23.0701       30.7368       38.1880       22.1915       24.2348       23.6027       25.9412       23.0446       23.0601       23.2326       18.6168       15.5717       16.9082       17.3642       17.0051       17.9321       21.5055       33.3114       20.9337       21.5761       26.9053       32.1520       34.2359       51.1640       50.2652       51.7417       51.9700       42.9309       32.1039       38.7045       32.1984       29.9279       28.4096       22.4328       21.2138       18.4331       20.6266       26.2785       22.4104       24.9633       22.7158       21.3341       18.9523       20.4989       18.2608       21.1925       22.1416       24.5362       29.4862       32.5985       35.9805       44.2080       44.3937       43.5924       45.2896       49.1019       54.6813       60.0279       53.6420       43.5851       44.7831       41.3607       39.1505       36.1356       31.8324       25.9617       26.0347       29.2448       43.1413       39.0797       38.7104       39.6742       43.1829       47.3398       53.8955        0.0000        0.0000        0.0000        0.0000        0.0000        0.0000        0.0000        0.0000        0.0000        0.0000        0.0000        0.0000        0.0000        0.0000        0.0000        0.0000        0.0000        0.0000        0.0000        0.0000        0.0000        0.0000        0.0000        0.0000        0.0000        0.0000        0.0000        0.0000        0.0000        0.0000        0.0000        0.0000        0.0000        0.0000        0.0000        0.0000        0.0000        0.0000        0.0000        0.0000        0.0000        0.0000        0.0000        0.0000        0.0000        0.0000        0.0000        0.0000        0.0000        0.0000        0.0000        0.0000        0.0000        0.0000        0.0000        0.0000        0.0000        0.0000        0.0000        0.0000        0.0000        0.0000        0.0000
        0.0000        0.0000        0.0000        0.0000        0.0000        0.0000        0.0000        0.0000        0.0000        0.0000        0.0000        0.0000        0.0000        0.0000        0.0000        0.0000        0.0000        0.0000       15.6830       15.1598       11.0959       12.9448       19.2135        9.3007       12.5892       14.9556       13.8700        8.8588        8.8126       15.1251       21.7601       16.3125       11.9412        9.7371        5.5735        4.1155        4.7509        6.8992        5.2179        1.4949        2.3222        3.0571        4.5340        4.2782        3.7006        4.7500        4.4049        6.5759        6.0372        5.1368        1.8187        1.8897        3.7168        3.0254        3.1618        1.5543        1.6663        1.8733        2.3343        2.7683        6.8087       10.8006       12.3713       14.4123       15.5354       15.1947       17.2723       25.1809       25.5718       23.7964       18.2858       15.2937       16.0569       21.4717       23.9636       19.3046       17.1890       15.5759       14.2451       15.8662       12.0131       11.1383       11.1791       10.9332       13.0478       13.0590       16.0172       18.9773       19.5668       16.9818       17.5817       15.6794       15.4065       12.0874       12.8430       13.1589       17.2298       19.9166       18.4302       20.6201       20.7831       21.4395       20.9619       17.8492       19.4603       20.9441       22.4675       20.7531       21.9194       19.9717       17.4064       19.6606       23.6340       25.5901       26.3516       23.9054       23.1676       20.9053       20.4819       25.9656       21.6651       17.8498       18.5774       20.3641       20.1363       21.7534       23.6374       25.1521       28.0425       25.2410       31.1630       40.5921       41.8787       32.3255       45.6307       50.1523       47.2951       43.5949       34.2857       28.8234       33.2270       29.7340       24.7944       22.5865       24.1442       25.0132       22.0963       19.1656       20.2013       21.4026       20.4984       22.7328       22.2575       20.1520       18.9595       16.2158       19.7788       20.1920       21.7714       28.9973       32.6861       37.1834       37.9418       39.3883       42.6725       47.0911       45.4131       45.8913       46.1425       43.3109       41.2228       39.6695       37.0502       74.9287       84.3613       26.6118       26.1156       26.0450       31.0327       36.1330       46.0281       40.4792       41.9003       46.8013       54.3205       57.7231        0.0000        0.0000        0.0000        0.0000        0.0000        0.0000        0.0000        0.0000        0.0000        0.0000        0.0000        0.0000        0.0000        0.0000        0.0000        0.0000        0.0000        0.0000        0.0000        0.0000        0.0000        0.0000        0.0000        0.0000        0.0000        0.0000        0.0000        0.0000        0.0000        0.0000        0.0000        0.0000        0.0000        0.0000        0.0000        0.0000        0.0000        0.0000        0.0000        0.0000        0.0000        0.0000        0.0000        0.0000        0.0000        0.0000        0.0000        0.0000        0.0000        0.0000        0.0000        0.0000        0.0000        0.0000        0.0000        0.0000        0.0000        0.0000        0.0000        0.0000        0.0000        0.0000        0.0000
        0.0000        0.0000        0.0000        0.0000        0.0000        0.0000        0.0000        0.0000        0.0000        0.0000        0.0000        0.0000        0.0000        0.0000        0.0000        0.0000        0.0000        0.0000        0.0000       18.2175       18.9020       16.6232       17.3207        5.5692       14.2247       14.0560       14.7550       20.1199       12.0541       19.9114       18.9113       20.1205       14.4938       17.3987       15.6769        5.0494        4.5958        7.5088        6.3430        6.3814        3.7353        4.2062        4.9968        8.1000        7.8060        7.9260        5.3640        4.9980        7.6320        9.3960        5.9640        4.9140        9.1320        3.4320        3.5640        4.9302        5.4661        3.6304        4.6973        7.9744        9.6015       10.4754       20.0158       14.8418       18.0799       14.1198        6.2065        6.7458        6.9543       14.9339       11.6205       14.5007       14.6404       16.6528       23.7377       16.4888       18.3590       15.5275       15.0068       16.5454       14.1246       11.5431       12.5590       16.0328       16.1638       17.2016       18.8960       19.6943       24.5960       22.7501       20.3521       18.4164       15.1796       19.1283       22.4822       21.7071       22.8680       26.9585       25.9842       20.7316       16.8091       19.0834       20.4460       20.5842       24.8252       25.0796       22.5959       25.0908       25.4462       24.5033       20.6032       19.8318       18.7047       23.9560       20.4084       18.9304       20.6285       23.8571       27.0312       27.5973       28.3434       25.7842       24.5025       27.3916       27.1967       31.1151       29.7830       29.4941       30.3133       31.3924       38.6057       31.4119       31.4830       31.3893       27.5957       25.8298       26.2897       25.5907       23.1457       18.2940       20.8067       20.8158       18.7822       16.9323       18.4855       18.2056       18.5487       33.4883       26.8974       20.1541       17.8329       16.8886       16.1058       18.7638       17.0976       21.3162       22.3599       24.6486       29.6146       33.1317       36.1018       42.6006       39.0679       34.8398       39.4250       42.0434       45.6402       48.5163       52.0868       46.4912       38.6718       36.0893       32.9744       32.6779       98.7259       23.3761       22.6879       22.5038       26.1137       32.1936       44.1885       46.8376       65.2740       53.4769       57.1768       56.2193        0.0000        0.0000        0.0000        0.0000        0.0000        0.0000        0.0000        0.0000        0.0000        0.0000        0.0000        0.0000        0.0000        0.0000        0.0000        0.0000        0.0000        0.0000        0.0000        0.0000        0.0000        0.0000        0.0000        0.0000        0.0000        0.0000        0.0000        0.0000        0.0000        0.0000        0.0000        0.0000        0.0000        0.0000        0.0000        0.0000        0.0000        0.0000        0.0000        0.0000        0.0000        0.0000        0.0000        0.0000        0.0000        0.0000        0.0000        0.0000        0.0000        0.0000        0.0000        0.0000        0.0000        0.0000        0.0000        0.0000        0.0000        0.0000        0.0000        0.0000        0.0000        0.0000        0.0000
        0.0000        0.0000        0.0000        0.0000        0.0000        0.0000        0.0000        0.0000        0.0000        0.0000        0.0000        0.0000        0.0000        0.0000        0.0000        0.0000        0.0000        0.0000        0.0000       25.4048       22.7837       23.0508       20.9474       23.6525       16.1986        9.4514       16.1368       14.8288       12.0284       19.6539        9.5292       25.1855       11.4317       16.9415       10.8014        4.0729        5.7163        6.2812        5.4124        5.2032        5.6625        4.3400        2.8460        4.8240        5.1600        4.5480        5.1660        7.9320        6.8220        5.0340        4.5420        7.2360        7.0440        0.3360        0.6780        5.4206       12.8471        8.3102        8.4661        8.1090       11.4405       14.3874       16.3736       22.6569       17.0718       14.4158       15.2087       16.7128       17.5611       18.7625       23.3864       16.3213       19.7536       19.1147       16.5719       18.2949       14.9064       13.3214       18.1393       16.5700       13.9597       11.6764       12.5302       12.3762       14.6362       20.9288       19.4118       24.5380       22.6326       23.3060       23.3968       18.3157       20.4233       20.3600       20.3929       24.5662       25.0422       21.0373       24.9538       21.8421       22.5424       23.7069       23.4235       28.2831       29.4870       23.9828       23.4596       20.5556       23.7007       25.1928       23.6205       22.4361       22.1568       26.3102       23.4134       22.1395       26.4978       28.4164       28.7094       28.6101       29.1851       29.0020       29.8108       32.8740       32.0232       31.8463       31.3746       38.7444       53.5420       55.0731       42.6522       41.5685       47.0930       29.5725       26.5661       23.7993       24.8178       22.8988       21.1908       17.3348       15.7981       16.5672       13.3895       13.6229       19.1597       16.4683       17.9807       24.0362       23.3217       19.2619       21.1884       17.2713       16.3250       16.7350       16.4773       24.8568       28.7100       29.3603       31.2290       35.3082       37.5138       37.3458       40.0078       38.8802       41.8960       44.9832       47.4749       65.9926       49.2982       52.5175       41.2081       34.7006       30.4279       28.0952       28.6948      130.2074      111.4035       22.6968       32.2530       35.8445       38.8934       58.9224       56.8076       54.7474       53.7908       45.8843       48.2431       51.1428        0.0000        0.0000        0.0000        0.0000        0.0000        0.0000        0.0000        0.0000        0.0000        0.0000        0.0000        0.0000        0.0000        0.0000        0.0000        0.0000        0.0000        0.0000        0.0000        0.0000        0.0000        0.0000        0.0000        0.0000        0.0000        0.0000        0.0000        0.0000        0.0000        0.0000        0.0000        0.0000        0.0000        0.0000        0.0000        0.0000        0.0000        0.0000        0.0000        0.0000        0.0000        0.0000        0.0000        0.0000        0.0000        0.0000        0.0000        0.0000        0.0000        0.0000        0.0000        0.0000        0.0000        0.0000        0.0000        0.0000        0.0000        0.0000        0.0000        0.0000        0.0000
        0.0000        0.0000        0.0000        0.0000        0.0000        0.0000        0.0000        0.0000        0.0000        0.0000        0.0000        0.0000        0.0000        0.0000        0.0000        0.0000        0.0000        0.0000        0.0000        0.0000       22.4660       24.5649       37.8292       19.5363       21.9519       16.4925       16.7932        7.8172       14.1814       19.6133       18.4401       10.8270        8.7900        5.9746        6.8107        4.0335        5.2084        5.4122        2.6035        1.6680        1.8231        0.6634        1.2044        2.0520        3.1920        5.2800        8.0160        8.8500        8.2080        6.2640        3.9720        3.8340        1.6620        1.6080        2.3340        4.1242       11.3646        7.5841        7.6673        9.1047       10.2809       12.3824       13.2329       16.1631       10.7205       16.7604       15.0678       28.4987       22.6713       31.1174       27.6772       28.2832       26.0661       31.3390       24.3863       14.2257       12.7243       12.9202       14.2344       13.8198       13.6801       17.0187       14.3002       15.7392       22.0016       21.8866       22.2119       25.8059       23.7416       28.6813       28.0376       28.8937       23.1215       22.2022       17.4610       24.7553       21.8826       27.9566       29.2986       26.6096       27.0498       25.0927       31.8554       28.2733       27.9134       26.8187       20.9350       21.3411       22.0758       24.2783       24.2652       20.8086       20.9381       25.5857       24.0552       24.5157       26.0284       29.1891       27.2965       31.1726       32.5602       31.3733       32.1650       36.9776       35.4766       34.9865       33.7628       31.9466       35.6732       32.7309       32.4306       47.9626       57.1462       42.6589       38.1179       30.4013       22.9875       21.7242       20.3196       20.9473       20.3374       14.1358       13.5386       12.3702       14.4841       16.0043       17.5055       20.1890       20.4948       19.8280       19.6498       16.7301       17.5658       17.2152       21.4595       30.9688       34.9148       32.6424       36.4531       40.3201       40.1709       41.8180       42.6108       46.5625       44.6228       44.1625       43.5496       60.6011       48.9403       55.0143       46.6493       33.8489       28.8281       30.8220       30.4219       47.4367       38.6574       24.8185       25.6333       32.9805       35.3190       42.2996       43.6761       40.2954       46.2116       50.9026       44.7621       42.9435       48.3130        0.0000        0.0000        0.0000        0.0000        0.0000        0.0000        0.0000        0.0000        0.0000        0.0000        0.0000        0.0000        0.0000        0.0000        0.0000        0.0000        0.0000        0.0000        0.0000        0.0000        0.0000        0.0000        0.0000        0.0000        0.0000        0.0000        0.0000        0.0000        0.0000        0.0000        0.0000        0.0000        0.0000        0.0000        0.0000        0.0000        0.0000        0.0000        0.0000        0.0000        0.0000        0.0000        0.0000        0.0000        0.0000        0.0000        0.0000        0.0000        0.0000        0.0000        0.0000        0.0000        0.0000        0.0000        0.0000        0.0000        0.0000        0.0000        0.0000        0.0000
        0.0000        0.0000        0.0000        0.0000        0.0000        0.0000        0.0000        0.0000        0.0000        0.0000        0.0000        0.0000        0.0000        0.0000        0.0000        0.0000        0.0000        0.0000        0.0000        0.0000        0.0000       15.0532       26.9537       23.7118       11.5471       34.4550       22.0820        7.9755        9.1137       12.0562       18.3907       12.4213       20.9998       10.7322        8.3814        4.5828        5.9935        4.9867        4.5357        1.3586        0.8725        1.6489        1.6789        0.2689        0.7920        2.6700        3.4260        5.5860        7.4880        6.2820        8.5260        6.5280        6.6300        4.3980        1.8180        5.0730        6.4931        7.2165        9.4114       11.9628       10.0827       11.8238       20.3341       21.2585       15.6045       16.3648       23.0532       25.2230       15.8633       20.7197       21.3787       22.1419       30.1570       39.2974       28.3349       18.8783       16.0844       13.1278       19.4035       23.6395       19.5830       22.8171       18.6372       19.2319       26.0405       30.0953       27.1020       27.4337       38.6053       42.7911       41.6004       40.9670       28.3232       25.2007       27.5027       27.2779       26.6302       36.3305       26.7315       25.3038       28.9251       26.4583       23.5345       26.6483       24.3687       24.6517       24.1094       21.3869       22.6903       22.1163       24.5143       22.0423       23.8914       28.6806       27.9161       28.4293       28.5812       28.6467       27.3441       29.7286       33.2849       36.5695       32.7364       33.4222       33.6942       34.7021       34.2454       35.7556       30.6003       30.4414       28.4813       30.4917       28.8995       30.5186       39.0813       30.8206       25.3804       22.3563       22.8365       20.7401       19.3876       15.3937       15.0859       13.9760       16.6601       18.6461       18.2248       21.6135       21.6597       21.3218       19.4264       19.9505       19.8380       21.2193       23.8059       32.2487       35.2722       36.8486       37.5441       40.1299       41.1426       44.6078       48.7322       55.7500       55.2098       45.8622       41.2949       61.0279       54.3045       49.1599       47.0607       41.4641       36.9378       36.2465       37.4882       35.2545       34.3852       32.1796       28.3420       90.0022       66.9360       37.0399       40.6239       38.9027       45.7256       44.5440       44.6730       49.8145       52.3874       51.7926        0.0000        0.0000        0.0000        0.0000        0.0000        0.0000        0.0000        0.0000        0.0000        0.0000        0.0000        0.0000        0.0000        0.0000        0.0000        0.0000        0.0000        0.0000        0.0000        0.0000        0.0000        0.0000        0.0000        0.0000        0.0000        0.0000        0.0000        0.0000        0.0000        0.0000        0.0000        0.0000        0.0000        0.0000        0.0000        0.0000        0.0000        0.0000        0.0000        0.0000        0.0000        0.0000        0.0000        0.0000        0.0000        0.0000        0.0000        0.0000        0.0000        0.0000        0.0000        0.0000        0.0000        0.0000        0.0000        0.0000        0.0000        0.0000        0.0000
        0.0000        0.0000        0.0000        0.0000        0.0000        0.0000        0.0000        0.0000        0.0000        0.0000        0.0000        0.0000        0.0000        0.0000        0.0000        0.0000        0.0000        0.0000        0.0000        0.0000        0.0000       20.9414       26.9666       15.2567       12.8669        5.1793       14.4186        7.6098        4.1543        6.2220       12.2267        6.3697       11.9345       11.8108       15.1645       13.1917        6.3513        3.9693        3.2763        4.6046        4.5658        3.5303        2.6275        1.3069        0.8608        4.3583        5.6621        8.8005       10.9102        8.1955        3.9674        5.8804       10.0017        7.1553        8.4573        7.7346        6.8889        5.4679        7.1699        9.6205        6.6812        7.2493       11.4732       13.7430       14.4863       16.1884       20.1612       20.7056       19.4216       14.3360       33.4623       23.5886       26.5615       31.2073       27.0544       19.9841       23.3462       26.3126       23.1817       27.4136       26.4845       21.9235       17.3209       26.3672       30.7157       37.2098       37.6036       35.7021       43.9500       50.6099       46.0900       38.9474       34.9055       32.6470       34.4150       38.7533       32.1822       31.0196       24.5860       23.2452       25.2591       26.3407       23.4974       28.8183       29.9459       28.9414       25.9643       25.1715       26.2239       27.2297       27.3198       27.1919       27.3149       28.7403       35.8698       35.9633       36.0468       32.5475       32.9258       30.6418       32.0409       33.8276       33.6958       33.0006       34.2802       44.1795       54.4473       33.9024       31.1337       43.2512       41.4030       32.4232       28.2860       23.2801       24.0788       23.3773       22.3561       26.3413       23.9070       23.7231       23.0806       23.1279       24.3226       25.3166       27.2344       27.4125       25.7436       24.0805       21.4484       21.9768       22.8688       30.8268       32.0617       32.6120       39.0336       47.0740       48.1890       48.9543       47.6915       46.9672       47.5580       48.1166       55.5300       60.7777       56.4127       49.6713       43.8479       55.7471       51.6850       41.8708       47.7616       47.4919       49.7192       46.3619       44.5909       42.2321       36.1927       34.8626       36.6231       32.7735       33.9460       34.5391       41.2116       38.6816       43.4058       41.9546       43.7225       50.1385       58.7529       70.6460        0.0000        0.0000        0.0000        0.0000        0.0000        0.0000        0.0000        0.0000        0.0000        0.0000        0.0000        0.0000        0.0000        0.0000        0.0000        0.0000        0.0000        0.0000        0.0000        0.0000        0.0000        0.0000        0.0000        0.0000        0.0000        0.0000        0.0000        0.0000        0.0000        0.0000        0.0000        0.0000        0.0000        0.0000        0.0000        0.0000        0.0000        0.0000        0.0000        0.0000        0.0000        0.0000        0.0000        0.0000        0.0000        0.0000        0.0000        0.0000        0.0000        0.0000        0.0000        0.0000        0.0000        0.0000        0.0000        0.0000        0.0000        0.0000        0.0000
        0.0000        0.0000        0.0000        0.0000        0.0000        0.0000        0.0000        0.0000        0.0000        0.0000        0.0000        0.0000        0.0000        0.0000        0.0000        0.0000        0.0000        0.0000        0.0000        0.0000        0.0000       27.4386       16.6924       10.6282        8.4892        1.6674        1.1871        0.4857        2.1914        5.5240        4.6889        3.7956        5.0977       10.2709       10.8164       10.3223        5.7866        2.7459       12.0688       10.4542        5.3001        1.3857        1.9892        1.9783        4.1393        5.6306        9.3928        8.0573        7.4345        4.3842        6.0405        6.0945        6.1321        3.9764        6.4210        9.7387        8.5570        4.4969        2.4229        4.3799        4.6653        7.2180       13.7745       18.9960       14.5795       13.3307       13.6073       16.7414       18.4987       17.2091       30.1020       24.1094       23.8772       22.5856       22.4786       22.9268       18.7601       20.3076       26.0008       21.2024       25.4889       24.8836       25.4342       34.0469       44.5976       44.0419       48.6874       48.5819       50.0189       51.8697       44.1381       40.4570       33.9543       35.8078       36.4174       31.8605       32.2645       24.7542       23.9247       25.9784       28.2817       28.4713       26.9553       26.4888       31.4897       34.1254       33.1443       32.1953       30.7158       30.3250       28.5505       31.2114       32.5769       29.2807       30.9270       30.8757       32.7625       32.1624       36.6148       36.0418       36.6753       39.3756       38.6469       42.8825       42.8140       37.1324       53.5468       40.1210       44.4516       35.2698       31.2082       27.2308       24.2645       20.2691       18.8007       16.1478       15.6152       19.5522       23.2571       27.8436       30.3628       33.5893       28.3413       27.2831       28.5655       33.3060       34.2018       31.2182       31.0686       30.0119       29.7219       35.8324       37.9520       42.6015       49.6189       53.7546       57.5865       59.0930       62.2138       60.6543       57.8298       53.5809       51.9524       51.6295       48.6656       42.8900       40.3534       45.5622       47.7590       43.5385       42.8656       50.0414       47.0015       45.3410       41.7974       46.6832       41.3844       37.7912       38.5635       37.1330       38.5754       42.1343       40.0410       39.3411       40.1793       39.6893       43.7763       53.1195       69.6327       73.6156        0.0000        0.0000        0.0000        0.0000        0.0000        0.0000        0.0000        0.0000        0.0000        0.0000        0.0000        0.0000        0.0000        0.0000        0.0000        0.0000        0.0000        0.0000        0.0000        0.0000        0.0000        0.0000        0.0000        0.0000        0.0000        0.0000        0.0000        0.0000        0.0000        0.0000        0.0000        0.0000        0.0000        0.0000        0.0000        0.0000        0.0000        0.0000        0.0000        0.0000        0.0000        0.0000        0.0000        0.0000        0.0000        0.0000        0.0000        0.0000        0.0000        0.0000        0.0000        0.0000        0.0000        0.0000        0.0000        0.0000        0.0000        0.0000        0.0000
        0.0000        0.0000        0.0000        0.0000        0.0000        0.0000        0.0000        0.0000        0.0000        0.0000        0.0000        0.0000        0.0000        0.0000        0.0000        0.0000        0.0000        0.0000        0.0000        0.0000        0.0000        4.1641       11.2505       11.9864        6.6806        8.6854        6.2687        3.2562        4.4215        3.2292        4.6075        6.6347        1.9283        2.3214        2.2115        2.2961        4.3296        4.1298        1.7687        4.6975        1.6060        3.2741        3.8236        4.6615        4.5148        4.1986        5.7977        5.6319        6.2028        5.1702        4.5147        2.3572        2.0480        4.1283        8.6774        6.1017        3.9687        4.1380        3.8657        6.6122        8.3237        7.4714       11.4074        9.5404        6.7458       11.2638        9.8326       15.5195       14.6847       13.4254       18.7471       18.0668       19.2818       19.7268       16.5161       19.7315       18.6819       18.8577       20.8564       15.6386       22.6428       28.3829       36.8471       46.3822       39.7576       50.9108       50.7641       40.8759       43.7744       48.7085       42.5264       37.8020       34.3939       31.1362       34.6824       28.8096       27.2013       26.2831       27.1119       30.3015       32.0038       31.8458       33.2121       33.7011       32.8929       34.2061       34.3900       33.2837       32.1595       33.2904       36.6630       37.7622       31.4887       30.2577       31.4729       33.1040       33.0097       32.8812       36.8177       39.8346       42.6894       45.9847       39.5610       41.3365       53.2477       46.9014       34.7816       36.8154       50.8282       45.8698       25.1191       21.2359       18.4330       16.1276       14.9499       13.7013       14.4808       20.5669       26.7226       32.5657       35.4149       35.8776       33.6482       35.9631       36.5470       38.9247       41.6749       40.4335       34.7761       35.8073       35.5220       41.5785       41.7794       47.5172       49.2552       58.6488       68.6701       70.0506       70.7462       57.4121       53.9887       50.3670       48.0461       43.5896       39.7362       38.2589       38.2066       52.3936       45.8039       46.4420       44.5477       54.5801       61.2728       57.7098       54.2798       51.4389       40.1029       41.8629       43.6344       45.4000       44.4823       95.5431       50.5137       47.1214       45.1515       44.4688       53.0170       57.4373       62.9337       62.8111       65.2431        0.0000        0.0000        0.0000        0.0000        0.0000        0.0000        0.0000        0.0000        0.0000        0.0000        0.0000        0.0000        0.0000        0.0000        0.0000        0.0000        0.0000        0.0000        0.0000        0.0000        0.0000        0.0000        0.0000        0.0000        0.0000        0.0000        0.0000        0.0000        0.0000        0.0000        0.0000        0.0000        0.0000        0.0000        0.0000        0.0000        0.0000        0.0000        0.0000        0.0000        0.0000        0.0000        0.0000        0.0000        0.0000        0.0000        0.0000        0.0000        0.0000        0.0000        0.0000        0.0000        0.0000        0.0000        0.0000        0.0000        0.0000        0.0000
        0.0000        0.0000        0.0000        0.0000        0.0000        0.0000        0.0000        0.0000        0.0000        0.0000        0.0000        0.0000        0.0000        0.0000        0.0000        0.0000        0.0000        0.0000        0.0000        0.0000        0.0000        0.0000        5.3987        7.2481        5.9241        4.2299        4.2726        2.0633        3.3075        0.3988       17.0581       10.4368       17.9372       12.7735       11.7064        2.0564        0.1990        1.5704        3.4254        6.7369        3.5605        3.1674        0.3994        0.9526        2.3263        1.2910        7.3038        8.0404        2.1458        2.6514        6.1970        7.0611        5.4420        8.6155        9.4745       11.8809       11.2333        8.9021       10.1946        6.6896        5.5937        8.2226        7.0256        5.0321        3.0870        4.9200        8.3114       16.7677       15.7149       12.5825        8.8427       12.7864       15.1483       16.5123       16.1598       17.8114       19.0630       20.3348       22.1122       17.4821       25.8334       25.3906       39.2604       34.4528       33.5690       45.8026       50.2810       42.7166       43.4643       36.7613       37.2253       35.6666       32.5784       30.1803       29.6225       27.0940       24.6183       26.1905       32.7427       36.2540       40.0493       40.1589       40.4039       38.3631       36.1918       33.7726       30.9440       31.5856       31.5430       30.2904       31.6276       35.1916       33.2474       38.2537       39.0605       40.2482       39.9343       36.4367       38.7230       39.6003       41.2631       41.0955       42.0972       41.9574       52.6391       40.2110       40.1829       38.8212       34.3389       32.3927       23.4337       17.3551       16.4243       17.0533       16.4362       16.9531       16.3764       19.3630       19.4286       30.6813       36.9531       39.8280       40.7890       43.4521       44.2273       40.9762       46.9014       47.7303       39.8807       39.0605       44.5189       47.5386       48.4720       48.3861       53.3225       61.0271       70.4349       72.6067       74.3360       69.0479       62.5126       54.2041       44.4872       41.5467       36.4039       31.3183       34.9665       46.5604       43.3756       53.2769       53.0757       55.3956       54.1381       45.9508       45.2835       43.6554       45.1549       57.7859       65.7227       48.1454       44.3021       55.7232       48.6126       44.8636       46.7363       50.9835       57.2757       54.6429       57.5888       63.0810       60.5464        0.0000        0.0000        0.0000        0.0000        0.0000        0.0000        0.0000        0.0000        0.0000        0.0000        0.0000        0.0000        0.0000        0.0000        0.0000        0.0000        0.0000        0.0000        0.0000        0.0000        0.0000        0.0000        0.0000        0.0000        0.0000        0.0000        0.0000        0.0000        0.0000        0.0000        0.0000        0.0000        0.0000        0.0000        0.0000        0.0000        0.0000        0.0000        0.0000        0.0000        0.0000        0.0000        0.0000        0.0000        0.0000        0.0000        0.0000        0.0000        0.0000        0.0000        0.0000        0.0000        0.0000        0.0000        0.0000        0.0000        0.0000        0.0000
        0.0000        0.0000        0.0000        0.0000        0.0000        0.0000        0.0000        0.0000        0.0000        0.0000        0.0000        0.0000        0.0000        0.0000        0.0000        0.0000        0.0000        0.0000        0.0000        0.0000        0.0000        8.0067       11.0653       13.6076        7.9464        7.2916        6.7526        8.8830        7.4012        8.1528        9.9660        1.0219       10.2057        5.2752       29.7809       18.7297       10.5833       19.7580       16.4692       18.5933       10.9758        6.6121        7.8987        9.9588       10.6256        5.0633        4.4045        4.4328        2.9720        6.5681        9.3654       11.1207        9.0547       10.0766       16.0996       15.9475       15.7390       11.8084        9.8217       15.0013        9.6124       15.2696       12.4270       11.7573       10.9827       10.4867       16.2453       21.9262       19.1797       16.0492       18.3093       18.4848       19.3234       24.7676       24.3347       24.5127       24.7095       30.8506       34.7855       32.7489       36.9509       37.4840       39.3553       38.8235       37.8008       51.3712       58.0615       51.2105       45.3423       41.0411       38.7381       36.4786       32.7618       33.3899       31.9841       29.9996       33.5763       41.2070       49.9516       46.5665       47.3326       49.4383       44.1099       38.8786       34.7330       33.3359       33.5119       31.3440       30.3328       29.3278       29.9768       35.8030       38.2213       40.7870       43.9505       60.6369       55.9501       48.5488       50.0290       49.8914       46.5894       46.4777       62.9217       47.0128       44.3578       39.1078       45.5048       41.6828       30.4136       23.3736       20.0783       13.3356       11.3284       13.8336       17.3384       18.3221       19.9901       25.0376       27.0941       37.6999       43.0867       44.5476       49.0837       56.2625       57.7327       54.1854       57.7168       54.6321       56.2361       53.6927       46.1591       47.9219       44.5984       47.0870       55.1347       67.8030       61.3571       63.0081       69.6272       66.4229       56.6728       51.0390       47.0470       37.4574       35.3354       29.8775       33.5031       39.4710       36.3074       40.2741       40.8279       54.5716       53.9287       49.1515       50.8591       59.8526       79.0595       70.1293       53.1055       47.8312       49.3339       57.1426       55.4481       59.5400       64.6031       61.8272       62.6341       60.7690       64.5703       66.8712       64.9737       61.0785        0.0000        0.0000        0.0000        0.0000        0.0000        0.0000        0.0000        0.0000        0.0000        0.0000        0.0000        0.0000        0.0000        0.0000        0.0000        0.0000        0.0000        0.0000        0.0000        0.0000        0.0000        0.0000        0.0000        0.0000        0.0000        0.0000        0.0000        0.0000        0.0000        0.0000        0.0000        0.0000        0.0000        0.0000        0.0000        0.0000        0.0000        0.0000        0.0000        0.0000        0.0000        0.0000        0.0000        0.0000        0.0000        0.0000        0.0000        0.0000        0.0000        0.0000        0.0000        0.0000        0.0000        0.0000        0.0000        0.0000        0.0000
        0.0000        0.0000        0.0000        0.0000        0.0000        0.0000        0.0000        0.0000        0.0000        0.0000        0.0000        0.0000        0.0000        0.0000        0.0000        0.0000        0.0000        0.0000        0.0000        0.0000       12.0030        8.7058        8.7315       13.6727        6.5569        4.0616        8.9777        6.0761        8.3526        7.9259        4.2772        0.3548        7.4691        3.0528        1.9097        6.7186        9.2697        3.4765        9.0733        9.4146       11.4728       16.7131        9.6535       13.5574       19.5126       24.3903        6.7034        2.2032        4.7900        8.0747        5.9010        7.4185        8.4351        9.3745       10.6718        4.9540        7.5457        8.4576        5.9910       12.7722        7.1010       11.5432       11.7180        7.8770        6.3877       10.9519       11.7521       11.0454       10.5858       14.7277       15.7262       15.7146       22.2313       26.2023       28.9774       25.4023       27.9061       32.0931       37.3117       42.6560       46.3958       36.0089       36.0233       36.3282       40.1256       41.5166       49.3838       47.4440       45.3687       44.6553       39.7663       32.5949       30.8911       31.9054       36.2472       35.9316       38.7242       40.9395       50.0933       50.9457       47.3684       48.2612       39.0397       35.2111       36.0740       36.3478       37.1808       36.0288       30.7726       27.1000       32.3407       39.6174       40.4775       45.3568       51.6321       67.7280       55.2019       52.5877       58.9345       51.0137       47.8526       49.7941       62.2821       47.4558       44.1823       37.7518       30.4248       34.5265       24.8072       19.8563       16.2688       23.1051       21.9154       19.8451       21.3520       22.8902       24.3669       25.6530       31.0897       42.6810       48.3441       54.3221       56.3523       64.0334       64.6349       60.5264       62.4586       64.0015       61.1303       58.3009       53.3256       56.2077       45.4640       47.5219       52.0360       59.2916       67.4863       65.8565       69.1980       58.9730       49.6298       43.6846       45.1219       40.7654       32.7947       25.5340       28.9302       30.9004       30.3315       31.5325       33.1875       39.9288       42.9894       52.2687       49.2738       62.6751       60.7594       49.8584       50.6788       53.3862       50.0392       52.4261       56.7978       56.6359       67.3915       69.8226       62.1735       64.4795       66.1431       63.9926       62.8873       54.7932       59.9444        0.0000        0.0000        0.0000        0.0000        0.0000        0.0000        0.0000        0.0000        0.0000        0.0000        0.0000        0.0000        0.0000        0.0000        0.0000        0.0000        0.0000        0.0000        0.0000        0.0000        0.0000        0.0000        0.0000        0.0000        0.0000        0.0000        0.0000        0.0000        0.0000        0.0000        0.0000        0.0000        0.0000        0.0000        0.0000        0.0000        0.0000        0.0000        0.0000        0.0000        0.0000        0.0000        0.0000        0.0000        0.0000        0.0000        0.0000        0.0000        0.0000        0.0000        0.0000        0.0000        0.0000        0.0000        0.0000        0.0000
        0.0000        0.0000        0.0000        0.0000        0.0000        0.0000        0.0000        0.0000        0.0000        0.0000        0.0000        0.0000        0.0000        0.0000        0.0000        0.0000        0.0000        0.0000        0.0000        0.0000       18.5981        6.8177        4.1626       14.0499       11.6714       10.5865        8.1899        9.8823       17.5105       11.1787        2.5393        3.7048       12.5188       11.5926        9.2786        2.7636       13.9636        9.1174        7.9947        9.3840        8.9480       12.1045        1.8473        2.6345        7.9963       15.3092        9.1505        3.9804        6.8818        7.3317        5.5982        4.1839        7.5949        6.3939        7.3275        4.4379        2.8885        3.0242        4.7255        9.6928       12.7032        9.8277       12.7907        4.9005        5.0298        7.9938        9.1162        9.8616        9.0288       13.6519       15.6518       18.7506       19.1224       22.9736       27.0328       28.6155       27.4315       28.5184       36.9640       32.3651       34.6175       35.9884       38.3017       45.5440       45.4938       42.6814       44.9046       43.1071       40.4232       37.9006       34.4062       34.5969       33.0459       33.7932       37.7027       36.5518       42.4909       41.6862       40.8750       40.8668       42.0808       42.9914       38.4517       40.0908       40.4064       37.8332       34.8038       39.4211       34.8846       32.8047       32.8940       43.4603       48.3019       54.4300       61.6906       73.4771       66.6344       63.0451       64.6706       51.8209       50.1120       48.3804       50.3444       37.7504       32.5381       30.7539       26.9583       23.3909       22.5918       18.1091       17.0910       17.9069       12.2476       19.5892       32.7514       27.1712       27.4648       34.0538       42.2345       49.4718       47.7871       54.9957       63.0632       62.5431       64.5686       61.2166       59.7832       63.9947       58.7281       65.9988       60.0316       49.6211       50.0895       49.4894       53.9100       58.0219       59.2225       52.3641       51.2865       45.9644       43.5257       41.4735       43.1860       31.2285       26.4432       24.6949       25.5482       31.2727       29.6367       31.7527       32.8227       49.8373       65.8790       50.2626       71.0539       62.4987       58.8485       54.1320       50.2097       46.5040       46.2346       48.7586       55.8841       61.6174       68.3440       71.5302       70.9573       75.8079       72.7806       62.9556       59.8209       49.8452       51.2709       56.5484        0.0000        0.0000        0.0000        0.0000        0.0000        0.0000        0.0000        0.0000        0.0000        0.0000        0.0000        0.0000        0.0000        0.0000        0.0000        0.0000        0.0000        0.0000        0.0000        0.0000        0.0000        0.0000        0.0000        0.0000        0.0000        0.0000        0.0000        0.0000        0.0000        0.0000        0.0000        0.0000        0.0000        0.0000        0.0000        0.0000        0.0000        0.0000        0.0000        0.0000        0.0000        0.0000        0.0000        0.0000        0.0000        0.0000        0.0000        0.0000        0.0000        0.0000        0.0000        0.0000        0.0000        0.0000        0.0000
        0.0000        0.0000        0.0000        0.0000        0.0000        0.0000        0.0000        0.0000        0.0000        0.0000        0.0000        0.0000        0.0000        0.0000        0.0000        0.0000        0.0000        0.0000        0.0000        0.0000       27.2502       17.9023        7.1545       11.6285       16.9155       16.9294        6.1215        6.1698       18.8361       18.5920        9.6323        5.9816       10.3428        4.0960       11.3873        9.2415        3.7793        1.8179        8.9937       25.9861        6.9947       20.3530        3.5332        8.3924        9.8468        8.1000       11.4005       13.2841        9.3189        6.8865       13.7025       10.4160        6.4176        6.3106        9.3490        7.4027        6.3003        2.3974        4.4931        6.8078        6.5083        4.1321        4.7568        4.7327        8.2891        8.5072        6.2798        8.5066       10.3059       11.3189       19.6268       17.1755       19.4851       20.5005       23.4465       23.9537       25.5448       26.5050       35.1362       31.9472       32.2938       35.5828       42.2549       48.7990       54.3262       51.4354       49.4183       51.3783       47.1039       42.2093       39.2127       40.0596       37.6939       38.3694       35.3730       35.9548       45.3284       44.9667       42.8386       39.5506       42.0801       46.5585       40.2388       40.3036       41.5792       41.0782       42.7795       37.7170       34.3514       36.0968       39.7465       53.3733       57.8502       63.7987       71.0459       83.2208       87.2387       71.2216       61.5957       59.6892       55.1605       56.6862       56.2304       50.0315       47.0382       37.9367       32.0425       34.0940       36.8345       35.8846       36.0481       31.4836       19.0560       24.6163       40.0046       36.1351       39.7497       44.4514       46.6283       51.5113       52.4499       53.6728       54.2262       57.4547       60.8046       60.8728       64.0080       67.9728       66.4492       68.1965       63.9871       49.6352       49.8713       53.0978       55.3494       53.2472       54.9665       54.1076       48.1112       44.1640       44.2963       39.4461       39.6484       31.4366       27.7584       26.5343       28.0109       32.5311       31.7874       35.0515       42.3472       56.7816       60.3964       51.7908       51.1848       46.9350       48.2848       43.5459       44.9311       44.4782       45.0357       50.7391       66.5109       63.9860       76.9747       86.7586       92.9277       72.3717       66.6781       61.3882       57.6019       49.4067       47.4782       49.4816       55.7982        0.0000        0.0000        0.0000        0.0000        0.0000        0.0000        0.0000        0.0000        0.0000        0.0000        0.0000        0.0000        0.0000        0.0000        0.0000        0.0000        0.0000        0.0000        0.0000        0.0000        0.0000        0.0000        0.0000        0.0000        0.0000        0.0000        0.0000        0.0000        0.0000        0.0000        0.0000        0.0000        0.0000        0.0000        0.0000        0.0000        0.0000        0.0000        0.0000        0.0000        0.0000        0.0000        0.0000        0.0000        0.0000        0.0000        0.0000        0.0000        0.0000        0.0000        0.0000        0.0000        0.0000        0.0000
        0.0000        0.0000        0.0000        0.0000        0.0000        0.0000        0.0000        0.0000        0.0000        0.0000        0.0000        0.0000        0.0000        0.0000        0.0000        0.0000        0.0000        0.0000        0.0000        0.0000        0.0000       42.7476       36.2293       40.7759       34.5671       30.6215       24.5329       12.3721       18.2080       17.6046        8.3091        6.1622        4.0804        6.2343       12.8175        6.6107        9.6252       14.7628       16.3144       44.6292       36.3809       27.3292       27.0680       13.6936       59.1451       30.3106       19.8340       26.1358        6.3604       11.6471       17.7819        8.5584        9.6818       15.7746       22.2390        9.6812        4.9986        6.1178        6.4149        2.8468        3.8070        4.8901        5.4448        5.5526        9.1559        7.6814        7.1148        6.3197        7.9383       12.8710       15.3854       21.4311       22.2999       23.3072       33.3571       38.8141       40.4264       40.8027       54.6853       47.5842       52.6120       52.5132       59.1950       66.0250       80.8942       76.2490       83.5851       81.6781       77.7605       66.0642       54.0750       48.3506       52.6294       51.2729       40.9099       44.3891       63.7595       48.9783       47.3032       47.4556       46.7860       49.3631       54.5069       58.2780       60.2871       56.7464       62.6271       49.7915       51.5260       51.1954       60.7222      102.0042      120.9739      133.8017      120.6897       92.3050       90.8520       93.0751       95.4766       84.8575       69.2181       56.4370       53.5786       38.6560       40.7177       36.3375       30.7048       39.3002       45.0526       47.2572       38.3201       34.9478       31.2546       37.3834       43.9774       70.1158       73.0511       77.1539       71.7759       67.0169       70.9463       70.1911       64.4654       63.1735       65.8011       69.7303       76.5256       74.6519       76.4349       68.0011       61.5593       52.1860       47.9418       46.2667       47.4208       45.2849       48.2459       51.3271       45.3362       45.1673       44.0835       41.3975       41.5397       38.0531       34.3589       37.3973       38.5582       37.4601       37.4489       38.6744       44.6769       51.6755       44.7800       56.3659       53.6992       62.1773       51.8702       46.8601       48.3820       45.2291       45.0483       49.4682       55.8746       66.7893       73.7182       73.7834       89.8266       81.4014       73.9079       62.6621       58.9547       53.3844       51.2563       51.0475       51.4163       17.9700        0.0000        0.0000        0.0000        0.0000        0.0000        0.0000        0.0000        0.0000        0.0000        0.0000        0.0000        0.0000        0.0000        0.0000        0.0000        0.0000        0.0000        0.0000        0.0000        0.0000        0.0000        0.0000        0.0000        0.0000        0.0000        0.0000        0.0000        0.0000        0.0000        0.0000        0.0000        0.0000        0.0000        0.0000        0.0000        0.0000        0.0000        0.0000        0.0000        0.0000        0.0000        0.0000        0.0000        0.0000        0.0000        0.0000        0.0000        0.0000        0.0000        0.0000        0.0000        0.0000        0.0000
        0.0000        0.0000        0.0000        0.0000        0.0000        0.0000        0.0000        0.0000        0.0000        0.0000        0.0000        0.0000        0.0000        0.0000        0.0000        0.0000        0.0000        0.0000        0.0000        0.0000        0.0000       45.8676       40.6910       45.9609       41.3917       38.8191       33.0874       19.8075       18.1385       18.3804       11.2653        6.9743        7.5801        7.2605       10.4093        5.1538        7.1337       23.1481       23.1537       47.9590       50.0559       34.2386       51.2283       36.0226       38.1544       35.7621       22.4948       10.5017       11.2346       13.7544       27.4149       15.1813       17.9658       20.2707       29.7555       11.3187        9.0319        6.4312        4.6799        6.7886        8.2946        6.4107        6.1674        6.1491        7.2976        8.6314        9.3001       11.8869       10.7631       16.8572       16.3549       19.7068       20.1173       25.2073       28.5626       40.7032       48.7640       58.3600       53.7209       68.2191       75.5649       70.5068       74.7336       72.6630       61.9639       60.7456       70.7190       70.2718       65.5833       70.1882       62.8404       52.8347       60.3314       60.0231       57.1080       54.5160       57.6809       52.7187       44.0984       42.8122       42.0933       55.4398       54.6442       57.3447       61.9990       61.7128       58.1317       49.6313       49.1967       54.3913       62.9121      100.8006      120.8690      115.7424       97.1924       85.3078       86.8932       90.5915       82.4385       84.2204       62.8525       53.1233       52.9163       36.2994       40.7257       34.7269       27.3592       31.4219       29.1967       31.7506       29.1548       34.1581       35.3579       39.4532       45.2568       68.5848       86.9940      105.0773       92.6866       76.6590       78.0387       81.6876       80.1545       73.5734       77.8528       87.8178       81.9056       85.7037       89.3922       78.4937       73.9523       64.5833       57.6786       50.2220       48.3065       47.0696       45.5957       49.3131       47.0508       49.8553       47.7014       45.2198       45.4124       44.4956       40.6054       42.4432       40.6239       47.3306       48.8254       48.6540       43.7525       40.3381       41.8374       50.0711       50.7304       69.1056       76.9988       61.1137       49.8751       47.4648       46.0531       50.7549       74.0334       70.6288       71.8749       84.1972       99.0266       76.8244       70.2430       66.0613       63.7201       56.7903       55.2094       53.1440       52.2759       19.4700        0.0000        0.0000        0.0000        0.0000        0.0000        0.0000        0.0000        0.0000        0.0000        0.0000        0.0000        0.0000        0.0000        0.0000        0.0000        0.0000        0.0000        0.0000        0.0000        0.0000        0.0000        0.0000        0.0000        0.0000        0.0000        0.0000        0.0000        0.0000        0.0000        0.0000        0.0000        0.0000        0.0000        0.0000        0.0000        0.0000        0.0000        0.0000        0.0000        0.0000        0.0000        0.0000        0.0000        0.0000        0.0000        0.0000        0.0000        0.0000        0.0000        0.0000        0.0000        0.0000        0.0000
        0.0000        0.0000        0.0000        0.0000        0.0000        0.0000        0.0000        0.0000        0.0000        0.0000        0.0000        0.0000        0.0000        0.0000        0.0000        0.0000        0.0000        0.0000        0.0000        0.0000        0.0000       66.7695       50.1159       51.0421       46.3189       46.4401       45.1978       28.6972       19.4066       16.4867       20.0409       14.4187        9.1372        6.6654        7.5982        5.7432        9.6023       30.1427       25.1708       32.6145       38.2757       52.7222       57.4993       33.4951       18.1578       29.7254       15.6054       12.7177       13.2937       24.0876       17.7243       15.9201       12.8179       14.0075        8.0818       12.8872       14.1806       11.0915       17.0617       22.9914       11.3125        8.8557       14.2433       12.2959       12.0672       13.9473       14.5397       14.4939        8.7601       12.0981       15.3415       20.5270       21.2074       40.7026       55.1861       53.2405       54.3686       64.1225       63.5255       82.9948       83.8578       85.6031       77.9756       73.4227       65.6324       77.6837       73.6341       67.7347       77.5525       72.6258       68.3613       58.8176       65.4058       48.6785       47.2803       45.8459       53.7679       48.7649       51.4077       57.3397       50.4885       51.5933       58.5354       60.6854       59.5752       56.0067       51.2011       54.5965       57.3973       54.8418       62.8064      106.8195      113.4993      107.0233       93.0265       81.5538       84.8032       89.9720       89.2816       85.7413       65.2782       56.8938       67.3581       39.3062       44.0256       34.7148       31.1203       44.0312       40.0057       41.4903       36.2506       38.5660       42.0665       48.1498       56.9837       79.1731       92.7894      104.1074      105.1170       96.6598       98.9332      102.4025      111.3314      105.4347      104.2164      104.8187       93.8812       93.0614       94.8083       92.3383       89.5200       70.2557       64.2573       59.3974       54.3429       54.6137       54.2064       53.9670       62.9695       62.2906       65.8266       62.8514       61.9492       64.1107       70.5159       59.6210       58.2511       64.3820       57.4715       57.3266       58.4094       60.3670       56.7111       54.3206       59.0435       66.1586       77.7562       77.7635       56.8444       52.9354       56.2281       62.8469       74.8096       72.5000       78.8340       84.1015       89.5191       90.8364       76.8424       76.8848       66.9129       59.1241       57.8803       62.6842       67.1671       22.0800        0.0000        0.0000        0.0000        0.0000        0.0000        0.0000        0.0000        0.0000        0.0000        0.0000        0.0000        0.0000        0.0000        0.0000        0.0000        0.0000        0.0000        0.0000        0.0000        0.0000        0.0000        0.0000        0.0000        0.0000        0.0000        0.0000        0.0000        0.0000        0.0000        0.0000        0.0000        0.0000        0.0000        0.0000        0.0000        0.0000        0.0000        0.0000        0.0000        0.0000        0.0000        0.0000        0.0000        0.0000        0.0000        0.0000        0.0000        0.0000        0.0000        0.0000        0.0000        0.0000        0.0000
        0.0000        0.0000        0.0000        0.0000        0.0000        0.0000        0.0000        0.0000        0.0000        0.0000        0.0000        0.0000        0.0000        0.0000        0.0000        0.0000        0.0000        0.0000        0.0000        0.0000        0.0000       79.1031       62.9407       59.1425       65.6153       58.6384       47.9893       26.5943       23.7568       17.7836       15.4055       13.8973       19.5601       16.7166       11.5009        4.6321        6.7690       27.6623       21.9203       31.1391       41.3772       34.5275       28.5561       22.3709       16.3315       19.8716       15.2315       23.0109       14.5679       22.5645       28.7041       28.7774       18.4130       13.1302       18.4981       10.5114        9.6148       14.1345       19.4145       16.9059       13.1864        5.1923       13.9857       13.5762       14.5391       17.7993       20.9052       25.2003       20.6123       16.4709       22.1357       25.0423       26.2264       42.1366       47.9662       53.6392       65.1651       81.5091       92.5137       95.8179       90.7175       78.1878       72.3284       77.5013       65.3426       69.0894       64.1943       63.3708       62.0097       61.1808       62.1667       61.6078       55.1182       55.5730       48.1251       46.8038       51.1930       49.5537       49.2806       50.5847       50.8800       46.1092       58.5711       56.4577       62.9813       57.0839       41.6539       47.8107       48.0225       61.3312       72.2627      121.5953      120.8244      102.9783       93.3200       90.4344       90.0832       92.5419       93.5264       85.4001       65.6341       69.2729       56.1423       37.3670       28.7685       25.9427       32.3593       48.6557       43.4154       53.7185       40.9007       45.9999       52.1621       64.4073       61.2863       75.7838       91.1145      104.2638      119.5207      116.6028      122.8501      119.4492      112.3218      106.4831      107.1704      102.0606       99.1254      103.4643      106.5570       91.1971       77.6188       66.0636       58.2970       58.5738       64.8424       55.8674       53.1313       57.4226       64.6347       73.5034       80.7665       81.1817       80.6177       80.4434       78.7329       70.1322       67.4990       68.0079       70.4083       67.4190       74.9476       83.8014       89.8005       73.8168       69.1752       79.6713       83.0687       82.4209       82.7830       74.0072       74.6748       73.9729       77.1583       85.8219       85.8092       86.2653       91.1530      135.4403       88.1709       83.1714       97.7089       66.7215       62.5055       66.7798       67.6774        0.0000        0.0000        0.0000        0.0000        0.0000        0.0000        0.0000        0.0000        0.0000        0.0000        0.0000        0.0000        0.0000        0.0000        0.0000        0.0000        0.0000        0.0000        0.0000        0.0000        0.0000        0.0000        0.0000        0.0000        0.0000        0.0000        0.0000        0.0000        0.0000        0.0000        0.0000        0.0000        0.0000        0.0000        0.0000        0.0000        0.0000        0.0000        0.0000        0.0000        0.0000        0.0000        0.0000        0.0000        0.0000        0.0000        0.0000        0.0000        0.0000        0.0000        0.0000        0.0000        0.0000        0.0000
        0.0000        0.0000        0.0000        0.0000        0.0000        0.0000        0.0000        0.0000        0.0000        0.0000        0.0000        0.0000        0.0000        0.0000        0.0000        0.0000        0.0000        0.0000        0.0000        0.0000        0.0000        0.0000       69.2409       68.5184       67.2758       68.3039       59.7656       36.1950       26.1682       19.3551       18.1379        6.9636       10.8328        9.9334       11.8966        6.4747        3.8668        8.7439       25.4923       15.2032       21.8952       21.5337       15.6289       16.9213       24.2955       27.5139       54.8955       22.7036       16.7151       18.7345       31.2491       27.5721       18.6116       25.3717       33.0135       12.2919       11.2112        8.7302       11.4279       19.7459       15.2284       15.2583       16.0027       22.9975       29.8732       24.8153       22.8376       22.9379       18.2563       24.7430       34.8519       35.2371       40.0898       64.3519       70.5499       77.1718       69.5124       90.5419       99.5060       93.9741       98.0068      110.2421      116.4955      117.8011      109.2013       94.4822       67.0569       57.6320       67.7874       83.6449       91.5630       84.1510       75.1277       92.5353       83.4908       59.0193       56.6862       56.0023       66.6574       44.4887       50.8614       52.2451       50.1779       44.4070       45.0610       39.2678       35.6759       54.8694       66.5160       77.6973       81.9235       89.2047      105.2746      106.5663      106.6574      110.4709      104.3149       99.6030       97.4781       90.6585       79.8996       57.2896       53.8380       39.2103       23.4823       25.2484       27.0102       29.8254       38.0091       41.4319       39.1647       36.1274       42.8964       45.9887       50.9526       75.8439      107.6700      119.9868      114.5278      150.9758      158.8003      151.7442      142.8526      129.2948      132.1932      130.8981      139.5752      145.8931      133.9469       94.9119       80.8563       78.7513       68.3096       77.7283       83.4170       65.7090       63.5073       73.9484       92.5447       97.6768      102.3994      130.7264      115.2947      133.6568      114.5283       92.8468       84.3402       86.5676       94.5355      103.5414      100.8717      107.4016      101.7582       91.5787       87.9020      120.8126      135.0284      125.3149      122.2554      117.8495      110.7001      104.7581      101.5618       89.5009       87.7979       98.8802      114.2173      107.9660       91.2970       85.1730       83.7475       82.4309       83.5651       72.5152       69.6372       80.5126       82.3738       98.3045      109.9678        0.0000        0.0000        0.0000        0.0000        0.0000        0.0000        0.0000        0.0000        0.0000        0.0000        0.0000        0.0000        0.0000        0.0000        0.0000        0.0000        0.0000        0.0000        0.0000        0.0000        0.0000        0.0000        0.0000        0.0000        0.0000        0.0000        0.0000        0.0000        0.0000        0.0000        0.0000        0.0000        0.0000        0.0000        0.0000        0.0000        0.0000        0.0000        0.0000        0.0000        0.0000        0.0000        0.0000        0.0000        0.0000        0.0000        0.0000        0.0000        0.0000        0.0000
        0.0000        0.0000        0.0000        0.0000        0.0000        0.0000        0.0000        0.0000        0.0000        0.0000        0.0000        0.0000        0.0000        0.0000        0.0000        0.0000        0.0000        0.0000        0.0000        0.0000        0.0000        0.0000        0.0000        0.0000        0.0000        0.0000       58.4859       41.1079       36.3815       25.7628       20.0692        7.1490        7.0375       17.0141       19.8020       19.2656       14.6897       10.8964       17.2779        4.0474        4.2701        5.5716       17.2414       16.0142        6.2778        5.1875        9.9892        8.7039        9.4260        9.5007       17.2592       12.7937       29.3943       30.3715       29.1313       16.3943       24.4133       25.2903       21.6917       13.0046       17.8949       17.3823       22.6671       28.1021       26.5232       28.0788       35.6966       31.2388       21.2193       29.9127       29.7117       29.7834       29.3428       42.7998       51.1241       47.8940       43.9877       62.4943       74.6794       79.0032       87.2613       96.8165      106.8597       97.4573      113.9166      124.3605       95.1414      101.7954      100.6484       89.9623       97.3211       76.8395       70.1389       78.6432       84.0756       72.4428       57.3804       36.5265       45.7178       42.5985       50.6600       53.3841       53.9899       37.5474       41.3019       37.9623       35.6294       47.9027       50.4927       57.8121       60.4702       81.7173       88.0650       96.7714       95.6082       88.7843       98.7666       88.1392       79.1100       69.3753       71.5285       57.7168       51.6745       34.5707       32.1641       30.5678       30.2547       32.4205       27.4953       30.9407       37.2280       41.7233       42.2240       43.1149       51.1767       71.1824       84.9713      101.2674      116.5818      151.3889      156.8808      149.7297      140.7993      130.5546      140.2809      149.0394      148.4646      134.8668      119.3039      105.1017       91.2112       78.5027       81.6034       85.8816       85.5682       92.3364      119.3904      127.1794       97.1426      107.2728      131.0357      113.9244      127.3413      125.8598      166.0239      165.4669      111.2580       89.3066      102.4508      101.8412      107.6980      101.6448       96.2785       89.3292      109.2097      135.9435      146.0488      148.2345      152.2898      153.3985      144.5130      147.4134      142.3022      130.8926      115.7126      107.4289      124.8384      112.2461       98.6349       98.6717       97.1975      100.5845       96.7836       93.0719       91.5378       93.7644       89.1197       98.0212      107.0052        0.0000        0.0000        0.0000        0.0000        0.0000        0.0000        0.0000        0.0000        0.0000        0.0000        0.0000        0.0000        0.0000        0.0000        0.0000        0.0000        0.0000        0.0000        0.0000        0.0000        0.0000        0.0000        0.0000        0.0000        0.0000        0.0000        0.0000        0.0000        0.0000        0.0000        0.0000        0.0000        0.0000        0.0000        0.0000        0.0000        0.0000        0.0000        0.0000        0.0000        0.0000        0.0000        0.0000        0.0000        0.0000        0.0000        0.0000        0.0000        0.0000        0.0000
        0.0000        0.0000        0.0000        0.0000        0.0000        0.0000        0.0000        0.0000        0.0000        0.0000        0.0000        0.0000        0.0000        0.0000        0.0000        0.0000        0.0000        0.0000        0.0000        0.0000        0.0000        0.0000        0.0000        0.0000        0.0000        0.0000        0.0000       49.0099       38.1181       41.2670       34.5379       17.1334       21.7149       28.1222       32.3277       41.8112       26.7550       16.1333       17.3177       13.9048        8.9827        2.8461        9.0969       10.2532        8.7375       10.8096        7.0779        9.4565        6.4232       10.2940       13.4155        5.7475       23.0246       16.6250       26.3582       19.6398       20.7154       25.9413       26.4535       25.6608       22.8623       27.1164       33.8033       28.5543       32.7910       39.7071       45.3881       43.7006       43.5762       37.5986       38.6556       40.7705       40.1254       43.5762       32.9793       45.8839       54.0754       64.9708       64.4104       76.7083       76.2830       84.5066       97.2609       96.3233      100.9662      110.7001       99.4831      107.9286       95.9831      102.5974      108.6037       92.2457       76.7092       75.9420       71.4312       55.7220       45.1026       49.2309       39.3602       38.7173       40.2511       46.3496       45.5616       32.0051       31.0666       32.5953       37.7920       41.6851       39.6254       39.1005       42.7309       52.2737       65.8817       74.8928       76.3753       70.0510       75.5345       82.5797       76.2136       69.3798       64.6900       59.1735       61.4212       40.4870       37.1942       33.2676       35.5228       36.5959       35.1251       35.5385       47.8215       50.1622       53.6464       56.0953       57.4263       68.0001       86.0137       95.5605      112.9546      141.3566      157.9586      160.2289      153.8612      140.2528      163.3421      163.9555      156.0330      139.6160      124.0426      121.6717      113.3237       88.4709       90.2406       91.3970       86.2840       96.3823      132.4982      110.1911      113.5067      122.2372      133.1315      134.7328      135.4296      138.4572      136.9342      173.8741      149.0149      115.7719      119.3072      109.5357      101.0970      106.1795      129.4616      136.0979      127.5731      151.9285      162.5013      173.9312      190.2508      210.8564      200.0115      192.3231      192.8645      188.5264      185.9288      183.4974      149.4232      130.4545      123.8419      129.6798      139.3015      141.7723      115.9566      123.9568      142.5136      133.0785      113.4564      116.1967      118.2346      124.1400        0.0000        0.0000        0.0000        0.0000        0.0000        0.0000        0.0000        0.0000        0.0000        0.0000        0.0000        0.0000        0.0000        0.0000        0.0000        0.0000        0.0000        0.0000        0.0000        0.0000        0.0000        0.0000        0.0000        0.0000        0.0000        0.0000        0.0000        0.0000        0.0000        0.0000        0.0000        0.0000        0.0000        0.0000        0.0000        0.0000        0.0000        0.0000        0.0000        0.0000        0.0000        0.0000        0.0000        0.0000        0.0000        0.0000        0.0000        0.0000        0.0000
        0.0000        0.0000        0.0000        0.0000        0.0000        0.0000        0.0000        0.0000        0.0000        0.0000        0.0000        0.0000        0.0000        0.0000        0.0000        0.0000        0.0000        0.0000        0.0000        0.0000        0.0000        0.0000        0.0000        0.0000        0.0000        0.0000        0.0000        0.0000        0.0000        0.0000       54.0447       36.4370       25.3106       25.9762       34.3668       55.8354       47.7968       44.5336       17.5745       16.8088        5.2500        4.7937        3.2658        7.7434        6.0470        5.7782        5.2339        5.2447       13.1197       18.4324       13.7476        4.3459       12.8644       21.5603       28.4269       31.2482       25.8477       21.6857       23.7800       25.7827       33.3674       46.5433       38.7554       53.5692       61.6197       46.5558       42.0114       51.1234       32.0988       33.0598       38.5916       41.6401       44.4926       34.5711       40.5574       42.8163       54.1799       56.3730       44.7616       51.7628       56.4653       67.7995       81.2118       83.2320       91.1668       81.5277       84.6315      100.7650      118.7342      109.3833      103.8755      105.9750      102.6030       84.8150       59.7332       39.8774       35.7965       48.3463       41.0865       32.1239       34.3806       41.9500       43.2588       32.9648       30.0105       32.2736       28.4583       32.9287       30.7593       31.6719       36.2462       47.1947       62.3290       63.4370       72.7859       70.8547       67.5695       65.7044       69.7338       59.2719       58.2302       62.3018       53.6740       49.2469       52.8502       38.9451       39.0731       54.3597       43.5781       46.9279       57.2140       51.6864       55.5379       59.0769       64.3739       95.9472      104.2673      106.1201      115.0437      153.5520      167.1342      163.5039      166.3136      185.7106      174.5852      168.1157      166.0577      159.7550      146.6750      139.3654      143.1472      102.3384       99.8799      119.1282      109.1602      114.1506      108.0709      136.3236      182.7252      185.1559      158.5934      193.5152      165.6539      164.1652      167.3099      159.4594      147.6729      157.7437      153.1830      129.6378      123.8371      116.8962      127.5618      147.3303      141.2105      182.0831      230.4237      248.7800      262.3320      248.6177      253.8065      244.0425      245.0108      225.5892      192.7758      183.7883      176.4153      151.2573      136.6003      151.0864      153.9664      115.8245      112.7543      140.6834      138.0150      102.5549      120.3809      113.2958      119.3110      124.6200        0.0000        0.0000        0.0000        0.0000        0.0000        0.0000        0.0000        0.0000        0.0000        0.0000        0.0000        0.0000        0.0000        0.0000        0.0000        0.0000        0.0000        0.0000        0.0000        0.0000        0.0000        0.0000        0.0000        0.0000        0.0000        0.0000        0.0000        0.0000        0.0000        0.0000        0.0000        0.0000        0.0000        0.0000        0.0000        0.0000        0.0000        0.0000        0.0000        0.0000        0.0000        0.0000        0.0000        0.0000        0.0000        0.0000        0.0000        0.0000        0.0000
        0.0000        0.0000        0.0000        0.0000        0.0000        0.0000        0.0000        0.0000        0.0000        0.0000        0.0000        0.0000        0.0000        0.0000        0.0000        0.0000        0.0000        0.0000        0.0000        0.0000        0.0000        0.0000        0.0000        0.0000        0.0000        0.0000        0.0000        0.0000        0.0000        0.0000        0.0000       35.1816       26.0051        0.0000        0.0000       43.2395       42.8539       51.6355       25.6839       13.5143       13.7637        9.6951        9.8433       13.4594       10.1032        6.8625        6.2637       11.4829       16.7851       17.1491       17.6617       15.6553        8.8624       13.8582       18.0337       22.9057       21.8103       22.9123       23.0136       16.7070       22.8344       27.0986       30.7447       45.2690       53.6788       46.7113       43.7761       38.7240       30.8495       34.6350       31.4747       39.9988       61.6774       50.6913       44.9946       53.4789       52.6245       59.8548       69.5524       64.0442       69.5193       92.4862       93.9790       77.1498      107.9950      120.6678      144.3065      150.3350      167.2408      155.6142      138.3297      155.3814      163.1669      130.1178       99.3437       57.5096       58.3190       54.6188       53.2181       19.9434       17.3159       15.8618       18.6962       12.7411       11.4570       13.3586       13.2280       26.5082       25.3153       25.3066       29.1554       47.9999       58.1723       61.0600       76.9390       68.6198       69.3669       66.5896       64.0111       68.9638       74.9965       76.4677       67.0638       53.5955       50.3696       41.9147       41.7097       64.6507       57.0285       53.0342       59.2313       82.8811       82.9582       92.5407      120.8889      107.5424      112.9565      119.6550      139.8937      149.5432      159.9852      158.2520      154.5102      139.3803      157.7584      155.1278      163.2521      164.3884      158.0296      192.8569      156.1558      142.5569      140.9629      163.2711      139.8525      151.9024      182.6356      186.8920      184.2249      236.6249      273.5006      265.4337      181.9838      234.3951      224.5625      198.8799      201.1611      167.5158      171.0805      162.9063      149.0103      147.6784      156.4004      178.3619      192.3765      242.2612      303.3712      331.6043      312.1514      302.5286      311.5977      316.6674      317.8351      240.9314      222.0887      186.0650      201.5863      168.3617      150.9257      146.4388      141.3158      134.5442      127.7652      108.7250      108.3746      111.9288      131.2166      124.0996        0.0000        0.0000        0.0000        0.0000        0.0000        0.0000        0.0000        0.0000        0.0000        0.0000        0.0000        0.0000        0.0000        0.0000        0.0000        0.0000        0.0000        0.0000        0.0000        0.0000        0.0000        0.0000        0.0000        0.0000        0.0000        0.0000        0.0000        0.0000        0.0000        0.0000        0.0000        0.0000        0.0000        0.0000        0.0000        0.0000        0.0000        0.0000        0.0000        0.0000        0.0000        0.0000        0.0000        0.0000        0.0000        0.0000        0.0000        0.0000        0.0000        0.0000        0.0000
        0.0000        0.0000        0.0000        0.0000        0.0000        0.0000        0.0000        0.0000        0.0000        0.0000        0.0000        0.0000        0.0000        0.0000        0.0000        0.0000        0.0000        0.0000        0.0000        0.0000        0.0000        0.0000        0.0000        0.0000        0.0000        0.0000        0.0000        0.0000        0.0000        0.0000        0.0000        0.0000        0.0000        0.0000        0.0000        0.0000        0.0000       46.4331       35.5501       17.5131       14.6872       20.0506       18.1887       19.2080       16.6549       16.6090       12.9432       16.9727       19.3396       18.9802       20.4508       19.7884       15.5611       21.1683       25.3187       19.5316       17.1978       15.7026       20.1665       23.5153       24.0428       23.5997       22.5241       22.3916       35.1048       26.7896       40.3576       19.7621       14.9946       16.9042       17.1268       32.9421       39.3117       62.4724       68.3145       96.7127       85.5565       76.3619       66.8862       72.4363       84.0004       85.0401       74.4494       90.2436      100.2951      107.6609      129.4837      178.8526      139.4826      142.7251      146.7864      146.0468      132.7739      121.1099      136.2157       89.8676       37.1171       37.0523       43.5953       18.2925       13.4642       13.7918       12.8340       11.3031       10.5247        9.6821        9.9795       19.9218       21.4242       21.4994       23.7039       41.8556       49.6074       56.6381       75.8631       63.2326       70.5787       65.9477       70.8513       82.9173       91.0455       85.6482       72.6790       70.0631       63.0766       48.4717       43.5290       55.6277       47.6096       57.0215       49.4017       92.2840       99.3438      102.2577      104.4228      106.8946      108.5064      125.2233      143.0093      123.6959      135.4176      143.7854      159.7987      145.7455      162.5881      182.7969      200.3779      172.6833      165.5590      163.4424      161.8931      166.7766      210.8438      191.6599      186.9253      156.2775      178.8687      194.1592      217.9109      243.4780      239.2456      229.3898      181.7594      218.5883      233.7755      249.5201      223.7991      204.8340      185.6804      175.7733      179.1091      188.5763      196.0733      241.8469      258.6348      328.2568      364.7744      400.2197      339.0133      345.0520      354.9411      346.6743      383.0309      296.3784      245.7865      237.4034      227.6854      175.0819      155.4702      144.6028      152.4371      143.0845      137.9182      133.3347      124.9994      150.5470      132.6844        0.0000        0.0000        0.0000        0.0000        0.0000        0.0000        0.0000        0.0000        0.0000        0.0000        0.0000        0.0000        0.0000        0.0000        0.0000        0.0000        0.0000        0.0000        0.0000        0.0000        0.0000        0.0000        0.0000        0.0000        0.0000        0.0000        0.0000        0.0000        0.0000        0.0000        0.0000        0.0000        0.0000        0.0000        0.0000        0.0000        0.0000        0.0000        0.0000        0.0000        0.0000        0.0000        0.0000        0.0000        0.0000        0.0000        0.0000        0.0000        0.0000        0.0000        0.0000        0.0000
        0.0000        0.0000        0.0000        0.0000        0.0000        0.0000        0.0000        0.0000        0.0000        0.0000        0.0000        0.0000        0.0000        0.0000        0.0000        0.0000        0.0000        0.0000        0.0000        0.0000        0.0000        0.0000        0.0000        0.0000        0.0000        0.0000        0.0000        0.0000        0.0000        0.0000        0.0000        0.0000        0.0000        0.0000        0.0000        0.0000        0.0000        0.0000        0.0000       31.4239       16.0461       10.5454        9.2355       18.4541       15.0026       20.5126       15.3341       18.0570       19.1079       13.6852       12.9285       28.5085       28.8912       34.6154       26.8065       11.8713        8.6846       15.4658       12.7121       20.0331       29.3762       19.8328       13.8181       13.1879       17.0043       25.8333       29.7828       15.8737       18.5959       14.3975       23.0509       28.2768       38.0389       48.1775       57.5163       75.5184       65.7355       73.9180       69.9972       92.1055       85.4710       86.3529       86.4213       92.3176       87.7907      100.8218      140.4220      165.1878      146.4884      129.1792      134.1086      122.9395      100.2270       91.0399       88.7283       72.7241       61.7846       40.0400       32.3988       21.6898       16.9163       11.6975       10.7129       10.2958        8.3159        8.5303        8.8095       17.9654       17.4555       16.1246       19.6919       41.7458       48.5782       52.7555       54.1247       56.7136       60.2652       65.4754       74.1442       89.3655       90.2305       80.7590       70.7701       62.4030       50.8299       42.6628       45.5799       58.8519       47.9311       55.8343       54.5693       92.0751      104.9638      111.4977      100.1030       96.7193      106.3062      115.3266      125.7425      131.2575      150.2315      157.9062      147.9222      154.8725      161.6128      168.6448      193.6755      180.6712      166.4288      166.0156      195.5739      186.8367      185.5972      194.0868      197.2941      171.9278      165.7456      172.3669      232.0742      247.3469      213.9712      238.2036      258.2987      303.5049      363.7928      390.5475      340.8441      215.4956      212.9940      214.7777      205.0621      249.2439      322.8947      363.3914      330.1313      363.9804      412.0162      404.2783      362.7623      337.7833      369.8538      386.9773      398.5012      303.1838      267.7692      250.6031      210.4048      176.4512      199.2446      183.0490      170.8198      176.0605      174.0780      148.6734      133.5486      165.5736      146.5850        0.0000        0.0000        0.0000        0.0000        0.0000        0.0000        0.0000        0.0000        0.0000        0.0000        0.0000        0.0000        0.0000        0.0000        0.0000        0.0000        0.0000        0.0000        0.0000        0.0000        0.0000        0.0000        0.0000        0.0000        0.0000        0.0000        0.0000        0.0000        0.0000        0.0000        0.0000        0.0000        0.0000        0.0000        0.0000        0.0000        0.0000        0.0000        0.0000        0.0000        0.0000        0.0000        0.0000        0.0000        0.0000        0.0000        0.0000        0.0000        0.0000        0.0000        0.0000        0.0000
        0.0000        0.0000        0.0000        0.0000        0.0000        0.0000        0.0000        0.0000        0.0000        0.0000        0.0000        0.0000        0.0000        0.0000        0.0000        0.0000        0.0000        0.0000        0.0000        0.0000        0.0000        0.0000        0.0000        0.0000        0.0000        0.0000        0.0000        0.0000        0.0000        0.0000        0.0000        0.0000        0.0000        0.0000        0.0000        0.0000        0.0000        0.0000        0.0000        0.0000       22.5173       18.5452       16.4799       13.2599       15.2854       14.3718       14.0611       23.9541       31.9208       27.9748       22.0765       19.9076       23.0229       28.6461       35.8388       15.3988       20.9891        9.1374        7.1682       23.2161       31.4878       15.5834       14.5510       11.5364       12.6765       26.7695       29.7977       44.5993       44.5022       45.1766       40.5823       28.1548       49.3553       44.9348       31.7284       42.2777       42.9225       37.7256       57.0648       66.8141       61.3955       67.4315       82.4585       94.9258      106.6195      128.8239      139.7793      175.5103      159.0900      139.4158      134.3445      104.6292       80.1334       60.5030       52.8912       64.5193       56.0633       57.2720       41.1088       24.7561       27.8148       18.5112       13.9014       13.1953       10.3497        9.2912        9.7771       19.5581       18.4271       17.0566       20.3830       37.2343       43.9928       47.1823       51.4156       50.8809       55.9408       59.1998       66.8670       80.6594       70.2568       65.1385       60.5190       47.0586       44.8715       37.8047       41.2313       51.3794       57.6912       57.8292       61.2922       89.4255      105.0931      107.9363      112.4481      101.4025      111.4117      116.8883      119.1055      114.2780      131.5963      177.6329      179.9968      164.6095      178.1635      178.3081      190.6063      170.1317      187.0373      177.6143      206.1280      195.7088      210.1949      203.6483      192.1913      161.1671      145.9971      144.2749      160.0564      202.9070      205.8780      243.4268      297.8958      376.4992      414.9238      441.5201      357.0971      253.7286      251.8942      285.6907      275.3029      336.9311      396.2052      361.9019      340.4051      369.1698      370.3987      417.1841      395.4635      356.2452      396.6515      419.4792      349.5585      280.0138      242.4780      226.2720      210.0103      189.6984      209.4946      182.0686      177.5809      189.0574      158.4756      136.7005      147.2898      204.4562        0.0000        0.0000        0.0000        0.0000        0.0000        0.0000        0.0000        0.0000        0.0000        0.0000        0.0000        0.0000        0.0000        0.0000        0.0000        0.0000        0.0000        0.0000        0.0000        0.0000        0.0000        0.0000        0.0000        0.0000        0.0000        0.0000        0.0000        0.0000        0.0000        0.0000        0.0000        0.0000        0.0000        0.0000        0.0000        0.0000        0.0000        0.0000        0.0000        0.0000        0.0000        0.0000        0.0000        0.0000        0.0000        0.0000        0.0000        0.0000        0.0000        0.0000        0.0000        0.0000        0.0000
        0.0000        0.0000        0.0000        0.0000        0.0000        0.0000        0.0000        0.0000        0.0000        0.0000        0.0000        0.0000        0.0000        0.0000        0.0000        0.0000        0.0000        0.0000        0.0000        0.0000        0.0000        0.0000        0.0000        0.0000        0.0000        0.0000        0.0000        0.0000        0.0000        0.0000        0.0000        0.0000        0.0000        0.0000        0.0000        0.0000        0.0000        0.0000        0.0000        0.0000        0.0000        0.0000        0.0000       89.1427       74.1359       84.2528       83.5241       75.1384       64.3689       55.0443       53.6868       40.5035       32.3711       32.5113       36.6906       30.7710       40.1463       21.7731       22.2602       21.9751       25.0454       17.9249       25.3093       27.1863       42.3647       48.3686       53.5998       77.0275       67.1192       65.8643       62.4192       51.8888       56.4163       48.6008       46.9022       53.9515       47.9108       51.9131       55.3456      108.7669      110.5936      140.6728      141.7841      187.4914      230.7252      245.5988      268.1842      261.7966      233.6955      233.5327      227.8939      244.3060      245.5702      219.2199      172.3336      144.3130      115.7708      109.1045      102.5788       73.9887       71.1111       61.4708       60.5637       33.2925       25.6317       32.1139       33.4162       15.7530       14.7050       14.9612       18.0575       24.8178       28.8582       35.2116       34.9564       42.6271       47.4853       49.0713       51.7882       54.7459       54.9177       54.0590       50.9677       46.7911       43.2312       42.4029       42.2109       50.4293       54.0940       59.3520       67.5559       85.7762       88.9780      100.7667      126.3610       95.4949       96.3802       98.9913      101.9668      107.8407      127.8397      137.3397      134.5018      140.9584      147.7681      148.0033      162.9862      186.9673      184.9187      208.1564      203.3372      213.9837      182.2255      186.2234      174.3491      167.7340      180.0860      211.9996      196.2820      238.7489      234.9478      236.2498      291.5156      342.1945      391.3586      383.1717      348.2717      280.0911      259.4030      269.0042      296.2893      328.8391      322.6528      276.6357      272.8641      317.2710      369.2815      404.1081      415.9956      414.1653      415.9463      388.5079      323.1069      268.1427      253.4685      228.4405      220.3788      195.9027      183.5591      179.4304      178.6486      153.6668      144.9671      144.0464      200.8937      303.4800        0.0000        0.0000        0.0000        0.0000        0.0000        0.0000        0.0000        0.0000        0.0000        0.0000        0.0000        0.0000        0.0000        0.0000        0.0000        0.0000        0.0000        0.0000        0.0000        0.0000        0.0000        0.0000        0.0000        0.0000        0.0000        0.0000        0.0000        0.0000        0.0000        0.0000        0.0000        0.0000        0.0000        0.0000        0.0000        0.0000        0.0000        0.0000        0.0000        0.0000        0.0000        0.0000        0.0000        0.0000        0.0000        0.0000        0.0000        0.0000        0.0000        0.0000        0.0000        0.0000        0.0000
        0.0000        0.0000        0.0000        0.0000        0.0000        0.0000        0.0000        0.0000        0.0000        0.0000        0.0000        0.0000        0.0000        0.0000        0.0000        0.0000        0.0000        0.0000        0.0000        0.0000        0.0000        0.0000        0.0000        0.0000        0.0000        0.0000        0.0000        0.0000        0.0000        0.0000        0.0000        0.0000        0.0000        0.0000        0.0000        0.0000        0.0000        0.0000        0.0000        0.0000        0.0000        0.0000        0.0000        0.0000      134.1193      150.0468      119.4627      105.2087       66.2807       55.6933       68.2633       53.4909       50.5880       46.3401       48.6028       44.4168       33.6563       32.6296       39.9993       33.8521       31.3579       23.6754       29.8890       45.5112       40.0093       44.4083       45.7213       53.4331       53.6514       54.7250       65.9186       62.9309       57.3495       58.6416       54.1635       59.0921       60.0052       66.1323       94.5590      139.1267      130.8801      130.2344      138.0401      226.1123      256.9139      306.6873      323.9514      287.5969      266.8479      249.3846      270.5247      273.3300      324.4186      294.5690      214.4572      168.5513      143.1287      133.2189      136.3321       87.4237       74.2890       66.7250       60.9973       35.4225       26.0949       19.8375       17.4959       13.5249       11.9483       11.7213       15.9906       21.8732       26.1401       27.6929       31.4555       37.1873       44.7546       42.2088       46.5689       46.4052       47.3222       50.6858       46.9360       43.7104       39.7502       42.0620       43.5494       54.2464       54.6274       57.7583       64.0517       76.8801       82.2084       99.7138       91.0115       82.8362       95.6897       86.4924      109.1795      116.4521      118.1499      121.5907      132.9889      139.1756      147.3289      146.3573      173.3340      186.7036      200.8954      230.0960      260.3823      225.6073      215.2150      229.0357      185.7693      152.0388      197.0208      217.6772      219.7394      213.9148      233.6098      234.3612      256.8478      360.0172      336.0648      346.7902      320.7210      292.1566      268.5182      303.4017      267.0847      305.0427      306.6614      277.7549      309.5743      367.6116      403.2220      404.7745      430.2148      466.4444      430.5135      380.1587      333.6253      280.5725      258.4576      255.0757      235.2741      220.4089      230.0532      201.9954      177.8357      149.4140      151.0344      186.6444      235.2740      310.3800        0.0000        0.0000        0.0000        0.0000        0.0000        0.0000        0.0000        0.0000        0.0000        0.0000        0.0000        0.0000        0.0000        0.0000        0.0000        0.0000        0.0000        0.0000        0.0000        0.0000        0.0000        0.0000        0.0000        0.0000        0.0000        0.0000        0.0000        0.0000        0.0000        0.0000        0.0000        0.0000        0.0000        0.0000        0.0000        0.0000        0.0000        0.0000        0.0000        0.0000        0.0000        0.0000        0.0000        0.0000        0.0000        0.0000        0.0000        0.0000        0.0000        0.0000        0.0000        0.0000        0.0000
        0.0000        0.0000        0.0000        0.0000        0.0000        0.0000        0.0000        0.0000        0.0000        0.0000        0.0000        0.0000        0.0000        0.0000        0.0000        0.0000        0.0000        0.0000        0.0000        0.0000        0.0000        0.0000        0.0000        0.0000        0.0000        0.0000        0.0000        0.0000        0.0000        0.0000        0.0000        0.0000        0.0000        0.0000        0.0000        0.0000        0.0000        0.0000        0.0000        0.0000        0.0000        0.0000        0.0000        0.0000        0.0000        0.0000      131.5778      105.2355      103.5670       77.0753       80.2749       50.3002       40.1195       37.5183       40.7295       37.3463       34.7237       39.3168       43.6622       33.6944       30.3140       25.9079       21.0496       23.6743       23.5854       23.6951       33.8555       50.0156       51.5074       51.6004       51.6448       56.8823       50.7059       55.1457       63.8993       42.0455       36.7898       44.4124       62.5905       92.7541       98.7100      123.2379      168.6691      249.0768      274.9673      333.8571      318.3100      248.6241      263.2194      289.3663      332.7591      331.9937      385.2423      375.9098      328.4762      197.9528      193.3213      182.7253      153.6982       99.3764       88.0244       83.1104       74.0543       41.1762       27.8321       24.1657       16.2198       14.1105       12.4638       10.3057       11.9501       16.9132       20.1046       22.0824       28.5364       32.9941       36.7318       34.6965       37.7657       38.5307       41.7288       43.4547       39.5880       40.0787       39.4928       39.5630       42.2909       49.7136       52.8456       56.1659       68.3716       94.2796       95.5386       77.0309       76.3329       79.0579       92.7238       89.8681      100.5224      104.7585       98.5310      109.1367      118.4058      118.8281      137.7163      157.7834      169.5768      188.0551      252.1357      201.7853      249.6431      225.9399      195.7024      224.6203      166.4000      150.7240      176.1422      229.1356      211.1436      209.4170      232.5150      241.3644      288.6561      327.6984      325.3635      353.1003      339.9492      274.0240      287.7997      305.5920      264.8459      269.6679      284.9855      321.1777      342.9566      386.5479      372.6091      392.3210      408.7824      407.2893      388.8446      369.9590      367.6171      301.7792      273.8380      264.2191      250.1492      230.6483      216.1294      192.8879      176.1906      159.1908      166.4567      151.0642      193.5734      287.0100        0.0000        0.0000        0.0000        0.0000        0.0000        0.0000        0.0000        0.0000        0.0000        0.0000        0.0000        0.0000        0.0000        0.0000        0.0000        0.0000        0.0000        0.0000        0.0000        0.0000        0.0000        0.0000        0.0000        0.0000        0.0000        0.0000        0.0000        0.0000        0.0000        0.0000        0.0000        0.0000        0.0000        0.0000        0.0000        0.0000        0.0000        0.0000        0.0000        0.0000        0.0000        0.0000        0.0000        0.0000        0.0000        0.0000        0.0000        0.0000        0.0000        0.0000        0.0000        0.0000        0.0000
        0.0000        0.0000        0.0000        0.0000        0.0000        0.0000        0.0000        0.0000        0.0000        0.0000        0.0000        0.0000        0.0000        0.0000        0.0000        0.0000        0.0000        0.0000        0.0000        0.0000        0.0000        0.0000        0.0000        0.0000        0.0000        0.0000        0.0000        0.0000        0.0000        0.0000        0.0000        0.0000        0.0000        0.0000        0.0000        0.0000        0.0000        0.0000        0.0000        0.0000        0.0000        0.0000        0.0000        0.0000        0.0000        0.0000        0.0000      110.1525      110.1232      102.9752      118.9148       75.2101       62.2253       43.1760       40.8797       46.7945       52.3836       48.5647       49.6463       48.4533       42.3793       47.8555       39.7281       35.1527       28.9764       26.7249       24.5013       51.3884       54.2112       50.4766       57.8431       52.1552       63.3952       59.3445       64.7624       55.7352       47.8189       48.1136       58.6389       96.0804      119.4514      142.9867      183.8148      247.2321      288.7034      274.7460      276.5485      258.7990      290.6230      297.6446      322.3645      415.2076      426.6822      412.2014      370.3742      239.0164      223.2195      178.0624      150.5159      107.9601      106.7051       92.6238       85.8470       45.7729       30.5816       23.4776       17.3911       15.6821       10.9307        8.8189       10.0708       13.9403       16.2079       19.1555       23.6216       29.9926       29.9215       29.8104       32.1393       32.6249       35.1069       35.3995       33.8185       34.4769       34.8956       35.6320       39.7200       52.4994       53.0354       54.8417       60.1559       75.1301       73.1589       74.4667       86.5097       74.5584       86.2687       93.0508      100.2355       95.6662       84.4762      106.6080       96.1749      113.9938      139.0555      157.5799      159.3868      170.1305      211.0530      193.1026      191.5220      201.6562      165.0325      168.5883      199.1510      176.3710      145.7084      192.5928      190.8367      196.1149      206.3161      250.7683      285.9786      289.1913      324.9543      333.2641      292.4867      299.9925      343.0684      425.3135      359.0119      328.3594      311.7479      324.2003      359.2310      388.5995      404.6377      397.3907      405.6158      401.8942      411.1771      405.4639      378.7451      312.0053      284.2770      293.9736      274.9084      247.9484      217.0397      192.4557      184.2878      191.2862      195.6532      213.3512      264.0714        0.0000        0.0000        0.0000        0.0000        0.0000        0.0000        0.0000        0.0000        0.0000        0.0000        0.0000        0.0000        0.0000        0.0000        0.0000        0.0000        0.0000        0.0000        0.0000        0.0000        0.0000        0.0000        0.0000        0.0000        0.0000        0.0000        0.0000        0.0000        0.0000        0.0000        0.0000        0.0000        0.0000        0.0000        0.0000        0.0000        0.0000        0.0000        0.0000        0.0000        0.0000        0.0000        0.0000        0.0000        0.0000        0.0000        0.0000        0.0000        0.0000        0.0000        0.0000        0.0000        0.0000        0.0000
        0.0000        0.0000        0.0000        0.0000        0.0000        0.0000        0.0000        0.0000        0.0000        0.0000        0.0000        0.0000        0.0000        0.0000        0.0000        0.0000        0.0000        0.0000        0.0000        0.0000        0.0000        0.0000        0.0000        0.0000        0.0000        0.0000        0.0000        0.0000        0.0000        0.0000        0.0000        0.0000        0.0000        0.0000        0.0000        0.0000        0.0000        0.0000        0.0000        0.0000        0.0000        0.0000        0.0000        0.0000        0.0000        0.0000        0.0000        0.0000        0.0000        0.0000       85.3699       80.2231       67.2193       58.0903       62.0701       73.1908       77.1015       79.9241       86.1344       93.2277       80.1701       71.3397       65.1873       49.2714       43.7557       46.4142        0.0000        0.0000       67.4098       66.3639       76.3571       83.9262       97.3886      103.5643       91.7403       93.7844       89.5554       94.0991       89.8068      115.8232      183.4205      186.9626      211.6539      179.6511      183.7635      188.8416      183.4009      185.0300      203.5356        0.0000        0.0000        0.0000        0.0000      471.5652      419.5685      310.2483      270.9955      215.9131        0.0000      161.4753      166.9301      146.9368      135.8897       69.0907       41.6799       25.9895       20.1652        9.3190        6.3818        4.7363        5.2487        9.5186       10.7107       15.9137       12.9284       21.6421       25.1018       24.1889       24.7737       26.2513       26.7055       27.1911       29.0334       34.3344       32.0394       31.7205       34.9777       44.1661       47.4360       49.3378       46.5670       39.3780       46.6193       51.0664       52.1349       66.4855       82.0330       87.3740       84.0444       83.3389       91.4368       89.4432       99.3883       99.8194      119.5617      138.7730      162.5930      186.5972      201.8608      170.9854      161.7438      129.9118      122.4639      123.6458      113.9143      100.4285      100.7944      110.6935      131.1738      180.7164      175.7642      225.8389      231.5620      264.1117      353.3304      375.3101      360.2574      331.6105      327.2729      375.5790      390.3692      398.4745      360.5520      370.9835      392.2187      420.6107      445.0781      467.2315      483.5333      431.3374      427.9742      399.4826      363.3497      311.4753      277.6450      262.0641      251.0799      222.3441      203.1563      197.1735      214.5669      237.6768      238.8617        0.0000        0.0000        0.0000        0.0000        0.0000        0.0000        0.0000        0.0000        0.0000        0.0000        0.0000        0.0000        0.0000        0.0000        0.0000        0.0000        0.0000        0.0000        0.0000        0.0000        0.0000        0.0000        0.0000        0.0000        0.0000        0.0000        0.0000        0.0000        0.0000        0.0000        0.0000        0.0000        0.0000        0.0000        0.0000        0.0000        0.0000        0.0000        0.0000        0.0000        0.0000        0.0000        0.0000        0.0000        0.0000        0.0000        0.0000        0.0000        0.0000        0.0000        0.0000        0.0000        0.0000        0.0000        0.0000        0.0000
        0.0000        0.0000        0.0000        0.0000        0.0000        0.0000        0.0000        0.0000        0.0000        0.0000        0.0000        0.0000        0.0000        0.0000        0.0000        0.0000        0.0000        0.0000        0.0000        0.0000        0.0000        0.0000        0.0000        0.0000        0.0000        0.0000        0.0000        0.0000        0.0000        0.0000        0.0000        0.0000        0.0000        0.0000        0.0000        0.0000        0.0000        0.0000        0.0000        0.0000        0.0000        0.0000        0.0000        0.0000        0.0000        0.0000        0.0000        0.0000        0.0000        0.0000        0.0000        0.0000        0.0000        0.0000        0.0000       89.7769      112.5423      107.1034        0.0000        0.0000        0.0000       86.3979       79.3373       61.1743       50.6440        0.0000        0.0000        0.0000        0.0000        0.0000        0.0000        0.0000      103.6709      110.3307      114.3583      104.4691       94.7401       92.5403      100.9723      114.6755      157.5843      143.5600      171.7442      161.9663      172.6439      163.9974      177.8602      193.0091        0.0000        0.0000        0.0000        0.0000        0.0000        0.0000      514.3180      308.2005        0.0000        0.0000        0.0000      225.4527      190.9966      167.0290      123.0432       60.7449       42.8326       27.1131       21.5144        9.9962        6.4885        4.3224        4.6490        6.7403        7.4233       10.6398       11.7338       16.5349       17.8212       17.9608       19.7921       19.8019       21.0536       27.3836       24.2391       28.0922       31.3782       31.2007       33.1097       40.8496       40.5560       41.3520       40.7313       35.4948       36.1291       42.0691       45.0835       57.4218       74.8907       81.0913       75.0559       75.7737       82.3402       93.0460       97.4900       92.1085      104.7608      106.3857      169.0568      147.7668      167.9415      152.8953      145.7415      118.8175      111.6395      105.3243      107.5306      104.9618      124.1479      100.4436      115.4284      157.0836      184.6430      228.1772      249.1461      315.9607      333.9000      385.6240      413.7280      364.3046      347.9506      392.4520      392.0650      381.5508      371.5235      395.4679      471.4960      479.2285      476.3676      490.5390      476.4288      439.1120      394.0019      383.4321      351.9151      302.5002      280.3638      263.8482      254.8973      214.4572      209.2648      203.0856      216.6017      197.9186      219.5375        0.0000        0.0000        0.0000        0.0000        0.0000        0.0000        0.0000        0.0000        0.0000        0.0000        0.0000        0.0000        0.0000        0.0000        0.0000        0.0000        0.0000        0.0000        0.0000        0.0000        0.0000        0.0000        0.0000        0.0000        0.0000        0.0000        0.0000        0.0000        0.0000        0.0000        0.0000        0.0000        0.0000        0.0000        0.0000        0.0000        0.0000        0.0000        0.0000        0.0000        0.0000        0.0000        0.0000        0.0000        0.0000        0.0000        0.0000        0.0000        0.0000        0.0000        0.0000        0.0000        0.0000        0.0000        0.0000        0.0000
        0.0000        0.0000        0.0000        0.0000        0.0000        0.0000        0.0000        0.0000        0.0000        0.0000        0.0000        0.0000        0.0000        0.0000        0.0000        0.0000        0.0000        0.0000        0.0000        0.0000        0.0000        0.0000        0.0000        0.0000        0.0000        0.0000        0.0000        0.0000        0.0000        0.0000        0.0000        0.0000        0.0000        0.0000        0.0000        0.0000        0.0000        0.0000        0.0000        0.0000        0.0000        0.0000        0.0000        0.0000        0.0000        0.0000        0.0000        0.0000        0.0000        0.0000        0.0000        0.0000        0.0000        0.0000        0.0000        0.0000        0.0000        0.0000        0.0000        0.0000        0.0000      108.7663      102.7553       90.1337       78.5110        0.0000        0.0000        0.0000        0.0000        0.0000        0.0000        0.0000        0.0000      132.1012      134.8748      128.8793      116.7566      100.6545      122.3840      148.4261      171.3112      162.9162      174.8530      172.7177      180.2598        0.0000        0.0000        0.0000        0.0000        0.0000        0.0000        0.0000        0.0000        0.0000        0.0000        0.0000        0.0000        0.0000        0.0000        0.0000      208.9726      159.9235       88.4138       52.9724       35.8075       27.5972       23.2883       11.1334        6.1619        4.6826        3.1657        4.9243        4.9611        5.9889        7.7106       12.7144       15.5591       16.0943       17.3789       15.8627       18.6804       21.2573       20.4353       24.5592       28.8962       31.1249       36.3884       41.1952       43.4030       48.2673       50.9418       52.3167       43.9330       36.7776       38.8902       46.0126       53.6021       57.4716       67.3314       78.2770       83.1656       91.3758       85.4857       81.4536       81.3017       93.9420      131.3934      126.6488      124.7124      125.1031      123.0067       98.6269      107.2209       99.2103       96.9235      116.3750      151.9010      121.7752      118.4012      145.9926      193.1087      293.9078      362.1149      371.9398      376.7596      320.7314      324.8145      322.1786      355.0802      412.7242      386.5551      358.8355      384.8229      432.0471      460.3732      457.0873      445.4276      444.9986      438.3167      410.9433      389.3518      370.8833      353.2651      306.1511      284.6027      266.2542      250.5164      216.6753      209.1511      189.4238      219.2480      194.0846        0.0000        0.0000        0.0000        0.0000        0.0000        0.0000        0.0000        0.0000        0.0000        0.0000        0.0000        0.0000        0.0000        0.0000        0.0000        0.0000        0.0000        0.0000        0.0000        0.0000        0.0000        0.0000        0.0000        0.0000        0.0000        0.0000        0.0000        0.0000        0.0000        0.0000        0.0000        0.0000        0.0000        0.0000        0.0000        0.0000        0.0000        0.0000        0.0000        0.0000        0.0000        0.0000        0.0000        0.0000        0.0000        0.0000        0.0000        0.0000        0.0000        0.0000        0.0000        0.0000        0.0000        0.0000        0.0000        0.0000        0.0000
        0.0000        0.0000        0.0000        0.0000        0.0000        0.0000        0.0000        0.0000        0.0000        0.0000        0.0000        0.0000        0.0000        0.0000        0.0000        0.0000        0.0000        0.0000        0.0000        0.0000        0.0000        0.0000        0.0000        0.0000        0.0000        0.0000        0.0000        0.0000        0.0000        0.0000        0.0000        0.0000        0.0000        0.0000        0.0000        0.0000        0.0000        0.0000        0.0000        0.0000        0.0000        0.0000        0.0000        0.0000        0.0000        0.0000        0.0000        0.0000        0.0000        0.0000        0.0000        0.0000        0.0000        0.0000        0.0000        0.0000        0.0000        0.0000        0.0000        0.0000        0.0000        0.0000      150.3649      179.8689        0.0000        0.0000        0.0000        0.0000        0.0000        0.0000        0.0000        0.0000        0.0000        0.0000      169.5733      165.1473      146.5903      126.4980      119.4610      141.3382      166.6629      199.1057      216.0231      194.1898        0.0000        0.0000        0.0000        0.0000        0.0000        0.0000        0.0000        0.0000        0.0000        0.0000        0.0000        0.0000        0.0000        0.0000        0.0000        0.0000        0.0000      165.2452      101.6602       61.6039       43.1067       33.5672       23.0549       15.5332        6.4280        3.9601        2.7714        4.8982        4.6271        4.7197        5.7398       10.1770       12.6720       14.0303       17.0367       16.0152       17.4740       18.3292       20.3817       25.8377       29.6688       36.6636       44.7232       43.2348       47.9121       53.9921       43.2475       45.6493       39.1728       40.0210       41.1667       57.8424       62.2375       68.4496       72.1910       88.6611       86.9929       86.1772       84.4620       81.9212       82.4480       89.5748      107.0461      132.8098      131.6628      121.8543      111.9137      101.8510      103.1633       93.1533       92.5449       96.2021      178.4310      179.5728      156.6658      156.2776      194.7374      255.0221      287.5721      315.9483      305.7393      305.2686      342.1887      292.7950      315.8962      363.9071      340.1078      307.8207      333.7265      401.0703      420.5013      416.4005      419.8940      440.6902      427.8561      407.9857      383.4189      364.1790      334.8605      287.9795      277.7961      260.3862      244.8053      215.5116      193.3592      197.1948      199.4616        0.0000        0.0000        0.0000        0.0000        0.0000        0.0000        0.0000        0.0000        0.0000        0.0000        0.0000        0.0000        0.0000        0.0000        0.0000        0.0000        0.0000        0.0000        0.0000        0.0000        0.0000        0.0000        0.0000        0.0000        0.0000        0.0000        0.0000        0.0000        0.0000        0.0000        0.0000        0.0000        0.0000        0.0000        0.0000        0.0000        0.0000        0.0000        0.0000        0.0000        0.0000        0.0000        0.0000        0.0000        0.0000        0.0000        0.0000        0.0000        0.0000        0.0000        0.0000        0.0000        0.0000        0.0000        0.0000        0.0000        0.0000        0.0000
        0.0000        0.0000        0.0000        0.0000        0.0000        0.0000        0.0000        0.0000        0.0000        0.0000        0.0000        0.0000        0.0000        0.0000        0.0000        0.0000        0.0000        0.0000        0.0000        0.0000        0.0000        0.0000        0.0000        0.0000        0.0000        0.0000        0.0000        0.0000        0.0000        0.0000        0.0000        0.0000        0.0000        0.0000        0.0000        0.0000        0.0000        0.0000        0.0000        0.0000        0.0000        0.0000        0.0000        0.0000        0.0000        0.0000        0.0000        0.0000        0.0000        0.0000        0.0000        0.0000        0.0000        0.0000        0.0000        0.0000        0.0000        0.0000        0.0000        0.0000        0.0000        0.0000        0.0000        0.0000        0.0000        0.0000        0.0000        0.0000        0.0000        0.0000        0.0000        0.0000        0.0000        0.0000      260.1953      246.2340      215.9128      167.7007      160.5525      178.0016      202.8074      252.4186      237.1259        0.0000        0.0000        0.0000        0.0000        0.0000        0.0000        0.0000        0.0000        0.0000        0.0000        0.0000        0.0000        0.0000        0.0000        0.0000        0.0000        0.0000        0.0000      198.8971      142.8387       80.5322       58.0943       43.6683       34.7633        5.9298        2.7814        1.5485        1.0949        2.6979        2.5768        2.7245        3.5842        6.6773        9.4942       11.4757       16.1811       17.7552       18.4443       21.5558       23.2839       26.9679       30.7403       35.8956       37.7770       38.4896       41.1223       45.4458       36.4669       34.8506       33.8441       32.7249       35.6820       52.6996       63.0148       75.8109      100.0999       93.8824       89.4295       94.6989       87.8463       89.9599      104.9775      131.2076      142.4937      149.4192      140.5262      111.2556      110.1119      129.8672      125.1729      105.2823      113.2088      115.3802      133.1000      167.2637      133.9654      156.3239      154.2027      179.9025      263.9801      257.0710      260.8763      279.2145      304.6353      297.0351      289.2520      304.4594      312.5659      330.1955      353.8235      390.5300      391.5013      396.3566      416.8234      409.2472      386.9286      346.9991      336.9860      326.0227      301.1015      286.2574      270.5672      252.9816      231.8785      185.9287      202.5477      206.2559      214.6685        0.0000        0.0000        0.0000        0.0000        0.0000        0.0000        0.0000        0.0000        0.0000        0.0000        0.0000        0.0000        0.0000        0.0000        0.0000        0.0000        0.0000        0.0000        0.0000        0.0000        0.0000        0.0000        0.0000        0.0000        0.0000        0.0000        0.0000        0.0000        0.0000        0.0000        0.0000        0.0000        0.0000        0.0000        0.0000        0.0000        0.0000        0.0000        0.0000        0.0000        0.0000        0.0000        0.0000        0.0000        0.0000        0.0000        0.0000        0.0000        0.0000        0.0000        0.0000        0.0000        0.0000        0.0000        0.0000        0.0000        0.0000        0.0000
        0.0000        0.0000        0.0000        0.0000        0.0000        0.0000        0.0000        0.0000        0.0000        0.0000        0.0000        0.0000        0.0000        0.0000        0.0000        0.0000        0.0000        0.0000        0.0000        0.0000        0.0000        0.0000        0.0000        0.0000        0.0000        0.0000        0.0000        0.0000        0.0000        0.0000        0.0000        0.0000        0.0000        0.0000        0.0000        0.0000        0.0000        0.0000        0.0000        0.0000        0.0000        0.0000        0.0000        0.0000        0.0000        0.0000        0.0000        0.0000        0.0000        0.0000        0.0000        0.0000        0.0000        0.0000        0.0000        0.0000        0.0000        0.0000        0.0000        0.0000        0.0000        0.0000        0.0000        0.0000        0.0000        0.0000        0.0000        0.0000        0.0000        0.0000        0.0000        0.0000        0.0000        0.0000        0.0000        0.0000        0.0000        0.0000        0.0000        0.0000        0.0000        0.0000        0.0000        0.0000        0.0000        0.0000        0.0000        0.0000        0.0000        0.0000        0.0000        0.0000        0.0000        0.0000        0.0000        0.0000        0.0000        0.0000        0.0000        0.0000        0.0000      159.8687      112.2052       72.3946       55.0425       43.5289       34.1635        6.3932        2.2094        1.1976        1.5056        1.6024        1.7786        1.8600        2.5251        5.3211        6.4251        8.4953       12.1912       14.5767       15.0242       17.0380       18.1650       24.9632       24.6445       29.1945       30.3988       31.4841       44.6367       38.8155       45.0677       45.6135       39.9323       35.5334       33.7318       45.3863       56.5862       66.2835       88.4398       80.9121       86.8497       91.0837      104.7559      128.4790      132.6041      167.8992      168.5186      153.5044      114.4029      111.2032      116.5103      148.1969      139.3905      125.7767      133.7022      178.0856      136.2923      163.5947      139.7654      165.5094      174.8942      225.2263      267.8349      268.0833      266.2928      277.8799      329.0130      315.0540      307.0853      326.1715      326.4757      350.6612      359.2485      372.6639      416.2898      424.3946      417.1673      407.9523      380.6289      342.0567      334.5011      312.7794      289.6662      265.0248      258.3414      237.3121      228.7610      198.7299      204.7709      242.4389        0.0000        0.0000        0.0000        0.0000        0.0000        0.0000        0.0000        0.0000        0.0000        0.0000        0.0000        0.0000        0.0000        0.0000        0.0000        0.0000        0.0000        0.0000        0.0000        0.0000        0.0000        0.0000        0.0000        0.0000        0.0000        0.0000        0.0000        0.0000        0.0000        0.0000        0.0000        0.0000        0.0000        0.0000        0.0000        0.0000        0.0000        0.0000        0.0000        0.0000        0.0000        0.0000        0.0000        0.0000        0.0000        0.0000        0.0000        0.0000        0.0000        0.0000        0.0000        0.0000        0.0000        0.0000        0.0000        0.0000        0.0000        0.0000        0.0000
        0.0000        0.0000        0.0000        0.0000        0.0000        0.0000        0.0000        0.0000        0.0000        0.0000        0.0000        0.0000        0.0000        0.0000        0.0000        0.0000        0.0000        0.0000        0.0000        0.0000        0.0000        0.0000        0.0000        0.0000        0.0000        0.0000        0.0000        0.0000        0.0000        0.0000        0.0000        0.0000        0.0000        0.0000        0.0000        0.0000        0.0000        0.0000        0.0000        0.0000        0.0000        0.0000        0.0000        0.0000        0.0000        0.0000        0.0000        0.0000        0.0000        0.0000        0.0000        0.0000        0.0000        0.0000        0.0000        0.0000        0.0000        0.0000        0.0000        0.0000        0.0000        0.0000        0.0000        0.0000        0.0000        0.0000        0.0000        0.0000        0.0000        0.0000        0.0000        0.0000        0.0000        0.0000        0.0000        0.0000        0.0000        0.0000        0.0000        0.0000        0.0000        0.0000        0.0000        0.0000        0.0000        0.0000        0.0000        0.0000        0.0000        0.0000        0.0000        0.0000        0.0000        0.0000        0.0000        0.0000        0.0000        0.0000        0.0000        0.0000        0.0000      132.2606       98.7993       61.5853       48.7807       39.2535       31.8770        4.8935        2.1896        0.8186        1.6593        2.1556        2.0197        2.4187        2.8957        4.8284        6.4550        9.4115       12.6216       14.1958       14.2739       15.1121       16.9609       22.7964       27.9803       29.9393       29.3720       32.9630       36.2120       37.4320       34.9472       40.9984       39.0051       33.7686       43.0852       47.3818       70.8204       77.7911       77.8824       91.1252      105.3504      110.6355      115.2775      117.8935      127.5367      139.3898      141.9797      161.3357      147.9987      142.2633      144.2313      163.4879      145.8629      141.8595      158.5158      152.3800      147.3447      172.2778      174.5328      188.6864      192.3017      212.3123      266.2420      300.8609      259.8913      269.6698      315.1363      288.5480      314.9868      323.0692      339.9480      360.1300      387.1090      408.6292      415.7916      393.9417      421.9081      399.2186      398.4500      363.4014      357.6082      318.3317      293.4951      261.5042      256.7917      242.3807      241.6797      244.1341      228.9778      233.1361        0.0000        0.0000        0.0000        0.0000        0.0000        0.0000        0.0000        0.0000        0.0000        0.0000        0.0000        0.0000        0.0000        0.0000        0.0000        0.0000        0.0000        0.0000        0.0000        0.0000        0.0000        0.0000        0.0000        0.0000        0.0000        0.0000        0.0000        0.0000        0.0000        0.0000        0.0000        0.0000        0.0000        0.0000        0.0000        0.0000        0.0000        0.0000        0.0000        0.0000        0.0000        0.0000        0.0000        0.0000        0.0000        0.0000        0.0000        0.0000        0.0000        0.0000        0.0000        0.0000        0.0000        0.0000        0.0000        0.0000        0.0000        0.0000        0.0000
        0.0000        0.0000        0.0000        0.0000        0.0000        0.0000        0.0000        0.0000        0.0000        0.0000        0.0000        0.0000        0.0000        0.0000        0.0000        0.0000        0.0000        0.0000        0.0000        0.0000        0.0000        0.0000        0.0000        0.0000        0.0000        0.0000        0.0000        0.0000        0.0000        0.0000        0.0000        0.0000        0.0000        0.0000        0.0000        0.0000        0.0000        0.0000        0.0000        0.0000        0.0000        0.0000        0.0000        0.0000        0.0000        0.0000        0.0000        0.0000        0.0000        0.0000        0.0000        0.0000        0.0000        0.0000        0.0000        0.0000        0.0000        0.0000        0.0000        0.0000        0.0000        0.0000        0.0000        0.0000        0.0000        0.0000        0.0000        0.0000        0.0000        0.0000        0.0000        0.0000        0.0000        0.0000        0.0000        0.0000        0.0000        0.0000        0.0000        0.0000        0.0000        0.0000        0.0000        0.0000        0.0000        0.0000        0.0000        0.0000        0.0000        0.0000        0.0000        0.0000        0.0000        0.0000        0.0000        0.0000        0.0000        0.0000        0.0000        0.0000      140.4034      127.8523       81.8166       55.6377       45.0695       35.6891       28.7197        4.5541        2.2239        1.2051        2.3671        3.0758        3.1724        3.0701        4.3259        6.8472        8.8410       13.0181       16.0721       15.8642       15.5757       16.5546       15.4199       16.6166       19.8716       23.3735       27.0971       33.2514       27.5605       29.8337       33.0163       57.8147       47.0996       58.5302       58.9524       51.4711       67.1447       81.1059       89.8939      117.3278      109.1922       98.4201      124.8265      144.9697      160.8576      160.8973      170.5644      180.8963      202.5292      181.6791      184.5158      197.2519      191.8357      181.4928      192.5723      171.6703      211.7260      238.8809      228.8122      214.8169      212.2832      243.0237      270.2076      259.0226      258.5324      262.9797      267.7030      269.1384      295.8440      298.4688      314.4750      330.2186      386.7360      386.2491      386.2219      378.6450      387.1754      380.9316      385.8904      361.2757      331.6074      299.9359      281.6418      262.9497      253.3290      260.8131      316.7627      297.8813        0.0000        0.0000        0.0000        0.0000        0.0000        0.0000        0.0000        0.0000        0.0000        0.0000        0.0000        0.0000        0.0000      198.2700        0.0000        0.0000        0.0000      602.4301        0.0000        0.0000        0.0000        0.0000        0.0000        0.0000        0.0000        0.0000        0.0000        0.0000        0.0000        0.0000        0.0000        0.0000        0.0000        0.0000        0.0000        0.0000        0.0000        0.0000        0.0000        0.0000        0.0000        0.0000        0.0000        0.0000        0.0000        0.0000        0.0000        0.0000        0.0000        0.0000        0.0000        0.0000        0.0000        0.0000        0.0000        0.0000        0.0000        0.0000        0.0000        0.0000        0.0000
        0.0000        0.0000        0.0000        0.0000        0.0000        0.0000        0.0000        0.0000        0.0000        0.0000        0.0000        0.0000        0.0000        0.0000        0.0000        0.0000        0.0000        0.0000        0.0000        0.0000        0.0000        0.0000        0.0000        0.0000        0.0000        0.0000        0.0000        0.0000        0.0000        0.0000        0.0000        0.0000        0.0000        0.0000        0.0000        0.0000        0.0000        0.0000        0.0000        0.0000        0.0000        0.0000        0.0000        0.0000        0.0000        0.0000        0.0000        0.0000        0.0000        0.0000        0.0000        0.0000        0.0000        0.0000        0.0000        0.0000        0.0000        0.0000        0.0000        0.0000        0.0000        0.0000        0.0000        0.0000        0.0000        0.0000        0.0000        0.0000        0.0000        0.0000        0.0000        0.0000        0.0000        0.0000        0.0000        0.0000        0.0000        0.0000        0.0000        0.0000        0.0000        0.0000        0.0000        0.0000        0.0000        0.0000        0.0000        0.0000        0.0000        0.0000        0.0000        0.0000        0.0000        0.0000        0.0000        0.0000        0.0000        0.0000        0.0000        0.0000      124.0758       99.5821       66.6014       48.9196       38.0967       27.3373       21.5448       38.9688       12.0383        5.2479        5.6407        8.3522        9.1268        9.6662       12.4131       11.7422       14.8281       17.9384       30.2193       19.7599       17.5020       16.8157       18.5857       14.4079       15.2945       17.8559       21.0229       20.7410       19.7615       21.0336       26.1012       46.2749       53.1291       88.1162       82.7392       63.6215       68.2842       86.7914       85.6216       83.3166      105.1924      125.0986      124.9947      162.2200      212.6422      211.6597      223.8356      261.5754      276.2270      322.9421      313.7210      342.6380      336.1701      295.8488      280.7229      263.8119      254.4158      265.0949      264.0619      226.8118      234.3284      263.9501      269.6194      245.3595      279.0613      245.4411      240.8269      225.7116      244.2492      268.0255      267.4270      287.5985      318.6388      309.4447      310.4207      319.6214      351.3171      335.7236      324.9638      293.1177      282.7074      302.8580      275.3586      228.0527      230.0935      257.6215      311.9207      283.9237        0.0000        0.0000        0.0000        0.0000        0.0000        0.0000        0.0000        0.0000        0.0000        0.0000        0.0000        0.0000      320.6700      246.1200      256.2300        0.0000      340.5300      451.1700        0.0000        0.0000        0.0000        0.0000        0.0000        0.0000        0.0000        0.0000        0.0000        0.0000        0.0000        0.0000        0.0000        0.0000        0.0000        0.0000        0.0000        0.0000        0.0000        0.0000        0.0000        0.0000        0.0000        0.0000        0.0000        0.0000        0.0000        0.0000        0.0000        0.0000        0.0000        0.0000        0.0000        0.0000        0.0000        0.0000        0.0000        0.0000        0.0000        0.0000        0.0000        0.0000        0.0000
        0.0000        0.0000        0.0000        0.0000        0.0000        0.0000        0.0000        0.0000        0.0000        0.0000        0.0000        0.0000        0.0000        0.0000        0.0000        0.0000        0.0000        0.0000        0.0000        0.0000        0.0000        0.0000        0.0000        0.0000        0.0000        0.0000        0.0000        0.0000        0.0000        0.0000        0.0000        0.0000        0.0000        0.0000        0.0000        0.0000        0.0000        0.0000        0.0000        0.0000        0.0000        0.0000        0.0000        0.0000        0.0000        0.0000        0.0000        0.0000        0.0000        0.0000        0.0000        0.0000        0.0000        0.0000        0.0000        0.0000        0.0000        0.0000        0.0000        0.0000        0.0000        0.0000        0.0000        0.0000        0.0000        0.0000        0.0000        0.0000        0.0000        0.0000        0.0000        0.0000        0.0000        0.0000        0.0000        0.0000        0.0000        0.0000        0.0000        0.0000        0.0000        0.0000        0.0000        0.0000        0.0000        0.0000        0.0000        0.0000        0.0000        0.0000        0.0000        0.0000        0.0000        0.0000        0.0000        0.0000        0.0000        0.0000        0.0000      114.9675      106.9159       79.5453       57.1119       39.3791       31.5603       25.7573       22.3587       33.2551       18.2447        6.2242        6.6488        8.9493        9.7283        9.5036       13.9880       16.9291       15.1167       15.9174       22.3756       21.0003       16.9249       17.5092       17.9947       12.3355       12.5176       12.9449       14.0072       14.1731       15.8265       18.6932       25.2848       37.3261       43.8192       52.6055       59.1981       54.9635       68.8887       74.7452       84.7838      111.9222      153.4303      147.0671      154.7986      193.5669      221.3931      256.2808      251.8385      291.7996      349.1335      360.3273      365.6752      355.2844      312.6486      302.5368      343.3014      305.1011      284.4647      282.9995      268.8321      241.7042      225.9917      237.8188      268.3629      320.4607      309.6532      261.2909      233.8770      239.4833      269.2174      293.3978      284.3952      279.0142      288.2889      296.4926      331.5689      356.0845      329.0263      309.4363      296.8283      258.4422      246.9905      253.2673      245.1429      222.2815      221.7896      214.2121      248.2137      260.0114        0.0000        0.0000        0.0000        0.0000        0.0000        0.0000      271.0162      222.7800        0.0000        0.0000        0.0000        0.0000      296.4600      212.2500        0.0000        0.0000        0.0000        0.0000        0.0000        0.0000        0.0000        0.0000        0.0000        0.0000        0.0000        0.0000        0.0000        0.0000        0.0000        0.0000        0.0000        0.0000        0.0000        0.0000        0.0000        0.0000        0.0000        0.0000        0.0000        0.0000        0.0000        0.0000        0.0000        0.0000        0.0000        0.0000        0.0000        0.0000        0.0000        0.0000        0.0000        0.0000        0.0000        0.0000        0.0000        0.0000        0.0000        0.0000        0.0000        0.0000        0.0000
        0.0000        0.0000        0.0000        0.0000        0.0000        0.0000        0.0000        0.0000        0.0000        0.0000        0.0000        0.0000        0.0000        0.0000        0.0000        0.0000        0.0000        0.0000        0.0000        0.0000        0.0000        0.0000        0.0000        0.0000        0.0000        0.0000        0.0000        0.0000        0.0000        0.0000        0.0000        0.0000        0.0000        0.0000        0.0000        0.0000        0.0000        0.0000        0.0000        0.0000        0.0000        0.0000        0.0000        0.0000        0.0000        0.0000        0.0000        0.0000        0.0000        0.0000        0.0000        0.0000        0.0000        0.0000        0.0000        0.0000        0.0000        0.0000        0.0000        0.0000        0.0000        0.0000        0.0000        0.0000        0.0000        0.0000        0.0000        0.0000        0.0000        0.0000        0.0000        0.0000        0.0000        0.0000        0.0000        0.0000        0.0000        0.0000        0.0000        0.0000        0.0000        0.0000        0.0000        0.0000        0.0000        0.0000        0.0000        0.0000        0.0000        0.0000        0.0000        0.0000        0.0000        0.0000        0.0000        0.0000        0.0000       84.5423       69.8448      103.0995       91.4160       70.4955       50.6647       37.9090       30.5196       26.3565       19.6723       13.1058        9.1213        7.1911        7.8090        8.0339        8.1452        7.8211        8.5856       11.4960       21.0649       25.0568       27.1841       23.6216       17.5571       16.9847       16.4699       13.8648       17.6202       15.4812       13.6036       16.5898       19.5052       30.2194       25.6768       33.6596       46.1781       52.2072       63.0698       68.6058       87.4392       93.9459      119.8827      175.3444      149.6519      166.2582      158.1203      193.7146      239.1531      251.9937      237.6849      273.4896      333.9763      356.1017      348.3771      355.5168      343.2455      359.6610      346.8054      302.1022      282.7787      288.6738      291.4667      244.5044      249.7890      259.1471      272.4707      276.6885      284.3557      261.0345      243.4691      245.9480      277.3600      243.9003      239.8427      270.2055      263.3593      265.9756      287.9130      312.7569      300.0637      294.4857      283.6582      267.3702      248.2840      232.2896      222.5255      214.2011      265.4272      227.7970      232.7185        0.0000        0.0000        0.0000        0.0000        0.0000      272.8289      250.0619      246.4891      247.7700        0.0000        0.0000        0.0000        0.0000        0.0000        0.0000        0.0000        0.0000        0.0000        0.0000        0.0000        0.0000        0.0000        0.0000        0.0000        0.0000        0.0000        0.0000        0.0000        0.0000        0.0000        0.0000        0.0000        0.0000        0.0000        0.0000        0.0000        0.0000        0.0000        0.0000        0.0000        0.0000        0.0000        0.0000        0.0000        0.0000        0.0000        0.0000        0.0000        0.0000        0.0000        0.0000        0.0000        0.0000        0.0000        0.0000        0.0000        0.0000        0.0000        0.0000        0.0000        0.0000        0.0000
        0.0000        0.0000        0.0000        0.0000        0.0000        0.0000        0.0000        0.0000        0.0000        0.0000        0.0000        0.0000        0.0000        0.0000        0.0000        0.0000        0.0000        0.0000        0.0000        0.0000        0.0000        0.0000        0.0000        0.0000        0.0000        0.0000        0.0000        0.0000        0.0000        0.0000        0.0000        0.0000        0.0000        0.0000        0.0000        0.0000        0.0000        0.0000        0.0000        0.0000        0.0000        0.0000        0.0000        0.0000        0.0000        0.0000        0.0000        0.0000        0.0000        0.0000        0.0000        0.0000        0.0000        0.0000        0.0000        0.0000        0.0000        0.0000        0.0000        0.0000        0.0000        0.0000        0.0000        0.0000        0.0000        0.0000        0.0000        0.0000        0.0000        0.0000        0.0000        0.0000        0.0000        0.0000        0.0000        0.0000        0.0000        0.0000        0.0000        0.0000        0.0000        0.0000        0.0000        0.0000        0.0000        0.0000        0.0000        0.0000        0.0000        0.0000        0.0000        0.0000        0.0000        0.0000        0.0000        0.0000        0.0000       54.0427       73.8597       85.4319       83.8758       71.1329       63.5463       39.8962       30.2353       30.1549       26.8510       16.7772       12.0817        8.9149       12.2087       10.8284        9.9447        9.9511       12.2463       16.2618       15.2448       16.6249       16.0271       19.1279       16.7612       16.4902       15.1841       14.1775       14.6577       16.7508       17.9603       17.3350       21.0112       24.2831       23.5911       31.0658       41.2165       50.4858       64.7266       98.2152       93.3603      102.3280      132.4433      163.5751      116.6621      115.0389      165.8293      191.8291      195.9042      220.8640      242.5954      293.2872      321.0522      366.2343      344.2903      350.4470      351.5951      348.5702      336.7762      287.7368      284.4523      280.5492      283.2240      255.4344      259.8698      291.4008      270.2410      270.5641      287.4709      272.3426      257.1342      252.7735      253.7143      228.7225      241.0737      242.2019      223.7773      229.1053      248.7836      271.7237      272.0969      271.1549      249.2095      231.2271      204.7845      204.3815      199.5438      201.9554      283.6048      316.2972      266.9363        0.0000        0.0000        0.0000      287.2500      229.2082      227.9298      219.2118      228.9010      348.1800        0.0000        0.0000        0.0000        0.0000        0.0000        0.0000        0.0000        0.0000        0.0000        0.0000        0.0000        0.0000        0.0000        0.0000        0.0000        0.0000        0.0000        0.0000        0.0000        0.0000        0.0000        0.0000        0.0000        0.0000        0.0000        0.0000        0.0000        0.0000        0.0000        0.0000        0.0000        0.0000        0.0000        0.0000        0.0000        0.0000        0.0000        0.0000        0.0000        0.0000        0.0000        0.0000        0.0000        0.0000        0.0000        0.0000        0.0000        0.0000        0.0000        0.0000        0.0000        0.0000        0.0000
        0.0000        0.0000        0.0000        0.0000        0.0000        0.0000        0.0000        0.0000        0.0000        0.0000        0.0000        0.0000        0.0000        0.0000        0.0000        0.0000        0.0000        0.0000        0.0000        0.0000        0.0000        0.0000        0.0000        0.0000        0.0000        0.0000        0.0000        0.0000        0.0000        0.0000        0.0000        0.0000        0.0000        0.0000        0.0000        0.0000        0.0000        0.0000        0.0000        0.0000        0.0000        0.0000        0.0000        0.0000        0.0000        0.0000        0.0000        0.0000        0.0000        0.0000        0.0000        0.0000        0.0000        0.0000        0.0000        0.0000        0.0000        0.0000        0.0000        0.0000        0.0000        0.0000        0.0000        0.0000        0.0000        0.0000        0.0000        0.0000        0.0000        0.0000        0.0000        0.0000        0.0000        0.0000        0.0000        0.0000        0.0000        0.0000        0.0000        0.0000        0.0000        0.0000        0.0000        0.0000        0.0000        0.0000        0.0000        0.0000        0.0000        0.0000        0.0000        0.0000        0.0000        0.0000        0.0000        0.0000       62.8126       69.3062       96.1761       79.9705       67.3225       61.3058       48.9009       40.5051       38.0533       44.3816       34.0419       25.8521       19.3832       15.5715       16.1299       14.6239       15.5362       15.1647       12.9475       13.3869       18.1241       93.1230       45.9798       16.4531       19.0132       15.3398       16.2528       16.9730       17.7350       22.4251       23.0517       25.6672       23.4137       25.2975       28.7171       29.0055       46.5671       75.7686       82.4314      115.6517      125.3206      113.0415      119.9091      111.4930      116.9030      135.4487      178.6781      192.6472      213.8306      217.6584      237.1018      299.4867      363.7220      382.4421      321.2788      298.9142      321.0276      315.5782      291.3942      291.7880      280.4074      283.7004      285.1899      298.5326      320.8532      318.7022      333.2536      324.0001      326.2007      319.4259      301.4101      273.7964      274.0861      235.9849      236.0889      229.0174      221.6927      213.1987      223.2283      227.5252      225.2166      220.3817      207.1666      182.5950      171.5440      168.1305      177.0525      311.8217      375.3531      355.5660        0.0000        0.0000        0.0000        0.0000      357.6067      246.3960      242.2609      240.4163      216.1428      236.1300        0.0000        0.0000        0.0000        0.0000        0.0000        0.0000        0.0000        0.0000        0.0000        0.0000        0.0000        0.0000        0.0000        0.0000        0.0000        0.0000        0.0000        0.0000        0.0000        0.0000        0.0000        0.0000        0.0000        0.0000        0.0000        0.0000        0.0000        0.0000        0.0000        0.0000        0.0000        0.0000        0.0000        0.0000        0.0000        0.0000        0.0000        0.0000        0.0000        0.0000        0.0000        0.0000        0.0000        0.0000        0.0000        0.0000        0.0000        0.0000        0.0000        0.0000        0.0000        0.0000        0.0000
        0.0000        0.0000        0.0000        0.0000        0.0000        0.0000        0.0000        0.0000        0.0000        0.0000        0.0000        0.0000        0.0000        0.0000        0.0000        0.0000        0.0000        0.0000        0.0000        0.0000        0.0000        0.0000        0.0000        0.0000        0.0000        0.0000        0.0000        0.0000        0.0000        0.0000        0.0000        0.0000        0.0000        0.0000        0.0000        0.0000        0.0000        0.0000        0.0000        0.0000        0.0000        0.0000        0.0000        0.0000        0.0000        0.0000        0.0000        0.0000        0.0000        0.0000        0.0000        0.0000        0.0000        0.0000        0.0000        0.0000        0.0000        0.0000        0.0000        0.0000        0.0000        0.0000        0.0000        0.0000        0.0000        0.0000        0.0000        0.0000        0.0000        0.0000        0.0000        0.0000        0.0000        0.0000        0.0000        0.0000        0.0000        0.0000        0.0000        0.0000        0.0000        0.0000        0.0000        0.0000        0.0000        0.0000        0.0000        0.0000        0.0000        0.0000        0.0000        0.0000        0.0000        0.0000        0.0000        0.0000       42.2950       43.6592       52.9194       60.5781       66.9460       70.6226       56.3086       47.4152       51.4217       44.9668       39.0739       24.0274       20.6871       17.0049       18.9541       17.1500       21.9683       14.6934       12.5047       17.8091       20.6744       55.0779       63.0273       16.8402       15.3899       16.2013       18.8062       18.0892       18.8853       20.9353       22.7315       21.1673       21.5990       24.0054       29.9964       32.5187       39.8403       62.8308      112.7422      113.1224      109.7195       96.6282       98.2979       87.6926       86.9973      114.8728      160.8097      148.9121      154.1930      153.0949      177.3412      254.2131      275.3969      308.6805      266.0685      250.0295      276.9504      297.2920      286.3374      291.5371      292.5199      298.5562      296.3454      314.1472      343.5746      353.8683      372.3165      352.6946      356.2790      341.9350      310.7726      268.9846      254.7526      246.7930      246.2533      226.1499      205.4088      206.3235      204.8926      209.0755      201.0425      187.2169      176.2934      155.7944      153.7669      156.5538      232.9712        0.0000        0.0000        0.0000        0.0000        0.0000        0.0000      239.0529      262.3748      214.8780      221.3604      182.9448      180.4402        0.0000        0.0000        0.0000        0.0000        0.0000        0.0000        0.0000        0.0000        0.0000        0.0000        0.0000        0.0000        0.0000        0.0000        0.0000        0.0000        0.0000        0.0000        0.0000        0.0000        0.0000        0.0000        0.0000        0.0000        0.0000        0.0000        0.0000        0.0000        0.0000        0.0000        0.0000        0.0000        0.0000        0.0000        0.0000        0.0000        0.0000        0.0000        0.0000        0.0000        0.0000        0.0000        0.0000        0.0000        0.0000        0.0000        0.0000        0.0000        0.0000        0.0000        0.0000        0.0000        0.0000        0.0000
        0.0000        0.0000        0.0000        0.0000        0.0000        0.0000        0.0000        0.0000        0.0000        0.0000        0.0000        0.0000        0.0000        0.0000        0.0000        0.0000        0.0000        0.0000        0.0000        0.0000        0.0000        0.0000        0.0000        0.0000        0.0000        0.0000        0.0000        0.0000        0.0000        0.0000        0.0000        0.0000        0.0000        0.0000        0.0000        0.0000        0.0000        0.0000        0.0000        0.0000        0.0000        0.0000        0.0000        0.0000        0.0000        0.0000        0.0000        0.0000        0.0000        0.0000        0.0000        0.0000        0.0000        0.0000        0.0000        0.0000        0.0000        0.0000        0.0000        0.0000        0.0000        0.0000        0.0000        0.0000        0.0000        0.0000        0.0000        0.0000        0.0000        0.0000        0.0000        0.0000        0.0000        0.0000        0.0000        0.0000        0.0000        0.0000        0.0000        0.0000        0.0000        0.0000        0.0000        0.0000        0.0000        0.0000        0.0000        0.0000        0.0000        0.0000        0.0000        0.0000        0.0000        0.0000        0.0000        0.0000       43.9736       45.7524       44.1036       59.7787       81.3410       78.1657       51.1655       42.9634       41.2933       37.5548       30.1296       22.8438       18.9291       15.6666       18.6721       19.4324       17.6196       17.9708       18.5874       21.7024       23.0359       22.6230       43.5704       19.8630       20.8820       18.2024       20.8513       21.1671       27.6443       24.7268       27.4883       30.5584       24.7358       25.6701       28.8909       29.5816       29.2044       33.0378       51.0258       57.9687       69.6000       78.0788       76.6740       71.4550       74.9556       91.0700      128.1695      128.6301      133.2208      130.2720      167.4464      213.2175      246.5903      240.4970      209.5856      232.7866      263.5892      276.3390      306.4879      306.8823      326.2568      322.8896      332.2303      341.5476      371.1329      401.1972      416.9040      386.1026      355.2184      349.5246      340.1324      290.3332      278.9539      264.8528      265.5099      250.2371      214.8787      199.0568      205.2017      201.6760      187.3978      173.5356      168.6103      175.3804      208.4651      212.6078        0.0000        0.0000        0.0000        0.0000        0.0000        0.0000      279.0598      210.1534      210.8987      179.7488      184.7007      186.8559      247.1197        0.0000        0.0000        0.0000        0.0000        0.0000        0.0000        0.0000        0.0000        0.0000        0.0000        0.0000        0.0000        0.0000        0.0000        0.0000        0.0000        0.0000        0.0000        0.0000        0.0000        0.0000        0.0000        0.0000        0.0000        0.0000        0.0000        0.0000        0.0000        0.0000        0.0000        0.0000        0.0000        0.0000        0.0000        0.0000        0.0000        0.0000        0.0000        0.0000        0.0000        0.0000        0.0000        0.0000        0.0000        0.0000        0.0000        0.0000        0.0000        0.0000        0.0000        0.0000        0.0000        0.0000        0.0000
        0.0000        0.0000        0.0000        0.0000        0.0000        0.0000        0.0000        0.0000        0.0000        0.0000        0.0000        0.0000        0.0000        0.0000        0.0000        0.0000        0.0000        0.0000        0.0000        0.0000        0.0000        0.0000        0.0000        0.0000        0.0000        0.0000        0.0000        0.0000        0.0000        0.0000        0.0000        0.0000        0.0000        0.0000        0.0000        0.0000        0.0000        0.0000        0.0000        0.0000        0.0000        0.0000        0.0000        0.0000        0.0000        0.0000        0.0000        0.0000        0.0000        0.0000        0.0000        0.0000        0.0000        0.0000        0.0000        0.0000        0.0000        0.0000        0.0000        0.0000        0.0000        0.0000        0.0000        0.0000        0.0000        0.0000        0.0000        0.0000        0.0000        0.0000        0.0000        0.0000        0.0000        0.0000        0.0000        0.0000        0.0000        0.0000        0.0000        0.0000        0.0000        0.0000        0.0000        0.0000        0.0000        0.0000        0.0000        0.0000        0.0000        0.0000        0.0000        0.0000        0.0000        0.0000        0.0000        0.0000        0.0000       60.6151       62.2432       71.8227       64.2525       56.7076       47.5403       52.9958       51.8647       39.3385       26.1154       19.8433       17.4943       18.3151       21.6251       23.0785       21.7205       21.1816       20.9990       25.0334       24.3803       27.5600       25.7037       23.9234       24.7776       26.5329       31.6527       26.3299       25.6605       26.9939       37.5581       34.4099       28.9426       31.7192       32.8768       35.6279       34.2098       36.2789       41.1946       54.6060       56.0937       62.2570       66.2993       62.1836       72.3539       97.6998      143.4026      124.1792      108.1262      121.9073      148.1711      194.1516      211.9081      233.5160      221.2922      241.9706      279.6053      311.4456      335.0854      341.6866      365.2159      374.0285      370.7856      366.9825      392.3686      429.9767      407.3972      373.2825      391.2747      386.6260      360.8378      318.7138      299.3993      279.5779      264.4210      246.1911      223.5788      211.6058      223.1013      200.0159      201.0145      215.2001      197.4353      209.8272      219.6527        0.0000        0.0000        0.0000        0.0000        0.0000        0.0000        0.0000      219.6564      175.1174      188.9752      191.5512      214.4709      198.1599      176.7879        0.0000        0.0000        0.0000        0.0000        0.0000        0.0000        0.0000        0.0000        0.0000        0.0000        0.0000        0.0000        0.0000        0.0000        0.0000        0.0000        0.0000        0.0000        0.0000        0.0000        0.0000        0.0000        0.0000        0.0000        0.0000        0.0000        0.0000        0.0000        0.0000        0.0000        0.0000        0.0000        0.0000        0.0000        0.0000        0.0000        0.0000        0.0000        0.0000        0.0000        0.0000        0.0000        0.0000        0.0000        0.0000        0.0000        0.0000        0.0000        0.0000        0.0000        0.0000        0.0000        0.0000        0.0000
        0.0000        0.0000        0.0000        0.0000        0.0000        0.0000        0.0000        0.0000        0.0000        0.0000        0.0000        0.0000        0.0000        0.0000        0.0000        0.0000        0.0000        0.0000        0.0000        0.0000        0.0000        0.0000        0.0000        0.0000        0.0000        0.0000        0.0000        0.0000        0.0000        0.0000        0.0000        0.0000        0.0000        0.0000        0.0000        0.0000        0.0000        0.0000        0.0000        0.0000        0.0000        0.0000        0.0000        0.0000        0.0000        0.0000        0.0000        0.0000        0.0000        0.0000        0.0000        0.0000        0.0000        0.0000        0.0000        0.0000        0.0000        0.0000        0.0000        0.0000        0.0000        0.0000        0.0000        0.0000        0.0000        0.0000        0.0000        0.0000        0.0000        0.0000        0.0000        0.0000        0.0000        0.0000        0.0000        0.0000        0.0000        0.0000        0.0000        0.0000        0.0000        0.0000        0.0000        0.0000        0.0000        0.0000        0.0000        0.0000        0.0000        0.0000        0.0000        0.0000        0.0000        0.0000        0.0000        0.0000      103.2721       72.8126       69.1082       45.7357        0.0000       43.9711       56.6871       61.8472       49.0191       30.9478       24.3870       16.7868       16.0189       18.0545       20.6794       26.5960       29.1252       38.3154       28.3877       39.2053       45.6144       28.0449       26.8495       25.5356       33.4758       46.2076       37.5433       33.6773       39.4540       39.2218       43.2073       49.5838       54.0144       49.1820       47.3689       45.5096       48.2278       44.4267       46.5227       47.6018       46.1837       46.7783       59.6839       66.7052       92.8984      103.4386      117.1895       99.6132       94.5961      107.5756      132.9707      160.7834      190.9996      210.9675      214.5446      249.7727      261.7399      293.7044      342.2100      314.0243      324.3659      349.5609      363.8004      380.9104      402.6935      395.4019      393.7833      381.2336      391.4631      392.1011      373.9691      342.8138      332.9164      304.9162      272.4334      225.4300      207.7905      187.1532      175.9873      179.0552      209.8533      205.0625      186.1652        0.0000        0.0000        0.0000        0.0000        0.0000      304.4999      326.5199        0.0000      243.4343      199.3902      199.9296      217.4434      200.3470      192.2553      205.6369        0.0000        0.0000        0.0000        0.0000        0.0000        0.0000        0.0000        0.0000        0.0000        0.0000        0.0000        0.0000        0.0000        0.0000        0.0000        0.0000        0.0000        0.0000        0.0000        0.0000        0.0000        0.0000        0.0000        0.0000        0.0000        0.0000        0.0000        0.0000        0.0000        0.0000        0.0000        0.0000        0.0000        0.0000        0.0000        0.0000        0.0000        0.0000        0.0000        0.0000        0.0000        0.0000        0.0000        0.0000        0.0000        0.0000        0.0000        0.0000        0.0000        0.0000        0.0000        0.0000        0.0000        0.0000        0.0000
        0.0000        0.0000        0.0000        0.0000        0.0000        0.0000        0.0000        0.0000        0.0000        0.0000        0.0000        0.0000        0.0000        0.0000        0.0000        0.0000        0.0000        0.0000        0.0000        0.0000        0.0000        0.0000        0.0000        0.0000        0.0000        0.0000        0.0000        0.0000        0.0000        0.0000        0.0000        0.0000        0.0000        0.0000        0.0000        0.0000        0.0000        0.0000        0.0000        0.0000        0.0000        0.0000        0.0000        0.0000        0.0000        0.0000        0.0000        0.0000        0.0000        0.0000        0.0000        0.0000        0.0000        0.0000        0.0000        0.0000        0.0000        0.0000        0.0000        0.0000        0.0000        0.0000        0.0000        0.0000        0.0000        0.0000        0.0000        0.0000        0.0000        0.0000        0.0000        0.0000        0.0000        0.0000        0.0000        0.0000        0.0000        0.0000        0.0000        0.0000        0.0000        0.0000        0.0000        0.0000        0.0000        0.0000        0.0000        0.0000        0.0000        0.0000        0.0000        0.0000        0.0000        0.0000        0.0000        0.0000        0.0000       80.3877        0.0000        0.0000        0.0000       50.4921       51.3397       44.8486       34.7165       30.2541       30.6691       18.9395       16.6871       17.4118       25.2130       24.3657       33.1197       40.3177       57.6353       54.7993       42.3388       40.8586       36.8969       40.6907       41.7759       46.1936       46.6520       47.6754       50.6801       44.5444       58.1540       71.3867       58.3010       50.1046       51.4659       56.8424       58.5649       48.1494       41.9222       40.4878       40.4065       44.8932       44.6730       72.5511       67.6622       73.2489      103.5360       80.2052       94.3691      111.4155      134.0971      152.1775      198.7096      199.1083      218.2513      237.8866      238.8921      249.3273      331.2284      313.8066      312.2286      306.7261      332.8963      364.3256      392.9218      403.2775      399.7373      397.6391      400.9341      393.5542      360.3640      340.0829      336.8667      316.3928      266.6229      214.6581      184.3387      172.1115      162.3713      172.3790      179.8699      196.9416      196.6649        0.0000        0.0000        0.0000        0.0000        0.0000      220.6500      258.4200      164.6400      202.7321      182.6913      160.2460      194.9419      184.5782      183.2644      157.2971        0.0000        0.0000        0.0000        0.0000        0.0000        0.0000        0.0000        0.0000        0.0000        0.0000        0.0000        0.0000        0.0000        0.0000        0.0000        0.0000        0.0000        0.0000        0.0000        0.0000        0.0000        0.0000        0.0000        0.0000        0.0000        0.0000        0.0000        0.0000        0.0000        0.0000        0.0000        0.0000        0.0000        0.0000        0.0000        0.0000        0.0000        0.0000        0.0000        0.0000        0.0000        0.0000        0.0000        0.0000        0.0000        0.0000        0.0000        0.0000        0.0000        0.0000        0.0000        0.0000        0.0000        0.0000        0.0000
        0.0000        0.0000        0.0000        0.0000        0.0000        0.0000        0.0000        0.0000        0.0000        0.0000        0.0000        0.0000        0.0000        0.0000        0.0000        0.0000        0.0000        0.0000        0.0000        0.0000        0.0000        0.0000        0.0000        0.0000        0.0000        0.0000        0.0000        0.0000        0.0000        0.0000        0.0000        0.0000        0.0000        0.0000        0.0000        0.0000        0.0000        0.0000        0.0000        0.0000        0.0000        0.0000        0.0000        0.0000        0.0000        0.0000        0.0000        0.0000        0.0000        0.0000        0.0000        0.0000        0.0000        0.0000        0.0000        0.0000        0.0000        0.0000        0.0000        0.0000        0.0000        0.0000        0.0000        0.0000        0.0000        0.0000        0.0000        0.0000        0.0000        0.0000        0.0000        0.0000        0.0000        0.0000        0.0000        0.0000        0.0000        0.0000        0.0000        0.0000        0.0000        0.0000        0.0000        0.0000        0.0000        0.0000        0.0000        0.0000        0.0000        0.0000        0.0000        0.0000        0.0000        0.0000        0.0000        0.0000        0.0000        0.0000        0.0000        0.0000        0.0000       53.7359       55.2634       51.1065       36.3221       30.2044       33.6378       21.5941       19.6909       15.5170       20.7953       27.8450       30.8548       53.3343       72.5956       43.2251       39.5996       48.3383       48.4594       60.6445       55.2707       49.5380       54.5797       63.2738       57.3704       57.2190       68.4207       69.8767       81.5577       70.5888       66.5621       71.2533       68.1859       58.0880       51.0449       41.1299       42.9287       43.5600       40.9086       41.5734       44.5548       61.0692       71.1387       76.1617       79.4801      124.6711      148.8686      180.2618      206.5392      202.8773      225.2169      242.7990      257.4043      284.0353      308.4483      322.5389      304.0504      329.4369      317.1509      356.2943      357.7562      381.6292      388.6897      386.2990      384.7466      399.6948      375.7196      371.3239      356.8314      302.9388      256.9200      190.7154      171.5103      163.2352      203.9802      233.0732      191.6426        0.0000        0.0000        0.0000        0.0000        0.0000        0.0000      185.4900      177.9600      129.7800       91.2900      140.0467      139.8296      161.7607      191.0408      151.9591      127.5359      128.3187        0.0000        0.0000        0.0000        0.0000        0.0000        0.0000        0.0000        0.0000        0.0000        0.0000        0.0000        0.0000        0.0000        0.0000        0.0000        0.0000        0.0000        0.0000        0.0000        0.0000        0.0000        0.0000        0.0000        0.0000        0.0000        0.0000        0.0000        0.0000        0.0000        0.0000        0.0000        0.0000        0.0000        0.0000        0.0000        0.0000        0.0000        0.0000        0.0000        0.0000        0.0000        0.0000        0.0000        0.0000        0.0000        0.0000        0.0000        0.0000        0.0000        0.0000        0.0000        0.0000        0.0000        0.0000        0.0000
        0.0000        0.0000        0.0000        0.0000        0.0000        0.0000        0.0000        0.0000        0.0000        0.0000        0.0000        0.0000        0.0000        0.0000        0.0000        0.0000        0.0000        0.0000        0.0000        0.0000        0.0000        0.0000        0.0000        0.0000        0.0000        0.0000        0.0000        0.0000        0.0000        0.0000        0.0000        0.0000        0.0000        0.0000        0.0000        0.0000        0.0000        0.0000        0.0000        0.0000        0.0000        0.0000        0.0000        0.0000        0.0000        0.0000        0.0000        0.0000        0.0000        0.0000        0.0000        0.0000        0.0000        0.0000        0.0000        0.0000        0.0000        0.0000        0.0000        0.0000        0.0000        0.0000        0.0000        0.0000        0.0000        0.0000        0.0000        0.0000        0.0000        0.0000        0.0000        0.0000        0.0000        0.0000        0.0000        0.0000        0.0000        0.0000        0.0000        0.0000        0.0000        0.0000        0.0000        0.0000        0.0000        0.0000        0.0000        0.0000        0.0000        0.0000        0.0000        0.0000        0.0000        0.0000        0.0000        0.0000        0.0000        0.0000        0.0000        0.0000        0.0000        0.0000       79.7758       54.8344       34.1722       26.9621       24.9939       18.7523       18.6491       14.8927       21.5403       24.9838       36.6980       50.9536       61.3373       54.4472       45.8253       55.1498       61.1900       79.3955       62.4201       57.9074       53.8936       60.2539       57.2460       56.5822       63.5674       77.1055       89.9408       89.2978       89.5378       81.7710       67.8927       67.1898       60.1618       51.2837       48.5129       48.0196       53.3433       43.0944       52.9530       57.7564       58.6199       73.7896       81.4407      112.7564      160.9871      206.6045      203.8456      229.2937      230.5931      261.4769      280.1221      317.6803      349.2664      344.3735      362.0529      358.1020      335.8180      330.1596      345.0566      375.8736      359.9736      354.9739      364.4326      375.8345      368.5581      332.7461      332.6078      292.9875      256.0623      204.7714      195.5253      193.6918      201.7377      237.2154      201.9135        0.0000        0.0000        0.0000        0.0000        0.0000        0.0000        0.0000      143.2200      131.3100       89.7600      133.4943      139.4149      159.7018      137.4928      121.2353      105.3137      138.9986        0.0000        0.0000        0.0000        0.0000        0.0000        0.0000        0.0000        0.0000        0.0000        0.0000        0.0000        0.0000        0.0000        0.0000        0.0000        0.0000        0.0000        0.0000        0.0000        0.0000        0.0000        0.0000        0.0000        0.0000        0.0000        0.0000        0.0000        0.0000        0.0000        0.0000        0.0000        0.0000        0.0000        0.0000        0.0000        0.0000        0.0000        0.0000        0.0000        0.0000        0.0000        0.0000        0.0000        0.0000        0.0000        0.0000        0.0000        0.0000        0.0000        0.0000        0.0000        0.0000        0.0000        0.0000        0.0000
        0.0000        0.0000        0.0000        0.0000        0.0000        0.0000        0.0000        0.0000        0.0000        0.0000        0.0000        0.0000        0.0000        0.0000        0.0000        0.0000        0.0000        0.0000        0.0000        0.0000        0.0000        0.0000        0.0000        0.0000        0.0000        0.0000        0.0000        0.0000        0.0000        0.0000        0.0000        0.0000        0.0000        0.0000        0.0000        0.0000        0.0000        0.0000        0.0000        0.0000        0.0000        0.0000        0.0000        0.0000        0.0000        0.0000        0.0000        0.0000        0.0000        0.0000        0.0000        0.0000        0.0000        0.0000        0.0000        0.0000        0.0000        0.0000        0.0000        0.0000        0.0000        0.0000        0.0000        0.0000        0.0000        0.0000        0.0000        0.0000        0.0000        0.0000        0.0000        0.0000        0.0000        0.0000        0.0000        0.0000        0.0000        0.0000        0.0000        0.0000        0.0000        0.0000        0.0000        0.0000        0.0000        0.0000        0.0000        0.0000        0.0000        0.0000        0.0000        0.0000        0.0000        0.0000        0.0000        0.0000        0.0000        0.0000        0.0000        0.0000        0.0000        0.0000        0.0000       39.7542       29.3470       22.0312       21.4600       14.3426       12.0741       12.7915       16.5102       29.6846       43.3525       48.5923       52.3462       65.8289       77.6134       88.7488       89.8442       83.0829       83.4752       75.4901       68.1632       68.0744       62.5084       63.7280       67.3452        0.0000        0.0000       85.9436       94.6544       93.8248       82.8401       80.9366       70.7110       59.1928       56.1242       52.5570       47.7388       52.2890       81.6538       53.8083       57.7384       87.2844       91.8038      125.8057      185.4824      250.7036      304.0292      332.3145      345.0771      343.8358      375.9594      383.9552      377.3651      356.7668      352.6068      398.9351      406.1966      314.5659      316.4756      337.4335      336.8540      296.9983      293.3280      299.8592      288.2939      286.0714      275.7256      249.6806      235.0978      216.4150      261.1667      218.7865        0.0000        0.0000        0.0000        0.0000        0.0000        0.0000        0.0000        0.0000        0.0000        0.0000        0.0000        0.0000        0.0000      152.0657      145.4446      165.5109      161.9441      101.8131       94.2635        0.0000        0.0000        0.0000        0.0000        0.0000        0.0000        0.0000        0.0000        0.0000        0.0000        0.0000        0.0000        0.0000        0.0000        0.0000        0.0000        0.0000        0.0000        0.0000        0.0000        0.0000        0.0000        0.0000        0.0000        0.0000        0.0000        0.0000        0.0000        0.0000        0.0000        0.0000        0.0000        0.0000        0.0000        0.0000        0.0000        0.0000        0.0000        0.0000        0.0000        0.0000        0.0000        0.0000        0.0000        0.0000        0.0000        0.0000        0.0000        0.0000        0.0000        0.0000        0.0000        0.0000        0.0000        0.0000        0.0000
        0.0000        0.0000        0.0000        0.0000        0.0000        0.0000        0.0000        0.0000        0.0000        0.0000        0.0000        0.0000        0.0000        0.0000        0.0000        0.0000        0.0000        0.0000        0.0000        0.0000        0.0000        0.0000        0.0000        0.0000        0.0000        0.0000        0.0000        0.0000        0.0000        0.0000        0.0000        0.0000        0.0000        0.0000        0.0000        0.0000        0.0000        0.0000        0.0000        0.0000        0.0000        0.0000        0.0000        0.0000        0.0000        0.0000        0.0000        0.0000        0.0000        0.0000        0.0000        0.0000        0.0000        0.0000        0.0000        0.0000        0.0000        0.0000        0.0000        0.0000        0.0000        0.0000        0.0000        0.0000        0.0000        0.0000        0.0000        0.0000        0.0000        0.0000        0.0000        0.0000        0.0000        0.0000        0.0000        0.0000        0.0000        0.0000        0.0000        0.0000        0.0000        0.0000        0.0000        0.0000        0.0000        0.0000        0.0000        0.0000        0.0000        0.0000        0.0000        0.0000        0.0000        0.0000        0.0000        0.0000        0.0000        0.0000        0.0000        0.0000        0.0000        0.0000        0.0000       26.6265       21.4680       16.7594       14.7974       12.0261       10.6355       12.5936       19.2584       31.5405       41.9632       55.7529       60.0318       83.4342      101.7224      106.6922      113.0406      111.7257       96.0345       85.4909       92.2666       85.5742       77.5073       78.1021        0.0000        0.0000        0.0000        0.0000        0.0000        0.0000       89.0019       89.9638       81.8073       69.4057      104.7546       71.6557       54.9423       52.0317       38.3159       42.1939       48.3546       84.0032      102.2546      143.4882      194.9904      275.7631      331.7582      367.0120      375.9291      415.1271      462.3320      449.3560      446.0728      407.7659      360.4895      339.2016      392.1419      328.7253      378.2985      340.3580      315.2286      305.2780      291.5307      284.3518      274.4789      283.9381      278.9684      279.6187      276.6080      306.6612        0.0000        0.0000        0.0000        0.0000        0.0000        0.0000        0.0000        0.0000        0.0000        0.0000        0.0000        0.0000        0.0000        0.0000        0.0000      166.9679      137.2637      132.5064       98.2833      123.4331       79.5484      159.1999        0.0000        0.0000        0.0000        0.0000        0.0000        0.0000        0.0000        0.0000        0.0000        0.0000        0.0000        0.0000        0.0000        0.0000        0.0000        0.0000        0.0000        0.0000        0.0000        0.0000        0.0000        0.0000        0.0000        0.0000        0.0000        0.0000        0.0000        0.0000        0.0000        0.0000        0.0000        0.0000        0.0000        0.0000        0.0000        0.0000        0.0000        0.0000        0.0000        0.0000        0.0000        0.0000        0.0000        0.0000        0.0000        0.0000        0.0000        0.0000        0.0000        0.0000        0.0000        0.0000        0.0000        0.0000        0.0000
        0.0000        0.0000        0.0000        0.0000        0.0000        0.0000        0.0000        0.0000        0.0000        0.0000        0.0000        0.0000        0.0000        0.0000        0.0000        0.0000        0.0000        0.0000        0.0000        0.0000        0.0000        0.0000        0.0000        0.0000        0.0000        0.0000        0.0000        0.0000        0.0000        0.0000        0.0000        0.0000        0.0000        0.0000        0.0000        0.0000        0.0000        0.0000        0.0000        0.0000        0.0000        0.0000        0.0000        0.0000        0.0000        0.0000        0.0000        0.0000        0.0000        0.0000        0.0000        0.0000        0.0000        0.0000        0.0000        0.0000        0.0000        0.0000        0.0000        0.0000        0.0000        0.0000        0.0000        0.0000        0.0000        0.0000        0.0000        0.0000        0.0000        0.0000        0.0000        0.0000        0.0000        0.0000        0.0000        0.0000        0.0000        0.0000        0.0000        0.0000        0.0000        0.0000        0.0000        0.0000        0.0000        0.0000        0.0000        0.0000        0.0000        0.0000        0.0000        0.0000        0.0000        0.0000        0.0000        0.0000        0.0000        0.0000        0.0000        0.0000        0.0000        0.0000        0.0000       24.5525       17.6256       20.7334       13.5963       12.2692       13.1603       15.5272       21.9079       38.3659       40.9064       57.4385       79.9012       87.9160      105.8930        0.0000      140.2332      149.9467        0.0000        0.0000      106.2720       92.4943        0.0000        0.0000        0.0000        0.0000        0.0000        0.0000        0.0000        0.0000      103.6900       96.1961       95.3594       85.0406       91.3647       60.3357       52.4284       46.8904       45.7357       39.2845       49.6599       95.6192      113.8309      156.0585      192.1303      264.0250      355.1031      394.5687      433.9269      436.0113      484.8368      464.0445      421.0641      379.3144      393.5503      421.8253      371.0023      375.9992      367.3948      355.7304      345.8877      334.1738      314.8426      327.2475      321.1579        0.0000        0.0000        0.0000        0.0000        0.0000        0.0000        0.0000        0.0000        0.0000        0.0000        0.0000        0.0000        0.0000        0.0000        0.0000        0.0000        0.0000        0.0000        0.0000        0.0000      174.0918      152.2092      101.8596       69.9559       96.4038        0.0000        0.0000        0.0000        0.0000        0.0000        0.0000        0.0000        0.0000        0.0000        0.0000        0.0000        0.0000        0.0000        0.0000        0.0000        0.0000        0.0000        0.0000        0.0000        0.0000        0.0000        0.0000        0.0000        0.0000        0.0000        0.0000        0.0000        0.0000        0.0000        0.0000        0.0000        0.0000        0.0000        0.0000        0.0000        0.0000        0.0000        0.0000        0.0000        0.0000        0.0000        0.0000        0.0000        0.0000        0.0000        0.0000        0.0000        0.0000        0.0000        0.0000        0.0000        0.0000        0.0000        0.0000        0.0000        0.0000        0.0000
        0.0000        0.0000        0.0000        0.0000        0.0000        0.0000        0.0000        0.0000        0.0000        0.0000        0.0000        0.0000        0.0000        0.0000        0.0000        0.0000        0.0000        0.0000        0.0000        0.0000        0.0000        0.0000        0.0000        0.0000        0.0000        0.0000        0.0000        0.0000        0.0000        0.0000        0.0000        0.0000        0.0000        0.0000        0.0000        0.0000        0.0000        0.0000        0.0000        0.0000        0.0000        0.0000        0.0000        0.0000        0.0000        0.0000        0.0000        0.0000        0.0000        0.0000        0.0000        0.0000        0.0000        0.0000        0.0000        0.0000        0.0000        0.0000        0.0000        0.0000        0.0000        0.0000        0.0000        0.0000        0.0000        0.0000        0.0000        0.0000        0.0000        0.0000        0.0000        0.0000        0.0000        0.0000        0.0000        0.0000        0.0000        0.0000        0.0000        0.0000        0.0000        0.0000        0.0000        0.0000        0.0000        0.0000        0.0000        0.0000        0.0000        0.0000        0.0000        0.0000        0.0000        0.0000        0.0000        0.0000        0.0000        0.0000        0.0000        0.0000        0.0000        0.0000        0.0000       26.4174       21.3945       22.5402       18.1692       15.8417       17.0965       22.9109       28.1986       41.5126       52.6493       56.5411        0.0000        0.0000        0.0000        0.0000        0.0000        0.0000        0.0000        0.0000        0.0000        0.0000        0.0000        0.0000        0.0000        0.0000        0.0000        0.0000        0.0000        0.0000        0.0000      102.2468      104.8862       87.4783       68.4035       63.8293       65.0637       80.7273       59.3541       37.7043       49.2862       77.7833       91.9041      141.1841      176.2095      239.1854      330.6042      374.4799      381.7024      444.4510      492.2243      454.8353      466.6320      432.1812      438.9653      432.5375      425.3206      373.2540      374.2997      398.8347      442.2133      409.0786      381.2627      369.0544        0.0000        0.0000        0.0000        0.0000        0.0000        0.0000        0.0000        0.0000        0.0000        0.0000        0.0000        0.0000        0.0000        0.0000        0.0000        0.0000        0.0000        0.0000        0.0000        0.0000        0.0000        0.0000      160.7459      114.2280       81.9913        0.0000      140.6673      124.7132        0.0000        0.0000        0.0000        0.0000        0.0000        0.0000        0.0000        0.0000        0.0000        0.0000        0.0000        0.0000        0.0000        0.0000        0.0000        0.0000        0.0000        0.0000        0.0000        0.0000        0.0000        0.0000        0.0000        0.0000        0.0000        0.0000        0.0000        0.0000        0.0000        0.0000        0.0000        0.0000        0.0000        0.0000        0.0000        0.0000        0.0000        0.0000        0.0000        0.0000        0.0000        0.0000        0.0000        0.0000        0.0000        0.0000        0.0000        0.0000        0.0000        0.0000        0.0000        0.0000        0.0000        0.0000        0.0000
        0.0000        0.0000        0.0000        0.0000        0.0000        0.0000        0.0000        0.0000        0.0000        0.0000        0.0000        0.0000        0.0000        0.0000        0.0000        0.0000        0.0000        0.0000        0.0000        0.0000        0.0000        0.0000        0.0000        0.0000        0.0000        0.0000        0.0000        0.0000        0.0000        0.0000        0.0000        0.0000        0.0000        0.0000        0.0000        0.0000        0.0000        0.0000        0.0000        0.0000        0.0000        0.0000        0.0000        0.0000        0.0000        0.0000        0.0000        0.0000        0.0000        0.0000        0.0000        0.0000        0.0000        0.0000        0.0000        0.0000        0.0000        0.0000        0.0000        0.0000        0.0000        0.0000        0.0000        0.0000        0.0000        0.0000        0.0000        0.0000        0.0000        0.0000        0.0000        0.0000        0.0000        0.0000        0.0000        0.0000        0.0000        0.0000        0.0000        0.0000        0.0000        0.0000        0.0000        0.0000        0.0000        0.0000        0.0000        0.0000        0.0000        0.0000        0.0000        0.0000        0.0000        0.0000        0.0000        0.0000        0.0000        0.0000        0.0000        0.0000        0.0000        0.0000        0.0000        0.0000        0.0000       26.9754       23.0236       23.2043       30.1145       43.0066       42.4030       56.2707       57.9938       60.6967       65.1259        0.0000        0.0000        0.0000        0.0000        0.0000        0.0000        0.0000        0.0000        0.0000        0.0000        0.0000        0.0000        0.0000        0.0000        0.0000        0.0000        0.0000        0.0000       77.4233       69.4070       69.8855       60.7582       60.4112       55.2393       55.7938       37.2130       35.3052       47.5047       51.9410       60.4304       85.3229      115.7893      168.0843      220.5626      204.8937      223.7688      312.0433      381.2653      495.8867      534.7068      538.1347      569.9204      542.7051      497.1512      453.5969      455.1420      451.8609      464.4619      563.9698      517.2300        0.0000        0.0000        0.0000        0.0000        0.0000        0.0000        0.0000        0.0000        0.0000        0.0000        0.0000        0.0000        0.0000        0.0000        0.0000        0.0000        0.0000        0.0000        0.0000        0.0000        0.0000        0.0000        0.0000        0.0000      111.6371       95.9113        0.0000      148.5900      107.3700        0.0000        0.0000        0.0000        0.0000        0.0000        0.0000        0.0000        0.0000        0.0000        0.0000        0.0000        0.0000        0.0000        0.0000        0.0000        0.0000        0.0000        0.0000        0.0000        0.0000        0.0000        0.0000        0.0000        0.0000        0.0000        0.0000        0.0000        0.0000        0.0000        0.0000        0.0000        0.0000        0.0000        0.0000        0.0000        0.0000        0.0000        0.0000        0.0000        0.0000        0.0000        0.0000        0.0000        0.0000        0.0000        0.0000        0.0000        0.0000        0.0000        0.0000        0.0000        0.0000        0.0000        0.0000        0.0000
        0.0000        0.0000        0.0000        0.0000        0.0000        0.0000        0.0000        0.0000        0.0000        0.0000        0.0000        0.0000        0.0000        0.0000        0.0000        0.0000        0.0000        0.0000        0.0000        0.0000        0.0000        0.0000        0.0000        0.0000        0.0000        0.0000        0.0000        0.0000        0.0000        0.0000        0.0000        0.0000        0.0000        0.0000        0.0000        0.0000        0.0000        0.0000        0.0000        0.0000        0.0000        0.0000        0.0000        0.0000        0.0000        0.0000        0.0000        0.0000        0.0000        0.0000        0.0000        0.0000        0.0000        0.0000        0.0000        0.0000        0.0000        0.0000        0.0000        0.0000        0.0000        0.0000        0.0000        0.0000        0.0000        0.0000        0.0000        0.0000        0.0000        0.0000        0.0000        0.0000        0.0000        0.0000        0.0000        0.0000        0.0000        0.0000        0.0000        0.0000        0.0000        0.0000        0.0000        0.0000        0.0000        0.0000        0.0000        0.0000        0.0000        0.0000        0.0000        0.0000        0.0000        0.0000        0.0000        0.0000        0.0000        0.0000        0.0000        0.0000        0.0000        0.0000        0.0000        0.0000        0.0000        0.0000       44.0653       39.2498       35.1626       44.4840       44.2498       64.6967       67.9252       71.4196       66.4054        0.0000        0.0000        0.0000        0.0000        0.0000        0.0000        0.0000        0.0000        0.0000        0.0000        0.0000        0.0000        0.0000        0.0000        0.0000        0.0000        0.0000        0.0000        0.0000        0.0000       67.0794       69.1430       57.7103       50.9461       44.9333       49.3607       45.8658       46.8957       46.5203       52.0784       72.3972      117.9830      146.8839      144.3583      169.3920      208.4290      306.9363      358.1342      463.1208      475.5337      539.9205      537.3080      540.7647      523.1438      498.9364        0.0000        0.0000      437.8387        0.0000        0.0000        0.0000        0.0000        0.0000        0.0000        0.0000        0.0000        0.0000        0.0000        0.0000        0.0000        0.0000        0.0000        0.0000        0.0000        0.0000        0.0000        0.0000        0.0000        0.0000        0.0000        0.0000        0.0000        0.0000        0.0000       95.8376       94.0470        0.0000        0.0000        0.0000        0.0000        0.0000        0.0000        0.0000        0.0000        0.0000        0.0000        0.0000        0.0000        0.0000        0.0000        0.0000        0.0000        0.0000        0.0000        0.0000        0.0000        0.0000        0.0000        0.0000        0.0000        0.0000        0.0000        0.0000        0.0000        0.0000        0.0000        0.0000        0.0000        0.0000        0.0000        0.0000        0.0000        0.0000        0.0000        0.0000        0.0000        0.0000        0.0000        0.0000        0.0000        0.0000        0.0000        0.0000        0.0000        0.0000        0.0000        0.0000        0.0000        0.0000        0.0000        0.0000        0.0000        0.0000        0.0000
[truncated: 212,709 more chars]
