# Supplementary material for: Multidimensional evaluation of the TRMM 3B43V7 satellite-based precipitation product in mainland China from 1998–2016
Source: PeerJ. 2020 Feb 20;8:e8615. doi: 10.7717/peerj.8615 (PMC7036276; doi:10.7717/peerj.8615)
Supplement: Supplemental Information 2 [file peerj-08-8615-s002.zip › TRMM_3B43 data/TRMM 3B43 data-Year-Month/2012-05.txt]

ncols         249
nrows         175
xllcorner     73.250
yllcorner     6.500
cellsize      0.25000
        0.0000        0.0000        0.0000        0.0000        0.0000        0.0000        0.0000        0.0000        0.0000        0.0000        0.0000        0.0000        0.0000        0.0000        0.0000        0.0000        0.0000        0.0000        0.0000        0.0000        0.0000        0.0000        0.0000        0.0000        0.0000        0.0000        0.0000        0.0000        0.0000        0.0000        0.0000        0.0000        0.0000        0.0000        0.0000        0.0000        0.0000        0.0000        0.0000        0.0000        0.0000        0.0000        0.0000        0.0000        0.0000        0.0000        0.0000        0.0000        0.0000        0.0000        0.0000        0.0000        0.0000        0.0000        0.0000        0.0000        0.0000        0.0000        0.0000        0.0000        0.0000        0.0000        0.0000        0.0000        0.0000        0.0000        0.0000        0.0000        0.0000        0.0000        0.0000        0.0000        0.0000        0.0000        0.0000        0.0000        0.0000        0.0000        0.0000        0.0000        0.0000        0.0000        0.0000        0.0000        0.0000        0.0000        0.0000        0.0000        0.0000        0.0000        0.0000        0.0000        0.0000        0.0000        0.0000        0.0000        0.0000        0.0000        0.0000        0.0000        0.0000        0.0000        0.0000        0.0000        0.0000        0.0000        0.0000        0.0000        0.0000        0.0000        0.0000        0.0000        0.0000        0.0000        0.0000        0.0000        0.0000        0.0000        0.0000        0.0000        0.0000        0.0000        0.0000        0.0000        0.0000        0.0000        0.0000        0.0000        0.0000        0.0000        0.0000        0.0000        0.0000        0.0000        0.0000        0.0000        0.0000        0.0000        0.0000        0.0000        0.0000        0.0000        0.0000        0.0000        0.0000        0.0000        0.0000        0.0000        0.0000        0.0000        0.0000        0.0000        0.0000        0.0000        0.0000        0.0000        0.0000        0.0000        0.0000        0.0000        0.0000        0.0000        0.0000        0.0000        0.0000        0.0000        0.0000        0.0000        0.0000        0.0000        0.0000        0.0000        0.0000       19.9784       18.7806       18.8985        0.0000        0.0000        0.0000       19.7472       22.1208       24.9473       29.5640       23.5925       19.0411       23.6277       24.9317       26.7151       26.6933       27.9978       29.8901       29.2962       42.9721       57.4120       53.8282       57.4037       58.2729       67.5762       58.8568       61.7368       69.6096       74.5892       58.7137       51.9032       43.0636       42.4495       37.6976       36.4098       39.1777       46.4363       44.3991       39.3462       37.4526       37.5027       32.0942       26.6497       30.1373       32.2945       26.4795        0.0000        0.0000        0.0000        0.0000        0.0000        0.0000        0.0000        0.0000        0.0000        0.0000        0.0000        0.0000        0.0000        0.0000        0.0000        0.0000        0.0000        0.0000        0.0000        0.0000        0.0000        0.0000        0.0000        0.0000        0.0000        0.0000        0.0000        0.0000        0.0000        0.0000
        0.0000        0.0000        0.0000        0.0000        0.0000        0.0000        0.0000        0.0000        0.0000        0.0000        0.0000        0.0000        0.0000        0.0000        0.0000        0.0000        0.0000        0.0000        0.0000        0.0000        0.0000        0.0000        0.0000        0.0000        0.0000        0.0000        0.0000        0.0000        0.0000        0.0000        0.0000        0.0000        0.0000        0.0000        0.0000        0.0000        0.0000        0.0000        0.0000        0.0000        0.0000        0.0000        0.0000        0.0000        0.0000        0.0000        0.0000        0.0000        0.0000        0.0000        0.0000        0.0000        0.0000        0.0000        0.0000        0.0000        0.0000        0.0000        0.0000        0.0000        0.0000        0.0000        0.0000        0.0000        0.0000        0.0000        0.0000        0.0000        0.0000        0.0000        0.0000        0.0000        0.0000        0.0000        0.0000        0.0000        0.0000        0.0000        0.0000        0.0000        0.0000        0.0000        0.0000        0.0000        0.0000        0.0000        0.0000        0.0000        0.0000        0.0000        0.0000        0.0000        0.0000        0.0000        0.0000        0.0000        0.0000        0.0000        0.0000        0.0000        0.0000        0.0000        0.0000        0.0000        0.0000        0.0000        0.0000        0.0000        0.0000        0.0000        0.0000        0.0000        0.0000        0.0000        0.0000        0.0000        0.0000        0.0000        0.0000        0.0000        0.0000        0.0000        0.0000        0.0000        0.0000        0.0000        0.0000        0.0000        0.0000        0.0000        0.0000        0.0000        0.0000        0.0000        0.0000        0.0000        0.0000        0.0000        0.0000        0.0000        0.0000        0.0000        0.0000        0.0000        0.0000        0.0000        0.0000        0.0000        0.0000        0.0000        0.0000        0.0000        0.0000        0.0000        0.0000        0.0000        0.0000        0.0000        0.0000        0.0000        0.0000        0.0000        0.0000        0.0000        0.0000        0.0000        0.0000        0.0000        0.0000        0.0000        0.0000        0.0000       23.5513       19.6366       20.2046       18.7979       19.3187       19.4566       18.0741       16.6526       19.2295       18.7066       20.9021       19.5262       21.7953       22.6979       23.2778       25.2297       27.2361       25.5019       25.8721       28.8126       39.0629       45.1970       49.4698       53.1170       50.7223       60.2780       53.3204       52.5986       63.9293       66.7705       58.1283       53.8027       38.8827       40.7929       33.2412       28.0935       29.6781       36.0509       30.7962       30.5706       33.4460       33.0631       31.9583       31.1241       26.7356       24.7102       25.9260       23.6517       24.3987       30.3306       30.0711       35.5585       41.4429       39.8707        0.0000        0.0000        0.0000        0.0000        0.0000        0.0000        0.0000        0.0000        0.0000        0.0000        0.0000        0.0000        0.0000        0.0000        0.0000        0.0000        0.0000        0.0000        0.0000        0.0000        0.0000        0.0000        0.0000
        0.0000        0.0000        0.0000        0.0000        0.0000        0.0000        0.0000        0.0000        0.0000        0.0000        0.0000        0.0000        0.0000        0.0000        0.0000        0.0000        0.0000        0.0000        0.0000        0.0000        0.0000        0.0000        0.0000        0.0000        0.0000        0.0000        0.0000        0.0000        0.0000        0.0000        0.0000        0.0000        0.0000        0.0000        0.0000        0.0000        0.0000        0.0000        0.0000        0.0000        0.0000        0.0000        0.0000        0.0000        0.0000        0.0000        0.0000        0.0000        0.0000        0.0000        0.0000        0.0000        0.0000        0.0000        0.0000       26.7995        0.0000       23.7239       21.9954        0.0000        0.0000        0.0000        0.0000        0.0000        0.0000        0.0000        0.0000        0.0000        0.0000        0.0000        0.0000        0.0000        0.0000        0.0000        0.0000        0.0000        0.0000        0.0000        0.0000        0.0000        0.0000        0.0000        0.0000        0.0000        0.0000        0.0000        0.0000        0.0000        0.0000        0.0000        0.0000        0.0000        0.0000        0.0000        0.0000        0.0000        0.0000        0.0000        0.0000        0.0000        0.0000        0.0000        0.0000        0.0000        0.0000        0.0000        0.0000        0.0000        0.0000        0.0000        0.0000        0.0000        0.0000        0.0000        0.0000        0.0000        0.0000        0.0000        0.0000        0.0000        0.0000        0.0000        0.0000        0.0000        0.0000        0.0000        0.0000        0.0000        0.0000        0.0000        0.0000        0.0000        0.0000        0.0000        0.0000        0.0000        0.0000        0.0000        0.0000        0.0000        0.0000        0.0000        0.0000        0.0000        0.0000        0.0000        0.0000        0.0000        0.0000        0.0000        0.0000        0.0000        0.0000        0.0000        0.0000        0.0000        0.0000        0.0000        0.0000        0.0000        0.0000        0.0000        0.0000        0.0000        0.0000        0.0000        0.0000        0.0000        0.0000        0.0000        0.0000       23.8458       20.6566       19.8521       20.9526       19.2852       18.1266       26.9270       17.9566       17.1452       19.4923       20.1337       20.6005       19.2190       19.7261       21.1886       21.6621       22.8008       21.9933       22.7190       27.8338       35.2858       36.9396       44.6617       40.2719       46.0210       47.3801       52.7323       50.0571       42.7052       54.9502       61.1955       48.8701       53.5691       47.2615       48.5215       45.2407       34.1662       28.3157       26.6643       29.1803       27.0978       23.1470       26.0267       27.5620       33.2113       27.1656       26.4149       25.8804       27.0682       27.1352       23.3119       24.9588       33.7607       38.6301       45.7707       48.9308        0.0000        0.0000        0.0000        0.0000        0.0000        0.0000        0.0000        0.0000        0.0000        0.0000        0.0000        0.0000        0.0000        0.0000        0.0000        0.0000        0.0000        0.0000        0.0000        0.0000        0.0000        0.0000
        0.0000        0.0000        0.0000        0.0000        0.0000        0.0000        0.0000        0.0000        0.0000        0.0000        0.0000        0.0000        0.0000        0.0000        0.0000        0.0000        0.0000        0.0000        0.0000        0.0000        0.0000        0.0000        0.0000        0.0000        0.0000        0.0000        0.0000        0.0000        0.0000        0.0000        0.0000        0.0000        0.0000        0.0000        0.0000        0.0000        0.0000        0.0000        0.0000        0.0000        0.0000        0.0000        0.0000        0.0000        0.0000        0.0000        0.0000        0.0000        0.0000        0.0000        0.0000        0.0000        0.0000       34.6913       29.7336       27.9137       28.4620       31.1393       34.5953       12.4272        0.0000        0.0000        0.0000        0.0000        0.0000        0.0000        0.0000        0.0000        0.0000        0.0000        0.0000        0.0000        0.0000        0.0000        0.0000        0.0000        0.0000        0.0000        0.0000        0.0000        0.0000        0.0000        0.0000        0.0000        0.0000        0.0000        0.0000        0.0000        0.0000        0.0000        0.0000        0.0000        0.0000        0.0000        0.0000        0.0000        0.0000        0.0000        0.0000        0.0000        0.0000        0.0000        0.0000        0.0000        0.0000        0.0000        0.0000        0.0000        0.0000        0.0000        0.0000        0.0000        0.0000        0.0000        0.0000        0.0000        0.0000        0.0000        0.0000        0.0000        0.0000        0.0000        0.0000        0.0000        0.0000        0.0000        0.0000        0.0000        0.0000        0.0000        0.0000        0.0000        0.0000        0.0000        0.0000        0.0000        0.0000        0.0000        0.0000        0.0000        0.0000        0.0000        0.0000        0.0000        0.0000        0.0000        0.0000        0.0000        0.0000        0.0000        0.0000        0.0000        0.0000        0.0000        0.0000        0.0000        0.0000        0.0000        0.0000        0.0000        0.0000        0.0000        0.0000        0.0000        0.0000        0.0000        0.0000        0.0000        0.0000        0.0000       19.5094       19.3932       20.2858       18.7740       17.6233       16.8762       59.7355      177.4066       24.4216       18.8860       19.9079       19.8080       22.0798       18.8772       18.6528       20.5029       21.1953       23.4941       23.8369       23.3501       25.2903       33.0794       42.7616       47.5244       51.5228       43.2125       52.0690       62.2029       56.3466       49.9562       47.7834       43.9725       43.3266       43.5127       44.3549       46.4621       48.4308       39.6605       26.8346       18.0076       25.0365       24.7633       22.5650       22.5631       31.2545       33.9855       33.7196       30.1117       29.6856       28.5335       25.1793       26.7285       33.2741       36.9911       40.8031       44.8093       49.8810       57.0732       62.8499        0.0000        0.0000        0.0000        0.0000        0.0000        0.0000        0.0000        0.0000        0.0000        0.0000        0.0000        0.0000        0.0000        0.0000        0.0000        0.0000        0.0000        0.0000        0.0000        0.0000
        0.0000        0.0000        0.0000        0.0000        0.0000        0.0000        0.0000        0.0000        0.0000        0.0000        0.0000        0.0000        0.0000        0.0000        0.0000        0.0000        0.0000        0.0000        0.0000        0.0000        0.0000        0.0000        0.0000        0.0000        0.0000        0.0000        0.0000        0.0000        0.0000        0.0000        0.0000        0.0000        0.0000        0.0000        0.0000        0.0000        0.0000        0.0000        0.0000        0.0000        0.0000        0.0000        0.0000        0.0000        0.0000        0.0000        0.0000        0.0000        0.0000        0.0000        0.0000        0.0000        0.0000       19.3312       16.5952       16.0947       18.4234       20.5202       20.3569       11.1109        0.0000        0.0000        0.0000        0.0000        0.0000        0.0000        0.0000        0.0000        0.0000        0.0000        0.0000        0.0000        0.0000        0.0000        0.0000        0.0000        0.0000        0.0000        0.0000        0.0000        0.0000        0.0000        0.0000        0.0000        0.0000        0.0000        0.0000        0.0000        0.0000        0.0000        0.0000        0.0000        0.0000        0.0000        0.0000        0.0000        0.0000        0.0000        0.0000        0.0000        0.0000        0.0000        0.0000        0.0000        0.0000        0.0000        0.0000        0.0000        0.0000        0.0000        0.0000        0.0000        0.0000        0.0000        0.0000        0.0000        0.0000        0.0000        0.0000        0.0000        0.0000        0.0000        0.0000        0.0000        0.0000        0.0000        0.0000        0.0000        0.0000        0.0000        0.0000        0.0000        0.0000        0.0000        0.0000        0.0000        0.0000        0.0000        0.0000        0.0000        0.0000        0.0000        0.0000        0.0000        0.0000        0.0000        0.0000        0.0000        0.0000        0.0000        0.0000        0.0000        0.0000        0.0000        0.0000        0.0000        0.0000        0.0000        0.0000        0.0000        0.0000        0.0000        0.0000        0.0000        0.0000        0.0000        0.0000        0.0000        0.0000        0.0000       17.1221       17.3685       18.9220       19.5578       29.3018      100.0657      216.0302       74.7962       20.8544       19.6383       20.4197       21.0944       23.9859       24.1754       21.7217       20.8929       21.5791       27.6987       26.7174       23.5004       27.8362       25.6130       43.1204       50.5804       51.1211       40.6392       40.7937       43.8967       40.0927       51.8058       47.9980       44.0491       38.3043       37.8764       40.2556       43.2332       49.8819       44.7041       31.1393       23.4346       19.6795       27.1205       26.5424       24.4074       27.2213       28.5823       28.5807       25.4665       28.0467       30.1777       32.4380       36.8559       35.9177       44.8349       48.0865       57.3927       64.0086       63.5568       70.5587       69.4124       82.7980        0.0000        0.0000        0.0000        0.0000        0.0000        0.0000        0.0000        0.0000        0.0000        0.0000        0.0000        0.0000        0.0000        0.0000        0.0000        0.0000        0.0000        0.0000
        0.0000        0.0000        0.0000        0.0000        0.0000        0.0000        0.0000        0.0000        0.0000        0.0000        0.0000        0.0000        0.0000        0.0000        0.0000        0.0000        0.0000        0.0000        0.0000        0.0000        0.0000        0.0000        0.0000        0.0000        0.0000        0.0000        0.0000        0.0000        0.0000        0.0000        0.0000        0.0000        0.0000        0.0000        0.0000        0.0000        0.0000        0.0000        0.0000        0.0000        0.0000        0.0000        0.0000        0.0000        0.0000        0.0000        0.0000        0.0000        0.0000        0.0000       40.7355       12.4905       12.4200       16.7093       17.3502       14.0753       14.1758       14.7688       16.8117       13.2415       13.3871       15.6767        0.0000        0.0000        0.0000        0.0000        0.0000        0.0000        0.0000        0.0000        0.0000        0.0000        0.0000        0.0000        0.0000        0.0000        0.0000        0.0000        0.0000        0.0000        0.0000        0.0000        0.0000        0.0000        0.0000        0.0000        0.0000        0.0000        0.0000        0.0000        0.0000        0.0000        0.0000        0.0000        0.0000        0.0000        0.0000        0.0000        0.0000        0.0000        0.0000        0.0000        0.0000        0.0000        0.0000        0.0000        0.0000        0.0000        0.0000        0.0000        0.0000        0.0000        0.0000        0.0000        0.0000        0.0000        0.0000        0.0000        0.0000        0.0000        0.0000        0.0000        0.0000        0.0000        0.0000        0.0000        0.0000        0.0000        0.0000        0.0000        0.0000        0.0000        0.0000        0.0000        0.0000        0.0000        0.0000        0.0000        0.0000        0.0000        0.0000        0.0000        0.0000        0.0000        0.0000        0.0000        0.0000        0.0000        0.0000        0.0000        0.0000        0.0000        0.0000        0.0000        0.0000        0.0000        0.0000        0.0000        0.0000        0.0000        0.0000        0.0000        0.0000        0.0000        0.0000        0.0000        0.0000        0.0000        0.0000       16.8200       17.5136       18.6854       18.9295       18.6511       25.0753       69.4418       54.4671       17.2808       20.3934       20.0525       21.7441       22.8350       20.4888       18.6116       19.7977       21.8896       23.5600       30.1698       32.9745       29.8104       31.6007       27.7591       45.0531       49.0459       53.8260       46.4821       43.0503       42.1420       39.5139       37.6335       37.9577       41.3421       39.4614       37.1324       33.0450       36.2271       43.1938       42.9183       41.1848       33.3940       24.1534       25.8648       25.6440       26.0559       25.6443       30.6059       27.7174       26.6509       34.8054       41.9402       35.1935       29.6092       35.6703       42.5883       42.9373       62.1201       76.2318       80.4904       77.2350       71.5586       90.1802        0.0000        0.0000        0.0000        0.0000        0.0000        0.0000        0.0000        0.0000        0.0000        0.0000        0.0000        0.0000        0.0000        0.0000       83.5402       85.4920      115.5458        0.0000
        0.0000        0.0000        0.0000        0.0000        0.0000        0.0000        0.0000        0.0000        0.0000        0.0000        0.0000        0.0000        0.0000        0.0000        0.0000        0.0000        0.0000        0.0000        0.0000        0.0000        0.0000        0.0000        0.0000        0.0000        0.0000        0.0000        0.0000        0.0000        0.0000        0.0000        0.0000        0.0000        0.0000        0.0000        0.0000        0.0000        0.0000        0.0000        0.0000        0.0000        0.0000        0.0000        0.0000        0.0000        0.0000        0.0000        0.0000        0.0000        9.1236       10.9030        8.6881        9.7875       10.6341       13.8675       19.5707       14.1877       13.7156       14.1237       12.8591       12.2999       11.3250       18.5456       17.4433        0.0000        0.0000        0.0000        0.0000        0.0000        0.0000        0.0000        0.0000        0.0000        0.0000        0.0000        0.0000        0.0000        0.0000        0.0000        0.0000        0.0000        0.0000        0.0000        0.0000        0.0000        0.0000        0.0000        0.0000        0.0000        0.0000        0.0000        0.0000        0.0000        0.0000        0.0000        0.0000        0.0000        0.0000        0.0000        0.0000        0.0000        0.0000        0.0000        0.0000        0.0000        0.0000        0.0000        0.0000        0.0000        0.0000        0.0000        0.0000        0.0000        0.0000        0.0000        0.0000        0.0000        0.0000        0.0000        0.0000        0.0000        0.0000        0.0000        0.0000        0.0000        0.0000        0.0000        0.0000        0.0000        0.0000        0.0000        0.0000        0.0000        0.0000        0.0000        0.0000        0.0000        0.0000        0.0000        0.0000        0.0000        0.0000        0.0000        0.0000        0.0000        0.0000        0.0000        0.0000        0.0000        0.0000        0.0000        0.0000        0.0000        0.0000        0.0000        0.0000        0.0000        0.0000        0.0000        0.0000        0.0000        0.0000        0.0000        0.0000        0.0000        0.0000        0.0000        0.0000        0.0000       23.4762       18.4285       17.0341       17.0157       22.0578       18.5447       15.9523       19.9277       19.7169       22.7954       22.3157       21.3830       21.6997       22.5077       22.9172       24.3296       21.9906       22.5118       22.5605       26.9606       35.0848       35.1508       27.9881       25.1609       40.9700       59.9627       51.3794       49.4797       38.0179       45.5265       40.4188       33.8456       35.8490       45.9502       45.7604       41.2252       37.1789       39.6845       44.5232       40.9656       34.7674       32.7039       30.6257       28.1061       21.4845       28.5059       32.8232       31.6270       28.9510       28.7895       38.2411       38.3935       35.6534       38.9598       41.4121       52.3351       56.0858       55.4750       77.4603       82.0896       75.3455       69.5452       70.7172       95.3522        0.0000        0.0000        0.0000        0.0000        0.0000        0.0000        0.0000        0.0000        0.0000       92.4311       87.7870       79.3967       87.8548       86.0191       79.1810       90.1028       67.7946
        0.0000        0.0000        0.0000        0.0000        0.0000        0.0000        0.0000        0.0000        0.0000        0.0000        0.0000        0.0000        0.0000        0.0000        0.0000        0.0000        0.0000        0.0000        0.0000        0.0000        0.0000        0.0000        0.0000        0.0000        0.0000        0.0000        0.0000        0.0000        0.0000        0.0000        0.0000        0.0000        0.0000        0.0000        0.0000        0.0000        0.0000        0.0000        0.0000        0.0000        0.0000        0.0000        0.0000        0.0000        0.0000        0.0000        0.0000        0.0000        9.1997       10.4003       10.2405       13.4352       15.2244       13.0445        7.9240        8.0922        8.2105        8.0671        8.9340       13.7754       15.1109       16.2232       14.3373       13.4056       10.9333       10.5230       11.6209        0.0000        0.0000        0.0000        0.0000        0.0000        0.0000        0.0000        0.0000        0.0000        0.0000        0.0000        0.0000        0.0000        0.0000        0.0000        0.0000        0.0000        0.0000        0.0000        0.0000        0.0000        0.0000        0.0000        0.0000        0.0000        0.0000        0.0000        0.0000        0.0000        0.0000        0.0000        0.0000        0.0000        0.0000        0.0000        0.0000        0.0000        0.0000        0.0000        0.0000        0.0000        0.0000        0.0000        0.0000        0.0000        0.0000        0.0000        0.0000        0.0000        0.0000        0.0000        0.0000        0.0000        0.0000        0.0000        0.0000        0.0000        0.0000        0.0000        0.0000        0.0000        0.0000        0.0000        0.0000        0.0000        0.0000        0.0000        0.0000        0.0000        0.0000        0.0000        0.0000        0.0000        0.0000        0.0000        0.0000        0.0000        0.0000        0.0000        0.0000        0.0000        0.0000        0.0000        0.0000        0.0000        0.0000        0.0000        0.0000        0.0000        0.0000        0.0000        0.0000        0.0000        0.0000        0.0000        0.0000        0.0000        0.0000        0.0000        0.0000        0.0000       24.6188       21.4890       17.5164       18.6712       19.5197       20.5581       17.7211       20.4901       23.5936       27.4684       28.8035       26.4760       26.9754       26.4244       25.0728       22.9364       24.8753       23.2558       22.7507       24.2998       33.4712       32.9750       32.9864       26.4577       34.7403       53.9767       44.1512       43.9387       38.3002       34.7521       34.0336       31.3902       29.9822       31.4807       30.9651       38.9667       37.3763       43.4425       58.7010       62.6391       32.7186       33.3040       30.1912       26.0439       22.0123       21.9383       31.2014       40.4119       32.1151       35.6857       32.9530       38.2297       40.7837       43.4854       39.7096       45.8024       49.3000       57.5686       73.9034       94.3820       81.6711       66.9961       66.7975        0.0000        0.0000        0.0000        0.0000        0.0000        0.0000       98.6170      105.5739       99.0356       91.6026       86.2717       78.4112       74.8031       78.4166       79.8742       77.1834        0.0000        0.0000
        0.0000        0.0000        0.0000        0.0000        0.0000        0.0000        0.0000        0.0000        0.0000        0.0000        0.0000        0.0000        0.0000        0.0000        0.0000        0.0000        0.0000        0.0000        0.0000        0.0000        0.0000        0.0000        0.0000        0.0000        0.0000        0.0000        0.0000        0.0000        0.0000        0.0000        0.0000        0.0000        0.0000        0.0000        0.0000        0.0000        0.0000        0.0000        0.0000        0.0000        0.0000        0.0000        0.0000        0.0000        0.0000        0.0000        0.0000        0.0000       10.3009       10.8751       14.4277       13.7634        9.8086        7.5786        5.4292        5.8570        4.8507        5.6886        5.7993       11.6957       12.4727       11.1461       10.4602        9.7317        9.6997       11.5014       11.0526       12.2871       12.0959        0.0000        0.0000        0.0000        0.0000        0.0000        0.0000        0.0000        0.0000        0.0000        0.0000        0.0000        0.0000        0.0000        0.0000        0.0000        0.0000        0.0000        0.0000        0.0000        0.0000        0.0000        0.0000        0.0000        0.0000        0.0000        0.0000        0.0000        0.0000        0.0000        0.0000        0.0000        0.0000        0.0000        0.0000        0.0000        0.0000        0.0000        0.0000        0.0000        0.0000        0.0000        0.0000        0.0000        0.0000        0.0000        0.0000        0.0000        0.0000        0.0000        0.0000        0.0000        0.0000        0.0000        0.0000        0.0000        0.0000        0.0000        0.0000        0.0000        0.0000        0.0000        0.0000        0.0000        0.0000        0.0000        0.0000        0.0000        0.0000        0.0000        0.0000        0.0000        0.0000        0.0000        0.0000        0.0000        0.0000        0.0000        0.0000        0.0000        0.0000        0.0000        0.0000        0.0000        0.0000        0.0000        0.0000        0.0000        0.0000        0.0000        0.0000        0.0000        0.0000        0.0000        0.0000        0.0000        0.0000        0.0000        0.0000        0.0000       21.4523       19.0012       17.6775       18.0751       19.6843       21.7055       21.0975       20.8891       18.3069      393.4325      304.3184       23.5374       24.5866       27.2064       23.6298       21.6803       25.8239       24.3387       20.8710       26.7742       29.2388       27.3004       33.5534       35.5130       34.9566       34.3740       41.0108       34.7935       39.0390       32.6603       29.7983       25.6125       27.3222       28.9586       23.7584       28.0931       36.8817       41.7890       39.2742       53.3299       59.5393       33.5358       29.2573       22.6205       23.3546       27.2470       22.7940       23.8918       28.7572       36.9900       42.1615       37.0475       40.6891       46.7265       48.4437       46.2433       52.3236       62.1273       55.1536       71.4118       91.7438       66.1794       65.3039       70.7490       75.6922       83.0853       87.9471       95.0832      102.8670       94.5547       92.7797       80.4426       73.6635       70.9666       69.4350       67.5793       65.0976       69.7260       82.4574        0.0000        0.0000
        0.0000        0.0000        0.0000        0.0000        0.0000        0.0000        0.0000        0.0000        0.0000        0.0000        0.0000        0.0000        0.0000        0.0000        0.0000        0.0000        0.0000        0.0000        0.0000        0.0000        0.0000        0.0000        0.0000        0.0000        0.0000        0.0000        0.0000        0.0000        0.0000        0.0000        0.0000        0.0000        0.0000        0.0000        0.0000        0.0000        0.0000        0.0000        0.0000        0.0000        0.0000        0.0000        0.0000        0.0000        0.0000        0.0000        0.0000        0.0000        9.6794        8.8529        8.4211        8.6131        8.5312        6.7910        8.8174        7.4288        6.4011        7.1430        6.0098        8.6193        9.6420       11.4808       11.1442        8.8616       10.8217       10.8247       10.7277       12.9531       14.4212       11.9073        0.0000        0.0000        0.0000        0.0000        0.0000        0.0000        0.0000        0.0000        0.0000        0.0000        0.0000        0.0000        0.0000        0.0000        0.0000        0.0000        0.0000        0.0000        0.0000        0.0000        0.0000        0.0000        0.0000        0.0000        0.0000        0.0000        0.0000        0.0000        0.0000        0.0000        0.0000        0.0000        0.0000        0.0000        0.0000        0.0000        0.0000        0.0000        0.0000        0.0000        0.0000        0.0000        0.0000        0.0000        0.0000        0.0000        0.0000        0.0000        0.0000        0.0000        0.0000        0.0000        0.0000        0.0000        0.0000        0.0000        0.0000        0.0000        0.0000        0.0000        0.0000        0.0000        0.0000        0.0000        0.0000        0.0000        0.0000        0.0000        0.0000        0.0000        0.0000        0.0000        0.0000        0.0000        0.0000        0.0000        0.0000        0.0000        0.0000        0.0000        0.0000        0.0000        0.0000        0.0000        0.0000        0.0000        0.0000        0.0000        0.0000        0.0000        0.0000        0.0000        0.0000        0.0000        0.0000        0.0000        0.0000        0.0000        0.0000       18.8171       20.2446       22.1036       22.9765       26.3340        0.0000       22.3716       21.4677      295.6190        0.0000        0.0000        0.0000       23.6919       23.8758       24.0705       25.7870       23.2725       22.1186       25.4996       29.3047       30.6487       31.1531       24.7640       28.9780       35.4123       27.2975       27.9009       32.4718       31.0556       26.0576       19.3729       22.7321       22.0106       17.6010       24.5354       25.3535       30.9326       43.7075       61.5365       62.1579       37.8698       28.9365       26.5642       32.6759       26.0526       29.2148       33.8763       33.8123       35.0482       32.0249       35.4512       41.9089       44.0156       53.0811       51.7805       55.7768       67.3918       74.5599       67.2041       71.8595       94.5089       71.2942       69.6083       79.9944       80.0686       81.7847       86.2763       96.2464       99.9261       90.7410       80.0858       71.9166       70.1039       67.3738       66.9663       67.1455       65.3764       70.7793        0.0000        0.0000
        0.0000        0.0000        0.0000        0.0000        0.0000        0.0000        0.0000        0.0000        0.0000        0.0000        0.0000        0.0000        0.0000        0.0000        0.0000        0.0000        0.0000        0.0000        0.0000        0.0000        0.0000        0.0000        0.0000        0.0000        0.0000        0.0000        0.0000        0.0000        0.0000        0.0000        0.0000        0.0000        0.0000        0.0000        0.0000        0.0000        0.0000        0.0000       14.3314       15.0707        6.8282        0.0000        0.0000        0.0000        0.0000        0.0000        0.0000        0.0000        8.8571        9.0791        8.6962       11.1283       13.2503        8.8024        5.8782       34.3028       60.5707       25.8349        5.3869        8.6395       10.2245        9.6371        9.0027        8.4380        9.4056        9.9476       10.1877       10.0649       13.8571       13.1276        0.0000        0.0000        0.0000        0.0000        0.0000        0.0000        0.0000        0.0000        0.0000        0.0000        0.0000        0.0000        0.0000        0.0000        0.0000        0.0000        0.0000        0.0000        0.0000        0.0000        0.0000        0.0000        0.0000        0.0000        0.0000        0.0000        0.0000        0.0000        0.0000        0.0000        0.0000        0.0000        0.0000        0.0000        0.0000        0.0000        0.0000        0.0000        0.0000        0.0000        0.0000        0.0000        0.0000        0.0000        0.0000        0.0000        0.0000        0.0000        0.0000        0.0000        0.0000        0.0000        0.0000        0.0000        0.0000        0.0000        0.0000        0.0000        0.0000        0.0000        0.0000        0.0000        0.0000        0.0000        0.0000        0.0000        0.0000        0.0000        0.0000        0.0000        0.0000        0.0000        0.0000        0.0000        0.0000        0.0000        0.0000        0.0000        0.0000        0.0000        0.0000        0.0000        0.0000        0.0000        0.0000        0.0000        0.0000        0.0000        0.0000        0.0000        0.0000        0.0000        0.0000        0.0000        0.0000        0.0000        0.0000        0.0000        0.0000        0.0000        0.0000        0.0000        0.0000        0.0000        0.0000        0.0000        0.0000        0.0000        0.0000        0.0000        0.0000        0.0000        0.0000       21.0421       24.3486       26.4011       25.2583       29.5669       34.5039       34.2747       33.4058       33.0361       32.4680       31.8953       26.2376       25.1068       29.3778       34.7181       25.2157       20.6138       19.4264       18.1188       17.4091       23.9847       22.5585       26.9021       37.2341       59.7726       63.9922       44.9319       27.3819       26.9765       30.0769       29.0909       28.3553       31.1049       34.5299       37.3301       43.9297       44.8772       28.1494       32.0997       41.7280       59.5205       62.8795       62.0261       63.9957       73.4812       47.2659       46.3475       50.4504       61.4631       67.0609       73.3005       74.7735       78.8228       81.5209       79.5458       80.6783       69.3504       68.3895       67.0562       65.9946       75.3859       81.6928       69.9376        0.0000        0.0000        0.0000
        0.0000        0.0000        0.0000        0.0000        0.0000        0.0000        0.0000        0.0000        0.0000        0.0000        0.0000        0.0000        0.0000        0.0000        0.0000        0.0000        0.0000        0.0000        0.0000        0.0000        0.0000        0.0000        0.0000        0.0000        0.0000        0.0000        0.0000        0.0000        0.0000        0.0000        0.0000        0.0000        0.0000        0.0000        0.0000        0.0000        0.0000        0.0000       11.7871       12.6885       16.7024       15.9887       10.5101       11.9430       11.1046       12.1140       13.5251       25.9848       23.7896       21.9900       11.7702       10.5381       10.6173        6.5080        5.2987       50.1507       54.3431       12.8932        5.9006        6.9381        8.2577        9.8553       12.1843       10.9186        8.8208        9.9458        9.7877        9.6050       11.9425       15.5370        8.8772        8.3355        0.0000        0.0000        0.0000        0.0000        0.0000        0.0000        0.0000        0.0000        0.0000        0.0000        0.0000        0.0000        0.0000        0.0000        0.0000        0.0000        0.0000        0.0000        0.0000        0.0000        0.0000        0.0000        0.0000        0.0000        0.0000        0.0000        0.0000        0.0000        0.0000        0.0000        0.0000        0.0000        0.0000        0.0000        0.0000        0.0000        0.0000        0.0000        0.0000        0.0000        0.0000        0.0000        0.0000        0.0000        0.0000        0.0000        0.0000        0.0000        0.0000        0.0000        0.0000        0.0000        0.0000        0.0000        0.0000        0.0000        0.0000        0.0000        0.0000        0.0000        0.0000        0.0000        0.0000        0.0000        0.0000        0.0000        0.0000        0.0000        0.0000        0.0000        0.0000        0.0000        0.0000        0.0000        0.0000        0.0000        0.0000        0.0000        0.0000        0.0000        0.0000        0.0000        0.0000        0.0000        0.0000        0.0000        0.0000        0.0000        0.0000        0.0000        0.0000        0.0000        0.0000        0.0000        0.0000        0.0000        0.0000        0.0000        0.0000        0.0000        0.0000        0.0000        0.0000        0.0000        0.0000        0.0000        0.0000        0.0000        0.0000        0.0000        0.0000        0.0000       20.8339       21.6104       26.2276       32.3673       35.6235       35.0206       34.3022       36.2632       28.4727       36.5585       39.5479       29.5694       29.1437       41.7034       36.0523       29.5815       32.3242       31.7064       27.5267       30.3845       32.8880       40.0320       37.9959       52.8261       40.4607       29.5618       30.7363       29.5165       24.1060       24.9345       23.3773       19.2275       22.4866       23.7845       28.3088       31.9389       19.0088       33.9435       40.4720       65.8738      101.4630       44.8719       44.3522       41.9555       39.1298       61.6185       65.3917       55.4308       59.7063       63.4835       67.9583       72.5949       73.4990       71.8531       70.9730       62.3821       60.9786       61.7200       66.6843       69.1553       71.0003        0.0000        0.0000        0.0000        0.0000
        0.0000        0.0000        0.0000        0.0000        0.0000        0.0000        0.0000        0.0000        0.0000        0.0000        0.0000        0.0000        0.0000        0.0000        0.0000        0.0000        0.0000        0.0000        0.0000        0.0000        0.0000        0.0000        0.0000        0.0000        0.0000        0.0000        0.0000        0.0000        0.0000        0.0000        0.0000        0.0000        0.0000        0.0000        0.0000        0.0000        0.0000        8.7710        8.0596        8.6728        9.0398       10.3905       14.4132       12.3405       10.7034       12.0246       13.6207        7.6150        5.3252        4.5568        3.8644        3.3180        4.5624        5.6432        3.9765        6.0049       37.6596        3.5373        5.7117       10.2985       13.3393       10.1192        8.6796        7.5751        7.3276        7.6751        8.2481        7.8950        7.2307        7.2015        7.2590        4.7602        0.0000        0.0000        0.0000        0.0000        0.0000        0.0000        0.0000        0.0000        0.0000        0.0000        0.0000        0.0000        0.0000        0.0000        0.0000        0.0000        0.0000        0.0000        0.0000        0.0000        0.0000        0.0000        0.0000        0.0000        0.0000        0.0000        0.0000        0.0000        0.0000        0.0000        0.0000        0.0000        0.0000        0.0000        0.0000        0.0000        0.0000        0.0000        0.0000        0.0000        0.0000        0.0000        0.0000        0.0000        0.0000        0.0000        0.0000        0.0000        0.0000        0.0000        0.0000        0.0000        0.0000        0.0000        0.0000        0.0000        0.0000        0.0000        0.0000        0.0000        0.0000        0.0000        0.0000        0.0000        0.0000        0.0000        0.0000        0.0000        0.0000        0.0000        0.0000        0.0000        0.0000        0.0000        0.0000        0.0000        0.0000        0.0000        0.0000        0.0000        0.0000        0.0000        0.0000        0.0000        0.0000        0.0000        0.0000        0.0000        0.0000        0.0000        0.0000        0.0000        0.0000        0.0000        0.0000        0.0000        0.0000        0.0000        0.0000        0.0000        0.0000        0.0000        0.0000        0.0000        0.0000        0.0000        0.0000       30.0406       22.1385       21.1313       21.1983       21.5175        0.0000       23.0140       29.6406       31.7728       34.5018       29.1391       26.2665       29.8831       32.7370       26.2300       25.2580       25.5014       24.5205       32.0801       29.0456       29.1820       28.8871       35.5964       36.8860       91.0966       57.8751       40.8435       34.4128       38.0747       32.3771       20.9719       21.4863       31.2850       36.6189       40.1056       31.6891       26.0428       26.7705       27.5609       27.6814       25.2116       35.5533       55.8861       58.5330       59.8313       59.3084       59.9361       42.2118       44.1753       48.0072       49.2600       44.8756       51.5655       56.1018       58.8264       59.6985       55.3718       56.2137       57.2693       57.6650       59.4879       60.3296       61.3717       68.2258       78.6942       75.5685        0.0000        0.0000        0.0000        0.0000
        0.0000        0.0000        0.0000        0.0000        0.0000        0.0000        0.0000        0.0000        0.0000        0.0000        0.0000        0.0000        0.0000        0.0000        0.0000        0.0000        0.0000        0.0000        0.0000        0.0000        0.0000        0.0000        0.0000        0.0000        0.0000        0.0000        0.0000        0.0000        0.0000        0.0000        0.0000        0.0000        0.0000        0.0000        0.0000        0.0000        0.0000        8.4602        8.3160        7.9608        8.3714        8.8569        8.7309        9.9629       10.4798        9.5949        9.8391        4.3956        4.2626        4.1274        4.9180        4.7611        3.3627        3.2577        3.3148        4.3818        6.1500        5.8594        5.8219        6.9227        9.1849        7.1132        4.3496        4.3024        4.4432        4.8661        4.8443        5.9257        6.2301        6.0946        6.1563        4.6681        3.7333        0.0000        0.0000        0.0000        0.0000        0.0000        0.0000        0.0000        0.0000        0.0000        0.0000        0.0000        0.0000        0.0000        0.0000        0.0000        0.0000        0.0000        0.0000        0.0000        0.0000        0.0000        0.0000        0.0000        0.0000        0.0000        0.0000        0.0000        0.0000        0.0000        0.0000        0.0000        0.0000        0.0000        0.0000        0.0000        0.0000        0.0000        0.0000        0.0000        0.0000        0.0000        0.0000        0.0000        0.0000        0.0000        0.0000        0.0000        0.0000        0.0000        0.0000        0.0000        0.0000        0.0000        0.0000        0.0000        0.0000        0.0000        0.0000        0.0000        0.0000        0.0000        0.0000        0.0000        0.0000        0.0000        0.0000        0.0000        0.0000        0.0000        0.0000        0.0000        0.0000        0.0000        0.0000        0.0000        0.0000        0.0000        0.0000        0.0000        0.0000        0.0000        0.0000        0.0000        0.0000        0.0000        0.0000        0.0000        0.0000        0.0000        0.0000        0.0000        0.0000        0.0000        0.0000        0.0000        0.0000        0.0000        0.0000        0.0000        0.0000        0.0000        0.0000       21.4642       26.2057       24.6636       28.6808       31.4011       24.6894       25.4060       25.9041       24.1557       22.5098       25.4770       36.3565       40.5624       34.8054       37.3107       29.0683       23.7201       27.9534       25.2338       23.9534       25.6804       29.2946       20.3851       18.9059       23.7870       21.8487       27.4326       35.6394      137.0591       79.0816       40.8394       49.1635       99.3423      100.7575       21.9858       21.5173       24.1255       33.3900       38.7296       26.6269       25.6046       26.1633       30.5813       30.6101       31.5466       37.9902       45.2679       60.7529       45.6942       33.9074       32.4986       40.0598       40.8813       42.6971       47.4912       59.3766       58.3982       49.9578       54.2898       56.0333       48.6406       48.3750       52.6906       54.6157       57.1144       65.6719       60.5351       64.9876       76.2146        0.0000        0.0000        0.0000        0.0000        0.0000
        0.0000        0.0000        0.0000        0.0000        0.0000        0.0000        0.0000        0.0000        0.0000        0.0000        0.0000        0.0000        0.0000        0.0000        0.0000        0.0000        0.0000        0.0000        0.0000        0.0000        0.0000        0.0000        0.0000        0.0000        0.0000        0.0000        0.0000        0.0000        0.0000        0.0000        0.0000        0.0000        0.0000        0.0000        0.0000        0.0000        7.6086        6.0010        6.7586        7.8581        8.4760        9.0793        8.5985        9.8594        9.5686        9.4150        8.1373        3.9937        3.8078        3.3270        3.6108        3.6253        3.4541        3.7084        3.8957        3.6477        4.1152        4.4036        4.0549        4.0882        4.2491        3.1194        2.8443        3.9636        4.0136        4.0772        4.4520        5.5185        6.0574        5.9994        5.9825        4.5329        0.0000        0.0000        0.0000        0.0000        0.0000        0.0000        0.0000        0.0000        0.0000        0.0000        0.0000        0.0000        0.0000        0.0000        0.0000        0.0000        0.0000        0.0000        0.0000        0.0000        0.0000        0.0000        0.0000        0.0000        0.0000        0.0000        0.0000        0.0000        0.0000        0.0000        0.0000        0.0000        0.0000        0.0000        0.0000        0.0000        0.0000        0.0000        0.0000        0.0000        0.0000        0.0000        0.0000        0.0000        0.0000        0.0000        0.0000        0.0000        0.0000        0.0000        0.0000        0.0000        0.0000        0.0000        0.0000        0.0000        0.0000        0.0000        0.0000        0.0000        0.0000        0.0000        0.0000        0.0000        0.0000        0.0000        0.0000        0.0000        0.0000        0.0000        0.0000        0.0000        0.0000        0.0000        0.0000        0.0000        0.0000        0.0000        0.0000        0.0000        0.0000        0.0000        0.0000        0.0000        0.0000        0.0000        0.0000        0.0000        0.0000        0.0000        0.0000        0.0000        0.0000        0.0000        0.0000        0.0000        0.0000        0.0000        0.0000        0.0000       18.6728       18.6389       19.3638       21.8792       26.4295       29.4719       30.8441       30.4005       29.6125       30.4873       31.7331       31.3533       28.0227       28.7323       33.1679       33.3424       29.7289       34.9565       27.9555       27.1296       35.6369       26.3044       22.2307       25.8711       30.9202       25.4963       21.8416       22.7477       20.8710       25.9891       34.8009       51.1868       41.8555       37.6757       48.6233       38.9065       29.7129       22.3684       22.6802       28.6213       27.1002       30.2532       28.1811       25.4897       30.8010       38.1958       34.5712       32.4917       43.3658       47.3679       40.1953       30.7919       27.1990       26.4243       35.4756       39.8733       39.5546       40.4295       37.8979       47.0363       53.8316       51.3771       50.9455       42.2769       42.0460       43.2491       45.3494       50.5273       58.9470       64.3165       68.9636       77.4854        0.0000        0.0000        0.0000        0.0000        0.0000
        0.0000        0.0000        0.0000        0.0000        0.0000        0.0000        0.0000        0.0000        0.0000        0.0000        0.0000        0.0000        0.0000        0.0000        0.0000        0.0000        0.0000        0.0000        0.0000        0.0000        0.0000        0.0000        0.0000        0.0000        0.0000        0.0000        0.0000        0.0000        0.0000        0.0000        0.0000        0.0000        0.0000        0.0000        0.0000        7.8717        6.5418        5.8790        6.4307        8.4126        9.0520        9.2226        8.9456       10.1386        9.7811        9.6050       17.2394        5.1891        5.0063        5.5636        5.5157        5.3545        5.5462        5.7332        3.7689        3.0440        3.2624        3.3002        3.1536        3.6247        3.7862        3.8154        3.7657        4.6434        4.6608        5.6297        6.9798        6.9423        7.0760        7.2212        7.3680        5.2746        0.0000        0.0000        0.0000        0.0000        0.0000        0.0000        0.0000        0.0000        0.0000        0.0000        0.0000        0.0000        0.0000        0.0000        0.0000        0.0000        0.0000        0.0000        0.0000        0.0000        0.0000        0.0000        0.0000        0.0000        0.0000        0.0000        0.0000        0.0000        0.0000        0.0000        0.0000        0.0000        0.0000        0.0000        0.0000        0.0000        0.0000        0.0000        0.0000        0.0000        0.0000        0.0000        0.0000        0.0000        0.0000        0.0000        0.0000        0.0000        0.0000        0.0000        0.0000        0.0000        0.0000        0.0000        0.0000        0.0000        0.0000        0.0000        0.0000        0.0000        0.0000        0.0000        0.0000        0.0000        0.0000        0.0000        0.0000        0.0000        0.0000        0.0000        0.0000        0.0000        0.0000        0.0000        0.0000        0.0000        0.0000        0.0000        0.0000        0.0000        0.0000        0.0000        0.0000        0.0000        0.0000        0.0000        0.0000        0.0000        0.0000        0.0000        0.0000        0.0000        0.0000        0.0000        0.0000        0.0000        0.0000        0.0000        0.0000       22.5561       21.9920       24.4147       25.3929       25.8633       28.2883       32.4965       37.2302       41.5771       45.5794       40.1695       40.1531       38.0991       30.7177       27.2539       23.4276       21.4330       26.4086       23.2559       20.2942       27.0047       55.1323       28.4349       18.6823       28.3272       26.3943       31.6024       27.1628       22.5694       21.5227       27.7689       31.8844       63.5123       50.4977       64.2366       35.4308       26.3835       30.1529       27.0014       26.4096       26.9179       31.1812       34.9125       27.8827       27.0457       29.3756       32.4305       34.8419       33.9949       33.3470       33.4114       29.5206       25.2930       22.4198       22.9128       32.6001       36.1148       36.4363       31.2765       29.8697       45.7523       42.4311       39.4945       41.1918       37.4886       39.6481       42.8615       43.4402       54.6658       54.1537       54.1415       64.0282       76.2572        0.0000        0.0000        0.0000        0.0000        0.0000
        0.0000        0.0000        0.0000        0.0000        0.0000        0.0000        0.0000        0.0000        0.0000        0.0000        0.0000        0.0000        0.0000        0.0000        0.0000        0.0000        0.0000        0.0000        0.0000        0.0000        0.0000        0.0000        0.0000        0.0000        0.0000        0.0000        0.0000        0.0000        0.0000        0.0000        0.0000        0.0000        0.0000        0.0000        0.0000        8.4966        6.7204        5.6515        7.1635       12.1273       12.7770       13.0437       11.9833        8.8340        9.1358       10.4031       15.5345       11.7997        4.4063        4.2214        4.4396       98.1396       13.7502        4.5704        5.2434        4.5219        3.0505        2.3793        1.8604        5.4924        6.7904        6.4542        5.2634        5.9745        7.1123        7.8901        8.0460        7.8513        7.7901        7.4307        7.3495        5.2489        0.0000        0.0000        0.0000        0.0000        0.0000        0.0000        0.0000        0.0000        0.0000        0.0000        0.0000        0.0000        0.0000        0.0000        0.0000        0.0000        0.0000        0.0000        0.0000        0.0000        0.0000        0.0000        0.0000        0.0000        0.0000        0.0000        0.0000        0.0000        0.0000        0.0000        0.0000        0.0000        0.0000        0.0000        0.0000        0.0000        0.0000        0.0000        0.0000        0.0000        0.0000        0.0000        0.0000        0.0000        0.0000        0.0000        0.0000        0.0000        0.0000        0.0000        0.0000        0.0000        0.0000        0.0000        0.0000        0.0000        0.0000        0.0000        0.0000        0.0000        0.0000        0.0000        0.0000        0.0000        0.0000        0.0000        0.0000        0.0000        0.0000        0.0000        0.0000        0.0000        0.0000        0.0000        0.0000        0.0000        0.0000        0.0000        0.0000        0.0000        0.0000        0.0000        0.0000        0.0000        0.0000        0.0000        0.0000        0.0000        0.0000        0.0000        0.0000        0.0000        0.0000        0.0000        0.0000        0.0000        0.0000        0.0000       28.9525       36.8751       37.5362       37.2783       33.6112       34.2145       36.2740       38.2755       39.4462       44.9673       43.2557       38.2788       35.8633       33.6904       30.4747       28.2932       21.4183       21.6185       25.0815       25.1212       24.4997       24.1071       26.3088       22.5656       17.6432       20.6072       22.4355       23.3398       24.4099       21.8505       24.3685       25.1089      130.9506       30.8619       37.8694       89.6287       25.0728       26.1137       34.0906       34.2072       29.9483       21.9005       24.1187      105.3120      129.3025       31.7795       42.7246       37.3543       42.4699       38.5064       35.0870       31.2468       27.0177       22.0010       19.1623       21.3460       23.1492       24.3231       26.5701       25.9520       29.0305       27.2515       25.7239       23.9630       25.4658       36.9629       41.2023       39.1182       41.6983       50.8035       55.2916       63.7363       69.6016        0.0000        0.0000        0.0000        0.0000        0.0000        0.0000
        0.0000        0.0000        0.0000        0.0000        0.0000        0.0000        0.0000        0.0000        0.0000        0.0000        0.0000        0.0000        0.0000        0.0000        0.0000        0.0000        0.0000        0.0000        0.0000        0.0000        0.0000        0.0000        0.0000        0.0000        0.0000        0.0000        0.0000        0.0000        0.0000        0.0000        0.0000        0.0000        0.0000        0.0000        0.0000       11.3192        5.8971        6.0711        9.3352       12.2054       14.0232       15.5414       17.5133       11.9175        9.1160        7.6211        6.6644        5.2569        4.9475        4.5148        4.8184       24.1547        4.7429        5.1234        6.6994        5.8532        3.9820        3.0927        3.4938        7.8685        8.3540        7.7058        6.3598        7.8809        9.0650        9.6176        9.1275        8.8650        8.6188        8.7508        8.2569        0.0000        0.0000        0.0000        0.0000        0.0000        0.0000        0.0000        0.0000        0.0000        0.0000        0.0000        0.0000        0.0000        0.0000        0.0000        0.0000        0.0000        0.0000        0.0000        0.0000        0.0000        0.0000        0.0000        0.0000        0.0000        0.0000        0.0000        0.0000        0.0000        0.0000        0.0000        0.0000        0.0000        0.0000        0.0000        0.0000        0.0000        0.0000        0.0000        0.0000        0.0000        0.0000        0.0000        0.0000        0.0000        0.0000        0.0000        0.0000        0.0000        0.0000        0.0000        0.0000        0.0000        0.0000        0.0000        0.0000        0.0000        0.0000        0.0000        0.0000        0.0000        0.0000        0.0000        0.0000        0.0000        0.0000        0.0000        0.0000        0.0000        0.0000        0.0000        0.0000        0.0000        0.0000        0.0000        0.0000        0.0000        0.0000        0.0000        0.0000        0.0000        0.0000        0.0000        0.0000        0.0000        0.0000        0.0000        0.0000        0.0000        0.0000        0.0000        0.0000        0.0000        0.0000       35.8541       27.4311        0.0000       23.7270       23.5965       25.4655       35.2130       39.5734       37.6628       40.9441       44.3433       43.0969       40.9905       40.9547       39.0093       35.3091       32.5944       30.9073       29.7601       29.9284       26.1099       27.7092       28.8256       32.2157       30.1070       24.8424       21.1770       20.6422       26.2572       25.2261       20.9369       20.7292       19.9045       19.7043       22.4444       22.3987       23.2553      107.2723       32.5381       32.0149       29.1561       26.4722       29.1407       34.0960       43.2463       55.7972       21.4837       23.3307       30.3568       30.8455       32.0421       36.5280       39.5553       45.9717       40.9791       37.2979       42.4279       44.5478       33.4511       34.9090       33.9076       22.9459       18.0242       17.7253       21.0052       24.2682       20.6697       18.6678       17.8311       19.7443       29.1601       32.7613       33.5389       37.3540       48.4089       53.4881       56.8422        0.0000        0.0000        0.0000        0.0000        0.0000        0.0000        0.0000
        0.0000        0.0000        0.0000        0.0000        0.0000        0.0000        0.0000        0.0000        0.0000        0.0000        0.0000        0.0000        0.0000        0.0000        0.0000        0.0000        0.0000        0.0000        0.0000        0.0000        0.0000        0.0000        0.0000        0.0000        0.0000        0.0000        0.0000        0.0000        0.0000       54.4028       46.1982       49.3336       39.8427       28.5633       15.4519        9.7670        9.4860        8.8593       10.2740       13.4371       14.7346       14.8291       15.5754        9.4965        7.4506        6.9822        6.9719        5.4344        6.1399        6.0072        5.6436        4.8568        5.0971        5.6411        5.8058        3.3337        3.4104        4.3164        3.8025        7.7850        9.1960        8.6468        7.3020        9.3867       11.0563        9.8493        8.6170       11.2654       12.8777       12.5117       13.1444       10.1145        7.9352        0.0000        0.0000        0.0000        0.0000        0.0000        0.0000        0.0000        0.0000        0.0000        0.0000        0.0000        0.0000        0.0000        0.0000        0.0000        0.0000        0.0000        0.0000        0.0000        0.0000        0.0000        0.0000        0.0000        0.0000        0.0000        0.0000        0.0000        0.0000        0.0000        0.0000        0.0000        0.0000        0.0000        0.0000        0.0000        0.0000        0.0000        0.0000        0.0000        0.0000        0.0000        0.0000        0.0000        0.0000        0.0000        0.0000        0.0000        0.0000        0.0000        0.0000        0.0000        0.0000        0.0000        0.0000        0.0000        0.0000        0.0000        0.0000        0.0000        0.0000        0.0000        0.0000        0.0000        0.0000        0.0000        0.0000        0.0000        0.0000        0.0000        0.0000        0.0000        0.0000        0.0000        0.0000        0.0000        0.0000        0.0000        0.0000        0.0000        0.0000        0.0000        0.0000        0.0000        0.0000        0.0000        0.0000        0.0000        0.0000        0.0000        0.0000        0.0000       38.9404       42.4279       34.1152       24.0439       23.0738       22.9637       25.6189       32.0888       33.5832       37.0368       40.3359       44.3744      114.8154      106.2849       41.3450       39.1822       39.1388       43.1062       38.3652       30.2646       26.4498       27.0922       30.0536       35.2969       34.9963       30.5461       29.0338       29.7480       27.5055       25.9224       18.0672       20.9468       25.3934       26.0139       23.3331       23.8770       22.7764       25.4795       27.5369      102.0362      112.8078       33.8540       25.9791       36.2094       30.5179       47.1887       50.0714       24.9684       33.2277       44.9268       33.3589       33.8299       35.9176       38.9845       39.8687       37.9612       35.0058       37.2611       47.5663       41.8282       44.9454       42.4866       36.4360       20.5011       16.2630       17.2831       18.5022       17.3333       16.5514       16.7512       17.9848       26.3596       30.1211       33.1296       37.7255       47.4994       53.2300        0.0000        0.0000        0.0000        0.0000        0.0000        0.0000        0.0000        0.0000
        0.0000        0.0000        0.0000        0.0000        0.0000        0.0000        0.0000        0.0000        0.0000        0.0000        0.0000        0.0000        0.0000        0.0000        0.0000        0.0000        0.0000        0.0000        0.0000        0.0000        0.0000        0.0000        0.0000        0.0000        0.0000        0.0000       80.6911       94.8155       87.4801       73.0909       59.0120       42.5036       23.3539       18.9588       16.6417       12.3331       12.9836       47.0107       39.3900       13.1814       12.0537       13.0808       10.3442        7.8957        7.5084        7.5385        7.5940        6.6026        6.3310        5.9846        6.8725        5.8319        5.5066        5.3952        5.7597        6.7989        4.3561        3.4823        4.3986        7.7982        7.6657        7.5143        8.2947        9.3814        9.0234        8.9094       11.7328       14.1669       12.2705       11.1029       10.5417        7.9718        6.7858        8.1462        7.6719        3.3774        3.0894        3.5180        5.2739        3.5049        2.6978        2.7585        0.0000        0.0000        0.0000        0.0000        0.0000        0.0000        0.0000        0.0000        0.0000        0.0000        0.0000        0.0000        0.0000        0.0000        0.0000        0.0000        0.0000        0.0000        0.0000        0.0000        0.0000        0.0000        0.0000        0.0000        0.0000        0.0000        0.0000        0.0000        0.0000        0.0000        0.0000        0.0000        0.0000        0.0000        0.0000        0.0000        0.0000        0.0000        0.0000        0.0000        0.0000        0.0000        0.0000        0.0000        0.0000        0.0000        0.0000        0.0000        0.0000        0.0000        0.0000        0.0000        0.0000        0.0000        0.0000        0.0000        0.0000        0.0000        0.0000        0.0000        0.0000        0.0000        0.0000        0.0000        0.0000        0.0000        0.0000        0.0000        0.0000        0.0000        0.0000       32.4021       34.0660       36.1503       36.1927       35.2676        0.0000        0.0000        0.0000        0.0000       36.8251       31.7030       32.2522       36.4795       28.2819       25.3106       24.7350       25.3025       29.1244       37.1547       40.9031       38.2827       41.5530       35.8968       34.7072       36.4933       38.7293       35.7051       34.7410       32.4694       41.2418       36.0282       28.0693       28.4506       30.1761       37.1409       42.0125       38.6868       32.8066       30.9268       26.9368       24.9570       20.4734       21.9350       25.9983       29.7051       27.2234       22.8365       23.3256       21.5879       26.3790       75.4214      150.3654       21.0972       19.6959       23.9963       31.6220       42.3050       43.9999       32.0375       31.2939       39.9988       30.0164       30.3249       34.5798       37.3541       47.8819       42.0506       39.2866       46.8927       50.0811       54.2400       48.8220       35.2346       36.8584       24.8640       20.3103       23.4076       25.0314       18.7091       18.2433       23.7694       22.5318       27.5974       29.5740       53.6766       39.1021       58.6802       64.9020        0.0000        0.0000        0.0000        0.0000        0.0000        0.0000        0.0000        0.0000
        0.0000        0.0000        0.0000        0.0000        0.0000        0.0000        0.0000        0.0000        0.0000        0.0000        0.0000        0.0000        0.0000        0.0000        0.0000        0.0000        0.0000        0.0000        0.0000        0.0000        0.0000        0.0000        0.0000        0.0000        0.0000      132.7449      121.5139       82.8158       48.5295       33.5308       26.8268       24.0790       18.8407       18.4447       15.3265       14.2920        9.0354       46.3254      101.6472       70.9191       12.7233       10.9168        8.7562        9.1192       10.0474       10.2724       10.0413        9.9798        9.2660        8.2754        8.1929        6.6597        6.3137        6.6553        7.0791        6.8498        6.2639        5.4572        6.0617        9.5087        9.6579       10.2599       10.8791       10.6119       10.0448       17.9483       17.6158       11.7077       11.0177       11.0882       12.2308        7.8526        6.6962        6.8389        5.7839        4.1036        4.0884        5.7072        7.6925        4.3744        3.1800        3.3705        3.1363        2.5479        0.0000        0.0000        0.0000        0.0000        0.0000        0.0000        0.0000        0.0000        0.0000        0.0000        0.0000        0.0000        0.0000        0.0000        0.0000        0.0000        0.0000        0.0000        0.0000        0.0000        0.0000        0.0000        0.0000        0.0000        0.0000        0.0000        0.0000        0.0000        0.0000        0.0000        0.0000        0.0000        0.0000        0.0000        0.0000        0.0000        0.0000        0.0000        0.0000        0.0000        0.0000        0.0000        0.0000        0.0000        0.0000        0.0000        0.0000        0.0000        0.0000        0.0000        0.0000        0.0000        0.0000        0.0000        0.0000        0.0000        0.0000        0.0000        0.0000        0.0000        0.0000        0.0000        0.0000        0.0000        0.0000        0.0000        0.0000        0.0000       27.0020       29.2250       29.4524       32.0308       33.6066       31.7639       29.1905       33.6531       35.5986       36.9623       36.7202       29.9293       37.1130       31.9979       27.9391       32.9977       33.0205       32.9802       37.8068       41.1923       47.6890       59.5160       38.5607       36.8032       41.9906       39.2860       38.9790       36.6335       37.6703       39.7702       38.2244       35.8364       35.9663       31.8785       30.7625       32.3109       33.7878       33.5832       27.7964       28.5508       34.3794       28.2724       19.4819       20.9069       24.2479       17.5738       18.5792       19.4072       27.0948       31.4427       33.7746       24.0050       21.0983       20.8928       19.5163       24.5920       33.8536       42.5587       42.7517       28.5149       31.8991       46.6446       36.6733       36.3201       38.7505       41.5073       45.9441       46.6181       52.3039       53.9121       58.9141       60.1193       56.1661       46.3438       40.8232       41.5771       36.8912       34.0945       33.1920       30.2727       29.7070       34.3943        0.0000        0.0000       40.2474       40.8756       45.0008       55.5209        0.0000        0.0000        0.0000        0.0000        0.0000        0.0000        0.0000        0.0000        0.0000
        0.0000        0.0000        0.0000        0.0000        0.0000        0.0000        0.0000        0.0000        0.0000        0.0000        0.0000        0.0000        0.0000        0.0000        0.0000        0.0000        0.0000        0.0000        0.0000        0.0000        0.0000        0.0000        0.0000        0.0000        0.0000        0.0000       76.4933       76.8789       64.2706       56.2218       27.5645      126.9918       67.9999       17.6473       14.2619       11.0843        9.7340        7.8580       15.4087       20.4658        9.3221        8.2091        9.0151       10.7587       13.0795       13.1036       11.7671       11.2300       11.1240        9.7343        9.6853        7.3718        7.0170        8.0062       10.4522        9.5632        7.2764        5.9523        6.0776        9.1437       10.2059       12.5712       12.9601       12.2580       14.1335       13.4557       15.1279       15.9283       14.4314       15.1444       13.8923        8.8818        7.6474        6.5807        5.4406        4.3251        5.7427        6.1937        5.7592        2.9533        3.3292        2.7809        1.4855        2.5601        2.2970        2.0045        0.0000        0.0000        0.0000        0.0000        0.0000        0.0000        0.0000        0.0000        0.0000        0.0000        0.0000        0.0000        0.0000        0.0000        0.0000        0.0000        0.0000        0.0000        0.0000        0.0000        0.0000        0.0000        0.0000        0.0000        0.0000        0.0000        0.0000        0.0000        0.0000        0.0000        0.0000        0.0000        0.0000        0.0000        0.0000        0.0000        0.0000        0.0000        0.0000        0.0000        0.0000        0.0000        0.0000        0.0000        0.0000        0.0000        0.0000        0.0000        0.0000        0.0000        0.0000        0.0000        0.0000        0.0000        0.0000        0.0000        0.0000        0.0000        0.0000        0.0000        0.0000        0.0000        0.0000        0.0000        0.0000        0.0000       29.1520       30.7231       31.1749       31.6389       31.4524       35.3777       31.4903       36.0954       42.0134       44.1944       39.5405       36.5723       33.4930       28.8932       28.6214       34.1936       36.6355       37.0846       48.4646       50.2166       48.3602       51.8304       45.5011       48.2363       42.5115       43.9789       41.5903       39.0677       38.4877       41.3343       39.0841       34.0325       30.6586       28.8286       26.5696       25.5380       28.6646       28.8749       26.8498       20.9119       20.0102       29.6807       26.4208       21.0579       19.0856       17.4767       18.8847       21.1073       34.9142       22.0785       21.1723       21.4254       22.6878       23.5968       28.0493       31.2613       35.0762       32.5409       33.4043       31.8839       36.4433       39.9777       41.0321       43.9170       44.0557       47.9800       46.6229       46.0159       58.4747       57.2466       61.7240       61.7764       58.3822       37.6566       34.7512       42.8779       44.7143       41.0619       37.7827       40.5748       41.8240        0.0000        0.0000        0.0000        0.0000        0.0000        0.0000        0.0000        0.0000        0.0000        0.0000        0.0000        0.0000        0.0000        0.0000        0.0000        0.0000
        0.0000        0.0000        0.0000        0.0000        0.0000        0.0000        0.0000        0.0000        0.0000        0.0000        0.0000        0.0000        0.0000        0.0000        0.0000        0.0000        0.0000        0.0000        0.0000        0.0000        0.0000        0.0000        0.0000        0.0000        0.0000        0.0000        0.0000       26.3772       21.1648       22.7311       20.3252       23.3534       20.6279       16.0439       17.5849       16.2647        9.6628        9.0393       10.3731       11.7065       11.4585        9.8779        9.9991       13.1502       13.5918       12.9552       10.8342       14.3820        9.8752       10.6510       11.3735        9.3745        9.7258        8.7923        9.9731        8.5585        8.0367        5.3452        4.8135        8.5727       10.1771       13.0821       14.1399       15.6398       15.6321       14.5280       13.8935       14.3218       15.0019       13.4688       12.3710        9.0420        7.2545        6.1981        5.5226        4.5003        5.6044        4.8443        5.3649        2.7498        2.2002        2.1255        2.9409        3.3745        2.7233        1.4778        1.9840        1.1926        1.5761        3.1416        0.0000        0.0000        0.0000        0.0000        0.0000        0.0000        0.0000        0.0000        0.0000        0.0000        0.0000        0.0000        0.0000        0.0000        0.0000        0.0000        0.0000        0.0000        0.0000        0.0000        0.0000        0.0000        0.0000        0.0000        0.0000        0.0000        0.0000        0.0000        0.0000        0.0000        0.0000        0.0000        0.0000        0.0000        0.0000        0.0000        0.0000        0.0000        0.0000        0.0000        0.0000        0.0000        0.0000        0.0000        0.0000        0.0000        0.0000        0.0000        0.0000        0.0000        0.0000        0.0000        0.0000        0.0000        0.0000        0.0000        0.0000        0.0000        0.0000        0.0000        0.0000       29.8195       32.0654       31.7798       32.4970       34.9609       33.7751       38.6845       41.1903       43.5078       47.0715       45.0204       40.0236       32.7988       31.7331       29.9705       29.1189       33.6447       34.7447       38.1874       45.7954       51.5193       49.4730       52.2418       51.7203       55.9017       52.4002       47.0690       42.0996       37.5939       35.9072       38.1809       33.5631       28.7668       31.2301       31.0264       23.6189       29.5532       36.4631       29.4091       25.9036       22.8684       25.1081       40.2718       57.6429       56.6051       32.7620       19.4414       15.7894       18.4944       17.6598       17.5459       17.1704       21.2012       23.6034       31.0866       38.9858       34.3489       34.0007       33.4636       32.6718       35.5119       42.6393       40.5182       39.2723       41.8072       46.0073       48.8585       52.9998       52.2869       51.7386       52.4485       49.9548       45.7016       39.8199       31.2684       31.5920       42.4959       50.4354       41.3966       38.7314       37.6926       42.7073        0.0000        0.0000        0.0000        0.0000        0.0000        0.0000        0.0000        0.0000        0.0000        0.0000        0.0000        0.0000        0.0000        0.0000        0.0000        0.0000
        0.0000        0.0000        0.0000        0.0000        0.0000        0.0000        0.0000        0.0000        0.0000        0.0000        0.0000        0.0000        0.0000        0.0000        0.0000        0.0000        0.0000        0.0000        0.0000        0.0000        0.0000        0.0000        0.0000        0.0000        0.0000        0.0000        0.0000       17.9153       21.2757       20.6772       20.1373       22.5823       19.5494       17.8031       16.5508       16.1612       16.5104       23.4195       30.3828       32.0054       48.3952       36.7644       23.2515       21.0844       14.4616       12.0778       11.8954       12.5944       13.5718       13.9009       12.4023        8.3660       10.9879       10.8605       12.1547        8.8944        6.7029        6.3856        6.4042        8.4900        9.6205       13.1230       17.5611       16.6319       16.8540       17.9353       15.5377       13.4823       13.7440       11.9789        9.4898        7.3402        6.8644        8.4481        7.7481        4.4973        5.0995        6.3421        7.2502        8.0092        9.8438        6.6802        6.8233        5.7903        7.1850        4.5206        2.8257        1.3252        1.0067        0.6592        0.0000        0.0000        0.0000        0.0000        0.0000        0.0000        0.0000        0.0000        0.0000        0.0000        0.0000        0.0000        0.0000        0.0000        0.0000        0.0000        0.0000        0.0000        0.0000        0.0000        0.0000        0.0000        0.0000        0.0000        0.0000        0.0000        0.0000        0.0000        0.0000        0.0000        0.0000        0.0000        0.0000        0.0000        0.0000        0.0000        0.0000        0.0000        0.0000        0.0000        0.0000        0.0000        0.0000        0.0000        0.0000        0.0000        0.0000        0.0000        0.0000        0.0000        0.0000        0.0000        0.0000        0.0000        0.0000        0.0000        0.0000        0.0000        0.0000        0.0000        0.0000        0.0000       38.2285       38.1794       37.2662       33.5487       34.1539       31.8468       37.4525       42.7650       45.7451       46.4410       37.4582       28.7903       29.0963       28.7482       31.6766       35.6185       33.4762       36.3651       44.8249       51.7511       47.1060       46.4840       48.2740       45.4986       48.1207       41.5166       39.1213       33.5842       33.5997       38.1888       38.8701       34.1021       27.9752       26.9140       24.3280       26.6869       36.7435       49.5499       36.7023       25.2048       27.6635       34.4165       45.4051       51.8046       38.7572       19.0902       15.7099       17.3932       17.8662       23.7689       23.2729       20.7632       24.1494       32.3100       41.2746       39.2918       32.6432       32.9195       33.8843       36.3590       34.2778       32.7606       32.6634       40.7195       47.2626       52.4842       65.0297       61.5793       56.2805       50.4185       49.0766       43.6791       35.9112       33.4958       37.8058       39.1027       37.5896       38.1509       42.3651       41.5358       49.7463        0.0000        0.0000        0.0000        0.0000        0.0000        0.0000        0.0000        0.0000        0.0000        0.0000        0.0000        0.0000        0.0000        0.0000        0.0000        0.0000
        0.0000        0.0000        0.0000        0.0000        0.0000        0.0000        0.0000        0.0000        0.0000        0.0000        0.0000        0.0000        0.0000        0.0000        0.0000        0.0000        0.0000        0.0000        0.0000        0.0000        0.0000        0.0000        0.0000        0.0000        0.0000        0.0000        0.0000        0.0000       20.0604       18.9622       22.0793       31.9262       27.5805       26.2015       23.6880       18.2671       17.1050       18.0367       23.1129       37.5358       44.7046       76.4471       61.2521       37.4221       21.3097       14.7906       15.0320       14.1442       15.9625       15.2672       17.1542       15.8636       15.1959       14.6634       15.6955       12.6735       11.9521       11.4296       10.3537       14.2824       57.9336       21.1541       12.7354       16.7576       20.2390       18.9080       17.7717       11.8701       10.5523        8.7940        7.0105        3.0781        2.6051        2.7972        2.0228        5.4779        6.2193       36.4285       38.3062       17.5432       16.8255       15.0702       10.1091        6.8770        5.6323        4.3849        2.7165        0.7114        0.2336        0.1403        0.0215        0.0000        0.0000        0.0000        0.0000        0.0000        0.0000        0.0000        0.0000        0.0000        0.0000        0.0000        0.0000        0.0000        0.0000        0.0000        0.0000        0.0000        0.0000        0.0000        0.0000        0.0000        0.0000        0.0000        0.0000        0.0000        0.0000        0.0000        0.0000        0.0000        0.0000        0.0000        0.0000        0.0000        0.0000        0.0000        0.0000        0.0000        0.0000        0.0000        0.0000        0.0000        0.0000        0.0000        0.0000        0.0000        0.0000        0.0000        0.0000        0.0000        0.0000        0.0000        0.0000        0.0000        0.0000        0.0000        0.0000        0.0000        0.0000        0.0000        0.0000        0.0000        0.0000       37.5784       35.7604       29.9360       29.2880       28.8669       38.8141       46.4983       45.0798       43.4575       38.1406       29.0782       27.3313       26.2392       26.7109       32.4098       30.9143       32.0398       35.2890       49.6899       54.2717       47.2584       43.8918       45.7194       44.1449       42.0816       39.9383       37.1266       39.0441       42.8226       42.7034       34.6230       29.2080       23.3203       26.7390       32.8951       36.7092       33.6594       27.0763       20.6902       19.8044       21.8286       22.7198       30.4809       24.0959       21.2459       18.1150       18.4798       18.5055       20.8212       22.4779       25.5401       24.5680       25.9862       27.6015       32.3949       31.0795       28.4944       31.7808       31.4719       42.2894       30.0059       33.5321       39.3639       44.4386       48.9231       60.5499       66.1105       61.1349       59.7708       66.9809       51.6892       40.3518       39.7779       45.9720       36.2867       33.7184       38.6406       36.9011       44.0443       45.1512        0.0000        0.0000        0.0000        0.0000        0.0000        0.0000        0.0000        0.0000        0.0000        0.0000        0.0000        0.0000        0.0000        0.0000        0.0000        0.0000
        0.0000        0.0000        0.0000        0.0000        0.0000        0.0000        0.0000        0.0000        0.0000        0.0000        0.0000        0.0000        0.0000        0.0000        0.0000        0.0000        0.0000        0.0000        0.0000        0.0000        0.0000        0.0000        0.0000        0.0000        0.0000        0.0000        0.0000        0.0000       23.7409       21.1959       23.3555       32.0370       42.8871       36.5325       25.8076       19.6955       21.7609       21.2097       24.8972       24.1118       21.5336       19.7174       22.0313       30.6281       24.0246       28.5071       32.9466       26.3521       21.4162       16.2273       17.6678       20.1468       17.5730       17.3671       13.8154       14.0479       18.3605       13.8058       21.9822        8.7888       18.4334       14.2312       20.8907       33.2109       29.6515       17.8762       14.0953       15.6260       10.0573        8.4716        5.9831        2.1367        1.5705        1.2633        2.5543        7.3373        9.7426       47.8959       76.1543       22.8823       17.7342       16.3111       10.7923        6.0734        4.3243        3.8201        2.0287        0.2655        0.1205        0.0418        0.4360        0.0000        0.0000        0.0000        0.0000        0.0000        0.0000        0.0000        0.0000        0.0000        0.0000        0.0000        0.0000        0.0000        0.0000        0.0000        0.0000        0.0000        0.0000        0.0000        0.0000        0.0000        0.0000        0.0000        0.0000        0.0000        0.0000        0.0000        0.0000        0.0000        0.0000        0.0000        0.0000        0.0000        0.0000        0.0000        0.0000        0.0000        0.0000        0.0000        0.0000        0.0000        0.0000        0.0000        0.0000        0.0000        0.0000        0.0000        0.0000        0.0000        0.0000        0.0000        0.0000        0.0000        0.0000        0.0000        0.0000        0.0000        0.0000        0.0000        0.0000       27.1255       28.8074       32.4667       33.9278       33.5028       34.4006       33.1129       39.3780       37.7216       39.7668       45.5901       44.0781       41.6070       38.0679       35.2483       31.1254       33.9724       33.6296       37.0265       45.3638       57.5919       54.2123       47.6184       44.7162       43.9953       40.0897       40.4559       38.9174       37.8629       35.7411       35.4549       37.7965       34.3066       26.8031       25.7810       29.8328       36.0921       39.6117       31.5181       30.9551       23.6787       19.9151       24.4106       27.8621       24.4370       20.7626       18.9026       21.1592       19.9657       21.2633       21.8866       23.2021       26.6252       25.2893       22.6806       23.3656       27.7451       38.9104       29.9267       30.6981       31.3586       28.6277       35.2725       79.1306       49.0374       51.7375       57.3820       59.6646       65.9995       62.2808       68.3805       71.1343       60.4885       47.3397       43.1321       48.3206       38.6400       34.7674       34.1519       32.5519       40.3924       41.3381        0.0000        0.0000        0.0000        0.0000        0.0000        0.0000        0.0000        0.0000        0.0000        0.0000        0.0000        0.0000        0.0000        0.0000        0.0000        0.0000
        0.0000        0.0000        0.0000        0.0000        0.0000        0.0000        0.0000        0.0000        0.0000        0.0000        0.0000        0.0000        0.0000        0.0000        0.0000        0.0000        0.0000        0.0000        0.0000        0.0000        0.0000        0.0000        0.0000        0.0000        0.0000        0.0000        0.0000        0.0000       74.2353       76.7992       59.6460       87.8733       82.2768       44.6994       37.4448       39.4315       38.3145       34.1606       34.0318       36.5693       29.7326       28.3463       23.7233       30.0492       19.8951       24.4017       27.4986       20.9687       18.2918       14.9492       15.7423       21.3501       17.3313       18.8481       15.6076       18.3797       19.5491       15.5556       14.5363        8.9808        7.3497        6.7820        7.8394       12.9618       30.2276       30.8622       25.0341       20.9501        9.2069       10.4334        6.8050        1.4885        1.3131        1.9459        2.6383        7.1488        7.6314        9.7162       13.5967       41.5246       43.0530       19.1794       12.6340       53.5575       38.9100        4.1595        3.0824        2.2026        1.2962        0.6847        0.3398        0.1101        0.0000        0.0000        0.0000        0.0000        0.0000        0.0000        0.0000        0.0000        0.0000        0.0000        0.0000        0.0000        0.0000        0.0000        0.0000        0.0000        0.0000        0.0000        0.0000        0.0000        0.0000        0.0000        0.0000        0.0000        0.0000        0.0000        0.0000        0.0000        0.0000        0.0000        0.0000        0.0000        0.0000        0.0000        0.0000        0.0000        0.0000        0.0000        0.0000        0.0000        0.0000        0.0000        0.0000        0.0000        0.0000        0.0000        0.0000        0.0000        0.0000        0.0000        0.0000        0.0000        0.0000        0.0000        0.0000        0.0000        0.0000        0.0000       36.4613       35.2522       31.5402       35.1814       36.5821       35.3509       30.8967       31.1941       40.7412       39.0270       36.1047       38.9271       40.5305       58.1339       40.9416       55.2123      140.0652       35.7945       37.8659       39.6212       42.3823       47.6978       43.1478      130.1654       36.9925       40.7214       40.7585       38.9097       34.3640       34.4684       35.5490       33.4606       32.6619       27.2265       25.9743       24.8689       28.1385       31.4863       32.6789       35.4359       31.6270       26.5672       28.6780       25.1974       23.2004       18.3442       20.4460       22.8799       22.1978       24.8546       24.0389       27.4532       29.1977       27.6429       21.9082       20.9986       29.6352       24.3163       26.8746       29.7900       29.6067       29.2828       32.4093       35.4944       40.6711       61.5847       67.8224       70.3493       76.2666       70.7313       63.7044       63.6743       72.0552       63.6340       49.0153       38.6588       43.0455       41.2643       37.7051       32.9723       31.8013       36.6392       42.0307       40.1448        0.0000        0.0000        0.0000        0.0000        0.0000        0.0000        0.0000        0.0000        0.0000        0.0000        0.0000        0.0000        0.0000        0.0000        0.0000
        0.0000        0.0000        0.0000        0.0000        0.0000        0.0000        0.0000        0.0000        0.0000        0.0000        0.0000        0.0000        0.0000        0.0000        0.0000        0.0000        0.0000        0.0000        0.0000        0.0000        0.0000        0.0000        0.0000        0.0000        0.0000        0.0000        0.0000       64.0163      108.1539      102.8384       60.0008       54.5837       52.3060       41.9953       43.0288       46.2219       48.8684       44.2891       42.2464       43.9063       43.8608       48.6508       39.3263       23.8887       21.3314       19.3129       15.3660       13.3240       14.0115       15.1323       14.3069       14.4554       18.9076       21.6854       36.8961       30.3585       21.8669       10.7169        7.3953        5.6908        4.0553        4.3027        5.3731        6.7252        9.2115        7.9065        7.5226        8.1319        7.3923        6.5921        4.1293        0.9553        1.1871        2.6339        3.8947        4.9811        4.6985        5.4871        9.8897       14.7157       11.8515        6.7453        8.0434       45.9279      158.1656       27.8117        4.1274        2.7911        1.3941        1.2670        0.2159        0.0000        0.0000        0.0000        0.0000        0.0000        0.0000        0.0000        0.0000        0.0000        0.0000        0.0000        0.0000        0.0000        0.0000        0.0000        0.0000        0.0000        0.0000        0.0000        0.0000        0.0000        0.0000        0.0000        0.0000        0.0000        0.0000        0.0000        0.0000        0.0000        0.0000        0.0000        0.0000        0.0000        0.0000        0.0000        0.0000        0.0000        0.0000        0.0000        0.0000        0.0000        0.0000        0.0000        0.0000        0.0000        0.0000        0.0000        0.0000        0.0000        0.0000        0.0000        0.0000        0.0000        0.0000        0.0000        0.0000        0.0000        0.0000       26.7608       28.0501       33.6700       30.3406       29.6113       29.5274       31.5549       31.9730       33.2719       34.0837       30.5282       31.8055       35.1302       36.6498       54.6134       41.3372       41.7225       38.1795       37.7155       40.6048       49.0503       41.6393       44.8415       33.0270      127.6151       34.5705       33.7511       36.1465       34.6412       32.5738       32.9150       34.1798       31.9879       33.4226       30.3458       33.3966       30.6874       24.2523       22.3177       24.6648       27.9416       27.3819       40.7071       33.0995       24.4833       22.2240       21.2579       21.8649       23.0562       23.6635       27.0924       26.8424       24.1539       23.6373       24.2079       22.9514       23.0216       58.1456       23.1251       24.3077       28.1003       29.4624       31.2144       41.5708       44.2007       50.7545       61.3325       74.2581       87.6714      105.6111       83.1605       75.9930       77.9022       68.6626       63.0862       50.3805       44.5374       44.3647       35.8829       40.7636       41.2182       37.5038       40.2027       42.6132        0.0000        0.0000        0.0000        0.0000        0.0000        0.0000        0.0000        0.0000        0.0000        0.0000        0.0000        0.0000        0.0000        0.0000        0.0000        0.0000
        0.0000        0.0000        0.0000        0.0000        0.0000        0.0000        0.0000        0.0000        0.0000        0.0000        0.0000        0.0000        0.0000        0.0000        0.0000        0.0000        0.0000        0.0000        0.0000        0.0000        0.0000        0.0000        0.0000        0.0000        0.0000        0.0000        0.0000       47.2904       48.5307       46.5385       52.8462       53.2602       53.8404       50.1880       47.2871       51.4035       64.3106       44.0437       34.7758       28.8730       19.5178       14.0332        9.0724       12.1182       14.3680       19.0324       14.0119       11.6915       12.5519       13.1917       13.2635       11.7772       10.6975       12.4710       13.4397       15.9196        8.3015        5.7582        2.1695        2.7788        3.6868        3.4508        5.2546        7.5994        4.9687        5.1145        5.6019        2.8438        1.7527        0.9342        0.8196        0.8290        1.2740        2.2065        1.8395        2.9999        3.5463        3.8586        6.5607        8.0593        5.4140        7.3271        7.5116        6.3988       36.8213       29.7206        6.6483        4.4016        3.6403        1.3980        0.3329        0.4830        0.4545        0.4694        0.5271        0.4921        0.5372        0.5922        0.6546        0.6255        0.6786        0.0000        0.0000        0.0000        0.0000        0.0000        0.0000        3.3170        1.9015        1.9478        1.8495        0.0000        0.0000        0.0000        0.0000        0.0000        0.0000        0.0000        0.0000        0.0000        0.0000        0.0000        0.0000        0.0000        0.0000        0.0000        0.0000        0.0000        0.0000        0.0000        0.0000        0.0000        0.0000        0.0000        0.0000        0.0000        0.0000        0.0000        0.0000        0.0000        0.0000        0.0000        0.0000        0.0000        0.0000        0.0000        0.0000       31.6115       23.5977       23.1928       30.4167       36.0827       33.2977       29.1673       27.4828       27.2945       26.8957       27.4052       24.4924       24.5693       25.7753       27.7691       32.4903       35.9377       35.8348       42.1460       40.0636       39.0350       36.4534       35.5801       35.2145       34.0037       26.6198       25.2974       24.8556       28.6639       28.3779       30.9848       33.7029       33.9356       37.1722       36.1583       31.4962       29.0163       29.5697       32.7955       32.9112       35.5249       32.6882       30.6178       30.7965       28.5676       23.8952       23.6395       26.1028       26.0943       27.7798       27.7740       28.5411       31.9431       39.1599       26.1956       26.6361       32.5683       34.7449       28.4138       24.4941       25.6020       27.4109       27.0762       29.3921       34.3140       40.8182       45.5545       49.9304       60.8136       73.8894       81.0688       88.0330       94.6163       96.9079       83.6899       78.3247       58.6420       47.9580       37.9013       40.7648       38.2458       42.4633       45.2202       39.0908       30.1941       32.5495        0.0000        0.0000        0.0000        0.0000        0.0000        0.0000        0.0000        0.0000        0.0000        0.0000        0.0000        0.0000        0.0000        0.0000        0.0000        0.0000
        0.0000        0.0000        0.0000        0.0000        0.0000        0.0000        0.0000        0.0000        0.0000        0.0000        0.0000        0.0000        0.0000        0.0000        0.0000        0.0000        0.0000        0.0000        0.0000        0.0000        0.0000        0.0000        0.0000        0.0000        0.0000        0.0000       54.6840       42.6802       47.3798       47.6687       50.4447       53.7640       54.0779       58.9223       51.0457       43.2365       42.0044       42.5087       45.1251       44.7232       28.4279       21.1635       21.1363       20.0227       17.6261       10.8398       12.9938       20.6218       22.4658       15.4492       11.4550       11.1550       12.2715       10.7746       10.9869        8.2937        6.8986        4.8753        3.0078        2.6789        1.9294        1.7204        2.0233        0.7045        0.6861        2.6236        2.6392        0.4357        0.9051        0.8934        1.3286        1.9914        1.4309        0.9063        0.8924        2.0787        3.2209        3.8545        7.3335       11.1255        8.9019       12.2057       10.5017        6.9781        4.5435        4.0246        3.1079        2.1847        3.6663        2.2885        0.4374        0.6491        0.6259        0.6548        0.7350        0.6830        0.7461        0.7854        0.7965        0.7095        0.7869        1.0027        1.0087        0.3528        0.2625        0.5157        1.1980        1.9620        1.7005        1.7407        1.7327        2.0071        3.1756        4.4304        3.9070        0.0000        0.0000        0.0000        0.0000        0.0000        0.0000        0.0000        0.0000        0.0000        0.0000        0.0000        0.0000        0.0000        0.0000        0.0000        0.0000        0.0000        0.0000        0.0000        0.0000        0.0000       33.3180       30.3118       32.2674       36.3142       40.3812       39.6941       40.9527       40.6589       38.1185       36.5566       34.6077       30.1457       26.1841       23.7795       28.3209       30.7011       30.7850       27.6106       25.4656       26.3417       25.5124       24.5786       24.6312       25.1438       24.6202       28.4536       33.2767       29.8656       31.8074       35.1299       42.4846       43.9142       46.3299       34.9995       34.6658       30.2763       23.9048       21.2113       21.0892       26.5601       27.9416       31.5490       37.7335       38.2808       34.8437       36.7176       32.5111       31.4220       31.4965       42.3200       45.2359       41.8402       37.5692       30.8100       28.5336       35.9513       37.7642       29.5155       28.2485       27.3583       29.2660       30.5809       26.6525       41.6962       55.0632       28.5061       30.5441       27.6448       30.4643       30.5460       26.7431       27.4248       30.6167       33.7202       34.1835       37.5218       40.3073       47.7368       51.7191       59.4489       72.8520       83.1149       97.4421       98.2330      100.9453       98.9004       88.7755       60.3232       47.7589       39.8838       38.1477       33.8645       36.3680       36.1243       35.6424        0.0000        0.0000        0.0000        0.0000        0.0000        0.0000        0.0000        0.0000        0.0000        0.0000        0.0000        0.0000        0.0000        0.0000        0.0000        0.0000        0.0000        0.0000
        0.0000        0.0000        0.0000        0.0000        0.0000        0.0000        0.0000        0.0000        0.0000        0.0000        0.0000        0.0000        0.0000        0.0000        0.0000        0.0000        0.0000        0.0000        0.0000        0.0000        0.0000        0.0000        0.0000        0.0000        0.0000        0.0000       66.8441       63.3706       51.7826       53.4506       57.6527       64.5104       61.4486       56.4767       49.2664       44.3676       24.1714       16.2704       13.1631       13.4103       16.6347       24.5405       22.7057       33.3605       28.7425       15.4432       14.6815       13.2136       11.9952       10.6118        9.3092        8.0328        6.9946        6.6043        5.5207        4.0881        3.7686        2.6258        1.1128        1.2328        1.6359        1.6589        1.4032        0.9964        1.7127        2.7374        0.7298        0.4954        0.9664        0.4856        0.4558        0.4033        0.7530        1.2660        0.7941        1.8200        2.8700        3.2674        6.0462       14.3934        6.6070        5.6715        5.6345        3.8656        3.1744        2.7237        2.3162        1.3520        1.2917        1.3527        0.9633        0.9672        0.8363        0.8695        0.9545        0.8676        0.9328        0.9623        0.9525        0.8999        1.1431        1.1524        1.1361        3.4322        9.6505       16.2719        6.9814        1.7373        2.5420        2.6264        3.1666        4.1813        5.8440        5.6810        3.1654        1.9527        2.1535        2.8751        0.0000        0.0000        0.0000        0.0000        0.0000        0.0000        0.0000        0.0000        0.0000        0.0000        0.0000        0.0000       28.7023       31.8370       34.3276       35.8548       38.4308       35.9258       34.8158       34.7388       33.6797       39.2177       45.6296       47.6707       47.9666       41.8198       44.6409       37.0739       34.6130       34.1427       23.7853       21.6343       23.6389       30.6982       34.2347       33.1674       35.0825       27.4231       28.5833       27.3914       28.2229       26.7079       25.6736       29.7395       34.0038       30.1556       30.4881       36.5992       47.9093       47.3198       42.2898       37.4797       33.8060       26.2271       20.2419       19.3493       20.9682       25.5598       27.0735       28.5855       30.3504       35.6306       39.0729       36.6725       35.1412       32.3976       37.5749       44.1636       45.0069       36.3926       28.3636       30.8200       36.9429       39.4300       39.8700       32.0096       30.5387       28.7150       35.2973       34.4338       34.0454       34.5967       33.3842       33.2692       35.1630       23.6453       23.2678       21.9736       25.0423       28.6565       27.8479       28.9287       31.3662       33.2747       35.7860       44.7401       50.1400       59.1934       75.3289       90.4884      107.7701      110.5833      108.6166      105.7427       98.2767       62.8586       49.5177       45.1263       37.0373        0.0000       31.7045       30.4783       34.3896        0.0000        0.0000        0.0000        0.0000        0.0000        0.0000        0.0000        0.0000        0.0000        0.0000        0.0000        0.0000        0.0000        0.0000        0.0000        0.0000        0.0000        0.0000
        0.0000        0.0000        0.0000        0.0000        0.0000        0.0000        0.0000        0.0000        0.0000        0.0000        0.0000        0.0000        0.0000        0.0000        0.0000        0.0000        0.0000        0.0000        0.0000        0.0000        0.0000        0.0000        0.0000        0.0000        0.0000       65.0614       78.7061       86.6872       63.5991       51.3467       55.6595       49.1547       35.4569       29.8134       26.9816       22.1001       15.6953       11.0902        9.2759       10.8528       13.4261       13.5488       12.2930        9.2974        8.4769        9.4537       14.2314       10.3164        9.2089        6.8316        5.8017        4.6872        3.4084        4.6065       14.0969        9.9684        3.4277        1.4654        0.4656        0.7461        1.1400        2.9691        3.0498        2.3915        1.2624        1.1949        0.4575        0.1665        0.1801        0.6703        1.6300        1.5050        1.7157        0.8909        0.8021        1.7977        2.3300        2.4903        3.1831        8.6191        4.5463        3.1011        2.5152        2.9626        2.9522        2.1503        2.3422        1.1508        1.4337        1.7765        1.7477        1.3519        1.1915        1.2283        1.3082        1.0543        1.1049        1.1289        1.1203        1.2360        1.2595        1.1926        5.4514        0.5897        0.6369        0.8119        5.5106        5.0100        4.1969        5.1625        4.9545        5.3094        5.5223        4.9500        3.6652        2.3185        1.9114        2.8360        4.3591        6.5716        8.2586        0.0000        0.0000        0.0000        0.0000        0.0000        0.0000        0.0000        0.0000       34.1859       35.9201       34.9186       36.2598       33.3993       30.5726       33.3780       38.1189       37.9660       38.5985       43.0034       50.0421       52.9269       51.4288       48.4782       49.1929       42.4866       36.9687       33.0004       28.8332       22.1254       26.3768       31.4471       38.9676       40.9780       35.0437       33.0799       33.8944       33.9927       31.3520       32.3887       36.4939       37.5846       37.0131       32.9671       38.8739       41.5016       41.3253       45.4287       45.3243       39.0903       36.0630       33.8737       22.1267       21.6527       23.1303       25.4884       27.1249       28.9941       31.0074       37.0190       39.5656       42.3128       36.4234       32.7803       32.7467       39.5139       39.9461       39.4011       35.7941       33.8983       37.1533       40.6717       40.9102       34.9176       32.9749       34.0459       31.9989       30.1738       28.3411       31.1703       33.0800       35.0321       34.3062       25.6449       23.7067       25.4918       28.6392       28.5260       32.0728       32.8433       35.3293       38.0465       41.6507       44.7042       51.6372       68.9970       86.4613       95.1277       95.2592      114.0726      110.2564      110.4966      102.3557       68.7617       52.9535        0.0000        0.0000        0.0000        0.0000        0.0000        0.0000        0.0000        0.0000        0.0000        0.0000        0.0000        0.0000        0.0000        0.0000        0.0000        0.0000        0.0000        0.0000        0.0000        0.0000        0.0000        0.0000        0.0000        0.0000
        0.0000        0.0000        0.0000        0.0000        0.0000        0.0000        0.0000        0.0000        0.0000        0.0000        0.0000        0.0000        0.0000        0.0000        0.0000        0.0000        0.0000        0.0000        0.0000        0.0000        0.0000        0.0000       58.0137       53.1664       51.5927       54.1657       58.6699       52.4132       42.6760       36.4876       31.9227       33.7806       20.3308       13.6676       12.6208       10.2153        8.1391        6.2914        4.8521        3.8592        4.2499        9.1349        4.6076        6.1214        8.3743        6.1236        4.1471        2.6359        1.9234        1.4727        1.5159        2.5565        2.3885        4.2115       21.0674       16.9097        6.1070        0.0886        0.2208        0.6944        1.3247        1.3876        0.6796        0.7552        1.2706        1.2006        1.8582        2.7183        3.7066        3.9059        2.8436        3.0335        2.2787        0.7853        0.2359        1.3258        1.5238        1.6511        1.7114        3.5370        3.3045        3.3179        3.6371        2.7643        2.5522        2.3717        2.3195        1.4622        1.4334        1.4627        2.1528        2.3153        1.7964        1.4667        1.5342        1.6699        1.7952        1.9159        1.9236        1.8930        1.8774        3.0173        1.7484        0.8069        1.3061        2.6795        2.3919        2.8783        3.4173        2.8391        1.6491        1.9146        2.3236        2.5565        2.5123        1.6289        1.7464        2.6747        4.2402        7.9589       10.2394       12.3266       14.9428       19.9932       30.1365       36.2108       39.6412       39.2683       40.6659       41.5258       37.9630       32.2886       30.6145       27.9563       29.5652       32.5206       37.6343       43.4096       45.2861       55.5506       54.8211       57.4783       57.7315       54.7491       56.3200       45.6278       42.3568       41.6195       32.2725       22.3816       25.8839       29.8283       38.8663       45.4990       38.4416       38.8247       37.4640       44.2023       45.8014       44.8527       44.7230       44.5210       49.3314       49.8035       50.8039       52.3132       51.0408       52.7485       59.0940       47.5815       43.7909       33.6947       24.7966       25.8195       28.1215       29.2678       32.6597       35.5105       33.8445       42.6065       48.4457       47.1017       44.3635       46.9295       42.2742       44.1164       36.4155       43.3331       42.4842       42.0224       41.4697       31.6778       25.0494       23.3247       27.8426       29.5972       32.1077       30.1836       29.9228       41.6855       42.2393       44.9319       42.8998       33.8076       29.3168       33.4706       33.6790       37.8715       41.4267       47.9105       47.5186       50.3341       61.5047       63.5121       69.6566       77.3170       77.5235       78.3425       85.7386      111.8017      108.7106      104.3315       82.5705       62.8769        0.0000        0.0000        0.0000        0.0000        0.0000        0.0000        0.0000        0.0000        0.0000        0.0000        0.0000        0.0000        0.0000        0.0000        0.0000        0.0000        0.0000        0.0000        0.0000        0.0000        0.0000        0.0000        0.0000        0.0000        0.0000
        0.0000        0.0000        0.0000        0.0000        0.0000        0.0000        0.0000        0.0000        0.0000        0.0000        0.0000        0.0000        0.0000        0.0000        0.0000        0.0000        0.0000        0.0000       54.4421       53.7196       59.0008       62.6792       57.1227       57.5531       50.3029       48.0432       43.3812       37.3545       35.0819       24.5525       22.7629       25.3309       23.5683       11.9330        7.0685        4.9921        3.0608        2.9201        2.4689        1.0461        2.2388        2.4856        2.7844        2.3272        1.8176        1.6939        2.5092        0.8768        0.6104        0.6686        0.7103        1.5022        1.8660        1.6715        1.1297        0.0000        0.0000        1.0967        1.6655        1.5630        1.0055        0.8575        0.3179        0.5239        1.1433        3.4522        6.6534        6.4077        4.7794        3.6351        1.7203        0.8784        0.1674        0.2007        0.2363        1.2992        1.4709        1.5961        1.6723        2.5777        3.0849        3.6478        3.5805        2.6498        2.6104        2.4997        2.4200        1.5809        1.5549        2.0260        2.9284        3.5742        3.4500        2.7498        1.9335        2.2204        2.2233        2.2946        2.1286        2.1408        2.2783        2.3194        2.5669        3.8163        4.8482        4.5118        5.0598        4.8956        3.3781        2.7363        2.0368        2.0502        2.2533        2.8299        2.3753        1.8562        1.8850        2.6893        4.6132        9.6163       13.6323       19.0588       23.9554       30.5539       42.2143       47.4931       50.0288       49.5658       53.5623       48.3338       43.1783       36.8122       34.8884       34.6271       34.3514       36.4201       39.8476       43.6100       45.6337       49.9967       53.2447       64.6410       55.9077       50.2514       57.4837       50.3155       52.5538       46.6758       43.4208       33.7865       37.1798       36.4332       35.1933       37.2225       42.1207       39.0484       38.3228       37.7163       40.6152       47.3819       54.5814       54.1169       56.2043       56.2969       53.4194       56.3854       55.8938       55.5970       54.4062       50.8894       41.2691       30.9900       25.4959       24.9043       28.9777       30.7530       29.9901       30.3755       30.8947       41.1874       45.3943       42.5247       34.0064       35.1971       36.4182       38.2235       35.6399       39.0677       40.7357       31.5495       30.3316       21.9052       19.8129       20.9790       22.9942       25.7653       26.9198       30.5567       30.3499       44.0320       48.3878       48.6466       49.4065       38.6373       33.4935       33.9866       35.3775       40.1376       44.5988       51.3342       54.7216       55.7234       70.0769       72.1993       70.7248       76.4972       78.8189       82.6933       86.4862       90.6622       95.9504        0.0000        0.0000        0.0000        0.0000        0.0000        0.0000        0.0000        0.0000        0.0000        0.0000        0.0000        0.0000        0.0000        0.0000        0.0000        0.0000        0.0000        0.0000        0.0000        0.0000        0.0000        0.0000        0.0000        0.0000        0.0000        0.0000        0.0000        0.0000
        0.0000        0.0000        0.0000        0.0000        0.0000        0.0000        0.0000        0.0000        0.0000        0.0000        0.0000        0.0000        0.0000        0.0000        0.0000       45.5621       48.4654       56.3794       55.5457       53.2519       60.0039       57.6315       55.6514       52.4054       48.9607       45.3987       37.9065       26.6897       23.8369       20.8924       17.9843       18.8931       18.8672        9.5221        6.4367        6.7607        6.5504        4.2726        1.9247        1.9872        1.1048        0.3750        0.4782        0.9844        0.4036        0.1838        0.5846        0.5100        0.4874        0.4399        0.4147        0.9460        0.7586        0.6259        0.5661        0.1052        0.9349        2.4377        1.7495        1.0575        0.7813        0.7470        0.9663        1.8807        5.2571        6.5906        7.8109        7.2966        2.6254        0.6717        0.3597        0.1742        0.2019        0.2269        0.2514        1.3198        1.4362        1.5363        1.8281        3.1866        3.8003        4.3374        3.7108        2.8828        2.6796        2.9936        3.9328        1.8726        1.6490        2.2282        3.1611        4.0225        3.4730        2.6177        2.9384        3.4057        2.3024        2.6837        2.4990        3.9372        5.1101        4.7546        5.9080       13.0892        9.7713        7.0320       11.2567        8.1907        7.8461        4.0760        1.7661        2.2344        3.6274        3.2693        5.6709        5.3361        3.9871        5.3019        7.6655       13.4300       18.6169       24.7620       29.3692       47.1704       52.5184       54.5133       56.3787       58.2608       61.0681       56.6100       49.6601       47.2634       43.4250       41.3438       39.7065       39.9036       41.0340       47.9318       56.9232       49.9799       46.2742       54.7350       48.0970       50.9127       58.1091       54.0571       52.3930       40.7825       41.0592       33.5346       31.5938       41.1560       43.5573       40.3265       38.1734       41.6253       40.8565       38.8488       42.2188       52.5244       56.3895       53.4273       51.3988       53.5845       54.0370       55.5532       55.4265       58.0577       56.7153       50.5090       43.9916       33.5488       30.3090       31.5079       32.4943       31.5528       31.5028       31.9182       34.3735       39.4263       44.4372       38.1093       37.1754       40.1715       42.9320       42.2529       36.3582       35.4874       40.1817       34.6384       23.3056       20.5581       19.6643       19.2262       20.8787       25.4505       27.2707       29.8196       31.2864       43.2832       46.7821       50.1101       52.1518       40.5482       37.4613       37.2746       39.7377       42.5816       42.9923       48.5573       56.2464       65.8139       71.6867       80.7749        0.0000       75.2259       76.7376       77.7073       79.4552       80.6410       83.4768        0.0000        0.0000        0.0000        0.0000        0.0000        0.0000        0.0000        0.0000        0.0000        0.0000        0.0000        0.0000        0.0000        0.0000        0.0000        0.0000        0.0000        0.0000        0.0000        0.0000        0.0000        0.0000        0.0000        0.0000        0.0000        0.0000        0.0000        0.0000
        0.0000        0.0000        0.0000        0.0000        0.0000        0.0000        0.0000        0.0000        0.0000        0.0000        0.0000        0.0000        0.0000       37.9627       41.7583       49.0871       57.0578       61.9862       62.4277       61.5176       56.5742       51.9100       45.7349       43.4174       41.4477       38.9511       28.5633       16.4448       11.6357        7.9755        7.7953        8.5907        9.6120       10.3320       10.4018        8.9302        4.7154        3.8630        3.7389        2.0767        1.1051        1.3316        0.7890        0.7962        0.6255        0.5062        0.6431        1.3353        1.3197        0.9182        0.7819        0.7865        0.4192        0.3648        0.4004        0.4103        1.5370        1.6551        1.5072        1.3137        0.9825        0.8904        0.8778        0.4663        1.0116        2.0859        2.5802        2.8421        2.0561        0.5002        0.5483        0.2403        0.2594        0.2723        0.2797        1.3813        1.4200        1.4789        1.9007        3.1094        3.9568        4.0013        4.2825        4.5426        4.0061        3.4025        2.6207        1.6520        1.6018        2.0487        2.0797        2.6742        5.0568        3.8568        3.0957        2.5261        2.7107        3.1388        3.2571        4.4605        4.5685        4.0566        7.5902       17.2530       12.3732       10.6464       16.2436       30.1912       12.6825        1.5915        1.5094        2.2505        3.5166        3.9917        8.0655       10.3158        9.3091        9.4185       12.8592       21.3177       28.1966       33.5130       37.8058       56.3069       57.0611       50.6106       53.9144       57.5748       62.8480       57.6263       49.9966       47.3850       37.0378       42.8285       34.9465       34.7007       41.3574       44.1246       43.0825       43.5005       47.0362       48.0269       43.1368       52.3405       65.6211       52.5102       57.4105       43.3606       44.9848       36.5886       25.6818       30.3202       34.3296       36.1821       39.8050       41.1522       42.7978       44.4700       46.2083       49.2061       51.1477       50.8058       48.1232       54.2793       54.7357       53.1248       59.2820       65.5401       55.6163       48.7802       44.2650       32.7758       33.2613       39.5121       36.9023       35.3687       32.1005       32.2874       36.6292       46.8699       53.6854       48.3177       54.4768       57.8382       51.4836       45.7896       40.2313       41.1939       38.4625       24.7981       23.1408       24.5356       20.7124       18.9720       21.9092       23.7192       25.8975       28.7330       31.2023       41.5721       43.3098       46.8057       45.3991       42.8891       38.2885       38.1604       37.2057       41.5323       45.7353       60.8964       57.7989       67.5586       67.8649        0.0000        0.0000        0.0000        0.0000        0.0000        0.0000        0.0000        0.0000        0.0000        0.0000        0.0000        0.0000        0.0000        0.0000        0.0000        0.0000        0.0000        0.0000        0.0000        0.0000        0.0000        0.0000        0.0000        0.0000        0.0000        0.0000        0.0000        0.0000        0.0000        0.0000        0.0000        0.0000        0.0000        0.0000        0.0000        0.0000
        0.0000        0.0000        0.0000        0.0000        0.0000        0.0000        0.0000        0.0000        0.0000       41.5549        0.0000        0.0000       32.1759       37.7232       44.2472       45.8932       54.6755       56.5952       58.0073       48.4473       40.9772       34.8698       35.1171       31.7436       35.8513       22.7093       19.7906       13.4670        7.2699        3.6992        3.1739        5.3012       10.0049        9.5190        7.8558        5.0473        3.0094        2.8072        3.1489        5.3547        5.8653        3.5253        2.2806        1.7814        1.0020        1.0517        0.3922        0.6768        0.6388        0.6196        0.6033        0.4686        0.3400        0.2855        0.5038        0.9405        1.4370        1.2993        1.5034        1.2426        0.8965        0.7481        0.4738        0.6447        1.3577        1.4200        1.1669        0.5480        0.3128        0.3357        0.3491        0.3116        0.3232        0.3257        0.3176        0.5064        0.6095        0.6167        2.6348        4.0648        5.4166        4.2550        3.2001        2.7126        2.4246        2.0089        1.9981        2.1860        2.4249        2.8486        2.5613        3.8067        7.0039        3.9619        3.9726        5.8545        6.7950        5.4600        6.3774        5.0068        4.2406        4.2530        8.1801        7.4097        8.3478       18.9559       12.5621        9.7753        8.6045        2.9847        2.8694        3.7593        4.3057        6.0930        6.8911        6.9669        8.7818       13.0538       18.1480       22.6279       27.8024       33.9502       49.3876       45.7235       37.9938       37.1491       44.2986       48.7602       52.1591       48.8332       45.5600       45.7123       40.9301       35.9988       33.4038       33.7047       38.8321       43.9040       41.9654       41.5146       43.0298       41.2050       39.4642       38.8312       45.1453       41.9360       44.0299       35.2044       39.8741       28.4078       27.2898       26.9256       32.8703       33.9786       33.7103       44.1460       60.7841       53.4800       57.3050       54.9118       55.5034       51.7625       52.9452       57.9618       56.3205       56.5673       57.4926       56.3619       52.7526       53.3386       50.7175       38.0390       33.5201       39.8116       38.3977       33.0146       30.9628       34.6358       42.9055       41.6169       39.9343       46.1499       42.1378       44.5202       43.6900       37.9032       30.5744       31.8383       30.8108       18.0877       23.2053       24.7838       23.8879       18.6045       21.2480       30.6276       27.4570       25.8301       28.5934       35.7891       36.3129       38.5487       40.0789       41.1944       33.4306       32.7216       45.1213       39.6763       41.9271       50.7897       48.7232       65.9627        0.0000        0.0000        0.0000        0.0000        0.0000        0.0000        0.0000        0.0000        0.0000        0.0000        0.0000        0.0000        0.0000        0.0000        0.0000        0.0000        0.0000        0.0000        0.0000        0.0000        0.0000        0.0000        0.0000        0.0000        0.0000        0.0000        0.0000        0.0000        0.0000        0.0000        0.0000        0.0000        0.0000        0.0000        0.0000        0.0000        0.0000
        0.0000        0.0000        0.0000        0.0000        0.0000       29.9532       27.9588       33.8604       35.3006       37.4688       40.5826       33.3179       41.7944       52.8383       59.4383       53.5216       47.5870       46.2341       46.0396       37.2100       31.8335       28.6768       28.5890       22.0804       19.7165       16.2834       16.3968       11.6327        7.3576        4.5248        4.4395        5.1826        5.4442        6.6797        5.1529        2.7613        3.2132        3.5499        3.2001        4.0646        4.0095        2.7850        2.7988        3.8046        3.6810        3.7977        2.5012        1.0159        1.0725        1.1361        0.7897        0.3984        0.3191        0.5048        0.7070        0.7120        0.9575        1.0056        1.1860        0.9861        0.8928        0.9567        0.6766        0.5416        0.6406        0.9385        1.3234        1.0330        1.0008        0.4251        0.4299        0.3746        0.3772        0.7998        0.7790        1.2018        0.5883        0.5888        2.7574        2.2377        1.5877        1.6681        1.7533        2.2143        2.7247        2.3370        2.1013        2.5898        3.0511        3.0596        3.2827        4.1873        4.9865        5.2863        6.1672        7.2703        8.0317        7.9091        8.7660        7.2913        7.7286        8.5231       10.0548        7.1324        6.4948        7.4385        9.3554        6.2127        6.3861        7.4151        6.9513        5.0253        6.4056        8.2900        7.2849        6.3563        8.1672       10.1220       12.6665       17.0226       22.3672       27.4010       38.3181       36.6357       34.0011       33.7904       39.0041       38.6781       39.5859       35.0875       32.8881       42.7094       37.3315       32.4681       31.9799       32.9414       36.2563       38.3459       40.2932       40.9433       38.8604       38.1906       41.3469       45.4980       46.2472       47.8192       51.3375       60.0330       40.4452       26.3872       27.3369       28.0562       31.7164       38.3203       40.2752       43.3484       49.8715       51.7983       58.0578       51.8209       52.0529       52.4393       53.8853       58.3331       53.3576       52.3594       52.0795       54.1490       56.0783       55.1090       49.2047       37.6295       34.0935       34.1118       32.5310       31.4239       31.0544       41.0171       51.6745       51.9158       47.0032       43.7527       33.2357       36.0200       30.0323       28.2970       32.0227       29.4850       18.0110       18.3573       19.7293       24.4899        0.0000        0.0000       18.5379       23.1634       24.8969       26.6828       28.9937       37.8768       43.9345       38.7668       34.1039       30.3512       25.7020       25.0835       31.1668       32.7091       40.6801       53.9971       57.4965        0.0000        0.0000        0.0000        0.0000        0.0000        0.0000        0.0000        0.0000        0.0000        0.0000        0.0000        0.0000        0.0000        0.0000        0.0000        0.0000        0.0000        0.0000        0.0000        0.0000        0.0000        0.0000        0.0000        0.0000        0.0000        0.0000        0.0000        0.0000        0.0000        0.0000        0.0000        0.0000        0.0000        0.0000        0.0000        0.0000        0.0000        0.0000
        0.0000        0.0000        0.0000        0.0000       32.6035       36.7877       32.1950       33.5512       38.2976       45.0021       46.0582       44.8910       55.2303       47.7777       43.2330       37.2294       38.5430       36.7569       36.7069       25.4963       23.5087       20.3300       18.6217       16.4188       15.9396       14.9370       12.8898       11.4360        9.3400        6.9187        5.8448        4.7227        4.7071        3.7387        4.2692        4.2600        3.0882        3.3922        3.1584        3.6716        5.1315        4.9895        2.9332        3.0498        1.4228        0.4439        0.6754        1.3213        1.2963        1.1388        0.7237        0.4029        0.3913        0.7878        0.4294        0.2243        0.7763        1.1277        1.0415        1.0691        1.1140        1.0668        0.7514        0.6999        0.8166        0.9894        1.4834        0.9735        1.0038        0.5123        0.5072        0.9338        1.0545        0.9373        0.9018        0.6929        0.7409        0.4637        0.2894        1.4015        1.4571        1.5368        1.6497        2.1004        2.2085        2.0454        2.5526        2.9768        3.0286        2.7972        3.8076        4.5294        5.3623        8.9154        8.9910       10.2572       10.5214       11.5594       11.1134        8.2053        6.5681        6.3204        6.0792        5.0314        6.4465        8.9780       12.3980        9.9604        8.6973        7.9017        6.2049        6.4290        8.3147        8.6616        7.0288        6.5303        7.2163        7.6276        9.5975       14.6316       18.1136       36.2854       38.1105       36.3625       34.2726       32.1711       29.1105       25.0894       23.8558       23.4375       25.2029       31.9647       33.4778       30.5320       31.7239       32.2324       37.6729       36.6293       37.4077       37.6357       33.1256       32.6857       39.1227       43.7959       40.9581       46.0015       41.3254       50.4682       33.0278       27.4862       26.6792       30.5826       30.6764       47.2660       48.6301       44.4917       41.2900       47.7280       47.0191       44.5103       50.5456       54.7658       53.5803       48.9698       48.7441       49.7904       47.9486       52.8846       53.3374       58.6623       47.8634       33.5444       33.5421       42.6896       39.9596       34.7232       34.3663       37.6126       39.0619       38.5860       41.7121       37.9195       33.3957       29.5798       28.7931       25.1269       28.0920       21.7590       18.5310       17.4136       17.6875        0.0000        0.0000        0.0000       19.0207       23.7487       26.3258       30.3548       30.3160       39.0818       42.3514       41.0842       36.8150       26.6780       24.4481       26.7435       24.8423       30.4273        0.0000        0.0000        0.0000        0.0000        0.0000        0.0000        0.0000        0.0000        0.0000        0.0000        0.0000        0.0000        0.0000        0.0000        0.0000        0.0000        0.0000        0.0000        0.0000        0.0000        0.0000        0.0000        0.0000        0.0000        0.0000        0.0000        0.0000        0.0000        0.0000        0.0000        0.0000        0.0000        0.0000        0.0000        0.0000        0.0000        0.0000        0.0000        0.0000        0.0000        0.0000
        0.0000        0.0000       46.7712       31.0046       30.0757       32.4984       33.3729       37.3519       43.7945       46.9431       43.7383       46.2640       40.1654       40.5573       33.9854       26.6683       26.5466       24.7896       27.3885       21.0642       18.2436       17.3299       17.6781       18.1186       15.5092       12.5690       11.2811        9.8902        9.7191        8.3039        5.9934        6.1714        5.7906        4.4447        7.0008        7.4573        5.2142        3.8746        3.2392        4.0517        3.2166        2.3955        1.4091        1.4166        0.5815        0.1550        0.1471        0.5891        0.7446        1.1445        0.7714        0.5114        0.5209        0.9508        0.4243        0.2894        0.6798        0.9786        1.0502        1.3052        1.7216        0.8500        1.0806        0.9398        1.0771        1.2692        1.5069        0.5079        0.6891        0.5965        1.1346        2.3332        1.1201        0.8013        1.2899        1.3140        0.5580        0.9869        0.5554        1.2572        1.2651        1.3381        1.4734        1.6855        1.8218        2.1970        3.4550        3.4850        3.2805        6.6826        5.8689        5.0463        9.1546        7.8877        8.1930        9.4204        9.0399        8.6450        9.6158        6.3163        6.3141        7.0199        8.0289        8.4413       13.1562       12.6536       14.0156       12.1543       11.7498       11.0003        9.2165       11.6538        8.7643       10.1876        8.8648        5.9187        7.1341        9.2103       20.6561       28.1942       19.8240       30.2803       28.6210       29.9771       33.1747       27.7313       19.5783       18.3651       17.8630       18.2993       20.7799       21.1288       25.7559       24.8046       23.9740       27.1927       26.8096       26.8872       28.0846       30.9402       32.1798       31.5131       39.9365       40.7928       39.2329       38.6406       35.3371       33.3543       32.8303       33.9177       29.3449       32.3060       29.6389       33.7323       40.3597       43.9298       44.7663       45.0432       46.0711       46.8120       51.7812       56.6135       51.8307       54.2156       47.8907       45.4627       50.1461       51.3849       48.7108       42.8354       36.4796       32.9256       31.6426       35.2380       35.6365       29.9828       29.4753       32.2190       34.2201       32.3787       28.9414       29.6979       27.6413       27.7538       27.6211       23.7080       23.8182       20.2649       20.0190       18.2465        0.0000        0.0000        0.0000       16.5545       19.1427       25.4151       35.7296       29.4008       26.8057       30.9039       35.1978       35.0236       30.0775       24.4094       24.6686       22.7078       20.4508        0.0000        0.0000        0.0000        0.0000        0.0000        0.0000        0.0000        0.0000        0.0000        0.0000        0.0000        0.0000        0.0000        0.0000        0.0000        0.0000        0.0000        0.0000        0.0000        0.0000        0.0000        0.0000        0.0000        0.0000        0.0000        0.0000        0.0000        0.0000        0.0000        0.0000        0.0000        0.0000        0.0000        0.0000        0.0000        0.0000        0.0000        0.0000        0.0000        0.0000        0.0000        0.0000
        0.0000       38.3176       36.2722       30.7503       30.3020       26.0786       33.7787       43.4796       49.1448       44.1428       43.3086       24.1399       18.0335       19.4054       14.3686       11.9161       13.2941       13.7490       14.6182        7.8704        7.9171        8.3573        7.3114        8.5794        8.1387        6.2314        4.9397        4.9885        5.7244        5.4279        3.8394        3.4567        2.3738        2.3577        3.4750        2.6715        1.1283        0.8292        1.7123        4.1871        4.3125        1.7158        0.6234        0.3692        0.3468        0.3420        1.6023        0.4686        0.0486        0.2434        0.5754        0.5937        0.4319        0.4496        0.4993        0.8233        0.8986        1.3890        1.4173        1.5413        1.1561        1.3318        1.5886        1.9401        2.4334        2.5526        2.9747        2.9207        4.2183        6.7355        5.7539        2.8324        3.0110        2.9150        2.4922        1.8383        1.3383        0.9575        1.7717        2.0689        1.2742        1.1242        1.6806        2.0957        2.3724        3.4023        5.3647        5.5965       11.0165       11.9951       10.3254       18.1137       15.7258       13.4551       16.4310       14.4952       10.8040       11.3625       11.9845       11.2237       10.9320       12.0056       15.1684       17.9100       23.1105       18.2744       15.5171       14.7908       15.2312       15.8026       17.0274       18.8645       16.5594        9.3698        8.0778        8.1089        9.6171        8.1496        7.7731       15.2855       24.6131       26.2825       24.2537       22.3031       25.0000       20.5682       15.5093       12.6968       12.5040       25.1039       23.8665       20.4383       17.8892       32.5951       38.5187       18.0439       21.3768       28.1695       25.0214       26.9377       31.9171       35.0311       39.7666       40.5146       41.1713       42.6743       42.9929       45.0346       43.5782       40.8217       40.8161       42.6985       41.5626       40.2616       43.3400       47.3483       48.3171       47.4817       48.1492       58.1991       57.7510       58.5182       56.7800       53.2568       45.9463       45.0222       47.5283       43.8895       35.5507       30.3486       27.7789       24.6973       30.0107       24.9917       21.7473       20.1268       21.3723       22.9303       21.5050       23.1774       19.8819       18.7360       20.8201       21.2418       14.7504       14.6593       15.9894       14.3174        0.0000        0.0000        0.0000        0.0000        8.4861       11.1262       12.8154       28.8492       39.7574       34.2400       21.2860       26.3394       29.3182       29.8185       27.5637       27.3597       24.4728       22.5812        0.0000        0.0000        0.0000        0.0000        0.0000        0.0000        0.0000        0.0000        0.0000        0.0000        0.0000        0.0000        0.0000        0.0000        0.0000        0.0000        0.0000        0.0000        0.0000        0.0000        0.0000        0.0000        0.0000        0.0000        0.0000        0.0000        0.0000        0.0000        0.0000        0.0000        0.0000        0.0000        0.0000        0.0000        0.0000        0.0000        0.0000        0.0000        0.0000        0.0000        0.0000        0.0000        0.0000
        0.0000       36.9485       39.1476       31.4771       31.6646       33.9346       32.8475       39.0977       43.2536       38.1544       38.8825       22.3475       13.0558       12.5622       13.7944       11.4289       12.9904       13.1891       11.5653        6.0115        5.2071        4.8114        4.8913        4.6763        4.9187        4.8599        4.1876        5.3070        4.6813        6.9652        6.9415        5.2204        1.6950        1.3598        0.8845        0.7943        0.7268        1.4539        1.1862        1.2410        1.7918        0.8146        0.3610        0.2539        0.2320        0.2374        1.0821        0.0740        0.0039        0.0050        0.0085        0.4254        0.6062        0.7109        0.9731        1.0581        1.1805        1.3306        1.9359        1.8343        1.5508        1.7360        1.9200        2.4461        3.4874        4.0889        4.1159        4.1830        6.4894        3.5341        3.3982        4.3114        5.1693        4.2942        2.3975        2.1966        2.1643        2.4974        3.5621        5.7322        6.4265        4.9415        5.2147       11.5521        7.2268        5.6216        8.3675       16.4238       18.0624       10.5299       11.3468       14.6579       26.0155       37.4531       34.3736       25.8319       20.6487       27.4085       28.9282       21.3629       18.7403       19.4904       30.3900       32.0208       27.6530       22.1915       22.3153       14.7486       14.7550       12.2957        9.8804        8.9080       12.8241       11.4236       12.0004        8.6400        5.9123        5.5179        7.2413       19.8743       21.4871       21.5498       16.7246       26.7242       25.7093       91.4756       42.7002       11.3067       11.8144       22.5771       22.1670       14.0671       13.8208       26.0961       29.4546       21.5657       18.6574       22.6331       23.1658       25.9025       34.5848       42.8595       37.8024       43.4280       44.3000       45.1715       51.0843       69.4623       76.1284       74.5842       62.5593       58.4523       52.9350       52.3687       50.8931       53.4733       53.6977       50.9260       53.0748       57.2628       59.9573       61.7108       57.8424       51.1007       44.2704       45.1913       46.2645       39.9385       34.5281       28.4890       22.7497       18.9634       19.7152       18.2395       16.8015       16.0190       15.2324       14.8452       14.4937       16.2530       14.3823       12.7587       13.3125       12.9787       12.1706        9.9082        0.0000        0.0000        0.0000        0.0000        0.0000        9.3642        6.7907       11.6712       12.8937       17.7033       25.3056       23.5719       17.8482       23.4593       28.8134       30.9157       32.4064       30.0851        0.0000        0.0000        0.0000        0.0000        0.0000        0.0000        0.0000        0.0000        0.0000        0.0000        0.0000        0.0000        0.0000        0.0000        0.0000        0.0000        0.0000        0.0000        0.0000        0.0000        0.0000        0.0000        0.0000        0.0000        0.0000        0.0000        0.0000        0.0000        0.0000        0.0000        0.0000        0.0000        0.0000        0.0000        0.0000        0.0000        0.0000        0.0000        0.0000        0.0000        0.0000        0.0000        0.0000        0.0000        0.0000
       39.6511       41.9745       38.0921       34.3703       31.0413       39.0018       40.3050       50.8779       49.5969       45.0418       46.5541       28.7232       17.7581       13.3896       14.8728       13.4381       14.8055       13.7397       13.0709        4.0902        4.1298        5.3047        5.3818        4.2607        3.8701        4.1399        5.4394        6.3533        3.4411        3.2135        3.4839        2.5127        1.2396        1.3337        1.7156        2.0352        2.0214        1.5321        1.3225        1.1060        0.7530        0.4087        0.2684        0.2110        0.2239        0.8814        1.4056        0.0865        0.0797        0.0033        0.0082        0.5271        0.7448        0.7136        1.0201        1.4404        1.4274        1.5542        1.9964       28.4671       82.3057        2.4553        3.2958        4.7890        4.3355        3.9673        6.1835        5.2711        3.8448        4.1599        3.6010        3.7658        5.0657        6.1809        7.4634        6.3325        5.3483        6.5076       11.4067       14.5414       12.8155       11.4515       19.4610       29.1981       25.2639       12.2682       10.7953       20.6027       22.5554       17.6066       13.9160       13.4901       43.1464       66.5145       22.3828       21.5290       23.5483       27.6639       33.1624       47.9902       34.6010       39.7990       43.4451       38.9149       30.9877       24.8819       22.5030       15.7250       38.2613       11.6576        9.5862        7.9281        8.3028        8.8913       12.2873        8.9602        6.1926        6.1896        5.9409       15.6999       16.5736       16.8040       14.7344       17.1141       15.6498       14.7257       14.3782       19.6469       23.9338       17.6448       17.1063       13.2750       12.5548       20.3384       22.1053       18.4164       31.0603       30.2670       25.8199       28.7253       43.9470       32.1538       37.3222       42.4988       40.6650       50.4476       53.8634       56.5203       59.8525       57.0240       56.9216       50.8880       56.8520       54.7001       54.0347       53.8143       51.4568       51.2542       54.4789       57.1020       57.4187       57.4271       55.3977       48.3671       43.6614       48.8848       43.8006       34.2773       26.1279       24.7815       20.5552       17.2894       15.1357       13.7570       12.0249       11.4184       11.4786       12.0777       11.3292       12.4379       11.3322       10.3259       10.1534        7.7228        7.9834        0.0000        0.0000        0.0000        0.0000        0.0000        0.0000        9.1324        8.4423       11.8935       14.4219       16.9205       17.8951       18.9625       14.9323       24.0072       28.5460        0.0000        0.0000        0.0000        0.0000        0.0000        0.0000        0.0000        0.0000        0.0000        0.0000        0.0000        0.0000        0.0000        0.0000        0.0000        0.0000        0.0000        0.0000        0.0000        0.0000        0.0000        0.0000        0.0000        0.0000        0.0000        0.0000        0.0000        0.0000        0.0000        0.0000        0.0000        0.0000        0.0000        0.0000        0.0000        0.0000        0.0000        0.0000        0.0000        0.0000        0.0000        0.0000        0.0000        0.0000        0.0000        0.0000        0.0000        0.0000
       33.1932       35.5202       33.4260       29.2203       28.3220       36.7418       35.7433       40.3038       48.1726       57.0969       54.1557       32.7656       24.3378       18.1035       20.3065       14.5784       14.0515       12.3968       11.3971        3.0581        2.9228        3.0443        3.1757        3.4667        4.0051        5.3968        5.2355        5.3953        3.4833        3.5189        2.4170        1.9041        2.4461        3.3529        1.2412        1.0438        0.9339        0.7289        1.4461        1.7469        0.8611        0.4276        0.3886        0.1933        0.1179        0.4110        0.0745        0.0972        0.0849        0.0035        0.0094        0.4445        0.6074        0.7479        0.8654        1.4703        1.6396        1.7909        1.9249        2.3593        2.7847        3.5693        3.5939        5.7563        5.1979        6.5571        7.8773        6.9031        7.0049        8.3788        6.3126        9.2065       16.5333       17.1103       14.0529       13.8221       12.3883       17.2905       16.5374        6.3818        3.8646        9.2741        5.5648        4.6649        4.9028        4.1868        5.7635       35.7869       70.3230       19.4668       13.9358       17.0490       15.4511       22.3822       25.7267       27.5726       24.7419       30.1163       36.5475       35.9010       53.9023       69.3811       58.7122       48.5533       32.3979       27.6924       25.2440       20.4154       25.4643       21.5877       15.4350       12.9769        9.6376        7.3254        7.4036        7.6285        6.9466        6.4056        6.3679       12.3965       15.2252       66.6170       33.0061       16.4884       12.8564       17.9841       17.1200       30.7525       27.7272       14.4092       15.4504       18.0015       16.4190       13.5514       18.6976       18.5127       29.7440       28.2203       26.2457       26.5814       36.4454       30.7261       29.2184       56.3888       54.8047       57.5449       72.8909       66.4714       68.0694       62.1843       65.2190       64.3635       58.3260       49.2393       47.4323       47.6699       45.6078       49.4774       49.2222       49.9955       50.4530       51.3743       49.0054       42.8654       40.3839       39.1368       35.0054       27.3184       21.8008       16.6264       14.7494       12.6178       11.8845       11.9686       12.3535       11.5733       11.0209       10.5494        9.0302        7.9381        7.4207        7.2355        6.2123        6.8278        0.0000        0.0000        0.0000        0.0000        0.0000        0.0000       19.5900       11.9490       44.9889       46.5394       13.7407        9.7544       13.2029       18.9072       14.9063       22.0293       29.4182        0.0000        0.0000        0.0000        0.0000        0.0000        0.0000        0.0000        0.0000        0.0000        0.0000        0.0000        0.0000        0.0000        0.0000        0.0000        0.0000        0.0000        0.0000        0.0000        0.0000        0.0000        0.0000        0.0000        0.0000        0.0000        0.0000        0.0000        0.0000        0.0000        0.0000        0.0000        0.0000        0.0000        0.0000        0.0000        0.0000        0.0000        0.0000        0.0000        0.0000        0.0000        0.0000        0.0000        0.0000        0.0000        0.0000        0.0000        0.0000
       52.8085       46.9072       40.1946       26.1392       18.6632       20.7337       21.5799       21.9118       18.4277       27.1095       30.0542       13.6617        9.2467        8.5500        7.2146        6.7218        6.3989        5.9438        5.5861        5.2388        4.7265        4.3201        4.4355        4.5924        4.9851        4.6969        4.9382        3.9153        3.1849        2.6010        3.4064        1.2873        0.7111        0.8618        1.1553        0.7733        1.4057        0.3668        0.5802        0.1291        0.0959        0.0932        0.1324        0.0427        0.0000        0.0000        0.0000        0.0000        0.0415        0.0477        0.0000        0.0717        0.0979        0.1199        0.1374        1.2229        1.5554        1.6153        1.5994        1.4736        2.3402        3.3293        7.0040       10.4813       11.3722       10.6183        8.8757        8.3723        6.7131        6.0033        5.4965        6.3425        6.1138        7.7655        6.8582        3.3072        4.1582        3.1548        3.1104        1.2778        0.7857        1.3682        1.7456        2.5273        3.7186        4.5650        6.6767        9.5868       15.6086       19.7289       17.0974       24.5082       28.0213       34.2501       38.6022       41.6406       37.9389       52.4993       56.7200       54.9219       55.0336       61.9713       71.9733       67.6166       62.3191       49.7174       40.4394       35.5940       34.5151       27.5811       25.8926       19.7032       18.3027       12.2773       10.0437        8.1869        8.0037        7.3830        9.5355       11.2923       12.4564       15.4875       15.4627       15.1604       14.1938       13.6143       12.1653       11.0398       11.3658       13.6735       14.5297       12.2487       11.0840       40.0352       19.2272       15.0349       21.5672       20.0961       21.5448       28.6303       23.5332       26.2754       28.1928       34.2074       38.6434       35.8526       42.8398       47.4947       46.5063       52.9467       67.1278       64.7052       59.7502       53.8466       51.0337       47.0768       44.6282       44.8150       46.3054       55.0506       53.0789       53.4935       50.0034       39.4192       32.8685       28.0691       24.9485       22.9895       18.9376       13.7109       10.3948        7.7127        7.8577        9.5497       10.3722       12.2317       10.4537        8.6031        7.5229        5.1032        8.0279        6.4439        0.0000        0.0000        0.0000        0.0000        0.0000        0.0000        0.0000        0.0000       24.6900       10.2364       15.5720       18.5150        6.6804        3.2100        0.0000       13.7400       15.0900        4.0500       19.5900        0.0000        0.0000        0.0000        0.0000        0.0000        0.0000        0.0000        0.0000        0.0000        0.0000        0.0000        0.0000        0.0000        0.0000        0.0000        0.0000        0.0000        0.0000        0.0000        0.0000        0.0000        0.0000        0.0000        0.0000        0.0000        0.0000        0.0000        0.0000        0.0000        0.0000        0.0000        0.0000        0.0000        0.0000        0.0000        0.0000        0.0000        0.0000        0.0000        0.0000        0.0000        0.0000        0.0000        0.0000        0.0000        0.0000        0.0000        0.0000
       38.5091       37.8760       39.9346       21.8663       23.0198       20.1293       16.0531       21.3778       19.8171       17.6840       21.3333       11.0218        9.7595        8.6795        6.3493        6.6150        8.1137        5.7364        4.7283        4.9340        4.6010        4.2486        4.1447        3.6357        3.7941        4.1506        5.7465        6.2059        5.2858        4.9472        2.9387        1.5903        0.8341        0.6466        0.2402        0.5422        0.9425        0.5797        0.6823        0.4294        0.1467        0.1581        0.0906        0.0000        0.2033        0.4247        0.0000        0.0000        0.5365        1.2249        0.7798        0.3470        0.4263        0.2087        0.2955        1.8221        2.4343        1.9758        3.5453        4.2151        5.9387        8.4156       13.1178       14.4042        7.8239        7.6365        8.1892        4.8306        5.2472        4.9780        5.8802        5.6423        5.7475        5.0054        4.3322        2.9566        2.4441        2.6885        3.6730        2.8821        1.7270        0.8922        1.1830        4.0309        6.6587        6.9251       11.6534       18.5848       30.3737       28.9172       23.0756       26.8145       27.5405       39.6201       39.2367       34.4685       42.0296       54.4063       54.3682       53.0065       60.0712       64.2637       60.5834       51.2043       54.5337       62.1941       64.1477       48.6266       45.1889       37.9107       36.2181       20.7608       18.6679       15.8928       13.4327        9.2997        8.5604        9.3097       11.0325       10.6615       10.3441       12.4020       12.8150       12.4598       12.6364       11.8632       11.2546       10.3354        9.7150       10.4061       12.5316       12.5671        9.6332       45.8338       12.4102       18.1974       26.3398       27.7825       22.6551       20.0510       23.7121       31.6269       32.8789       36.0374       34.2543       41.9731       30.7480       37.4568       52.0155       63.4216       61.7701       63.5898       52.3911       58.5616       55.1038       41.9635       42.6557       44.6593       51.0054       60.1452       56.3021       54.1058       46.6795       34.5380       31.1553       27.2968       19.1468       13.7072       11.7478        9.4602        9.4026        7.4889        5.4026        6.4560       10.2515        9.9393        4.6726        4.7458        4.6265        0.0000        0.0000        0.0000        0.0000        0.0000        0.0000        0.0000        0.0000        0.0000        0.0000        0.0000       40.6200       16.3926       11.2333        4.6007        0.0000        0.0000        0.0000        0.0000        0.0000        0.0000        0.0000        0.0000        0.0000        0.0000        0.0000        0.0000        0.0000        0.0000        0.0000        0.0000        0.0000        0.0000        0.0000        0.0000        0.0000        0.0000        0.0000        0.0000        0.0000        0.0000        0.0000        0.0000        0.0000        0.0000        0.0000        0.0000        0.0000        0.0000        0.0000        0.0000        0.0000        0.0000        0.0000        0.0000        0.0000        0.0000        0.0000        0.0000        0.0000        0.0000        0.0000        0.0000        0.0000        0.0000        0.0000        0.0000        0.0000        0.0000        0.0000
        0.0000        0.0000       33.0579       23.5299        0.0000       12.8868       15.6381       20.7515       19.6558       16.1780       16.4057       11.3694       13.9729        9.2726        6.1202        5.5832        6.3150        4.7666        4.6480        4.6191        4.3953        4.3994        4.3872        3.6826        3.5432        3.8908        5.3054        6.9768        7.3149        5.9007        4.3995        3.7622        0.9493        0.3424        0.4357        0.7397        1.1544        0.7590        0.8880        0.5270        0.0890        0.0989        0.1304        0.0512        0.0627        0.0367        0.0667        1.0887        1.0266        1.0095        0.9178        0.8977        1.1735        1.9713        3.0001        4.2218        3.4645        3.9082        6.9204        8.3598       11.6737       14.2697       23.0432       22.1737       19.3540       17.7376       10.9725        6.9395        6.1404        6.4751        5.7995        7.5378        5.4694        4.3790        4.8482        4.1837        3.5941        5.6834        8.1267        5.4842        3.6760        2.6086        3.5367        8.0892       10.2740        7.5752       17.7715       36.8412       52.6337       63.6653       57.4622       43.9729       32.0025       30.8583       29.9548       38.2007       41.5913       39.8051       54.0705       44.7375       45.0424       52.3298       56.1122       54.0413       58.2841       66.7289       71.3611       65.0066      109.0428       75.8523       44.3223       23.9555       22.6754       22.4971       21.3581       13.0288       11.6117       10.4964       11.5687       13.0859       12.5937       15.3294       14.0874       12.7216       13.4725       11.5651       12.4123       16.2448       13.7850        9.7861       13.8648       13.0502       45.9244       10.8766       13.9853       22.9629       25.1581       31.5632       31.7704       22.1162       26.2519       27.6122       36.4825       29.1832       28.6054       27.3083       22.2131       26.7895       32.9522       42.0757       43.3771       44.6223       52.4181       55.3972       46.4579       38.3470       37.5395       39.0731       44.9000       51.5767       54.8028       47.2176       41.7229       42.1924       29.1963       22.0277       18.4448       13.2703       11.1396       12.6512       10.7156        9.3825        8.8641        6.7899        7.2363        4.6442        3.1142        3.4778        3.7193        2.9933        0.0000        0.0000        1.5391        0.0000        0.0000        0.0000        0.0000        0.0000        0.0000       18.3900       30.1500       12.6781        0.0000        0.0000        0.0000        0.0000        0.0000        0.0000        0.0000        0.0000        0.0000        0.0000        0.0000        0.0000        0.0000        0.0000        0.0000        0.0000        0.0000        0.0000        0.0000        0.0000        0.0000        0.0000        0.0000        0.0000        0.0000        0.0000        0.0000        0.0000        0.0000        0.0000        0.0000        0.0000        0.0000        0.0000        0.0000        0.0000        0.0000        0.0000        0.0000        0.0000        0.0000        0.0000        0.0000        0.0000        0.0000        0.0000        0.0000        0.0000        0.0000        0.0000        0.0000        0.0000        0.0000        0.0000        0.0000        0.0000        0.0000
        0.0000        0.0000        0.0000        0.0000        0.0000       15.6455       21.4004       22.5537       28.6572       22.4401       20.1772       13.0056       16.7242       12.1623        6.9636        5.5482        5.6806        4.8298        3.9291        4.2990        4.3939        4.4914        4.1876        3.6274        3.7227        5.3012        6.2441        7.3256        6.9433        5.7922        4.5993        3.2948        2.4953        1.5535        1.8124        3.0807        3.3709        2.2334        1.1074        0.6452        0.3111        0.0529        0.1102        0.0731        0.0744        0.0333        0.1210        0.5200        0.9558        1.5063        2.5223        2.3592        2.1408        3.5302        5.8406        7.9559       10.5277       13.4498       20.4823       21.1969       16.8169       16.3644       20.2768       15.2677       14.3669       10.4763       10.8999        9.7237        9.1700       32.4812        8.2210       10.4567        8.5844        8.0048        7.2792        7.8810        5.7052        4.7950        6.3111        3.9850        2.9465        5.7595        9.1285        9.4498        8.0609        8.8930       11.8439       26.9607       50.8408       48.3922       59.6905       68.1972       73.4810       43.7703       29.5214       34.2707       45.0547       46.0423       44.0355       52.9765       55.0000       69.3436       68.8711       58.7393       62.8725       67.3637       59.0922       48.5246       58.0664       70.2581       44.0413       34.4474       30.5915       32.2613       27.7863       23.8801       23.6360       16.5797       16.0832       20.1870       25.3267       24.4765       19.0626       19.1096       17.3268       12.8027       12.4783       13.7913       10.6256       10.4233       10.8752       12.3378       12.0631       11.8087       15.6893       21.0002       21.7402       29.1926       29.7321       32.3983       40.8998       38.4944       38.1121       34.1615       32.7287       21.9643       28.9213       32.0481       29.3623       32.0460       38.4253       38.7264       53.3262       52.1606       48.3586       38.1710       38.4819       39.0376       40.1750       40.7187       39.1633       37.8248       33.6253       29.3859       22.9030       18.9959       16.2482       12.6495       11.4640        9.7215        8.2398        7.4844        7.1618        6.8751        5.3703        2.7371        2.6409        2.3455        2.8613        2.2736        2.2898        1.0303        1.1748        0.7177        0.0000        0.0000        0.0000        0.0000       11.2800       16.7400        9.8100        2.5157        0.0000        0.0000        0.0000        0.0000        0.0000        0.0000        0.0000        0.0000        0.0000        0.0000        0.0000        0.0000        0.0000        0.0000        0.0000        0.0000        0.0000        0.0000        0.0000        0.0000        0.0000        0.0000        0.0000        0.0000        0.0000        0.0000        0.0000        0.0000        0.0000        0.0000        0.0000        0.0000        0.0000        0.0000        0.0000        0.0000        0.0000        0.0000        0.0000        0.0000        0.0000        0.0000        0.0000        0.0000        0.0000        0.0000        0.0000        0.0000        0.0000        0.0000        0.0000        0.0000        0.0000        0.0000        0.0000        0.0000        0.0000
        0.0000        0.0000        0.0000        0.0000        0.0000       14.1734       27.0375       22.0114       25.0038       27.4814       28.1049       26.5042       26.5678       17.7939       13.3172        5.3513        4.7916        4.1100        3.6410        3.6116        3.6082        3.4056        3.4291        3.4692        4.0802        4.2435        4.4670        4.4883        4.7232        3.6154        3.2263        1.2963        2.0506        2.7587        1.8564        2.5507        1.9854        1.7048        1.0791        0.5673        0.2560        0.1637        0.4657        0.7928        0.8266        0.3059        1.0080        1.7457        1.2673        2.0593        2.8049        2.4440        4.1084        8.9222       19.5763       16.8725       33.0996       23.2417       25.0118       23.6635       21.0195       22.8141       20.8572       16.2114       17.3264       15.6428       12.1259       18.0522       19.5523       12.7032       11.7874       10.2310        8.0548        5.0488        4.1642        4.7463        3.3375        2.4692        2.3257        3.2959        2.9614        4.6843        5.6559        9.0787        9.6210       11.3581       13.6358       22.8954       38.8538       34.3995       27.0101       26.6392       29.1829       29.5525       34.2443       43.6007       46.3896       67.3033       69.3823       55.3061       53.3524       60.0075       66.3010       73.1461       76.1391       77.9710       73.2034       46.2407       45.8257       57.0330       58.9406       48.4207       52.3340       50.8912       45.0212       36.3182       34.1132       29.0603       26.6774       23.7289       28.4355       31.2353       27.1954       26.0348       24.7067       19.4661       15.6003       12.8058       11.8493       11.0153       12.5546       11.2214       12.7061       19.0459       17.8156       22.4626       23.7171       22.1289       27.6921       30.7024       28.8354       31.8360       34.8021       26.7509       26.4406       31.0711       35.8306       34.3496       32.0606       33.7964       33.2270       33.0224       38.0107       35.9491       36.2090       29.6156       28.7430       30.6847       24.9829       27.1528       26.2231       26.4019       24.5518       21.8523       19.4651       17.3348       14.2272        8.6072        6.4787        6.1648        6.3730        6.4700        5.7721        6.8304        5.6815        4.3367        2.0023        1.7542        1.5496        0.5034        0.8726        0.3095        0.1276        1.8377        0.0000        0.0000        0.0000        4.9492        5.5967       12.8425       12.3318        8.2648        6.1978        0.0000        0.0000        0.0000        0.0000        0.0000        0.0000        0.0000        0.0000        0.0000        0.0000        0.0000        0.0000        0.0000        0.0000        0.0000        0.0000        0.0000        0.0000        0.0000        0.0000        0.0000        0.0000        0.0000        0.0000        0.0000        0.0000        0.0000        0.0000        0.0000        0.0000        0.0000        0.0000        0.0000        0.0000        0.0000        0.0000        0.0000        0.0000        0.0000        0.0000        0.0000        0.0000        0.0000        0.0000        0.0000        0.0000        0.0000        0.0000        0.0000        0.0000        0.0000        0.0000        0.0000        0.0000        0.0000        0.0000
        0.0000        0.0000        0.0000        0.0000        0.0000       13.3435       33.5207       22.3849       18.5168       20.9130       24.3551       17.7256       22.2200       14.1141       13.7940        5.6276        5.0095        4.7573        3.9445        3.6633        3.4933        3.6853        3.9672        5.8717        5.8028        8.1087        8.9210        6.9943        4.1868        3.6175        3.9621        4.3088        4.9137        3.3808        1.2912        2.1909        1.9353        1.2828        0.8390        0.2429        0.7454        1.7734        2.4139        1.3372        1.4005        1.3244        2.8688        3.8774        1.3328        2.0803        3.8532        5.4424        5.2392        5.5731        8.6758       10.6024        8.1665       13.9838       24.1116       37.0478       34.9181       28.2221       19.1294        9.5370        7.3262        5.3153        6.2593       16.7509       18.8092       14.0980       11.8919       11.8989       14.5307       11.3450        6.2701        3.9886        2.9249        2.8111        2.7706        5.5757        4.8112        5.3098        4.8370        7.8178        9.9321       13.7458       16.5957       21.1132       20.8679       19.5420       26.7177       25.9693       26.4067       31.2610       35.9162       47.8127       49.6847       58.5482       79.6626       78.0653       59.2190       67.1831       61.8929       60.2217       59.2732       47.9358       45.1413       41.2860       50.6959       60.5246       61.3924       48.1785       61.7641       96.7279       70.3416       67.8863       40.8526       34.0695       32.3499       23.6491       21.4592       28.9989       31.7244       35.2870       32.5812       26.3333       21.6055       16.4840       12.7153       22.7011       27.4778       28.7365       17.2281       17.8765       25.0093       22.7367       27.9604       39.2205       35.7754       29.3929       24.5747       24.2005       26.3677       27.1831       28.5210       31.2067       31.0979       27.3283       29.7072       35.5768       35.1711       33.8200       33.1962       33.4996       30.0306       25.6297       22.0673       20.6111       21.7583       23.6730       22.1740       21.2142       19.7550       19.1243       17.1064       14.8032       12.9921        6.7317        4.8848        4.9073        7.9138        8.2200        8.6489        6.1195        4.9206        3.1877        4.7235        4.0554        1.2438        0.5220        1.4835        2.1774        3.2460       10.7520        0.0000        0.0000        3.4052        4.8779        5.4314       10.2544       10.0263        7.6466        7.7356        8.6165        3.7170        3.8417        4.3417        3.6902        0.0000        0.0000        0.0000        0.0000        0.0000        0.0000        0.0000        0.0000        0.0000        0.0000        0.0000        0.0000        0.0000        0.0000        0.0000        0.0000        0.0000        0.0000        0.0000        0.0000        0.0000        0.0000        0.0000        0.0000        0.0000        0.0000        0.0000        0.0000        0.0000        0.0000        0.0000        0.0000        0.0000        0.0000        0.0000        0.0000        0.0000        0.0000        0.0000        0.0000        0.0000        0.0000        0.0000        0.0000        0.0000        0.0000        0.0000        0.0000        0.0000        0.0000        0.0000
        0.0000        0.0000        0.0000        0.0000       16.9264       15.5934       24.4553       19.9152       18.6897       15.9667       17.6366       12.0878       12.5713       17.8589       12.3843        5.6500        6.1006        6.0178        4.7195        5.3290        5.3785        4.3498        5.9561        9.4009        7.5853        6.8543        6.9656        6.1380        3.9397        2.7586        2.7667        1.1453        1.2963        1.4729        1.7684        3.1317        2.6387        1.5133        1.1234        0.2977        0.2794        0.7007        1.1142        1.8357        2.3407        2.8261        3.5665        4.2097        3.9613        5.5609        9.9848       11.8253        9.1959       10.7550       14.7334       20.5299       21.4321       16.0821       17.3076       20.4341       14.9545       16.1122        8.8475        8.2303        8.0654       11.5774       12.1044       13.0194       14.3823       13.5215       19.4138       27.9268       21.9988       10.4977        7.1497        4.5443        5.0006        4.7021        4.6130       10.0611       27.4451       36.7432        8.0413       14.5344       14.9464       12.6984       17.1275       19.6829       23.5444       33.9005       35.2799       39.0534       35.8487       35.1186       33.1573       31.4556       35.5309       40.8297       52.5931       58.2427       51.8924       50.9697       50.2060       55.2608       45.0836       42.0320       39.4239       36.0749       33.4367       42.1372       60.0864       50.1140       52.2565       56.9968       61.3182       49.8419       44.9032       42.8954       39.8427       35.3864       36.7210       42.4361       40.3992       39.2001       36.5521       34.1554       32.8511       40.5434       23.4661       19.8438       23.6309       26.2803       17.6249       26.0783       30.1080       34.5524       41.1987       43.7316       37.8300       31.9926       28.4149       32.7970       25.2167       28.1146       32.7129       33.5275       23.8814       23.6069       26.4585       27.7445       26.2286       27.8163       26.9985       29.5516       28.4157       21.7525       19.3403       19.0224       19.4073       19.0269       19.0103       18.6230       16.6513       16.3572       16.1127       16.0221       13.6135        5.8061        3.5811        2.9046        4.5878        5.5935        4.7604        4.6213        4.3975        7.8434        6.8354        3.9325        1.7245        0.9832        0.6284        1.2115        2.4759        2.4925        0.0000        2.1193        2.8247        4.4963        5.8159        6.0386        6.0863        9.0996        7.7742        7.7292        6.7037        6.0747        3.6390        6.5170        5.1486        0.0000        0.0000        0.0000        0.0000        0.0000        0.0000        0.0000        0.0000        0.0000        0.0000        0.0000        0.0000        0.0000        0.0000        0.0000        0.0000        0.0000        0.0000        0.0000        0.0000        0.0000        0.0000        0.0000        0.0000        0.0000        0.0000        0.0000        0.0000        0.0000        0.0000        0.0000        0.0000        0.0000        0.0000        0.0000        0.0000        0.0000        0.0000        0.0000        0.0000        0.0000        0.0000        0.0000        0.0000        0.0000        0.0000        0.0000        0.0000        0.0000        0.0000
        0.0000        0.0000        0.0000        0.0000       20.3780       18.2061       16.1033       13.3316       12.7116       12.4151       13.5526       11.0636       13.1063       13.6662        9.1702        6.0630        6.6366        8.7356        7.8244        6.5147        6.5586        5.8744        5.8507        5.0694        6.3051        6.4172        5.7721        6.3245        4.9582        2.6413        2.4951        0.6993        1.4729        1.8905        1.5749        3.3618        3.5322        1.9887        1.3448        0.5940        0.2470        0.2072        0.1370        0.2559        1.2486        2.0966        3.5834        7.3532        8.2212       14.4816       18.1563       13.6371        8.0903       12.9517       18.7833       13.8284       11.8846       10.2261       12.8689       12.3246        7.9656       11.5269       15.2959       10.2352       14.3838       16.8398       13.5169       11.1571       18.5412       21.4278       22.0517       31.2047       28.9475       13.4075       10.4142       10.2933        8.4500        9.9248        9.4304       13.3824       58.9340       25.8442        7.4483        9.4829        9.6701       10.8400       14.1109       26.1374       21.5341       26.5209       36.7070       32.7934       29.5872       31.1124      118.9991       33.3589       32.7935       37.9196       42.4857       35.0869       39.0269       48.1790       51.4280       54.5769       41.0075       41.4985       59.0257       30.5660       32.2198       34.6286       41.2145       47.1131       54.7677       56.1795       62.4366       54.3544       41.7424       47.4452       43.4759       37.4644       44.2756       36.9971       33.2446       32.2249       41.2380       26.0051       26.7415       23.7704       19.0877       18.4918       21.5503       21.5719       19.9649       27.6960       31.7943       35.9914       40.4079       29.7676       25.0813       29.7520       30.3108       29.9987       28.1001       31.4013       36.0921       30.6801       27.8436       28.7721       28.5429       28.5483       29.9943       30.1567       28.1282       28.2937       24.8221       17.9796       18.2004       19.1251       19.2226       18.3869       18.0950       18.2589       15.7588       14.3797       13.6775       11.3625        8.3312        4.3473        2.7811        2.3161        2.3476        3.2865        4.6354        5.9019        5.1842        6.8279        5.1765        6.8263        3.0965        1.3106        0.2579        0.6202        0.5576        1.4072        1.2141        1.9731        4.7105        8.5112        6.3004        7.3167       25.6048       14.2442        8.8587       15.6848       10.2952        6.9209        5.2750        4.1999        3.3169        0.0000        0.0000        0.0000        0.0000        0.0000        0.0000        0.0000        0.0000        0.0000        0.0000        0.0000        0.0000        0.0000        0.0000        0.0000        0.0000        0.0000        0.0000        0.0000        0.0000        0.0000        0.0000        0.0000        0.0000        0.0000        0.0000        0.0000        0.0000        0.0000        0.0000        0.0000        0.0000        0.0000        0.0000        0.0000        0.0000        0.0000        0.0000        0.0000        0.0000        0.0000        0.0000        0.0000        0.0000        0.0000        0.0000        0.0000        0.0000        0.0000        0.0000
        0.0000        0.0000        0.0000        0.0000       19.1759       18.8938       17.7631       12.2306       16.6434       16.5207       13.6277       13.5410       15.0919       12.1101       14.9438       11.8758       15.5721       21.1998       20.5116       15.6068       15.5560       12.0055       12.0301       12.3077       11.6034        5.0476        7.3369        6.9950        7.3621        5.0739        5.4746        8.4633        5.0665        3.8319        3.2868        3.6832        2.5047        0.5616        0.6714        1.7402        1.0490        1.0838        1.2498        3.7578        6.9468       13.1791       18.0714       13.6698        9.4841        8.1960       10.1445        7.3901        7.7418        7.6908       13.7806       12.3966        9.0298       10.3207       14.6985       10.2002       10.7950       18.3859       24.0163       24.9942       27.9879       16.9395       13.1490       15.4884       31.0190       35.1848       41.4491       35.4777       22.7011       14.4329       14.4024       20.4039       21.9226       16.3270       17.2026       14.3167       16.4880        9.4422        9.5887       15.9821        8.8573        9.2526       12.3720       39.9172       38.4260       33.7884       54.5844       34.4205       35.5603       23.2842       63.2706       45.4465       43.8968       51.2917       46.7078       35.5126       40.4077       45.2492       46.8326       54.1480       49.2973       41.6703       38.9761       32.1444       34.8047       34.6257       35.3475       42.1263       45.3475       48.3559       51.7047       44.4922       44.6161       41.3784       37.1797       33.8898       26.3481       39.8489       29.8809       29.6290       29.7756       24.2436       17.4546       22.3138       27.3050       31.1674       29.5267       27.5310       30.0795       30.0114       27.5068       29.7463       34.8586       30.1896       29.8475       33.2425       33.8465       35.5291       40.9663       49.3853       59.2705       43.5835       40.3424       37.6204       37.7863       34.2526       34.4216       30.7778       27.3924       25.9947       23.6447       21.2559       19.3377       20.1451       19.6974       16.1673       15.7480       15.4191       14.1635        7.3449        7.8450        6.2897        4.1889        0.4116        0.3286        0.8859        0.8841        3.6736        4.5809        5.4085        3.6954        6.8646        7.7479        7.5726        5.8334        3.7555        2.7567        3.1135        2.0712        0.7244        0.7547        1.2618        5.2898        9.0509        9.7301        5.8783        5.7128        7.9439        8.8090        9.9609        6.8051        3.7826        4.3306        6.0055        6.8604        0.0000        0.0000        0.0000        0.0000        0.0000        0.0000        0.0000        0.0000        0.0000        0.0000        0.0000        0.0000        0.0000        0.0000        0.0000        0.0000        0.0000        0.0000        0.0000        0.0000        0.0000        0.0000        0.0000        0.0000        0.0000        0.0000        0.0000        0.0000        0.0000        0.0000        0.0000        0.0000        0.0000        0.0000        0.0000        0.0000        0.0000        0.0000        0.0000        0.0000        0.0000        0.0000        0.0000        0.0000        0.0000        0.0000        0.0000        0.0000        0.0000        0.0000
        0.0000        0.0000        0.0000        0.0000        0.0000        0.0000        0.0000        0.0000       18.8335       13.8970        7.4321        5.2585        8.4688       13.6011       10.7233       10.4357       19.3423       30.1051       22.5176       13.8866       12.2451       11.1269       10.7424        9.1446       10.1008       11.1050       10.5713        9.2412       14.4762        6.1895        4.4581        4.5438        1.4082        1.1070        1.1087        0.1851        1.4632        1.9407        2.8197        4.2519        4.9681        5.1341        6.6245        8.1316        5.3583        3.0580        4.6073        2.5685        2.1937        5.5471        6.9169        5.0457        6.5272        4.7675        5.1381        7.1836        6.9096        9.0477       12.6356       16.3767       18.4278       27.9817       19.9217       17.5493       28.6459       20.4475       15.2383       27.2285       30.2149       22.1202       20.2526       29.3741       23.7375       13.7773       13.5897       21.5658       26.8935       24.7489       32.2365       23.7092       18.1420       12.3496       16.0448       17.8796       15.8524       13.9124       14.6479       21.7017       25.6544       21.2199       40.4610       38.1653       45.6303       20.2910       25.0406       32.5006       34.1029       40.0667       35.4035       42.3050       47.4711       53.4357       43.8677       41.6039       49.1845       55.0885       52.7712       37.0769       35.9018       34.1243       36.7641       42.1723       47.5416       48.9299       49.4099       47.5723       51.2884       44.7499       42.6752       36.7852       25.6554       33.1248       26.7552       23.6401       23.4673       27.6858       27.1559       41.1559       37.0776       38.4610       37.9048       33.8130       31.3944       30.6843       33.7027       37.8457       34.9246       40.2724       36.2598       38.2767       38.5565       40.6571       39.9001       53.1819       69.0711       60.9646       45.8265       43.1301       43.1048       39.6470       38.9451       32.1434       33.0905       29.8385       26.8783       21.5252       18.3032       18.7367       19.3722       16.3210       14.6505       13.1652       12.0583        6.7058        4.8943        5.1614        4.2868        0.5580        1.2495        1.7960        0.8723        2.4831        3.5782        3.5068        2.6519        7.0125        8.2976        8.8990        5.6549        5.8877        6.4423        2.6763        4.3452        1.9222        1.1359        1.3348        1.2135        4.2045        7.0211        4.8774        4.3999        7.5952        6.8256        6.1210        5.1625        5.0462        5.8117        0.0000        0.0000        0.0000        0.0000        0.0000        0.0000        0.0000        0.0000        0.0000        0.0000        0.0000        0.0000        0.0000        0.0000        0.0000        0.0000        0.0000        0.0000        0.0000        0.0000        0.0000        0.0000        0.0000        0.0000        0.0000        0.0000        0.0000        0.0000        0.0000        0.0000        0.0000        0.0000        0.0000        0.0000        0.0000        0.0000        0.0000        0.0000        0.0000        0.0000        0.0000        0.0000        0.0000        0.0000        0.0000        0.0000        0.0000        0.0000        0.0000        0.0000        0.0000        0.0000
        0.0000        0.0000        0.0000        0.0000        0.0000        0.0000        0.0000        0.0000        0.0000        0.0000        4.9384        3.1991        4.1315        7.1486        8.3431        6.5743        9.4027       11.7646        9.8647        8.5396        9.0038       10.8461       10.9707       11.2251       13.2828       11.5535        9.9861        7.6629        6.4521        6.8965        5.7680        8.5630        6.6726        4.9030        1.7133        4.3341        7.3016        8.5401       10.4324        9.8892       10.3292       11.1304        5.7197        6.6962        3.4082        5.1174        8.8161        2.9889        5.3469        5.8309        7.2248        6.1474        6.8095        5.0367        4.3068        3.8334        8.3022       10.0150        7.0186        8.7832       19.7741       23.1849       26.2342       20.3498       26.2404       20.7232       19.7537       17.7216       13.5095       11.7418       16.8213       14.5421       13.5949       14.8163       25.9585       31.7930       21.9611       24.1337       46.4717       44.8184       31.3597       21.1425       15.8224       21.2315       15.5059       16.6033       18.3517       23.1516       24.4691       24.5242       26.9519       29.2003       22.9867       22.4948       29.7290       41.7831       45.5790       46.8188       47.6610       65.9206       59.1573       50.8124       39.9528       37.9098       40.4385       44.9386       52.8586       45.5542       56.3251       57.7016       42.4891       50.0486       56.9844       51.2144       49.3953       37.9853       49.4431       48.5178       43.2714       49.6935       52.8988       55.3639       39.8138       29.0698       30.4534       56.9464       45.7518       37.2719       32.4940       30.2977       28.9031       30.8424       33.0511       37.3335       43.5021       52.2128       48.5868       44.8611       41.3783       33.8876       33.7002       41.6990       49.8031       55.1077       59.2363       59.8563       53.1550       46.1290       43.9189       36.0915       38.8025       38.6299       33.9781       29.8771       28.0800       23.9480       22.0038       20.6903       17.8156       15.0914       14.0097       12.1061       11.8579        6.3831        6.0930        4.7080        4.0583        0.6466        0.6640        0.6173        0.6770        2.1798        2.9984        2.6544        1.8219        6.7163       10.2502        7.5332        5.6077        7.0181        6.4335        4.3766        3.3981        1.4295       28.0808        0.8364        0.6521        2.1420        2.3150        2.9696        4.9475        5.2900        5.0306        5.0751        0.0000        0.0000        0.0000        0.0000        0.0000        0.0000        0.0000        0.0000        0.0000        0.0000        0.0000        0.0000        0.0000        0.0000        0.0000        0.0000        0.0000        0.0000        0.0000        0.0000        0.0000        0.0000        0.0000        0.0000        0.0000        0.0000        0.0000        0.0000        0.0000        0.0000        0.0000        0.0000        0.0000        0.0000        0.0000        0.0000        0.0000        0.0000        0.0000        0.0000        0.0000        0.0000        0.0000        0.0000        0.0000        0.0000        0.0000        0.0000        0.0000        0.0000        0.0000        0.0000        0.0000        0.0000        0.0000
        0.0000        0.0000        0.0000        0.0000        0.0000        0.0000        0.0000        0.0000        0.0000        0.0000        8.6995        7.4216        4.4215        6.8341        7.2062        5.0630        6.7686        6.8927        8.7496        8.3997        6.7655        7.9222       11.3467       15.8462       25.0209       13.7035        7.6169        9.4177       14.2052        7.3624       10.2138       10.8050        7.5866        4.7539        4.5326        6.4632        8.5249        5.5706        6.6471        7.0639        7.3530        7.9942        5.3976        4.9328        4.7849        5.1904        6.1504        3.2760        5.2426        4.7678        6.5416        6.2857        8.1356        6.9375        5.9760        8.3942        8.2447       14.6353       18.6394       14.4504       15.2954       13.4430       15.2552       20.7203       17.7170       15.6527       12.4383       17.1354       22.8257       11.6967       15.0011       19.7496       22.4245       25.8094       21.9249       24.9428       23.4986       28.5631       28.6995       37.0552       43.9948       45.5436       37.1186       36.7957       28.7286       27.0887       27.7492       30.4286       26.9579       37.0273       34.1932       42.5859       28.7513       41.1593       42.4001       47.7602       48.9387       54.5081       55.1416       55.1057       53.7001       53.6631       68.7477       52.4052       49.7188       40.4776       52.3021       55.0632       47.4922       51.0514       48.2697       46.1139       47.8168       46.6656       48.1169       41.5654       54.8941       61.3507       52.3465       68.0797       72.6856       64.3217       58.7355       58.0787       42.0788       39.4576       33.1855       35.9898       43.0812       33.7648       34.3121       36.7741       35.1813       35.5435       35.4183       38.2557       42.1643       42.7982       38.8414       39.3968       39.9243       48.0288       49.7774       51.2763       70.9884       65.3243       54.5986       46.9698       41.3835       37.4595       35.5071       33.1720       29.0430       28.1301       28.7401       26.7728       24.5609       19.6228       15.7913       12.6646       12.0587       14.1630       11.5577        6.1164        5.1338        4.1338        5.4934        1.8108        1.2428        1.1339        0.7522        2.0155        1.8528        2.3423        2.7695        6.6614        6.9882        6.9727        4.8847        4.9791        4.8787        3.9063        3.9112        2.4223        1.1988        0.3699        0.1822        2.0754        2.2425        2.2216        2.7168        3.6273        4.3770        0.0000        0.0000        0.0000        0.0000        0.0000        0.0000        0.0000        0.0000        0.0000        0.0000        0.0000        0.0000        0.0000        0.0000        0.0000        0.0000        0.0000        0.0000        0.0000        0.0000        0.0000        0.0000        0.0000        0.0000        0.0000        0.0000        0.0000        0.0000        0.0000        0.0000        0.0000        0.0000        0.0000        0.0000        0.0000        0.0000        0.0000        0.0000        0.0000        0.0000        0.0000        0.0000        0.0000        0.0000        0.0000        0.0000        0.0000        0.0000        0.0000        0.0000        0.0000        0.0000        0.0000        0.0000        0.0000        0.0000
        0.0000        0.0000        0.0000        0.0000        0.0000        0.0000        0.0000        0.0000        0.0000        0.0000       10.0325        7.0331        9.4553        9.3592        6.8995        4.4721        7.2434        9.9219        5.6512        6.4706        3.1489        5.8001       12.7558        6.9115       16.2763       28.9529       15.3616       11.0024       19.5501       13.4300       15.9569       17.1409       10.4007        8.5645        7.0015        4.2402        9.4078        7.6847        6.2816        5.0528        2.7072        2.9788        2.5135        4.2638        6.2041        8.6347        2.6724        2.7851        2.9552        6.5175        7.5755       10.1477       11.2389        9.6328        8.1560        7.1134       12.1135       16.9691       29.0583       25.5557       19.3017       21.1477       21.2830       22.4502       12.7176        9.4410       12.0860       21.3581       22.5794       14.6700       10.1428       20.6607       24.7939       29.8729       27.9138       26.2859       31.3067       31.1998       29.3261       37.2625       35.3316       43.5534       43.2522       31.5545       27.8571       28.4183       33.9207       40.6089       53.1767       35.1104       28.4307       37.5166       38.2875       42.4159      104.2903       48.6801       38.1043       70.6336       51.9502       53.8030       60.6714       51.0694       54.8768       53.1496       58.1441       62.0472       67.6848       47.2588       48.0752       59.1681       58.7187       52.7955       49.1956       48.3434       45.6779       38.9818       44.7861       47.5445       59.6437       73.6800       75.8942       58.7276       44.8680       47.8006       40.9062       41.4576       42.3877       49.0772       46.0118       41.1001       41.0063       39.9677       41.7172       37.8192       37.3982       38.9574       40.6483       61.4754       57.6730       47.0545       52.3520       67.1925       57.1731       48.1867       53.3972       54.4445       46.3768       48.9825       43.0850       42.1144       40.0415       35.3282       34.0452       30.6955       30.9067       29.5110       21.6501       21.8718       19.2540       11.1667       10.0259       11.3422        8.9922        7.8137        8.1811        7.6055        6.6810        5.5722        4.8559        3.6099        2.9654        9.6166        4.7108        4.7768        5.3137        7.5007        7.6608        7.3029        3.2126        0.3774        0.7869        0.8926        1.3001        2.8904        0.1201        0.1565        0.0247        0.6255        0.1110        0.0479        0.0000        0.0000        0.0000        0.0000        0.0000        0.0000        0.0000        0.0000        0.0000        0.0000        0.0000        0.0000        0.0000        0.0000        0.0000        0.0000        0.0000        0.0000        0.0000        0.0000        0.0000        0.0000        0.0000        0.0000        0.0000        0.0000        0.0000        0.0000        0.0000        0.0000        0.0000        0.0000        0.0000        0.0000        0.0000        0.0000        0.0000        0.0000        0.0000        0.0000        0.0000        0.0000        0.0000        0.0000        0.0000        0.0000        0.0000        0.0000        0.0000        0.0000        0.0000        0.0000        0.0000        0.0000        0.0000        0.0000        0.0000        0.0000        0.0000
        0.0000        0.0000        0.0000        0.0000        0.0000        0.0000        0.0000        0.0000        0.0000        0.0000        0.0000       12.2969       10.7228        9.0445        8.8695        4.4087        2.7301        5.3192        4.1770        2.9637        2.5677        3.0929        4.0055        5.8936        7.0263        8.9169       17.4166       18.4813       28.1004       21.7278       12.5917       20.2919       11.0367       10.4186        8.3334        8.3116        5.7438        4.5900        2.9840        3.6389        6.5325        3.7030        5.7358        4.7437        3.6715        3.4345        3.3071        2.5760        2.6100        2.9366        2.1637        2.4024        4.4824        6.9015        6.2631        9.1399       10.8273       14.1006       23.5182       23.8954       14.2829       15.6841       18.6243       11.2828        5.9015       13.4858       17.4668       25.8477       30.3370       25.4272       17.1658       23.7995       24.9883       30.4651       30.9538       29.6979       31.2839       29.9301       31.1582       33.5845       36.3673       35.7776       38.9638       37.9439       43.8490       48.1783       40.5660       32.7906       23.5202       24.5233       30.3606       46.9464       45.9379       42.9281       41.1323       40.6121       48.6359       64.8538       52.4411       50.6890       52.5268       64.7488       79.3038       59.2927       63.0788       58.0799       61.0380       53.5310       55.0703       57.3162       63.0510       61.2339       64.8738       73.5019       45.3081       42.9401       46.7734       51.0009       59.7613      111.1037       96.7680       63.0852       58.3751       43.8500       46.0708       53.8682       45.3583       55.3237       42.8335       37.5904       40.9726       43.1184       50.3499       52.8207       46.1890       41.8165       48.6388       62.9305       54.6405       55.4182       55.5855       61.1551       55.1644       52.2754       49.1199       42.4357       40.3767       44.4975       39.1274       43.7607       44.3562       34.6102       30.2208       29.6298       26.8439       22.5012       18.8189       20.0971       16.7816       12.4130       11.3418       13.5094       12.0303        8.7377        9.2887        8.5218        6.9597        4.6598        5.1797        4.8330        5.2561        7.7956        6.6629        3.6837        4.6937        6.5973        5.9002        4.2417        3.1270        0.8284        0.9375        2.1896        3.1631        1.8329        0.9508        0.2097        0.0080        0.0333        0.1467        0.0000        0.0000        0.0000        0.0000        0.0000        0.0000        0.0000        0.0000        0.0000        0.0000        0.0000        0.0000        0.0000        0.0000        0.0000        0.0000        0.0000        0.0000        0.0000        0.0000        0.0000        0.0000        0.0000        0.0000        0.0000        0.0000        0.0000        0.0000        0.0000        0.0000        0.0000        0.0000        0.0000        0.0000        0.0000        0.0000        0.0000        0.0000        0.0000        0.0000        0.0000        0.0000        0.0000        0.0000        0.0000        0.0000        0.0000        0.0000        0.0000        0.0000        0.0000        0.0000        0.0000        0.0000        0.0000        0.0000        0.0000        0.0000        0.0000        0.0000
        0.0000        0.0000        0.0000        0.0000        0.0000        0.0000        0.0000        0.0000        0.0000        0.0000        0.0000        0.0000        0.0000        0.0000       14.2852        9.1693        3.9367        4.1077        4.6729        7.4211        5.2761        4.0602        8.1336       12.8196       10.0582       11.7358        9.2959        8.0522       14.1786        8.4135       15.1734       21.3382       19.4683        9.8332        5.6987        3.4198        4.3893        4.6034        4.1094        3.8474        3.2767        5.0065        5.3702        2.4575        0.9478        0.8123        1.5111        2.8878        4.0485        3.3276        3.5925        1.1322        0.5181        2.8108        5.8926        9.6286        9.6980       11.0911       11.9944       15.2062       14.0372       13.6224        9.3792        8.1945        9.2504       12.0888       20.0295       22.2709       19.8629       19.2551       13.2000       22.8398       23.4098       29.4833       34.8037       32.2687       32.6474       30.8899       29.9666       34.9780       33.6447       36.9922       42.0022       36.3513       32.6878       31.2084       33.0640       28.1895       30.9244       30.3946       24.9657       35.5007       28.5470       37.9995       46.6167       61.0706       61.8268       53.3138       43.5991       45.7042       46.9173       61.7517       49.0247       51.8810       49.0532       53.5248       76.8837       65.5656       72.9993       65.1754       77.7507       74.2018       79.2977       76.7112       55.0240       63.5692       69.2671       60.5041       58.2952       77.9022       75.8141       67.0714       62.8288       64.4842       65.3954       67.0043       64.5853       68.2490       62.8028       58.0210       59.0860       56.7260       62.0416       65.7467       75.0846       71.8456       63.0025       53.7197       48.9050       49.3763       54.0697       53.0712       54.6991       49.4554       45.8539       43.6294       41.3694       48.7764       50.6733       59.5527       49.7835       43.6387       36.6805       31.2358       25.7960       19.1207       18.4522       19.0694       19.0155       13.7912       15.2523       11.5229       11.3799        9.3878       10.4084        9.0255        8.6750        5.8306        6.5561        6.9954        6.1406        7.1463        4.1480        6.3921        3.9204        5.3931        2.1671        2.0857        2.5116        3.0098        3.2294        1.3039        2.2986        0.1792        0.0494        0.0634        0.0000        0.0000        0.0000        0.0000        0.0000        0.0000        0.0000        0.0000        0.0000        0.0000        0.0000        0.0000        0.0000        0.0000        0.0000        0.0000        0.0000        0.0000        0.0000        0.0000        0.0000        0.0000        0.0000        0.0000        0.0000        0.0000        0.0000        0.0000        0.0000        0.0000        0.0000        0.0000        0.0000        0.0000        0.0000        0.0000        0.0000        0.0000        0.0000        0.0000        0.0000        0.0000        0.0000        0.0000        0.0000        0.0000        0.0000        0.0000        0.0000        0.0000        0.0000        0.0000        0.0000        0.0000        0.0000        0.0000        0.0000        0.0000        0.0000        0.0000        0.0000        0.0000        0.0000
        0.0000        0.0000        0.0000        0.0000        0.0000        0.0000        0.0000        0.0000        0.0000        0.0000        0.0000        0.0000        0.0000        0.0000        0.0000        0.0000        0.0000        0.0000       14.8976       11.6538        7.0203        6.7463        4.8067        9.0839       10.1822        7.8986        9.0381       12.0151        9.8104        3.6269        6.1703       13.0574       13.3930       11.0847        8.7293        6.5247        6.9395        3.1205        4.8107        3.1121        2.1847        6.5170        7.5454        2.3371        0.6150        2.0505        3.4629        4.0513        4.6318        5.0711        3.0059        3.2105        3.1545        4.9111        3.5451        7.2958       15.5270       13.0243        9.0641        8.9267       10.4959       10.4858        9.8202        8.4903       12.5563       15.8346       19.6839       23.6915       25.4347       18.7342       12.4074       23.6417       26.2610       23.8903       24.6244       28.2283       25.5887       27.5156       31.1446       41.8376       45.5180       43.4659       43.6851       33.3757       30.5101       30.4358       34.8697       32.8876       41.0600       45.9116       36.8871       41.8038       34.2586       38.2720       46.7465       52.2037       51.6313       51.8674       41.2427       43.1332       44.5374       46.3952       42.5685       47.2322       49.5914       52.5851       60.0418       58.8543       59.5270       51.0853       69.3938       75.0799       75.6310       65.6547       58.6803       56.9916       80.3291       75.0805       64.4549       61.0162       70.9218       89.7773       77.5179       99.3581       95.5470       95.0813       87.3686       98.5457       85.5870       74.6621       55.9073       56.1189       58.8851       65.8502       70.8891       61.9034       52.7881       52.5820       57.4786       57.5550       54.8618       53.5323       49.2020       48.4332       48.5787       49.6948       44.8070       50.2132       51.7881       56.7811       52.8172       41.6302       36.0001       32.2310       27.5795       19.0486       18.1174       18.8517       19.3948       15.6646       13.1461       10.9036       13.4018       10.9566        9.3299        8.2772        8.0742        4.7213        4.2360        6.0183        5.8774        6.2216        1.5195        5.0017        4.1418        4.5763        3.1973        1.9082        2.5987        3.0589        3.5038        3.9852        2.0908        2.7335        0.0300        0.0655        0.0000        0.0000        0.0000        0.0000        0.0000        0.0000        0.0000        0.0000        0.0000        0.0000        0.0000        0.0000        0.0000        0.0000        0.0000        0.0000        0.0000        0.0000        0.0000        0.0000        0.0000        0.0000        0.0000        0.0000        0.0000        0.0000        0.0000        0.0000        0.0000        0.0000        0.0000        0.0000        0.0000        0.0000        0.0000        0.0000        0.0000        0.0000        0.0000        0.0000        0.0000        0.0000        0.0000        0.0000        0.0000        0.0000        0.0000        0.0000        0.0000        0.0000        0.0000        0.0000        0.0000        0.0000        0.0000        0.0000        0.0000        0.0000        0.0000        0.0000        0.0000        0.0000        0.0000
        0.0000        0.0000        0.0000        0.0000        0.0000        0.0000        0.0000        0.0000        0.0000        0.0000        0.0000        0.0000        0.0000        0.0000        0.0000        0.0000        0.0000        0.0000        0.0000       26.3478       23.1397        8.1309        3.7693        7.8333        1.6243        5.7372        5.9695        7.0289       11.7592       10.0208       14.0876       12.2256        5.8641       11.9901       17.9187        7.2263        4.2034        1.8812        3.3644        4.8926        2.7507        5.9171        8.2560        4.4880        2.5020        6.9480        5.0700        5.0520        5.8115        5.8855        3.7447        4.3259        9.9446        9.8477        8.6130        8.5478       15.9219       18.8549       10.7932        9.3914       13.9819       16.4501       21.0211       21.4652       24.4608       25.2479       21.2210       26.7837       31.0175       25.6702       22.8346       35.9062       36.9676       28.5905       21.3941       27.0660       28.6247       28.1133       29.5501       42.0702       43.8736       44.1473       44.1278       50.2642       40.1638       49.5813       56.8111       47.2330       41.7092       42.4567       50.3502       49.6102       35.5541       31.6399       50.3577       51.0568       59.2643       54.4049       45.1831       51.3598       47.7745       49.8167       58.5738       62.0725       72.0149       61.3854       59.3893       57.9400       62.1420       53.5976       51.1709       66.3003       77.0061       73.1771       69.4694       61.8077       68.9251       83.8107       93.7497       78.7341       82.0357      123.1406       98.9857       98.2706      119.2303      102.2727       99.0796       97.6730       89.7901       79.7494       83.7069       86.1774       76.3368       72.3627       68.0664       53.4135       56.4595       62.0313       62.4247       57.5035       63.2297       59.8811       56.2971       64.3994       60.0406       56.8099       41.4586       50.7695       57.5086       59.6812       54.5634       40.0043       40.2948       38.9179       33.5700       27.1690       22.1574       21.2647       18.7205       17.9552       18.1806       17.5179       15.9925       12.8758       11.4329       11.8296       10.7975        9.1293        8.7355        7.1342        6.0040        4.3663        3.6544        5.3537       11.5050        2.7206        1.8217        1.6083        1.8005        0.4338        0.4007        0.2571        0.2642        2.7186        2.1646        2.9205        0.0000        0.0000        0.0000        0.0000        0.0000        0.0000        0.0000        0.0000        0.0000        0.0000        0.0000        0.0000        0.0000        0.0000        0.0000        0.0000        0.0000        0.0000        0.0000        0.0000        0.0000        0.0000        0.0000        0.0000        0.0000        0.0000        0.0000        0.0000        0.0000        0.0000        0.0000        0.0000        0.0000        0.0000        0.0000        0.0000        0.0000        0.0000        0.0000        0.0000        0.0000        0.0000        0.0000        0.0000        0.0000        0.0000        0.0000        0.0000        0.0000        0.0000        0.0000        0.0000        0.0000        0.0000        0.0000        0.0000        0.0000        0.0000        0.0000        0.0000        0.0000        0.0000        0.0000
        0.0000        0.0000        0.0000        0.0000        0.0000        0.0000        0.0000        0.0000        0.0000        0.0000        0.0000        0.0000        0.0000        0.0000        0.0000        0.0000        0.0000        0.0000        0.0000       10.1516       12.9112       23.1941       16.7455        5.9203        2.4517        8.2370        7.5876        3.9048        3.2008        9.8014        4.3545        3.8613        5.8685        7.1213       13.9399        7.4514        1.7644        1.8775        0.8136        3.6068        2.7753        2.0023        1.2466        0.8160        2.1540        1.6500        3.4740        2.6880        2.8920        3.1241        5.4944        3.1588        4.8180        3.5255        4.3690       11.0720       13.8793       11.4881       12.5211        9.7757       12.9432       13.1776       10.7275       21.3987       23.5858       16.8668       18.5940       21.8929       15.6567       10.7748       10.8324       26.3744       33.6449       27.3827       26.2719       26.8411       33.0944       29.2808       34.2544       31.1589       33.7636       33.6831       41.9185       58.3613       55.7984       60.2740       53.3442       45.1535       42.6403       50.1509       44.1765       43.7498       33.4441       34.6257       50.5669       48.1618       52.1372       49.4812       48.9720       49.3041       46.5812       49.7195       50.9716       63.9586       69.8600       65.7156       60.6109       55.2481       54.9837       61.2783       60.8151       66.9217       73.0976       76.7149       79.7005       83.2560       72.0042       88.6126      100.8601       76.1014       88.9864      100.4895       87.7046       92.4619      107.8420      107.1022      104.1686       99.7061       99.9857       94.5006      101.7268       92.7370       85.4687       78.6569       80.0931       59.3319       76.5734       77.5105       69.2509       64.6658       67.3553       66.9062       67.6166       79.4538       66.7035       61.8100       51.7192       56.3480       54.8624       49.7110       55.4825       39.8558       39.9585       36.6387       32.6019       29.1585       22.3768       18.6223       22.3766       23.4135       20.8018       17.3932       15.3719       14.5558       16.2080       15.8612       13.9142       11.3807       13.5598       10.5099        9.7343        8.7668        8.2845        6.9536        7.0110       27.3130       17.5383        1.5671        1.5050        0.3602        0.5586        0.2611        0.0692        2.3014        2.8647        3.7130        4.8985        7.5739        0.0000        0.0000        0.0000        0.0000        0.0000        0.0000        0.0000        0.0000        0.0000        0.0000        0.0000        0.0000        0.0000        0.0000        0.0000        0.0000        0.0000        0.0000        0.0000        0.0000        0.0000        0.0000        0.0000        0.0000        0.0000        0.0000        0.0000        0.0000        0.0000        0.0000        0.0000        0.0000        0.0000        0.0000        0.0000        0.0000        0.0000        0.0000        0.0000        0.0000        0.0000        0.0000        0.0000        0.0000        0.0000        0.0000        0.0000        0.0000        0.0000        0.0000        0.0000        0.0000        0.0000        0.0000        0.0000        0.0000        0.0000        0.0000        0.0000        0.0000        0.0000
        0.0000        0.0000        0.0000        0.0000        0.0000        0.0000        0.0000        0.0000        0.0000        0.0000        0.0000        0.0000        0.0000        0.0000        0.0000        0.0000        0.0000        0.0000        0.0000        0.0000        6.2747       17.8448       22.4558       14.4076        6.1735       11.3806        8.8209        5.6208        8.1321        6.6847        9.1392        3.6437        7.5448        8.5620        6.6258        6.3051        4.0414        3.0200        2.3537        8.8946        6.9896        3.4668        3.4899        1.6320        3.4560        1.4160        1.5900        2.1540        4.3800        7.8903        6.5403        2.3435        1.8847        2.0797        1.4356        5.2580       10.3734        5.3984        5.6873        6.1774        6.0309       15.4082       13.8478       14.3993       19.2928       16.3377       17.9093       17.6708       17.7907        9.8768        6.0022       19.1377       21.4144       21.0918       21.8393       28.0795       29.6413       32.2072       32.2683       31.8397       41.8149       43.6587       47.8062       59.2005       54.2574       53.4116       58.8023       47.4269       42.7275       37.0479       35.3269       36.8661       38.0673       37.0030       37.3814       45.8692       44.8795       45.9183       44.6535       46.6564       49.4903       79.8545       54.5319       64.6248       68.1580       63.0888       66.7963       66.2150       53.2614       56.6376       65.6264       72.3110       71.2433       79.5478       85.1693       78.0987       72.3698       72.2170       99.6749       89.7855       88.1994      100.4267       96.2903      119.1476      134.4903      117.1800      105.0752       99.1505       99.8947       96.3989       85.9895       81.3892       80.1093       89.0849       94.0679       81.7802       90.0470       81.2134       76.1171       66.4404       60.4831       56.3130       66.8522       72.3400       83.3989       72.9451       56.9587       60.9056       59.3154       56.4647       64.0634       48.3770       45.5180       43.9339       39.0850       30.5226       23.9571       21.5419       23.5501       24.0226       21.9518       18.6601       18.1196       15.5600       19.5957       18.6554       19.7339       16.2698       16.5010       15.3759       13.0324       17.6483       11.9416        9.5282        8.9934        6.1740        4.4902        2.6258        5.7304        2.7034        1.5714        0.2751        0.5603        3.9684        4.6526        5.2824        6.3165        9.3141       10.6247        0.0000        0.0000        0.0000        0.0000        0.0000        0.0000        0.0000        0.0000        0.0000        0.0000        0.0000        0.0000        0.0000        0.0000        0.0000        0.0000        0.0000        0.0000        0.0000        0.0000        0.0000        0.0000        0.0000        0.0000        0.0000        0.0000        0.0000        0.0000        0.0000        0.0000        0.0000        0.0000        0.0000        0.0000        0.0000        0.0000        0.0000        0.0000        0.0000        0.0000        0.0000        0.0000        0.0000        0.0000        0.0000        0.0000        0.0000        0.0000        0.0000        0.0000        0.0000        0.0000        0.0000        0.0000        0.0000        0.0000        0.0000        0.0000        0.0000        0.0000
        0.0000        0.0000        0.0000        0.0000        0.0000        0.0000        0.0000        0.0000        0.0000        0.0000        0.0000        0.0000        0.0000        0.0000        0.0000        0.0000        0.0000        0.0000        0.0000        0.0000        0.0000       15.6847       17.2798       37.7123       16.9905       23.4035       13.6886        6.8934        6.9212       12.5219       12.3074       10.3461        5.5603        5.0068        5.3839        1.6100        3.6892        3.2541        5.1651        5.0305        3.5132        3.7914        4.9649        4.2360        2.1540        2.8680        3.4500        5.2560        4.7940        2.3001        1.2413        1.3371        2.4993        1.8780        2.1864        3.8803        4.2543        1.3121        3.4672        8.0896       11.5351        9.5843       11.2600       10.5522       12.8431       12.5713       13.1670       12.8935       18.1414       23.2363       14.9245       19.3498       23.2581       20.5508       19.1046       28.4937       33.2956       30.4256       28.4078       27.6914       32.2660       35.5599       37.3802       49.9207       51.0308       54.0441       57.1856       44.4544       35.0068       27.7775       33.4861       42.7037       35.1725       38.2493       29.7823       32.2487       29.1550       38.0399       36.5961       54.0340       55.5247       55.0048       57.2407       60.9411       63.3370       67.6242       67.0335       52.7697       48.3465       53.4443       72.6469       68.9900       72.9633       79.6090       77.6171       69.4515       73.1351       87.6152       96.0147       88.1171       97.2229      105.0560       90.1453      117.4003      120.9435      119.1501      116.9249      100.1308       95.1106       94.9642       93.8053       99.8981      113.3324      119.0622      115.4989      106.5890       92.3550       92.3774       87.4078       75.4929       67.2341       69.0127       69.3123       67.7303       73.5494       76.3772       69.2159       76.6397       72.3165       69.4448       67.6013       56.9131       57.9217       52.3968       46.4131       36.6890       30.1232       26.5324       28.8053       26.0889       25.6893       26.0482       25.2324       19.4538       21.3266       22.1618       23.7290       20.5819       21.2419       19.4142       18.2383       15.3437       12.3088        7.4983       12.8621       12.1791       11.2207        8.8508       10.0049       11.2879        8.4476        1.4964        1.4720        9.0732       14.2413        7.4872        8.8450       14.3582       15.9407       16.6700        0.0000        0.0000        0.0000        0.0000        0.0000        0.0000        0.0000        0.0000        0.0000        0.0000        0.0000        0.0000        0.0000        0.0000        0.0000        0.0000        0.0000        0.0000        0.0000        0.0000        0.0000        0.0000        0.0000        0.0000        0.0000        0.0000        0.0000        0.0000        0.0000        0.0000        0.0000        0.0000        0.0000        0.0000        0.0000        0.0000        0.0000        0.0000        0.0000        0.0000        0.0000        0.0000        0.0000        0.0000        0.0000        0.0000        0.0000        0.0000        0.0000        0.0000        0.0000        0.0000        0.0000        0.0000        0.0000        0.0000        0.0000        0.0000        0.0000
        0.0000        0.0000        0.0000        0.0000        0.0000        0.0000        0.0000        0.0000        0.0000        0.0000        0.0000        0.0000        0.0000        0.0000        0.0000        0.0000        0.0000        0.0000        0.0000        0.0000        0.0000        8.4704       23.5236       11.7962       13.0397       11.9946       10.1448        5.4278        5.3793        2.7015        3.2166        5.1007        8.3230        4.0587        3.0648        2.8859        4.5287        4.7003        2.5839        2.7622        3.5271        6.5754        3.5810        2.6460        0.9840        3.5580        5.0940        2.7352        4.3652        3.6762        1.8081        0.6593        5.0071        5.6349       13.9020       12.1887       11.7519        4.9305        5.3430       15.9984       19.2556       10.5588       12.2374       16.0105       14.3332       19.1711       15.3293       22.3456       33.6747       27.3298       25.6943       31.2124       32.1961       31.6439       24.1704       28.2227       36.9066       36.0850       28.9668       36.5988       37.5990       41.4386       53.9229       77.5886       77.9218       82.1618       67.3077       47.5836       43.1891       34.9681       40.6384       39.9797       41.3567       36.5650       41.0766       37.1989       35.9802       41.8858       41.7508       47.9116       52.6900       53.8950       51.1153       54.6110       59.0123       62.9819       56.9102       56.4951       57.9683       60.7338       69.6586       80.1871       90.8968       84.1773       90.8112       82.3574       75.0589       74.5119       84.0109      108.1112      116.2187      124.6327      138.6154      138.4270      121.4270      116.2913       98.8292       99.7564      100.1709      129.2808      130.4783      129.3715      126.3085      117.5826      129.0918      144.2007      123.6119      113.7605      107.3179       97.0562      106.9433      101.0680       96.2136       85.3417       81.1039       78.8970       75.1567       68.9444       66.0189       64.5318       60.0086       63.4710       58.1246       53.3956       51.4641       42.4456       35.4166       35.1100       34.6099       27.2561       28.9331       35.0736       37.8201       28.1803       27.8661       27.6945       26.7214       25.7395       30.2334       26.9464       19.3985       17.6274       13.9938       12.8005       13.4354       15.1075       11.7164       11.5904       15.8514       15.5484        8.8542       18.6747       19.3671       17.7352       22.6219       12.7799       13.8482       17.7508       15.7659       14.5588        0.0000        0.0000        0.0000        0.0000        0.0000        0.0000        0.0000        0.0000        0.0000        0.0000        0.0000        0.0000        0.0000        0.0000        0.0000        0.0000        0.0000        0.0000        0.0000        0.0000        0.0000        0.0000        0.0000        0.0000        0.0000        0.0000        0.0000        0.0000        0.0000        0.0000        0.0000        0.0000        0.0000        0.0000        0.0000        0.0000        0.0000        0.0000        0.0000        0.0000        0.0000        0.0000        0.0000        0.0000        0.0000        0.0000        0.0000        0.0000        0.0000        0.0000        0.0000        0.0000        0.0000        0.0000        0.0000        0.0000        0.0000        0.0000        0.0000
        0.0000        0.0000        0.0000        0.0000        0.0000        0.0000        0.0000        0.0000        0.0000        0.0000        0.0000        0.0000        0.0000        0.0000        0.0000        0.0000        0.0000        0.0000        0.0000        0.0000        0.0000       13.9883       16.9428        7.9298        5.8055        1.6491        4.5975        2.0125        0.9719        2.5605        3.8261        8.0575        7.7596        7.4066        6.1974        5.2120        5.5374        2.0337        2.0296        4.8569        4.3312        6.5859        4.2024        2.8620        0.7860        1.8660        1.3740        0.7218        1.6690        1.5388        1.6582        3.1001        7.3166        8.4975        7.8453       16.1595       12.3798        7.5096        7.6361        8.6490        9.2697       12.2943       10.6857       11.7775        8.5221       15.4342       18.3135       23.4151       30.3404       23.5668       31.5618       35.6153       35.4334       31.7734       21.1630       24.9699       36.0441       36.2242       41.3382       50.6732       45.3567       42.7812       55.9014       70.2989       68.0242       69.2796       84.8868       68.2195       43.6667       34.6347       35.2966       38.0030       32.7905       37.0248       56.5833       52.3175       44.2825       53.4142       44.1482       47.3607       44.8366       57.4555       57.3309       63.1139       53.9787       52.5671       52.1434       61.8171       73.6295       70.6141       69.1763       71.9368       78.5950       81.8811       87.7478       95.1607       77.4797       79.2105       87.9137       97.3877      112.9733      119.4876      113.4556      140.9078      137.0811      127.6875      120.8769      135.2498      123.9892      126.8344      118.1819      143.4616      153.6089      134.0255      116.8330      129.6065      135.2764      126.2579      127.8020      114.0789      106.7081      101.0694       93.3330       92.7886       84.0463       83.7521       79.9769       71.9855       65.9803       69.9063       68.7464       66.7607       62.9505       66.3013       60.3735       53.8595       45.8360       50.1155       45.0556       42.6512       38.8883       43.8876       42.7281       38.4634       44.3167       44.9642       40.9237       31.7775       27.4477       27.9956       24.8509       19.8979       12.9202       13.1121       14.0321       13.2743        9.2999        7.4536        9.4437       13.3708       33.2848       31.1216       22.2044       16.9212       15.9870       14.0785       16.8270       17.4243       14.6584       14.4672        0.0000        0.0000        0.0000        0.0000        0.0000        0.0000        0.0000        0.0000        0.0000        0.0000        0.0000        0.0000        0.0000        0.0000        0.0000        0.0000        0.0000        0.0000        0.0000        0.0000        0.0000        0.0000        0.0000        0.0000        0.0000        0.0000        0.0000        0.0000        0.0000        0.0000        0.0000        0.0000        0.0000        0.0000        0.0000        0.0000        0.0000        0.0000        0.0000        0.0000        0.0000        0.0000        0.0000        0.0000        0.0000        0.0000        0.0000        0.0000        0.0000        0.0000        0.0000        0.0000        0.0000        0.0000        0.0000        0.0000        0.0000        0.0000        0.0000
        0.0000        0.0000        0.0000        0.0000        0.0000        0.0000        0.0000        0.0000        0.0000        0.0000        0.0000        0.0000        0.0000        0.0000        0.0000        0.0000        0.0000        0.0000        0.0000        0.0000        0.0000        9.9439       10.2037       13.4719       16.4973        7.0286        2.1065        6.0595        5.8171        8.3050        1.4550        4.7929        3.0549        2.2352        3.5805        3.5258        1.8544        2.1837        1.0084        3.5744        3.5412        2.8842        4.4490        3.2760        3.2700        2.8200        1.1100        3.8737        3.1384        1.2427        1.6458        2.6047        7.0064        8.9120        9.9794       12.8155        8.8524        8.4606        6.7800        8.5223        8.1028        8.4328        7.5011       11.6819       14.4612        8.4387       12.8957       20.5525       27.0144       27.1368       38.6669       37.9780       30.4630       28.5398       27.8525       31.3733       31.7907       42.1525       43.7523       37.2082       49.7520       55.9971       40.7441       56.9435       60.1255       58.5149       60.0527       53.4644       53.0562       50.2507       31.0581       29.9826       37.8078       38.6555       49.0060       41.8310       35.6871       38.5546       43.5232       47.8853       47.6027       59.2031       78.3415       65.6123       54.4536       58.0316       59.8864       59.2366       64.1758       62.8990       65.1722       71.9185       79.4910       79.7441       73.9555       75.3349       75.1414       76.0353       79.4055       91.3371      100.7929       91.7314       92.5320      113.2870      125.0198      143.7428      112.8441      126.5901      145.6698      144.7723      158.9327      159.2394      158.3276      132.8723      123.4529      135.7905      137.3589      142.6424      139.5937      138.1890      122.7862      106.2829       90.6419       89.1791       89.2501       89.7541       81.8935       80.9806       69.9689       71.4658       66.9919       72.0687       69.5531       76.3231       67.2678       58.8459       53.8566       57.1444       64.9287       50.2197       44.6527       47.5286       47.9324       44.8181       40.2232       37.8397       32.9975       33.5073       33.5622       27.5099       25.5435       21.2341       26.1589       24.1114       20.9833       22.4325       26.2901       18.6910       14.6097       23.5390       30.9785       92.5898       27.4338       17.3500       19.1043       16.8079       16.0798       15.1065       15.6814       18.5506       20.2876        0.0000        0.0000        0.0000        0.0000        0.0000        0.0000        0.0000        0.0000        0.0000        0.0000        0.0000        0.0000        0.0000        0.0000        0.0000        0.0000        0.0000        0.0000        0.0000        0.0000        0.0000        0.0000        0.0000        0.0000        0.0000        0.0000        0.0000        0.0000        0.0000        0.0000        0.0000        0.0000        0.0000        0.0000        0.0000        0.0000        0.0000        0.0000        0.0000        0.0000        0.0000        0.0000        0.0000        0.0000        0.0000        0.0000        0.0000        0.0000        0.0000        0.0000        0.0000        0.0000        0.0000        0.0000        0.0000        0.0000        0.0000        0.0000
        0.0000        0.0000        0.0000        0.0000        0.0000        0.0000        0.0000        0.0000        0.0000        0.0000        0.0000        0.0000        0.0000        0.0000        0.0000        0.0000        0.0000        0.0000        0.0000        0.0000        0.0000        0.0000        2.1414        8.0625       20.7574        6.5111        4.9943        8.4581        5.7612        0.3764        1.2217        1.8671        1.1220        1.2360        1.4452        2.7896        1.7731        4.0528        0.8813        2.1210        2.0052        0.6265        1.8465        0.6600        0.7560        1.6020        1.2900        1.7106        2.2793        2.6109        5.7506        6.9350       12.5218        8.4450        9.1613       10.9782        6.1173        7.3889       11.7167        9.7765        9.8238       11.4113        9.8184       14.0635       17.4276        8.7258        7.2793       15.9620       22.2243       29.0297       32.4152       33.4231       27.9589       34.8619       25.9934       34.3390       22.0766       32.2832       29.0920       29.3172       34.0803       37.9410       38.1577       47.0098       43.7291       38.1720       35.2926       35.8021       44.2179       38.6514       35.6862       32.3828       36.2306       40.1131       39.9674       34.4759       37.8803       39.2754       46.6320       48.1734       48.5845       52.5889       77.8638       64.6615       65.2425       70.2617       68.4087       74.4003       70.4168       62.5544       71.3769       88.5484       90.9101       78.8529       76.8194       79.3385       89.2199       95.9128       86.5029       94.0302       99.0129      111.9068      119.6334      134.9341      150.3048      143.7886      122.9420      124.5819      143.6131      172.7859      183.4932      179.0191      164.1021      122.9236      112.8194      131.7360      131.4922      144.8653      137.4010      139.6032      128.6754      115.9536      106.7187       97.2764       97.0158       89.5604       88.1446       85.0950       73.0941       74.7463       72.5857       88.6698       83.2699       84.2753       78.7060       71.6752       73.1146       73.4632       74.1767       63.3654       54.5500       49.6631       49.9280       47.6681       46.4241       43.5746       35.8388       40.4766       39.6417       36.6515       35.7003       36.4676       36.9016       32.1334       26.7100       21.4400       17.2553       15.6660       17.1251       28.6367       29.8026       40.4483       38.2485       25.4993       21.5991       21.0090       21.3693       25.8458       25.6859       28.7570       28.2445        0.0000        0.0000        0.0000        0.0000        0.0000        0.0000        0.0000        0.0000        0.0000        0.0000        0.0000        0.0000        0.0000        0.0000        0.0000        0.0000        0.0000        0.0000        0.0000        0.0000        0.0000        0.0000        0.0000        0.0000        0.0000        0.0000        0.0000        0.0000        0.0000        0.0000        0.0000        0.0000        0.0000        0.0000        0.0000        0.0000        0.0000        0.0000        0.0000        0.0000        0.0000        0.0000        0.0000        0.0000        0.0000        0.0000        0.0000        0.0000        0.0000        0.0000        0.0000        0.0000        0.0000        0.0000        0.0000        0.0000        0.0000        0.0000
        0.0000        0.0000        0.0000        0.0000        0.0000        0.0000        0.0000        0.0000        0.0000        0.0000        0.0000        0.0000        0.0000        0.0000        0.0000        0.0000        0.0000        0.0000        0.0000        0.0000        0.0000       12.1721       17.5619        5.9318       16.4203       14.3249       11.2114        7.3300        4.3320        4.6344        4.2558        3.1202        1.7469        5.0306        1.4151        0.9259        3.7270        3.3607        1.4829        3.9677        1.6599        1.3834        2.0411        1.7280        2.1360        3.8040        3.9180        3.5679        3.8077        6.6482        6.8066       10.8160        8.8674        7.6599        4.8458        3.6322        6.4144        9.5175        9.1993        9.2090       10.2783        9.8555       13.9961       18.1288       21.2443       17.0875       14.8189       26.2927       28.2946       31.9908       36.7660       40.3256       30.5377       36.0773       23.7202       37.3238       34.9870       38.2261       32.7788       34.8597       43.8995       44.7423       49.0787       51.2417       42.5336       39.3126       35.1500       39.9564       30.1002       36.3322       44.0858       44.1126       48.9196       50.6500       56.5328       44.2929       42.0720       49.1470       46.0598       42.7165       43.9309       51.3120       60.4417       61.1506       61.2477       61.4758       59.6464       52.9341       55.3124       55.1583       57.5740       70.9463       78.7653       72.0781       79.7897       93.2391      101.0706      101.8249       87.2265      117.1641      138.4679      148.7070      167.0284      149.8760      139.8496      145.6893      123.3242      107.7002      116.8138      138.5291      147.3026      156.6685      139.8429      109.3999      108.2051      118.8203      140.0340      151.9146      135.0201      130.8659      132.2064      122.6517      122.2748      114.0214      114.1006      106.9659      103.0960      103.5379      101.2154       98.2236       95.2031      109.0983       97.2822       82.5818       83.0618       76.2969       90.7597      103.7334       85.2340       65.3657       60.5146       60.9546       61.2990       56.8745       52.3905       51.8062       51.9697       57.8789       58.3241       53.3279       54.1258       59.0238       60.4101       53.3649       39.8393       41.7027       28.0168       26.5693       27.4951       33.0568       35.1628       36.2151       39.4096       54.3885       74.0357       37.1049       28.4445       31.4442       41.7138       38.9631       35.6925       41.9295        0.0000        0.0000        0.0000        0.0000        0.0000        0.0000        0.0000        0.0000        0.0000        0.0000        0.0000        0.0000        0.0000        0.0000        0.0000        0.0000        0.0000        0.0000        0.0000        0.0000        0.0000        0.0000        0.0000        0.0000        0.0000        0.0000        0.0000        0.0000        0.0000        0.0000        0.0000        0.0000        0.0000        0.0000        0.0000        0.0000        0.0000        0.0000        0.0000        0.0000        0.0000        0.0000        0.0000        0.0000        0.0000        0.0000        0.0000        0.0000        0.0000        0.0000        0.0000        0.0000        0.0000        0.0000        0.0000        0.0000        0.0000
        0.0000        0.0000        0.0000        0.0000        0.0000        0.0000        0.0000        0.0000        0.0000        0.0000        0.0000        0.0000        0.0000        0.0000        0.0000        0.0000        0.0000        0.0000        0.0000        0.0000        5.7722        5.7588        8.7252        7.9789        4.0886        6.4593        8.7198        2.7353        2.0756        1.8457        3.1561        0.6652        2.4164        6.8686        2.2724        3.7932        5.5518        6.5419        5.1283        3.2903        3.0278        1.9099        3.5106        2.6640        1.7100        2.1660        5.2320        3.0170        3.5093        4.2302        6.7490        5.8427        6.5707        6.6416        5.0888        5.1231        7.3390       10.1708       13.0029       18.6767       21.8135       15.1274       11.7217       12.7785       20.5954       18.0067       15.9159       23.3655       21.6630       17.3490       27.7957       24.2853       16.4501       16.1903       21.4540       37.9537       37.6260       38.0576       34.2292       37.3396       45.6965       40.2332       35.7439       37.1987       36.3565       29.8804       27.5470       32.8351       31.5234       31.2503       38.8419       39.2831       43.2769       43.9088       70.6441       52.5852       53.4629       51.9339       54.6238       51.5065       45.6503       48.1043       54.4444       50.5296       59.3778       65.5210       56.9856       50.4325       50.0231       47.3337       49.2211       62.4416       70.1875       85.7577       91.9853      107.9571      106.1635      112.1363       98.6418      112.7705      138.8956      162.8185      174.9331      143.3738      151.3766      148.2518      128.3412      111.2072      126.5745      139.7727      118.9351      116.4213      124.5969      119.7110      120.9376      122.4569      123.4005      142.5966      142.3410      136.4966      138.9943      133.6131      128.7618      130.6390      144.7410      141.5847      128.1167      135.8365      125.5307      127.2492      136.5606      134.8732      105.9655      100.3278       99.2373       87.8841       96.9456      101.5594      103.8369       79.3074       70.6035       66.9614       72.1445       68.8551       62.3539       63.2673       68.0528       75.3462       75.6101       71.6739       81.5674       64.5927       56.5750       61.0992       59.2401       54.4916       41.2759       39.7834       37.4451       36.0758       37.4960       39.6461       38.6816       52.4602       65.2223       42.5070       42.1910       39.6899       37.2991       42.9218       42.7797       43.5716       48.4014        0.0000        0.0000        0.0000        0.0000        0.0000        0.0000        0.0000        0.0000        0.0000        0.0000        0.0000        0.0000        0.0000        0.0000        0.0000        0.0000        0.0000        0.0000        0.0000        0.0000        0.0000        0.0000        0.0000        0.0000        0.0000        0.0000        0.0000        0.0000        0.0000        0.0000        0.0000        0.0000        0.0000        0.0000        0.0000        0.0000        0.0000        0.0000        0.0000        0.0000        0.0000        0.0000        0.0000        0.0000        0.0000        0.0000        0.0000        0.0000        0.0000        0.0000        0.0000        0.0000        0.0000        0.0000        0.0000        0.0000
        0.0000        0.0000        0.0000        0.0000        0.0000        0.0000        0.0000        0.0000        0.0000        0.0000        0.0000        0.0000        0.0000        0.0000        0.0000        0.0000        0.0000        0.0000        0.0000        0.0000       14.9245        5.4822        6.9505        7.5090        5.4262        4.9581        4.7201        1.5598        1.4158        0.8112        0.5364        0.6428        3.5328        2.7273        3.3758        5.8940        7.1296        6.3652        4.5707        2.1525        4.0507        1.4276        1.9112        3.9240        3.4200        6.1860       10.3080        4.9219        2.3145        2.4547        4.7198        6.8026        9.1572        7.6929        6.0315       13.0070       10.9552        8.0049        8.8649       11.6420       14.9937       12.1721       15.9638       23.1598       25.9752       24.2154       20.5041       15.6627       15.6946       13.4521       17.3239       17.4527       20.7615       16.8212       20.7114       28.8061       38.4636       45.5769       39.8042       45.6817       47.6537       46.2545       39.5194       49.9165       44.4706       36.4918       31.2589       31.6644       30.1599       31.0084       35.3687       44.9052       42.9382       45.1372       49.2945       46.1594       56.3817       56.7887       79.3516       67.5154       49.3971       50.9258       48.5959       49.3970       52.4500       53.6449       50.5904       44.5862       53.4110       50.9514       48.3729       59.7924       74.4595       86.9247       97.1649      104.8259      112.9296      144.8310      118.6619      117.6043      134.6759      162.9068      157.3480      148.2530      141.0828      139.5262      109.1240      127.4678      146.1319      154.4684      125.9005      135.2718      131.2925      126.6903      131.0517      141.8914      151.1498      140.9380      126.6243      139.7890      145.0525      150.8754      160.1214      160.2992      156.8959      150.5009      151.4199      161.4431      147.8720      151.3158      159.7415      145.1899      131.9299      133.9930      126.1565      113.2911      113.5706      109.3950      106.7913       88.5438       85.4667       79.8687       84.0275       81.1218       79.3486       80.0262       81.0316       84.7796       96.4718       93.8139       72.4972       75.5435       79.7089       67.6733       99.4060       67.1938       54.5198       47.8322       45.7029       44.8377       47.6793       51.5701       48.0141       53.4135       60.6577       58.8276       53.6781       46.1608       53.7865       48.4537       54.9300       53.2336       49.9392       55.8795        0.0000        0.0000        0.0000        0.0000        0.0000        0.0000        0.0000        0.0000        0.0000        0.0000        0.0000        0.0000        0.0000        0.0000        0.0000        0.0000        0.0000        0.0000        0.0000        0.0000        0.0000        0.0000        0.0000        0.0000        0.0000        0.0000        0.0000        0.0000        0.0000        0.0000        0.0000        0.0000        0.0000        0.0000        0.0000        0.0000        0.0000        0.0000        0.0000        0.0000        0.0000        0.0000        0.0000        0.0000        0.0000        0.0000        0.0000        0.0000        0.0000        0.0000        0.0000        0.0000        0.0000        0.0000        0.0000
        0.0000        0.0000        0.0000        0.0000        0.0000        0.0000        0.0000        0.0000        0.0000        0.0000        0.0000        0.0000        0.0000        0.0000        0.0000        0.0000        0.0000        0.0000        0.0000        0.0000       16.2888        3.5811        3.9562        5.7353        4.1899        4.6800        6.0829        1.3842        3.4329        1.4894        5.5906        2.3866        2.4991        4.5727        6.3423        6.5801        1.7149        1.9917        1.4933        4.4073        4.6095        3.6481        8.3813        9.2100        9.2820        6.5820        9.1260        2.1918        1.2731        4.1547        4.7160        4.9200        8.3008       10.4733       15.2542       19.8473       20.9594       18.0468       15.2389       14.7655       11.3438        5.2887       12.6754       18.4435       22.0978       21.0948       15.8942       15.0306       11.7821       13.7576       24.3906       19.5596       19.8821       15.5159       14.5867       20.3742       34.1206       33.1433       35.5568       43.7426       49.6936       48.1525       44.1590       46.2568       43.5586       40.6720       44.8790       47.4489       46.8005       41.4694       38.8600       39.9898       43.8651       44.1202       51.5119       44.9047       49.7924       70.9850       87.0174       64.7287       66.2562       68.8420       70.8611       67.4953       51.1672       49.0888       45.7100       44.5989       47.7548       55.6827       56.9801       58.3366       61.6825       69.2986       76.1188       91.2656      117.0496      125.8820      103.4137      124.4697      140.1435      146.6245      127.7211      126.3204      125.3942      111.3674      106.3627      141.9088      137.6609      141.0107      132.4794      153.1145      128.3911      123.0110      146.5227      157.6050      144.3548      139.7001      148.0507      161.3654      162.6836      163.2870      160.4431      151.2069      149.7659      149.0096      149.3791      164.5507      161.2563      153.4170      144.7296      143.6818      145.6674      149.9785      151.3902      123.0486      112.3288      113.5145      120.3631      104.9387      102.3599      103.6810       93.6124       88.5128       81.8644       82.4070       85.6788       89.7929      101.2927       91.6574       83.5802       79.0498       66.0735       66.9494       81.0057       59.6938       66.1421       66.7614       58.1489       60.3905       62.7773       63.9977       64.8523       61.7369       65.5367       63.4565       64.9414       55.8317       60.3295       64.6423       61.5695       56.0189       60.0699       57.4055       65.8201        0.0000        0.0000        0.0000        0.0000        0.0000        0.0000        0.0000        0.0000        0.0000        0.0000        0.0000        0.0000        0.0000        0.0000        0.0000        0.0000        0.0000        0.0000        0.0000        0.0000        0.0000        0.0000        0.0000        0.0000        0.0000        0.0000        0.0000        0.0000        0.0000        0.0000        0.0000        0.0000        0.0000        0.0000        0.0000        0.0000        0.0000        0.0000        0.0000        0.0000        0.0000        0.0000        0.0000        0.0000        0.0000        0.0000        0.0000        0.0000        0.0000        0.0000        0.0000        0.0000        0.0000        0.0000
        0.0000        0.0000        0.0000        0.0000        0.0000        0.0000        0.0000        0.0000        0.0000        0.0000        0.0000        0.0000        0.0000        0.0000        0.0000        0.0000        0.0000        0.0000        0.0000        0.0000        0.0000       20.0642       16.2344       19.5828       15.7388       14.0850       10.5549        5.1760        6.5938        4.8866        2.6255        7.2450        2.7068        2.1629        4.8284       11.3038        9.5522        5.5549        7.0498        9.0932        6.9352       14.8152       20.7970       17.9260       14.2149       11.1182        6.2477        4.1725        7.2100        7.9566       11.3592        6.9660        7.7911       14.3510       22.6307       10.4062       10.6171       16.9621       16.8517       16.8622        9.4798        5.9193       12.0983       13.6297       18.5040       19.8534       21.3275       22.3644       15.3129       15.8638       14.4576       22.6996       19.1842       20.5762       21.7973       38.2257       40.6821       41.0725       36.1706       58.9117       70.7027       66.1551       51.2624       62.2023       54.7077       66.0609       63.2125       82.2172       87.3505       74.7053       57.7789       41.9351       51.9480       63.4262       60.8856       49.0058       59.8798       61.8028       70.2921       68.8341       63.7233       74.9204      105.6641      104.1041       71.1806       58.7757       56.1956       52.4483       57.7999       59.3935       55.6110       61.0617       62.5713       68.1109       72.9619      106.8463      116.7344      112.7789      137.5762      157.2386      143.0411      132.8301      136.9102      132.6098      115.4016      111.9993      129.6443      130.6613      134.2684      126.8954      137.8261      137.5693      126.5961      122.6210      129.9358      155.7628      166.8816      148.7505      151.3298      171.4216      168.5293      192.7009      197.3223      172.1028      168.1498      167.2690      159.7896      165.6075      156.7093      151.4502      153.0974      166.2896      162.4365      148.4818      137.8975      140.2543      150.4958      145.5423      150.3715      120.6342      117.3294      117.5772      111.2907       98.1413       91.3596       91.1549       99.7455       93.1743       89.7049       87.8782       86.1824       85.5088       85.1585       92.3388       86.9155       88.3716       97.0884       91.6664       83.7397       92.9593       97.0827       98.7236       83.9286       75.5102       80.2752       74.5885       69.0605       86.3464       97.3464       92.1595      121.3110       85.8157       79.5354       76.6610       75.7346       73.2900        0.0000        0.0000        0.0000        0.0000        0.0000        0.0000        0.0000        0.0000        0.0000        0.0000        0.0000        0.0000        0.0000        0.0000        0.0000        0.0000        0.0000        0.0000        0.0000        0.0000        0.0000        0.0000        0.0000        0.0000        0.0000        0.0000        0.0000        0.0000        0.0000        0.0000        0.0000        0.0000        0.0000        0.0000        0.0000        0.0000        0.0000        0.0000        0.0000        0.0000        0.0000        0.0000        0.0000        0.0000        0.0000        0.0000        0.0000        0.0000        0.0000        0.0000        0.0000        0.0000        0.0000
        0.0000        0.0000        0.0000        0.0000        0.0000        0.0000        0.0000        0.0000        0.0000        0.0000        0.0000        0.0000        0.0000        0.0000        0.0000        0.0000        0.0000        0.0000        0.0000        0.0000        0.0000       24.4025       14.9061       20.4069       18.1977       18.3399       15.1075        6.3296        5.3217        5.2112        2.9911        3.1044        2.5343        2.5566        4.4856        9.0620        9.7907        8.1537       11.1604       11.5127       18.0493       16.5970       18.8142       20.8387       24.5210       17.1720        8.2533        6.0008        9.8627        7.9358       11.6477       10.1536        8.6766        8.8202       11.4733        9.0683        9.5654       12.3763       10.3221       12.7015       12.2062        9.9537        9.9382        9.8196       12.2501       21.2295       20.6864       19.8969       14.0980       16.4034       18.8554       27.0186       31.8829       31.1332       27.1930       40.9975       43.7673       40.5738       44.7442       56.8103       64.5493       50.7729       41.8757       45.9561       55.3005       80.3351       76.5066       84.4609       87.9379       82.7802       83.9559       58.4708       58.0549       58.9577       57.7096       44.1791       56.2648       73.3077       50.9994       56.1152       60.5711       63.7792       71.7453       80.3053       83.8167       64.5708       63.4364       56.7258       57.5670       56.8040       61.6869       77.8852       74.5614       72.3459       84.2103      110.8582      127.9971      148.0384      131.4995      157.2815      134.4613      140.8090      136.7513      146.3395      171.9048      133.3311      136.9341      132.7377      127.6581      135.2180      143.7361      117.9554      125.7064      144.9416      130.6848      166.5809      190.4680      179.0967      176.3970      185.1465      174.5788      177.2285      183.2238      173.7892      187.5994      180.4566      172.7094      183.2107      168.4238      162.7644      158.4425      163.3624      150.6036      148.7243      149.7578      154.5613      155.4992      144.9781      121.4074      123.2973      124.5629      127.7597      117.3031      101.6582       97.6709       98.3288      109.5803      112.5235      103.1724      104.1485      106.4466      108.6930      106.4284      107.4375      107.3761      113.8649      142.5351      144.1939      119.2094      118.7997      125.4277      121.0560      130.0129      112.1813      111.5413      121.4385      112.4328       99.6747       98.9300       99.9062      111.8106      105.1767      116.6600      105.2142       87.5963       90.6900        0.0000        0.0000        0.0000        0.0000        0.0000        0.0000        0.0000        0.0000        0.0000        0.0000        0.0000        0.0000        0.0000        0.0000        0.0000        0.0000        0.0000        0.0000        0.0000        0.0000        0.0000        0.0000        0.0000        0.0000        0.0000        0.0000        0.0000        0.0000        0.0000        0.0000        0.0000        0.0000        0.0000        0.0000        0.0000        0.0000        0.0000        0.0000        0.0000        0.0000        0.0000        0.0000        0.0000        0.0000        0.0000        0.0000        0.0000        0.0000        0.0000        0.0000        0.0000        0.0000        0.0000
        0.0000        0.0000        0.0000        0.0000        0.0000        0.0000        0.0000        0.0000        0.0000        0.0000        0.0000        0.0000        0.0000        0.0000        0.0000        0.0000        0.0000        0.0000        0.0000        0.0000        0.0000       23.9955       18.6773       19.9045       17.7261       19.0350       15.5280        6.5599        6.2261        4.2667        2.8356        4.2074        3.9667        5.6940        7.5516        4.6613        7.8112        9.3475       11.2441       18.2605       15.1477       20.5618       18.5458       21.5247       22.9220       18.9572       13.9130       20.0840       19.3721       20.3848       22.5665       21.7048       18.2257       11.1104       15.4687       21.8677       17.5227       20.6252       15.5408       17.6290       12.7702       13.6229       11.2003       13.4178       17.0360       19.5962       23.2345       24.7990       23.3772       25.4888       17.2983       31.8147       31.1557       28.0405       34.1077       49.0960       53.0866       39.9500       52.6998       65.1459       66.7079       58.3702       42.2591       45.4995       65.5849       91.3463       98.0051       76.5142       80.9331       74.9816       61.5072       54.2854       48.4155       56.2134       61.1066       39.8270       38.2653       40.9129       38.7415       43.3608       62.0789       55.6354       59.0024       55.1701       56.5070       56.1679       66.6234       56.4706       71.4678       67.2587       73.0100       79.0763       88.0383       89.6206       89.8008      110.7332      129.5880      166.6897      138.8125      190.4296      155.8654      144.4600      166.1541      150.3591      173.3910      168.2202      172.8323      198.1869      156.3635      134.8648      131.5923      135.3207      128.9544      128.5158      130.2624      186.4451      193.8117      192.7639      194.1719      207.4484      230.0813      208.6368      222.3107      191.3642      187.5610      179.4808      177.4891      179.9585      177.9107      183.1374      167.9921      181.2830      151.6044      142.6861      145.2802      151.3755      140.4419      127.0262      125.6631      131.4279      133.6412      128.1815      121.2592      108.9538      112.0469      111.2340      121.5556      119.8193      114.7535      114.7946      116.0752      119.8929      117.4528      117.9565      118.6325      119.0051      146.5264      152.1501      132.8647      140.7200      140.4487      151.0654      175.6086      126.4973      108.9008      132.2569      135.7791      199.1953      118.9655      123.4728      141.7025      101.5166      123.5970      147.0687      154.2118      140.6700        0.0000        0.0000        0.0000        0.0000        0.0000        0.0000        0.0000        0.0000        0.0000        0.0000        0.0000        0.0000        0.0000        0.0000        0.0000        0.0000        0.0000        0.0000        0.0000        0.0000        0.0000        0.0000        0.0000        0.0000        0.0000        0.0000        0.0000        0.0000        0.0000        0.0000        0.0000        0.0000        0.0000        0.0000        0.0000        0.0000        0.0000        0.0000        0.0000        0.0000        0.0000        0.0000        0.0000        0.0000        0.0000        0.0000        0.0000        0.0000        0.0000        0.0000        0.0000        0.0000        0.0000
        0.0000        0.0000        0.0000        0.0000        0.0000        0.0000        0.0000        0.0000        0.0000        0.0000        0.0000        0.0000        0.0000        0.0000        0.0000        0.0000        0.0000        0.0000        0.0000        0.0000        0.0000       28.6687       22.1020       20.1681       19.5492       14.8594       11.4217        5.2994        5.8003        3.7863        5.0608        7.5943        9.2983        6.3489        4.8333        6.2273       12.0377       11.4055       10.0806       12.5000       11.0933        9.2351        6.6202        6.7847        7.3375       10.0021       16.3515       14.8985       18.1159       14.2174       18.3336       23.5836       24.8328       20.5217        8.7926       14.6002       17.6850       21.0042       20.8275       22.8370       22.1155        8.1693        8.7544       12.1224       16.7762       13.6304       19.9118       37.9284       25.7696       23.6663       21.1802       40.6967       31.8432       30.7915       39.6356       50.3893       49.9830       57.8794       60.1853       79.5029       78.9336       70.8865       49.3604       56.3377       63.7468       72.6560       67.1664       48.4384       51.0485       69.0567       65.6181       59.7143       63.1453       53.9712       52.3686       35.5938       35.0512       36.0189       35.5767       39.1385       46.9105       46.9355       44.6034       45.1571       47.6817       49.5429       49.3849       45.0231       51.6388       57.6774       67.4796       86.9393       99.8837       78.6549       93.0872      109.7887      123.7525      144.2750      171.1013      195.8602      160.1869      139.5488      162.0893      185.8479      217.3092      200.0357      175.1810      162.3704      171.7269      139.9261      131.9619      138.3925      127.4278      138.2569      154.6816      166.1490      183.9894      186.8930      188.8043      230.6145      232.8745      246.5850      218.3682      184.4863      178.0896      187.5202      181.8995      199.3803      184.5381      171.6100      165.5414      179.3993      156.8677      150.1267      151.9763      158.1830      151.8813      146.2774      149.3915      142.6353      135.8911      132.2662      128.6130      119.9262      149.0225      154.4301      152.7362      128.2107      123.5025      127.1591      129.3677      137.5660      132.5083      136.2782      136.0461      133.1449      140.0334      139.1027      145.5947      149.0228      149.5690      145.2760      163.6266      138.7159      135.6807      131.8969      145.1091      215.1766      151.6517      148.8547      162.8326      111.2946      119.1153      132.5169      135.2105        0.0000        0.0000        0.0000        0.0000        0.0000        0.0000        0.0000        0.0000        0.0000        0.0000        0.0000        0.0000        0.0000        0.0000        0.0000        0.0000        0.0000        0.0000        0.0000        0.0000        0.0000        0.0000        0.0000        0.0000        0.0000        0.0000        0.0000        0.0000        0.0000        0.0000        0.0000        0.0000        0.0000        0.0000        0.0000        0.0000        0.0000        0.0000        0.0000        0.0000        0.0000        0.0000        0.0000        0.0000        0.0000        0.0000        0.0000        0.0000        0.0000        0.0000        0.0000        0.0000        0.0000        0.0000
        0.0000        0.0000        0.0000        0.0000        0.0000        0.0000        0.0000        0.0000        0.0000        0.0000        0.0000        0.0000        0.0000        0.0000        0.0000        0.0000        0.0000        0.0000        0.0000        0.0000        0.0000        0.0000       20.1201       12.6448       13.4478       11.1717        8.2982        3.4469        2.8003        2.4802        2.4105        6.6407        6.3539        4.5587        5.5936        9.3741       10.0305       11.5682       14.2308       14.8791        9.5191        7.5871        6.8935        8.0513        9.2730        5.7835       10.6023       15.4887       11.2074        6.6271        8.6414       18.2690        8.4432        7.1913       10.3384        3.4794        4.1850        5.4869        8.6786        7.7585        5.4536        4.3492        7.4735        8.0918        9.8356        9.9186       11.1778       12.6429       12.1407       12.5912       13.8671       39.8709       35.7275       44.0907       41.3177       64.0613       78.4893       75.2175       78.8976      100.9786      112.7496      121.9210      113.9451      143.1524      133.4436       85.8034       65.0430       68.7906       73.5335       70.0610       63.2687       96.0855       96.0830       96.6989       82.9463       55.0368       41.8063       31.3200       40.6551       33.2776       30.8045       37.3193       33.3857       35.9450       44.4457       37.4254       40.6566       50.5418       60.5503       71.4485       74.4854       87.3012      104.6396      108.4686      105.8537      142.8973      147.7728      156.0575      172.8478      183.4493      176.1611      137.9017      160.5531      188.8611      169.4381      172.5426      166.7100      153.6725      168.4031      158.6239      157.2057      161.8215      165.0485      177.1665      188.1925      195.7551      189.0560      193.4788      217.2678      235.0090      236.2169      251.2905      235.2072      201.0948      192.8557      227.5726      221.8564      198.8093      183.9518      189.1258      185.8864      183.6765      180.3944      162.9996      148.3800      154.4445      141.1528      147.0466      172.9478      153.7975      150.0367      155.3981      150.6592      153.0310      180.8510      180.8773      175.8443      161.0640      142.4955      146.5382      148.0683      163.5553      161.6420      149.3831      152.3333      194.5469      201.9260      182.1322      176.2750      173.3884      177.2910      178.6665      174.9344      159.8594      147.4465      146.7234      148.7569      143.6611      156.6003      145.7402      146.3940      143.8124      142.5384      145.0423      158.1485      156.0656      165.0165      182.5050      196.8485        0.0000        0.0000        0.0000        0.0000        0.0000        0.0000        0.0000        0.0000        0.0000        0.0000        0.0000        0.0000        0.0000        0.0000        0.0000        0.0000        0.0000        0.0000        0.0000        0.0000        0.0000        0.0000        0.0000        0.0000        0.0000        0.0000        0.0000        0.0000        0.0000        0.0000        0.0000        0.0000        0.0000        0.0000        0.0000        0.0000        0.0000        0.0000        0.0000        0.0000        0.0000        0.0000        0.0000        0.0000        0.0000        0.0000        0.0000        0.0000        0.0000        0.0000
        0.0000        0.0000        0.0000        0.0000        0.0000        0.0000        0.0000        0.0000        0.0000        0.0000        0.0000        0.0000        0.0000        0.0000        0.0000        0.0000        0.0000        0.0000        0.0000        0.0000        0.0000        0.0000        0.0000        0.0000        0.0000        0.0000        9.2586        3.3842        2.7746        2.0019        2.1339        3.4854        0.4914        2.1346        2.8131        6.9288        6.3327        6.6244        8.2544        8.6698        7.5404        7.7440        6.3943        8.1180       14.8363       19.1113        8.9016       12.7156       15.5405       14.1149       17.9716        3.4004        4.4486        7.5894       10.6633        4.1301        5.5105        7.7261       12.7146        7.3627        4.4751        5.5569        7.3244       10.3144        9.9800        9.7139       12.3342       11.7690       13.1836       16.9913       16.7467       36.1384       29.2138       43.5069       47.6289       69.3483       71.1693       82.2929       82.1468      108.7184      132.0432      149.7659      126.7292      153.9590      135.5286      114.0603       91.0949      151.0199      120.8075      100.9067       79.8642       76.8936       59.8750       65.3681       69.8400       32.9074       34.4905       28.8582       24.5238       24.4035       23.6647       29.3506       31.0359       30.5828       48.8821       48.1347       40.8873       47.5643       57.7841       62.9707       73.0391       92.3720       92.0894      101.1095      113.6784      138.1112      134.7932      142.4777      151.4470      162.7993      142.8337      134.4341      134.5653      134.2143      143.0193      188.9027      178.7117      143.6263      151.7649      147.8497      146.6428      185.6163      212.9003      193.0671      181.2725      200.2171      189.6550      205.3428      207.3881      210.1764      215.0889      210.8209      244.5549      221.0738      207.1066      209.3438      203.1246      215.2156      211.3707      207.3233      216.6072      208.0555      191.8235      171.1677      162.2236      147.3906      137.2796      147.3416      177.8393      170.9445      168.5242      167.9866      161.7859      164.0808      176.2510      198.3803      189.9106      154.9551      170.9099      189.2412      176.5921      195.1248      209.1748      187.1459      188.5557      213.4296      216.8168      202.4590      196.5327      199.4383      198.4807      202.8663      200.2690      183.6330      175.6148      166.5360      157.0500      147.7764      154.3905      148.3163      156.7110      154.5617      203.5767      201.8363      216.4520      175.9972      169.5277      178.9953      186.2875        0.0000        0.0000        0.0000        0.0000        0.0000        0.0000        0.0000        0.0000        0.0000        0.0000        0.0000        0.0000        0.0000        0.0000        0.0000        0.0000        0.0000        0.0000        0.0000        0.0000        0.0000        0.0000        0.0000        0.0000        0.0000        0.0000        0.0000        0.0000        0.0000        0.0000        0.0000        0.0000        0.0000        0.0000        0.0000        0.0000        0.0000        0.0000        0.0000        0.0000        0.0000        0.0000        0.0000        0.0000        0.0000        0.0000        0.0000        0.0000        0.0000        0.0000
        0.0000        0.0000        0.0000        0.0000        0.0000        0.0000        0.0000        0.0000        0.0000        0.0000        0.0000        0.0000        0.0000        0.0000        0.0000        0.0000        0.0000        0.0000        0.0000        0.0000        0.0000        0.0000        0.0000        0.0000        0.0000        0.0000        0.0000        4.3365        4.1155        3.6573        2.7287        7.5360        9.3782       10.4994        7.7643       11.8023        9.7123        9.6459        5.4094        2.7916        1.3299        4.2816        3.7724        8.3250       21.1558       25.1386       17.3148       13.7278        9.4434       11.3313       23.3270        6.6630        6.3930        2.3289        3.1346        5.4248        6.6225        6.5702        5.9941        5.8050        9.9174        5.8930        6.9929        8.4127        9.1149        9.8020       13.2989       17.9618       19.7044       18.1885       15.2253       40.1178       22.7851       32.0555       40.4252       63.0380       75.5098       77.1519       83.5079      117.4816      128.7565      125.7252      117.3546      130.6465      117.9303       93.5363       83.9031      132.7488      124.9462      120.5801      115.1431       65.8607       56.8403       58.3119       68.6980       31.3867       27.2885       27.4738       26.9045       20.5378       18.1082       15.7327       22.3252       26.8418       32.4621       37.1586       37.8050       42.1711       50.5934       54.7547       63.8907       80.4062       86.2766       95.9320      111.5006      126.8781      122.5320      130.0353      139.8366      139.7273      132.1165      139.1800      134.5132      126.4592      143.8755      134.4730      134.1957      146.4652      157.2315      153.6371      159.6484      174.1588      184.6125      192.2953      198.0050      217.6418      216.8270      202.3858      205.8922      210.7363      217.5688      225.6285      217.0968      192.3109      179.6191      169.5003      189.1836      207.5759      210.9891      209.9061      205.6794      208.6950      202.3009      170.1942      148.7136      135.7057      139.9084      145.1255      154.1720      159.8486      174.3230      185.6053      186.0346      198.4951      204.1837      215.7581      229.5209      214.7773      212.4700      235.7525      214.1799      234.7408      239.3008      217.4752      226.5314      277.2018      230.7287      214.8211      223.5891      220.8873      221.3046      235.4128      225.6754      200.4619      200.6785      187.1660      175.9380      155.3872      162.2187      170.8786      156.7082      185.0244      194.7187      212.7683      233.9515      194.1063      188.8416      185.8521      187.6943      154.5000        0.0000        0.0000        0.0000        0.0000        0.0000        0.0000        0.0000        0.0000        0.0000        0.0000        0.0000        0.0000        0.0000        0.0000        0.0000        0.0000        0.0000        0.0000        0.0000        0.0000        0.0000        0.0000        0.0000        0.0000        0.0000        0.0000        0.0000        0.0000        0.0000        0.0000        0.0000        0.0000        0.0000        0.0000        0.0000        0.0000        0.0000        0.0000        0.0000        0.0000        0.0000        0.0000        0.0000        0.0000        0.0000        0.0000        0.0000        0.0000        0.0000
        0.0000        0.0000        0.0000        0.0000        0.0000        0.0000        0.0000        0.0000        0.0000        0.0000        0.0000        0.0000        0.0000        0.0000        0.0000        0.0000        0.0000        0.0000        0.0000        0.0000        0.0000        0.0000        0.0000        0.0000        0.0000        0.0000        0.0000        0.0000        0.0000        0.0000        8.2260       13.9370       12.4989       12.4310       14.1275       20.3768       18.0634       11.6956        6.0796        5.1994        4.2154        5.2043        5.5778       10.1708       18.0505       22.2557       33.4468       21.6959       12.4924        7.7538       16.6952        8.0980        5.5191        6.3153        7.4915        4.6333        4.8160       10.3294       12.4529       11.2104       10.6362        7.9312        8.1661       10.4359       13.0339       11.5051       14.0498       18.4083       14.8388       13.3830       13.0253       26.0659       25.2836       31.4632       34.2832       50.8862       52.6891       62.3397       70.3323       88.4568       91.4015       97.5787       92.1780      102.3754       90.5309       82.7098       85.7015      105.9812       91.5395       74.9314       84.2626       77.8768       69.6294       59.8874       34.9911       22.3243       16.7117       15.3506       14.8469       11.5997       12.4811       11.0570       21.2191       23.3925       28.9207       30.3232       27.6869       32.3842       38.4677       44.4854       49.5854       59.8569       68.0400       75.6731       88.7717      106.5193      121.1662      122.8665      126.6926      133.2190      136.5733      133.4782      133.7038      125.5475      121.9092      117.1423      117.5278      132.8931      159.3778      186.5921      181.7137      188.4025      174.4869      214.1264      217.2134      215.8599      219.6455      219.3033      230.4693      255.4205      211.3080      207.6658      191.6739      181.4544      179.3790      178.2092      194.1771      204.8991      208.0599      212.3544      213.7577      200.5852      201.8834      178.0246      169.0421      160.4963      164.5848      172.0807      157.2776      181.9037      184.1287      204.2569      240.0004      246.8940      245.3463      258.7035      264.6205      254.4312      259.0337      253.5294      258.3688      273.4999      309.7108      282.0218      288.3477      293.7594      252.2100      243.6314      242.4329      252.0533      241.2459      227.7205      221.5903      219.8875      213.6864      208.8785      190.0785      161.4921      155.1137      166.0633      165.1893      161.7374      157.2289      187.8875      224.8538      159.5471      191.7059      189.1893      191.8669      173.1300        0.0000        0.0000        0.0000        0.0000        0.0000        0.0000        0.0000        0.0000        0.0000        0.0000        0.0000        0.0000        0.0000        0.0000        0.0000        0.0000        0.0000        0.0000        0.0000        0.0000        0.0000        0.0000        0.0000        0.0000        0.0000        0.0000        0.0000        0.0000        0.0000        0.0000        0.0000        0.0000        0.0000        0.0000        0.0000        0.0000        0.0000        0.0000        0.0000        0.0000        0.0000        0.0000        0.0000        0.0000        0.0000        0.0000        0.0000        0.0000        0.0000
        0.0000        0.0000        0.0000        0.0000        0.0000        0.0000        0.0000        0.0000        0.0000        0.0000        0.0000        0.0000        0.0000        0.0000        0.0000        0.0000        0.0000        0.0000        0.0000        0.0000        0.0000        0.0000        0.0000        0.0000        0.0000        0.0000        0.0000        0.0000        0.0000        0.0000        0.0000       47.8808       45.6037        0.0000        0.0000       47.6671       35.7873       22.1142       11.8793       27.3797       16.1902        9.0284       21.1334       10.6070       12.6503       37.0101       21.5026       17.7422       23.7243       47.1421       26.4338        4.9409        6.6227        8.6208       10.3010        6.6533        8.4519       11.7375       11.2099       16.7970       21.8097       16.4121       10.5505       23.5295       25.2180       18.7224       14.3202       25.4896       20.1946       17.4279       17.9333       23.6797       22.9784       22.0209       30.0852       62.2370       75.8264       75.3812      125.9991      155.9928      114.6310      130.5178      150.4305      230.0349      209.3826      164.7584      162.7947      197.5258      145.0537      139.2640      169.0257      299.7361      414.1723      335.5479      233.7313       52.6712       24.2971       13.7658       24.1272        5.5978        6.6680        5.6886       23.0518       10.1722       14.2441       26.5183       15.0766       23.4717       25.5980       30.2112       38.5688       49.1687       56.5268       59.0342       88.0641       94.1169      110.4183      119.5473      122.4205      147.1271      155.5081      145.5715      162.3005      138.3729      116.4506      123.0961      130.4501      160.9863      168.9188      147.0602      163.1056      203.6819      207.1512      208.2484      219.8331      211.6593      228.9771      246.0240      272.7160      316.4613      279.4453      269.7055      254.2408      228.3736      209.5876      201.9413      201.9078      204.7176      212.8811      219.7332      234.8735      225.9761      223.0556      208.2514      192.6657      166.1810      171.3360      162.3174      164.4387      218.2379      255.2254      222.9181      232.5692      282.4346      297.1902      311.8258      324.0700      314.7462      296.5918      305.0640      319.0158      320.2308      322.7610      341.3352      348.2443      323.5306      287.2541      303.2522      275.2642      262.0740      239.2004      231.6723      229.5862      224.1572      204.9236      202.5880      184.4086      174.8499      162.6141      162.4805      159.7195      167.4218      180.1057      195.1254      197.3086      165.7799      194.2987      198.9353        0.0000        0.0000        0.0000        0.0000        0.0000        0.0000        0.0000        0.0000        0.0000        0.0000        0.0000        0.0000        0.0000        0.0000        0.0000        0.0000        0.0000        0.0000        0.0000        0.0000        0.0000        0.0000        0.0000        0.0000        0.0000        0.0000        0.0000        0.0000        0.0000        0.0000        0.0000        0.0000        0.0000        0.0000        0.0000        0.0000        0.0000        0.0000        0.0000        0.0000        0.0000        0.0000        0.0000        0.0000        0.0000        0.0000        0.0000        0.0000        0.0000        0.0000        0.0000
        0.0000        0.0000        0.0000        0.0000        0.0000        0.0000        0.0000        0.0000        0.0000        0.0000        0.0000        0.0000        0.0000        0.0000        0.0000        0.0000        0.0000        0.0000        0.0000        0.0000        0.0000        0.0000        0.0000        0.0000        0.0000        0.0000        0.0000        0.0000        0.0000        0.0000        0.0000        0.0000        0.0000        0.0000        0.0000        0.0000        0.0000       20.3072       14.2877       20.3177       14.8947       19.6039       27.6271       20.7765       21.0834       14.3183       11.9535       11.8477       18.0260       40.5766       35.8736        6.5725        5.8783        8.2838       11.0810        5.2766        6.1150        7.4136        8.1995       11.8251       10.7526        8.5192        7.9620       18.4643       13.3348       11.9610       13.7686       24.6985       18.1102       14.4133       17.2115       24.5572       22.2360       18.6061       27.6829       75.8928       54.8382       63.4764       69.5343      161.3637      167.6578      184.3517      196.4504      249.3025      188.5719      171.5686      161.9868      425.1503      149.3517      148.5740      143.9985      290.4558      324.0260      347.7498      297.9933      146.5472       39.2426       21.6869       19.3692        4.9441        1.7614        3.6633        6.7165        7.8260        7.4334        7.9586        9.6046       17.9572       20.1607       24.9314       31.3333       53.5300       57.3969       61.6303      134.6234      103.7380      106.3450      123.2403      129.4384      146.5714      149.3533      167.1862      172.4997      146.7487      147.6712      134.1438      141.8460      170.9985      145.7114      146.3139      152.9801      186.6808      206.1789      214.0465      209.2996      226.9855      225.1479      238.9628      261.7897      292.4908      262.3291      288.3549      273.0811      241.2112      233.5704      228.1203      227.8965      220.0792      218.8324      234.0459      238.0214      252.9208      229.6322      219.5981      216.3479      205.8316      227.4135      188.9065      197.0473      215.7946      223.6849      225.1092      273.9296      305.7706      301.7204      322.9973      326.7257      326.7072      321.1632      323.1514      309.1312      319.0194      342.3114      326.0518      350.8233      331.8831      305.1019      328.9890      304.9495      280.3510      258.1978      250.6089      262.2215      254.3101      238.9986      199.3737      174.2681      169.8774      173.3776      173.7049      180.2239      173.0546      185.9979      210.7310      200.6548      179.6282      202.6054        0.0000        0.0000        0.0000        0.0000        0.0000        0.0000        0.0000        0.0000        0.0000        0.0000        0.0000        0.0000        0.0000        0.0000        0.0000        0.0000        0.0000        0.0000        0.0000        0.0000        0.0000        0.0000        0.0000        0.0000        0.0000        0.0000        0.0000        0.0000        0.0000        0.0000        0.0000        0.0000        0.0000        0.0000        0.0000        0.0000        0.0000        0.0000        0.0000        0.0000        0.0000        0.0000        0.0000        0.0000        0.0000        0.0000        0.0000        0.0000        0.0000        0.0000        0.0000        0.0000
        0.0000        0.0000        0.0000        0.0000        0.0000        0.0000        0.0000        0.0000        0.0000        0.0000        0.0000        0.0000        0.0000        0.0000        0.0000        0.0000        0.0000        0.0000        0.0000        0.0000        0.0000        0.0000        0.0000        0.0000        0.0000        0.0000        0.0000        0.0000        0.0000        0.0000        0.0000        0.0000        0.0000        0.0000        0.0000        0.0000        0.0000        0.0000        0.0000       13.0801       12.2911       10.3012       17.1098       23.9596       33.6715       31.9684       35.2702       22.4187       16.8751       16.6214       15.6923        4.0386        6.1164        9.5928       11.8754        5.4395        5.8428        6.5863        7.2295       11.3979        9.9323       10.5494        7.9781       11.7962        7.5243        9.4226       13.8837       16.5123       20.3975       16.6639       16.8692       19.4113       18.1321       15.5676       16.7988       33.8636       30.9623       41.8645       43.9119      110.9731      118.6851      142.8217      182.2755      195.6674      137.9337      127.7700      195.0530      216.4165      141.4664      116.4326      141.4809      300.8977      328.7036      361.3121      241.0300      145.3273      107.6763       57.7987       36.3527       12.7607        9.7924        2.8651        4.8159        3.1005        4.0121        5.0958        6.5746       13.7007       15.1215       21.0494       28.6971       49.0734       48.5429       55.7301       64.9611      102.7819      118.0748      112.2118      127.4107      135.4416      140.8671      142.8662      144.8565      145.4842      131.3345      118.8502      170.1985      150.7820      133.1252      141.5794      148.5097      172.8647      190.0198      212.7128      222.2167      225.0275      241.8002      248.7809      248.6533      268.8402      263.4246      259.7892      252.2930      228.5801      232.4645      226.9776      252.4083      256.1091      250.1391      243.9271      257.0402      257.8480      241.4358      240.6780      263.1159      254.3024      259.4086      255.7420      291.4013      250.9986      222.6466      238.0516      281.5688      333.4499      319.2087      335.1980      360.3369      337.9356      327.8675      282.6602      297.2498      283.5784      290.3202      301.8396      288.0695      302.1320      317.5447      353.0553      371.2815      286.0270      286.6470      246.5181      280.5152      214.7939      191.8825      183.0458      176.6269      169.3992      190.0659      190.6980      183.8157      176.7316      191.7706      215.0036      199.1204      174.8303      206.4890        0.0000        0.0000        0.0000        0.0000        0.0000        0.0000        0.0000        0.0000        0.0000        0.0000        0.0000        0.0000        0.0000        0.0000        0.0000        0.0000        0.0000        0.0000        0.0000        0.0000        0.0000        0.0000        0.0000        0.0000        0.0000        0.0000        0.0000        0.0000        0.0000        0.0000        0.0000        0.0000        0.0000        0.0000        0.0000        0.0000        0.0000        0.0000        0.0000        0.0000        0.0000        0.0000        0.0000        0.0000        0.0000        0.0000        0.0000        0.0000        0.0000        0.0000        0.0000        0.0000
        0.0000        0.0000        0.0000        0.0000        0.0000        0.0000        0.0000        0.0000        0.0000        0.0000        0.0000        0.0000        0.0000        0.0000        0.0000        0.0000        0.0000        0.0000        0.0000        0.0000        0.0000        0.0000        0.0000        0.0000        0.0000        0.0000        0.0000        0.0000        0.0000        0.0000        0.0000        0.0000        0.0000        0.0000        0.0000        0.0000        0.0000        0.0000        0.0000        0.0000       33.8090       26.8561       39.7493       19.3061       14.6703       25.2778       31.1127       16.6121       17.0122       19.0513       19.4127        6.7704        9.8882        7.3993        8.6613        7.2341        9.6413        9.4420       10.4936       14.6221       10.0084        9.7106        9.7910       11.1037        9.3634       10.8599       13.8474       16.1564       16.7659       15.8026       14.5539       17.2751       19.4882       14.2042       14.1180       23.7853       31.5753       55.9312       34.2868       53.8229       50.7965      108.1720      113.0331      120.5201       77.0628      120.5871      156.1299      196.1028      207.4297      171.8205      141.8985      248.9648      275.2791      301.4289      268.5588      122.9519       95.2415       84.9846       48.5062        8.0065       18.4467        5.3657        1.6813        2.7628        2.6181        3.7939        4.8279        8.5573       11.0653       14.4703       24.4886       37.1812       43.5791       47.6181       53.5369       84.5255       88.5985       99.0069      107.6293      124.6736      132.1743      132.9387      138.1297      147.9742      118.5386      126.6914      118.7063      120.2848      126.9755      130.6995      164.3271      183.6052      175.1370      189.8746      214.0276      210.0069      233.9266      240.0766      216.1440      231.1124      275.9370      284.2150      276.4348      242.3088      259.8572      262.6913      277.8167      285.3097      295.2512      298.5488      286.0582      276.2563      262.6432      272.0920      305.7186      298.0141      294.1980      279.8864      316.6387      286.4394      264.3511      287.0570      297.1334      339.3045      355.3615      365.4704      401.1826      371.6336      308.8657      266.8823      275.7361      280.1316      272.1077      289.8186      289.3041      308.6398      315.2837      316.3393      299.4774      269.2534      268.9757      254.0215      217.9074      184.7356      178.2242      186.5924      183.1468      187.1483      189.7801      195.4352      199.1369      192.4558      198.2153      206.3150      188.8400      202.9146        0.0000        0.0000        0.0000        0.0000        0.0000        0.0000        0.0000        0.0000        0.0000        0.0000        0.0000        0.0000        0.0000        0.0000        0.0000        0.0000        0.0000        0.0000        0.0000        0.0000        0.0000        0.0000        0.0000        0.0000        0.0000        0.0000        0.0000        0.0000        0.0000        0.0000        0.0000        0.0000        0.0000        0.0000        0.0000        0.0000        0.0000        0.0000        0.0000        0.0000        0.0000        0.0000        0.0000        0.0000        0.0000        0.0000        0.0000        0.0000        0.0000        0.0000        0.0000        0.0000        0.0000
        0.0000        0.0000        0.0000        0.0000        0.0000        0.0000        0.0000        0.0000        0.0000        0.0000        0.0000        0.0000        0.0000        0.0000        0.0000        0.0000        0.0000        0.0000        0.0000        0.0000        0.0000        0.0000        0.0000        0.0000        0.0000        0.0000        0.0000        0.0000        0.0000        0.0000        0.0000        0.0000        0.0000        0.0000        0.0000        0.0000        0.0000        0.0000        0.0000        0.0000        0.0000        0.0000        0.0000       49.1353       43.7546       40.3375       39.9188       28.1117       21.6240       30.3035       27.6205       16.4750       18.2875       15.5127       13.5819       19.4686       28.0908       29.7977       26.0718       25.9686       25.0953       19.4106       26.9034       28.8225       28.1890       23.7202       24.6891       50.0136       41.9788       45.1779       55.3517       40.8716       40.7918       29.1244       24.3473       29.6563       47.5873       66.1934       52.2253      107.0957       91.1011      117.9746      117.4805      174.9716      195.0645      211.3932      237.6847      230.2962      220.2968      167.5240      149.6364      151.8200      161.9296      146.1499      148.5895       96.8199       66.6770       76.8232       88.9849       33.7865       24.7834       15.4234       18.9036        0.3422        0.0246        0.9190        0.6862        3.7470        5.2656        7.2314        9.0799       18.9395       24.3979       29.5721       40.4841       92.4030      114.9337      102.8954      106.7579      111.9236      133.6952      119.3300      116.2878      116.8335      109.9315      120.1128      119.2070      132.2932      141.6947      144.6491      156.4028      161.3492      175.2673      190.5531      229.2858      232.6593      219.9524      207.6610      199.9656      205.5443      236.1270      249.3587      269.4150      248.0890      267.6726      272.5960      336.7597      369.1648      425.1259      368.0384      347.1457      335.9236      328.7210      306.1801      324.9541      360.7502      353.4799      356.1022      296.5483      282.4139      298.3837      345.0013      363.1462      357.0693      387.3474      387.2136      430.3968      401.9128      329.3952      284.3897      290.1126      301.9755      295.3496      287.1440      268.0207      260.9134      265.8200      285.3750      264.0828      242.4885      242.2644      227.0663      210.5071      179.9443      173.2438      171.6769      172.4901      187.4581      187.2294      192.4000      196.5420      193.2809      208.8380      187.7967      207.1080      192.0600        0.0000        0.0000        0.0000        0.0000        0.0000        0.0000        0.0000        0.0000        0.0000        0.0000        0.0000        0.0000        0.0000        0.0000        0.0000        0.0000        0.0000        0.0000        0.0000        0.0000        0.0000        0.0000        0.0000        0.0000        0.0000        0.0000        0.0000        0.0000        0.0000        0.0000        0.0000        0.0000        0.0000        0.0000        0.0000        0.0000        0.0000        0.0000        0.0000        0.0000        0.0000        0.0000        0.0000        0.0000        0.0000        0.0000        0.0000        0.0000        0.0000        0.0000        0.0000        0.0000        0.0000
        0.0000        0.0000        0.0000        0.0000        0.0000        0.0000        0.0000        0.0000        0.0000        0.0000        0.0000        0.0000        0.0000        0.0000        0.0000        0.0000        0.0000        0.0000        0.0000        0.0000        0.0000        0.0000        0.0000        0.0000        0.0000        0.0000        0.0000        0.0000        0.0000        0.0000        0.0000        0.0000        0.0000        0.0000        0.0000        0.0000        0.0000        0.0000        0.0000        0.0000        0.0000        0.0000        0.0000        0.0000       68.8298       83.5185       51.5146       34.9045       37.4325       34.1279       31.3040       13.5888       16.8547       27.6138       22.0776       31.1727       32.8822       35.7896       32.5713       36.2953       35.6854       25.1131       23.6286       25.2991       23.7708       19.5559       23.9241       43.9090       51.7569       49.2455       49.0100       45.2118       51.6986       39.9671       30.4111       26.7563       38.1661       46.1660       32.4554       64.6912       82.6087      121.5639      137.5932      210.6140      225.6273      273.7866      296.5157      263.3983      269.6279      213.9887      183.4807      176.7094      179.6093      187.9531      101.1496       73.0629       58.4319      110.5920      127.2431       79.2015       14.9530       25.1778       20.3450        0.9673        0.9071        1.0854        2.5658        2.7064        3.0478        4.7273        7.1684       20.7437       24.5674       26.7647       37.1025       78.4510       94.7726      104.1970      117.6582      123.9510      109.1935       99.5030      102.6581      101.2817       98.9246      112.5992      122.4889      139.2251      138.0745      130.6488      132.3242      155.8137      167.4812      208.5974      228.6781      222.8590      212.8097      202.4925      212.0613      242.3092      265.9377      284.4595      288.4053      249.5381      274.1035      296.5236      341.3278      458.5580      511.6616      495.2090      438.9012      393.7586      349.7789      354.2539      352.3495      356.5720      361.5306      383.2813      313.2833      281.0908      298.9064      345.1964      356.5067      389.6537      398.2681      378.3857      404.1732      393.5870      353.1610      329.1537      316.5372      308.7961      282.3370      272.5919      273.1899      262.2763      278.9314      308.4604      274.9975      252.0677      242.3580      219.0271      205.1573      187.4986      171.1369      162.7005      169.2587      179.4681      188.4727      187.0423      194.2786      189.4213      195.9630      227.5721      218.0652      215.3400        0.0000        0.0000        0.0000        0.0000        0.0000        0.0000        0.0000        0.0000        0.0000        0.0000        0.0000        0.0000        0.0000        0.0000        0.0000        0.0000        0.0000        0.0000        0.0000        0.0000        0.0000        0.0000        0.0000        0.0000        0.0000        0.0000        0.0000        0.0000        0.0000        0.0000        0.0000        0.0000        0.0000        0.0000        0.0000        0.0000        0.0000        0.0000        0.0000        0.0000        0.0000        0.0000        0.0000        0.0000        0.0000        0.0000        0.0000        0.0000        0.0000        0.0000        0.0000        0.0000        0.0000
        0.0000        0.0000        0.0000        0.0000        0.0000        0.0000        0.0000        0.0000        0.0000        0.0000        0.0000        0.0000        0.0000        0.0000        0.0000        0.0000        0.0000        0.0000        0.0000        0.0000        0.0000        0.0000        0.0000        0.0000        0.0000        0.0000        0.0000        0.0000        0.0000        0.0000        0.0000        0.0000        0.0000        0.0000        0.0000        0.0000        0.0000        0.0000        0.0000        0.0000        0.0000        0.0000        0.0000        0.0000        0.0000        0.0000       67.8535       49.2851       33.1253       43.9042       43.3165       13.9190       14.3994       18.2118       14.2106       33.8217       44.0638       47.6983       46.7628       50.4563       60.1195       50.9324       30.5809       27.7792       25.6578       26.2186       30.7810       48.5526       55.8176       61.0430       51.2535       51.6580       42.9420       36.9242       45.4908       16.5104       17.9417       20.7036       18.0592       57.5871       83.3234      112.8516      153.9800      249.9955      273.2091      313.9008      310.3961      261.1289      262.4263      266.9338      210.3998      190.4485      277.9182      202.9654      205.6284       67.3138      178.5026      146.7386       93.2250       33.2517       27.5566      106.6829       49.5776       10.0065        5.1843        4.7683        3.3295        3.1099       15.3430        5.2222        6.5462       13.9622       17.8280       23.6633       31.2194       63.1121       77.5339       89.4849      103.5447      111.0651       99.9950       88.1064       87.1361       89.6427       94.0083      115.5992      125.0402      135.7404      139.5152      132.6838      137.5429      156.2281      182.5981      209.8647      237.7517      250.0451      227.4292      233.8805      243.0683      309.7280      308.4602      297.7865      285.7400      272.3067      298.7294      350.4561      385.2411      439.5847      494.7514      580.4098      504.1637      433.4374      402.7847      388.8808      401.7205      382.5421      388.4716      348.8849      309.3890      288.6548      317.7080      388.6263      346.8610      354.1671      354.6865      358.2607      340.3483      341.4608      358.1287      332.2746      313.6656      299.0323      296.0824      298.0491      291.0285      317.8795      319.6398      299.3670      281.8918      238.1555      226.1192      227.5927      221.5235      200.1926      172.4648      167.0235      174.8828      174.3030      184.5505      169.3736      169.2683      178.8493      183.8676      208.1010      224.6350      198.6000        0.0000        0.0000        0.0000        0.0000        0.0000        0.0000        0.0000        0.0000        0.0000        0.0000        0.0000        0.0000        0.0000        0.0000        0.0000        0.0000        0.0000        0.0000        0.0000        0.0000        0.0000        0.0000        0.0000        0.0000        0.0000        0.0000        0.0000        0.0000        0.0000        0.0000        0.0000        0.0000        0.0000        0.0000        0.0000        0.0000        0.0000        0.0000        0.0000        0.0000        0.0000        0.0000        0.0000        0.0000        0.0000        0.0000        0.0000        0.0000        0.0000        0.0000        0.0000        0.0000        0.0000
        0.0000        0.0000        0.0000        0.0000        0.0000        0.0000        0.0000        0.0000        0.0000        0.0000        0.0000        0.0000        0.0000        0.0000        0.0000        0.0000        0.0000        0.0000        0.0000        0.0000        0.0000        0.0000        0.0000        0.0000        0.0000        0.0000        0.0000        0.0000        0.0000        0.0000        0.0000        0.0000        0.0000        0.0000        0.0000        0.0000        0.0000        0.0000        0.0000        0.0000        0.0000        0.0000        0.0000        0.0000        0.0000        0.0000        0.0000       43.8679       36.2609       42.7296       56.2800       23.3720       23.2692       24.1679       23.6616       54.2573       63.1564       65.0019       60.9654       60.7359       58.3746       44.8864       41.0602       41.4450       77.9673       38.2666       54.1684       76.5609       72.3801       63.0782       57.3090       58.0324       58.2730       55.0989       59.6599       24.5106       19.6627       89.6762       54.7552       93.2554      115.1837      188.5106      190.9368      254.1933      274.2080      280.0029      270.3192      239.1180      244.9628      239.7227      231.1052      239.2445      242.6186      192.3436      200.6549      129.8998      216.0015       63.7706       66.6307       47.5458       41.6813       32.0952       39.2349        7.2228        3.5277        2.0867       10.0350        4.6057        5.3188        6.4777        8.9058       17.6412       20.3338       21.6338       28.6741       50.8979       63.0076       70.4041       69.8111       78.7280       77.1531       79.7820       84.0079       86.7268      101.9949      116.4370      115.1114      119.1074      118.9557      125.3180      150.1955      185.4339      193.1320      216.8085      209.4919      225.8336      210.5753      190.7295      210.3588      237.9365      223.1285      220.1639      267.8185      275.4405      329.7421      395.5196      408.7371      419.8880      442.1386      504.5312      447.7910      421.9048      449.6024      438.8107      414.9350      404.0376      381.9663      338.1743      318.2856      281.2813      324.8032      327.1115      313.4146      321.3777      317.3087      301.3788      277.2456      263.0622      264.7874      283.4994      295.5881      323.0609      316.4805      334.7259      326.0457      306.2914      303.2617      307.2254      284.8078      242.8280      214.6520      210.1580      220.3123      200.8547      186.6208      179.6753      172.0598      180.9680      177.6393      165.1523      165.3184      170.7985      176.3617      209.8108      245.5800        0.0000        0.0000        0.0000        0.0000        0.0000        0.0000        0.0000        0.0000        0.0000        0.0000        0.0000        0.0000        0.0000        0.0000        0.0000        0.0000        0.0000        0.0000        0.0000        0.0000        0.0000        0.0000        0.0000        0.0000        0.0000        0.0000        0.0000        0.0000        0.0000        0.0000        0.0000        0.0000        0.0000        0.0000        0.0000        0.0000        0.0000        0.0000        0.0000        0.0000        0.0000        0.0000        0.0000        0.0000        0.0000        0.0000        0.0000        0.0000        0.0000        0.0000        0.0000        0.0000        0.0000        0.0000
        0.0000        0.0000        0.0000        0.0000        0.0000        0.0000        0.0000        0.0000        0.0000        0.0000        0.0000        0.0000        0.0000        0.0000        0.0000        0.0000        0.0000        0.0000        0.0000        0.0000        0.0000        0.0000        0.0000        0.0000        0.0000        0.0000        0.0000        0.0000        0.0000        0.0000        0.0000        0.0000        0.0000        0.0000        0.0000        0.0000        0.0000        0.0000        0.0000        0.0000        0.0000        0.0000        0.0000        0.0000        0.0000        0.0000        0.0000        0.0000        0.0000        0.0000       61.6532       49.9676       53.9489       58.2865       69.5419      100.3838      109.0287      115.8108      120.1685      107.9823       99.3960       97.2550      107.6640       67.6649       63.0130       62.6603        0.0000        0.0000       58.2022       54.9937       44.0975       52.3206       55.7002       54.2210       42.1326       57.0917       95.8882      118.5934       91.5980      147.5403      187.6498      198.8194      206.5696      173.3656      205.5119      239.8726      227.8354      230.4027      215.0602        0.0000        0.0000        0.0000        0.0000      203.4524      165.5096      175.1659      174.2156       44.3867        0.0000       48.4136       49.4074       30.8614       53.6078       12.6390        6.1789        5.6023       11.4001        5.6801        5.1260        7.0216       11.2339       18.2328       21.7608       26.3426       41.4084       49.1919       51.1544       62.4417       62.4526       64.8768       70.5595       72.4780       74.3639       84.2145       97.0622      101.0048      100.2626       96.4409       89.3685       98.5028      127.2276      148.2872      155.6226      164.4697      166.4050      218.1175      206.8975      204.4780      199.0414      214.3494      206.2812      261.9347      304.0212      295.9395      339.5694      335.3506      331.1021      417.2295      428.2449      421.9449      368.4732      373.7304      386.2334      369.6496      359.0773      353.4513      314.3745      299.5077      309.0201      251.8082      271.5432      263.0764      272.1460      277.9263      258.3123      244.3297      207.1075      201.6124      221.7212      252.4568      274.1605      310.5976      326.8464      325.5110      298.5347      277.3373      286.7279      285.9579      255.7325      234.6714      240.5842      233.9772      220.8911      214.6694      207.0913      195.1624      194.7754      184.2389      178.3307      191.1575      201.5101      167.0208      155.2815        0.0000        0.0000        0.0000        0.0000        0.0000        0.0000        0.0000        0.0000        0.0000        0.0000        0.0000        0.0000        0.0000        0.0000        0.0000        0.0000        0.0000        0.0000        0.0000        0.0000        0.0000        0.0000        0.0000        0.0000        0.0000        0.0000        0.0000        0.0000        0.0000        0.0000        0.0000        0.0000        0.0000        0.0000        0.0000        0.0000        0.0000        0.0000        0.0000        0.0000        0.0000        0.0000        0.0000        0.0000        0.0000        0.0000        0.0000        0.0000        0.0000        0.0000        0.0000        0.0000        0.0000        0.0000        0.0000        0.0000
        0.0000        0.0000        0.0000        0.0000        0.0000        0.0000        0.0000        0.0000        0.0000        0.0000        0.0000        0.0000        0.0000        0.0000        0.0000        0.0000        0.0000        0.0000        0.0000        0.0000        0.0000        0.0000        0.0000        0.0000        0.0000        0.0000        0.0000        0.0000        0.0000        0.0000        0.0000        0.0000        0.0000        0.0000        0.0000        0.0000        0.0000        0.0000        0.0000        0.0000        0.0000        0.0000        0.0000        0.0000        0.0000        0.0000        0.0000        0.0000        0.0000        0.0000        0.0000        0.0000        0.0000        0.0000        0.0000      121.6854      140.6733      153.7415        0.0000        0.0000        0.0000      121.8304      113.4074       72.3966       74.1568        0.0000        0.0000        0.0000        0.0000        0.0000        0.0000        0.0000       49.1787       44.9048       52.1682       79.2674       81.7110       87.8343      126.5946      165.2276      189.3621      213.4280      214.0598      190.9046      252.2877      283.0869      296.1754      246.9276        0.0000        0.0000        0.0000        0.0000        0.0000        0.0000      556.6718      136.9290        0.0000        0.0000        0.0000       85.2238       89.0667       68.0020       61.6314       13.6935        6.9899        6.5582       11.2059        5.1323        3.9444        6.2419        9.0052       12.6575       17.2237       22.2210       31.7329       43.1780       47.7430       55.8213       62.5236       69.5141       73.4313       67.2290       71.5959       80.6764       94.4146       95.5740      101.4121       87.3876       92.8294      104.5795      121.0750      158.7841      188.0077      169.2482      185.8729      217.0161      217.1741      229.2532      242.0299      235.8658      221.4387      254.5130      258.0766      223.3449      237.3893      240.5649      248.2128      308.3893      339.4487      342.4752      305.3486      283.7717      240.3740      218.3197      225.6547      239.3694      257.8376      243.3597      245.4063      214.4587      248.4743      274.4614      248.6605      228.2279      200.4997      178.8922      178.2053      201.8546      227.8310      271.3432      273.4030      274.1246      276.8972      314.0383      280.5962      286.4322      280.8875      284.7125      259.1162      264.9844      235.7883      224.7369      224.1590      212.1800      210.6390      208.8487      201.9234      180.8886      171.8959      167.6435      197.0966      206.3343      190.5580        0.0000        0.0000        0.0000        0.0000        0.0000        0.0000        0.0000        0.0000        0.0000        0.0000        0.0000        0.0000        0.0000        0.0000        0.0000        0.0000        0.0000        0.0000        0.0000        0.0000        0.0000        0.0000        0.0000        0.0000        0.0000        0.0000        0.0000        0.0000        0.0000        0.0000        0.0000        0.0000        0.0000        0.0000        0.0000        0.0000        0.0000        0.0000        0.0000        0.0000        0.0000        0.0000        0.0000        0.0000        0.0000        0.0000        0.0000        0.0000        0.0000        0.0000        0.0000        0.0000        0.0000        0.0000        0.0000        0.0000
        0.0000        0.0000        0.0000        0.0000        0.0000        0.0000        0.0000        0.0000        0.0000        0.0000        0.0000        0.0000        0.0000        0.0000        0.0000        0.0000        0.0000        0.0000        0.0000        0.0000        0.0000        0.0000        0.0000        0.0000        0.0000        0.0000        0.0000        0.0000        0.0000        0.0000        0.0000        0.0000        0.0000        0.0000        0.0000        0.0000        0.0000        0.0000        0.0000        0.0000        0.0000        0.0000        0.0000        0.0000        0.0000        0.0000        0.0000        0.0000        0.0000        0.0000        0.0000        0.0000        0.0000        0.0000        0.0000        0.0000        0.0000        0.0000        0.0000        0.0000        0.0000      146.1969      134.5252      104.6615       78.7996        0.0000        0.0000        0.0000        0.0000        0.0000        0.0000        0.0000        0.0000       58.5939       69.7368       85.5449       91.5405      100.1156      115.3813      182.1160      227.4104      218.7203      252.4808      252.0082      256.4229        0.0000        0.0000        0.0000        0.0000        0.0000        0.0000        0.0000        0.0000        0.0000        0.0000        0.0000        0.0000        0.0000        0.0000        0.0000      123.0963      100.2271       68.9275       25.7159       13.5940       16.0598       13.0444       11.1342       12.7769       11.0950        8.1922       14.7488       17.4002       22.8536       26.1867       46.5597       59.9068       59.1549       65.1521       71.1624       71.2875       68.1885       67.3508       81.2421      104.0533      104.7079      106.9498       87.4485       91.7612      112.8256      126.2884      168.7172      192.8577      194.3008      234.0229      275.9596      269.2990      287.9510      259.4059      260.6487      263.9977      251.2707      240.8478      240.2130      238.6829      228.6026      248.2119      298.0386      290.7930      283.5475      257.5672      211.2659      193.0230      212.3616      208.2126      238.1123      237.6688      244.4755      237.7493      205.2553      217.8346      213.6123      200.4486      210.8477      185.5482      185.2166      180.2205      193.5932      250.8568      222.9436      230.1059      210.3997      231.8562      260.8724      283.8702      321.3547      299.1882      300.1467      279.3820      261.5762      245.3842      235.3523      235.3870      232.8408      222.8328      217.6087      212.6647      174.2888      162.7448      164.4327      210.5922      168.0087        0.0000        0.0000        0.0000        0.0000        0.0000        0.0000        0.0000        0.0000        0.0000        0.0000        0.0000        0.0000        0.0000        0.0000        0.0000        0.0000        0.0000        0.0000        0.0000        0.0000        0.0000        0.0000        0.0000        0.0000        0.0000        0.0000        0.0000        0.0000        0.0000        0.0000        0.0000        0.0000        0.0000        0.0000        0.0000        0.0000        0.0000        0.0000        0.0000        0.0000        0.0000        0.0000        0.0000        0.0000        0.0000        0.0000        0.0000        0.0000        0.0000        0.0000        0.0000        0.0000        0.0000        0.0000        0.0000        0.0000        0.0000
        0.0000        0.0000        0.0000        0.0000        0.0000        0.0000        0.0000        0.0000        0.0000        0.0000        0.0000        0.0000        0.0000        0.0000        0.0000        0.0000        0.0000        0.0000        0.0000        0.0000        0.0000        0.0000        0.0000        0.0000        0.0000        0.0000        0.0000        0.0000        0.0000        0.0000        0.0000        0.0000        0.0000        0.0000        0.0000        0.0000        0.0000        0.0000        0.0000        0.0000        0.0000        0.0000        0.0000        0.0000        0.0000        0.0000        0.0000        0.0000        0.0000        0.0000        0.0000        0.0000        0.0000        0.0000        0.0000        0.0000        0.0000        0.0000        0.0000        0.0000        0.0000        0.0000      157.1120      156.2126        0.0000        0.0000        0.0000        0.0000        0.0000        0.0000        0.0000        0.0000        0.0000        0.0000       85.5653       95.1432       96.8617      110.2810      136.4494      202.8245      222.8842      246.4640      255.8308      225.4080        0.0000        0.0000        0.0000        0.0000        0.0000        0.0000        0.0000        0.0000        0.0000        0.0000        0.0000        0.0000        0.0000        0.0000        0.0000        0.0000        0.0000      145.3920      149.9530       38.7445       28.8054       29.8086       11.8353       24.9175       12.1817       11.2437       24.0860       18.8863       17.4494       24.7430       27.8257       39.7827       46.0214       53.4264       60.0894       75.8034       67.1962       64.6607       66.1251       84.5992      112.9290      115.6755      118.7802      112.0528      117.1616      129.8117      153.6692      212.5937      258.4028      230.5867      232.9205      281.5105      281.6604      278.7255      274.7935      260.1429      257.5166      256.7689      272.4437      299.0663      254.5279      246.6335      259.1596      293.6954      283.9450      230.4927      224.8390      207.8935      201.2533      184.7478      173.5914      199.0933      255.0273      249.1482      245.9609      235.7915      229.5819      234.8513      216.4320      192.1544      188.0808      199.1897      200.5092      213.9440      207.1056      188.6888      197.0593      199.2460      224.7583      243.9221      250.6875      248.0306      251.1208      255.3771      281.1900      265.6470      243.1864      238.7876      246.1657      248.7361      244.3391      228.0064      204.8731      167.3790      152.9706      166.4826      167.9962        0.0000        0.0000        0.0000        0.0000        0.0000        0.0000        0.0000        0.0000        0.0000        0.0000        0.0000        0.0000        0.0000        0.0000        0.0000        0.0000        0.0000        0.0000        0.0000        0.0000        0.0000        0.0000        0.0000        0.0000        0.0000        0.0000        0.0000        0.0000        0.0000        0.0000        0.0000        0.0000        0.0000        0.0000        0.0000        0.0000        0.0000        0.0000        0.0000        0.0000        0.0000        0.0000        0.0000        0.0000        0.0000        0.0000        0.0000        0.0000        0.0000        0.0000        0.0000        0.0000        0.0000        0.0000        0.0000        0.0000        0.0000        0.0000
        0.0000        0.0000        0.0000        0.0000        0.0000        0.0000        0.0000        0.0000        0.0000        0.0000        0.0000        0.0000        0.0000        0.0000        0.0000        0.0000        0.0000        0.0000        0.0000        0.0000        0.0000        0.0000        0.0000        0.0000        0.0000        0.0000        0.0000        0.0000        0.0000        0.0000        0.0000        0.0000        0.0000        0.0000        0.0000        0.0000        0.0000        0.0000        0.0000        0.0000        0.0000        0.0000        0.0000        0.0000        0.0000        0.0000        0.0000        0.0000        0.0000        0.0000        0.0000        0.0000        0.0000        0.0000        0.0000        0.0000        0.0000        0.0000        0.0000        0.0000        0.0000        0.0000        0.0000        0.0000        0.0000        0.0000        0.0000        0.0000        0.0000        0.0000        0.0000        0.0000        0.0000        0.0000      143.9554      115.3305       97.6718      111.9468      116.8940      146.4139      168.8963      146.6160      153.3505        0.0000        0.0000        0.0000        0.0000        0.0000        0.0000        0.0000        0.0000        0.0000        0.0000        0.0000        0.0000        0.0000        0.0000        0.0000        0.0000        0.0000        0.0000       97.4067      114.1790       60.1474       28.4115       22.6924       24.1753       15.8956       13.0134       12.3283       25.0043       18.9247       21.1117       18.1446       20.6225       29.1042       32.2359       31.9802       33.3697       41.2816       45.5968       48.4459       58.7607       93.6534      125.1082      137.7911      141.7892      150.6404      144.2844      174.5512      203.7163      234.3397      231.8762      242.1261      234.6160      275.1378      270.1857      261.5871      259.7121      276.0070      268.1128      248.9749      302.9968      244.1667      238.4201      233.2609      234.0045      224.3599      221.1743      202.9212      219.0829      196.2451      173.2861      166.8414      165.0864      181.8859      213.6564      197.8507      206.6344      249.8114      279.6523      244.3766      256.5459      211.9462      159.5630      190.7982      187.2110      198.2530      192.7455      197.1430      201.8957      223.9312      249.1729      248.8598      264.0597      231.8982      226.1999      229.7964      257.6700      270.2669      260.4722      248.5711      247.3353      254.4369      254.6398      234.8316      207.6198      162.2132      163.1504      194.9579      202.5341        0.0000        0.0000        0.0000        0.0000        0.0000        0.0000        0.0000        0.0000        0.0000        0.0000        0.0000        0.0000        0.0000        0.0000        0.0000        0.0000        0.0000        0.0000        0.0000        0.0000        0.0000        0.0000        0.0000        0.0000        0.0000        0.0000        0.0000        0.0000        0.0000        0.0000        0.0000        0.0000        0.0000        0.0000        0.0000        0.0000        0.0000        0.0000        0.0000        0.0000        0.0000        0.0000        0.0000        0.0000        0.0000        0.0000        0.0000        0.0000        0.0000        0.0000        0.0000        0.0000        0.0000        0.0000        0.0000        0.0000        0.0000        0.0000
        0.0000        0.0000        0.0000        0.0000        0.0000        0.0000        0.0000        0.0000        0.0000        0.0000        0.0000        0.0000        0.0000        0.0000        0.0000        0.0000        0.0000        0.0000        0.0000        0.0000        0.0000        0.0000        0.0000        0.0000        0.0000        0.0000        0.0000        0.0000        0.0000        0.0000        0.0000        0.0000        0.0000        0.0000        0.0000        0.0000        0.0000        0.0000        0.0000        0.0000        0.0000        0.0000        0.0000        0.0000        0.0000        0.0000        0.0000        0.0000        0.0000        0.0000        0.0000        0.0000        0.0000        0.0000        0.0000        0.0000        0.0000        0.0000        0.0000        0.0000        0.0000        0.0000        0.0000        0.0000        0.0000        0.0000        0.0000        0.0000        0.0000        0.0000        0.0000        0.0000        0.0000        0.0000        0.0000        0.0000        0.0000        0.0000        0.0000        0.0000        0.0000        0.0000        0.0000        0.0000        0.0000        0.0000        0.0000        0.0000        0.0000        0.0000        0.0000        0.0000        0.0000        0.0000        0.0000        0.0000        0.0000        0.0000        0.0000        0.0000        0.0000       70.5981       59.9963       43.0421       27.4234       28.9175       31.3834       26.6980       17.0922       14.3141       11.3597       11.0471       14.0087        8.6380       12.3057       19.1384       23.9907       23.2297       23.6789       31.0307       37.7017       46.3111       61.4623      118.2157      148.1436      145.3800      157.2697      170.4390      197.6235      227.0896      265.1803      269.8295      267.9930      278.6472      272.5879      317.6920      298.5629      277.6691      284.0049      317.7747      279.7910      297.6676      333.1245      251.7123      252.2254      248.7356      237.0979      226.4416      240.1683      216.8061      213.2851      190.2598      162.4833      154.3212      170.1597      176.4971      201.7639      220.2715      227.4051      272.9289      246.4655      243.3255      215.4421      196.9078      167.2452      202.3253      211.2888      195.2704      209.4155      201.2943      219.5481      258.5331      253.9014      268.2592      310.2731      256.5619      233.4910      237.0124      257.1008      265.1051      254.5558      215.2531      223.3143      241.1750      258.4441      247.9561      220.6849      175.2162      172.8326      227.2264        0.0000        0.0000        0.0000        0.0000        0.0000        0.0000        0.0000        0.0000        0.0000        0.0000        0.0000        0.0000        0.0000        0.0000        0.0000        0.0000        0.0000        0.0000        0.0000        0.0000        0.0000        0.0000        0.0000        0.0000        0.0000        0.0000        0.0000        0.0000        0.0000        0.0000        0.0000        0.0000        0.0000        0.0000        0.0000        0.0000        0.0000        0.0000        0.0000        0.0000        0.0000        0.0000        0.0000        0.0000        0.0000        0.0000        0.0000        0.0000        0.0000        0.0000        0.0000        0.0000        0.0000        0.0000        0.0000        0.0000        0.0000        0.0000        0.0000
        0.0000        0.0000        0.0000        0.0000        0.0000        0.0000        0.0000        0.0000        0.0000        0.0000        0.0000        0.0000        0.0000        0.0000        0.0000        0.0000        0.0000        0.0000        0.0000        0.0000        0.0000        0.0000        0.0000        0.0000        0.0000        0.0000        0.0000        0.0000        0.0000        0.0000        0.0000        0.0000        0.0000        0.0000        0.0000        0.0000        0.0000        0.0000        0.0000        0.0000        0.0000        0.0000        0.0000        0.0000        0.0000        0.0000        0.0000        0.0000        0.0000        0.0000        0.0000        0.0000        0.0000        0.0000        0.0000        0.0000        0.0000        0.0000        0.0000        0.0000        0.0000        0.0000        0.0000        0.0000        0.0000        0.0000        0.0000        0.0000        0.0000        0.0000        0.0000        0.0000        0.0000        0.0000        0.0000        0.0000        0.0000        0.0000        0.0000        0.0000        0.0000        0.0000        0.0000        0.0000        0.0000        0.0000        0.0000        0.0000        0.0000        0.0000        0.0000        0.0000        0.0000        0.0000        0.0000        0.0000        0.0000        0.0000        0.0000        0.0000        0.0000       41.4391       31.5223       34.7690       30.9227       33.7588       29.0665       22.2558       18.3602       19.4842       13.8929       10.6523        9.2333        8.4967        9.9967       17.5437       24.5478       25.1222       24.7714       31.0469       37.6399       54.8180       69.2964      105.5278      128.4591      150.4010      168.0653      197.2791      222.5677      251.7398      245.8441      258.2307      263.1965      272.6554      271.9779      289.5804      274.9829      255.2064      263.4418      283.7629      278.0241      308.9890      303.3506      243.1948      243.0330      255.1174      225.4911      211.6829      217.0159      201.7939      180.6317      171.6170      157.4902      172.3512      190.2213      192.5231      180.5440      214.7606      197.0130      243.8853      228.6264      202.9693      205.5764      195.2358      163.4706      207.2430      209.2413      182.8491      206.4714      189.5854      209.2994      239.3962      253.9653      272.8353      298.3961      258.6624      241.2705      246.9282      230.3186      248.8463      221.7848      233.3781      234.3906      259.6348      270.4756      272.0630      248.0651      202.2319      247.7527      242.4881        0.0000        0.0000        0.0000        0.0000        0.0000        0.0000        0.0000        0.0000        0.0000        0.0000        0.0000        0.0000        0.0000        0.0000        0.0000        0.0000        0.0000        0.0000        0.0000        0.0000        0.0000        0.0000        0.0000        0.0000        0.0000        0.0000        0.0000        0.0000        0.0000        0.0000        0.0000        0.0000        0.0000        0.0000        0.0000        0.0000        0.0000        0.0000        0.0000        0.0000        0.0000        0.0000        0.0000        0.0000        0.0000        0.0000        0.0000        0.0000        0.0000        0.0000        0.0000        0.0000        0.0000        0.0000        0.0000        0.0000        0.0000        0.0000        0.0000
        0.0000        0.0000        0.0000        0.0000        0.0000        0.0000        0.0000        0.0000        0.0000        0.0000        0.0000        0.0000        0.0000        0.0000        0.0000        0.0000        0.0000        0.0000        0.0000        0.0000        0.0000        0.0000        0.0000        0.0000        0.0000        0.0000        0.0000        0.0000        0.0000        0.0000        0.0000        0.0000        0.0000        0.0000        0.0000        0.0000        0.0000        0.0000        0.0000        0.0000        0.0000        0.0000        0.0000        0.0000        0.0000        0.0000        0.0000        0.0000        0.0000        0.0000        0.0000        0.0000        0.0000        0.0000        0.0000        0.0000        0.0000        0.0000        0.0000        0.0000        0.0000        0.0000        0.0000        0.0000        0.0000        0.0000        0.0000        0.0000        0.0000        0.0000        0.0000        0.0000        0.0000        0.0000        0.0000        0.0000        0.0000        0.0000        0.0000        0.0000        0.0000        0.0000        0.0000        0.0000        0.0000        0.0000        0.0000        0.0000        0.0000        0.0000        0.0000        0.0000        0.0000        0.0000        0.0000        0.0000        0.0000        0.0000        0.0000        0.0000       57.1581       48.0958       44.2724       40.3471       35.9772       40.1151       41.0836       24.5513       24.6757       25.8543       18.2590       13.5601       12.7502       10.5368       13.8436       21.3944       28.0669       29.9663       32.8780       40.6575       43.4343       54.4059       72.2351      139.4426      152.4245      162.1129      196.7678      226.9514      254.3233      316.2095      285.6709      267.6422      264.4238      263.4221      249.8521      282.4172      276.8860      267.0320      268.9003      286.8387      344.7398      327.8162      295.6766      242.5077      235.5589      239.4008      237.2368      229.0167      218.0400      198.8180      193.1845      183.9257      169.8737      184.9345      188.7619      190.3921      214.2824      188.1151      197.9778      205.8225      184.6747      208.0405      231.8633      183.5620      164.9206      186.3868      199.1637      209.6262      224.2729      256.0157      232.9000      252.2555      268.8408      286.2320      297.4968      271.6989      240.9188      223.9807      219.1674      251.8040      231.3212      222.4851      242.5860      251.8207      249.9818      234.8508      228.0788      250.9607        0.0000        0.0000        0.0000        0.0000        0.0000        0.0000        0.0000        0.0000        0.0000        0.0000        0.0000        0.0000        0.0000      142.2000        0.0000        0.0000        0.0000      157.3800        0.0000        0.0000        0.0000        0.0000        0.0000        0.0000        0.0000        0.0000        0.0000        0.0000        0.0000        0.0000        0.0000        0.0000        0.0000        0.0000        0.0000        0.0000        0.0000        0.0000        0.0000        0.0000        0.0000        0.0000        0.0000        0.0000        0.0000        0.0000        0.0000        0.0000        0.0000        0.0000        0.0000        0.0000        0.0000        0.0000        0.0000        0.0000        0.0000        0.0000        0.0000        0.0000        0.0000
        0.0000        0.0000        0.0000        0.0000        0.0000        0.0000        0.0000        0.0000        0.0000        0.0000        0.0000        0.0000        0.0000        0.0000        0.0000        0.0000        0.0000        0.0000        0.0000        0.0000        0.0000        0.0000        0.0000        0.0000        0.0000        0.0000        0.0000        0.0000        0.0000        0.0000        0.0000        0.0000        0.0000        0.0000        0.0000        0.0000        0.0000        0.0000        0.0000        0.0000        0.0000        0.0000        0.0000        0.0000        0.0000        0.0000        0.0000        0.0000        0.0000        0.0000        0.0000        0.0000        0.0000        0.0000        0.0000        0.0000        0.0000        0.0000        0.0000        0.0000        0.0000        0.0000        0.0000        0.0000        0.0000        0.0000        0.0000        0.0000        0.0000        0.0000        0.0000        0.0000        0.0000        0.0000        0.0000        0.0000        0.0000        0.0000        0.0000        0.0000        0.0000        0.0000        0.0000        0.0000        0.0000        0.0000        0.0000        0.0000        0.0000        0.0000        0.0000        0.0000        0.0000        0.0000        0.0000        0.0000        0.0000        0.0000        0.0000        0.0000       59.5634       41.4280       41.6752       40.3650       41.9132       42.0213       40.8926       72.8206       39.7415       29.6994       25.9794       19.5973       31.0485       27.2050       24.1301       40.4978       50.9240       52.4487       53.3281       46.6032       47.3655       62.7981       78.9911       98.3861      128.3134      192.9059      220.6476      293.4294      356.9197      317.9169      343.7457      279.7312      287.9766      246.1569      207.6298      224.4848      237.3309      246.8691      241.4572      230.9967      256.9339      244.0810      236.2713      234.4553      229.8528      233.7606      232.3506      226.0340      219.5991      214.6331      204.5885      202.0673      178.9178      186.3468      179.5684      179.9053      158.0279      163.2224      184.9960      213.6219      205.2652      221.6903      204.6043      177.3635      210.3085      207.0334      198.7535      224.8428      220.9265      224.2523      247.5277      266.5922      307.1069      323.1246      313.9369      273.6475      248.8924      239.7852      236.7640      244.6741      212.1040      227.7237      211.7243      230.5975      226.1023      179.4960      195.8896      502.1954        0.0000        0.0000        0.0000        0.0000        0.0000        0.0000        0.0000        0.0000        0.0000        0.0000        0.0000        0.0000      258.9299      287.8200      283.9500        0.0000      226.4700      267.9601        0.0000        0.0000        0.0000        0.0000        0.0000        0.0000        0.0000        0.0000        0.0000        0.0000        0.0000        0.0000        0.0000        0.0000        0.0000        0.0000        0.0000        0.0000        0.0000        0.0000        0.0000        0.0000        0.0000        0.0000        0.0000        0.0000        0.0000        0.0000        0.0000        0.0000        0.0000        0.0000        0.0000        0.0000        0.0000        0.0000        0.0000        0.0000        0.0000        0.0000        0.0000        0.0000        0.0000
        0.0000        0.0000        0.0000        0.0000        0.0000        0.0000        0.0000        0.0000        0.0000        0.0000        0.0000        0.0000        0.0000        0.0000        0.0000        0.0000        0.0000        0.0000        0.0000        0.0000        0.0000        0.0000        0.0000        0.0000        0.0000        0.0000        0.0000        0.0000        0.0000        0.0000        0.0000        0.0000        0.0000        0.0000        0.0000        0.0000        0.0000        0.0000        0.0000        0.0000        0.0000        0.0000        0.0000        0.0000        0.0000        0.0000        0.0000        0.0000        0.0000        0.0000        0.0000        0.0000        0.0000        0.0000        0.0000        0.0000        0.0000        0.0000        0.0000        0.0000        0.0000        0.0000        0.0000        0.0000        0.0000        0.0000        0.0000        0.0000        0.0000        0.0000        0.0000        0.0000        0.0000        0.0000        0.0000        0.0000        0.0000        0.0000        0.0000        0.0000        0.0000        0.0000        0.0000        0.0000        0.0000        0.0000        0.0000        0.0000        0.0000        0.0000        0.0000        0.0000        0.0000        0.0000        0.0000        0.0000        0.0000        0.0000        0.0000       77.0851       48.4358       49.3250       51.7037       42.7300       44.2785       43.8987       49.6563       84.5272       48.8780       43.0046       37.5117       29.9562       30.7953       25.7975       32.0921       54.1258       67.5590       58.7793       61.2155       52.1447       53.7019       72.1543       88.6075      106.2480      111.3122      145.1579      201.0018      243.3935      261.1792      303.9702      345.0782      267.8687      238.2044      217.3303      208.9980      220.9538      255.4863      247.1999      225.8596      235.3492      256.4801      248.9173      238.6681      238.9668      237.6159      242.0519      236.4388      226.8226      228.2278      221.5679      209.8542      188.9880      180.2225      190.0918      157.9953      170.7984      169.6624      174.1299      193.7235      194.0648      202.1043      185.4998      229.9745      222.5726      241.2863      216.8556      212.9693      224.3109      229.3537      236.5906      244.9861      270.7607      309.5994      318.6236      296.0986      266.2399      246.8421      252.4223      244.7462      241.5032      229.2968      234.4352      218.2327      200.0626      172.6607      158.0852      161.9537      337.4970        0.0000        0.0000        0.0000        0.0000        0.0000        0.0000      361.2854      437.3398        0.0000        0.0000        0.0000        0.0000      325.2299      331.4700        0.0000        0.0000        0.0000        0.0000        0.0000        0.0000        0.0000        0.0000        0.0000        0.0000        0.0000        0.0000        0.0000        0.0000        0.0000        0.0000        0.0000        0.0000        0.0000        0.0000        0.0000        0.0000        0.0000        0.0000        0.0000        0.0000        0.0000        0.0000        0.0000        0.0000        0.0000        0.0000        0.0000        0.0000        0.0000        0.0000        0.0000        0.0000        0.0000        0.0000        0.0000        0.0000        0.0000        0.0000        0.0000        0.0000        0.0000
        0.0000        0.0000        0.0000        0.0000        0.0000        0.0000        0.0000        0.0000        0.0000        0.0000        0.0000        0.0000        0.0000        0.0000        0.0000        0.0000        0.0000        0.0000        0.0000        0.0000        0.0000        0.0000        0.0000        0.0000        0.0000        0.0000        0.0000        0.0000        0.0000        0.0000        0.0000        0.0000        0.0000        0.0000        0.0000        0.0000        0.0000        0.0000        0.0000        0.0000        0.0000        0.0000        0.0000        0.0000        0.0000        0.0000        0.0000        0.0000        0.0000        0.0000        0.0000        0.0000        0.0000        0.0000        0.0000        0.0000        0.0000        0.0000        0.0000        0.0000        0.0000        0.0000        0.0000        0.0000        0.0000        0.0000        0.0000        0.0000        0.0000        0.0000        0.0000        0.0000        0.0000        0.0000        0.0000        0.0000        0.0000        0.0000        0.0000        0.0000        0.0000        0.0000        0.0000        0.0000        0.0000        0.0000        0.0000        0.0000        0.0000        0.0000        0.0000        0.0000        0.0000        0.0000        0.0000        0.0000        0.0000      124.8533      197.9705      124.6116       66.0795       48.5166       38.9070       49.1127       51.3143       47.3588       47.6613       45.6216       45.5266       53.3418       48.6335       45.8886       38.0253       44.9083       36.0737       52.6220       64.0730       66.7162       67.4195       67.6844       66.1727       71.2508       83.4176       95.1227      112.6858      148.2756      160.3323      188.0429      209.6587      268.4165      260.2767      223.3008      251.5862      227.5861      205.6719      233.2962      248.5173      226.8681      226.7158      214.3617      224.2029      239.1380      236.6136      242.8819      237.5729      250.1093      245.7007      221.0076      223.5235      224.6287      205.3877      202.8054      186.0653      177.6812      167.2029      179.4756      191.2073      183.4650      187.9731      188.5588      197.2910      198.7427      234.8653      216.5794      217.3072      231.5902      223.8067      242.5179      249.1614      248.0251      232.4729      245.8636      260.1003      257.7451      260.7332      226.5938      229.4696      243.1635      253.4591      287.9191      283.6191      247.7233      201.5549      175.8611      160.5080      145.0644      174.4598        0.0000        0.0000        0.0000        0.0000        0.0000      261.3330      239.3648      276.6189      308.6401        0.0000        0.0000        0.0000        0.0000        0.0000        0.0000        0.0000        0.0000        0.0000        0.0000        0.0000        0.0000        0.0000        0.0000        0.0000        0.0000        0.0000        0.0000        0.0000        0.0000        0.0000        0.0000        0.0000        0.0000        0.0000        0.0000        0.0000        0.0000        0.0000        0.0000        0.0000        0.0000        0.0000        0.0000        0.0000        0.0000        0.0000        0.0000        0.0000        0.0000        0.0000        0.0000        0.0000        0.0000        0.0000        0.0000        0.0000        0.0000        0.0000        0.0000        0.0000        0.0000        0.0000
        0.0000        0.0000        0.0000        0.0000        0.0000        0.0000        0.0000        0.0000        0.0000        0.0000        0.0000        0.0000        0.0000        0.0000        0.0000        0.0000        0.0000        0.0000        0.0000        0.0000        0.0000        0.0000        0.0000        0.0000        0.0000        0.0000        0.0000        0.0000        0.0000        0.0000        0.0000        0.0000        0.0000        0.0000        0.0000        0.0000        0.0000        0.0000        0.0000        0.0000        0.0000        0.0000        0.0000        0.0000        0.0000        0.0000        0.0000        0.0000        0.0000        0.0000        0.0000        0.0000        0.0000        0.0000        0.0000        0.0000        0.0000        0.0000        0.0000        0.0000        0.0000        0.0000        0.0000        0.0000        0.0000        0.0000        0.0000        0.0000        0.0000        0.0000        0.0000        0.0000        0.0000        0.0000        0.0000        0.0000        0.0000        0.0000        0.0000        0.0000        0.0000        0.0000        0.0000        0.0000        0.0000        0.0000        0.0000        0.0000        0.0000        0.0000        0.0000        0.0000        0.0000        0.0000        0.0000        0.0000        0.0000      154.2230      223.4171       95.0969       65.5740       50.8227       52.1100       56.6413       59.1684       56.8696       56.5453       51.3562       45.3021       55.3947       58.0417       54.0346       42.7806       41.3285       48.1932       61.9031       62.0210       69.5253       72.1160       72.0522       70.6280       71.7463       81.0232       96.8180      109.0630      130.9465      141.8890      173.6099      174.8020      180.4201      239.9848      224.4268      209.9265      221.3146      212.0965      266.7068      283.5316      260.5194      240.2031      219.8266      224.3734      231.2768      231.0097      264.0717      264.7716      260.0284      265.0151      241.4666      253.9945      220.4853      194.1449      180.3924      175.7783      183.0233      197.9125      200.5335      217.9668      214.2681      204.5418      195.4888      187.6744      195.1219      188.4639      218.4851      231.8282      203.6545      210.2212      232.1698      229.7891      238.3307      267.3213      290.1696      291.2065      280.7011      245.2828      232.2035      220.8544      247.2054      271.0150      240.2467      238.8458      192.1771      187.5556      169.0366      158.5548      164.4461      204.3439        0.0000        0.0000        0.0000       57.4500      183.2795      203.4562      216.5081      229.7897      397.2900        0.0000        0.0000        0.0000        0.0000        0.0000        0.0000        0.0000        0.0000        0.0000        0.0000        0.0000        0.0000        0.0000        0.0000        0.0000        0.0000        0.0000        0.0000        0.0000        0.0000        0.0000        0.0000        0.0000        0.0000        0.0000        0.0000        0.0000        0.0000        0.0000        0.0000        0.0000        0.0000        0.0000        0.0000        0.0000        0.0000        0.0000        0.0000        0.0000        0.0000        0.0000        0.0000        0.0000        0.0000        0.0000        0.0000        0.0000        0.0000        0.0000        0.0000        0.0000        0.0000        0.0000
        0.0000        0.0000        0.0000        0.0000        0.0000        0.0000        0.0000        0.0000        0.0000        0.0000        0.0000        0.0000        0.0000        0.0000        0.0000        0.0000        0.0000        0.0000        0.0000        0.0000        0.0000        0.0000        0.0000        0.0000        0.0000        0.0000        0.0000        0.0000        0.0000        0.0000        0.0000        0.0000        0.0000        0.0000        0.0000        0.0000        0.0000        0.0000        0.0000        0.0000        0.0000        0.0000        0.0000        0.0000        0.0000        0.0000        0.0000        0.0000        0.0000        0.0000        0.0000        0.0000        0.0000        0.0000        0.0000        0.0000        0.0000        0.0000        0.0000        0.0000        0.0000        0.0000        0.0000        0.0000        0.0000        0.0000        0.0000        0.0000        0.0000        0.0000        0.0000        0.0000        0.0000        0.0000        0.0000        0.0000        0.0000        0.0000        0.0000        0.0000        0.0000        0.0000        0.0000        0.0000        0.0000        0.0000        0.0000        0.0000        0.0000        0.0000        0.0000        0.0000        0.0000        0.0000        0.0000        0.0000      132.6366      157.1141      133.7280       80.6634       72.4642       65.7520       63.7606       65.2046       66.0471       64.6668       61.4933       62.5197       57.2936       62.0715       63.6702       63.1875       52.1583       48.2072       58.2441       67.3330       69.4033      116.3529       94.8308       68.4657       74.7608       72.7707       83.2609      100.9383      103.2641      143.5718      136.6681      182.5415      217.7043      180.3827      220.2114      211.0884      204.1502      234.2008      248.3143      265.6389      224.3971      234.7831      234.8759      220.8855      212.0194      226.7379      232.9828      232.8744      230.0299      225.0218      234.3231      255.9927      244.4687      219.8347      207.8823      201.5025      179.7117      182.4840      193.0468      218.0670      235.5479      261.2662      226.0827      232.4412      247.0479      238.2885      228.6270      214.6656      211.8174      212.0408      224.5256      244.2273      245.1757      248.9838      273.1622      304.3943      321.4838      313.4811      269.6245      259.6180      257.9894      242.6602      216.6801      200.1684      193.7903      184.6596      164.8150      255.7299      190.7349      216.7513        0.0000        0.0000        0.0000        0.0000      172.1461      165.7751      159.8861      174.7638      226.9883      324.3899        0.0000        0.0000        0.0000        0.0000        0.0000        0.0000        0.0000        0.0000        0.0000        0.0000        0.0000        0.0000        0.0000        0.0000        0.0000        0.0000        0.0000        0.0000        0.0000        0.0000        0.0000        0.0000        0.0000        0.0000        0.0000        0.0000        0.0000        0.0000        0.0000        0.0000        0.0000        0.0000        0.0000        0.0000        0.0000        0.0000        0.0000        0.0000        0.0000        0.0000        0.0000        0.0000        0.0000        0.0000        0.0000        0.0000        0.0000        0.0000        0.0000        0.0000        0.0000        0.0000        0.0000
        0.0000        0.0000        0.0000        0.0000        0.0000        0.0000        0.0000        0.0000        0.0000        0.0000        0.0000        0.0000        0.0000        0.0000        0.0000        0.0000        0.0000        0.0000        0.0000        0.0000        0.0000        0.0000        0.0000        0.0000        0.0000        0.0000        0.0000        0.0000        0.0000        0.0000        0.0000        0.0000        0.0000        0.0000        0.0000        0.0000        0.0000        0.0000        0.0000        0.0000        0.0000        0.0000        0.0000        0.0000        0.0000        0.0000        0.0000        0.0000        0.0000        0.0000        0.0000        0.0000        0.0000        0.0000        0.0000        0.0000        0.0000        0.0000        0.0000        0.0000        0.0000        0.0000        0.0000        0.0000        0.0000        0.0000        0.0000        0.0000        0.0000        0.0000        0.0000        0.0000        0.0000        0.0000        0.0000        0.0000        0.0000        0.0000        0.0000        0.0000        0.0000        0.0000        0.0000        0.0000        0.0000        0.0000        0.0000        0.0000        0.0000        0.0000        0.0000        0.0000        0.0000        0.0000        0.0000        0.0000      134.0306      152.4794      118.7436       85.0660       87.5523       86.1319       84.5726       72.7079       77.8377       78.7026       72.5567       69.0707       64.3031       69.2027       69.2577       64.0030       54.9855       57.7731       60.2710       67.7681       71.5902       93.7503       97.2824       71.6118       71.3315       77.5494       92.8712      136.9946      148.1783      135.5047      131.6024      153.4250      175.5266      168.9979      171.4148      198.2491      211.2794      259.5507      233.7519      217.9486      217.2147      242.6486      261.7181      260.8479      239.4348      226.9949      224.0941      224.6752      229.0091      247.6632      250.2829      266.3198      259.3987      227.3566      200.9853      193.2252      196.4758      192.1313      188.1261      212.9874      212.6856      225.9434      220.4706      219.4367      236.6507      261.8430      268.1707      241.3248      228.8001      219.1595      233.6107      247.8592      258.6694      271.6035      294.0538      316.8589      339.2409      338.2457      300.9824      300.4834      281.1708      260.9984      219.9746      192.2284      172.9692      154.6445      173.5085        0.0000        0.0000        0.0000        0.0000        0.0000        0.0000      175.9367      170.1744      166.2440      159.4814      164.6355      206.5635        0.0000        0.0000        0.0000        0.0000        0.0000        0.0000        0.0000        0.0000        0.0000        0.0000        0.0000        0.0000        0.0000        0.0000        0.0000        0.0000        0.0000        0.0000        0.0000        0.0000        0.0000        0.0000        0.0000        0.0000        0.0000        0.0000        0.0000        0.0000        0.0000        0.0000        0.0000        0.0000        0.0000        0.0000        0.0000        0.0000        0.0000        0.0000        0.0000        0.0000        0.0000        0.0000        0.0000        0.0000        0.0000        0.0000        0.0000        0.0000        0.0000        0.0000        0.0000        0.0000        0.0000        0.0000
        0.0000        0.0000        0.0000        0.0000        0.0000        0.0000        0.0000        0.0000        0.0000        0.0000        0.0000        0.0000        0.0000        0.0000        0.0000        0.0000        0.0000        0.0000        0.0000        0.0000        0.0000        0.0000        0.0000        0.0000        0.0000        0.0000        0.0000        0.0000        0.0000        0.0000        0.0000        0.0000        0.0000        0.0000        0.0000        0.0000        0.0000        0.0000        0.0000        0.0000        0.0000        0.0000        0.0000        0.0000        0.0000        0.0000        0.0000        0.0000        0.0000        0.0000        0.0000        0.0000        0.0000        0.0000        0.0000        0.0000        0.0000        0.0000        0.0000        0.0000        0.0000        0.0000        0.0000        0.0000        0.0000        0.0000        0.0000        0.0000        0.0000        0.0000        0.0000        0.0000        0.0000        0.0000        0.0000        0.0000        0.0000        0.0000        0.0000        0.0000        0.0000        0.0000        0.0000        0.0000        0.0000        0.0000        0.0000        0.0000        0.0000        0.0000        0.0000        0.0000        0.0000        0.0000        0.0000        0.0000      134.1076      121.5299      105.3301       92.8560      100.9386       94.1350       88.3388       83.9027       86.8554       85.3859       76.0992       77.3486       83.6553       82.1761       75.2981       65.9180       67.6433       64.9640       66.1116       77.1989       83.2864       80.2799       85.9785       63.7785       69.2304       81.1472       96.0024      111.7034      133.6061      136.5529      159.6675      129.3031      119.8715      128.2686      142.2396      177.8398      215.2477      279.6197      259.6103      228.2980      265.2869      270.4380      287.9879      255.6101      237.9962      222.5891      242.5602      244.7144      251.1895      286.8385      280.1017      258.9839      242.3982      248.6057      228.8732      221.2721      226.7627      203.7206      213.5628      228.7292      255.1815      269.3098      271.5387      270.7193      279.6087      314.1283      288.7474      261.6875      247.9918      241.2159      244.1485      262.6291      283.3408      304.3691      344.5453      347.1433      332.3856      345.8911      321.5278      291.7369      249.3781      229.5027      200.7662      231.2570      200.3550      159.2232        0.0000        0.0000        0.0000        0.0000        0.0000        0.0000      198.6617      181.8937      187.8564      191.6888      175.8674      170.4180      226.3121        0.0000        0.0000        0.0000        0.0000        0.0000        0.0000        0.0000        0.0000        0.0000        0.0000        0.0000        0.0000        0.0000        0.0000        0.0000        0.0000        0.0000        0.0000        0.0000        0.0000        0.0000        0.0000        0.0000        0.0000        0.0000        0.0000        0.0000        0.0000        0.0000        0.0000        0.0000        0.0000        0.0000        0.0000        0.0000        0.0000        0.0000        0.0000        0.0000        0.0000        0.0000        0.0000        0.0000        0.0000        0.0000        0.0000        0.0000        0.0000        0.0000        0.0000        0.0000        0.0000        0.0000        0.0000
        0.0000        0.0000        0.0000        0.0000        0.0000        0.0000        0.0000        0.0000        0.0000        0.0000        0.0000        0.0000        0.0000        0.0000        0.0000        0.0000        0.0000        0.0000        0.0000        0.0000        0.0000        0.0000        0.0000        0.0000        0.0000        0.0000        0.0000        0.0000        0.0000        0.0000        0.0000        0.0000        0.0000        0.0000        0.0000        0.0000        0.0000        0.0000        0.0000        0.0000        0.0000        0.0000        0.0000        0.0000        0.0000        0.0000        0.0000        0.0000        0.0000        0.0000        0.0000        0.0000        0.0000        0.0000        0.0000        0.0000        0.0000        0.0000        0.0000        0.0000        0.0000        0.0000        0.0000        0.0000        0.0000        0.0000        0.0000        0.0000        0.0000        0.0000        0.0000        0.0000        0.0000        0.0000        0.0000        0.0000        0.0000        0.0000        0.0000        0.0000        0.0000        0.0000        0.0000        0.0000        0.0000        0.0000        0.0000        0.0000        0.0000        0.0000        0.0000        0.0000        0.0000        0.0000        0.0000        0.0000        0.0000      117.2251      119.1919      105.7821      103.1325       98.6686       95.5838       92.3226       87.2448       93.1426       79.5055       90.2022      101.0416       94.1266       81.1964       74.5789       82.1489       83.2473       74.3242       82.4651       90.3662       84.9867       84.5936       71.5339       78.6957       88.8055       94.8596      109.3097      104.1304      114.0985      169.5324      156.7738      137.2700      136.2851      143.3159      194.7159      238.0857      261.0189      253.1258      244.9270      254.4718      266.6190      237.7178      228.3703      214.5943      240.6376      247.5791      246.0496      255.4354      277.3446      279.4625      261.8787      264.8117      285.7095      302.4927      289.5002      263.7863      246.5270      241.5590      270.6844      244.8490      242.9552      275.1373      269.8976      275.5608      275.2506      287.7054      274.8443      290.3924      270.7629      258.9384      311.0987      339.5072      321.0070      301.7891      317.8430      321.1232      317.8853      295.3869      258.9726      210.2350      190.2374      178.6988      196.5706      186.8486        0.0000        0.0000        0.0000        0.0000        0.0000        0.0000        0.0000      221.2296      237.0630      255.7375      248.4141      215.6243      197.9182      254.6475        0.0000        0.0000        0.0000        0.0000        0.0000        0.0000        0.0000        0.0000        0.0000        0.0000        0.0000        0.0000        0.0000        0.0000        0.0000        0.0000        0.0000        0.0000        0.0000        0.0000        0.0000        0.0000        0.0000        0.0000        0.0000        0.0000        0.0000        0.0000        0.0000        0.0000        0.0000        0.0000        0.0000        0.0000        0.0000        0.0000        0.0000        0.0000        0.0000        0.0000        0.0000        0.0000        0.0000        0.0000        0.0000        0.0000        0.0000        0.0000        0.0000        0.0000        0.0000        0.0000        0.0000        0.0000
        0.0000        0.0000        0.0000        0.0000        0.0000        0.0000        0.0000        0.0000        0.0000        0.0000        0.0000        0.0000        0.0000        0.0000        0.0000        0.0000        0.0000        0.0000        0.0000        0.0000        0.0000        0.0000        0.0000        0.0000        0.0000        0.0000        0.0000        0.0000        0.0000        0.0000        0.0000        0.0000        0.0000        0.0000        0.0000        0.0000        0.0000        0.0000        0.0000        0.0000        0.0000        0.0000        0.0000        0.0000        0.0000        0.0000        0.0000        0.0000        0.0000        0.0000        0.0000        0.0000        0.0000        0.0000        0.0000        0.0000        0.0000        0.0000        0.0000        0.0000        0.0000        0.0000        0.0000        0.0000        0.0000        0.0000        0.0000        0.0000        0.0000        0.0000        0.0000        0.0000        0.0000        0.0000        0.0000        0.0000        0.0000        0.0000        0.0000        0.0000        0.0000        0.0000        0.0000        0.0000        0.0000        0.0000        0.0000        0.0000        0.0000        0.0000        0.0000        0.0000        0.0000        0.0000        0.0000        0.0000      121.0253      101.8868      115.9246      107.9298        0.0000       99.0943      105.1580      110.0169      104.6356      106.3749       98.2022      105.3711      119.3634      106.2676       98.6381       96.9989       95.1454      109.1710       87.6898       71.7041       64.8188       61.6069       62.2577       61.6982       65.7660       77.3864      106.8799      100.2287      109.8325      122.6644      144.9737      143.3846      175.2868      180.3742      207.1931      193.0541      231.0390      251.8874      218.8886      204.2191      203.0150      215.3674      199.3059      190.7603      190.9924      209.8766      245.5223      288.4027      314.3849      306.7489      309.3498      290.2423      287.7414      318.7769      339.3166      281.2540      227.7671      237.2457      220.9096      250.4832      237.6524      256.5978      266.6938      295.5412      312.1718      289.5017      289.9969      335.9665      320.9099      328.6410      334.3257      343.6820      314.1759      309.9321      283.0375      272.2299      286.1314      265.3781      239.8585      207.7254      167.9436      150.1555      146.7400        0.0000        0.0000        0.0000        0.0000        0.0000      246.6900      163.7400        0.0000      267.9040      276.3141      292.3295      295.8835      294.4839      274.8836      261.6802        0.0000        0.0000        0.0000        0.0000        0.0000        0.0000        0.0000        0.0000        0.0000        0.0000        0.0000        0.0000        0.0000        0.0000        0.0000        0.0000        0.0000        0.0000        0.0000        0.0000        0.0000        0.0000        0.0000        0.0000        0.0000        0.0000        0.0000        0.0000        0.0000        0.0000        0.0000        0.0000        0.0000        0.0000        0.0000        0.0000        0.0000        0.0000        0.0000        0.0000        0.0000        0.0000        0.0000        0.0000        0.0000        0.0000        0.0000        0.0000        0.0000        0.0000        0.0000        0.0000        0.0000        0.0000        0.0000
        0.0000        0.0000        0.0000        0.0000        0.0000        0.0000        0.0000        0.0000        0.0000        0.0000        0.0000        0.0000        0.0000        0.0000        0.0000        0.0000        0.0000        0.0000        0.0000        0.0000        0.0000        0.0000        0.0000        0.0000        0.0000        0.0000        0.0000        0.0000        0.0000        0.0000        0.0000        0.0000        0.0000        0.0000        0.0000        0.0000        0.0000        0.0000        0.0000        0.0000        0.0000        0.0000        0.0000        0.0000        0.0000        0.0000        0.0000        0.0000        0.0000        0.0000        0.0000        0.0000        0.0000        0.0000        0.0000        0.0000        0.0000        0.0000        0.0000        0.0000        0.0000        0.0000        0.0000        0.0000        0.0000        0.0000        0.0000        0.0000        0.0000        0.0000        0.0000        0.0000        0.0000        0.0000        0.0000        0.0000        0.0000        0.0000        0.0000        0.0000        0.0000        0.0000        0.0000        0.0000        0.0000        0.0000        0.0000        0.0000        0.0000        0.0000        0.0000        0.0000        0.0000        0.0000        0.0000        0.0000        0.0000      152.7552        0.0000        0.0000        0.0000      107.5805      112.9619      118.9146      113.9678      110.6715      118.3336      118.0495      112.6581      108.8205      110.6288      111.2090       99.8275      103.4348       81.8217       66.9252       65.0442       58.0077       62.2414       62.5824       80.1952       85.2228       77.0988       95.7674      107.4821      120.1884      130.1941      140.9019      160.3451      174.5074      204.3322      213.4187      253.2743      223.9707      207.1319      202.6025      195.8436      215.0163      177.3259      178.1361      189.4051      217.2290      267.9505      309.2012      331.4581      343.6321      299.5324      304.6810      329.2918      320.2914      298.2600      239.9544      221.2675      225.6052      248.0007      243.4482      221.3676      264.1028      270.3445      294.7719      291.4951      306.4231      308.9263      338.1681      337.2507      347.8310      367.5865      378.6714      353.7923      319.4717      278.9225      224.5032      204.4622      202.5229      180.9134      164.3236      137.9724      148.9975      137.3829        0.0000        0.0000        0.0000        0.0000        0.0000      186.2100      156.1200      140.1300      289.4054      298.3022      299.3400      342.5598      333.9765      304.0929      337.4291        0.0000        0.0000        0.0000        0.0000        0.0000        0.0000        0.0000        0.0000        0.0000        0.0000        0.0000        0.0000        0.0000        0.0000        0.0000        0.0000        0.0000        0.0000        0.0000        0.0000        0.0000        0.0000        0.0000        0.0000        0.0000        0.0000        0.0000        0.0000        0.0000        0.0000        0.0000        0.0000        0.0000        0.0000        0.0000        0.0000        0.0000        0.0000        0.0000        0.0000        0.0000        0.0000        0.0000        0.0000        0.0000        0.0000        0.0000        0.0000        0.0000        0.0000        0.0000        0.0000        0.0000        0.0000        0.0000
        0.0000        0.0000        0.0000        0.0000        0.0000        0.0000        0.0000        0.0000        0.0000        0.0000        0.0000        0.0000        0.0000        0.0000        0.0000        0.0000        0.0000        0.0000        0.0000        0.0000        0.0000        0.0000        0.0000        0.0000        0.0000        0.0000        0.0000        0.0000        0.0000        0.0000        0.0000        0.0000        0.0000        0.0000        0.0000        0.0000        0.0000        0.0000        0.0000        0.0000        0.0000        0.0000        0.0000        0.0000        0.0000        0.0000        0.0000        0.0000        0.0000        0.0000        0.0000        0.0000        0.0000        0.0000        0.0000        0.0000        0.0000        0.0000        0.0000        0.0000        0.0000        0.0000        0.0000        0.0000        0.0000        0.0000        0.0000        0.0000        0.0000        0.0000        0.0000        0.0000        0.0000        0.0000        0.0000        0.0000        0.0000        0.0000        0.0000        0.0000        0.0000        0.0000        0.0000        0.0000        0.0000        0.0000        0.0000        0.0000        0.0000        0.0000        0.0000        0.0000        0.0000        0.0000        0.0000        0.0000        0.0000        0.0000        0.0000        0.0000        0.0000      122.7579      122.5533      123.1796      120.4487      127.8538      131.7811      131.1743      133.4440      128.8684      125.7007      130.6004      140.4781      138.2642      110.4224       81.6791       78.0098       75.3712       77.3120       83.0719       84.9961       96.3149       94.6401      106.5625      116.1946      132.3211      132.6509      157.2235      175.5979      173.3779      172.8212      194.1977      213.4139      204.8439      216.5778      231.5189      218.7697      215.7080      184.6763      181.7994      200.0350      215.8675      267.8998      304.5228      292.3385      330.5842      309.3550      357.1120      318.3361      342.7160      313.3789      243.1082      217.6818      230.9305      211.4758      219.5236      225.5702      235.0058      234.0139      258.7636      297.7350      317.6268      318.5518      354.0873      338.3017      337.1611      352.7275      343.0726      337.1181      332.3611      278.4351      229.3266      220.5789      185.2690      183.1260      184.8569      130.3172        0.0000        0.0000        0.0000        0.0000        0.0000        0.0000      209.5800      224.4000      209.2200      141.7200      298.7690      322.0747      355.6482      364.8939      315.6048      286.2587      327.9962        0.0000        0.0000        0.0000        0.0000        0.0000        0.0000        0.0000        0.0000        0.0000        0.0000        0.0000        0.0000        0.0000        0.0000        0.0000        0.0000        0.0000        0.0000        0.0000        0.0000        0.0000        0.0000        0.0000        0.0000        0.0000        0.0000        0.0000        0.0000        0.0000        0.0000        0.0000        0.0000        0.0000        0.0000        0.0000        0.0000        0.0000        0.0000        0.0000        0.0000        0.0000        0.0000        0.0000        0.0000        0.0000        0.0000        0.0000        0.0000        0.0000        0.0000        0.0000        0.0000        0.0000        0.0000        0.0000
        0.0000        0.0000        0.0000        0.0000        0.0000        0.0000        0.0000        0.0000        0.0000        0.0000        0.0000        0.0000        0.0000        0.0000        0.0000        0.0000        0.0000        0.0000        0.0000        0.0000        0.0000        0.0000        0.0000        0.0000        0.0000        0.0000        0.0000        0.0000        0.0000        0.0000        0.0000        0.0000        0.0000        0.0000        0.0000        0.0000        0.0000        0.0000        0.0000        0.0000        0.0000        0.0000        0.0000        0.0000        0.0000        0.0000        0.0000        0.0000        0.0000        0.0000        0.0000        0.0000        0.0000        0.0000        0.0000        0.0000        0.0000        0.0000        0.0000        0.0000        0.0000        0.0000        0.0000        0.0000        0.0000        0.0000        0.0000        0.0000        0.0000        0.0000        0.0000        0.0000        0.0000        0.0000        0.0000        0.0000        0.0000        0.0000        0.0000        0.0000        0.0000        0.0000        0.0000        0.0000        0.0000        0.0000        0.0000        0.0000        0.0000        0.0000        0.0000        0.0000        0.0000        0.0000        0.0000        0.0000        0.0000        0.0000        0.0000        0.0000        0.0000        0.0000      122.3757      152.0464      132.1512      125.7338      136.1540      152.1308      147.8667      138.5004      134.8630      145.7328      175.9694      135.3590      145.9948      107.1931      101.2280       98.9546       97.1429       96.3064      116.1862      118.5654      111.8136      130.9239      148.1194      144.5720      165.0839      223.7719      236.4199      238.8267      203.1972      197.6282      215.7484      233.9891      205.8400      177.1400      174.1157      199.3632      242.3027      203.6251      182.0270      211.2213      230.2483      288.7528      300.9343      312.7931      310.8281      343.6173      344.2049      327.9792      310.1246      242.3265      215.3879      203.8710      212.5596      260.7371      224.8593      229.6010      247.1605      252.1677      262.9995      276.8621      293.5449      321.4251      288.2352      264.2625      280.2509      274.1782      280.7431      286.9326      271.3583      249.1809      233.6608      178.6459      186.6196      177.3066      171.8517        0.0000        0.0000        0.0000        0.0000        0.0000        0.0000        0.0000      265.6800      412.1100      271.7700      332.2199      327.2552      342.7073      378.6974      309.2536      278.6870      338.9499        0.0000        0.0000        0.0000        0.0000        0.0000        0.0000        0.0000        0.0000        0.0000        0.0000        0.0000        0.0000        0.0000        0.0000        0.0000        0.0000        0.0000        0.0000        0.0000        0.0000        0.0000        0.0000        0.0000        0.0000        0.0000        0.0000        0.0000        0.0000        0.0000        0.0000        0.0000        0.0000        0.0000        0.0000        0.0000        0.0000        0.0000        0.0000        0.0000        0.0000        0.0000        0.0000        0.0000        0.0000        0.0000        0.0000        0.0000        0.0000        0.0000        0.0000        0.0000        0.0000        0.0000        0.0000        0.0000
        0.0000        0.0000        0.0000        0.0000        0.0000        0.0000        0.0000        0.0000        0.0000        0.0000        0.0000        0.0000        0.0000        0.0000        0.0000        0.0000        0.0000        0.0000        0.0000        0.0000        0.0000        0.0000        0.0000        0.0000        0.0000        0.0000        0.0000        0.0000        0.0000        0.0000        0.0000        0.0000        0.0000        0.0000        0.0000        0.0000        0.0000        0.0000        0.0000        0.0000        0.0000        0.0000        0.0000        0.0000        0.0000        0.0000        0.0000        0.0000        0.0000        0.0000        0.0000        0.0000        0.0000        0.0000        0.0000        0.0000        0.0000        0.0000        0.0000        0.0000        0.0000        0.0000        0.0000        0.0000        0.0000        0.0000        0.0000        0.0000        0.0000        0.0000        0.0000        0.0000        0.0000        0.0000        0.0000        0.0000        0.0000        0.0000        0.0000        0.0000        0.0000        0.0000        0.0000        0.0000        0.0000        0.0000        0.0000        0.0000        0.0000        0.0000        0.0000        0.0000        0.0000        0.0000        0.0000        0.0000        0.0000        0.0000        0.0000        0.0000        0.0000        0.0000        0.0000      142.2495      143.8827      130.4000      131.9740      149.2087      146.7247      144.5499      152.2132      181.3479      205.1923      185.0386      181.7443      184.2547      195.6574      176.9045      166.8771      138.8241      137.9223      125.3524      154.0715      185.2665      203.2290      203.5071      218.4057        0.0000        0.0000      224.1202      223.2136      228.4658      247.7033      240.0199      189.4174      172.7196      180.6457      221.1020      219.2472      230.1108      217.0794      285.4270      255.0944      278.0809      322.6545      305.1352      337.6912      418.3458      417.2307      321.9930      289.5260      250.9792      226.6614      219.7813      217.4615      218.4417      252.9518      248.3036      271.5847      258.8776      223.6339      225.7035      239.7446      226.1564      221.9146      204.7417      198.7029      221.6636      230.8994      221.8372      216.8637      175.4560      207.4384      170.8308        0.0000        0.0000        0.0000        0.0000        0.0000        0.0000        0.0000        0.0000        0.0000        0.0000        0.0000        0.0000        0.0000      376.7657      309.5670      341.9247      347.2995      265.4257      281.8512        0.0000        0.0000        0.0000        0.0000        0.0000        0.0000        0.0000        0.0000        0.0000        0.0000        0.0000        0.0000        0.0000        0.0000        0.0000        0.0000        0.0000        0.0000        0.0000        0.0000        0.0000        0.0000        0.0000        0.0000        0.0000        0.0000        0.0000        0.0000        0.0000        0.0000        0.0000        0.0000        0.0000        0.0000        0.0000        0.0000        0.0000        0.0000        0.0000        0.0000        0.0000        0.0000        0.0000        0.0000        0.0000        0.0000        0.0000        0.0000        0.0000        0.0000        0.0000        0.0000        0.0000        0.0000        0.0000        0.0000
        0.0000        0.0000        0.0000        0.0000        0.0000        0.0000        0.0000        0.0000        0.0000        0.0000        0.0000        0.0000        0.0000        0.0000        0.0000        0.0000        0.0000        0.0000        0.0000        0.0000        0.0000        0.0000        0.0000        0.0000        0.0000        0.0000        0.0000        0.0000        0.0000        0.0000        0.0000        0.0000        0.0000        0.0000        0.0000        0.0000        0.0000        0.0000        0.0000        0.0000        0.0000        0.0000        0.0000        0.0000        0.0000        0.0000        0.0000        0.0000        0.0000        0.0000        0.0000        0.0000        0.0000        0.0000        0.0000        0.0000        0.0000        0.0000        0.0000        0.0000        0.0000        0.0000        0.0000        0.0000        0.0000        0.0000        0.0000        0.0000        0.0000        0.0000        0.0000        0.0000        0.0000        0.0000        0.0000        0.0000        0.0000        0.0000        0.0000        0.0000        0.0000        0.0000        0.0000        0.0000        0.0000        0.0000        0.0000        0.0000        0.0000        0.0000        0.0000        0.0000        0.0000        0.0000        0.0000        0.0000        0.0000        0.0000        0.0000        0.0000        0.0000        0.0000        0.0000      141.2215      184.4378      150.5712      137.8338      146.3127      143.2725      150.1652      163.7956      207.1748      232.2674      212.5753      197.1348      217.1033      218.9302      228.6752      231.6164      194.7133      199.9973      171.9309      172.7249      231.4330      264.0961      273.4046        0.0000        0.0000        0.0000        0.0000        0.0000        0.0000      234.7189      227.1810      200.5813      211.3382      214.3007      208.8888      210.9056      224.7780      239.2818      240.8726      203.9005      248.3698      284.4497      306.1641      365.6122      408.3742      382.3533      345.7772      298.8075      233.7355      224.0927      195.9700      189.7152      207.4968      241.0448      221.0170      233.8373      233.7766      218.4646      213.1959      194.2720      183.6949      195.7091      214.1871      210.4639      249.9390      231.4816      217.7583      248.8952      250.5036        0.0000        0.0000        0.0000        0.0000        0.0000        0.0000        0.0000        0.0000        0.0000        0.0000        0.0000        0.0000        0.0000        0.0000        0.0000      430.4293      339.8465      338.3947      331.8553      299.7151      279.4948      344.3771        0.0000        0.0000        0.0000        0.0000        0.0000        0.0000        0.0000        0.0000        0.0000        0.0000        0.0000        0.0000        0.0000        0.0000        0.0000        0.0000        0.0000        0.0000        0.0000        0.0000        0.0000        0.0000        0.0000        0.0000        0.0000        0.0000        0.0000        0.0000        0.0000        0.0000        0.0000        0.0000        0.0000        0.0000        0.0000        0.0000        0.0000        0.0000        0.0000        0.0000        0.0000        0.0000        0.0000        0.0000        0.0000        0.0000        0.0000        0.0000        0.0000        0.0000        0.0000        0.0000        0.0000        0.0000        0.0000
        0.0000        0.0000        0.0000        0.0000        0.0000        0.0000        0.0000        0.0000        0.0000        0.0000        0.0000        0.0000        0.0000        0.0000        0.0000        0.0000        0.0000        0.0000        0.0000        0.0000        0.0000        0.0000        0.0000        0.0000        0.0000        0.0000        0.0000        0.0000        0.0000        0.0000        0.0000        0.0000        0.0000        0.0000        0.0000        0.0000        0.0000        0.0000        0.0000        0.0000        0.0000        0.0000        0.0000        0.0000        0.0000        0.0000        0.0000        0.0000        0.0000        0.0000        0.0000        0.0000        0.0000        0.0000        0.0000        0.0000        0.0000        0.0000        0.0000        0.0000        0.0000        0.0000        0.0000        0.0000        0.0000        0.0000        0.0000        0.0000        0.0000        0.0000        0.0000        0.0000        0.0000        0.0000        0.0000        0.0000        0.0000        0.0000        0.0000        0.0000        0.0000        0.0000        0.0000        0.0000        0.0000        0.0000        0.0000        0.0000        0.0000        0.0000        0.0000        0.0000        0.0000        0.0000        0.0000        0.0000        0.0000        0.0000        0.0000        0.0000        0.0000        0.0000        0.0000      157.7934      172.6056      171.8726      157.5656      160.0968      146.5701      150.7179      166.2560      195.1110      212.6593      209.8128      217.6314      224.3713      232.9959        0.0000      261.3692      252.2627        0.0000        0.0000      185.8989      252.8402        0.0000        0.0000        0.0000        0.0000        0.0000        0.0000        0.0000        0.0000      236.2537      211.8336      211.5053      244.7141      219.4108      231.8890      229.1486      251.4432      195.2236      196.3869      212.1162      247.1507      277.8169      279.3747      330.7643      389.4615      382.8513      341.5906      290.1236      259.3400      246.8448      233.0072      208.0572      227.1567      221.7641      204.2348      204.3383      219.7839      217.2424      195.5148      194.0972      198.3447      231.9132      261.4515      255.3272        0.0000        0.0000        0.0000        0.0000        0.0000        0.0000        0.0000        0.0000        0.0000        0.0000        0.0000        0.0000        0.0000        0.0000        0.0000        0.0000        0.0000        0.0000        0.0000        0.0000      444.1331      401.6903      318.2090      308.0403      297.0179        0.0000        0.0000        0.0000        0.0000        0.0000        0.0000        0.0000        0.0000        0.0000        0.0000        0.0000        0.0000        0.0000        0.0000        0.0000        0.0000        0.0000        0.0000        0.0000        0.0000        0.0000        0.0000        0.0000        0.0000        0.0000        0.0000        0.0000        0.0000        0.0000        0.0000        0.0000        0.0000        0.0000        0.0000        0.0000        0.0000        0.0000        0.0000        0.0000        0.0000        0.0000        0.0000        0.0000        0.0000        0.0000        0.0000        0.0000        0.0000        0.0000        0.0000        0.0000        0.0000        0.0000        0.0000        0.0000        0.0000        0.0000
        0.0000        0.0000        0.0000        0.0000        0.0000        0.0000        0.0000        0.0000        0.0000        0.0000        0.0000        0.0000        0.0000        0.0000        0.0000        0.0000        0.0000        0.0000        0.0000        0.0000        0.0000        0.0000        0.0000        0.0000        0.0000        0.0000        0.0000        0.0000        0.0000        0.0000        0.0000        0.0000        0.0000        0.0000        0.0000        0.0000        0.0000        0.0000        0.0000        0.0000        0.0000        0.0000        0.0000        0.0000        0.0000        0.0000        0.0000        0.0000        0.0000        0.0000        0.0000        0.0000        0.0000        0.0000        0.0000        0.0000        0.0000        0.0000        0.0000        0.0000        0.0000        0.0000        0.0000        0.0000        0.0000        0.0000        0.0000        0.0000        0.0000        0.0000        0.0000        0.0000        0.0000        0.0000        0.0000        0.0000        0.0000        0.0000        0.0000        0.0000        0.0000        0.0000        0.0000        0.0000        0.0000        0.0000        0.0000        0.0000        0.0000        0.0000        0.0000        0.0000        0.0000        0.0000        0.0000        0.0000        0.0000        0.0000        0.0000        0.0000        0.0000        0.0000        0.0000      163.5552      170.6588      163.3381      152.3516      152.1259      148.8248      156.0416      158.6536      184.4885      196.6275      202.2924        0.0000        0.0000        0.0000        0.0000        0.0000        0.0000        0.0000        0.0000        0.0000        0.0000        0.0000        0.0000        0.0000        0.0000        0.0000        0.0000        0.0000        0.0000        0.0000      254.1451      262.8306      247.1721      239.4805      243.3847      253.3763      273.2838      235.7561      238.9229      239.3340      321.6310      337.8966      312.8460      324.4041      369.7060      342.0791      314.1894      264.6152      227.5894      208.0821      218.2658      209.8202      193.6469      196.7997      196.6007      191.8421      197.0585      189.5497      193.3887      199.7865      211.2680      237.2018      310.4021        0.0000        0.0000        0.0000        0.0000        0.0000        0.0000        0.0000        0.0000        0.0000        0.0000        0.0000        0.0000        0.0000        0.0000        0.0000        0.0000        0.0000        0.0000        0.0000        0.0000        0.0000        0.0000      477.9457      399.8747      353.8426        0.0000      337.7709      310.5831        0.0000        0.0000        0.0000        0.0000        0.0000        0.0000        0.0000        0.0000        0.0000        0.0000        0.0000        0.0000        0.0000        0.0000        0.0000        0.0000        0.0000        0.0000        0.0000        0.0000        0.0000        0.0000        0.0000        0.0000        0.0000        0.0000        0.0000        0.0000        0.0000        0.0000        0.0000        0.0000        0.0000        0.0000        0.0000        0.0000        0.0000        0.0000        0.0000        0.0000        0.0000        0.0000        0.0000        0.0000        0.0000        0.0000        0.0000        0.0000        0.0000        0.0000        0.0000        0.0000        0.0000        0.0000        0.0000
        0.0000        0.0000        0.0000        0.0000        0.0000        0.0000        0.0000        0.0000        0.0000        0.0000        0.0000        0.0000        0.0000        0.0000        0.0000        0.0000        0.0000        0.0000        0.0000        0.0000        0.0000        0.0000        0.0000        0.0000        0.0000        0.0000        0.0000        0.0000        0.0000        0.0000        0.0000        0.0000        0.0000        0.0000        0.0000        0.0000        0.0000        0.0000        0.0000        0.0000        0.0000        0.0000        0.0000        0.0000        0.0000        0.0000        0.0000        0.0000        0.0000        0.0000        0.0000        0.0000        0.0000        0.0000        0.0000        0.0000        0.0000        0.0000        0.0000        0.0000        0.0000        0.0000        0.0000        0.0000        0.0000        0.0000        0.0000        0.0000        0.0000        0.0000        0.0000        0.0000        0.0000        0.0000        0.0000        0.0000        0.0000        0.0000        0.0000        0.0000        0.0000        0.0000        0.0000        0.0000        0.0000        0.0000        0.0000        0.0000        0.0000        0.0000        0.0000        0.0000        0.0000        0.0000        0.0000        0.0000        0.0000        0.0000        0.0000        0.0000        0.0000        0.0000        0.0000        0.0000        0.0000      164.2520      167.5544      151.3207      156.6577      162.1547      161.2113      180.7596      189.8691      203.9666      207.0588        0.0000        0.0000        0.0000        0.0000        0.0000        0.0000        0.0000        0.0000        0.0000        0.0000        0.0000        0.0000        0.0000        0.0000        0.0000        0.0000        0.0000        0.0000      273.1132      287.8006      295.8945      305.5555      310.9760      310.6389      370.1575      321.2375      341.0243      328.1013      329.1277      395.2578      403.0566      349.9780      373.8465      351.5822      306.0529      248.6198      210.8508      189.1056      168.6314      185.1162      193.6248      188.0085      177.4382      162.8091      194.0128      208.8635      206.4652      215.1492      281.4900      448.8300        0.0000        0.0000        0.0000        0.0000        0.0000        0.0000        0.0000        0.0000        0.0000        0.0000        0.0000        0.0000        0.0000        0.0000        0.0000        0.0000        0.0000        0.0000        0.0000        0.0000        0.0000        0.0000        0.0000        0.0000      517.2944      470.3493        0.0000      539.3399      412.2601        0.0000        0.0000        0.0000        0.0000        0.0000        0.0000        0.0000        0.0000        0.0000        0.0000        0.0000        0.0000        0.0000        0.0000        0.0000        0.0000        0.0000        0.0000        0.0000        0.0000        0.0000        0.0000        0.0000        0.0000        0.0000        0.0000        0.0000        0.0000        0.0000        0.0000        0.0000        0.0000        0.0000        0.0000        0.0000        0.0000        0.0000        0.0000        0.0000        0.0000        0.0000        0.0000        0.0000        0.0000        0.0000        0.0000        0.0000        0.0000        0.0000        0.0000        0.0000        0.0000        0.0000        0.0000        0.0000
        0.0000        0.0000        0.0000        0.0000        0.0000        0.0000        0.0000        0.0000        0.0000        0.0000        0.0000        0.0000        0.0000        0.0000        0.0000        0.0000        0.0000        0.0000        0.0000        0.0000        0.0000        0.0000        0.0000        0.0000        0.0000        0.0000        0.0000        0.0000        0.0000        0.0000        0.0000        0.0000        0.0000        0.0000        0.0000        0.0000        0.0000        0.0000        0.0000        0.0000        0.0000        0.0000        0.0000        0.0000        0.0000        0.0000        0.0000        0.0000        0.0000        0.0000        0.0000        0.0000        0.0000        0.0000        0.0000        0.0000        0.0000        0.0000        0.0000        0.0000        0.0000        0.0000        0.0000        0.0000        0.0000        0.0000        0.0000        0.0000        0.0000        0.0000        0.0000        0.0000        0.0000        0.0000        0.0000        0.0000        0.0000        0.0000        0.0000        0.0000        0.0000        0.0000        0.0000        0.0000        0.0000        0.0000        0.0000        0.0000        0.0000        0.0000        0.0000        0.0000        0.0000        0.0000        0.0000        0.0000        0.0000        0.0000        0.0000        0.0000        0.0000        0.0000        0.0000        0.0000        0.0000        0.0000      167.5183      166.0830      171.4309      179.7186      186.8329      214.5831      210.9151      201.7022      222.8653        0.0000        0.0000        0.0000        0.0000        0.0000        0.0000        0.0000        0.0000        0.0000        0.0000        0.0000        0.0000        0.0000        0.0000        0.0000        0.0000        0.0000        0.0000        0.0000        0.0000      294.5308      330.2263      393.8646      336.1091      374.8039      363.5315      433.8641      392.6706      291.3389      288.0367      312.3822      331.1531      341.3445      399.5263      335.5545      247.5873      206.2238      177.0322      178.9720      187.5414      243.2585      197.6462      184.8103      206.0380      235.1068        0.0000        0.0000      295.9497        0.0000        0.0000        0.0000        0.0000        0.0000        0.0000        0.0000        0.0000        0.0000        0.0000        0.0000        0.0000        0.0000        0.0000        0.0000        0.0000        0.0000        0.0000        0.0000        0.0000        0.0000        0.0000        0.0000        0.0000        0.0000        0.0000      448.0587      439.1631        0.0000        0.0000        0.0000        0.0000        0.0000        0.0000        0.0000        0.0000        0.0000        0.0000        0.0000        0.0000        0.0000        0.0000        0.0000        0.0000        0.0000        0.0000        0.0000        0.0000        0.0000        0.0000        0.0000        0.0000        0.0000        0.0000        0.0000        0.0000        0.0000        0.0000        0.0000        0.0000        0.0000        0.0000        0.0000        0.0000        0.0000        0.0000        0.0000        0.0000        0.0000        0.0000        0.0000        0.0000        0.0000        0.0000        0.0000        0.0000        0.0000        0.0000        0.0000        0.0000        0.0000        0.0000        0.0000        0.0000        0.0000        0.0000
[truncated: 212,709 more chars]
