# Supplementary material for: Multidimensional evaluation of the TRMM 3B43V7 satellite-based precipitation product in mainland China from 1998–2016
Source: PeerJ. 2020 Feb 20;8:e8615. doi: 10.7717/peerj.8615 (PMC7036276; doi:10.7717/peerj.8615)
Supplement: Supplemental Information 2 [file peerj-08-8615-s002.zip › TRMM_3B43 data/TRMM 3B43 data-Year-Month/2012-06.txt]

ncols         249
nrows         175
xllcorner     73.250
yllcorner     6.500
cellsize      0.25000
        0.0000        0.0000        0.0000        0.0000        0.0000        0.0000        0.0000        0.0000        0.0000        0.0000        0.0000        0.0000        0.0000        0.0000        0.0000        0.0000        0.0000        0.0000        0.0000        0.0000        0.0000        0.0000        0.0000        0.0000        0.0000        0.0000        0.0000        0.0000        0.0000        0.0000        0.0000        0.0000        0.0000        0.0000        0.0000        0.0000        0.0000        0.0000        0.0000        0.0000        0.0000        0.0000        0.0000        0.0000        0.0000        0.0000        0.0000        0.0000        0.0000        0.0000        0.0000        0.0000        0.0000        0.0000        0.0000        0.0000        0.0000        0.0000        0.0000        0.0000        0.0000        0.0000        0.0000        0.0000        0.0000        0.0000        0.0000        0.0000        0.0000        0.0000        0.0000        0.0000        0.0000        0.0000        0.0000        0.0000        0.0000        0.0000        0.0000        0.0000        0.0000        0.0000        0.0000        0.0000        0.0000        0.0000        0.0000        0.0000        0.0000        0.0000        0.0000        0.0000        0.0000        0.0000        0.0000        0.0000        0.0000        0.0000        0.0000        0.0000        0.0000        0.0000        0.0000        0.0000        0.0000        0.0000        0.0000        0.0000        0.0000        0.0000        0.0000        0.0000        0.0000        0.0000        0.0000        0.0000        0.0000        0.0000        0.0000        0.0000        0.0000        0.0000        0.0000        0.0000        0.0000        0.0000        0.0000        0.0000        0.0000        0.0000        0.0000        0.0000        0.0000        0.0000        0.0000        0.0000        0.0000        0.0000        0.0000        0.0000        0.0000        0.0000        0.0000        0.0000        0.0000        0.0000        0.0000        0.0000        0.0000        0.0000        0.0000        0.0000        0.0000        0.0000        0.0000        0.0000        0.0000        0.0000        0.0000        0.0000        0.0000        0.0000        0.0000        0.0000        0.0000        0.0000        0.0000        0.0000        0.0000        0.0000        0.0000        0.0000        0.0000      108.4150      100.2223      100.3378        0.0000        0.0000        0.0000      104.0516      112.1052      109.7974      113.6444      105.2742      112.1895      110.2085      109.7598      115.7334      131.9631      149.4298      144.5129      168.2544      171.3429      161.8230      162.1396      155.8618      167.8935      162.5222      157.7896      158.8797      172.8658      162.7007      154.5751      158.2196      150.8443      145.0861      144.4060      156.0345      138.3978      164.0100      166.7636      154.4818      147.6432      129.5130      121.7893      119.4068      123.9138       97.3571       84.6380        0.0000        0.0000        0.0000        0.0000        0.0000        0.0000        0.0000        0.0000        0.0000        0.0000        0.0000        0.0000        0.0000        0.0000        0.0000        0.0000        0.0000        0.0000        0.0000        0.0000        0.0000        0.0000        0.0000        0.0000        0.0000        0.0000        0.0000        0.0000        0.0000        0.0000
        0.0000        0.0000        0.0000        0.0000        0.0000        0.0000        0.0000        0.0000        0.0000        0.0000        0.0000        0.0000        0.0000        0.0000        0.0000        0.0000        0.0000        0.0000        0.0000        0.0000        0.0000        0.0000        0.0000        0.0000        0.0000        0.0000        0.0000        0.0000        0.0000        0.0000        0.0000        0.0000        0.0000        0.0000        0.0000        0.0000        0.0000        0.0000        0.0000        0.0000        0.0000        0.0000        0.0000        0.0000        0.0000        0.0000        0.0000        0.0000        0.0000        0.0000        0.0000        0.0000        0.0000        0.0000        0.0000        0.0000        0.0000        0.0000        0.0000        0.0000        0.0000        0.0000        0.0000        0.0000        0.0000        0.0000        0.0000        0.0000        0.0000        0.0000        0.0000        0.0000        0.0000        0.0000        0.0000        0.0000        0.0000        0.0000        0.0000        0.0000        0.0000        0.0000        0.0000        0.0000        0.0000        0.0000        0.0000        0.0000        0.0000        0.0000        0.0000        0.0000        0.0000        0.0000        0.0000        0.0000        0.0000        0.0000        0.0000        0.0000        0.0000        0.0000        0.0000        0.0000        0.0000        0.0000        0.0000        0.0000        0.0000        0.0000        0.0000        0.0000        0.0000        0.0000        0.0000        0.0000        0.0000        0.0000        0.0000        0.0000        0.0000        0.0000        0.0000        0.0000        0.0000        0.0000        0.0000        0.0000        0.0000        0.0000        0.0000        0.0000        0.0000        0.0000        0.0000        0.0000        0.0000        0.0000        0.0000        0.0000        0.0000        0.0000        0.0000        0.0000        0.0000        0.0000        0.0000        0.0000        0.0000        0.0000        0.0000        0.0000        0.0000        0.0000        0.0000        0.0000        0.0000        0.0000        0.0000        0.0000        0.0000        0.0000        0.0000        0.0000        0.0000        0.0000        0.0000        0.0000        0.0000        0.0000        0.0000        0.0000       96.3630      108.9162       99.8083       94.8707      100.7258       91.8529       96.4408       97.2208      105.0251       95.5602       98.6548      108.4395      101.0739      121.5502      100.7623      106.8402      116.4662      135.9800      141.2999      159.3552      153.1147      168.5870      169.3295      150.6979      166.5304      175.3366      175.7141      176.1517      172.6473      172.1563      181.1779      153.1353      134.8754      114.4861      112.9608      103.9925      120.5520      126.9569      115.8546      147.9510      152.6570      148.0898      133.1995      128.1314      129.7159      114.2336       99.7617       78.1779       70.0750       60.3964       47.5661       47.7318       50.8790       47.7946        0.0000        0.0000        0.0000        0.0000        0.0000        0.0000        0.0000        0.0000        0.0000        0.0000        0.0000        0.0000        0.0000        0.0000        0.0000        0.0000        0.0000        0.0000        0.0000        0.0000        0.0000        0.0000        0.0000
        0.0000        0.0000        0.0000        0.0000        0.0000        0.0000        0.0000        0.0000        0.0000        0.0000        0.0000        0.0000        0.0000        0.0000        0.0000        0.0000        0.0000        0.0000        0.0000        0.0000        0.0000        0.0000        0.0000        0.0000        0.0000        0.0000        0.0000        0.0000        0.0000        0.0000        0.0000        0.0000        0.0000        0.0000        0.0000        0.0000        0.0000        0.0000        0.0000        0.0000        0.0000        0.0000        0.0000        0.0000        0.0000        0.0000        0.0000        0.0000        0.0000        0.0000        0.0000        0.0000        0.0000        0.0000        0.0000       48.7758        0.0000       38.7134       31.7586        0.0000        0.0000        0.0000        0.0000        0.0000        0.0000        0.0000        0.0000        0.0000        0.0000        0.0000        0.0000        0.0000        0.0000        0.0000        0.0000        0.0000        0.0000        0.0000        0.0000        0.0000        0.0000        0.0000        0.0000        0.0000        0.0000        0.0000        0.0000        0.0000        0.0000        0.0000        0.0000        0.0000        0.0000        0.0000        0.0000        0.0000        0.0000        0.0000        0.0000        0.0000        0.0000        0.0000        0.0000        0.0000        0.0000        0.0000        0.0000        0.0000        0.0000        0.0000        0.0000        0.0000        0.0000        0.0000        0.0000        0.0000        0.0000        0.0000        0.0000        0.0000        0.0000        0.0000        0.0000        0.0000        0.0000        0.0000        0.0000        0.0000        0.0000        0.0000        0.0000        0.0000        0.0000        0.0000        0.0000        0.0000        0.0000        0.0000        0.0000        0.0000        0.0000        0.0000        0.0000        0.0000        0.0000        0.0000        0.0000        0.0000        0.0000        0.0000        0.0000        0.0000        0.0000        0.0000        0.0000        0.0000        0.0000        0.0000        0.0000        0.0000        0.0000        0.0000        0.0000        0.0000        0.0000        0.0000        0.0000        0.0000        0.0000        0.0000        0.0000       93.5958      108.9479      112.6808      103.3446       95.4214       87.2937       99.2786       94.5350       90.5151       91.9073       99.8242      101.6922      102.2408      104.7512      100.2091       90.5133       91.6743      105.5741      116.8973      119.8140      139.3477      157.7555      164.1706      152.1480      145.6440      154.8590      174.7651      162.0691      158.4048      151.7617      167.4649      202.5787      158.2905      146.3384      124.2626      148.0629      129.9566      108.8464      107.8320      110.0818      144.2170      154.5411      163.3374      154.3295      162.6879      141.1920      137.4209      125.7461       94.6166       91.9323       70.3233       54.3853       43.9842       43.5863       45.4504       50.8672        0.0000        0.0000        0.0000        0.0000        0.0000        0.0000        0.0000        0.0000        0.0000        0.0000        0.0000        0.0000        0.0000        0.0000        0.0000        0.0000        0.0000        0.0000        0.0000        0.0000        0.0000        0.0000
        0.0000        0.0000        0.0000        0.0000        0.0000        0.0000        0.0000        0.0000        0.0000        0.0000        0.0000        0.0000        0.0000        0.0000        0.0000        0.0000        0.0000        0.0000        0.0000        0.0000        0.0000        0.0000        0.0000        0.0000        0.0000        0.0000        0.0000        0.0000        0.0000        0.0000        0.0000        0.0000        0.0000        0.0000        0.0000        0.0000        0.0000        0.0000        0.0000        0.0000        0.0000        0.0000        0.0000        0.0000        0.0000        0.0000        0.0000        0.0000        0.0000        0.0000        0.0000        0.0000        0.0000       61.5697       54.0851       45.7925       41.2189       51.1910       67.9660       25.3376        0.0000        0.0000        0.0000        0.0000        0.0000        0.0000        0.0000        0.0000        0.0000        0.0000        0.0000        0.0000        0.0000        0.0000        0.0000        0.0000        0.0000        0.0000        0.0000        0.0000        0.0000        0.0000        0.0000        0.0000        0.0000        0.0000        0.0000        0.0000        0.0000        0.0000        0.0000        0.0000        0.0000        0.0000        0.0000        0.0000        0.0000        0.0000        0.0000        0.0000        0.0000        0.0000        0.0000        0.0000        0.0000        0.0000        0.0000        0.0000        0.0000        0.0000        0.0000        0.0000        0.0000        0.0000        0.0000        0.0000        0.0000        0.0000        0.0000        0.0000        0.0000        0.0000        0.0000        0.0000        0.0000        0.0000        0.0000        0.0000        0.0000        0.0000        0.0000        0.0000        0.0000        0.0000        0.0000        0.0000        0.0000        0.0000        0.0000        0.0000        0.0000        0.0000        0.0000        0.0000        0.0000        0.0000        0.0000        0.0000        0.0000        0.0000        0.0000        0.0000        0.0000        0.0000        0.0000        0.0000        0.0000        0.0000        0.0000        0.0000        0.0000        0.0000        0.0000        0.0000        0.0000        0.0000        0.0000        0.0000        0.0000        0.0000       74.3310       84.3070       95.2155      105.4051       95.1802       90.5985      142.5232      282.1870       99.7509       94.4616       92.9016      104.7519       94.7732       85.1010       90.5631       93.8144       96.6122       98.1903      102.7853      107.3163      118.5659      160.9767      175.8053      176.5037      151.0036      157.9406      186.5371      177.0905      161.1082      173.9297      167.1126      153.4903      152.4200      120.5342      129.1971      134.7436      142.4319      160.9509      147.1886      152.6979      163.9147      167.7696      166.1720      161.6326      176.6721      170.0287      145.2289      139.3487      145.4975      124.8636      106.4207       97.1048       89.5133       73.0569       60.8009       57.6361       55.4515       65.8410       73.1046        0.0000        0.0000        0.0000        0.0000        0.0000        0.0000        0.0000        0.0000        0.0000        0.0000        0.0000        0.0000        0.0000        0.0000        0.0000        0.0000        0.0000        0.0000        0.0000        0.0000
        0.0000        0.0000        0.0000        0.0000        0.0000        0.0000        0.0000        0.0000        0.0000        0.0000        0.0000        0.0000        0.0000        0.0000        0.0000        0.0000        0.0000        0.0000        0.0000        0.0000        0.0000        0.0000        0.0000        0.0000        0.0000        0.0000        0.0000        0.0000        0.0000        0.0000        0.0000        0.0000        0.0000        0.0000        0.0000        0.0000        0.0000        0.0000        0.0000        0.0000        0.0000        0.0000        0.0000        0.0000        0.0000        0.0000        0.0000        0.0000        0.0000        0.0000        0.0000        0.0000        0.0000       42.9164       39.8228       36.7724       35.7991       38.7940       36.5204       31.8440        0.0000        0.0000        0.0000        0.0000        0.0000        0.0000        0.0000        0.0000        0.0000        0.0000        0.0000        0.0000        0.0000        0.0000        0.0000        0.0000        0.0000        0.0000        0.0000        0.0000        0.0000        0.0000        0.0000        0.0000        0.0000        0.0000        0.0000        0.0000        0.0000        0.0000        0.0000        0.0000        0.0000        0.0000        0.0000        0.0000        0.0000        0.0000        0.0000        0.0000        0.0000        0.0000        0.0000        0.0000        0.0000        0.0000        0.0000        0.0000        0.0000        0.0000        0.0000        0.0000        0.0000        0.0000        0.0000        0.0000        0.0000        0.0000        0.0000        0.0000        0.0000        0.0000        0.0000        0.0000        0.0000        0.0000        0.0000        0.0000        0.0000        0.0000        0.0000        0.0000        0.0000        0.0000        0.0000        0.0000        0.0000        0.0000        0.0000        0.0000        0.0000        0.0000        0.0000        0.0000        0.0000        0.0000        0.0000        0.0000        0.0000        0.0000        0.0000        0.0000        0.0000        0.0000        0.0000        0.0000        0.0000        0.0000        0.0000        0.0000        0.0000        0.0000        0.0000        0.0000        0.0000        0.0000        0.0000        0.0000        0.0000        0.0000       75.1310       71.7985       75.0681       97.9955      117.9251      192.0499      336.0605      177.2984       84.2944       94.8001       93.1730       86.8786       94.6271       87.6071       84.0381       80.4194       85.8704       89.4574      111.3315      125.3595      135.2993      170.7514      183.0340      186.9840      162.7961      163.6617      174.5790      173.3338      182.1921      191.7766      167.5267      137.8512      131.4532      132.1738      132.0085      140.1989      145.6711      136.4183      136.5316      148.9153      182.5637      177.8842      178.1946      148.4508      141.1673      156.7818      167.4951      159.8635      145.8917      170.0664      149.7519      114.2817      111.2309      101.3567       87.6261       78.2523       73.8647       74.5645       80.2721      101.9421      116.7565        0.0000        0.0000        0.0000        0.0000        0.0000        0.0000        0.0000        0.0000        0.0000        0.0000        0.0000        0.0000        0.0000        0.0000        0.0000        0.0000        0.0000        0.0000
        0.0000        0.0000        0.0000        0.0000        0.0000        0.0000        0.0000        0.0000        0.0000        0.0000        0.0000        0.0000        0.0000        0.0000        0.0000        0.0000        0.0000        0.0000        0.0000        0.0000        0.0000        0.0000        0.0000        0.0000        0.0000        0.0000        0.0000        0.0000        0.0000        0.0000        0.0000        0.0000        0.0000        0.0000        0.0000        0.0000        0.0000        0.0000        0.0000        0.0000        0.0000        0.0000        0.0000        0.0000        0.0000        0.0000        0.0000        0.0000        0.0000        0.0000      128.1715       30.4080       36.9444       32.4588       31.4877       41.2353       34.9961       33.1579       33.4752       29.7935       32.7916       63.2706        0.0000        0.0000        0.0000        0.0000        0.0000        0.0000        0.0000        0.0000        0.0000        0.0000        0.0000        0.0000        0.0000        0.0000        0.0000        0.0000        0.0000        0.0000        0.0000        0.0000        0.0000        0.0000        0.0000        0.0000        0.0000        0.0000        0.0000        0.0000        0.0000        0.0000        0.0000        0.0000        0.0000        0.0000        0.0000        0.0000        0.0000        0.0000        0.0000        0.0000        0.0000        0.0000        0.0000        0.0000        0.0000        0.0000        0.0000        0.0000        0.0000        0.0000        0.0000        0.0000        0.0000        0.0000        0.0000        0.0000        0.0000        0.0000        0.0000        0.0000        0.0000        0.0000        0.0000        0.0000        0.0000        0.0000        0.0000        0.0000        0.0000        0.0000        0.0000        0.0000        0.0000        0.0000        0.0000        0.0000        0.0000        0.0000        0.0000        0.0000        0.0000        0.0000        0.0000        0.0000        0.0000        0.0000        0.0000        0.0000        0.0000        0.0000        0.0000        0.0000        0.0000        0.0000        0.0000        0.0000        0.0000        0.0000        0.0000        0.0000        0.0000        0.0000        0.0000        0.0000        0.0000        0.0000        0.0000       79.1777       85.7430       90.7723       89.7449       90.2052       92.3199      127.3878      121.5237      101.6517       80.5922       83.8508       85.2233       87.7814       90.3587      103.0792       90.1658       94.1644       96.5114      100.0919      106.7191      125.5775      131.3204      155.4859      179.0839      173.1812      148.6676      136.0289      157.3695      173.3572      175.7962      166.7880      150.1236      123.6636      138.1374      154.6402      170.3511      126.1781      121.7079      133.9824      155.7048      147.8260      162.2927      175.5350      156.4655      134.8197      182.2154      156.6750      147.9184      165.8083      167.6286      196.4323      174.4530      123.1162      125.1984      116.8850      110.4116      101.9648       99.7993       97.2438       89.9739      100.0067      100.9485        0.0000        0.0000        0.0000        0.0000        0.0000        0.0000        0.0000        0.0000        0.0000        0.0000        0.0000        0.0000        0.0000        0.0000       30.7649       32.8052       36.1755        0.0000
        0.0000        0.0000        0.0000        0.0000        0.0000        0.0000        0.0000        0.0000        0.0000        0.0000        0.0000        0.0000        0.0000        0.0000        0.0000        0.0000        0.0000        0.0000        0.0000        0.0000        0.0000        0.0000        0.0000        0.0000        0.0000        0.0000        0.0000        0.0000        0.0000        0.0000        0.0000        0.0000        0.0000        0.0000        0.0000        0.0000        0.0000        0.0000        0.0000        0.0000        0.0000        0.0000        0.0000        0.0000        0.0000        0.0000        0.0000        0.0000       25.2120       23.4709       23.3486       22.0055       19.7642       30.5530       26.8147       35.1968       38.0277       29.2699       29.4890       30.8995       32.9220       50.0233       73.9032        0.0000        0.0000        0.0000        0.0000        0.0000        0.0000        0.0000        0.0000        0.0000        0.0000        0.0000        0.0000        0.0000        0.0000        0.0000        0.0000        0.0000        0.0000        0.0000        0.0000        0.0000        0.0000        0.0000        0.0000        0.0000        0.0000        0.0000        0.0000        0.0000        0.0000        0.0000        0.0000        0.0000        0.0000        0.0000        0.0000        0.0000        0.0000        0.0000        0.0000        0.0000        0.0000        0.0000        0.0000        0.0000        0.0000        0.0000        0.0000        0.0000        0.0000        0.0000        0.0000        0.0000        0.0000        0.0000        0.0000        0.0000        0.0000        0.0000        0.0000        0.0000        0.0000        0.0000        0.0000        0.0000        0.0000        0.0000        0.0000        0.0000        0.0000        0.0000        0.0000        0.0000        0.0000        0.0000        0.0000        0.0000        0.0000        0.0000        0.0000        0.0000        0.0000        0.0000        0.0000        0.0000        0.0000        0.0000        0.0000        0.0000        0.0000        0.0000        0.0000        0.0000        0.0000        0.0000        0.0000        0.0000        0.0000        0.0000        0.0000        0.0000        0.0000        0.0000        0.0000        0.0000       63.4594       69.9293       76.0044       80.5465       76.4853       84.3487      120.0419      113.0507       91.3112       85.2200       94.9973       97.2619       90.3990       87.1209       85.2426       84.6042       88.2104       96.2013      100.9713      108.8732      113.6910      131.9669      133.2549      147.2051      142.2848      136.8515      140.9278      137.1688      147.0524      146.5318      137.3192      116.7631      132.2517      119.7160      138.5014      116.3744      124.8939      117.5977      124.4395      118.9094      129.2937      129.2560      139.0768      186.0986      207.6652      173.5013      160.2394      160.7011      165.6029      184.9125      181.7736      187.5616      186.5826      141.7601      153.3356      148.9434      140.2001      135.8924      118.6684      100.9042       99.7252      117.1463      112.3293      103.7499        0.0000        0.0000        0.0000        0.0000        0.0000        0.0000        0.0000        0.0000        0.0000       40.7078       42.4523       40.4174       36.7508       32.5277       31.7233       34.0475       40.5191
        0.0000        0.0000        0.0000        0.0000        0.0000        0.0000        0.0000        0.0000        0.0000        0.0000        0.0000        0.0000        0.0000        0.0000        0.0000        0.0000        0.0000        0.0000        0.0000        0.0000        0.0000        0.0000        0.0000        0.0000        0.0000        0.0000        0.0000        0.0000        0.0000        0.0000        0.0000        0.0000        0.0000        0.0000        0.0000        0.0000        0.0000        0.0000        0.0000        0.0000        0.0000        0.0000        0.0000        0.0000        0.0000        0.0000        0.0000        0.0000       28.3925       19.4884       14.0852       18.4285       22.5514       33.1634       29.0917       28.9447       29.9224       35.5362       34.0428       33.8347       32.3756       33.9575       33.8778       26.9820       27.5122       27.2614       24.4196        0.0000        0.0000        0.0000        0.0000        0.0000        0.0000        0.0000        0.0000        0.0000        0.0000        0.0000        0.0000        0.0000        0.0000        0.0000        0.0000        0.0000        0.0000        0.0000        0.0000        0.0000        0.0000        0.0000        0.0000        0.0000        0.0000        0.0000        0.0000        0.0000        0.0000        0.0000        0.0000        0.0000        0.0000        0.0000        0.0000        0.0000        0.0000        0.0000        0.0000        0.0000        0.0000        0.0000        0.0000        0.0000        0.0000        0.0000        0.0000        0.0000        0.0000        0.0000        0.0000        0.0000        0.0000        0.0000        0.0000        0.0000        0.0000        0.0000        0.0000        0.0000        0.0000        0.0000        0.0000        0.0000        0.0000        0.0000        0.0000        0.0000        0.0000        0.0000        0.0000        0.0000        0.0000        0.0000        0.0000        0.0000        0.0000        0.0000        0.0000        0.0000        0.0000        0.0000        0.0000        0.0000        0.0000        0.0000        0.0000        0.0000        0.0000        0.0000        0.0000        0.0000        0.0000        0.0000        0.0000        0.0000        0.0000        0.0000        0.0000        0.0000       71.6861       74.8123       73.5604       71.6289       70.0491       84.3266       84.2920      103.9991      105.4766       90.1878       76.4661       75.8987       79.1578       87.1654       91.0139       87.2298       79.7410       84.6543       96.8592      112.1789      117.8268      142.6475      169.3689      186.9836      158.7162      147.0883      144.8526      142.4765      138.5696      125.7746      110.0275      116.7036      135.1606      116.1662      111.2679      100.0330       96.5864      107.9128      109.7354      118.6369      115.8455      121.0977      131.5060      154.6953      200.3970      196.3392      160.0380      163.9357      165.6764      167.1953      171.4332      199.3573      196.9392      166.1420      156.0847      165.5581      134.4596      137.5253      117.2287       92.2163      103.5178      104.1183       97.0047        0.0000        0.0000        0.0000        0.0000        0.0000        0.0000       60.3141       58.2257       54.4226       46.3756       40.8971       44.6892       44.3402       41.9723       41.6667       38.8727        0.0000        0.0000
        0.0000        0.0000        0.0000        0.0000        0.0000        0.0000        0.0000        0.0000        0.0000        0.0000        0.0000        0.0000        0.0000        0.0000        0.0000        0.0000        0.0000        0.0000        0.0000        0.0000        0.0000        0.0000        0.0000        0.0000        0.0000        0.0000        0.0000        0.0000        0.0000        0.0000        0.0000        0.0000        0.0000        0.0000        0.0000        0.0000        0.0000        0.0000        0.0000        0.0000        0.0000        0.0000        0.0000        0.0000        0.0000        0.0000        0.0000        0.0000       29.0614       25.8856       31.3488       22.2851       24.2367       36.4083       33.1977       26.7024       25.3695       24.1383       24.2814       32.0295       32.5203       33.0942       34.7720       33.9968       33.9523       31.8685       27.7673       25.3368       24.8715        0.0000        0.0000        0.0000        0.0000        0.0000        0.0000        0.0000        0.0000        0.0000        0.0000        0.0000        0.0000        0.0000        0.0000        0.0000        0.0000        0.0000        0.0000        0.0000        0.0000        0.0000        0.0000        0.0000        0.0000        0.0000        0.0000        0.0000        0.0000        0.0000        0.0000        0.0000        0.0000        0.0000        0.0000        0.0000        0.0000        0.0000        0.0000        0.0000        0.0000        0.0000        0.0000        0.0000        0.0000        0.0000        0.0000        0.0000        0.0000        0.0000        0.0000        0.0000        0.0000        0.0000        0.0000        0.0000        0.0000        0.0000        0.0000        0.0000        0.0000        0.0000        0.0000        0.0000        0.0000        0.0000        0.0000        0.0000        0.0000        0.0000        0.0000        0.0000        0.0000        0.0000        0.0000        0.0000        0.0000        0.0000        0.0000        0.0000        0.0000        0.0000        0.0000        0.0000        0.0000        0.0000        0.0000        0.0000        0.0000        0.0000        0.0000        0.0000        0.0000        0.0000        0.0000        0.0000        0.0000        0.0000        0.0000        0.0000       74.1101       84.5593       85.9974       82.1564       79.2807       86.1245       98.2679      112.1093      126.4714      390.3138      295.1903       77.9374       77.3287       82.2017       81.3090       84.0279       82.5532       78.8549       91.1628       84.1449       93.1411      117.5142      154.4419      174.8367      179.1470      143.6432      141.9041      141.3368      137.3443      135.5719      138.7064      105.8710      110.3360      102.7652       99.6550      100.2778       97.6028       91.4171       94.7765      107.8582      108.6363      109.6408      122.7164      157.1409      160.3646      181.0485      154.7508      141.7144      134.9322      137.2090      182.2876      216.7976      219.9998      203.3170      181.8079      166.9416      173.2402      158.4828      142.1300      108.7330       89.3121       80.5236       67.3574       70.7270       72.9730       73.0695       71.1273       74.4025       70.3409       74.5120       67.1766       58.9605       53.5836       50.4955       49.5013       52.8394       55.9123       51.7794       62.2583        0.0000        0.0000
        0.0000        0.0000        0.0000        0.0000        0.0000        0.0000        0.0000        0.0000        0.0000        0.0000        0.0000        0.0000        0.0000        0.0000        0.0000        0.0000        0.0000        0.0000        0.0000        0.0000        0.0000        0.0000        0.0000        0.0000        0.0000        0.0000        0.0000        0.0000        0.0000        0.0000        0.0000        0.0000        0.0000        0.0000        0.0000        0.0000        0.0000        0.0000        0.0000        0.0000        0.0000        0.0000        0.0000        0.0000        0.0000        0.0000        0.0000        0.0000       23.2178       23.4523       23.7183       20.1793       26.0874       38.6603       31.1277       30.6549       24.8308       21.9697       17.7096       20.5225       24.4933       20.1575       23.6863       28.7773       32.4859       30.7809       30.7948       30.4194       27.4825       22.7960        0.0000        0.0000        0.0000        0.0000        0.0000        0.0000        0.0000        0.0000        0.0000        0.0000        0.0000        0.0000        0.0000        0.0000        0.0000        0.0000        0.0000        0.0000        0.0000        0.0000        0.0000        0.0000        0.0000        0.0000        0.0000        0.0000        0.0000        0.0000        0.0000        0.0000        0.0000        0.0000        0.0000        0.0000        0.0000        0.0000        0.0000        0.0000        0.0000        0.0000        0.0000        0.0000        0.0000        0.0000        0.0000        0.0000        0.0000        0.0000        0.0000        0.0000        0.0000        0.0000        0.0000        0.0000        0.0000        0.0000        0.0000        0.0000        0.0000        0.0000        0.0000        0.0000        0.0000        0.0000        0.0000        0.0000        0.0000        0.0000        0.0000        0.0000        0.0000        0.0000        0.0000        0.0000        0.0000        0.0000        0.0000        0.0000        0.0000        0.0000        0.0000        0.0000        0.0000        0.0000        0.0000        0.0000        0.0000        0.0000        0.0000        0.0000        0.0000        0.0000        0.0000        0.0000        0.0000        0.0000        0.0000        0.0000        0.0000       71.9464       80.9238       87.1166       95.1189      104.8493        0.0000      106.5334      107.2720      289.6483        0.0000        0.0000        0.0000       83.9226       77.4888       82.7924       81.4292       81.2331       84.7209       85.4206       99.9544      114.1306      122.4278      124.6224      144.6996      173.6354      157.7933      134.1867      167.9703      160.0285      168.6897      168.8163      122.4206      109.1909       98.6843       93.3265       95.9016      103.0203      116.8064      119.5618      110.8639      115.8769      135.9037      141.3044      151.8724      157.0334      167.1026      176.3103      180.6763      183.3909      208.6519      242.5985      237.2316      225.1151      211.1107      185.6072      167.5774      143.3442      120.2276      109.7340       89.6592       80.4692       62.3897       66.7374       68.7290       71.2005       67.3422       72.5346       71.9038       66.3907       64.7162       59.8195       54.8706       53.6404       53.3823       56.1437       55.8307       57.0226       64.8514        0.0000        0.0000
        0.0000        0.0000        0.0000        0.0000        0.0000        0.0000        0.0000        0.0000        0.0000        0.0000        0.0000        0.0000        0.0000        0.0000        0.0000        0.0000        0.0000        0.0000        0.0000        0.0000        0.0000        0.0000        0.0000        0.0000        0.0000        0.0000        0.0000        0.0000        0.0000        0.0000        0.0000        0.0000        0.0000        0.0000        0.0000        0.0000        0.0000        0.0000       52.0681       41.7134       37.7837        0.0000        0.0000        0.0000        0.0000        0.0000        0.0000        0.0000       29.7797       33.1935       36.1934       22.1446       26.1283       31.0807       25.1969       78.6046      139.3727       49.6153       18.0500       19.8540       26.8487       19.7572       19.3858       23.5632       24.8121       27.3721       30.7788       31.4678       31.6806       25.2601        0.0000        0.0000        0.0000        0.0000        0.0000        0.0000        0.0000        0.0000        0.0000        0.0000        0.0000        0.0000        0.0000        0.0000        0.0000        0.0000        0.0000        0.0000        0.0000        0.0000        0.0000        0.0000        0.0000        0.0000        0.0000        0.0000        0.0000        0.0000        0.0000        0.0000        0.0000        0.0000        0.0000        0.0000        0.0000        0.0000        0.0000        0.0000        0.0000        0.0000        0.0000        0.0000        0.0000        0.0000        0.0000        0.0000        0.0000        0.0000        0.0000        0.0000        0.0000        0.0000        0.0000        0.0000        0.0000        0.0000        0.0000        0.0000        0.0000        0.0000        0.0000        0.0000        0.0000        0.0000        0.0000        0.0000        0.0000        0.0000        0.0000        0.0000        0.0000        0.0000        0.0000        0.0000        0.0000        0.0000        0.0000        0.0000        0.0000        0.0000        0.0000        0.0000        0.0000        0.0000        0.0000        0.0000        0.0000        0.0000        0.0000        0.0000        0.0000        0.0000        0.0000        0.0000        0.0000        0.0000        0.0000        0.0000        0.0000        0.0000        0.0000        0.0000        0.0000        0.0000        0.0000        0.0000        0.0000        0.0000        0.0000        0.0000        0.0000        0.0000        0.0000       80.3365       93.3345       96.2272       86.7458       87.1253       90.0116      108.4861      113.3359      125.4915      143.7617      151.1347      108.4868      119.3613      136.5646      137.5732      138.4113      119.6646      140.7633      132.3897       97.1382       78.5123       83.0654      107.6743      107.2683       95.7926      108.4910      124.8428      131.5729      141.9395      168.7790      164.8836      159.4600      190.8728      205.3614      214.5486      197.5329      243.5983      246.7822      245.9051      208.9009      177.7210      166.1725      157.0601      146.2880      119.0690       95.6723       73.9100       61.3657       64.1327       66.4149       73.1965       70.0427       72.2672       70.3621       68.6838       62.0432       57.0779       53.9461       54.7538       54.7925       61.8117       64.4943       54.9410        0.0000        0.0000        0.0000
        0.0000        0.0000        0.0000        0.0000        0.0000        0.0000        0.0000        0.0000        0.0000        0.0000        0.0000        0.0000        0.0000        0.0000        0.0000        0.0000        0.0000        0.0000        0.0000        0.0000        0.0000        0.0000        0.0000        0.0000        0.0000        0.0000        0.0000        0.0000        0.0000        0.0000        0.0000        0.0000        0.0000        0.0000        0.0000        0.0000        0.0000        0.0000       57.7156       49.8576       44.5899       45.8683       45.1180       43.2052       35.6897       41.8401       45.0858       45.4661       43.1838       38.9101       41.8148       30.1642       24.8372       26.8779       21.0126      107.0637      101.5950       29.6830       18.2363       16.8058       16.9211       18.7882       18.0581       19.3982       20.3718       21.4949       24.6412       26.8352       27.5372       26.4360       21.0401       18.6852        0.0000        0.0000        0.0000        0.0000        0.0000        0.0000        0.0000        0.0000        0.0000        0.0000        0.0000        0.0000        0.0000        0.0000        0.0000        0.0000        0.0000        0.0000        0.0000        0.0000        0.0000        0.0000        0.0000        0.0000        0.0000        0.0000        0.0000        0.0000        0.0000        0.0000        0.0000        0.0000        0.0000        0.0000        0.0000        0.0000        0.0000        0.0000        0.0000        0.0000        0.0000        0.0000        0.0000        0.0000        0.0000        0.0000        0.0000        0.0000        0.0000        0.0000        0.0000        0.0000        0.0000        0.0000        0.0000        0.0000        0.0000        0.0000        0.0000        0.0000        0.0000        0.0000        0.0000        0.0000        0.0000        0.0000        0.0000        0.0000        0.0000        0.0000        0.0000        0.0000        0.0000        0.0000        0.0000        0.0000        0.0000        0.0000        0.0000        0.0000        0.0000        0.0000        0.0000        0.0000        0.0000        0.0000        0.0000        0.0000        0.0000        0.0000        0.0000        0.0000        0.0000        0.0000        0.0000        0.0000        0.0000        0.0000        0.0000        0.0000        0.0000        0.0000        0.0000        0.0000        0.0000        0.0000        0.0000        0.0000        0.0000        0.0000        0.0000        0.0000       95.3180      103.7191       95.3816      101.8144      109.5739      113.9160      100.4437      126.9699      126.9131      118.8476      119.1645      137.5099      128.9762      149.2637      145.7588      145.1913      140.6197      120.8911      101.0025       83.5247       81.3509      107.1389      121.6140      107.3748      111.7463      111.0439      124.9645      138.7004      148.8678      160.1770      143.7587      158.7160      185.2363      224.9359      221.1561      206.0428      215.7917      225.8202      167.0580      144.9380      147.7457      166.4658      168.8784      127.6943       90.5286       75.0268       66.4526       61.9326       62.1468       63.4267       65.5065       65.5285       64.3518       63.1141       60.0357       52.9457       50.0756       51.2827       53.3897       54.1452       53.2487        0.0000        0.0000        0.0000        0.0000
        0.0000        0.0000        0.0000        0.0000        0.0000        0.0000        0.0000        0.0000        0.0000        0.0000        0.0000        0.0000        0.0000        0.0000        0.0000        0.0000        0.0000        0.0000        0.0000        0.0000        0.0000        0.0000        0.0000        0.0000        0.0000        0.0000        0.0000        0.0000        0.0000        0.0000        0.0000        0.0000        0.0000        0.0000        0.0000        0.0000        0.0000       55.3749       49.4991       38.1663       33.4879       37.9686       45.1075       36.1934       34.5277       35.5427       38.2661       33.0416       28.7757       23.8498       28.7681       25.7770       24.1853       23.0603       19.5445       22.6776       51.6905       19.1352       17.4090       14.7722       14.3324       17.1075       16.8203       16.5686       17.5627       18.8914       23.6195       24.6351       24.3018       24.3131       23.2510       20.7410        0.0000        0.0000        0.0000        0.0000        0.0000        0.0000        0.0000        0.0000        0.0000        0.0000        0.0000        0.0000        0.0000        0.0000        0.0000        0.0000        0.0000        0.0000        0.0000        0.0000        0.0000        0.0000        0.0000        0.0000        0.0000        0.0000        0.0000        0.0000        0.0000        0.0000        0.0000        0.0000        0.0000        0.0000        0.0000        0.0000        0.0000        0.0000        0.0000        0.0000        0.0000        0.0000        0.0000        0.0000        0.0000        0.0000        0.0000        0.0000        0.0000        0.0000        0.0000        0.0000        0.0000        0.0000        0.0000        0.0000        0.0000        0.0000        0.0000        0.0000        0.0000        0.0000        0.0000        0.0000        0.0000        0.0000        0.0000        0.0000        0.0000        0.0000        0.0000        0.0000        0.0000        0.0000        0.0000        0.0000        0.0000        0.0000        0.0000        0.0000        0.0000        0.0000        0.0000        0.0000        0.0000        0.0000        0.0000        0.0000        0.0000        0.0000        0.0000        0.0000        0.0000        0.0000        0.0000        0.0000        0.0000        0.0000        0.0000        0.0000        0.0000        0.0000        0.0000        0.0000        0.0000        0.0000        0.0000       85.5220      126.0559      119.6070       86.4299       82.8932        0.0000      111.3532      120.2951      148.0628      127.1050      131.8017      126.4270      141.6683      187.4240      133.3352      114.9382      143.1067      117.9426      107.8962      131.5324      147.5823      122.3540      110.3187      106.3343      107.1406       90.4243      106.7247      123.6188      118.7395      127.5426      128.2982      118.7725      123.2276      146.3208      177.5696      184.7666      154.3973      145.5242      155.8301      153.6461      156.3416      143.0234      122.5783      123.8957      113.3218      104.0993       96.8793       86.0942       95.3275       85.7027       66.9124       59.3513       60.2416       59.0808       58.2268       57.3221       55.1085       53.4024       51.9336       51.1876       50.6303       49.6266       51.1660       51.8093       50.2899       51.1437        0.0000        0.0000        0.0000        0.0000
        0.0000        0.0000        0.0000        0.0000        0.0000        0.0000        0.0000        0.0000        0.0000        0.0000        0.0000        0.0000        0.0000        0.0000        0.0000        0.0000        0.0000        0.0000        0.0000        0.0000        0.0000        0.0000        0.0000        0.0000        0.0000        0.0000        0.0000        0.0000        0.0000        0.0000        0.0000        0.0000        0.0000        0.0000        0.0000        0.0000        0.0000       36.7992       41.0486       32.3776       25.9024       24.8500       22.4196       27.9423       29.4020       30.1112       29.5142       24.7074       21.7979       25.7645       27.1698       24.1740       24.3888       20.4258       19.0596       20.1727       19.1692       10.1998       12.1516       17.8978       15.8284       15.5025       17.5918       16.4260       15.7402       18.6646       20.0198       24.8191       22.1721       18.0833       17.8978       18.2383       21.5114        0.0000        0.0000        0.0000        0.0000        0.0000        0.0000        0.0000        0.0000        0.0000        0.0000        0.0000        0.0000        0.0000        0.0000        0.0000        0.0000        0.0000        0.0000        0.0000        0.0000        0.0000        0.0000        0.0000        0.0000        0.0000        0.0000        0.0000        0.0000        0.0000        0.0000        0.0000        0.0000        0.0000        0.0000        0.0000        0.0000        0.0000        0.0000        0.0000        0.0000        0.0000        0.0000        0.0000        0.0000        0.0000        0.0000        0.0000        0.0000        0.0000        0.0000        0.0000        0.0000        0.0000        0.0000        0.0000        0.0000        0.0000        0.0000        0.0000        0.0000        0.0000        0.0000        0.0000        0.0000        0.0000        0.0000        0.0000        0.0000        0.0000        0.0000        0.0000        0.0000        0.0000        0.0000        0.0000        0.0000        0.0000        0.0000        0.0000        0.0000        0.0000        0.0000        0.0000        0.0000        0.0000        0.0000        0.0000        0.0000        0.0000        0.0000        0.0000        0.0000        0.0000        0.0000        0.0000        0.0000        0.0000        0.0000        0.0000        0.0000        0.0000        0.0000       78.0445       82.8282       83.7636       84.5791       73.4599       87.5956       99.3729      100.1344       99.4518       98.8742       98.8104      103.2945      132.5406      165.9929      148.7963      139.4994      174.8870      198.1507      151.9709      123.7972      106.4992      102.1597      135.4260      152.7244      176.8883      166.5593      111.5193      118.3884      169.7565      106.6071      114.9239      127.4089      130.2704      132.8298      146.0321      141.6638      142.1665      137.0764      160.3846      169.6021      167.1090      165.2692      153.2870      130.9675      135.1180      149.4531      134.6264      114.5698      121.1280      112.9154       97.1317       88.3625       92.8356       91.2834       89.3027       82.1369       77.3801       65.9631       59.4584       55.9474       53.6672       53.1971       50.5171       45.9799       47.5832       48.8966       53.6821       53.7673       51.7893        0.0000        0.0000        0.0000        0.0000        0.0000
        0.0000        0.0000        0.0000        0.0000        0.0000        0.0000        0.0000        0.0000        0.0000        0.0000        0.0000        0.0000        0.0000        0.0000        0.0000        0.0000        0.0000        0.0000        0.0000        0.0000        0.0000        0.0000        0.0000        0.0000        0.0000        0.0000        0.0000        0.0000        0.0000        0.0000        0.0000        0.0000        0.0000        0.0000        0.0000        0.0000       28.8417       25.8398       27.2584       25.9436       23.2449       27.7157       23.2587       29.2810       28.6168       27.5773       24.2595       21.0969       21.0318       21.3158       20.4017       22.2169       19.2256       16.0517       15.9949       14.0367       13.9739       12.7165       14.0439       16.0215       15.4974       19.1498       17.5802       18.2306       17.3463       15.9131       14.0576       18.4715       17.8199       16.8408       18.3683       18.8436        0.0000        0.0000        0.0000        0.0000        0.0000        0.0000        0.0000        0.0000        0.0000        0.0000        0.0000        0.0000        0.0000        0.0000        0.0000        0.0000        0.0000        0.0000        0.0000        0.0000        0.0000        0.0000        0.0000        0.0000        0.0000        0.0000        0.0000        0.0000        0.0000        0.0000        0.0000        0.0000        0.0000        0.0000        0.0000        0.0000        0.0000        0.0000        0.0000        0.0000        0.0000        0.0000        0.0000        0.0000        0.0000        0.0000        0.0000        0.0000        0.0000        0.0000        0.0000        0.0000        0.0000        0.0000        0.0000        0.0000        0.0000        0.0000        0.0000        0.0000        0.0000        0.0000        0.0000        0.0000        0.0000        0.0000        0.0000        0.0000        0.0000        0.0000        0.0000        0.0000        0.0000        0.0000        0.0000        0.0000        0.0000        0.0000        0.0000        0.0000        0.0000        0.0000        0.0000        0.0000        0.0000        0.0000        0.0000        0.0000        0.0000        0.0000        0.0000        0.0000        0.0000        0.0000        0.0000        0.0000        0.0000        0.0000        0.0000        0.0000      107.2011       84.3237       75.2685       79.4309       92.2004       80.7623       68.8501       73.3205       85.4493       96.7731       99.3158       98.6152       92.6367       88.4736       87.0845      132.9237      144.0756      125.2926      115.1736      128.3916      138.2360      139.5102      115.5330      112.4694      142.2368      158.1487      145.6348      123.2712      120.1511      132.1532      135.8861      137.4500      143.8169      135.2228      126.0760      134.5585      138.9984      156.9391      164.7745      161.3630      152.1198      167.0705      186.8968      168.5670      159.0153      144.6485      130.5758      125.3460      127.3262      129.3016      114.5139      113.5217       99.1482       93.0315       84.3437       83.9818       82.9618       83.9512      100.4751       92.2971       83.3249       65.3086       53.1468       54.1729       56.8574       70.5648       63.3623       50.7106       49.5736       48.0437       47.7583       49.1231        0.0000        0.0000        0.0000        0.0000        0.0000
        0.0000        0.0000        0.0000        0.0000        0.0000        0.0000        0.0000        0.0000        0.0000        0.0000        0.0000        0.0000        0.0000        0.0000        0.0000        0.0000        0.0000        0.0000        0.0000        0.0000        0.0000        0.0000        0.0000        0.0000        0.0000        0.0000        0.0000        0.0000        0.0000        0.0000        0.0000        0.0000        0.0000        0.0000        0.0000       37.2138       31.6198       25.5714       23.8481       27.8487       25.5343       25.1214       24.5254       25.2963       25.7790       24.4747       22.9025       19.4704       18.5472       22.5314       21.6188       18.0595       17.2545       15.9876       19.6475       15.2653       17.6938       18.8122       16.7583       16.2829       15.9922       15.9250       16.7442       17.9179       16.7728       14.6111       14.6877       16.3918       14.9005       14.6661       15.6380       14.7043        0.0000        0.0000        0.0000        0.0000        0.0000        0.0000        0.0000        0.0000        0.0000        0.0000        0.0000        0.0000        0.0000        0.0000        0.0000        0.0000        0.0000        0.0000        0.0000        0.0000        0.0000        0.0000        0.0000        0.0000        0.0000        0.0000        0.0000        0.0000        0.0000        0.0000        0.0000        0.0000        0.0000        0.0000        0.0000        0.0000        0.0000        0.0000        0.0000        0.0000        0.0000        0.0000        0.0000        0.0000        0.0000        0.0000        0.0000        0.0000        0.0000        0.0000        0.0000        0.0000        0.0000        0.0000        0.0000        0.0000        0.0000        0.0000        0.0000        0.0000        0.0000        0.0000        0.0000        0.0000        0.0000        0.0000        0.0000        0.0000        0.0000        0.0000        0.0000        0.0000        0.0000        0.0000        0.0000        0.0000        0.0000        0.0000        0.0000        0.0000        0.0000        0.0000        0.0000        0.0000        0.0000        0.0000        0.0000        0.0000        0.0000        0.0000        0.0000        0.0000        0.0000        0.0000        0.0000        0.0000        0.0000        0.0000        0.0000       80.0204       73.2330       68.5744       70.5756       68.2403       87.2183       94.5483       90.4783       89.6088       84.5560       97.3516      103.3387       88.0832       99.5083       96.9841      102.5484      120.8331      121.1053      106.2899      115.6571      123.7655      115.0948      121.4337       97.1758      113.4197      123.9605      107.9831      101.4510      102.8462      105.9219      120.6481      132.2092      160.2467      179.4519      172.4525      145.1383      156.4139      154.8259      177.0463      181.2914      165.4100      164.4009      171.0789      157.3241      146.0289      149.8568      145.7610      129.8411      132.5990      105.0814      111.8403      122.3003      142.7643      126.8269       98.0987       87.5647       87.9991       97.9805      112.0983      116.3562       97.6389       83.5196       65.6686       59.7054       56.7726       49.1997       52.0392       50.9677       57.4206       53.1729       46.9647       45.4452       49.8991        0.0000        0.0000        0.0000        0.0000        0.0000
        0.0000        0.0000        0.0000        0.0000        0.0000        0.0000        0.0000        0.0000        0.0000        0.0000        0.0000        0.0000        0.0000        0.0000        0.0000        0.0000        0.0000        0.0000        0.0000        0.0000        0.0000        0.0000        0.0000        0.0000        0.0000        0.0000        0.0000        0.0000        0.0000        0.0000        0.0000        0.0000        0.0000        0.0000        0.0000       33.0289       26.8724       25.8856       33.6737       36.2753       35.5396       34.7634       29.4686       24.0879       27.9448       24.4115       22.0544       18.6665       17.1429       17.2244       17.6134       42.4480       18.5281       20.4487       24.8661       26.6092       32.2563       20.9763       16.0672       19.2941       17.4892       17.0954       15.9377       17.6788       15.9439       14.2910       14.7355       13.8491       14.3032       13.9108       12.7568       10.6918        0.0000        0.0000        0.0000        0.0000        0.0000        0.0000        0.0000        0.0000        0.0000        0.0000        0.0000        0.0000        0.0000        0.0000        0.0000        0.0000        0.0000        0.0000        0.0000        0.0000        0.0000        0.0000        0.0000        0.0000        0.0000        0.0000        0.0000        0.0000        0.0000        0.0000        0.0000        0.0000        0.0000        0.0000        0.0000        0.0000        0.0000        0.0000        0.0000        0.0000        0.0000        0.0000        0.0000        0.0000        0.0000        0.0000        0.0000        0.0000        0.0000        0.0000        0.0000        0.0000        0.0000        0.0000        0.0000        0.0000        0.0000        0.0000        0.0000        0.0000        0.0000        0.0000        0.0000        0.0000        0.0000        0.0000        0.0000        0.0000        0.0000        0.0000        0.0000        0.0000        0.0000        0.0000        0.0000        0.0000        0.0000        0.0000        0.0000        0.0000        0.0000        0.0000        0.0000        0.0000        0.0000        0.0000        0.0000        0.0000        0.0000        0.0000        0.0000        0.0000        0.0000        0.0000        0.0000        0.0000        0.0000        0.0000       89.6120       66.5018       62.5089       62.9186       55.1369       48.6030       50.0964       78.1339       74.1391       60.4150       70.6850       93.9894       93.8221       91.4099       88.8585      127.1163      129.6230      116.4201      102.4525      110.9122      141.2359      120.9167      109.5581      113.4559      132.2544      148.5555      136.2569      104.2142       91.5272       97.0622       98.0533       82.4219      159.5806      137.2308      166.2605      176.8707      148.6092      153.3323      180.0417      170.3014      158.2956      163.0592      177.0751      190.4524      182.5318      138.0701      149.9900      134.1480      139.8031      137.0762      124.2533      129.3273      120.7334      115.5961      107.3765       93.0323       93.6645      100.0336      104.0768      110.0287      108.8360       84.9351       80.8231       71.1106       68.0774       56.1269       44.6865       43.9458       46.0227       49.3584       43.5008       43.8499       49.9360        0.0000        0.0000        0.0000        0.0000        0.0000        0.0000
        0.0000        0.0000        0.0000        0.0000        0.0000        0.0000        0.0000        0.0000        0.0000        0.0000        0.0000        0.0000        0.0000        0.0000        0.0000        0.0000        0.0000        0.0000        0.0000        0.0000        0.0000        0.0000        0.0000        0.0000        0.0000        0.0000        0.0000        0.0000        0.0000        0.0000        0.0000        0.0000        0.0000        0.0000        0.0000       22.5669       20.5529       24.8268       32.5784       34.4530       35.3867       37.0595       30.1432       26.0863       27.5013       24.7798       20.8618       18.9314       22.8223       16.1599       15.0604       19.6850       21.1281       16.1009       17.5162       28.6010       43.8987       24.9133       14.5054       16.1120       17.4405       17.3287       15.5368       15.4616       15.3626       13.7741       12.6654       11.7998       12.8231       12.2310       11.5488        0.0000        0.0000        0.0000        0.0000        0.0000        0.0000        0.0000        0.0000        0.0000        0.0000        0.0000        0.0000        0.0000        0.0000        0.0000        0.0000        0.0000        0.0000        0.0000        0.0000        0.0000        0.0000        0.0000        0.0000        0.0000        0.0000        0.0000        0.0000        0.0000        0.0000        0.0000        0.0000        0.0000        0.0000        0.0000        0.0000        0.0000        0.0000        0.0000        0.0000        0.0000        0.0000        0.0000        0.0000        0.0000        0.0000        0.0000        0.0000        0.0000        0.0000        0.0000        0.0000        0.0000        0.0000        0.0000        0.0000        0.0000        0.0000        0.0000        0.0000        0.0000        0.0000        0.0000        0.0000        0.0000        0.0000        0.0000        0.0000        0.0000        0.0000        0.0000        0.0000        0.0000        0.0000        0.0000        0.0000        0.0000        0.0000        0.0000        0.0000        0.0000        0.0000        0.0000        0.0000        0.0000        0.0000        0.0000        0.0000        0.0000        0.0000        0.0000        0.0000        0.0000        0.0000      115.6963      112.5211        0.0000      112.9503      110.0806      120.7204      138.5156       97.2130       72.5614       60.1242       54.7538       49.5009       61.9474       86.3330       79.1048       68.6243       81.4589       87.7458      120.1578      126.5522      128.7807      132.4901      138.4496      130.1569      161.1012      145.8972      133.9416      106.3462      110.0286      120.4735      110.1419      110.6181       80.9509       87.5989      122.2543       97.0014       93.7533      140.8484      124.0996      144.8253      159.7684      145.3350      143.7266      138.9296      125.4762      138.1990      127.8265      161.0389      169.4336      166.4787      149.2732      153.7160      137.7843      130.6564      123.7241      100.5193      114.7223      104.7582       98.0936       96.0751      100.9764       93.4705       91.5232       98.3096       98.1881       98.4879       83.6345       92.8675       93.0928       80.1439       51.0371       43.5204       43.4817       43.9648       46.2930       41.8683       47.8859        0.0000        0.0000        0.0000        0.0000        0.0000        0.0000        0.0000
        0.0000        0.0000        0.0000        0.0000        0.0000        0.0000        0.0000        0.0000        0.0000        0.0000        0.0000        0.0000        0.0000        0.0000        0.0000        0.0000        0.0000        0.0000        0.0000        0.0000        0.0000        0.0000        0.0000        0.0000        0.0000        0.0000        0.0000        0.0000        0.0000       86.9361       87.8516       83.2651       75.6984       64.8192       37.8223       21.3479       18.9348       24.1340       29.8396       31.7366       32.7376       32.7160       28.3888       27.9260       28.4544       25.8927       22.6248       22.7261       32.3961       16.6724       18.1747       15.6858       19.1991       20.5049       18.6753       21.4952       30.5304       24.8468       14.3375       15.5377       17.0764       19.4142       17.6767       16.1258       14.6307       13.2180       11.9043       11.5054       11.2716       12.1773       12.6633        9.1120        9.9304        0.0000        0.0000        0.0000        0.0000        0.0000        0.0000        0.0000        0.0000        0.0000        0.0000        0.0000        0.0000        0.0000        0.0000        0.0000        0.0000        0.0000        0.0000        0.0000        0.0000        0.0000        0.0000        0.0000        0.0000        0.0000        0.0000        0.0000        0.0000        0.0000        0.0000        0.0000        0.0000        0.0000        0.0000        0.0000        0.0000        0.0000        0.0000        0.0000        0.0000        0.0000        0.0000        0.0000        0.0000        0.0000        0.0000        0.0000        0.0000        0.0000        0.0000        0.0000        0.0000        0.0000        0.0000        0.0000        0.0000        0.0000        0.0000        0.0000        0.0000        0.0000        0.0000        0.0000        0.0000        0.0000        0.0000        0.0000        0.0000        0.0000        0.0000        0.0000        0.0000        0.0000        0.0000        0.0000        0.0000        0.0000        0.0000        0.0000        0.0000        0.0000        0.0000        0.0000        0.0000        0.0000        0.0000        0.0000        0.0000        0.0000        0.0000        0.0000      110.2653      111.7620      106.5981      116.6746      126.6357      115.4873      115.5637      127.9077       90.0111       82.2216       93.9005       73.0623       89.3388       98.5708      112.7579      127.0237       97.0426       80.6603      108.8972       97.3124      127.0004      131.5524      138.4607      171.2346      173.7107      179.5169      132.6738      124.3647      118.6750       93.7156       85.5247       82.2266       71.9005       94.7083      112.6763      105.4473      108.9148       99.4644      121.5340      164.7479      201.9980      165.4075      175.8045      151.2147      121.1938      122.2136      119.7738      162.6847      161.5028      166.5061      165.2646      145.3354      157.5913      125.1688      108.8501      127.2246      106.0035      114.3465      137.7321      114.7655      111.9054      122.8230      115.5005      106.5903      126.6282      125.4531      114.8809       87.0047       86.1120       65.5618       53.5269       49.4776       50.1896       52.5729       43.1346       43.2021       48.8015        0.0000        0.0000        0.0000        0.0000        0.0000        0.0000        0.0000        0.0000
        0.0000        0.0000        0.0000        0.0000        0.0000        0.0000        0.0000        0.0000        0.0000        0.0000        0.0000        0.0000        0.0000        0.0000        0.0000        0.0000        0.0000        0.0000        0.0000        0.0000        0.0000        0.0000        0.0000        0.0000        0.0000        0.0000       91.2262      104.2582      110.4728       91.5345       84.0437       61.2880       44.0564       41.8218       42.8964       22.7514       17.5088       32.1046       39.4138       22.0309       26.7482       26.3036       24.2052       23.4414       27.9918       25.4597       25.0819       31.7470       30.9729       21.4854       16.8467       17.0114       17.3685       16.9426       19.1852       16.6079       18.9432       14.3755       14.2368       13.3228       20.3264       24.5830       19.4912       16.0741       14.2390       13.8227       13.8654       13.9306       13.4614       15.6010       18.0076       12.0554       13.8578       13.9146       11.7455       14.3153       17.9939       22.3658       20.3363       13.9331       13.1084       11.6686        0.0000        0.0000        0.0000        0.0000        0.0000        0.0000        0.0000        0.0000        0.0000        0.0000        0.0000        0.0000        0.0000        0.0000        0.0000        0.0000        0.0000        0.0000        0.0000        0.0000        0.0000        0.0000        0.0000        0.0000        0.0000        0.0000        0.0000        0.0000        0.0000        0.0000        0.0000        0.0000        0.0000        0.0000        0.0000        0.0000        0.0000        0.0000        0.0000        0.0000        0.0000        0.0000        0.0000        0.0000        0.0000        0.0000        0.0000        0.0000        0.0000        0.0000        0.0000        0.0000        0.0000        0.0000        0.0000        0.0000        0.0000        0.0000        0.0000        0.0000        0.0000        0.0000        0.0000        0.0000        0.0000        0.0000        0.0000        0.0000        0.0000        0.0000        0.0000       47.7160       47.2954       52.8841       53.8471       56.2032        0.0000        0.0000        0.0000        0.0000      102.9904       86.0290       85.8982       96.6610       96.8330      100.1288      110.5780      104.9610      115.1515      101.6600       72.6984       83.8416       91.8084       90.5859      110.0106      144.8011      178.4576      182.6835      124.7578      120.6184      135.9466      137.1843      145.2335      179.5498      189.8881      207.8372      185.8172      169.3133      130.9649      141.7682      114.7311      110.4053       73.7934       85.2534       99.4180       96.7922      106.9945      107.1163       99.4539      105.5839      143.9361      178.7059      219.3894      160.6709      159.1224      133.2230      120.5256      121.7237      126.5594      121.8960      134.5327      127.2166      123.2104      128.9787      137.4765      119.6893      123.2564      175.5425      139.8964      118.0557      127.8722      139.2345      114.0550      119.8213      119.4675      115.1814      122.5641      128.4541      112.8594       86.0259       66.8839       60.3932       52.4434       53.9467       52.9663       47.5948       45.6456       45.1658       48.0857        0.0000        0.0000        0.0000        0.0000        0.0000        0.0000        0.0000        0.0000
        0.0000        0.0000        0.0000        0.0000        0.0000        0.0000        0.0000        0.0000        0.0000        0.0000        0.0000        0.0000        0.0000        0.0000        0.0000        0.0000        0.0000        0.0000        0.0000        0.0000        0.0000        0.0000        0.0000        0.0000        0.0000      100.8688       97.2482       79.9410       52.4539       46.8587       36.7080       32.3094       28.7336       23.8622       24.6700       20.8753       22.7184       48.1452      127.4334       83.1893       14.2135       13.2695       13.7328       14.9718       16.2866       26.2151       16.9446       19.3419       22.7991       35.8479       32.0932       31.7965       25.2604       36.8340       21.4944       18.4165       15.6992       14.7031       23.5588       22.9675       21.7488       22.1493       21.6958       20.6809       18.0409       17.7149       16.4190       16.6468       15.3872       14.5680       14.6892       10.8249       10.5442       12.0855       13.5316       13.0780       17.6108       18.8034       21.3913       18.1118       11.8396        6.2496        9.8670       17.7749        0.0000        0.0000        0.0000        0.0000        0.0000        0.0000        0.0000        0.0000        0.0000        0.0000        0.0000        0.0000        0.0000        0.0000        0.0000        0.0000        0.0000        0.0000        0.0000        0.0000        0.0000        0.0000        0.0000        0.0000        0.0000        0.0000        0.0000        0.0000        0.0000        0.0000        0.0000        0.0000        0.0000        0.0000        0.0000        0.0000        0.0000        0.0000        0.0000        0.0000        0.0000        0.0000        0.0000        0.0000        0.0000        0.0000        0.0000        0.0000        0.0000        0.0000        0.0000        0.0000        0.0000        0.0000        0.0000        0.0000        0.0000        0.0000        0.0000        0.0000        0.0000        0.0000        0.0000        0.0000        0.0000        0.0000        0.0000        0.0000       40.3385       43.3258       43.7663       53.1860       57.6786       53.0332       54.2189       72.1370       94.5085      117.0411       84.3534       67.2229       70.2458       82.6370       88.0084       84.9075       84.6800       89.7233      100.4149      108.5147       94.3194       97.5554       99.6484      105.0153      123.8563      142.1709      156.4028      152.3706      138.0374      121.3430      135.0796      138.4945      141.0710      148.5400      151.6357      145.3248      142.9570      133.7086      110.6445      109.9636      100.4437      103.4254      113.7025      108.9229      108.8044       89.1429       84.7118      118.6108      103.2307      129.0917      161.7118      156.2245      168.9446      174.5767      143.9615      144.4223      137.1303      121.9443      126.0978      133.8220      131.9037      105.9290      106.6849      109.5278      111.1742      137.0524      130.2001      106.3896      115.9390      119.1817      114.1467      129.8458      122.6542      102.9073       97.2475      102.4147      117.4277      119.1351      108.5550       94.0721       85.8959       79.1133        0.0000        0.0000       64.0650       60.2602       57.3368       53.3671        0.0000        0.0000        0.0000        0.0000        0.0000        0.0000        0.0000        0.0000        0.0000
        0.0000        0.0000        0.0000        0.0000        0.0000        0.0000        0.0000        0.0000        0.0000        0.0000        0.0000        0.0000        0.0000        0.0000        0.0000        0.0000        0.0000        0.0000        0.0000        0.0000        0.0000        0.0000        0.0000        0.0000        0.0000        0.0000       81.4990       81.6032       58.8899       59.3619       28.5762      157.4662       93.5458       28.0895       26.2938       32.4486       27.1114       32.9452       29.6396       30.4897       15.7055       15.0029       15.4654       18.6576       20.2392       18.6080       15.1970       18.7807       20.1695       21.9758       27.5563       24.6644       27.8907       27.1485       23.0130       18.0488       16.8273       15.1833       12.4045       18.8423       22.5648       24.3425       24.9782       25.1343       23.6145       21.7136       17.5765       16.2951       14.8163       14.4556       13.8922       11.6512       11.8394       16.6550       17.8851       17.4591       17.8897       16.1400       18.0273       15.2400       11.9021        5.6229        9.3372       18.4953       26.9306       14.7030        0.0000        0.0000        0.0000        0.0000        0.0000        0.0000        0.0000        0.0000        0.0000        0.0000        0.0000        0.0000        0.0000        0.0000        0.0000        0.0000        0.0000        0.0000        0.0000        0.0000        0.0000        0.0000        0.0000        0.0000        0.0000        0.0000        0.0000        0.0000        0.0000        0.0000        0.0000        0.0000        0.0000        0.0000        0.0000        0.0000        0.0000        0.0000        0.0000        0.0000        0.0000        0.0000        0.0000        0.0000        0.0000        0.0000        0.0000        0.0000        0.0000        0.0000        0.0000        0.0000        0.0000        0.0000        0.0000        0.0000        0.0000        0.0000        0.0000        0.0000        0.0000        0.0000        0.0000        0.0000        0.0000        0.0000       37.3143       36.6921       38.9459       41.4765       41.5100       44.8213       53.8296       64.3188       73.1330       86.7404       85.6051       67.4155       70.6798       73.0392       74.5233       85.5015       96.4547      107.8846      101.2152       99.6853      101.1053      107.1456      112.9729      118.8208      127.5686      141.2359      139.1418      128.6738      125.2853      129.6035      139.7118      121.5311      120.5439      137.8298      154.7649      124.0949      106.0089       96.4401       96.9970      116.3608       92.1385       92.8589       82.8737       98.0476       85.6336       81.3696       87.1432      113.0541      105.1014      138.4781      146.0986      127.3551      135.7460      130.4287      121.1455      125.4133      127.8332      124.7058      136.7633      146.2881      128.1839      110.1957      102.6152      101.6151      108.3625      118.7820      128.4215      108.2240      107.2172       93.6145       98.1591       87.6707       85.1536       99.7851      101.6665      102.5241      115.3086      129.4965      116.9716      103.1877       96.3198        0.0000        0.0000        0.0000        0.0000        0.0000        0.0000        0.0000        0.0000        0.0000        0.0000        0.0000        0.0000        0.0000        0.0000        0.0000        0.0000
        0.0000        0.0000        0.0000        0.0000        0.0000        0.0000        0.0000        0.0000        0.0000        0.0000        0.0000        0.0000        0.0000        0.0000        0.0000        0.0000        0.0000        0.0000        0.0000        0.0000        0.0000        0.0000        0.0000        0.0000        0.0000        0.0000        0.0000       30.2815       28.9174       23.9864       22.3712       29.0931       26.0869       28.1388       27.9554       30.8926       32.2030       39.0902       30.8504       26.8293       32.8374       25.4210       20.4785       23.2069       26.2330       28.3649       25.5803       27.2183       31.7682       26.6638       18.6581       19.6041       28.3746       27.5649       25.3487       25.0184       18.8637       15.4963       13.9644       18.9892       21.5708       22.9937       20.3913       20.4907       21.3687       22.6023       19.3751       18.1458       17.6542       16.0728       16.0460       12.3332       11.8957       19.2296       25.4596       24.7778       18.9935       15.3519       15.1090        8.9780       12.7743       11.4147       17.8266       19.5188       30.7164       25.4718       16.5066       11.8034       14.4145       15.6518        0.0000        0.0000        0.0000        0.0000        0.0000        0.0000        0.0000        0.0000        0.0000        0.0000        0.0000        0.0000        0.0000        0.0000        0.0000        0.0000        0.0000        0.0000        0.0000        0.0000        0.0000        0.0000        0.0000        0.0000        0.0000        0.0000        0.0000        0.0000        0.0000        0.0000        0.0000        0.0000        0.0000        0.0000        0.0000        0.0000        0.0000        0.0000        0.0000        0.0000        0.0000        0.0000        0.0000        0.0000        0.0000        0.0000        0.0000        0.0000        0.0000        0.0000        0.0000        0.0000        0.0000        0.0000        0.0000        0.0000        0.0000        0.0000        0.0000        0.0000        0.0000       32.1001       36.0837       40.5728       42.7833       41.3366       44.9358       50.0392       50.2642       59.6975       66.4908       79.2750       92.5061       94.0990       86.4936       72.4620       66.3740       66.6354       94.8192      101.9461      102.4674      108.8928      115.3196      124.0819      143.3980      134.4183      128.1190      124.8034      126.8429      120.4933      135.4951      139.1660      133.0654      116.9790      110.6711      132.7825      177.5745      152.0081      135.7636      106.9057      106.8784       78.6567       77.2261       94.0273       73.2201       73.5413       70.4650      101.1904      104.9011      113.3744      135.1822      128.5147      134.5520      116.9232      126.0269      123.3558      116.7196      117.5786      128.0136      119.8105      131.1569      139.8638      136.8137      131.9104      107.8271      112.2930      115.5201      114.1747      108.0483      110.8061      104.7384      115.7099       90.8010       80.5807       82.3884       87.1766       89.4794      101.1655      105.6204      118.9361      127.8750      120.9019      109.8355        0.0000        0.0000        0.0000        0.0000        0.0000        0.0000        0.0000        0.0000        0.0000        0.0000        0.0000        0.0000        0.0000        0.0000        0.0000        0.0000
        0.0000        0.0000        0.0000        0.0000        0.0000        0.0000        0.0000        0.0000        0.0000        0.0000        0.0000        0.0000        0.0000        0.0000        0.0000        0.0000        0.0000        0.0000        0.0000        0.0000        0.0000        0.0000        0.0000        0.0000        0.0000        0.0000        0.0000       26.5208       22.7146       24.1786       21.8340       22.0730       22.7908       27.1392       33.2709       44.9670       42.1235       56.8426       65.4005       65.4573       95.1170       75.7563       66.4988       53.8082       35.4444       35.1734       33.6148       37.2344       36.7896       31.5667       30.6940       32.3127       36.3668       29.8369       22.8256       19.4538       15.0889       12.0233       15.2426       21.4463       24.0462       24.6474       23.9451       26.2692       27.6233       28.2370       28.4591       21.7975       20.5246       19.8063       19.8376       15.6329       14.3066       20.6601       22.3087       28.1759       21.0464       18.7877       24.7338       16.1779       21.3568       20.4155       30.3255       27.6254       29.5472       28.0395       22.3157       15.0845       12.7118       10.2118        0.0000        0.0000        0.0000        0.0000        0.0000        0.0000        0.0000        0.0000        0.0000        0.0000        0.0000        0.0000        0.0000        0.0000        0.0000        0.0000        0.0000        0.0000        0.0000        0.0000        0.0000        0.0000        0.0000        0.0000        0.0000        0.0000        0.0000        0.0000        0.0000        0.0000        0.0000        0.0000        0.0000        0.0000        0.0000        0.0000        0.0000        0.0000        0.0000        0.0000        0.0000        0.0000        0.0000        0.0000        0.0000        0.0000        0.0000        0.0000        0.0000        0.0000        0.0000        0.0000        0.0000        0.0000        0.0000        0.0000        0.0000        0.0000        0.0000        0.0000        0.0000        0.0000       39.6732       40.0384       43.6451       43.9704       44.2962       52.4702       55.6416       61.1903       62.2245       72.0932       69.4354       75.1695       71.3758       64.3416       60.3051       67.2426       81.7358       91.9044       95.1574      102.6514      102.7490      102.2381      113.5171      135.2752      128.0954      119.3636      111.3698      116.9249      131.8651      125.0918      122.2496      109.7514      102.3724      120.0059      133.9142      144.6478      145.9202      132.2162       80.5348       89.7859       88.6812       99.3039       93.6161       66.5222       78.4264      121.4974      152.7293      129.0173      135.7825      129.7251      135.4954      113.8715      122.7379      119.5013      114.5335      111.8020      121.3472      127.6415      129.8279      141.5670      204.9781      165.1736      123.7998      130.7949      148.6960      144.9849      110.0845      110.2903      115.5923       98.0220      108.7430       91.0445       91.7273       97.7328       96.1822      102.9560       93.1126      101.5756      114.4230      106.2621      102.9128        0.0000        0.0000        0.0000        0.0000        0.0000        0.0000        0.0000        0.0000        0.0000        0.0000        0.0000        0.0000        0.0000        0.0000        0.0000        0.0000
        0.0000        0.0000        0.0000        0.0000        0.0000        0.0000        0.0000        0.0000        0.0000        0.0000        0.0000        0.0000        0.0000        0.0000        0.0000        0.0000        0.0000        0.0000        0.0000        0.0000        0.0000        0.0000        0.0000        0.0000        0.0000        0.0000        0.0000        0.0000       34.0280       28.7887       29.6141       34.4277       30.4331       35.3072       37.7027       46.0898       48.6713       46.1083       54.9201       66.8193       79.1027      122.4972      109.0507       72.8473       54.5734       46.5117       45.3019       36.4926       44.7752       48.8923       48.1077       49.4617       45.6534       40.0785       37.0486       31.8958       24.3958       24.8515       23.9523       37.7531       63.8269       36.9852       31.5450       34.0223       32.9386       34.4289       35.5222       28.8951       27.5681       24.2750       21.1722       17.2436       13.7312       14.0545       20.8686       26.4016       22.6087       28.4721       39.5189       39.3955       33.3697       29.1899       28.6772       23.6329       20.2748       17.6455       14.0224       14.3577       13.8205        9.4150        5.5918        0.0000        0.0000        0.0000        0.0000        0.0000        0.0000        0.0000        0.0000        0.0000        0.0000        0.0000        0.0000        0.0000        0.0000        0.0000        0.0000        0.0000        0.0000        0.0000        0.0000        0.0000        0.0000        0.0000        0.0000        0.0000        0.0000        0.0000        0.0000        0.0000        0.0000        0.0000        0.0000        0.0000        0.0000        0.0000        0.0000        0.0000        0.0000        0.0000        0.0000        0.0000        0.0000        0.0000        0.0000        0.0000        0.0000        0.0000        0.0000        0.0000        0.0000        0.0000        0.0000        0.0000        0.0000        0.0000        0.0000        0.0000        0.0000        0.0000        0.0000        0.0000        0.0000       48.8323       48.2418       46.3602       51.0671       53.6767       54.6757       52.6912       54.4929       57.5383       56.6724       52.8159       47.1732       46.0475       54.9835       75.5973       77.0423       85.8824       96.4350       97.6747      103.8880      111.4889       98.6863      130.9267      123.7898      115.2304      113.8112      132.1864      126.7305      127.8154      123.4901      123.0234      114.2339      116.7869      110.3804      107.8983      110.0389      103.3768       82.7694       86.1815       88.3908       95.9690       87.2128       81.8086      113.8958      130.8355      159.6846      133.8833      127.5895      112.8256      117.1680      112.6472      112.5871      109.4388      111.7682      114.6371      115.6793      123.2041      166.5956      168.6198      186.9871      186.8562      170.5574      157.7777      132.1235      118.7165      128.2160      132.6559      138.8117       96.6237       96.1498       87.4300       96.9143      111.7952       97.2471       95.1956       93.7952       93.0543       94.8007      100.8205       93.7629        0.0000        0.0000        0.0000        0.0000        0.0000        0.0000        0.0000        0.0000        0.0000        0.0000        0.0000        0.0000        0.0000        0.0000        0.0000        0.0000
        0.0000        0.0000        0.0000        0.0000        0.0000        0.0000        0.0000        0.0000        0.0000        0.0000        0.0000        0.0000        0.0000        0.0000        0.0000        0.0000        0.0000        0.0000        0.0000        0.0000        0.0000        0.0000        0.0000        0.0000        0.0000        0.0000        0.0000        0.0000       39.9503       39.7608       41.4703       42.3707       41.0334       41.8782       47.3310       58.0269       45.5740       42.3096       49.9810       47.8892       44.4129       39.2747       35.1720       36.1781       43.4041       52.8874       77.5630       84.3424       73.9018       46.1655       60.4327       67.9605       54.7371       52.9202       56.0987       44.1569       36.0910       24.0956       22.6499       28.0331       36.8130       33.3475       44.9088       51.3606       44.0525       37.5040       37.5619       39.0780       37.7706       33.7501       23.2609       19.1203       15.4985       12.5210       19.9843       27.4312       31.4885       56.1912       78.2745       57.3977       44.4185       40.0437       46.5037       35.4047       27.6368       17.4681       13.3392       13.1418       10.4592        6.8725        6.9209        0.0000        0.0000        0.0000        0.0000        0.0000        0.0000        0.0000        0.0000        0.0000        0.0000        0.0000        0.0000        0.0000        0.0000        0.0000        0.0000        0.0000        0.0000        0.0000        0.0000        0.0000        0.0000        0.0000        0.0000        0.0000        0.0000        0.0000        0.0000        0.0000        0.0000        0.0000        0.0000        0.0000        0.0000        0.0000        0.0000        0.0000        0.0000        0.0000        0.0000        0.0000        0.0000        0.0000        0.0000        0.0000        0.0000        0.0000        0.0000        0.0000        0.0000        0.0000        0.0000        0.0000        0.0000        0.0000        0.0000        0.0000        0.0000        0.0000        0.0000       42.7068       48.3356       52.1545       53.0660       47.2559       54.6306       55.6573       55.0273       52.7657       55.8669       54.4825       59.1718       62.9701       55.3887       59.2741       62.2773       66.2715       73.5558       77.3328       94.0601       98.7471       92.8546       97.7942       86.8404      113.9032      106.1120       95.9396      103.2450      127.3652      116.2500      111.3767      122.1037      122.4024      113.8928      119.1380      115.2062       98.0064       96.5797       92.7855       80.5915       83.9719       96.9038       87.1531      101.4400       91.6664      105.7683      131.1007      175.6720      162.8915      137.9297      122.4870      116.8907      122.6844      124.3808      118.5063      126.4429      136.7786      162.2083      180.5493      158.8080      138.9103      184.1890      144.9833      166.6080      161.8506      143.7142      124.5069      140.8662      119.8655      133.9814      121.7304      118.8729      106.8747       95.8328      100.9565       90.3533       91.9856       91.9122       91.2099       91.7366       90.6708       88.8936        0.0000        0.0000        0.0000        0.0000        0.0000        0.0000        0.0000        0.0000        0.0000        0.0000        0.0000        0.0000        0.0000        0.0000        0.0000        0.0000
        0.0000        0.0000        0.0000        0.0000        0.0000        0.0000        0.0000        0.0000        0.0000        0.0000        0.0000        0.0000        0.0000        0.0000        0.0000        0.0000        0.0000        0.0000        0.0000        0.0000        0.0000        0.0000        0.0000        0.0000        0.0000        0.0000        0.0000        0.0000       64.0276       63.6634       60.7752       65.3770       66.2113       55.0248       56.2923       61.9429       57.9007       52.1032       47.1669       41.9934       43.4399       40.3342       38.0762       39.6459       45.1850       53.7459       65.6595       74.3442       77.1336       56.1291       53.7900       70.3026       47.4196       47.5382       46.5886       44.7648       34.8915       26.8341       22.4703       20.5030       20.1156       21.3161       30.2164       46.9013       51.5113       48.6511       39.5358       31.2152       30.3797       30.7309       26.6333       19.6620       12.8743       10.4393       16.7600       24.6202       28.2758       37.1232       48.1668       59.9747       50.2438       45.5995       42.4293       51.9503       38.9911       30.5697       23.7900       22.0506       23.5878       22.9012       14.0357       10.9413        0.0000        0.0000        0.0000        0.0000        0.0000        0.0000        0.0000        0.0000        0.0000        0.0000        0.0000        0.0000        0.0000        0.0000        0.0000        0.0000        0.0000        0.0000        0.0000        0.0000        0.0000        0.0000        0.0000        0.0000        0.0000        0.0000        0.0000        0.0000        0.0000        0.0000        0.0000        0.0000        0.0000        0.0000        0.0000        0.0000        0.0000        0.0000        0.0000        0.0000        0.0000        0.0000        0.0000        0.0000        0.0000        0.0000        0.0000        0.0000        0.0000        0.0000        0.0000        0.0000        0.0000        0.0000        0.0000        0.0000        0.0000        0.0000       45.1020       47.8798       50.8811       57.1987       58.3408       55.0713       64.8990       63.0775       57.5389       53.8149       52.2043       53.3671       52.0266       60.6455       70.5222       62.4201       83.8569       67.1707       63.8702       68.8705       82.1087       77.6835       81.0022      149.5061       92.8500      106.6106      104.4131      102.6870       99.4376       99.3707      110.5185      108.9626      112.6104      111.8816      102.0398      111.4967      105.4972      101.0717       96.6370       94.6576       92.9340       95.2299       95.4598      101.2916      125.9692      115.2174      124.9069      151.7545      210.0499      136.6366      114.1496      114.7504      116.5765      123.1456      124.5589      119.1166      125.3787      140.6072      169.3739      180.7252      171.8177      158.8927      192.8723      137.4284      141.0676      132.1179      127.1681      142.9630      148.0063      109.3397      115.7161      112.8258       97.1878      104.0416      103.3111       96.4858       88.5707       91.3843       90.2537       87.8086       85.2302       86.9108       80.8602       81.1182        0.0000        0.0000        0.0000        0.0000        0.0000        0.0000        0.0000        0.0000        0.0000        0.0000        0.0000        0.0000        0.0000        0.0000        0.0000
        0.0000        0.0000        0.0000        0.0000        0.0000        0.0000        0.0000        0.0000        0.0000        0.0000        0.0000        0.0000        0.0000        0.0000        0.0000        0.0000        0.0000        0.0000        0.0000        0.0000        0.0000        0.0000        0.0000        0.0000        0.0000        0.0000        0.0000       73.3215       79.2863       80.2087       66.1300       71.3154       64.9427       57.0428       60.9397       63.7496       62.3409       56.6902       57.6477       49.7149       51.6554       69.4722       60.9562       41.2892       43.7227       49.1299       48.1059       45.6866       52.7974       52.7584       47.7834       47.0573       50.5403       53.0031       66.1477       59.5783       50.6980       37.2052       30.1833       27.6201       22.8336       19.9458       18.3530       17.0774       22.1487       25.0731       20.5423       17.7538       20.7476       23.4348       22.4119       17.1906       14.2972       13.3987       16.4874       22.1034       22.6432       30.9928       35.1636       25.3584       27.4134       26.5381       35.9152       64.3999      173.1363       50.0899       26.7506       27.9243       38.0543       40.4362       28.3100       14.0631        8.6098        0.0000        0.0000        0.0000        0.0000        0.0000        0.0000        0.0000        0.0000        0.0000        0.0000        0.0000        0.0000        0.0000        0.0000        0.0000        0.0000        0.0000        0.0000        0.0000        0.0000        0.0000        0.0000        0.0000        0.0000        0.0000        0.0000        0.0000        0.0000        0.0000        0.0000        0.0000        0.0000        0.0000        0.0000        0.0000        0.0000        0.0000        0.0000        0.0000        0.0000        0.0000        0.0000        0.0000        0.0000        0.0000        0.0000        0.0000        0.0000        0.0000        0.0000        0.0000        0.0000        0.0000        0.0000        0.0000        0.0000       55.1129       53.2676       51.0419       54.8772       63.3975       61.9242       52.9854       57.5954       62.8841       60.3159       60.9135       53.4668       56.9398       68.1483       71.5151       66.4079       59.9111       66.3118       69.7152       67.4927       68.1740       81.1572       75.2174       81.4647      126.9044       95.6297      121.1308      144.9221      125.2039      109.0754      107.5649      109.6569      104.5690      111.7942      105.5699      103.0807      125.0488      121.2301      105.6009      107.4003      106.0583       87.7912      100.4846       94.2796       95.0109      106.1656      147.2496      177.0152      171.5173      151.3430      125.3611      115.0642      117.4244      116.2108      114.4242      120.0190      127.1442      143.2021      131.5399      144.2171      146.1034      152.7047      151.1579      174.5872      148.7746      151.5217      141.3757      128.4677      150.7870      143.2781      116.1724      103.5900      103.1243      100.4103      105.4273       98.1115       90.8400       86.4349       91.7654      100.3752      100.6903       94.4477       96.8873       89.8513        0.0000        0.0000        0.0000        0.0000        0.0000        0.0000        0.0000        0.0000        0.0000        0.0000        0.0000        0.0000        0.0000        0.0000        0.0000        0.0000
        0.0000        0.0000        0.0000        0.0000        0.0000        0.0000        0.0000        0.0000        0.0000        0.0000        0.0000        0.0000        0.0000        0.0000        0.0000        0.0000        0.0000        0.0000        0.0000        0.0000        0.0000        0.0000        0.0000        0.0000        0.0000        0.0000        0.0000       57.5729       47.5680       45.0556       48.9713       54.9853       60.6097       61.7740       67.9210       68.4461       80.7940       60.4424       62.1157       58.0999       46.8984       42.3639       35.9248       36.4806       41.4056       46.6138       53.9042       50.2356       48.0147       49.9589       51.7667       48.6627       47.2484       49.2241       46.8687       46.8966       42.6984       36.4671       33.2007       28.4434       19.9110       15.2706       11.2883       10.8397       15.7046       18.5454       18.2633       18.0254       15.7715       15.9508       15.5914       14.5600       13.7696       11.7704       15.4961       23.2482       25.2307       20.1070       20.8861       15.2431       14.5305       19.6240       26.6508       29.8826       60.9860       35.1367       24.0137       25.1437       29.1528       32.1460       26.8979       18.7278       12.0669       12.8495       15.1168       18.3463       18.6677       15.2974       19.4474       20.2094       20.6281        0.0000        0.0000        0.0000        0.0000        0.0000        0.0000       13.2988       14.2190       14.1547       15.2931        0.0000        0.0000        0.0000        0.0000        0.0000        0.0000        0.0000        0.0000        0.0000        0.0000        0.0000        0.0000        0.0000        0.0000        0.0000        0.0000        0.0000        0.0000        0.0000        0.0000        0.0000        0.0000        0.0000        0.0000        0.0000        0.0000        0.0000        0.0000        0.0000        0.0000        0.0000        0.0000        0.0000        0.0000        0.0000        0.0000       64.3817       65.0721       65.3712       58.1379       56.2044       61.9536       68.5107       62.7514       56.7304       49.7805       54.6299       54.2291       54.9596       54.7690       58.0275       68.7292       68.1794       73.4087       74.2487       63.4000       70.2120       67.1374       80.2517       88.6938       79.5894       88.4467       87.9013       92.9835      118.1674      147.0686      153.3255      140.2542      131.4643      123.5369      112.4116      106.6881      108.4515      118.8841      127.0846      118.4228      116.7854      113.9063       91.8308       97.9816      107.1260      101.5146      100.4610      124.1641      167.3536      165.9262      156.9615      136.0076      118.8178      125.1823      130.9418      143.3914      147.5904      160.9818      155.1122      146.7332      153.5677      152.1443      165.8429      162.6005      166.0732      161.0666      163.9088      166.8400      165.2650      156.7837      157.7276      169.2763      154.5777      150.6557      138.9191      127.4927      116.3186      109.0420      110.6031      103.2393      104.4776      112.1452      113.2912      107.1835      107.2898      107.0989        0.0000        0.0000        0.0000        0.0000        0.0000        0.0000        0.0000        0.0000        0.0000        0.0000        0.0000        0.0000        0.0000        0.0000        0.0000        0.0000
        0.0000        0.0000        0.0000        0.0000        0.0000        0.0000        0.0000        0.0000        0.0000        0.0000        0.0000        0.0000        0.0000        0.0000        0.0000        0.0000        0.0000        0.0000        0.0000        0.0000        0.0000        0.0000        0.0000        0.0000        0.0000        0.0000       67.5837       66.1508       51.5463       45.2594       48.1279       53.6866       57.5703       66.6294       75.5956       63.1602       55.7704       66.6615       86.0186       85.4125       60.2073       50.5201       52.8449       53.7801       47.1402       44.9242       50.9701       73.0451       80.9711       59.1971       50.8733       46.7910       48.3135       49.2648       49.3903       45.0260       39.8071       35.8224       34.0396       26.1505       19.4939       16.3777       14.5806       15.1158       19.0445       21.6153       23.2769       18.1467       15.1389       11.7976        9.2163        9.2575        8.1782        7.4595       11.6073       24.3152       25.4278       16.7475       15.2954       10.4182       13.4986       16.5097       17.1320       15.9622       16.2367       15.2408       14.2350       32.8260       13.9170       13.1282       10.9589       13.4370       12.9611       15.3054       15.0966       16.5142       14.1272       12.0990       13.3418       18.9155       19.6630       18.6904       17.2835       12.5831       18.7971       24.2546       15.1581       14.0891       14.2077       24.4665       37.3828       23.7802       16.8674       34.5214       22.0449        0.0000        0.0000        0.0000        0.0000        0.0000        0.0000        0.0000        0.0000        0.0000        0.0000        0.0000        0.0000        0.0000        0.0000        0.0000        0.0000        0.0000        0.0000        0.0000        0.0000        0.0000       43.9273       46.7184       48.1844       49.5651       55.2020       54.8658       53.7845       57.8817       66.3002       69.9084       68.0504       68.7891       72.8482       73.2059       70.5554       66.2643       63.5701       68.8660       68.3572       54.5915       48.8685       50.6166       49.6424       56.5915       56.7117       53.3702       62.5918       64.9104       64.7529       66.9047       79.8710       76.0869       81.7342       81.5058       79.4309       82.3201       80.1549       84.6928       92.2929      122.9400      150.5763      154.6605      153.2130      147.2737      128.7719      115.7926      110.5247      103.4107      109.4678      136.8330      121.9393      112.4065      113.3192      103.2010      105.6359      110.3193      119.9892      142.3265      164.1957      178.8403      157.2976      145.0492      127.9029      136.3117      130.7563      139.0420      142.3426      162.2588      180.5041      192.7614      190.9307      179.1521      173.2907      163.6450      166.6047      166.0523      177.5877      167.1043      173.3253      184.6042      163.6443      167.9819      167.9578      164.9552      176.1413      147.1113      150.9934      141.1337      118.2890      113.7882      108.2474      110.1990      118.0076      119.7872      124.5687        0.0000        0.0000        0.0000        0.0000        0.0000        0.0000        0.0000        0.0000        0.0000        0.0000        0.0000        0.0000        0.0000        0.0000        0.0000        0.0000        0.0000        0.0000
        0.0000        0.0000        0.0000        0.0000        0.0000        0.0000        0.0000        0.0000        0.0000        0.0000        0.0000        0.0000        0.0000        0.0000        0.0000        0.0000        0.0000        0.0000        0.0000        0.0000        0.0000        0.0000        0.0000        0.0000        0.0000        0.0000       60.8231       56.3854       50.4852       49.8126       55.7410       59.3589       64.7213       77.0061       86.7441       79.0833       52.3977       41.2356       42.1569       44.4759       47.5661       66.4482       68.1261       93.4745       83.8508       62.1887       49.2238       47.1623       48.1384       46.4935       45.4821       42.8278       47.9714       55.4338       45.7895       37.3879       35.0778       30.4903       27.0901       19.5870       13.5295       13.1757       15.6270       17.5158       17.0548       19.8882       25.4164       16.8027       13.2663       10.7125        9.3693       10.1115        8.8780        9.1599       11.7629       21.0314       18.9552       16.0099       15.4780       11.5076       12.8706       12.2342       12.0544       13.9353       14.0684       12.6798       12.2786        7.9281        7.6663        9.1210       11.4433       19.1985       17.5822       19.2391       16.8089       13.6207       14.6450       13.7528       14.2574       15.0582       16.0589       13.5644       13.5406       12.5962       11.8161       14.0688       27.6663       24.3126       24.9869       19.7220       12.2951       15.0175       15.4771       16.3440       20.7836       18.1939       17.7407       24.4113        0.0000        0.0000        0.0000        0.0000        0.0000        0.0000        0.0000        0.0000        0.0000        0.0000        0.0000        0.0000       30.3325       36.9717       37.3631       42.6794       48.2267       54.6436       58.3047       60.3020       57.8948       63.8468       68.2618       67.1811       64.7108       63.8539       69.7017       69.8585       66.2832       71.4692       78.0780       81.5739       78.4489       74.5175       71.9460       68.5784       65.3717       52.4833       42.7142       45.2981       45.4792       51.5570       50.9706       54.6336       60.7353       70.2573       84.2346       88.7196       92.6676       88.9040       92.8346       92.6401      104.2039       82.9158       81.5286       79.9060       90.6736      122.8079      143.7252      159.2412      155.6445      137.3852      129.2043      112.4256      113.2050      100.6518      110.7087      104.6532      100.9436      104.8516      113.3819      111.9673      121.0225      127.3227      142.4772      160.9647      167.0985      168.6669      163.4658      152.2740      145.1561      146.0532      137.2773      142.4386      143.9295      154.0602      171.9455      196.3553      197.0897      191.5733      186.1662      165.2636      171.3422      179.0926      169.9511      161.3627      178.7640      185.0806      169.5564      172.1215      167.8757      166.3258      168.0060      155.9071      163.0127      145.1753      120.9245      114.5750      109.3576        0.0000      116.4324      114.5998      122.9563        0.0000        0.0000        0.0000        0.0000        0.0000        0.0000        0.0000        0.0000        0.0000        0.0000        0.0000        0.0000        0.0000        0.0000        0.0000        0.0000        0.0000        0.0000
        0.0000        0.0000        0.0000        0.0000        0.0000        0.0000        0.0000        0.0000        0.0000        0.0000        0.0000        0.0000        0.0000        0.0000        0.0000        0.0000        0.0000        0.0000        0.0000        0.0000        0.0000        0.0000        0.0000        0.0000        0.0000       55.5415       57.9371       61.5460       51.4326       50.0833       61.2559       60.7257       56.0191       53.0295       51.6600       47.8129       39.9476       32.1162       30.0421       31.7736       31.7743       30.7986       33.6985       40.1346       40.5370       39.2541       34.6618       44.4638       54.7463       51.0315       46.1315       43.3368       49.1540       49.0537      101.6209       85.3479       42.1840       28.9398       25.1741       18.3782       14.8616       13.8158       17.7380       20.3010       16.2356       21.6581       19.3612       15.6948       11.4215       13.6240       11.5122        9.8768       10.3061       11.6940       17.4996       23.6857       18.7661       17.7238       18.7581       15.4349       13.0771       15.0588       15.8962       16.9276       17.4404       13.8715       14.5441       10.9313       13.5131       19.6210       26.0040       24.5415       16.7942       15.2145       18.3749       22.1354       26.3383       20.8466       18.2825       11.8222       10.6543       14.5642       16.6070       18.2512       19.5463       27.0491       27.2820       23.0395       41.3784       17.1773       11.0770       16.0883       15.4191       14.1962       12.4778       14.2882       19.5485       25.5300       26.0409       27.4381       22.3413        0.0000        0.0000        0.0000        0.0000        0.0000        0.0000        0.0000        0.0000       44.6165       50.1660       45.9606       53.1261       54.3227       55.4734       53.4275       55.1332       62.1681       64.0458       71.8313       73.3845       75.8318       71.5226       70.4143       73.4112       74.8724       76.5978       81.7748       84.5473       84.5689       81.5729       75.6701       75.3675       67.7837       77.8112       63.7931       56.9660       60.9288       71.1982       70.2304       61.7749       57.7505       65.3272       72.5460       84.0038       93.5930      104.6172       86.0856       77.0144       79.9710       99.1619       96.3708      104.4952      101.4473      103.1732      127.9459      147.2639      166.1826      157.4896      139.0948      130.4130      120.8292      117.7313      106.2970       98.9568       94.6263       94.8518      120.9052      132.0137      143.9818      155.4349      156.9025      154.8493      177.6135      160.6405      169.3312      173.6561      148.4702      155.3018      148.6631      138.0224      143.2102      164.1631      178.5189      192.0782      197.1695      214.1330      189.7195      193.2005      177.9909      169.3874      173.6166      164.4238      185.6942      196.8659      191.1498      185.8022      185.7352      173.5104      175.7259      176.9748      169.7059      162.3669      145.4012      129.7474        0.0000        0.0000        0.0000        0.0000        0.0000        0.0000        0.0000        0.0000        0.0000        0.0000        0.0000        0.0000        0.0000        0.0000        0.0000        0.0000        0.0000        0.0000        0.0000        0.0000        0.0000        0.0000        0.0000        0.0000
        0.0000        0.0000        0.0000        0.0000        0.0000        0.0000        0.0000        0.0000        0.0000        0.0000        0.0000        0.0000        0.0000        0.0000        0.0000        0.0000        0.0000        0.0000        0.0000        0.0000        0.0000        0.0000       37.4636       40.6869       39.9460       38.5741       43.9110       48.4368       45.3528       52.2689       54.9937       51.0773       42.7735       42.4070       41.2510       40.9451       36.4493       30.8236       30.9505       34.6425       25.4379       23.1360       21.5230       21.9194       25.7166       26.0722       18.8329       34.1461       37.9134       44.0982       43.9453       51.2739       52.8526       68.7449      166.6691      136.9118       68.7510       31.9525       27.2815       21.4099       22.0218       19.8798       17.6858       16.3203       16.4341       16.3583       18.1215       17.2742       16.5044       13.3216       13.5804       11.5748       11.6931       18.8714       31.5832       43.8063       30.7284       23.3557       25.4728       23.2967       19.8032       24.4298       30.8385       19.8720       18.2673       17.1225       24.1372       14.0169       12.1319       14.5008       14.1152       16.1772       17.2220       22.0487       25.9681       36.6875       38.0690       31.8235       22.5066       20.4574       21.9912       20.3200       22.6847       27.5857       25.8778       17.6371       12.3094       12.9383       12.9093       11.3917       13.0953       16.7269       18.1590       14.3408       15.6037       20.8734       28.1332       27.9212       31.0656       31.5386       24.7717       23.5592       27.8775       30.9894       37.6525       42.2824       43.1262       42.2470       41.6881       65.4505       70.3513       62.2697       55.3857       59.6525       65.3184       68.1365       69.8228       79.5103       90.5165      100.9875      106.2669      104.9855      102.4472      102.6605       95.0110       95.5088      104.0914       96.5003       94.1126       94.3141       91.4820       84.4607       85.3748       87.2367       83.0758       78.3484       72.1049       92.4336       90.4876       88.5915       82.7492       76.1745       95.0856       90.7334       85.9443       95.5543       92.6311       83.6026       82.2203       94.0826       89.9035       86.3201      106.2337      107.7816      113.9614      141.6599      146.7838      166.2969      162.0756      164.3816      143.1595      128.4159      121.7270      105.7960      110.7199      104.2943      125.0323      145.1458      165.9782      168.7013      163.8505      162.1520      160.0862      151.3199      142.8666      168.1537      162.4069      124.2073      137.2562      135.0325      138.0776      148.7469      166.4602      188.8546      208.8800      224.7529      244.8169      218.9776      220.3665      214.5731      179.2787      178.8154      184.6531      191.4085      182.6140      184.3473      178.7982      170.6217      168.6298      183.6907      192.4145      187.2241      177.7572      158.0605        0.0000        0.0000        0.0000        0.0000        0.0000        0.0000        0.0000        0.0000        0.0000        0.0000        0.0000        0.0000        0.0000        0.0000        0.0000        0.0000        0.0000        0.0000        0.0000        0.0000        0.0000        0.0000        0.0000        0.0000        0.0000
        0.0000        0.0000        0.0000        0.0000        0.0000        0.0000        0.0000        0.0000        0.0000        0.0000        0.0000        0.0000        0.0000        0.0000        0.0000        0.0000        0.0000        0.0000       36.3574       34.2191       36.2879       37.7244       42.6940       46.3280       41.5142       38.1546       41.9402       46.0074       37.6228       34.6682       30.2848       33.1546       34.8240       27.7199       28.8964       32.0770       26.5411       20.8676       17.6421       11.4595       14.4197       15.7425       15.4274       10.4037       14.9528       16.9816       13.4071       34.3485       40.0234       42.5006       48.3526       58.0254       54.5014       51.0172       49.9638       43.9229       36.5685       35.9891       31.8202       28.6337       25.4794       24.8132       21.5694       16.6587       18.7220       23.8536       27.2537       24.8607       17.1130        9.5512        9.4381       10.2415       12.6213       15.7211       46.2708       33.8348       23.1539       15.1406       15.3469       12.8548       14.2521       17.7063       20.3059       20.5106       16.8776       16.7997       12.8480       12.0646       14.3977       14.0909       18.6083       21.2718       23.3879       27.6593       25.5170       25.3134       28.4982       29.8468       26.5474       30.3981       30.9672       27.0799       29.4606       27.2223       26.2495       23.2188       18.9700       26.5222       38.0430       15.5735       16.6204       20.3286       21.8917       19.6934       17.5653       27.2240       29.9117       22.6467       21.8522       24.7495       29.9240       31.0446       32.4541       38.7490       47.2107       49.0131       51.3799       55.8098       70.9432       86.5914       95.1790       87.0886       71.0921       73.6758       84.8686       87.5379       93.2643      106.4275      119.5843      133.3249      133.5328      140.3529      131.9209      126.5039      120.8421      124.8338      122.0555      100.8125      100.6931       99.9709      100.9145      100.5143       95.9881       94.8207       84.5149       76.0603       77.6366       88.5449       85.6505       88.0352       90.0333       80.8869       90.0720       92.4549       92.7988       86.2068       84.7090       79.2518       86.5217       87.5965       86.6263       81.2403       83.8819       90.5307      112.4939      148.3472      167.8270      167.0441      163.1455      162.0690      150.5122      150.3845      149.1353      147.1363      126.6356      131.5669      141.5079      173.4258      167.4816      179.9069      174.9155      161.0084      144.6021      136.1316      152.3989      157.9518      147.5614      143.3942      151.6459      150.6697      156.9028      153.5539      163.8274      202.0699      217.9016      232.4408      230.5671      228.2368      230.5369      217.9921      197.2338      193.2027      188.1495      179.3039      165.5913      170.6551      177.1911      179.6773      177.8605      192.3918      205.7638        0.0000        0.0000        0.0000        0.0000        0.0000        0.0000        0.0000        0.0000        0.0000        0.0000        0.0000        0.0000        0.0000        0.0000        0.0000        0.0000        0.0000        0.0000        0.0000        0.0000        0.0000        0.0000        0.0000        0.0000        0.0000        0.0000        0.0000        0.0000
        0.0000        0.0000        0.0000        0.0000        0.0000        0.0000        0.0000        0.0000        0.0000        0.0000        0.0000        0.0000        0.0000        0.0000        0.0000       41.4029       36.6949       39.0875       40.2424       39.5885       43.4057       45.2397       41.8380       39.4030       39.9743       35.0791       34.0587       33.8937       25.7970       24.1609       27.1062       21.6566       17.6769       20.3690       19.3534       21.5806       18.9203       16.2675       12.5601       11.2319       16.0753       15.7366       14.0221       16.7188       19.3962       20.3211       21.2718       39.2610       42.8487       44.8356       48.6587       56.5701       53.2007       53.2800       49.7274       41.9103       43.5037       39.8714       36.4458       32.0380       26.0790       19.1070       14.8272       10.8624       16.2664       21.5984       18.9780       16.2417       17.2835       15.1610       14.0534       15.5211       16.9581       18.1617       15.2222       15.7027       12.6384       13.2953       34.4501       32.6620       18.8076       14.7430       16.7679       11.0663        9.8492       10.2317       12.4443       13.2699       13.8312       19.1673       30.4832       27.5711       30.0024       34.0638       32.0974       27.3518       28.7951       29.5093       28.9243       29.5364       28.8601       25.4704       22.2022       18.4749       33.7539       36.0880       33.7262       25.4609       20.5695       20.3834       21.1686       19.9453       23.2189       27.8695       31.5829       27.4604       27.0203       24.9566       25.9804       28.7693       34.1497       36.9790       37.7382       44.8299       54.4113       65.8312       64.3840       66.0647       81.5466       99.3438      105.7466       91.7095       83.5096       82.1920       87.4929       98.7466      104.9288      120.7591      130.0294      134.0655      141.1615      138.0845      127.6304      129.2154      127.8954      126.5347      116.6839      112.4604      110.2491      100.0916      101.9984      103.2297       98.9137      104.7698       82.3288       75.2214       72.9331       74.2942       76.2297       86.3466       84.5267       85.9187       89.3330       85.4263       78.8603       83.9294       82.5489       82.3712       91.2978       91.5625       91.5141       88.0658       90.4324      109.5966      133.6596      150.4122      165.2815      160.7761      154.7328      171.6789      215.8339      208.4984      176.1992      174.1656      147.3293      156.2071      173.2941      182.8196      197.2523      210.7090      186.2179      162.9727      164.6666      148.4739      142.4465      134.8572      129.8600      146.4541      152.0788      151.1458      159.8211      161.5698      177.5225      197.0109      203.2227      225.0245      215.4483      212.8143      205.7643      197.3313      192.9694      197.3311      186.8468      171.5415        0.0000      180.7538      172.7387      171.4846      173.9551      189.7686      200.6746        0.0000        0.0000        0.0000        0.0000        0.0000        0.0000        0.0000        0.0000        0.0000        0.0000        0.0000        0.0000        0.0000        0.0000        0.0000        0.0000        0.0000        0.0000        0.0000        0.0000        0.0000        0.0000        0.0000        0.0000        0.0000        0.0000        0.0000        0.0000
        0.0000        0.0000        0.0000        0.0000        0.0000        0.0000        0.0000        0.0000        0.0000        0.0000        0.0000        0.0000        0.0000       52.4129       55.5985       48.8469       50.3950       48.0200       43.0352       42.4583       35.0734       31.4473       33.5153       41.1965       46.4389       29.1151       25.8356       16.7566       16.2863       22.2076       33.3949       27.1915       18.5382       18.0296       16.8769       15.5687       13.3742       14.5901       15.5815       11.6930       20.0755       23.6668       25.1863       26.0657       31.0696       35.2424       30.9922       40.9102       43.2984       49.0000       50.5918       56.5181       48.6379       46.2056       39.6670       29.7282       26.9572       25.2732       22.8400       27.6949       21.5445       16.6124       14.3467       11.6891       13.2786       13.2315       10.5502       10.3540       10.5165        9.4966       13.9171       20.5875       29.1841       24.8298       31.4338       21.1576       22.2014       30.8043       33.5619       23.5732       14.5649       14.2409       15.5982       11.4335        9.1716       11.6532       16.5148       17.5212       19.1278       26.9901       43.5738       39.1146       33.7768       38.3598       43.3431       40.0838       36.6085       31.6415       29.7289       28.9057       31.4409       35.2839       36.9538       38.5005       39.5748       42.7692       45.1516       37.0851       29.9113       28.4195       36.4239       34.9207       45.1619       57.3037       66.7601       46.2609       27.8355       41.5955       38.2131       36.5746       36.9021       39.6050       42.3434       53.2609       61.6922       73.6276       71.2671       83.4764       86.4109       82.3750       72.7075       76.4671       78.2398       91.7547       99.2989      121.0125      123.8819      124.5414      116.8858      111.2635      126.0340      129.2169      114.1146      115.8369      110.0876      104.6386      102.3138      102.1198       89.3257       94.3008       91.7032       86.0355       75.9020       72.5458       77.9746       91.3715       94.4939       95.7779       97.0167       98.1067       80.5974       83.8077       75.0961       76.1350       71.2990       84.8619       84.6961       86.9451       88.9621       83.0490       82.4415       92.9495      103.4916      115.9048      134.7614      160.8772      154.0208      151.7464      161.8145      181.8417      210.1554      198.0715      189.0079      169.0265      151.0683      171.5322      190.1338      187.1166      200.1305      190.2264      168.5191      177.8006      171.4823      166.6654      157.0649      132.5897      132.4434      136.0992      154.1368      155.9916      165.0642      175.4002      180.3595      207.2320      220.5789      232.7404      218.4235      227.9095      215.7152      208.7357      209.5540      193.6295      197.8167        0.0000        0.0000        0.0000        0.0000        0.0000        0.0000        0.0000        0.0000        0.0000        0.0000        0.0000        0.0000        0.0000        0.0000        0.0000        0.0000        0.0000        0.0000        0.0000        0.0000        0.0000        0.0000        0.0000        0.0000        0.0000        0.0000        0.0000        0.0000        0.0000        0.0000        0.0000        0.0000        0.0000        0.0000        0.0000        0.0000
        0.0000        0.0000        0.0000        0.0000        0.0000        0.0000        0.0000        0.0000        0.0000       41.0349        0.0000        0.0000       55.7428       53.4801       45.2274       44.2288       47.7989       42.8143       38.8422       35.3134       33.9863       33.1581       35.1381       40.1921       40.5206       31.9022       41.6173       27.5496       23.3463       23.6564       23.1634       21.2900       22.9196       19.0098       14.8292       15.3513       15.0057       16.9483       19.7497       22.7796       26.7583       28.5943       28.8925       35.0713       47.8821       52.1326       42.0260       41.0598       43.0745       51.9144       49.3997       47.4514       39.0707       33.9547       27.3550       19.9277       17.2553       18.7562       20.4494       18.0818       13.7643       10.7443        9.8868        8.5313       13.0430       11.8853       13.8109       11.3045        7.7601       16.9410       21.3025       21.0072       28.9985       23.1108       36.4858       35.9624       28.1680       24.3367        6.8190        4.4795        3.9441        3.9267       11.0511       10.4417       12.2595       14.0186       15.8640       19.5560       22.7682       24.2343       27.9961       45.8340       39.5186       48.3298       49.8440       52.8142       50.7611       52.1989       46.3394       40.2081       46.3039       49.9121       48.6408       48.8513       45.0531       47.5182       48.9372       46.5382       43.4251       37.0201       42.9139       44.1079       43.5581       60.8614       75.4904       63.0989       61.5369       53.7405       37.2019       33.4540       33.7826       44.3522       61.4258       76.3452       69.2360       63.3307       60.8327       68.2056       65.0489       61.3482       62.3858       66.8268       65.8116       84.4887       90.0925       91.8591       98.5588      106.9265      101.1790       98.8369      115.7681      116.4517      117.0261      106.8007      102.0746       91.4650       86.3260       97.0901       97.2125       95.5779       89.9474       74.4810       62.4608       77.5821       92.0175       97.8446      104.7336       97.2210       97.0429       85.5211       77.9173       75.5470       74.3168       82.4174       83.4149       81.0754       80.0113       83.9468       93.0108       85.1241       89.0768      105.4603      104.0935      101.4948      126.5844      149.5770      151.8953      146.5952      151.4250      169.0307      194.4399      204.4897      199.8241      191.8217      178.2689      199.0655      193.6179      190.3714      196.2086      206.3001      192.0081      175.0443      173.9758      168.7346      167.4139      167.3580      161.0015      144.5742      153.7153      175.2229      172.4948      180.9520      201.0672      238.8463      225.7409      227.0116      220.8644      221.5225      217.8499      214.1665      219.3012      191.4845        0.0000        0.0000        0.0000        0.0000        0.0000        0.0000        0.0000        0.0000        0.0000        0.0000        0.0000        0.0000        0.0000        0.0000        0.0000        0.0000        0.0000        0.0000        0.0000        0.0000        0.0000        0.0000        0.0000        0.0000        0.0000        0.0000        0.0000        0.0000        0.0000        0.0000        0.0000        0.0000        0.0000        0.0000        0.0000        0.0000        0.0000
        0.0000        0.0000        0.0000        0.0000        0.0000       62.4350       46.3154       53.9597       54.7238       33.8808       38.9038       48.4270       57.9803       48.2176       45.6025       45.4598       45.8226       42.8609       37.9632       33.3854       34.1241       32.2528       28.8195       29.0974       26.2933       21.8856       21.7708       21.3065       24.9349       25.5828       18.9857       17.8682       21.5193       18.0501       13.7354       12.7771       12.6939       15.1943       17.6052       19.3483       19.9390       26.4688       31.4756       37.3550       41.0993       47.5909       41.8299       39.3973       47.3625       48.7766       51.3385       43.1942       35.0047       31.0773       27.3079       18.1604       15.9373       16.7103       17.5660       13.7613       11.2699        9.8913        9.9194        8.1836        8.8145       12.4583       16.4299       13.7161       13.2408       13.5641       12.8524       13.8907        8.9238       13.3825       17.1650       23.0586       24.2318        8.9869        1.6954        7.9854        2.9790        4.3902       16.6712       12.9258       17.0722       19.0946       19.3674       24.5321       26.1823       22.6478       26.0836       36.2057       46.1622       55.3893       63.0367       60.3500       64.9456       69.5297       59.8959       45.1892       53.0227       53.0960       54.1012       50.0368       48.6799       56.8764       59.7028       49.9838       44.7771       40.7071       37.4338       35.0755       29.8158       41.9750       51.3539       50.5669       50.9965       42.6977       43.3967       44.9806       39.8544       42.4493       53.4674       55.3699       45.8712       41.7869       57.7375       55.2434       55.3307       50.3289       66.0774       77.6285       75.4972       86.6568       78.7564       81.6202       79.1224       81.6585       86.3715       93.2113      108.6811      115.8097      105.9100      112.2572      103.2640      100.7722       85.3342       89.9088       87.9087       90.8658       87.1010       79.3144       70.8932       66.5355       71.3012       85.7252       82.3289       82.1632       77.2348       73.3943       71.7038       70.9272       63.6960       68.5051       74.2112       82.9485       71.7538       78.6556       81.7551       91.1423       95.5772      106.2693      106.5947      106.9757      115.6150      135.5504      140.6044      150.5974      156.3548      182.6727      206.3959      214.3939      199.9016      199.2990      210.7187      211.6371      195.2155      198.7953      181.7607      188.6647      181.7881      199.7827        0.0000        0.0000      175.2079      159.8446      163.8754      151.3535      168.1800      190.4225      201.1108      213.6952      216.7186      230.4344      220.0555      215.3042      211.4690      206.3886      202.4779      192.6511      200.9857        0.0000        0.0000        0.0000        0.0000        0.0000        0.0000        0.0000        0.0000        0.0000        0.0000        0.0000        0.0000        0.0000        0.0000        0.0000        0.0000        0.0000        0.0000        0.0000        0.0000        0.0000        0.0000        0.0000        0.0000        0.0000        0.0000        0.0000        0.0000        0.0000        0.0000        0.0000        0.0000        0.0000        0.0000        0.0000        0.0000        0.0000        0.0000
        0.0000        0.0000        0.0000        0.0000       43.3537       53.8956       44.7908       39.1705       39.3425       42.8073       44.6511       48.0933       50.4475       44.7516       42.4705       42.1570       39.9948       29.5752       29.3362       28.5781       36.0055       31.0244       22.1509       26.8337       22.3915       19.2068       20.6437       30.5300       27.9791       25.6140       19.4262       15.5313       13.8653       14.1837       14.9717       18.6841       13.6239       12.4093       14.8460       22.9660       27.3763       29.2797       29.7836       33.5472       32.8827       33.9649       30.4180       33.5120       39.9859       40.8667       42.8497       39.4896       33.5126       25.6534       22.2459       15.4639       12.5704       12.9970       12.2072       10.7409        9.4332        9.0557        9.1119        7.9435       10.4232        7.8062        8.2197        8.6288       10.4507       14.2232       13.6599        9.8558       19.8794       32.1095       12.0133       19.4936       23.4951       21.0806        2.2640        3.9351        4.6658        4.5902        7.0304        9.6004       11.0310       13.9549       16.8251       23.4358       32.1907       34.5428       34.3195       47.7811       53.0700       57.0344       61.7456       71.6252       83.8946       80.0914       66.0487       52.2835       45.4817       45.2382       42.6988       42.8661       43.5568       56.9779       57.7516       46.9590       47.2156       48.4828       56.4445       49.4042       33.0563       33.9206       38.8019       37.3154       40.5041       51.7048       41.4488       37.0392       33.8789       32.6507       41.2307       38.4683       35.5427       41.5862       44.2348       45.6455       51.3907       50.5430       48.3422       66.4179       74.3549       77.1326       71.9152       74.8447       73.6560       74.4248       80.3343       86.1170       89.9082       98.7547      105.7365      106.6291       99.3370      104.2851      103.4967      109.8882      114.4557      115.6839      102.8405       88.7570      102.3748       89.9130       71.7289       76.2458       80.5620       83.1290       72.9304       76.5879       71.5643       71.0776       74.5838       66.8697       71.3339       76.8874       82.1611       83.6925       77.6534       77.8154       86.7728      100.9068      105.5367      107.6942      117.1153      127.1362      150.0856      158.9726      174.8832      199.6360      204.3696      206.1528      193.2074      193.5187      189.6823      181.4349      175.3706      181.1235      170.2427      162.1449      172.0853        0.0000        0.0000        0.0000      172.6778      164.4165      189.3376      155.1967      171.5422      185.5491      190.3318      187.5452      188.5856      204.7504      205.1221      194.1977      187.1377      195.3570        0.0000        0.0000        0.0000        0.0000        0.0000        0.0000        0.0000        0.0000        0.0000        0.0000        0.0000        0.0000        0.0000        0.0000        0.0000        0.0000        0.0000        0.0000        0.0000        0.0000        0.0000        0.0000        0.0000        0.0000        0.0000        0.0000        0.0000        0.0000        0.0000        0.0000        0.0000        0.0000        0.0000        0.0000        0.0000        0.0000        0.0000        0.0000        0.0000        0.0000        0.0000
        0.0000        0.0000       65.7400       47.7046       35.0649       35.9839       51.9967       40.1755       42.8590       42.8838       48.5710       42.7534       36.2119       34.9225       37.7579       28.7588       23.8937       21.3778       21.1360       23.8980       24.9152       19.2088       15.9950       16.8932       17.4789       23.3104       23.5864       31.4179       32.1390       32.4102       24.9005       16.8490       13.4374       14.1399       13.8551       12.3951       14.4231       14.6280       21.9293       26.3034       25.8780       25.9055       25.8892       21.2892       20.8985       20.7901       23.0598       29.3772       29.9499       30.8060       33.1992       32.3836       28.5002       22.8159       21.5743       15.5394       12.3712       10.4545        9.8189        9.4607        9.7147        9.6153       10.7248        9.1744       11.5771        9.6410        8.5031        7.7408        8.6914        8.9111        9.7156        8.5577       10.4461        5.0426       16.4203       25.6429       10.1178        2.1715        1.6657        3.0716        5.3645        7.9084       10.2450       16.4720       20.3648       16.5934       14.7855       21.2882       22.5017       31.1722       35.1605       50.3624       61.8795       64.2863       67.8346       79.7558       91.2997       78.9668       63.3577       50.4870       42.4351       34.3279       34.8889       33.6024       34.0272       42.4050       43.6984       38.4453       35.2133       34.3253       33.9044       31.9953       31.3016       27.0476       28.6812       41.4868       49.8974       53.4538       39.5149       32.6119       33.1973       38.3304       43.6953       37.5017       37.5583       43.6399       48.2407       46.1552       43.1926       47.1782       48.4819       55.4219       58.5220       59.2141       65.6630       67.6586       67.9881       65.5860       74.3717       79.2816       77.0953       94.5954      106.3400      112.3403      116.3947      128.2689      118.2026      134.3126      146.0629      130.2359      122.3887      106.5175       98.2391       95.1509       88.9161       98.3996       89.0969       92.4421       85.2066       80.1159       79.8488       90.7475       84.4771       70.4010       67.5216       81.3556       83.0963       82.9034       88.1789       90.1779       87.6752       95.9251      102.5320      110.2083      122.6333      129.5910      131.6388      140.9531      159.7238      172.3039      170.0439      172.1916      180.8004      181.3709      190.3183      192.5277      172.4655      160.7448      152.5744      143.7137        0.0000        0.0000        0.0000      174.3704      192.0170      195.2890      185.8517      200.2127      204.0125      188.1260      188.8547      192.2892      180.8577      187.5119      190.7646      182.4067      180.2343        0.0000        0.0000        0.0000        0.0000        0.0000        0.0000        0.0000        0.0000        0.0000        0.0000        0.0000        0.0000        0.0000        0.0000        0.0000        0.0000        0.0000        0.0000        0.0000        0.0000        0.0000        0.0000        0.0000        0.0000        0.0000        0.0000        0.0000        0.0000        0.0000        0.0000        0.0000        0.0000        0.0000        0.0000        0.0000        0.0000        0.0000        0.0000        0.0000        0.0000        0.0000        0.0000
        0.0000       56.5187       46.6987       37.1945       32.3912       33.8981       36.4799       34.2356       53.1303       38.6531       27.6003       21.6523       18.1996       19.8737       19.1039       26.5125       16.9365       14.5582       13.9637       13.3598        9.8975        7.8342       10.5128       12.1024       14.7621       22.9802       24.6166       28.1454       33.7576       28.1254       27.8654       26.2230       19.2957       18.9759       19.7042       17.1467       15.8827       21.0457       27.7034       28.7002       24.8583       24.2253       19.4933       21.4701       20.4604       18.5410       21.5095       24.2018       24.8439       26.6918       27.6217       26.0649       23.1242       16.7679       14.2246       12.1719        9.8487        9.6173        8.7167        9.1788        9.9243        9.3284       11.2521       10.5111       11.3832       11.7046       11.9063       11.7481       16.1017       21.4050       14.9562        8.7274        7.4929        7.5411        8.5478        9.0594        7.8743        4.9738        7.8564        8.8832       10.1104       16.7191       14.1031       14.3335       16.4489       16.8418       17.1202       27.1472       32.4209       35.6693       47.1016       63.3698       71.7489       80.5850       74.6485      121.5003      113.1475       88.8879       62.5869       54.6281       45.4101       43.5108       42.6482       43.6659       33.1856       33.9149       34.8588       31.0991       32.7421       27.8744       24.2251       22.3644       24.9929       30.9145       39.4985       39.4682       36.2836       31.5783       26.3338       29.4611       36.3276       35.8439       33.1756       32.6021       32.7554       30.9962       31.4419       33.3844       33.5975       32.7708       34.1033       42.4209       47.7496       49.8770       51.7738       62.8448       59.9659       69.4054       76.5084       72.9626       75.4212       82.6814       86.4453      102.9817      106.8175      110.7928      106.7839      120.9964      130.4437      119.9093      122.5082      111.2271       95.0429      101.0673      103.5994      100.3532      100.7946       83.3836       84.4394       90.5861       91.1836       94.9524       92.5045       72.6578       73.2794       75.1173       86.2301      100.8666       98.9064       84.4247       92.6465      109.5466      105.2622      111.0543      135.3427      135.6976      139.4496      128.1476      140.6882      157.2796      162.6431      163.2071      160.3695      162.7088      187.9736      194.7480      182.9927      145.3939        0.0000        0.0000        0.0000        0.0000      196.1312      184.9048      200.9631      213.9483      229.2320      248.6828      206.6779      190.6773      180.4746      169.0106      174.3792      184.0902      185.4731      181.2275        0.0000        0.0000        0.0000        0.0000        0.0000        0.0000        0.0000        0.0000        0.0000        0.0000        0.0000        0.0000        0.0000        0.0000        0.0000        0.0000        0.0000        0.0000        0.0000        0.0000        0.0000        0.0000        0.0000        0.0000        0.0000        0.0000        0.0000        0.0000        0.0000        0.0000        0.0000        0.0000        0.0000        0.0000        0.0000        0.0000        0.0000        0.0000        0.0000        0.0000        0.0000        0.0000        0.0000
        0.0000       50.2814       43.3354       35.3225       33.2747       31.2610       28.3498       23.9019       28.8228       28.5272       22.7999       12.7270       14.3173       11.8948       11.5783       13.2769       12.8076        9.8917        7.8432        7.2927        6.7626        7.8390        9.4622        9.6942       16.8204       22.3333       21.2061       23.7491       25.3932       23.8957       19.6860       23.9654       18.4121       20.3074       21.0302       23.0831       19.8479       18.0999       20.3874       20.6165       25.2693       22.1742       19.8471       21.0796       19.7988       20.8100       22.1338       26.9670       27.5792       34.3420       32.9955       21.7459       15.7971       11.3214       11.1419       13.7849       13.6619       10.9076        9.4947       10.5014       11.3640       10.3664       10.7293       11.6341       10.0988        9.8614       10.6364       10.6698       14.9239       20.2470       18.6179       14.8593        9.0611       11.7241       14.4682       12.4421        7.9450        6.0987        8.0818        6.2765        7.0956       12.3571       12.8305       15.6232       21.9233       23.6310       27.7247       37.8610       47.8743       52.6396       54.2282       64.9019       79.9163       81.9072       79.3698       88.3685      102.2432       86.1336       83.7680       54.6309       44.7232       43.6482       48.9913       43.6036       32.1021       33.7291       36.9305       36.3053       32.1412       27.3801       25.8798       20.5469       23.2567       36.6714       41.4745       37.2222       27.1824       26.1142       22.7750       31.1654       30.6101       32.7175       32.7436       26.8641       28.4358       34.9731       36.0448       29.6534       29.7213       25.8277       26.3358       37.1722       40.6553       46.2740       51.1718       54.8343       52.9841       65.1119       79.4754       73.4071       70.8426       72.5384       78.2752       88.9290      104.6269      104.2989       94.2389      104.5879      131.5582      131.0068      123.2501      104.5251       87.7957      109.0964      121.8646      107.2033       94.1913       85.1856       81.6613       93.1255       93.4189       95.6804       89.2750       74.5625       69.9832       66.5934       72.6602       83.8214       82.2913       85.0415      106.7269      123.2559      117.1688      124.4379      130.3811      127.6233      126.2999      124.9400      130.3068      153.9297      173.1289      185.2713      173.2036      155.4469      161.4835      190.8815        0.0000        0.0000        0.0000        0.0000        0.0000      204.6229      176.5469      177.5217      199.3069      184.2459      200.3147      224.1053      212.4367      193.4330      191.0351      169.7821      172.4071      182.0079        0.0000        0.0000        0.0000        0.0000        0.0000        0.0000        0.0000        0.0000        0.0000        0.0000        0.0000        0.0000        0.0000        0.0000        0.0000        0.0000        0.0000        0.0000        0.0000        0.0000        0.0000        0.0000        0.0000        0.0000        0.0000        0.0000        0.0000        0.0000        0.0000        0.0000        0.0000        0.0000        0.0000        0.0000        0.0000        0.0000        0.0000        0.0000        0.0000        0.0000        0.0000        0.0000        0.0000        0.0000        0.0000
       39.8248       40.7696       39.5623       34.2190       35.6008       34.8152       31.3180       21.1644       23.1732       18.9525       26.2580       22.7038       12.7926       11.5399        8.2970        9.0641        7.2293        7.3109        7.6884        7.5557        6.9926        8.4186       10.0918       10.9344       16.0605       16.2480       17.1354       17.5749       15.7827       16.9708       17.1121       19.1612       16.5721       17.5692       19.6753       20.4419       19.0191       17.2127       16.6046       18.5767       20.7149       22.5321       27.4854       19.9849       16.0068       20.4332       25.3428       27.9624       25.3547       21.0056       14.3930       14.3323       16.6258       18.1166       14.8180       16.1918       20.8731       18.2814       13.2471       24.1436       32.0152       13.1104       14.3782       15.2829       12.6430       14.1873       15.0930       12.6668       13.4928       20.0921       20.9832       22.3951       20.0398       14.7013       12.1840        8.3463        5.5908        9.1316       14.2501       16.7206       17.0445       45.2710       20.9770       22.1530       30.9083       30.4978       40.5025       44.5828       47.3196       42.6403       48.3805       55.6218      102.1741      230.7640       96.3957       92.6516       89.9589       89.7216       85.0091      127.8652       80.0204       73.9298       52.4395       45.9848       37.4392       40.7069       43.4143       33.1141       35.1967       32.2475       25.3824       21.7710       24.7944       27.7424       26.7518       21.4900       18.0786       17.0734       17.8968       23.6080       24.9214       23.7076       24.5703       26.2752       29.2127       29.4371       29.6357       30.3992       30.8440       29.5863       35.6509       38.7900       34.8044       39.6755       45.0056       46.1446       51.5042       60.0607       70.5813       58.6586       69.7987       76.5371      117.4213      155.9650      117.6445       92.3804      105.0618      106.2100      124.0906      125.5947      112.7201      115.3713      111.7070      117.7556      130.6126      102.8410       96.0275       90.3027       86.9481       97.2674       94.2896       91.0323       85.4942       73.2030       66.6329       71.7439       73.0245       80.8308       81.7414       84.4282       99.4903      123.1742      114.4795      125.7493      125.3970      122.9225      120.8458      118.0408      122.6997      148.4467      163.0608      168.0888      166.7073      171.5337      171.3096        0.0000        0.0000        0.0000        0.0000        0.0000        0.0000      191.7401      179.0934      178.6840      188.7635      174.2659      179.1966      202.6936      196.6968      193.4430      196.2732        0.0000        0.0000        0.0000        0.0000        0.0000        0.0000        0.0000        0.0000        0.0000        0.0000        0.0000        0.0000        0.0000        0.0000        0.0000        0.0000        0.0000        0.0000        0.0000        0.0000        0.0000        0.0000        0.0000        0.0000        0.0000        0.0000        0.0000        0.0000        0.0000        0.0000        0.0000        0.0000        0.0000        0.0000        0.0000        0.0000        0.0000        0.0000        0.0000        0.0000        0.0000        0.0000        0.0000        0.0000        0.0000        0.0000        0.0000        0.0000
       30.0784       30.8839       32.1048       25.1986       25.4597       31.1789       38.7043       26.0335       21.1251       22.3713       20.8450       11.6346       11.1490       13.7270       11.9844       10.2800        6.7448        6.8966        6.8452        8.8265        9.6773        8.0891       10.4941       15.2086       13.8666       13.6941       13.0449       14.4617       14.8131       15.8259       14.2086       18.0235       15.7046       19.8541       26.1613       21.9082       19.8623       16.8022       16.3783       14.5486       19.8019       27.0074       30.1956       23.2324       19.1599       18.8707       16.1493       12.6611       14.6468       12.5682        9.8919       12.5102       14.7975       17.5444       12.9125       16.1678       17.1462       14.7898       14.1024       16.4465       18.1835       17.6721       21.1447       23.7358       20.3507       19.8415       22.7978       22.8710       24.7047       27.2130       31.0129       32.0277       29.0362       18.5112       13.4516        9.9135        7.5023        9.6853       12.3475       10.8618       16.8446       41.6572       13.8758       13.5451       21.3850       27.0939       28.2084       56.6580       60.4046       39.3158       47.5766       47.6957       49.2409       64.9824       65.9094       69.7802       78.1304       93.4213       83.5303      102.3812      103.4367      156.0426       87.0979       66.5580       55.2696       47.8387       44.6742       44.1639       46.3981       35.1147       27.6303       25.4074       24.9365       23.8674       22.4042       23.8163       22.0362       18.0375       16.8178       19.4169       21.0061       28.8905       21.3739       26.9974       27.2463       24.1341       25.8948       26.2275       30.8690       34.1721       41.1737       43.5546       41.3411       43.4279       39.7319       47.4195       53.8274       55.5183       68.7906       68.4862       75.8599       96.4493      125.5454      140.8001      127.5806      111.6190       94.0490      102.9846      121.2349      124.0747      119.7475      130.3672      109.5258      106.8510      103.3090       90.9111       83.0523       92.2208       95.2614       90.8175       98.3320       98.7487       90.2209       80.0996       79.9312       86.0379       73.7139       75.0140       77.1295       82.1244       87.2899       95.7024       93.3331      117.0971      113.6629      100.6645      113.1038      117.1344      119.1164      133.9050      137.7563      140.3719      155.2856      154.5841        0.0000        0.0000        0.0000        0.0000        0.0000        0.0000      200.1000      133.4662      153.7086      163.8205      149.0315      166.2935      166.5697      201.3532      202.6116      200.0293      228.3874        0.0000        0.0000        0.0000        0.0000        0.0000        0.0000        0.0000        0.0000        0.0000        0.0000        0.0000        0.0000        0.0000        0.0000        0.0000        0.0000        0.0000        0.0000        0.0000        0.0000        0.0000        0.0000        0.0000        0.0000        0.0000        0.0000        0.0000        0.0000        0.0000        0.0000        0.0000        0.0000        0.0000        0.0000        0.0000        0.0000        0.0000        0.0000        0.0000        0.0000        0.0000        0.0000        0.0000        0.0000        0.0000        0.0000        0.0000        0.0000
       19.0085       21.5022       24.3597       20.6990       20.5441       27.7834       37.2466       19.0743       16.8314       17.7903       15.6425       12.6919       10.1812       16.4207       19.7313       12.1742        7.7712        8.3642        9.2501        9.8069        8.8624        8.7909       11.8904       15.8398       12.6947       11.1450       13.5688       13.6263       13.0383       12.8451       13.4537       12.0253       13.0147       20.4000       17.4619       15.9047       14.7463       15.8053       15.7962       18.9702       21.6561       29.4732       32.0013       22.9253       16.9186       15.3951       15.8935       14.6558       12.7024       11.3520       12.5720       16.0535       20.0324       23.7418       22.3183       23.5459       21.4392       18.1275       19.0020       18.7933       23.3267       23.7222       21.3882       21.3700       21.7615       24.2458       21.2537       15.8985       18.6010       24.9387       29.5683       25.6043       19.0563       12.8198       12.5322        8.5133        6.6850        6.9845        9.3976       11.7295       11.9415       11.5438       16.2914       20.8047       27.2799       36.4817       49.3338       57.5658       50.0360       50.2968       54.5446       62.4128       59.1703       64.4088       71.2915       97.7923      102.1103       92.5884       71.9811       69.1981       72.6616      112.1188       90.6516       97.4821       97.7477       60.1479       57.9149       51.3501       53.0204       48.0706       35.4106       35.7461       34.4660       34.7840       31.1952       23.7009       21.4417       19.9386       20.8753       20.9445       20.6268       24.9784       21.4085       28.6862       27.2272       25.8148       30.1544       31.2270       31.9727       36.9826       43.2951       47.4840       44.8738       64.0715       50.6262       46.5542       49.9400       54.7043       64.1618       69.1381       78.9939       92.1727      114.8844      107.7280      106.7450      113.1991      114.8061      114.2618      112.4114      113.8301      123.5450      117.0772       97.9652       88.6990       86.9644       84.5678       87.4389       96.6410       95.2225      111.3782      112.0593      110.9384      107.8341      107.7717      103.1324       96.0514       89.2901       77.1802       75.8415       80.7028       91.2487       86.4550       86.9030      101.9927      105.6673       90.2641       98.7030      105.4220      106.9800      102.2690       99.8322      109.4396        0.0000        0.0000        0.0000        0.0000        0.0000        0.0000        0.0000        0.0000      148.2000      119.1261      134.2946      126.3807      127.8007      194.3100        0.0000      266.2800      264.1801      275.1300      292.8300        0.0000        0.0000        0.0000        0.0000        0.0000        0.0000        0.0000        0.0000        0.0000        0.0000        0.0000        0.0000        0.0000        0.0000        0.0000        0.0000        0.0000        0.0000        0.0000        0.0000        0.0000        0.0000        0.0000        0.0000        0.0000        0.0000        0.0000        0.0000        0.0000        0.0000        0.0000        0.0000        0.0000        0.0000        0.0000        0.0000        0.0000        0.0000        0.0000        0.0000        0.0000        0.0000        0.0000        0.0000        0.0000        0.0000        0.0000        0.0000
       21.4706       19.2702       16.2900       16.2952       19.6563       26.2551       25.7153       16.0291       17.2823       18.3457       20.5549       17.3121       26.4181       25.2454       22.1631       12.6986        9.0670        7.7813        9.1774        8.5916        8.6803       11.5018       13.7469       16.7763       14.3105       12.3924       12.6562       14.6507       12.3469       11.8359       13.1418       18.9330       20.3592       16.8592       16.6634       16.1378       14.9167       17.5418       15.6199       13.3235       13.5880       20.3815       21.8246       17.6897       16.6251       17.0927       17.1993       14.0891       20.1741       15.4468        9.7064       12.5857       17.6753       23.6107       20.4865       21.4472       21.7427       27.2391       24.2098       20.4611       25.1110       28.3674       22.3499       19.3682       18.2232       13.2173       12.3827       10.2473       14.8839       20.1311       21.4567       16.2525        9.8706        6.4335        7.2152        5.7150        6.4594        8.2627       10.0329        9.5758        8.9402        6.7743       13.7697       20.3680       27.4251       50.8501       62.1994       64.5007       53.1707       52.4402       52.0754       66.6614       72.0724       73.4102       86.0125       88.8560      105.0729      106.8832       88.0958       76.6067       97.9263       92.5755       87.8523       87.3204       81.0481       69.4217       68.4139       64.4451       59.9748       53.3469       50.5174       37.8065       37.2962       33.3845       32.9131       24.9582       23.0958       23.1324       19.8777       18.0486       21.0235       21.9342       19.5405       23.0632       26.1355       30.3540       33.1509       33.2637       41.2722       48.2889       52.2258       53.8667       45.6330       62.3207       46.1914       51.2381       58.7244       74.6768       74.5185       85.4567       79.2905       77.8947       96.8687       97.1236      100.6572      104.2950       94.9888       92.6375       96.5478      103.7809      114.2953      102.1088       86.0764       80.9585       88.4060       84.5461       90.9259       94.5309       98.2680      104.2362      110.0145      109.4789      101.6633      100.8837       93.6524       89.8886       86.6085       85.3445       82.8870       85.5626       83.2861       81.0758       87.6421       85.8673       82.7478       81.3621       88.3294       90.7266       87.9982        0.0000        0.0000        0.0000        0.0000        0.0000        0.0000        0.0000        0.0000        0.0000        0.0000        0.0000      128.7900      118.9124      113.8671      116.9879        0.0000        0.0000        0.0000        0.0000        0.0000        0.0000        0.0000        0.0000        0.0000        0.0000        0.0000        0.0000        0.0000        0.0000        0.0000        0.0000        0.0000        0.0000        0.0000        0.0000        0.0000        0.0000        0.0000        0.0000        0.0000        0.0000        0.0000        0.0000        0.0000        0.0000        0.0000        0.0000        0.0000        0.0000        0.0000        0.0000        0.0000        0.0000        0.0000        0.0000        0.0000        0.0000        0.0000        0.0000        0.0000        0.0000        0.0000        0.0000        0.0000        0.0000        0.0000        0.0000        0.0000        0.0000        0.0000
        0.0000        0.0000       11.5860       10.8188        0.0000       19.0876       13.1872       13.0743       16.7581       17.3428       21.3059       24.1700       18.7424       15.7573       15.7761       10.9714        8.0602        7.2736        7.4661        8.2460        8.9668        8.9048       11.8933       16.8807       18.0991       18.4354       16.0101       15.7051       14.3033       13.1206       11.6237       10.3382       13.8726       16.1298       15.0066       16.6665       17.6896       20.0656       15.0548       14.1193       17.9744       18.0889       16.7317       14.1396       14.2589       18.3261       17.7674       17.4721       17.6320       12.3301       11.5100       14.1599       18.7388       17.6024       28.9215       30.8281       37.2115       44.6036       41.5651       27.9709       30.2672       33.2591       33.7292       30.5568       30.1316       22.2325       17.6175       12.1410       10.0126       16.3129       22.6877       14.4597       14.1280       12.5216        8.1768        5.3050        5.8475        5.5739        6.4861        6.8815        8.2978        8.3033        9.9757       19.6527       28.7316       39.0798       49.6979       71.8838       72.8075       68.5832       61.1564       72.5835       63.9036       79.7853       74.0484       76.6034       84.1792       80.6922       82.6897       92.4453       82.2308       85.4062       70.6383       74.9978       83.4553       82.2826       84.2266       95.4863      158.5244      102.9883       59.7333       40.9587       40.2124       35.6066       38.1744       28.9655       27.7665       30.5619       33.2467       32.7664       30.4251       34.7359       41.1607       37.3152       33.1207       36.2590       38.0147       37.3885       48.3715       60.7235       52.7976       58.7157       81.7150       44.8380       49.3278       54.9532       60.5473       67.1671       66.4163       84.3421       79.6078       87.5022       89.6137       92.2984       87.5851       87.4874      105.0874       97.1425       96.5032      104.4567       95.3112       83.7893       82.2391       82.4804       83.2080       87.7921       89.9771       93.1230       92.0803       99.3332      105.8254      101.4581       92.6424       96.2647       89.8717       82.0799       77.8456       78.6146       71.3477       70.2663       69.3049       80.6637       83.8015       80.2394       67.8674       68.3143       76.8957       80.9026       80.0771       73.1630        0.0000        0.0000       82.9152        0.0000        0.0000        0.0000        0.0000        0.0000        0.0000      111.1200      129.3000       91.6354        0.0000        0.0000        0.0000        0.0000        0.0000        0.0000        0.0000        0.0000        0.0000        0.0000        0.0000        0.0000        0.0000        0.0000        0.0000        0.0000        0.0000        0.0000        0.0000        0.0000        0.0000        0.0000        0.0000        0.0000        0.0000        0.0000        0.0000        0.0000        0.0000        0.0000        0.0000        0.0000        0.0000        0.0000        0.0000        0.0000        0.0000        0.0000        0.0000        0.0000        0.0000        0.0000        0.0000        0.0000        0.0000        0.0000        0.0000        0.0000        0.0000        0.0000        0.0000        0.0000        0.0000        0.0000        0.0000        0.0000        0.0000
        0.0000        0.0000        0.0000        0.0000        0.0000       13.1827       11.1424       11.2642       14.6279       14.3502       17.4366       21.2065       21.8493       16.2177       10.7746        8.8798        7.0463        6.8847        6.8675        7.0284        7.1088        7.6725       10.1311       14.9202       18.8381       23.9754       16.9754       13.2406       13.1236       12.1440       13.3543        9.1838       10.6649       10.2164       13.1343       19.2749       16.8134       16.2022       14.7314       15.6846       13.5794       14.4775       15.5270       17.9425       15.2820       16.0806       16.6940       14.7013       16.4603       10.8743        7.8059       17.1862       22.4847       29.0767       46.2240       50.3195       55.5285       56.7539       57.8467       42.5148       43.5269       41.8512       44.8242       25.8197       22.3445       22.6718       18.8601       16.7526       17.6276      110.4876       43.4488       19.6288       16.5519       13.0213        9.6043        8.7796        6.0339        5.5201        5.6363        7.6472       10.6562       10.7472       11.0627       20.9493       28.3328       33.7819       41.7093       51.4459       61.0818       64.1016       61.4256      121.2402      125.9420       89.4981       92.3516       90.9126       87.6951       80.8514       91.4852       95.0290       92.9402      111.7959       84.8374       71.6027       68.4099       71.7108       77.2711       74.3390      116.5721      118.4449       80.2946       59.8830       57.0953       57.6952       55.4855       42.5161       43.8906       41.2047       39.3345       44.5058       47.7399       39.3959       37.4688       38.3497       31.6846       29.9066       30.5724       39.3794       63.8388       75.1962       67.9084       63.4391       60.9966       56.7238       52.7681       54.9610       54.4952       56.3148       63.1259       65.9497       77.7274       80.1399       86.3567       99.1080      104.3127      108.8983      109.8100       97.0251      100.7886       97.6816       94.4086       92.6309       86.0130       83.1548       80.9462       77.2433       77.5382       82.5693       82.7181       96.3645      100.0719       93.3390       91.9794       85.6199       78.0700       75.0670       74.4461       83.9427       74.5502       67.8998       70.4957       78.4397       87.9046       81.9310       66.9542       62.8913       67.4336       69.6293       71.8285       70.7051       83.8837       81.0007       80.4987       87.1703        0.0000        0.0000        0.0000        0.0000       60.1800       71.4600      101.1000      109.7822        0.0000        0.0000        0.0000        0.0000        0.0000        0.0000        0.0000        0.0000        0.0000        0.0000        0.0000        0.0000        0.0000        0.0000        0.0000        0.0000        0.0000        0.0000        0.0000        0.0000        0.0000        0.0000        0.0000        0.0000        0.0000        0.0000        0.0000        0.0000        0.0000        0.0000        0.0000        0.0000        0.0000        0.0000        0.0000        0.0000        0.0000        0.0000        0.0000        0.0000        0.0000        0.0000        0.0000        0.0000        0.0000        0.0000        0.0000        0.0000        0.0000        0.0000        0.0000        0.0000        0.0000        0.0000        0.0000        0.0000        0.0000
        0.0000        0.0000        0.0000        0.0000        0.0000       19.5450       19.0485        9.8919       12.8174       16.8039       22.0451       14.0680       16.6082       15.8631       14.7544        9.6726        5.7688        5.5808        4.8937        5.5091        5.7106        6.6297        9.0573       16.5284       17.9036       17.5190       15.7083       14.8524       16.7992       14.5232       13.6902        7.1223       11.1470       12.4038       13.1222       19.3949       20.5458       20.1400       17.8614       20.4870       20.9674       19.7560       15.0788       17.8046       15.9737       14.9568       14.6403       15.1155       18.7223       22.3343       21.7738       27.3516       41.8835       47.8046       79.7537       73.7175      126.0312       72.2322       65.3236       51.9170       50.6613       53.1817       58.9480       43.7396       39.2624       38.7357       36.1955       37.2012       42.0774       36.6948       36.9453       33.4263       21.9493       15.9389        8.9479       10.5495        9.2347       10.2529       10.0965        9.3686       11.6657       21.4346       23.3327       26.8244       36.0430       36.6300       37.4026       37.2012       51.3398       80.0304       65.1621       85.4979       80.2905       71.7934       76.2141       77.1907       77.4790       76.4354       76.8729       77.8779       76.1733      101.4312       72.9012       56.4173       74.3413       82.9338       99.5530       92.9406       96.9337       89.2655       92.8036       78.4280       94.1698       78.5704       75.0555       73.4208       65.9718       56.7156       50.8790       44.4106       44.8614       40.5212       39.8481       34.6084       29.7321       28.9064       28.3546       41.1365       63.2673       56.8160       74.4923       69.4757       71.3458       70.0925       68.2397       66.9918       61.7941       62.7888       73.8335       72.6748       74.6506       79.0582       86.5643       89.4967       94.5309      102.3200      102.7989      101.3036      113.2589      107.1443       98.5684       87.1998       90.2424       92.4317       80.9036       71.4681       66.8752       71.1855       73.6102       82.1692       83.1657       83.9342       83.3506       89.9449       81.5279       76.0322       78.1280       82.0305       76.5588       70.8682       69.1233       76.6692       81.2270       72.9994       67.1370       68.7365       78.6854       71.8104       64.8289       61.1331       74.5167       77.7366       71.3419       68.1329        0.0000        0.0000        0.0000       44.3379       41.8052       58.7664       81.1938      101.3270      105.4682        0.0000        0.0000        0.0000        0.0000        0.0000        0.0000        0.0000        0.0000        0.0000        0.0000        0.0000        0.0000        0.0000        0.0000        0.0000        0.0000        0.0000        0.0000        0.0000        0.0000        0.0000        0.0000        0.0000        0.0000        0.0000        0.0000        0.0000        0.0000        0.0000        0.0000        0.0000        0.0000        0.0000        0.0000        0.0000        0.0000        0.0000        0.0000        0.0000        0.0000        0.0000        0.0000        0.0000        0.0000        0.0000        0.0000        0.0000        0.0000        0.0000        0.0000        0.0000        0.0000        0.0000        0.0000        0.0000        0.0000
        0.0000        0.0000        0.0000        0.0000        0.0000       29.2021       22.2048       14.5019       12.7131       22.5327       26.3918       16.6116       19.1737       18.7840       16.5336       10.7651        6.2814        5.5457        5.2788        6.1882        6.2472        6.8758       13.8059       15.9450       15.1957       15.4553       17.5897       13.6115       14.5984       14.6106       12.6275        6.6588       11.7708       11.8202       12.8527       17.7298       22.7866       23.8411       19.3180       15.9197       19.9464       19.4918       13.2796       11.8817       13.8172       14.9090       19.8974       20.1402       17.7545       23.3966       32.6123       35.3121       46.2983       50.3011       46.2912       38.7569       49.6489       47.2410       52.3081       66.2829       69.0511       46.9889       44.2957       39.6180       33.0362       31.0591       34.3686       36.9195       40.2021       47.1525       39.4672       31.7772       18.2868       12.8620       14.0033       12.4970        8.5202       14.1143       16.2189       15.7429       14.9535       23.3877       23.4249       26.5302       29.1319       28.4714       37.0767       51.1749       59.4664       53.1642       49.6415       61.1419       66.0266       61.1693       63.3041       67.4995       78.9360       90.2051      101.2990      104.1550       89.5077       83.3940       69.6334       66.2326      101.4696       81.6826       95.7683      106.1593       98.1868       90.5246       80.1665       84.3638      124.7998      184.4882      118.8226      156.5769       90.7586       77.1511       69.8668       63.4310       52.8993       47.5634       45.5006       37.9196       29.5430       44.0629       35.5395       41.4184       56.4894       72.7055       75.8187       65.3887       63.0072       63.9714       70.8282       79.4633       72.2782       75.5423       68.5513       75.6108       79.0005       84.3649       83.2597       81.6323       88.0037       90.4909       92.6102       97.7284      103.0876      102.8661       91.8932       86.8007       92.3084       87.9571       83.3226       65.5622       64.7619       64.4830       66.8248       73.2755       81.2946       82.7682       83.0228       84.8792       82.7711       79.6756       78.2245       76.1319       74.3848       73.7463       77.4956       71.2462       75.9586       80.6695       73.3300       76.1698       84.9582       67.1272       61.9467       62.2593       62.4244       62.0786       65.2522       57.3443        0.0000        0.0000       47.8806       42.0894       44.0088       54.5210       64.0684       73.2363       77.3485       93.5183      100.8009      120.4847      111.3362      109.8627        0.0000        0.0000        0.0000        0.0000        0.0000        0.0000        0.0000        0.0000        0.0000        0.0000        0.0000        0.0000        0.0000        0.0000        0.0000        0.0000        0.0000        0.0000        0.0000        0.0000        0.0000        0.0000        0.0000        0.0000        0.0000        0.0000        0.0000        0.0000        0.0000        0.0000        0.0000        0.0000        0.0000        0.0000        0.0000        0.0000        0.0000        0.0000        0.0000        0.0000        0.0000        0.0000        0.0000        0.0000        0.0000        0.0000        0.0000        0.0000        0.0000        0.0000        0.0000
        0.0000        0.0000        0.0000        0.0000       13.8784       21.7394       24.9566       16.8828       13.2505       14.3192       19.4183       15.6343       18.2100       15.9284       15.0907       13.0311        8.8380        7.1845        6.9536        8.1092        8.2420        8.9635       10.1576       10.8665       12.5293       14.3556       18.7339       15.4607       13.6760       12.8502       12.6563        5.3611        7.4267       11.6143       13.0533       22.2375       25.2466       21.5555       15.3115       17.9589       19.3327       18.4884       12.8171       15.2468       16.8544       16.8471       24.9468       23.4501       37.7551       48.0667       61.9274       46.6689       50.6170       52.7841       46.9901       42.7360       59.7995       69.7695       64.3550       50.9425       54.3150       55.2769       48.2759       34.9354       33.5546       27.0165       28.1875       29.7712       35.6479       40.4379       41.2099       55.8295       33.4370       21.1608       13.0334       15.3028       16.8843       13.8997       18.3519       24.4479       50.5123      101.7242       22.9311       27.8640       28.9469       30.9601       35.5067       45.4963       51.1200       68.5462       55.5841       52.4356       47.7449       51.5507       62.4441       73.4120       80.0949       84.2816       78.3144       73.9072       80.1268       85.7308       67.8009       60.0761       66.1091       67.6332       60.1958       76.6090       72.3575       76.9463       93.1330       85.4514       95.5905       97.6406      113.4517      113.4367      112.1802      102.7891       87.6074       87.3825       71.4083       64.8257       58.0029       44.2514       43.6653       51.3380       54.8998       56.1861       71.4628       70.8258       78.2532       60.9448       58.8303       53.2342       60.8929       64.8415       66.6205       61.6127       68.1777       79.0299       79.2859       83.8779       76.9643       75.6693       91.6482       88.3773       85.9646       88.5596      103.3264       96.7686       92.2270       90.6506       88.3520       82.1975       74.4967       63.0767       59.7510       57.2273       61.4670       68.0584       75.2910       78.2590       74.6599       77.7073       74.5844       74.7456       74.0259       70.4472       63.1550       64.5030       74.5593       72.3505       77.1508       80.8880       73.2924       67.4379       74.9299       69.7037       76.7716       66.3415       65.9917       64.5237       59.9286       55.2983        0.0000       52.7677       43.6196       38.7047       40.6722       48.0672       63.3045       62.4023       64.4827       78.8260       89.9286      110.2923       76.0452       70.6193       68.0708        0.0000        0.0000        0.0000        0.0000        0.0000        0.0000        0.0000        0.0000        0.0000        0.0000        0.0000        0.0000        0.0000        0.0000        0.0000        0.0000        0.0000        0.0000        0.0000        0.0000        0.0000        0.0000        0.0000        0.0000        0.0000        0.0000        0.0000        0.0000        0.0000        0.0000        0.0000        0.0000        0.0000        0.0000        0.0000        0.0000        0.0000        0.0000        0.0000        0.0000        0.0000        0.0000        0.0000        0.0000        0.0000        0.0000        0.0000        0.0000        0.0000        0.0000
        0.0000        0.0000        0.0000        0.0000       14.1945       14.4239       15.2032       14.2281       14.7102       13.2061       11.6824       10.9507       11.9537       13.2301       13.8846       11.8548       12.1616       12.4418       12.6851       12.5092       12.1651       11.9256       12.4546       13.8432       14.6758       16.2831       15.4766       12.4629       11.5621       12.1121       13.1702        7.8286       10.0412        7.4118        8.7941       17.9300       20.1349       27.2945       18.5788       15.5295       13.8984       20.2353       25.5475       21.3218       23.7919       26.3093       25.1899       25.8114       29.6748       35.4965       43.9880       36.6274       38.4726       37.9874       43.7923       43.9678       39.2087       38.4949       49.5749       32.0639       33.4659       42.5449       51.1955       38.6131       35.0552       27.3247       31.0786       37.9318       43.5382       38.9955       35.0119       29.6289       33.7665       33.5000       18.4847       14.8312       16.7175       20.7083       21.7120       19.3896       51.5612       31.1486       23.6699       27.0557       27.1316       31.8713       35.9624       35.3831       31.9614       32.8476       33.4534       41.0162       49.7917       55.0168      281.0547       59.7301       64.9523       67.4194       57.8347       62.9396       66.3529       74.3562       59.1814       60.1969       38.8699       33.5367       47.5999       40.4292       39.0786       56.6617       71.4189       83.8735       87.9828       99.6836      103.9800      104.9325      105.7580      118.1032      115.3050      111.6138       87.3630       69.9157       63.7101       56.8010       51.9410       44.6486       74.6084       73.7728       68.1409       59.2870       55.2607       55.5348       52.5637       52.7293       66.0746       65.8951       66.9428       75.0223       90.6492       82.5198       74.5633       84.2865       97.7388       83.5570       91.8475       90.3918       85.5373       90.8099       93.6211       88.0841       83.3699       80.3970       74.1424       69.6337       62.9895       58.0358       58.4288       54.1030       56.0308       64.3674       68.0512       79.7981       77.2468       77.2761       68.0608       67.6902       66.2571       63.1322       57.5156       58.7371       65.8922       70.8338       72.8827       72.9292       70.5398       67.0203       60.4465       61.9874       81.2198       65.5147       68.0386       67.8609       63.1807       58.8070       54.6061       52.0026       42.5744       42.0160       51.9280       45.7074       57.8084       58.5302       52.1690       60.4869       70.0367       62.7233       56.8891       55.7152       58.9067        0.0000        0.0000        0.0000        0.0000        0.0000        0.0000        0.0000        0.0000        0.0000        0.0000        0.0000        0.0000        0.0000        0.0000        0.0000        0.0000        0.0000        0.0000        0.0000        0.0000        0.0000        0.0000        0.0000        0.0000        0.0000        0.0000        0.0000        0.0000        0.0000        0.0000        0.0000        0.0000        0.0000        0.0000        0.0000        0.0000        0.0000        0.0000        0.0000        0.0000        0.0000        0.0000        0.0000        0.0000        0.0000        0.0000        0.0000        0.0000        0.0000        0.0000
        0.0000        0.0000        0.0000        0.0000        9.2901        8.0438       11.6119       16.3445       18.4326       17.8699       13.3290       16.6607       18.8890       20.4895       27.3363       21.4187       20.6685       19.1509       19.3329       17.8623       17.5661       17.3297       16.7113       20.0741       20.9315       19.4267       17.9815       15.6056       13.1389       12.4023       11.6004        3.5105        7.9334        5.9194       10.1190       15.2717       13.6190       11.4709       14.6489       18.7860       21.3436       30.2959       39.7524       43.7138       39.1202      113.4967      158.5514       53.0800       28.1603       23.0136       33.6815       36.0084       37.6825       37.1449       55.0839       53.3681       57.4101       77.8986       86.5560       47.3843       46.1546       39.4309       35.4997       46.4725       38.9559       35.9903       42.3893       57.0040       63.9022       63.3902       54.6215       45.3446       30.9178       27.1379       39.2879       34.5833       23.4128       26.9047       23.5842       18.9399       19.3386       20.1493       17.4306       20.3739       21.3925       26.4221       28.7021      175.8450      151.7198      103.6072      145.9336       46.8958       48.8237       34.0576       58.4668       53.6083       59.6258       52.7296       44.7380       46.5773       44.3894       44.6301       44.4131       52.2967       44.4070       37.9256       45.5915       34.5845       35.2238       50.2375       46.5955       57.4730       63.5177       60.9744       78.1082      106.4715      113.9196       94.3060       89.1045       97.2080       88.7312       61.6627       51.9039       40.4713       38.0968       36.5244       55.0944       65.4471       64.3586       62.8193       64.1807       67.0289       72.9763       67.5548       70.0485       73.1048       77.6344       93.3940       86.3445       83.1495       77.4066       78.3003       80.8951       94.0540       88.2165       82.0804       71.6488       77.6969       79.4868       76.4623       68.6633       59.6240       61.8534       55.0090       55.9622       59.4553       60.2190       55.8368       53.6070       59.1345       65.7391       68.5090       67.5648       73.9888       66.9953       60.9060       60.6187       53.1908       43.1572       43.2859       50.0262       53.6034       54.8427       53.0917       57.5632       63.1179       69.2090       67.4804       93.5219       89.0149       80.8774       83.2387       75.8907       60.8363       54.5522       51.3503       45.9666       41.6999       53.6419       47.3357       43.0538       52.0133       51.3387       56.9605       51.2954       45.7154       40.8838       45.4996       45.2522        0.0000        0.0000        0.0000        0.0000        0.0000        0.0000        0.0000        0.0000        0.0000        0.0000        0.0000        0.0000        0.0000        0.0000        0.0000        0.0000        0.0000        0.0000        0.0000        0.0000        0.0000        0.0000        0.0000        0.0000        0.0000        0.0000        0.0000        0.0000        0.0000        0.0000        0.0000        0.0000        0.0000        0.0000        0.0000        0.0000        0.0000        0.0000        0.0000        0.0000        0.0000        0.0000        0.0000        0.0000        0.0000        0.0000        0.0000        0.0000        0.0000        0.0000
        0.0000        0.0000        0.0000        0.0000        0.0000        0.0000        0.0000        0.0000       20.5897       19.8263       10.3994       12.6247       15.4744       20.7975       25.7622       20.7287       22.9883       26.4425       19.4101       16.6628       19.0886       19.1550       18.7573       19.6300       21.6251       24.9573       24.5422       34.1931       37.8383       16.6599       15.2163        5.8365        8.6998       16.2744       22.3101       28.8128       26.5163       36.6343       32.5898       37.8526       28.7282       26.9132       37.9416       35.7438       50.3327       65.6929       48.1968       30.3348       35.0663       25.3033       27.9207       38.2378       36.5209       42.6719       32.6757       42.5798       71.2850       62.8975       65.2904       33.2219       31.5234       31.0224       29.9300       30.4559       34.8917       41.6757       36.4153       38.1325       46.0550       48.9039       55.3023       78.8674       68.7212       34.9526       38.9123       27.3988       28.4237       29.1774       40.8977       25.1640       20.2259       18.2178       18.1212       22.7469       26.1150       15.9724       17.8582       28.9002       67.2245       84.2465      115.3393       38.6920       49.9705       21.3935       29.7783       35.8993       40.1293       44.6586       45.3581       49.5528       44.6563       41.7443       50.2087       50.2154       42.2673       39.5607       39.6061       39.2910       32.5696       44.0506       40.2352       46.7909       48.2764       51.5728       66.6502       88.9401      105.2558      107.8746       84.0047       85.1252       73.6570       47.5439       39.6272       37.7052       48.7424       38.8506       40.3874       53.2043       63.6773       66.9470       77.0718       80.0824       83.5864       83.2469       89.7110       84.6525       83.4214       79.8498       76.7436       88.7574       78.7490       71.5563       75.2287       69.3153       72.3518       63.8056       57.3016       65.7987       62.9732       57.2088       56.3049       57.3333       54.7344       45.3793       47.0778       53.5363       57.8726       55.3040       53.1181       57.4901       62.7091       61.2893       61.4535       63.5364       59.2931       52.6971       48.9323       51.1581       40.4724       39.8565       44.8766       45.1394       43.2089       43.9682       44.9664       51.2663       74.8700       73.4680       75.8841       66.3812       76.1033       84.8657       72.3365       64.6180       52.6513       39.5851       39.5962       37.9577       38.3273       42.1699       41.1652       46.5254       47.0793       43.3972       46.1294       36.5405       38.8467        0.0000        0.0000        0.0000        0.0000        0.0000        0.0000        0.0000        0.0000        0.0000        0.0000        0.0000        0.0000        0.0000        0.0000        0.0000        0.0000        0.0000        0.0000        0.0000        0.0000        0.0000        0.0000        0.0000        0.0000        0.0000        0.0000        0.0000        0.0000        0.0000        0.0000        0.0000        0.0000        0.0000        0.0000        0.0000        0.0000        0.0000        0.0000        0.0000        0.0000        0.0000        0.0000        0.0000        0.0000        0.0000        0.0000        0.0000        0.0000        0.0000        0.0000        0.0000        0.0000
        0.0000        0.0000        0.0000        0.0000        0.0000        0.0000        0.0000        0.0000        0.0000        0.0000        8.2520       10.2705       11.3797        9.1935       10.6252       12.8496       19.2264       22.5542       17.0929       13.8448       17.0674       19.7248       19.5744       21.6198       24.5508       23.5622       21.5819       21.1286       25.8700       23.1408       21.4672       26.3625       29.3874       26.0804       35.1094       49.4758       58.2040       82.2984       57.4649       48.2717       29.8594       33.2309       31.4116       26.8282       27.2847       36.7741       31.0252       29.0365       29.0672       24.9696       21.6286       27.9574       29.9715       39.5774       39.4074       62.4532       75.8818       40.0964       50.5434       20.5746       19.0513       22.6692       23.4972       22.8957       13.9331       22.2108       28.2970       22.2291       24.9599       28.6763       51.7096       41.4682       43.9403       44.6167       83.6942       59.8929       45.6493       44.8060       45.4625       30.6881       27.4278       27.2858       21.3388       32.3739       31.2250       18.8419       20.0333       15.4710       33.1977       25.5287       20.5015       19.4697       19.6132       22.8975       32.4479       37.4824       37.9693       36.6580       45.0272       47.9511       56.1826       47.4362       55.6009       46.6885       43.7089       37.2467       32.9930       37.1531       38.3611       32.2288       34.8638       56.3428       66.0348       51.0360       59.0590       90.1547       92.0909       72.1793       69.8419       75.7996       60.2484       61.4791       59.6833       49.7099       45.5608       46.4584       46.8643       55.0829       60.3896       69.8288       82.3335       78.5835       76.1410       85.6139       72.9821       66.5150       59.3697       54.4452       58.7977       67.2355       55.4662       54.0611       73.4619       71.5511       61.6679       58.2814       54.1638       55.5101       54.2069       50.3537       51.0081       47.6522       41.7940       38.5644       40.2422       46.2817       48.5377       52.1393       52.8517       53.8494       56.5950       55.9323       63.7015       53.1654       44.6724       43.3634       41.1635       37.9954       39.8549       41.1515       32.8972       34.6427       35.9056       41.1674       39.5119       45.3672       48.0919       61.6719       64.1180       67.5393       71.5156       69.4016       65.3226       64.4605       48.3013       42.7176       35.6892       33.7160       35.5604       35.9909       38.2469       40.5566       44.7924       49.2000        0.0000        0.0000        0.0000        0.0000        0.0000        0.0000        0.0000        0.0000        0.0000        0.0000        0.0000        0.0000        0.0000        0.0000        0.0000        0.0000        0.0000        0.0000        0.0000        0.0000        0.0000        0.0000        0.0000        0.0000        0.0000        0.0000        0.0000        0.0000        0.0000        0.0000        0.0000        0.0000        0.0000        0.0000        0.0000        0.0000        0.0000        0.0000        0.0000        0.0000        0.0000        0.0000        0.0000        0.0000        0.0000        0.0000        0.0000        0.0000        0.0000        0.0000        0.0000        0.0000        0.0000        0.0000        0.0000
        0.0000        0.0000        0.0000        0.0000        0.0000        0.0000        0.0000        0.0000        0.0000        0.0000       12.5083       12.8510        7.7540        8.1576       10.0273        9.3392       12.3815       16.9524       18.4794       13.5541       14.8866       15.5507       16.4480       22.3264       36.0712       29.8468       23.6117       25.3703       28.4346       29.5140       36.4327       51.2778       51.3474       45.2180       39.5280       53.2433       52.1798       40.4260       29.4919       23.2062       25.4914       20.4221       39.0780       12.3768       18.8686       12.2251       15.3260       16.0570       15.6233       20.2110       19.0515       18.5661       28.8391       41.2278       28.7163       27.9634       20.4725       27.0360       28.7096       21.0073       18.9204       16.1111       11.7104       13.9176       13.0523       22.6191       26.3220       29.3586       42.0604       19.8843       48.8435       37.1584       35.6106       53.7078       81.9223       75.5131       62.1801       62.9930       41.0350       41.0374       38.1887       25.4144       23.5232       29.0101       28.4315       35.4124       34.8902       28.3963       24.5389       26.3308       23.8741       32.9418       21.6827       25.6208       30.5637       40.3471       40.2034       46.2452       46.2461       54.3284       61.9293       59.6637       61.5628       60.1836       57.6585       49.3152       40.0541       34.4957       35.1632       34.6496       41.1508       44.8907       52.9005       50.1456       55.2212       75.9096       70.5757       66.6033       58.7464       72.0643       80.3536       86.6630       94.7183       85.0921       66.3055       52.7311       43.7382       55.4047       66.2085       76.6991       77.1805       69.2918       66.4180       74.7634       66.8235       55.0957       49.1506       48.5342       58.7296       58.0562       53.9409       50.2764       68.0387       75.8513       54.7838       57.4004       49.8287       53.4440       53.7460       51.4727       48.0874       47.9692       35.8662       32.9501       34.3634       38.7546       41.4975       43.5948       47.4884       48.7030       49.2947       53.2280       53.2402       43.3274       43.8095       38.6518       38.2274       28.0997       27.5357       26.4512       26.8620       30.5285       30.6805       31.8750       32.2180       36.4681       35.3770       41.8175       47.4724       65.7776       57.6968       58.4812       64.6686       58.7676       57.3767       47.6498       35.2492       32.5490       31.7147       33.0815       36.3360       41.1068       42.5065        0.0000        0.0000        0.0000        0.0000        0.0000        0.0000        0.0000        0.0000        0.0000        0.0000        0.0000        0.0000        0.0000        0.0000        0.0000        0.0000        0.0000        0.0000        0.0000        0.0000        0.0000        0.0000        0.0000        0.0000        0.0000        0.0000        0.0000        0.0000        0.0000        0.0000        0.0000        0.0000        0.0000        0.0000        0.0000        0.0000        0.0000        0.0000        0.0000        0.0000        0.0000        0.0000        0.0000        0.0000        0.0000        0.0000        0.0000        0.0000        0.0000        0.0000        0.0000        0.0000        0.0000        0.0000        0.0000        0.0000
        0.0000        0.0000        0.0000        0.0000        0.0000        0.0000        0.0000        0.0000        0.0000        0.0000        9.9678       11.5053       13.1527       13.7604       12.2775       17.4361       18.4581       16.4513       22.1712       15.7003       14.5453       23.8787       16.0871       20.2756       26.9586       27.7582       22.2526       24.1694       33.3706       35.0838       52.5333       91.6020       71.3646       66.5759       51.5235       51.6458       47.9855       36.7826       18.7669       21.1107       32.7103       30.4443       30.9351       17.3113       21.4722       21.9908       19.2481       35.0039       34.8262       49.4698       42.3265       43.3344       54.6309       45.7606       77.4948       44.9110       33.3637       58.9638       24.2137       14.5169       22.0263       23.9200       21.6534       20.1324       24.7058       31.0484       21.0359       33.8938       34.2753       29.5264       34.7547       43.3526       45.2261       48.8963       59.6047       69.6057       58.2410       71.2776       71.3962       61.9767       53.9038       41.9557       41.2567       45.1720       39.5707       37.0599       38.0004       43.4358       69.3319       35.9733       42.9671       44.2730       48.2054       40.5114       76.1927       49.9012       54.0739       63.2519       63.1128       58.2278       60.7467       56.9796       54.1887       52.8472       54.6257       61.2043       52.7198       47.5324       47.2810       45.6498       42.3044       47.8195       48.0396       48.6582       50.3079       50.2299       59.0243       63.2207       62.4363       87.1570       76.1088       77.7238       82.7736       82.0959       80.0457       70.2240       51.2979       67.2326       79.7548       63.7444       70.7767       65.6255       63.7993       69.5664       56.5188       45.1052       41.6186       48.5609       48.6085       47.0296       51.3261       57.4152       69.9979       75.1908       52.9519       55.7261       51.9190       47.3789       44.7974       36.2510       36.7470       35.3214       22.2389       21.2029       22.9090       29.8802       32.5062       37.7771       39.3291       41.1377       45.1715       48.2268       42.3196       45.9834       46.8685       42.8797       37.3766       26.9015       18.0045       17.2540       17.3258       28.2999       20.8293       23.5994       25.2146       24.8993       26.7078       58.4523       46.9165       44.1846       52.4871       55.6020       69.9985      103.2977       83.9870       57.3479       42.5209       28.0271       24.3074       25.5389        0.0000        0.0000        0.0000        0.0000        0.0000        0.0000        0.0000        0.0000        0.0000        0.0000        0.0000        0.0000        0.0000        0.0000        0.0000        0.0000        0.0000        0.0000        0.0000        0.0000        0.0000        0.0000        0.0000        0.0000        0.0000        0.0000        0.0000        0.0000        0.0000        0.0000        0.0000        0.0000        0.0000        0.0000        0.0000        0.0000        0.0000        0.0000        0.0000        0.0000        0.0000        0.0000        0.0000        0.0000        0.0000        0.0000        0.0000        0.0000        0.0000        0.0000        0.0000        0.0000        0.0000        0.0000        0.0000        0.0000        0.0000        0.0000        0.0000
        0.0000        0.0000        0.0000        0.0000        0.0000        0.0000        0.0000        0.0000        0.0000        0.0000        0.0000       12.9197       15.9036       13.5738       13.5727       16.2404       16.6832       11.1625       11.4808       20.7061       17.5572       12.2836       14.3513       14.4086       13.0571       16.3371       18.9218       22.9511       35.1475       37.5141       45.4310       68.2765       51.7185       37.4032       39.1054       52.2020       54.6753       38.6024       24.6560       26.5634       24.1206       30.7759       33.1235       23.8536       31.2555       29.2050       24.3043       22.2411       21.6496       53.3879       37.8359       31.9406       41.3282       34.0757       36.3151       23.3367       24.9356       23.9738       19.4879       10.9973       21.2365       27.2254       24.8856       22.3844       19.5602       16.9506       11.3222       46.1522       45.3252       25.5895       23.5299       39.3210       68.9365       56.9079       61.7645       55.0836       63.0317       59.9856       65.5825       46.0337       41.7085       44.1344       46.9523       51.5458       54.1117       55.0667       52.7869       35.9129       29.9692       41.3852       45.2832       64.8885       46.2439       32.2173       25.6776       38.3182       51.2629       70.3893       64.8911       45.9550       47.6660       53.1074       55.9221       60.9592       59.9203       50.1399       58.3990       59.2324       55.2600       54.5079       45.8211       47.6876       70.0867       81.9656       47.5084       48.4790       83.3062       73.6681       67.6662       71.6596       84.4036       96.3556       73.0076       64.4295       76.5591       80.3857       80.5773       76.1738       71.0721       61.4172       63.3966       68.3786       67.3665       72.0351       59.5993       51.7713       48.9588       52.9297       48.7930       44.7240       59.3979       58.4028       69.9183       61.4604       54.1562       48.6312       45.1796       38.8574       35.0249       27.2866       24.1758       22.4477       14.4919       14.9573       18.9191       25.4581       23.5275       29.2617       36.1166       37.4652       37.4423       37.4613       39.9673       43.8186       37.7265       29.0657       29.9621       20.1008       17.7939       13.1933       12.3709       12.3762       16.0042       15.9196       15.0089       16.9221       21.7209       32.4898       30.3344       38.5881       43.3894       46.3079       44.4826       47.7616       61.0217       51.0882       45.4543       30.6844       30.6593        0.0000        0.0000        0.0000        0.0000        0.0000        0.0000        0.0000        0.0000        0.0000        0.0000        0.0000        0.0000        0.0000        0.0000        0.0000        0.0000        0.0000        0.0000        0.0000        0.0000        0.0000        0.0000        0.0000        0.0000        0.0000        0.0000        0.0000        0.0000        0.0000        0.0000        0.0000        0.0000        0.0000        0.0000        0.0000        0.0000        0.0000        0.0000        0.0000        0.0000        0.0000        0.0000        0.0000        0.0000        0.0000        0.0000        0.0000        0.0000        0.0000        0.0000        0.0000        0.0000        0.0000        0.0000        0.0000        0.0000        0.0000        0.0000        0.0000        0.0000
        0.0000        0.0000        0.0000        0.0000        0.0000        0.0000        0.0000        0.0000        0.0000        0.0000        0.0000        0.0000        0.0000        0.0000       13.7574       14.7174       17.2815        9.8358        7.8409       14.0830        8.9292       15.3789       20.3772       18.9563       17.3203       12.1696       15.6769       21.4198       18.8141       37.5825       48.1554       72.3995       58.2302       37.8762       39.5589       29.8067       34.8695       34.0520       22.6198       59.2900       17.4937       19.3747       20.4319       21.1857       18.7721       20.6647       22.7476       24.6328       18.4931       25.5933       17.7771       26.0895       26.0603       19.1317       12.6064       16.2509       25.0706       16.9881       25.6698       18.0814       26.2530        9.2033       13.9025       11.3642       16.3217       29.2832       29.4763       37.1182       37.8936       39.9738       47.4814       56.3997       69.1102       53.9743       50.5427       63.7403       64.0910       58.6315       64.0352       56.8061       47.2055       42.2977       42.1745       42.8548       34.9536       41.5412       43.0531       47.4412       42.9333       37.0427       39.4956       40.3172       52.7466       40.2803       59.5550       53.0999       42.9499       51.8964       81.8773       58.3598       95.6351      111.5574       46.2283       62.5033       64.1176       64.3317       79.3827       68.0954       63.5297       55.9402       58.8879       52.3633       61.1386       72.5579       52.5792       55.4359       63.4442       65.0007       67.0375       61.1197       69.2189       74.4865       68.0657       67.5782       73.7397       82.9291       87.5367       58.6707       53.1590       72.0793       70.1961       69.0499       67.7467       69.9047       62.6618       48.2872       46.5652       50.4192       53.9791       48.4542       60.3475       60.5810       59.3471       56.2254       51.2415       45.4342       47.6911       37.3705       27.1848       25.5801       25.5966       19.6655       14.9451       14.9306       16.3475       18.9620       23.0635       28.7837       32.5280       36.4790       30.5218       31.9334       30.8982       31.9006       25.5285       24.1362       20.6419       17.0189       14.3823       12.9995       14.1132       11.7638       10.6235       11.6050       13.8173       11.9644       16.2709       21.4549       30.3492       37.9277       42.3152       48.6654       44.5171       40.1509       40.5534       48.9960        0.0000        0.0000        0.0000        0.0000        0.0000        0.0000        0.0000        0.0000        0.0000        0.0000        0.0000        0.0000        0.0000        0.0000        0.0000        0.0000        0.0000        0.0000        0.0000        0.0000        0.0000        0.0000        0.0000        0.0000        0.0000        0.0000        0.0000        0.0000        0.0000        0.0000        0.0000        0.0000        0.0000        0.0000        0.0000        0.0000        0.0000        0.0000        0.0000        0.0000        0.0000        0.0000        0.0000        0.0000        0.0000        0.0000        0.0000        0.0000        0.0000        0.0000        0.0000        0.0000        0.0000        0.0000        0.0000        0.0000        0.0000        0.0000        0.0000        0.0000        0.0000        0.0000        0.0000
        0.0000        0.0000        0.0000        0.0000        0.0000        0.0000        0.0000        0.0000        0.0000        0.0000        0.0000        0.0000        0.0000        0.0000        0.0000        0.0000        0.0000        0.0000        7.9659        5.0007        5.3831       11.7430       17.2405       13.3528       12.7916        9.6074       10.9802       18.6794       13.8233       19.3809       26.5338       39.9259       29.8802       28.4904       24.2989       17.4626       26.3676       30.3318       28.3467       16.8593       10.1207       13.0775       20.7821       14.7570       13.5274       75.9624       55.6171       15.7345       28.5780       29.6841       31.7357       34.3307       34.5264       27.5409       31.2494       22.6240       18.8715       16.5895       29.6261       17.8608       19.9690       15.9315       12.9011       12.3684       15.4425       23.0932       21.8648       23.3181       21.6035       20.8659       31.1339       43.7908       50.2908       47.1284       49.9039       70.0533       69.1352       57.6512       61.6388       54.7037       58.0596       50.7257       60.5256       70.1099       55.7630       46.1546       56.2168       57.9419       75.0752       52.9975       44.4164       50.3414       53.0346       64.4724       69.6483       63.0209       58.7626       45.2647       53.0719       42.8736       49.1361       51.4113       50.5584       64.9763       63.7735       67.3745       75.0015       73.0664       66.9252       60.0870       57.5078       58.6306       52.8116       54.5509       55.4338       63.5919       60.4036       59.2556       67.7474       70.7650       64.3870       57.8641       61.3430       72.8699       70.9469       73.8670       73.1431       71.1645       66.1783       63.6683       68.0498       64.7069       72.3561       66.4362       57.2641       48.5265       43.1840       45.4288       45.9842       39.9533       44.9417       42.7026       45.3188       48.9972       55.0341       43.2741       42.3516       31.8528       26.6127       26.2637       22.3937       16.7808       16.5725       17.0423       17.0509       19.0732       25.6741       29.1034       39.1380       42.6636       38.5797       27.9071       19.2476       19.1509       20.4693       19.7936       15.8416       12.3146       11.6080       10.1640       11.7288       13.1305       12.6486       21.7632       23.7562       15.5790       18.6939       24.4021       29.4831       47.9922       52.7179       56.8497       51.9581       48.6926       48.4428       64.4768        0.0000        0.0000        0.0000        0.0000        0.0000        0.0000        0.0000        0.0000        0.0000        0.0000        0.0000        0.0000        0.0000        0.0000        0.0000        0.0000        0.0000        0.0000        0.0000        0.0000        0.0000        0.0000        0.0000        0.0000        0.0000        0.0000        0.0000        0.0000        0.0000        0.0000        0.0000        0.0000        0.0000        0.0000        0.0000        0.0000        0.0000        0.0000        0.0000        0.0000        0.0000        0.0000        0.0000        0.0000        0.0000        0.0000        0.0000        0.0000        0.0000        0.0000        0.0000        0.0000        0.0000        0.0000        0.0000        0.0000        0.0000        0.0000        0.0000        0.0000        0.0000        0.0000        0.0000
        0.0000        0.0000        0.0000        0.0000        0.0000        0.0000        0.0000        0.0000        0.0000        0.0000        0.0000        0.0000        0.0000        0.0000        0.0000        0.0000        0.0000        0.0000        0.0000       10.1435       10.9734       19.8750       19.8110       17.4400       12.5223       14.0654       18.5014       17.8604       16.7399       22.7073       19.4339       15.1667       12.3045        8.7926       11.2483       11.1376       15.3268       17.5100       17.6243       12.7859       12.1768        9.6242       12.4353        3.8142       13.2906       11.6982       26.0647       24.3557       29.0714       29.1474       36.7365       39.0861       35.9516       26.0242       20.6488       18.0622       30.3056       30.4589       36.3344       21.9643       24.7618       21.0714       20.0460       20.2519       15.0283       14.9567       17.5279       28.1526       31.1567       21.5122       44.8263       51.4223       50.9620       58.3902       64.8170       80.7354       81.2225       76.2724       75.1993       66.2549       65.0460       90.6138       82.7360      101.7586       83.3223       72.4458       83.6962       72.4293      114.1944      104.1030       99.9571       81.0099       90.0128      103.6838       86.5739       56.2369       55.3877       35.9601       35.1702       43.7552       50.3894       53.4546       71.6142       67.9903       85.4405      117.0477       81.9626       80.0008       77.8614       75.3245       64.9043       61.2461       73.1826       69.5742       62.9144       71.9243       71.1108       72.7175       76.5283       84.1425       72.5586       66.2865       69.8657       73.8470       77.3758       76.7564       75.7635       67.4921       71.4424       66.2396       71.7691       70.1237       67.6314       64.6670       54.1178       42.4324       36.1916       34.9061       34.5186       32.6442       34.5012       33.9738       30.5788       40.3490       48.3361       38.1369       27.3978       25.9947       27.8515       28.7363       26.2113       23.9615       21.3066       19.6970       30.0509       41.1209       37.6780       34.0496       35.6919       30.9850       28.7020       22.1873       13.3980       11.3237       11.8585       14.5014       10.4177        8.1167        7.9655        8.5999       10.0828       17.4399       17.3136       18.7663       35.8857       20.1221       20.1587       27.6080       41.0666       60.3700       61.6744       51.9548       54.9653       58.0925       72.1568       75.7738        0.0000        0.0000        0.0000        0.0000        0.0000        0.0000        0.0000        0.0000        0.0000        0.0000        0.0000        0.0000        0.0000        0.0000        0.0000        0.0000        0.0000        0.0000        0.0000        0.0000        0.0000        0.0000        0.0000        0.0000        0.0000        0.0000        0.0000        0.0000        0.0000        0.0000        0.0000        0.0000        0.0000        0.0000        0.0000        0.0000        0.0000        0.0000        0.0000        0.0000        0.0000        0.0000        0.0000        0.0000        0.0000        0.0000        0.0000        0.0000        0.0000        0.0000        0.0000        0.0000        0.0000        0.0000        0.0000        0.0000        0.0000        0.0000        0.0000        0.0000        0.0000        0.0000        0.0000
        0.0000        0.0000        0.0000        0.0000        0.0000        0.0000        0.0000        0.0000        0.0000        0.0000        0.0000        0.0000        0.0000        0.0000        0.0000        0.0000        0.0000        0.0000        0.0000        9.9981       14.4593       22.9637       16.7973       12.4642       13.9919       13.3169       19.2443       14.5805       12.4184       12.1577       14.9660       11.2192       12.9685       11.8545       13.9546       17.3863       15.0008       15.4827        8.8931        8.0373        9.3399       10.8592       10.8583        7.4031        9.4362        8.8577        7.9296       10.1617       12.8389       15.8436       20.1813       13.8450       25.9149       13.5670       16.3960       19.7089       20.9677       21.1003       35.6618       13.8618       14.1452       12.8978       13.6717        9.7283       18.8548       27.3800       17.2255       33.1933       40.8283       22.4647       21.0031       44.8276       42.8054       54.6719       77.9552       97.0369       86.0913       75.0674       68.6814       62.2710       69.3472       76.7293       58.2577       83.2474       85.2470       88.2417      117.1959       89.2849      112.6297      121.8842      113.7745      110.3007      101.4924       93.6491       72.6098       60.2084       68.7019       65.3987       59.9222       50.0675       50.5074       55.5508       63.0067       77.0858       90.6672       99.8588       91.2526       77.3663       73.0190       82.2918       74.9780       76.9807       78.5555       81.9316       76.6409       73.2946       73.3501       72.4569       73.3115       72.9333       68.0262       71.6185       74.1460       93.2782       94.2810       85.1219       72.2546       67.5920       65.3408       58.9095       62.7830       65.8947       76.3433       63.8876       52.3615       37.3261       35.3858       36.2366       33.4103       28.9299       34.4144       36.7412       37.1466       28.2937       39.3403       38.4995       33.6440       30.3910       31.4650       34.5236       27.1292       27.4450       24.0241       20.5452       18.9697       28.1094       34.8981       34.7979       30.4823       34.6869       22.7835       14.3099       10.0033        9.2227        8.5904        8.1237        7.7103        6.6824        6.8228       12.7625       11.4235       18.8204       20.2174       23.9568       25.4119       78.0621       51.7395       54.2081       55.0994       50.0609       51.8410       54.2238       60.2050       65.2963       86.3756       85.3006       80.5800       75.6832        0.0000        0.0000        0.0000        0.0000        0.0000        0.0000        0.0000        0.0000        0.0000        0.0000        0.0000        0.0000        0.0000        0.0000        0.0000        0.0000        0.0000        0.0000        0.0000        0.0000        0.0000        0.0000        0.0000        0.0000        0.0000        0.0000        0.0000        0.0000        0.0000        0.0000        0.0000        0.0000        0.0000        0.0000        0.0000        0.0000        0.0000        0.0000        0.0000        0.0000        0.0000        0.0000        0.0000        0.0000        0.0000        0.0000        0.0000        0.0000        0.0000        0.0000        0.0000        0.0000        0.0000        0.0000        0.0000        0.0000        0.0000        0.0000        0.0000        0.0000        0.0000
        0.0000        0.0000        0.0000        0.0000        0.0000        0.0000        0.0000        0.0000        0.0000        0.0000        0.0000        0.0000        0.0000        0.0000        0.0000        0.0000        0.0000        0.0000        0.0000        0.0000       16.4457       17.8353       13.3434       11.5290        9.2350        8.6521       12.2566        9.9345       10.0657        9.6401        8.2163        6.0703        7.9067        7.0675       11.4069        9.3600        7.3484        8.5894        6.2116       40.3598       15.1562       63.8127       73.2885        7.6932       12.1274       11.6625       11.1588       15.0952       16.2943       22.4833       43.0048       11.1385       19.2962       16.7009       11.8801       13.6700       14.2683       23.8699       46.0120       15.6811       13.1233       21.8237       15.5995       17.7488       37.1212       29.1381       25.0689       36.9269       33.1895       45.4613       35.2428       39.9733       41.4169       54.7808       70.6747       89.8000       86.5345       86.5819       79.4096       82.0169       84.0562       78.3233       63.6205       91.9211      110.6351      108.8648      112.8849      103.9790      129.8297      119.8158      115.3868      123.8325       92.9347       67.8924       72.5626       98.5963       92.1542       81.1146       93.5273       59.7797       61.0167      118.1566       89.8935       84.4854       88.8606       92.0147       89.8740       83.7029       90.1821       94.2951       90.3187       98.2064       90.4791       87.2459       78.0097       78.1256       79.0628       73.6463       73.3290       84.1767       93.0638       74.0926       86.8988       81.0403       70.6868       68.8469       84.1477       82.0636       66.6992       62.4424       61.0219       57.8976       58.4517       58.2602       53.9434       47.2453       43.9018       38.3234       35.6027       30.0757       32.4395       35.6012       32.2082       26.7293       32.0357       35.7477       34.2114       33.8932       32.7059       29.7041       28.3258       25.7266       22.6596       22.6222       22.4151       22.0536       24.2923       33.0666       44.3510       24.6563       15.4740       12.4607       15.1688       13.9762       14.2313       16.5144       12.6050       13.1564       15.0001       14.6355       17.9400       27.4673       28.9989       27.4611       27.2288       35.9432       56.7733       47.0117       44.7706       47.2958       69.2493       69.9802       68.1537       68.3318       80.3641       78.5033       80.0542       70.6737       74.1991        0.0000        0.0000        0.0000        0.0000        0.0000        0.0000        0.0000        0.0000        0.0000        0.0000        0.0000        0.0000        0.0000        0.0000        0.0000        0.0000        0.0000        0.0000        0.0000        0.0000        0.0000        0.0000        0.0000        0.0000        0.0000        0.0000        0.0000        0.0000        0.0000        0.0000        0.0000        0.0000        0.0000        0.0000        0.0000        0.0000        0.0000        0.0000        0.0000        0.0000        0.0000        0.0000        0.0000        0.0000        0.0000        0.0000        0.0000        0.0000        0.0000        0.0000        0.0000        0.0000        0.0000        0.0000        0.0000        0.0000        0.0000        0.0000        0.0000        0.0000
        0.0000        0.0000        0.0000        0.0000        0.0000        0.0000        0.0000        0.0000        0.0000        0.0000        0.0000        0.0000        0.0000        0.0000        0.0000        0.0000        0.0000        0.0000        0.0000        0.0000        0.0000       12.9111       12.2481        9.7550       10.6115        7.7359        5.7545        9.8813       10.2775        8.2258        6.3656        8.6981        7.0754        6.0281        5.9285        6.0130        8.1487        6.6511        4.2448       41.0380        9.4669       27.2936       70.3693       10.6391       15.0512       12.6100       12.0673       12.8858       11.4094        8.1048        4.7982        5.6334       13.4024       10.8608       15.9132        9.3611       23.1581       20.6924       20.7750        9.2761       11.0600       33.0096       22.8996       20.9584       19.1646       40.4660       46.0474       51.4781       28.5802       31.6849       41.8660       54.9732       59.7547       68.7491       77.9860       91.2113       89.5043      108.7715       85.7000      112.1357      101.2785       77.3941       78.2025      103.8757      110.3521      118.7882       99.7995       97.0500      105.4239       94.5026      104.7244      111.2173      103.2239       81.5069       92.9030      109.9730       92.7187       78.5348       80.2093       71.7856       78.5860       82.6656       85.6792       84.8279       80.2001       88.2994       93.1164       93.4651       98.7175       94.0174       92.4744      104.3629       99.7316       90.4717       87.6760       95.9448       90.2660       86.9526       82.6001       85.5073       98.8740       95.7460       96.4386       89.2464       86.6936       85.9044       73.9293       75.8278       71.4628       69.1804       70.2644       66.4430       65.1151       61.2035       57.2068       52.3477       49.7793       45.7156       41.5085       29.9715       25.8147       26.9057       26.0396       22.0345       30.5755       42.1164       36.5503       36.8306       41.2851       40.5472       39.4036       32.6339       31.9234       31.6081       33.3809       33.5288       32.0429       33.3640       39.8654       25.3802       18.6495       21.0044       21.2050       17.8905       17.2237       20.1920       19.3926       17.9562       17.2046       19.1530       27.0650       41.1771       42.8748       39.1392       33.5237       45.8547       44.8628       51.5739       63.1779       87.7475       91.5800       75.4835       72.7381       67.4051       78.9148       80.4638       74.4439       65.7120       77.2135       96.9831        0.0000        0.0000        0.0000        0.0000        0.0000        0.0000        0.0000        0.0000        0.0000        0.0000        0.0000        0.0000        0.0000        0.0000        0.0000        0.0000        0.0000        0.0000        0.0000        0.0000        0.0000        0.0000        0.0000        0.0000        0.0000        0.0000        0.0000        0.0000        0.0000        0.0000        0.0000        0.0000        0.0000        0.0000        0.0000        0.0000        0.0000        0.0000        0.0000        0.0000        0.0000        0.0000        0.0000        0.0000        0.0000        0.0000        0.0000        0.0000        0.0000        0.0000        0.0000        0.0000        0.0000        0.0000        0.0000        0.0000        0.0000        0.0000        0.0000
        0.0000        0.0000        0.0000        0.0000        0.0000        0.0000        0.0000        0.0000        0.0000        0.0000        0.0000        0.0000        0.0000        0.0000        0.0000        0.0000        0.0000        0.0000        0.0000        0.0000        0.0000       18.9623       17.7994       10.5098       10.8481       12.0058       17.0384        4.0932        3.7083        4.1354        4.0304        3.2056        3.0073        3.9477        4.5563        9.2188        8.1572        7.7022        3.3077        8.0753        7.7916        5.0664        3.4837        2.8201        9.3316        9.6905        8.6839        8.9885       29.3215       12.3628        8.6686        9.4001        8.9828        8.4690       48.6494       12.0774       16.0086       10.1415       19.9425        9.6577       10.3546       15.8009       13.6495       17.8839       12.2552       30.4578       31.8072       40.7433       31.7231       34.3555       62.6621       71.9956       62.5361       69.9976       67.9363       55.4741       66.8161       69.2858       97.2860      106.9197      130.3483      128.4072      125.5800      118.5723      108.8229      102.0482       99.5924       94.6005      104.2455      111.9752      107.2066       97.6327      103.6374       99.8442      100.0378      105.9315       94.9902       80.6664       77.3802       86.1285       93.0236       98.8558       99.9996       96.1191       86.7263       93.6762       96.0421      111.1800      108.5703      105.5480      107.0797      128.7132      113.1403      111.6118       97.9962      102.8932      103.7554      111.5617      107.7550      123.0064      127.5352      116.9121      116.9173      109.4669       91.8954       81.5304       64.9254       57.2065       62.4906       60.1917       52.3453       69.6553       70.9684       57.8638       54.5928       46.5165       51.8893       52.9198       50.9305       45.1886       43.2071       43.5862       39.2535       35.3979       45.4779       45.9755       45.3960       48.2101       39.8703       39.7033       49.8657       55.9643       47.6386       44.9820       51.7801       65.8062       63.6233       58.0741       52.0940       36.1611       35.3744       32.7983       27.6380       22.7309       20.5699       19.7406       23.4104       31.7695       37.0765       41.8585       40.0857       48.2051       60.0006       53.3147       46.8949       49.8883       59.8483       63.3645       79.1098       76.1484       93.1105       97.9257      108.6108       98.1485       91.5185       88.9177       78.4555       51.7524       52.9752       56.9696        0.0000        0.0000        0.0000        0.0000        0.0000        0.0000        0.0000        0.0000        0.0000        0.0000        0.0000        0.0000        0.0000        0.0000        0.0000        0.0000        0.0000        0.0000        0.0000        0.0000        0.0000        0.0000        0.0000        0.0000        0.0000        0.0000        0.0000        0.0000        0.0000        0.0000        0.0000        0.0000        0.0000        0.0000        0.0000        0.0000        0.0000        0.0000        0.0000        0.0000        0.0000        0.0000        0.0000        0.0000        0.0000        0.0000        0.0000        0.0000        0.0000        0.0000        0.0000        0.0000        0.0000        0.0000        0.0000        0.0000        0.0000        0.0000        0.0000
        0.0000        0.0000        0.0000        0.0000        0.0000        0.0000        0.0000        0.0000        0.0000        0.0000        0.0000        0.0000        0.0000        0.0000        0.0000        0.0000        0.0000        0.0000        0.0000        0.0000        0.0000       15.7639       14.5718        9.4411       11.4167       11.4468       10.9410        2.7129        3.3174        3.4478        3.0107        2.6831        2.3889        3.0048        3.9604        7.4765        4.8384        4.0931        1.8544        5.0102        6.2944        4.5278        4.2599        5.2783        2.1262        2.0359        7.6644       12.5936       70.0945        8.4945        7.8721        9.2416       15.1226       11.9383        9.4522        4.5123        7.1313       10.4568       16.9254       11.0958       10.2422       16.9280       11.5639       10.7664       13.7537       14.1489       16.0428       22.0618       28.3953       25.3270       22.0274       54.5055       53.4874       61.7665       71.0785       90.7069       57.2523       90.1073      111.9661       99.4033      121.8156      140.9571      107.1035      105.6276      109.1478      119.5828      142.3662      111.3047      104.3559      110.4889      119.9155      117.9709      116.2202      116.3387      118.6148      106.3104       92.4164       98.0502       97.0120       88.3845       94.6887      107.6163      117.0944      115.8171      128.7046      130.8724      125.1679      134.5349      139.6167      106.1040      103.4710      111.4250      117.8628      124.5788      114.4685      117.1318      127.9942      136.4765      125.2891      131.9285      149.9765      120.2498      107.8889      105.7109      105.2560       58.0124       55.0785       51.8357       53.1411       58.6299       58.3881       59.8439       60.6125       74.9734       69.5786       55.7142       51.1096       55.8078       48.2106       49.5151       46.1170       49.6740       46.4781       44.3896       52.5736       56.4442       58.0818       52.7897       36.9125       36.7430       44.4531       52.2920       47.0182       46.3606       53.7827       78.3616       70.4665       69.9879       75.2496       50.2147       43.3217       40.1760       33.3586       25.4372       24.0369       25.3145       32.0194       38.8089       48.8781       44.6638       43.1745       49.9058       52.1193       66.2640       61.5024       69.1761       77.1568       81.2434       83.8949       92.5209      111.9203       95.0561       88.8749       95.3063       84.1496       88.7011       88.9246       52.7160       45.8021       62.5343        0.0000        0.0000        0.0000        0.0000        0.0000        0.0000        0.0000        0.0000        0.0000        0.0000        0.0000        0.0000        0.0000        0.0000        0.0000        0.0000        0.0000        0.0000        0.0000        0.0000        0.0000        0.0000        0.0000        0.0000        0.0000        0.0000        0.0000        0.0000        0.0000        0.0000        0.0000        0.0000        0.0000        0.0000        0.0000        0.0000        0.0000        0.0000        0.0000        0.0000        0.0000        0.0000        0.0000        0.0000        0.0000        0.0000        0.0000        0.0000        0.0000        0.0000        0.0000        0.0000        0.0000        0.0000        0.0000        0.0000        0.0000        0.0000        0.0000
        0.0000        0.0000        0.0000        0.0000        0.0000        0.0000        0.0000        0.0000        0.0000        0.0000        0.0000        0.0000        0.0000        0.0000        0.0000        0.0000        0.0000        0.0000        0.0000        0.0000        0.0000       15.6220       14.3495        8.4336        7.6305        7.9487        9.1029        2.4924        2.4219        2.3431        1.8777        1.6472        2.2769        2.2470        2.7640        3.7939        2.7753        1.0454        1.1488        4.1128        4.7008        3.2830        1.5353        1.4717        2.0033        1.4128        1.4742        6.9766        8.7839        3.6468        9.4390       18.5237       16.9545       13.0820        5.8394        6.7772        6.9468       10.5368       14.9682       12.4095        7.6207       11.8530       17.6590       14.6534       17.7128       19.7871        9.8706       12.5746       27.8852       19.5428       16.2419       57.9781       57.5786       66.5280       68.4794       96.0285      144.1488      135.3624      188.2971      154.9232      138.2959      159.5493      164.7260      123.2841      118.4960      132.3505      159.5882      136.7728      131.2628      125.1211      117.3070      116.0430      113.1765      119.2219      143.0922      141.6546      133.7733      146.8357      129.3337      138.3920      110.4081      135.4236      129.1941      118.0442      118.9806      130.9622      126.8411      133.1514      126.1411      116.2772      117.2120      141.0811      134.1955      129.4095      123.0278      126.3192      129.4247      127.0204      131.3208      150.6984      132.1554      109.6075       91.4437       94.2498      104.9949       63.6463       52.1207       62.1460       68.3387       72.1625       63.4607       58.9882       58.1667       66.8586       60.5398       48.7954       44.7507       45.9807       43.0122       43.2597       43.0737       46.0690       52.2694       47.2997       46.8433       51.6559       56.3024       47.4714       41.8876       40.4398       39.3248       45.0810       46.2151       45.5502       54.7375       73.6738       88.4805       80.5146       74.6475       51.4894       51.7435       46.7636       46.1843       36.9389       39.4384       39.3514       42.4770       48.4566       49.6198       49.1599       51.8576       62.5538       49.0784       53.0422       63.9455       58.9884       69.9640       90.9118       91.1946      129.2358      133.9889      135.4794      111.3130      103.9216       82.2752       73.8997       62.7537       46.8877       50.0735       65.4195       75.1772        0.0000        0.0000        0.0000        0.0000        0.0000        0.0000        0.0000        0.0000        0.0000        0.0000        0.0000        0.0000        0.0000        0.0000        0.0000        0.0000        0.0000        0.0000        0.0000        0.0000        0.0000        0.0000        0.0000        0.0000        0.0000        0.0000        0.0000        0.0000        0.0000        0.0000        0.0000        0.0000        0.0000        0.0000        0.0000        0.0000        0.0000        0.0000        0.0000        0.0000        0.0000        0.0000        0.0000        0.0000        0.0000        0.0000        0.0000        0.0000        0.0000        0.0000        0.0000        0.0000        0.0000        0.0000        0.0000        0.0000        0.0000        0.0000
        0.0000        0.0000        0.0000        0.0000        0.0000        0.0000        0.0000        0.0000        0.0000        0.0000        0.0000        0.0000        0.0000        0.0000        0.0000        0.0000        0.0000        0.0000        0.0000        0.0000        0.0000        0.0000       11.0517        6.3679        5.9516        5.5817        6.1114        1.5303        1.2772        1.2694        1.3968        1.5248        1.8586        1.6389        2.6249        3.1927        2.4830        0.7544        0.7552        3.4946        0.7688        0.9250        0.5116        1.2802        1.4450        1.7271        2.8794        2.6624        3.5296        3.7466        9.2182       12.0116       90.6564        6.9914       14.8579        5.8673        6.6539        4.0190        7.4588        9.4535        8.9803        6.8452       14.2793       14.8819       14.4818       12.1525       15.3522       20.4072       25.6432       14.7682       26.2533       87.6542       77.1362       76.0302       83.2728      175.4201      142.4870      156.4502      162.9015      145.7811      144.0389      110.1937      130.5326      121.9710      156.2593      151.5906      158.6783      159.5367      149.4973      148.5710      129.4567      135.0883      117.4559      128.2677      140.6296      140.4784      149.5475      133.7113      105.3057      123.7054      124.4873      107.0944      104.0565      127.8017      141.8933      132.9875      137.2691      138.2610      145.6980      144.5600      138.1335      160.7253      155.8120      146.1139      150.9640      153.4272      153.9728      151.9434      146.9633      149.0053      119.8538      102.5360       89.7988       83.9354       79.6560       69.6588       58.6158       57.7305       50.7390       52.8018       53.1259       54.7906       59.3204       60.4862       55.8107       51.1884       58.2212       75.8823       57.0851       52.4850       57.8528       51.1314       54.3945       54.9899       52.6975       47.3228       49.6641       45.8718       45.9808       41.4476       42.2659       43.6337       40.0916       45.7884       53.7279       66.9047       78.2961       78.7981       74.2958       62.5823       60.5454       62.4197       56.6673       56.0659       55.7876       56.6357       49.5799       58.9810       56.5527       58.2023       59.5468       77.4023       75.0822       85.7088       74.1008       58.6424       55.7693       67.1397       92.3661       97.3099       81.1311      124.9986      101.3347       71.3826       81.5034       94.2715       68.3577       57.3666       51.5515       62.7170       59.0435        0.0000        0.0000        0.0000        0.0000        0.0000        0.0000        0.0000        0.0000        0.0000        0.0000        0.0000        0.0000        0.0000        0.0000        0.0000        0.0000        0.0000        0.0000        0.0000        0.0000        0.0000        0.0000        0.0000        0.0000        0.0000        0.0000        0.0000        0.0000        0.0000        0.0000        0.0000        0.0000        0.0000        0.0000        0.0000        0.0000        0.0000        0.0000        0.0000        0.0000        0.0000        0.0000        0.0000        0.0000        0.0000        0.0000        0.0000        0.0000        0.0000        0.0000        0.0000        0.0000        0.0000        0.0000        0.0000        0.0000        0.0000        0.0000
        0.0000        0.0000        0.0000        0.0000        0.0000        0.0000        0.0000        0.0000        0.0000        0.0000        0.0000        0.0000        0.0000        0.0000        0.0000        0.0000        0.0000        0.0000        0.0000        0.0000        0.0000       21.9488       24.4248       11.3717        7.2411        6.9756        6.7064        2.2009        1.1675        0.7325        6.7755        5.2440        0.9276        1.6195        1.1290        3.1342        3.3145        0.9745        1.3912        2.7747        2.0053        1.8139        1.5155        0.9573        0.9753        1.4234        1.4302        1.5860        1.5126        2.0579       41.1107        1.1411        2.8898        9.6115        7.2455        2.2675        1.1762        1.0729        2.8664       21.8334        5.7404        4.3783       11.3897       20.1527       16.0342       15.5692       27.1095       22.0144       22.8383       30.6114       30.1762       40.4770       52.8499       75.9448       78.4004       90.0973       84.1237       90.4078       86.6362       97.2095      103.2436      121.0018       93.8614      106.2669      116.2940      116.3700      132.5891      147.2505      151.0555      137.5166      134.3490      129.4504      142.9355      144.9240      151.1966      131.6822      121.1638      111.1728      117.8221      132.9087      127.5040      122.9512      127.6214      147.5663      162.0700      160.0217      174.0669      160.2817      152.0436      152.3935      140.8280      165.6371      159.3222      144.6942      158.3480      166.7848      180.8053      185.7440      184.1671      172.5640      145.9029      121.5422      107.1265       85.9154       88.8025       87.3755       78.9948       75.2918       68.4184       68.4555       79.1834       76.0350       73.4657       75.6821       89.9709       77.8390       71.2280       96.9556       86.4970       69.3727       79.0869       64.6139       57.7374       56.4060       52.8646       51.1996       50.1200       37.9537       40.4993       49.9309       45.9820       35.8704       33.4359       36.6679       44.9351       58.2679       64.5058       69.8368       68.7356       81.4139       88.4861       91.2253       94.4014       92.6569       92.0459       89.9599       78.6776       67.0623       59.9699       61.3155       64.2385       64.7127       62.7628       54.3719       54.8258       43.5078       38.9537       49.9865       50.2268       47.7478       58.7689       59.0994       56.9032       46.0959       67.2845       29.4532       30.6599       44.6566       37.4373       38.6781       37.2562       38.5487        0.0000        0.0000        0.0000        0.0000        0.0000        0.0000        0.0000        0.0000        0.0000        0.0000        0.0000        0.0000        0.0000        0.0000        0.0000        0.0000        0.0000        0.0000        0.0000        0.0000        0.0000        0.0000        0.0000        0.0000        0.0000        0.0000        0.0000        0.0000        0.0000        0.0000        0.0000        0.0000        0.0000        0.0000        0.0000        0.0000        0.0000        0.0000        0.0000        0.0000        0.0000        0.0000        0.0000        0.0000        0.0000        0.0000        0.0000        0.0000        0.0000        0.0000        0.0000        0.0000        0.0000        0.0000        0.0000        0.0000        0.0000
        0.0000        0.0000        0.0000        0.0000        0.0000        0.0000        0.0000        0.0000        0.0000        0.0000        0.0000        0.0000        0.0000        0.0000        0.0000        0.0000        0.0000        0.0000        0.0000        0.0000       16.3654       20.3032       17.6970       10.2546        8.9856        6.0046        5.3375        0.9461        1.0158        1.0457        2.2002        2.7257        0.9338        0.4155        0.3267        1.0321        0.7893        2.4341        2.2600        3.1866        4.5803        4.1966        2.0384        1.8508        1.8509        1.5458        1.2342        1.5244        2.7580        4.9008       40.2570        1.0587        1.5274        2.9420        3.6556        1.3930        1.8110        0.9639        4.3601        8.2377        7.1220       14.7817        8.3823       17.3139       29.1894       24.6422       21.9609       21.4734       23.3496       26.8467       26.3245       46.8343       59.1032       67.9897       76.9956       80.9318       88.6935      116.3860      112.4707      118.2960      133.1583      122.9930      129.8525      124.6641      115.1308      133.0080      138.1735      135.4702      132.3861      138.0717      147.3684      142.5419      165.9252      165.5027      188.6143      171.6949      162.4195      144.7292      166.3754      151.7975      134.9523      144.9510      172.3100      202.5708      200.0103      196.2982      199.7764      186.4092      170.2920      148.8125      160.1663      188.7677      189.6188      187.8995      162.0607      183.6357      180.3457      181.0589      169.5475      171.1571      152.2188      130.9181      133.0921      101.2534      100.0681       91.9855       85.6510       84.7651       86.2754       91.5885      119.3590      110.8347       93.0216       88.3471       77.7243       72.1275       68.7271       70.2326       65.0551       70.9775       77.9388       64.2936       56.9867       56.2422       58.5737       54.2823       48.1812       40.4161       46.0072       48.5677       45.8015       34.9932       31.8227       36.7439       41.6963       54.1520       68.5877       71.0484       73.4806       91.5147      103.9614      108.6795      107.9755      113.9006      111.8071       99.3268       91.2509       77.5236       69.9561       64.2180       65.8977       51.6051       56.4734       50.7307       56.0068       49.5726       45.8358       50.1093       45.2645       38.4826       39.6848       35.5956       29.1900       29.2307       34.5690       21.2091       21.6133       27.1937       31.1449       28.0842       33.5017       44.1225       48.5281        0.0000        0.0000        0.0000        0.0000        0.0000        0.0000        0.0000        0.0000        0.0000        0.0000        0.0000        0.0000        0.0000        0.0000        0.0000        0.0000        0.0000        0.0000        0.0000        0.0000        0.0000        0.0000        0.0000        0.0000        0.0000        0.0000        0.0000        0.0000        0.0000        0.0000        0.0000        0.0000        0.0000        0.0000        0.0000        0.0000        0.0000        0.0000        0.0000        0.0000        0.0000        0.0000        0.0000        0.0000        0.0000        0.0000        0.0000        0.0000        0.0000        0.0000        0.0000        0.0000        0.0000        0.0000        0.0000        0.0000
        0.0000        0.0000        0.0000        0.0000        0.0000        0.0000        0.0000        0.0000        0.0000        0.0000        0.0000        0.0000        0.0000        0.0000        0.0000        0.0000        0.0000        0.0000        0.0000        0.0000       18.7229       10.9939       12.9299        7.6101        6.1531        6.4047        6.1272        1.4741        2.6066        5.1643        4.9586        1.4227        1.0794        0.6166        0.1112        0.2300        1.7197        1.5956        1.1931        1.6780        2.2790        2.8843        0.8237        1.8762        2.7682        2.0331        1.9678        1.7533        2.6965        2.2640        3.4759        1.3600        1.7126        1.6654        2.4937        1.0772        3.2734        3.0918        2.6194        6.5442        9.3859       13.0177       10.7818       28.0362       31.5443       27.3284       51.5235       27.6872       19.2019       25.1478       37.2292       52.5817       38.5588       43.4454       51.3564       66.0917       93.4628      137.0241      135.2958      126.0290      153.6181      145.4130      145.1364      139.6200      136.8473      139.6023      138.2975      144.6697      142.0771      153.5359      156.0905      171.6380      191.1629      182.2755      185.0030      164.3452      163.9109      154.7573      158.9044      154.9648      158.7413      169.9243      180.4112      188.0130      180.9665      175.5733      199.9649      212.0211      203.6038      189.2068      206.2031      211.2408      214.8450      206.8073      184.4062      216.3421      190.7330      188.9812      153.5244      151.3900      128.6971      139.7277      114.6446      102.9873       93.4534       90.5012       92.7852       95.7592       96.6162      103.5434      115.7271      106.7821      100.7755       94.6671       86.9418       83.6082       91.9358       90.7555       79.4660       73.5346       73.5412       65.7439       62.3857       70.4538       60.8974       52.6763       51.9292       44.4913       55.9491       58.5626       39.4757       35.8564       35.3301       37.4252       44.5044       56.4436       66.1448       75.9074       81.1502      104.0864      113.8761      120.7319      125.7782      128.8130      128.7539      118.4353      103.6281       90.9852       89.1712       70.9060       65.3071       74.3379       66.4055       54.3018       54.9180       44.3385       40.7907       46.7555       41.7866       36.6735       34.4174       30.1744       25.7201       19.3773       19.6354       23.1730       24.4186       30.2508       26.9447       31.7297       43.1647       66.8222       72.8426       76.7889        0.0000        0.0000        0.0000        0.0000        0.0000        0.0000        0.0000        0.0000        0.0000        0.0000        0.0000        0.0000        0.0000        0.0000        0.0000        0.0000        0.0000        0.0000        0.0000        0.0000        0.0000        0.0000        0.0000        0.0000        0.0000        0.0000        0.0000        0.0000        0.0000        0.0000        0.0000        0.0000        0.0000        0.0000        0.0000        0.0000        0.0000        0.0000        0.0000        0.0000        0.0000        0.0000        0.0000        0.0000        0.0000        0.0000        0.0000        0.0000        0.0000        0.0000        0.0000        0.0000        0.0000        0.0000        0.0000
        0.0000        0.0000        0.0000        0.0000        0.0000        0.0000        0.0000        0.0000        0.0000        0.0000        0.0000        0.0000        0.0000        0.0000        0.0000        0.0000        0.0000        0.0000        0.0000        0.0000       13.7418       10.9696       12.3856        5.9418        5.4484       10.2306       13.6691        4.3900        5.2128        6.5393        3.7300        1.7253        2.6483        0.5419        0.3621        0.2530        0.3305        1.0376        1.0489        1.5718        1.6514        3.3399        0.8836        0.8526        2.5412       44.2424       63.9542        3.0959        3.3659        8.6730        4.2148        1.5566        2.0992        2.6949        1.2866        0.5132        1.9827        3.1454        2.5996        4.2353        9.8800       27.0290       19.7575       23.1559       21.0642       13.7882       14.4851       23.7761       18.7720       50.4650       95.9662       42.3585      116.0487       47.4088       61.6602       57.7872      106.4783      126.1942      122.7248      109.3603      144.9586      174.4913      175.7268      128.9084      132.6145      130.4939      149.2878      144.5758      149.9866      172.1155      171.8939      179.5309      176.3680      179.1074      168.9631      171.4054      147.6765      142.5392      148.2179      148.1751      163.7735      154.7593      180.9203      210.7174      208.4456      197.7478      200.9153      206.1627      196.7954      217.7171      228.5628      208.0579      194.0055      199.3621      186.5431      197.9955      187.6205      165.3281      134.7661      141.5001      133.8327      131.5374      115.1570      104.3934       84.8001       77.4904       88.8098       94.4741       90.9921       97.2836       94.8829      100.0754      114.8447      104.5235      100.1558      114.2715      116.8546       94.5167       84.0281       87.5074       81.3901       77.5221       89.8231       97.9389       86.8436       75.7345       75.4348       49.2896       40.2579       50.1840       43.3862       43.0205       45.9584       39.8929       40.5649       56.5097       60.6485       73.5136       78.6879      105.3413      119.8876      118.3086      124.5419      145.5932      141.1551      126.6062      108.6761       99.5716       84.3535       74.3966       71.1765       72.8531       62.8104       55.7978       57.8491       51.4510       43.9454       43.2332       43.4253       38.4019       39.5895       36.0391       28.4482       23.0996       25.1276       29.7012       32.0205       36.0491       40.1061       50.8355       58.0115       71.0442       84.2583       91.3960       86.2003        0.0000        0.0000        0.0000        0.0000        0.0000        0.0000        0.0000        0.0000        0.0000        0.0000        0.0000        0.0000        0.0000        0.0000        0.0000        0.0000        0.0000        0.0000        0.0000        0.0000        0.0000        0.0000        0.0000        0.0000        0.0000        0.0000        0.0000        0.0000        0.0000        0.0000        0.0000        0.0000        0.0000        0.0000        0.0000        0.0000        0.0000        0.0000        0.0000        0.0000        0.0000        0.0000        0.0000        0.0000        0.0000        0.0000        0.0000        0.0000        0.0000        0.0000        0.0000        0.0000        0.0000        0.0000
        0.0000        0.0000        0.0000        0.0000        0.0000        0.0000        0.0000        0.0000        0.0000        0.0000        0.0000        0.0000        0.0000        0.0000        0.0000        0.0000        0.0000        0.0000        0.0000        0.0000        0.0000       15.1656       18.2170       11.8764       17.6224       25.0501       35.7865       24.8508       22.3684       32.0668       13.9728        7.1104        5.4131        1.1655        0.4122        0.5331        0.6187        3.9242       12.1326        3.7038        3.9360        3.9582        3.1029        0.5177        0.6720        0.2199        0.9122        0.0763        0.6314        1.1871        0.9678        1.1613        0.6175        0.8569        1.2506        2.2978       16.3262       35.2303        6.0875        7.3722        6.8946        8.1970       10.8753       15.6585       16.4578       15.6495       13.2611       11.4071       24.9944       23.0734       22.9260       43.5426       71.3624       44.3092       56.3967       58.5886       72.9589       67.4282       85.3731       99.7642      123.7515      159.7995      149.6304      140.8583      143.5163      163.6235      148.0448      146.5401      146.3818      155.4561      160.1554      156.0769      154.5313      176.5867      180.7833      178.8088      152.0418      134.7679      148.8962      159.4081      181.0776      178.7064      171.9590      186.8245      202.4207      198.4268      176.8920      187.0809      189.7452      214.7267      220.1364      211.7825      219.4704      212.2959      197.0635      191.9887      192.0799      167.0723      141.3295      134.7380      133.3905      122.6424       97.5106       95.3610       97.4698       86.8328       84.7026       94.4266      112.5324      112.3666      107.8526      133.8674      142.2588      129.9409      117.0100      132.1957      119.2086      121.4559      133.9252      125.2337      114.1525      110.1410      109.7040      103.5519       90.8621      102.0077       76.9551       58.2094       58.6093       56.1337       56.9466       54.0008       63.8568       62.6364       55.7070       43.0619       48.7822       49.4223       59.7556       86.8745      103.8428      110.4959      118.0679      147.9973      128.8209      108.4512      104.6758       94.9995       74.0858       74.0596       76.5486       68.9982       61.7544       60.1532       58.9584       56.1570       51.5534       51.8167       49.9255       39.0225       37.9352       36.1002       32.9270       22.8789       23.0899       26.2886       39.4134       52.8601       52.1841       56.2077       71.1125       75.9493       88.4715       90.9959       88.7091      102.2100        0.0000        0.0000        0.0000        0.0000        0.0000        0.0000        0.0000        0.0000        0.0000        0.0000        0.0000        0.0000        0.0000        0.0000        0.0000        0.0000        0.0000        0.0000        0.0000        0.0000        0.0000        0.0000        0.0000        0.0000        0.0000        0.0000        0.0000        0.0000        0.0000        0.0000        0.0000        0.0000        0.0000        0.0000        0.0000        0.0000        0.0000        0.0000        0.0000        0.0000        0.0000        0.0000        0.0000        0.0000        0.0000        0.0000        0.0000        0.0000        0.0000        0.0000        0.0000        0.0000        0.0000
        0.0000        0.0000        0.0000        0.0000        0.0000        0.0000        0.0000        0.0000        0.0000        0.0000        0.0000        0.0000        0.0000        0.0000        0.0000        0.0000        0.0000        0.0000        0.0000        0.0000        0.0000       18.8798       21.7304       13.6789       16.0375       18.5494       19.6280       24.8202       15.4009       29.6483       26.4817        9.4820       10.2936        6.4408        8.4937        7.9204        0.4033        2.5204       24.8281        9.7534        9.3728        5.0145        6.0692        1.6209        2.0251        0.9447        1.3955        0.9275        0.9985        1.4294        1.2290        1.3447        0.8043        2.3663        1.6729        3.1888        5.2779        4.5428       17.4527       10.1004        3.6111        8.0812        9.8990       15.0368       15.5432       16.3767       13.0593       10.9014       20.5467       21.2378       50.0065       58.6892       46.5852       48.7945       56.9077       71.8752       78.0850       76.4946       95.2626      121.7972      131.2426      130.3053      148.9615      156.0196      171.8490      156.4013      161.6583      165.7394      156.7689      154.8854      154.3700      148.9682      157.6472      167.2768      161.9908      150.3297      138.9707      143.9999      146.9659      161.1844      176.3495      173.2888      157.8241      180.0913      185.7346      189.6478      205.8607      209.6051      191.2169      185.1391      178.3334      222.9752      241.4916      232.6053      206.0923      200.2890      197.8502      173.4545      148.2047      129.0620      130.7310      119.6661      101.7984      101.5918      111.0721      100.3017       92.2426      114.4040      127.5243      135.6265      128.1509      134.7829      150.2852      143.8040      147.8962      164.0000      177.8760      161.7908      156.1218      147.1314      135.4640      126.8443      115.5065       99.0837       81.3078       93.2372       94.2444       84.0323       85.0676       78.5818       80.4127       69.4161       71.3755       75.8815       49.8235       47.8060       49.9155       48.1541       59.2227       87.2486      103.6091      113.9894      112.2469      120.0890      119.6819      120.0716      114.6044       91.1338       84.6228       79.9917       77.9103       73.9041       75.0916       73.5723       71.6339       62.0424       74.3353       68.6470       56.5184       41.7867       40.0533       40.7597       56.9125       29.4955       27.2820       39.1507       43.6376       54.0665       65.2839       66.1195       76.4571       96.1150      115.5157       98.2277       88.3199      100.9200        0.0000        0.0000        0.0000        0.0000        0.0000        0.0000        0.0000        0.0000        0.0000        0.0000        0.0000        0.0000        0.0000        0.0000        0.0000        0.0000        0.0000        0.0000        0.0000        0.0000        0.0000        0.0000        0.0000        0.0000        0.0000        0.0000        0.0000        0.0000        0.0000        0.0000        0.0000        0.0000        0.0000        0.0000        0.0000        0.0000        0.0000        0.0000        0.0000        0.0000        0.0000        0.0000        0.0000        0.0000        0.0000        0.0000        0.0000        0.0000        0.0000        0.0000        0.0000        0.0000        0.0000
        0.0000        0.0000        0.0000        0.0000        0.0000        0.0000        0.0000        0.0000        0.0000        0.0000        0.0000        0.0000        0.0000        0.0000        0.0000        0.0000        0.0000        0.0000        0.0000        0.0000        0.0000       31.9652       30.8573       15.7369       17.2067       15.0777       14.4295       11.2114       11.4813       14.4596       24.2304        9.5043        6.8290        6.9066        9.7158        6.4874        2.7827        1.9769        1.8262        7.9524       11.8486        5.8704        4.0431       28.8389        1.3190        3.7319        4.0360        1.4042        2.0350        2.5016       28.3912        2.4330        2.7417        3.0021        1.3852        4.4025        5.7076        5.9180        8.8064        7.2630        5.1707        8.2133        9.1175       12.7119       13.4511       13.6133       25.9740       29.5169       20.0015       60.2469       40.5413       38.6726       52.0807       61.1584       64.4034       73.9497       88.9673      103.7089      116.6699      151.4595      140.9900      149.4592      142.1037      132.8491      162.6312      164.6612      166.1051      163.2759      165.5553      167.9678      151.8674      145.6279      143.1458      148.5471      150.1816      145.4164      133.7424      134.4915      146.9671      154.7604      154.5601      167.6991      172.5961      185.7048      173.0944      184.0556      198.3176      222.1009      213.5611      203.3486      209.8055      221.1413      242.2180      208.5767      204.9291      199.8888      179.2789      165.5191      145.4971      138.5581      131.8495      125.6104      114.2089      124.1066      112.4031      120.2770      147.7511      131.0367      126.7412      137.4991      132.9202      136.4015      165.3547      167.5170      160.0806      184.7889      195.1345      180.9473      173.8171      145.2710      144.6909      131.8756      124.0119      103.9051       84.5941       82.7269       82.0092       87.3040       96.9989       94.2680      101.3446       98.8007       91.1590       87.7156       78.3452       64.6065       51.7067       52.1683       58.8836       92.9973      110.5555      121.5215      121.8359      128.6193      120.6847      118.7945      128.4521      106.2841      101.0855       98.8053       92.5280       81.4833       82.5838       83.6269       87.5429       80.7538       91.4664       96.9471       83.4181       64.1033       69.1220       74.6500       88.3439       59.9298       50.7938       48.1007       49.9910       77.4141       97.2458       96.4481      100.7467      105.1512      113.5760      126.1492      149.8924      156.6000        0.0000        0.0000        0.0000        0.0000        0.0000        0.0000        0.0000        0.0000        0.0000        0.0000        0.0000        0.0000        0.0000        0.0000        0.0000        0.0000        0.0000        0.0000        0.0000        0.0000        0.0000        0.0000        0.0000        0.0000        0.0000        0.0000        0.0000        0.0000        0.0000        0.0000        0.0000        0.0000        0.0000        0.0000        0.0000        0.0000        0.0000        0.0000        0.0000        0.0000        0.0000        0.0000        0.0000        0.0000        0.0000        0.0000        0.0000        0.0000        0.0000        0.0000        0.0000        0.0000        0.0000
        0.0000        0.0000        0.0000        0.0000        0.0000        0.0000        0.0000        0.0000        0.0000        0.0000        0.0000        0.0000        0.0000        0.0000        0.0000        0.0000        0.0000        0.0000        0.0000        0.0000        0.0000       33.3008       26.8237       21.9712       28.8093       32.1511       24.3054       12.6349       15.2863       11.8141       16.8685       11.0561       23.1610       11.7454        5.8396        2.5505        4.5941        7.7657        5.1914        8.7484       19.6791       24.8972       11.0451       49.1248        4.1457        4.6962        4.9394        1.8318        1.3946        0.8813        2.7466        2.4468        1.2672        6.0417        2.7676       19.5993       11.0196        7.0611        5.9825       11.1850       19.4585       11.4180       13.8890       37.2024       23.3039       31.3109       22.8637       21.6438       25.2808       54.3452       30.2868       59.8764       45.9273       49.2115       52.7613       66.0713       80.6669       90.8531      115.5262      134.0356      145.1506      158.3779      148.6967      149.0288      145.9953      149.7834      154.7914      155.3372      150.7880      147.0991      140.4994      136.4155      142.6868      148.7229      146.2906      146.8374      119.3774      146.2292      138.4163      137.5873      155.3136      162.0627      165.8818      194.5420      174.0122      169.4227      164.8831      185.5814      190.5574      202.0567      210.5647      223.3159      214.3910      192.0142      181.4897      173.4443      161.5651      149.4803      145.9234      146.9599      138.3523      128.5743      130.6611      136.5874      140.2324      145.4116      125.7568      128.0676      140.4881      147.4459      148.3446      160.1500      164.8362      169.4049      167.0300      172.9677      174.4620      175.3139      173.5601      160.1582      152.6152      154.2416      127.2127       96.7758       92.9600       82.8290       70.6753       71.3863       89.4295      107.9983       90.5899      101.2164      108.8824      110.3326       91.9144       67.4944       62.8079       65.4145       73.4033      110.7250      116.5815      127.7370      133.4068      133.4602      131.9482      139.7826      149.1715      134.2968      143.8634      132.1379      120.0732      106.0201       99.6999      100.8618       98.9919       96.6100      109.4106      113.9015      116.6311       89.2156       80.2935       76.8661       80.7164       74.3827       78.0945       89.3810       87.4276      111.0873      111.5571      124.6551      149.2995      142.3165      143.1511      154.5385      170.9021        0.0000        0.0000        0.0000        0.0000        0.0000        0.0000        0.0000        0.0000        0.0000        0.0000        0.0000        0.0000        0.0000        0.0000        0.0000        0.0000        0.0000        0.0000        0.0000        0.0000        0.0000        0.0000        0.0000        0.0000        0.0000        0.0000        0.0000        0.0000        0.0000        0.0000        0.0000        0.0000        0.0000        0.0000        0.0000        0.0000        0.0000        0.0000        0.0000        0.0000        0.0000        0.0000        0.0000        0.0000        0.0000        0.0000        0.0000        0.0000        0.0000        0.0000        0.0000        0.0000        0.0000        0.0000
        0.0000        0.0000        0.0000        0.0000        0.0000        0.0000        0.0000        0.0000        0.0000        0.0000        0.0000        0.0000        0.0000        0.0000        0.0000        0.0000        0.0000        0.0000        0.0000        0.0000        0.0000        0.0000       25.5219       28.8542       38.2078       38.7191       27.8869       24.8746       26.1244       16.6911       24.9139       13.5016       17.1050       19.1661       34.7853       37.5093       34.9551       18.1110       13.9883        8.8160        9.3001       17.4079        4.9727        0.2847        0.3949        0.3060        1.2579        1.2560        3.0217        3.0904        5.1241        3.0071        6.8276        8.0895        4.6759       17.9172       10.5567        9.7372        8.3379        8.0288       15.7313       11.6913       13.0419       16.5928       17.5123       58.8197       25.0234       29.7311       30.2980       31.6413       42.2100       41.9522       57.6512       54.6688       53.7019       78.6756      103.2131      106.4517      118.6615      147.1229      174.5510      198.3387      178.8619      171.1687      168.1848      142.0098      137.7488      136.4726      138.7954      139.2646      151.3640      143.1173      152.9856      155.3425      167.1660      148.1985      101.3622      118.3612      153.6936      134.9443      130.3485      133.6833      133.5791      157.1054      157.7654      161.4273      166.1697      169.9704      186.1268      193.9189      195.6696      210.1425      209.4779      201.2970      174.5668      166.8595      158.9848      133.2817      119.1829      120.6390      118.8285      108.6472       96.8286      118.7241      114.8278      113.1634      115.1686      116.5498      118.1475      136.6446      135.2002      142.7640      152.0358      161.7294      166.1256      177.3223      156.6682      163.2309      162.8007      167.3347      134.0736      123.8697      105.1183      103.4579       77.3541       76.9366       70.6562       87.9143       88.2396       95.5862       88.0649       88.9908       91.4725       87.1548       84.6639       89.2638       95.5432      114.3671      128.2437      131.1189      135.2121      143.6116      154.1534      141.3344      143.4655      152.1645      159.6331      168.5859      189.0688      149.6003      151.0668      115.2637      115.8008      112.4453      121.6655      152.5940      158.3120      149.8429      165.2541      157.2681      175.0349      158.2525      176.7340      179.3718      183.3502      193.8086      180.9057      181.0255      184.2682      187.8389      202.4591      189.2111      200.7739      218.3460      240.2742      246.7935      260.1240      273.5592      303.8894        0.0000        0.0000        0.0000        0.0000        0.0000        0.0000        0.0000        0.0000        0.0000        0.0000        0.0000        0.0000        0.0000        0.0000        0.0000        0.0000        0.0000        0.0000        0.0000        0.0000        0.0000        0.0000        0.0000        0.0000        0.0000        0.0000        0.0000        0.0000        0.0000        0.0000        0.0000        0.0000        0.0000        0.0000        0.0000        0.0000        0.0000        0.0000        0.0000        0.0000        0.0000        0.0000        0.0000        0.0000        0.0000        0.0000        0.0000        0.0000        0.0000        0.0000
        0.0000        0.0000        0.0000        0.0000        0.0000        0.0000        0.0000        0.0000        0.0000        0.0000        0.0000        0.0000        0.0000        0.0000        0.0000        0.0000        0.0000        0.0000        0.0000        0.0000        0.0000        0.0000        0.0000        0.0000        0.0000        0.0000       33.9263       34.3433       38.3433       37.8888       39.0446       12.0557       25.6230       35.4773       18.5642       11.0301       11.5283       12.6246        7.7241        3.6934        7.0427        4.2141        2.8716        0.2822        0.4409        0.4052        0.8328        1.5355        3.1969        4.8419        6.6566        5.0573        5.5224        4.7947        5.1246       10.8122       11.4190       11.4084       10.0900       12.6827       13.1133       12.8385       13.8294       16.6140       21.4543       25.4364       31.7875       34.1011       40.0128       37.6339       40.8374       54.6935       59.0818       55.3611       69.9159       95.1359      104.9761      114.1331      126.1985      170.7103      180.8320      182.6667      172.3816      170.9906      170.5561      154.3970      141.9189      131.8458      118.0729      106.6430      109.1238      111.7402      110.7761      109.6353      141.9571      108.3869      121.5181      139.9210      160.1753      138.5039      126.2153      127.7979      141.2179      162.6026      168.7225      162.1004      154.0734      176.6494      181.5710      184.8953      205.9746      222.7453      205.0450      193.1430      171.8942      165.7205      151.4624      131.9175      114.8875      114.8655      124.9766      101.7155      103.7306      108.9626      101.2762      101.7269      107.3575      105.9796      112.3932      130.4186      145.0517      140.6355      144.5790      157.0015      153.5341      160.5830      158.7652      161.0135      140.4227      125.5660      106.1449      103.2267      109.6546       89.2419       64.3279       76.9416       82.6106       84.0158       88.7657       87.6695       86.8122       95.4837       89.1089       89.3739      100.5772      118.4250      121.0789      143.2606      162.9611      166.7458      168.3232      172.5005      172.8682      167.8911      179.4088      180.2536      176.3410      178.9687      170.2617      161.9029      147.5062      134.5045      134.5698      125.7127      140.9053      177.4709      191.4892      196.1653      202.0617      205.1923      205.2632      213.8492      212.7198      231.7230      233.4287      249.3237      225.9541      229.3486      248.6837      236.7660      247.6189      234.1770      262.8534      286.7436      296.9616      270.5992      266.2126      283.4412      289.4799        0.0000        0.0000        0.0000        0.0000        0.0000        0.0000        0.0000        0.0000        0.0000        0.0000        0.0000        0.0000        0.0000        0.0000        0.0000        0.0000        0.0000        0.0000        0.0000        0.0000        0.0000        0.0000        0.0000        0.0000        0.0000        0.0000        0.0000        0.0000        0.0000        0.0000        0.0000        0.0000        0.0000        0.0000        0.0000        0.0000        0.0000        0.0000        0.0000        0.0000        0.0000        0.0000        0.0000        0.0000        0.0000        0.0000        0.0000        0.0000        0.0000        0.0000
        0.0000        0.0000        0.0000        0.0000        0.0000        0.0000        0.0000        0.0000        0.0000        0.0000        0.0000        0.0000        0.0000        0.0000        0.0000        0.0000        0.0000        0.0000        0.0000        0.0000        0.0000        0.0000        0.0000        0.0000        0.0000        0.0000        0.0000       47.4083       68.9375       64.4906       60.1157       26.2143       27.4899       18.9343       23.9417       12.0535        9.9771       12.0269       12.2809        5.2702        7.5980        5.2203        2.7608        6.3972        0.8580        9.5534       10.0069        3.2532        2.1777        7.1405       23.4331        6.0846        9.1236        4.8920        5.2420        9.8699       11.4759       13.2327       13.2268       20.5108       35.2421       47.1898       25.1336       29.7520       27.5100       31.3945       45.8258       51.5355       50.8496       56.1145       58.8444       78.0966       92.7254       79.7584       75.8917       95.0859      104.8233      109.8127      142.7859      201.5787      196.9753      211.2795      180.1283      192.6909      179.3542      153.4256      131.7863      114.3306      107.6432      108.5234      107.9938       99.6389      107.1583       92.3721      109.8349      113.6070      102.8977      117.2820      131.9145      117.9475      124.2551      134.8476      155.3567      150.5302      156.9738      157.0516      161.0106      177.9311      178.8579      208.1182      199.8308      207.7385      206.8691      199.2058      184.5647      164.2778      149.1798      131.2616      118.5356      125.6908      119.0511      109.3037      109.2176      106.2818      104.8381      111.8659      103.7278      120.6232      133.6181      126.2505      124.8783      131.6531      143.4167      151.8364      149.9865      143.2998      145.9622      141.5414      135.6481      107.1648       97.0632       89.2836       81.9227       65.7856       66.3643       67.4670       67.9120       91.9112       97.4371       99.2343      112.9567      107.2708      108.5779      106.8453      123.4084      129.5196      149.6014      155.6355      169.0115      178.6328      178.6513      176.6486      186.1549      215.3002      206.7584      199.6795      192.2976      179.2101      163.6606      163.5408      166.0306      144.7095      129.5569      133.6026      150.2849      193.4615      225.9674      228.8838      258.4189      252.6796      272.5551      283.3237      284.2135      289.9747      305.9107      324.4523      285.5853      274.2979      291.6749      309.5935      296.8600      292.2340      296.2423      281.6659      286.9418      280.6057      295.9814      307.0251      303.0680      232.0200        0.0000        0.0000        0.0000        0.0000        0.0000        0.0000        0.0000        0.0000        0.0000        0.0000        0.0000        0.0000        0.0000        0.0000        0.0000        0.0000        0.0000        0.0000        0.0000        0.0000        0.0000        0.0000        0.0000        0.0000        0.0000        0.0000        0.0000        0.0000        0.0000        0.0000        0.0000        0.0000        0.0000        0.0000        0.0000        0.0000        0.0000        0.0000        0.0000        0.0000        0.0000        0.0000        0.0000        0.0000        0.0000        0.0000        0.0000        0.0000        0.0000
        0.0000        0.0000        0.0000        0.0000        0.0000        0.0000        0.0000        0.0000        0.0000        0.0000        0.0000        0.0000        0.0000        0.0000        0.0000        0.0000        0.0000        0.0000        0.0000        0.0000        0.0000        0.0000        0.0000        0.0000        0.0000        0.0000        0.0000        0.0000        0.0000        0.0000       97.2717       46.8363       17.6277       31.5453       45.7787       62.9296       27.0343       20.8576       31.7596        9.4663        5.8560        3.0380        5.8274       12.2763        0.6849        1.5077       24.2306        5.4489        2.8411        4.6729        6.1176       12.5970        9.0878        8.1421        4.0394       12.4493       13.7129       15.2007       16.4369       21.9622       31.6687       52.0969       52.4077       35.0781       39.0174       44.0978       45.6361       70.7145       65.6846       71.7345       82.4573       99.9569       95.5040       79.0817       77.4844       93.5624       94.5811      103.4384      145.3572      195.1895      186.7422      173.5849      193.9504      228.5297      179.2423      171.6205      165.9480      149.1439      128.3620      115.3050      112.8364       97.2911       83.8560       77.0229       78.9476       78.0208       85.6568      117.6545      129.3221      125.0212      117.5068      117.1990      126.7131      137.0699      143.0686      141.7002      145.9587      166.9553      195.2029      214.7286      220.8025      227.3460      220.9889      210.8924      184.2970      157.1254      143.2073      132.3950      131.9884      132.0135      125.4447      131.3331      121.7385      118.4303      100.1519      110.9381      116.9419      136.7789      154.6688      151.8087      138.7095      170.3183      179.1885      149.6115      137.9986      137.6669      141.2342      138.2276      130.8517      111.0244      103.7056       93.7457       88.4779       82.3657       81.2527       76.7453       70.2360       93.1709      113.0044      119.6338      142.2271      125.6512      125.1052      131.8725      131.7130      135.8055      147.5738      174.7544      168.2417      168.4400      176.0017      186.8997      213.6775      250.7855      233.9065      218.4016      185.5348      178.0717      164.4657      168.9832      152.1747      135.1238      136.3069      155.3280      184.6122      217.9945      235.2395      274.9884      289.4377      319.6830      324.9808      321.9999      333.0371      322.8163      328.6541      326.9408      306.3636      326.7068      305.8870      315.4714      303.6217      263.0972      254.4118      254.1334      273.8728      240.1724      289.4955      284.9643      303.0332      231.3900        0.0000        0.0000        0.0000        0.0000        0.0000        0.0000        0.0000        0.0000        0.0000        0.0000        0.0000        0.0000        0.0000        0.0000        0.0000        0.0000        0.0000        0.0000        0.0000        0.0000        0.0000        0.0000        0.0000        0.0000        0.0000        0.0000        0.0000        0.0000        0.0000        0.0000        0.0000        0.0000        0.0000        0.0000        0.0000        0.0000        0.0000        0.0000        0.0000        0.0000        0.0000        0.0000        0.0000        0.0000        0.0000        0.0000        0.0000        0.0000        0.0000
        0.0000        0.0000        0.0000        0.0000        0.0000        0.0000        0.0000        0.0000        0.0000        0.0000        0.0000        0.0000        0.0000        0.0000        0.0000        0.0000        0.0000        0.0000        0.0000        0.0000        0.0000        0.0000        0.0000        0.0000        0.0000        0.0000        0.0000        0.0000        0.0000        0.0000        0.0000       97.7716       70.3269        0.0000        0.0000       37.6042       28.0234       50.1446       36.8596       10.2542        5.5090       11.7819       12.0212        0.7212        3.1525       16.5507       31.2422       46.9720       38.6776       32.3213       32.0258       27.8071       24.9570       20.2093       12.9418       13.1388       15.6511       19.4094       29.6239       54.9920       57.4695       79.5263       75.6312       59.2817       70.1827       84.9570       82.5709       82.6180       61.2279       83.0324       94.9918      114.3317       96.1264      100.7154       69.4400      134.0245      114.5426      115.4881      183.6534      283.9694      278.7201      253.3084      211.4073      261.2381      228.1495      243.2770      306.9261      264.7917      238.7170      185.8953      187.2011      152.4658       96.9215       84.6344       93.5599       94.9176       93.2272      175.8794      258.8434      128.2019      122.4200      133.4390      125.6540      127.5687      140.9430      133.5967      146.9914      177.2759      229.2086      236.3083      242.1988      288.1676      271.6021      252.7988      220.0312      162.9761      136.7596      139.7387      136.8733      161.7750      164.8995      163.5605      146.9681      142.2715      125.3394      119.8479      125.9973      138.8999      158.3517      161.7996      189.8221      223.1158      194.2705      153.8539      144.0742      148.7368      149.1965      144.2423      132.2247      119.2201      120.3639      108.5740      100.3040       96.8144       96.1157       99.6638      102.9237      114.7948      132.7625      132.9414      137.4471      152.7899      157.2290      149.8995      156.0984      166.0550      181.3141      176.2238      182.3724      201.9271      216.7148      205.5914      201.6402      211.4362      221.1882      198.1887      170.9664      167.8553      171.6286      171.1211      155.3848      146.3448      156.3968      190.2553      230.4048      254.2993      263.7769      286.7274      302.4145      336.3018      318.2627      334.6139      348.7966      366.3033      351.5055      348.2304      331.0846      295.5668      293.3336      272.3690      268.9176      268.3664      249.1271      252.5945      267.9273      245.9972      289.2710      292.6627        0.0000        0.0000        0.0000        0.0000        0.0000        0.0000        0.0000        0.0000        0.0000        0.0000        0.0000        0.0000        0.0000        0.0000        0.0000        0.0000        0.0000        0.0000        0.0000        0.0000        0.0000        0.0000        0.0000        0.0000        0.0000        0.0000        0.0000        0.0000        0.0000        0.0000        0.0000        0.0000        0.0000        0.0000        0.0000        0.0000        0.0000        0.0000        0.0000        0.0000        0.0000        0.0000        0.0000        0.0000        0.0000        0.0000        0.0000        0.0000        0.0000        0.0000        0.0000
        0.0000        0.0000        0.0000        0.0000        0.0000        0.0000        0.0000        0.0000        0.0000        0.0000        0.0000        0.0000        0.0000        0.0000        0.0000        0.0000        0.0000        0.0000        0.0000        0.0000        0.0000        0.0000        0.0000        0.0000        0.0000        0.0000        0.0000        0.0000        0.0000        0.0000        0.0000        0.0000        0.0000        0.0000        0.0000        0.0000        0.0000       19.1494       43.9742        3.0821        2.8043        2.9977        4.8557        1.1272        1.7215        7.6650       16.8927       43.6133       31.0839       32.7591       27.8733       29.2537       53.6185       27.0124       20.9375       25.0124       19.8719       23.6524       29.1060       48.4021       58.2637       71.7568       80.0106       82.9547       79.4944       73.6347       83.1586       90.5329       73.0539       77.8049      101.0389      118.0237       89.4258      100.1668       82.5461      149.0995      121.2699      127.9098      121.2781      201.1835      205.6758      206.8280      204.2277      260.8560      266.4995      250.8755      287.9619      522.7527      266.9107      234.9172      202.5138      188.8306      109.6670      123.9759       84.7090      143.8599      107.1196       96.1933      174.0592       96.4234      125.0781      151.5998      133.5033      152.0924      140.6650      135.8796      151.3054      188.2049      211.1826      225.4981      248.2923      319.1919      304.5514      281.4924      287.7303      179.8887      150.5420      155.5988      161.1287      206.9171      202.2430      177.8720      163.5901      159.9115      143.0124      136.3455      143.0800      173.2167      166.0733      171.3997      190.5364      197.9021      181.9464      155.7776      146.5865      148.7350      144.1457      138.5006      144.8140      128.1698      122.7818      119.2262      116.2294      122.5298      116.9975      109.3484      128.1991      143.7255      148.5564      152.8665      153.6826      175.5460      203.1465      183.1160      181.1969      199.9914      199.1433      203.4801      205.1525      215.8774      222.3926      213.0226      210.8589      216.9879      217.5207      207.4096      201.8763      183.8987      195.0654      208.8989      198.2227      174.1157      176.5249      198.9000      236.0972      264.8983      277.9741      323.0994      360.1995      354.6924      372.9357      385.2671      395.1569      399.6161      387.8650      378.5375      358.3782      324.3804      297.2823      300.2868      297.1822      275.9979      267.9943      288.2818      292.8055      285.3019      275.4138        0.0000        0.0000        0.0000        0.0000        0.0000        0.0000        0.0000        0.0000        0.0000        0.0000        0.0000        0.0000        0.0000        0.0000        0.0000        0.0000        0.0000        0.0000        0.0000        0.0000        0.0000        0.0000        0.0000        0.0000        0.0000        0.0000        0.0000        0.0000        0.0000        0.0000        0.0000        0.0000        0.0000        0.0000        0.0000        0.0000        0.0000        0.0000        0.0000        0.0000        0.0000        0.0000        0.0000        0.0000        0.0000        0.0000        0.0000        0.0000        0.0000        0.0000        0.0000        0.0000
        0.0000        0.0000        0.0000        0.0000        0.0000        0.0000        0.0000        0.0000        0.0000        0.0000        0.0000        0.0000        0.0000        0.0000        0.0000        0.0000        0.0000        0.0000        0.0000        0.0000        0.0000        0.0000        0.0000        0.0000        0.0000        0.0000        0.0000        0.0000        0.0000        0.0000        0.0000        0.0000        0.0000        0.0000        0.0000        0.0000        0.0000        0.0000        0.0000        6.7396        6.3539        9.1703       15.0727        3.0898        6.5606       11.3935       13.7823       25.6748       54.3125       62.8449       33.0850       28.3343       62.6897       35.0858       24.3584       29.4930       42.1992       43.5714       42.1500       59.2147       93.3414       93.2135       88.9269       75.8779       68.6129       59.1729       58.8867       75.1168       70.9557       72.3755      103.3141      155.4262      137.6191      120.4147       80.7711      118.3729      105.3229       93.2452       94.6169      147.8456      190.8041      303.1739      284.1595      327.9002      272.1439      293.9294      301.9943      363.1162      302.0514      247.7888      225.7921      213.0133      198.2062      249.4471      125.2626       90.0476       96.1577       88.7081       83.1363       66.6971       88.3383      108.5485      124.8367      124.6982      130.6794      162.9236      151.5060      179.8983      182.1477      192.7680      233.8657      314.0697      318.4306      312.9261      282.9791      210.4941      195.0951      174.2716      171.2904      207.9625      209.6339      199.7632      202.0644      199.5557      165.3277      149.2984      149.5498      179.6496      168.5638      166.0489      176.0518      170.3483      161.3183      159.4954      163.8040      155.1309      151.8104      150.3278      152.9881      148.4126      140.8367      134.0314      136.0417      127.8478      128.1585      127.9293      163.5898      174.5159      173.6779      175.6962      187.8871      190.5599      204.5120      198.6882      190.3213      185.7935      204.7909      222.4206      268.1053      245.6626      225.5536      228.3041      227.5174      249.3799      250.9992      250.1689      257.3292      220.3860      212.8869      218.2121      211.6680      174.4922      184.0680      195.0759      203.4572      243.1494      280.7174      353.6239      355.9928      420.8273      432.4866      439.5128      398.3441      407.2278      395.1732      389.5313      409.7183      349.5633      327.9529      329.5648      331.0127      311.4098      298.9112      302.8367      290.7483      277.4094      303.6265        0.0000        0.0000        0.0000        0.0000        0.0000        0.0000        0.0000        0.0000        0.0000        0.0000        0.0000        0.0000        0.0000        0.0000        0.0000        0.0000        0.0000        0.0000        0.0000        0.0000        0.0000        0.0000        0.0000        0.0000        0.0000        0.0000        0.0000        0.0000        0.0000        0.0000        0.0000        0.0000        0.0000        0.0000        0.0000        0.0000        0.0000        0.0000        0.0000        0.0000        0.0000        0.0000        0.0000        0.0000        0.0000        0.0000        0.0000        0.0000        0.0000        0.0000        0.0000        0.0000
        0.0000        0.0000        0.0000        0.0000        0.0000        0.0000        0.0000        0.0000        0.0000        0.0000        0.0000        0.0000        0.0000        0.0000        0.0000        0.0000        0.0000        0.0000        0.0000        0.0000        0.0000        0.0000        0.0000        0.0000        0.0000        0.0000        0.0000        0.0000        0.0000        0.0000        0.0000        0.0000        0.0000        0.0000        0.0000        0.0000        0.0000        0.0000        0.0000        0.0000       23.1290       23.3076        8.3464        5.3296        9.8831       14.3218       19.8167       22.4391       27.6983       48.9387       34.5810       26.3637       25.4493       21.7882       24.5913       48.0417       74.1163       77.0654       59.5391       71.0653      102.6623       84.1743       70.2802       51.4188       56.4515       80.8471       55.5199       58.9478       62.4982       78.9551      126.7139      148.4027      124.8219      132.5870      122.7746      144.3200      149.8780      164.5032      167.3002      215.1919      254.2257      334.2512      318.7221      334.1190      315.1782      341.2997      432.5902      423.6685      355.8038      280.5002      277.1972      268.5477      248.1139      261.0000      192.5670       90.6753       80.2541       56.7766       54.6955       57.1646       70.5029       78.8670      114.8468      122.9379      124.0270      153.2271      146.8863      152.7039      158.9930      177.4553      218.0443      289.4608      327.8711      328.4854      295.5906      232.3527      221.2188      184.8333      190.4360      207.4676      216.5601      207.8320      204.1245      197.3710      178.9541      156.1144      148.5274      175.0286      168.3766      167.4114      181.0621      192.8883      226.8430      172.4591      174.0616      152.6018      155.8047      163.5981      154.9577      151.5732      139.8424      145.0399      138.2467      131.3430      154.1837      146.1660      150.0109      175.5908      185.7530      198.9319      225.7451      234.9768      222.1636      200.4943      193.9308      205.8670      230.2364      234.4409      250.5158      231.7228      271.1393      270.9175      264.8953      255.2633      276.0364      279.4076      278.0500      266.6014      257.9418      239.7390      224.4474      196.9715      193.4780      185.8742      199.5434      249.3292      291.0165      314.7494      328.7946      374.0595      401.9052      361.9066      366.8054      371.4169      389.7538      372.1858      393.1902      346.2518      331.7894      350.5520      383.9872      349.5262      311.3382      311.9332      295.1401      309.2950        0.0000        0.0000        0.0000        0.0000        0.0000        0.0000        0.0000        0.0000        0.0000        0.0000        0.0000        0.0000        0.0000        0.0000        0.0000        0.0000        0.0000        0.0000        0.0000        0.0000        0.0000        0.0000        0.0000        0.0000        0.0000        0.0000        0.0000        0.0000        0.0000        0.0000        0.0000        0.0000        0.0000        0.0000        0.0000        0.0000        0.0000        0.0000        0.0000        0.0000        0.0000        0.0000        0.0000        0.0000        0.0000        0.0000        0.0000        0.0000        0.0000        0.0000        0.0000        0.0000        0.0000
        0.0000        0.0000        0.0000        0.0000        0.0000        0.0000        0.0000        0.0000        0.0000        0.0000        0.0000        0.0000        0.0000        0.0000        0.0000        0.0000        0.0000        0.0000        0.0000        0.0000        0.0000        0.0000        0.0000        0.0000        0.0000        0.0000        0.0000        0.0000        0.0000        0.0000        0.0000        0.0000        0.0000        0.0000        0.0000        0.0000        0.0000        0.0000        0.0000        0.0000        0.0000        0.0000        0.0000       48.8882       58.7300       49.0836       48.6544       48.9361       48.1033      156.1386       46.6436       38.6689       38.6948       60.4706       66.2024       88.7987       99.7020      116.8739      103.3878       82.0442       96.1195       66.4735       55.8179       42.3064       54.0660       75.8428       67.5708      112.0875       88.0171      118.3385      125.5536      135.9457      198.4622      155.2012      164.0330      216.7430      289.1037      289.6921      317.6907      332.5607      338.6070      290.0987      327.5301      470.1487      501.7897      549.4714      632.7461      621.5012      579.4522      535.5800      511.6449      384.3278      371.5712      319.6078      255.2554      169.9400      143.8193      106.9065       94.1445       73.1149       85.3486      102.8926      149.7775      134.0713      150.8007      190.5590      190.3500      191.0690      168.8141      199.3933      241.1252      275.0790      322.1259      313.0030      304.3629      264.1141      268.7967      242.2337      223.6507      192.1521      184.8362      182.2707      163.4666      172.2858      172.1807      163.3759      157.0511      162.1323      160.8767      172.5886      187.0944      207.7740      216.2467      182.3609      161.4214      166.9582      177.4707      178.9558      165.8109      161.3097      160.7304      170.5482      173.9510      176.9498      208.2303      198.3970      191.1507      193.9929      214.3763      218.4677      253.6569      232.3460      206.0330      185.8053      196.7114      197.6405      193.8330      203.6624      198.3463      200.2320      238.5292      281.4325      284.8464      266.5505      300.1675      291.4820      293.9963      278.6075      243.4808      234.6368      230.2603      256.2008      222.0477      216.0543      244.5693      274.1203      316.1556      336.3201      355.4208      378.9489      407.6575      409.9162      413.7568      437.3829      453.3701      426.5586      434.7335      402.4337      366.1461      374.6811      402.1954      347.3023      299.4789      303.6154      300.2334      213.9300        0.0000        0.0000        0.0000        0.0000        0.0000        0.0000        0.0000        0.0000        0.0000        0.0000        0.0000        0.0000        0.0000        0.0000        0.0000        0.0000        0.0000        0.0000        0.0000        0.0000        0.0000        0.0000        0.0000        0.0000        0.0000        0.0000        0.0000        0.0000        0.0000        0.0000        0.0000        0.0000        0.0000        0.0000        0.0000        0.0000        0.0000        0.0000        0.0000        0.0000        0.0000        0.0000        0.0000        0.0000        0.0000        0.0000        0.0000        0.0000        0.0000        0.0000        0.0000        0.0000        0.0000
        0.0000        0.0000        0.0000        0.0000        0.0000        0.0000        0.0000        0.0000        0.0000        0.0000        0.0000        0.0000        0.0000        0.0000        0.0000        0.0000        0.0000        0.0000        0.0000        0.0000        0.0000        0.0000        0.0000        0.0000        0.0000        0.0000        0.0000        0.0000        0.0000        0.0000        0.0000        0.0000        0.0000        0.0000        0.0000        0.0000        0.0000        0.0000        0.0000        0.0000        0.0000        0.0000        0.0000        0.0000       81.5851       94.3894       68.8166       65.3617       58.3505       61.1680       42.4332       38.5192       34.5274       47.2907       57.4630       72.8067       83.1214       83.4277       73.8817       65.2857       58.9218       57.5697       73.1721       51.2578       26.4154       32.0145       46.0182       66.5994      150.9222       91.3893       91.3661      117.4136      141.2613      126.4865      120.4195      149.9166      192.5693      182.1744      262.4848      335.0314      348.4236      323.4812      434.1163      548.3271      551.4954      657.6709      672.3737      671.1136      678.9505      644.0332      681.5687      514.9929      465.6402      371.5959      298.6216      175.9744      139.7967      107.2774      112.5946       99.5888       96.3009      116.1920      125.4509      106.3941      112.7283      137.6741      180.7279      173.4893      187.0197      224.6847      264.3618      284.7288      284.5765      304.8894      304.7902      281.7308      277.2682      256.2114      235.6744      190.7669      181.2338      157.0622      153.8302      162.0170      167.6227      166.0149      161.1570      183.7373      195.8833      205.1749      193.6882      207.4425      209.0150      169.8943      152.1493      154.8879      204.0877      199.3645      178.6330      174.9964      175.4146      173.6621      189.4574      219.6764      243.6006      255.8064      217.5636      203.5594      209.6659      227.5060      236.4513      217.3946      210.0485      195.9678      193.4286      170.9152      173.0710      190.6185      178.7390      182.2430      201.8034      211.4757      244.6444      247.5098      302.1695      324.1340      311.2170      264.3730      249.5183      217.4986      215.3085      239.7458      237.6284      240.0132      295.0542      322.1518      341.2383      361.5179      399.3409      443.4153      479.7988      486.1810      487.7291      508.0115      494.3192      510.5685      444.1122      409.7982      418.2816      407.5875      373.7907      302.9341      303.3496      312.2859      291.4571      236.6399        0.0000        0.0000        0.0000        0.0000        0.0000        0.0000        0.0000        0.0000        0.0000        0.0000        0.0000        0.0000        0.0000        0.0000        0.0000        0.0000        0.0000        0.0000        0.0000        0.0000        0.0000        0.0000        0.0000        0.0000        0.0000        0.0000        0.0000        0.0000        0.0000        0.0000        0.0000        0.0000        0.0000        0.0000        0.0000        0.0000        0.0000        0.0000        0.0000        0.0000        0.0000        0.0000        0.0000        0.0000        0.0000        0.0000        0.0000        0.0000        0.0000        0.0000        0.0000        0.0000        0.0000
        0.0000        0.0000        0.0000        0.0000        0.0000        0.0000        0.0000        0.0000        0.0000        0.0000        0.0000        0.0000        0.0000        0.0000        0.0000        0.0000        0.0000        0.0000        0.0000        0.0000        0.0000        0.0000        0.0000        0.0000        0.0000        0.0000        0.0000        0.0000        0.0000        0.0000        0.0000        0.0000        0.0000        0.0000        0.0000        0.0000        0.0000        0.0000        0.0000        0.0000        0.0000        0.0000        0.0000        0.0000        0.0000        0.0000      106.5878      105.0099       67.9207       81.9623       57.2184       45.5115       57.3432       48.7116       50.1548       80.4997       90.0949       81.1968       80.3488       91.7210       70.7998       53.2153       53.6930       38.7001       37.2592       28.0616       38.2776       62.3634       87.2512      106.3825       89.5225      105.1796      111.6314      119.0548      177.2328      154.6423      198.5920      208.4772      222.2456      309.9957      338.8180      373.2294      465.8170      580.0294      615.0900      689.8984      665.6213      696.6322      791.0351      850.1840      757.3026      625.4261      541.8115      452.1009      363.6998      222.0015      186.0909      148.1887      130.0542      120.3646      107.0057      188.5462      108.3923       94.1560      105.6899      119.8247      139.5370      155.8514      191.3323      207.7418      229.2409      325.6779      335.8685      340.8761      333.4102      292.5682      276.4709      306.1678      277.0813      195.3114      183.7672      154.2587      150.7710      152.8815      154.0116      153.9933      163.5320      215.6443      210.4609      214.4916      189.0348      186.4683      159.8620      140.9220      126.2078      131.5145      138.1177      157.8670      173.4474      175.0877      168.4319      176.8148      196.1177      216.5036      252.1660      251.6639      217.4572      201.1855      209.9406      224.2533      211.0942      211.6336      208.4901      191.9440      176.6747      158.3019      155.0377      152.1196      165.2811      173.9830      196.9641      222.4205      223.7575      235.3735      249.7826      294.7726      286.7483      255.4633      244.8959      221.3817      222.9022      236.2901      250.2540      271.5651      304.4941      323.2006      363.1254      414.5797      446.6455      466.5465      504.8339      536.8369      519.6814      492.5839      488.0628      509.1118      463.8787      418.0765      415.5174      397.0386      347.4756      320.4149      313.5690      318.6955      308.7254      194.3100        0.0000        0.0000        0.0000        0.0000        0.0000        0.0000        0.0000        0.0000        0.0000        0.0000        0.0000        0.0000        0.0000        0.0000        0.0000        0.0000        0.0000        0.0000        0.0000        0.0000        0.0000        0.0000        0.0000        0.0000        0.0000        0.0000        0.0000        0.0000        0.0000        0.0000        0.0000        0.0000        0.0000        0.0000        0.0000        0.0000        0.0000        0.0000        0.0000        0.0000        0.0000        0.0000        0.0000        0.0000        0.0000        0.0000        0.0000        0.0000        0.0000        0.0000        0.0000        0.0000        0.0000
        0.0000        0.0000        0.0000        0.0000        0.0000        0.0000        0.0000        0.0000        0.0000        0.0000        0.0000        0.0000        0.0000        0.0000        0.0000        0.0000        0.0000        0.0000        0.0000        0.0000        0.0000        0.0000        0.0000        0.0000        0.0000        0.0000        0.0000        0.0000        0.0000        0.0000        0.0000        0.0000        0.0000        0.0000        0.0000        0.0000        0.0000        0.0000        0.0000        0.0000        0.0000        0.0000        0.0000        0.0000        0.0000        0.0000        0.0000      162.2147      118.9868       91.8674       74.2967       59.9117       59.7970       75.9495       96.2671      101.4729       97.7624       96.9996       95.1318       94.9637       81.6455       69.9725       63.8846       36.9879       90.8531       39.8409       58.4292      108.2235      135.4622      122.5596      113.4090      109.5512      132.6984      122.4568      165.6005      124.6913      133.0507      324.9243      226.7166      283.7251      335.3598      400.7811      430.5524      542.6365      580.1959      621.4410      619.8062      682.3240      784.8825      872.2839      777.9871      691.6809      641.6748      548.0487      433.5296      271.8482      268.4922      252.2664      242.9197      177.0960      133.6813      111.4646      100.8560       85.3280       78.5996      109.4755      152.1528      181.8174      198.3540      199.2799      211.9652      259.4589      299.2863      387.8027      411.4280      373.2022      329.7042      285.8627      246.2671      198.1547      176.2485      147.6938      148.9775      158.2176      162.9063      160.3778      179.4734      197.6940      199.5580      196.1346      174.9625      175.5973      173.3185      133.1081      112.5810      131.0860      153.5832      161.2281      146.3623      157.9975      167.3488      160.1422      185.9082      212.8556      220.3903      229.2968      213.2931      206.9916      211.2110      244.9128      209.8596      207.9077      196.5746      187.2628      196.1316      161.9084      155.9849      147.6181      159.1013      197.0557      218.0632      235.4846      222.9616      236.8638      256.0618      280.7547      308.1694      265.8868      243.6109      251.4076      249.6770      267.9948      287.1141      306.1732      339.3943      385.3574      417.7629      491.9093      512.6489      473.8375      497.2473      520.5646      486.2126      483.3972      507.2567      460.4570      435.6560      390.7551      381.4210      381.9577      343.9998      309.4216      311.3765      303.2058      305.6003        0.0000        0.0000        0.0000        0.0000        0.0000        0.0000        0.0000        0.0000        0.0000        0.0000        0.0000        0.0000        0.0000        0.0000        0.0000        0.0000        0.0000        0.0000        0.0000        0.0000        0.0000        0.0000        0.0000        0.0000        0.0000        0.0000        0.0000        0.0000        0.0000        0.0000        0.0000        0.0000        0.0000        0.0000        0.0000        0.0000        0.0000        0.0000        0.0000        0.0000        0.0000        0.0000        0.0000        0.0000        0.0000        0.0000        0.0000        0.0000        0.0000        0.0000        0.0000        0.0000        0.0000        0.0000
        0.0000        0.0000        0.0000        0.0000        0.0000        0.0000        0.0000        0.0000        0.0000        0.0000        0.0000        0.0000        0.0000        0.0000        0.0000        0.0000        0.0000        0.0000        0.0000        0.0000        0.0000        0.0000        0.0000        0.0000        0.0000        0.0000        0.0000        0.0000        0.0000        0.0000        0.0000        0.0000        0.0000        0.0000        0.0000        0.0000        0.0000        0.0000        0.0000        0.0000        0.0000        0.0000        0.0000        0.0000        0.0000        0.0000        0.0000        0.0000        0.0000        0.0000      146.0538      162.7138      144.5629      128.2617      148.6068      182.2763      160.5883      162.9707      163.9810      190.5694      166.6519      157.3511      191.4454       79.2723       90.8057       88.9313        0.0000        0.0000      151.5519      148.7052      153.6354      164.9191      201.1526      184.4057      170.6630      182.6655      322.0282      368.3415      270.1003      323.0398      356.3174      374.6693      431.9931      402.1085      428.8386      468.8910      503.0954      525.4117      558.8956        0.0000        0.0000        0.0000        0.0000      560.7094      502.9337      448.9074      438.9552      493.6801        0.0000      313.5144      269.4784      177.9778      132.5058       84.8319       82.4655       94.7712      147.3401      143.7604      158.9928      188.1162      203.2999      222.8804      271.5360      307.9516      322.3378      308.7989      330.2554      285.2557      237.8276      186.6208      165.4891      147.6718      144.7606      136.9687      139.4550      142.1096      145.1842      146.6943      167.5154      141.6185      126.6799      131.4382      137.2972      129.0577      124.2714      149.4869      137.5983      142.2827      148.7972      139.6174      151.3442      133.6317      150.1591      176.7730      188.4999      226.8057      226.9688      217.7482      211.7607      206.0863      211.4706      216.3349      184.4997      166.6522      164.1902      165.6222      160.2590      155.3461      164.3513      186.3196      209.3677      243.3660      269.3369      274.5477      288.2746      293.6659      313.3825      298.1754      290.5414      308.6918      313.9176      346.8761      365.0376      377.0036      404.9779      421.8464      439.9976      474.3783      476.0638      460.8981      480.1804      480.4970      466.7486      461.8906      464.4488      441.7908      420.0743      353.6325      355.2133      324.5029      327.0888      278.6735      248.9431        0.0000        0.0000        0.0000        0.0000        0.0000        0.0000        0.0000        0.0000        0.0000        0.0000        0.0000        0.0000        0.0000        0.0000        0.0000        0.0000        0.0000        0.0000        0.0000        0.0000        0.0000        0.0000        0.0000        0.0000        0.0000        0.0000        0.0000        0.0000        0.0000        0.0000        0.0000        0.0000        0.0000        0.0000        0.0000        0.0000        0.0000        0.0000        0.0000        0.0000        0.0000        0.0000        0.0000        0.0000        0.0000        0.0000        0.0000        0.0000        0.0000        0.0000        0.0000        0.0000        0.0000        0.0000        0.0000        0.0000
        0.0000        0.0000        0.0000        0.0000        0.0000        0.0000        0.0000        0.0000        0.0000        0.0000        0.0000        0.0000        0.0000        0.0000        0.0000        0.0000        0.0000        0.0000        0.0000        0.0000        0.0000        0.0000        0.0000        0.0000        0.0000        0.0000        0.0000        0.0000        0.0000        0.0000        0.0000        0.0000        0.0000        0.0000        0.0000        0.0000        0.0000        0.0000        0.0000        0.0000        0.0000        0.0000        0.0000        0.0000        0.0000        0.0000        0.0000        0.0000        0.0000        0.0000        0.0000        0.0000        0.0000        0.0000        0.0000      218.0232      231.6848      236.2442        0.0000        0.0000        0.0000      221.8809      189.3978      103.1700      104.4360        0.0000        0.0000        0.0000        0.0000        0.0000        0.0000        0.0000      224.3620      217.6547      207.9044      227.1979      276.0305      254.7631      282.3562      332.0743      338.1558      364.1943      391.3908      386.2311      468.0573      429.0433      442.2875      483.8892        0.0000        0.0000        0.0000        0.0000        0.0000        0.0000      562.9526      539.1522        0.0000        0.0000        0.0000      456.3047      311.7612      254.0956      161.9047      103.9754       85.2698       77.9250       95.8845      118.3976      151.6415      162.9985      177.5872      204.7802      259.1029      309.7383      304.9402      287.5121      305.1547      272.9854      225.7702      173.7026      153.4965      141.9865      139.5424      139.5766      131.4467      136.1393      128.8554      137.3551      148.2473      124.9277      115.4230      129.8042      126.9020      133.9025      144.9724      170.2344      151.8486      149.7166      151.4065      134.1316      139.7024      145.0619      155.7658      178.9408      195.6829      214.1839      234.9885      223.1603      204.1512      193.6102      197.5487      209.7612      187.7069      180.7710      180.2964      170.6658      151.2339      130.8584      153.8237      179.7074      182.2150      208.6673      248.6311      278.5348      293.5366      300.5873      315.9092      325.9872      360.1716      357.6563      332.8822      358.8793      407.4543      469.0386      472.8988      457.7411      466.1651      476.4741      471.5927      460.4212      460.8302      455.3997      452.5766      437.1317      443.5263      440.2174      404.8713      339.2158      312.1179      303.2180      327.4703      314.6252      275.2975        0.0000        0.0000        0.0000        0.0000        0.0000        0.0000        0.0000        0.0000        0.0000        0.0000        0.0000        0.0000        0.0000        0.0000        0.0000        0.0000        0.0000        0.0000        0.0000        0.0000        0.0000        0.0000        0.0000        0.0000        0.0000        0.0000        0.0000        0.0000        0.0000        0.0000        0.0000        0.0000        0.0000        0.0000        0.0000        0.0000        0.0000        0.0000        0.0000        0.0000        0.0000        0.0000        0.0000        0.0000        0.0000        0.0000        0.0000        0.0000        0.0000        0.0000        0.0000        0.0000        0.0000        0.0000        0.0000        0.0000
        0.0000        0.0000        0.0000        0.0000        0.0000        0.0000        0.0000        0.0000        0.0000        0.0000        0.0000        0.0000        0.0000        0.0000        0.0000        0.0000        0.0000        0.0000        0.0000        0.0000        0.0000        0.0000        0.0000        0.0000        0.0000        0.0000        0.0000        0.0000        0.0000        0.0000        0.0000        0.0000        0.0000        0.0000        0.0000        0.0000        0.0000        0.0000        0.0000        0.0000        0.0000        0.0000        0.0000        0.0000        0.0000        0.0000        0.0000        0.0000        0.0000        0.0000        0.0000        0.0000        0.0000        0.0000        0.0000        0.0000        0.0000        0.0000        0.0000        0.0000        0.0000      308.9814      262.5936      152.3215      148.7973        0.0000        0.0000        0.0000        0.0000        0.0000        0.0000        0.0000        0.0000      272.5761      294.6208      313.3083      326.5691      289.1068      288.0339      347.3581      393.9041      424.4669      510.7480      520.5797      538.3910        0.0000        0.0000        0.0000        0.0000        0.0000        0.0000        0.0000        0.0000        0.0000        0.0000        0.0000        0.0000        0.0000        0.0000        0.0000      403.8361      293.2877      206.7136      128.9688      102.0601       96.1854      122.6642      120.6503      135.7900      166.4090      198.0544      194.0483      224.2072      262.7036      319.8600      288.4070      285.4661      279.6563      246.2491      193.5593      180.7587      166.7564      140.9366      139.3367      142.7411      140.8919      135.4906      151.5432      130.4241      111.0221      114.6886      125.3123      142.2634      151.9306      186.4465      186.7926      192.9336      164.4853      171.9159      138.8833      138.7656      130.8629      158.7217      168.5629      208.6777      214.5036      245.8409      238.7624      236.8948      236.1620      213.5416      194.7065      191.9141      180.9832      182.1828      168.3774      165.1825      167.6442      163.2360      182.0973      196.8498      208.1941      240.4839      290.8519      308.6399      311.9872      281.6412      309.3368      356.5755      379.8635      358.2538      391.3387      454.2348      542.6978      502.0254      466.5965      468.8381      469.2300      453.9083      451.5347      449.6992      448.1649      435.1472      411.0817      402.7282      399.4588      371.6246      313.1618      310.2884      319.7958      327.4508      261.6961        0.0000        0.0000        0.0000        0.0000        0.0000        0.0000        0.0000        0.0000        0.0000        0.0000        0.0000        0.0000        0.0000        0.0000        0.0000        0.0000        0.0000        0.0000        0.0000        0.0000        0.0000        0.0000        0.0000        0.0000        0.0000        0.0000        0.0000        0.0000        0.0000        0.0000        0.0000        0.0000        0.0000        0.0000        0.0000        0.0000        0.0000        0.0000        0.0000        0.0000        0.0000        0.0000        0.0000        0.0000        0.0000        0.0000        0.0000        0.0000        0.0000        0.0000        0.0000        0.0000        0.0000        0.0000        0.0000        0.0000        0.0000
        0.0000        0.0000        0.0000        0.0000        0.0000        0.0000        0.0000        0.0000        0.0000        0.0000        0.0000        0.0000        0.0000        0.0000        0.0000        0.0000        0.0000        0.0000        0.0000        0.0000        0.0000        0.0000        0.0000        0.0000        0.0000        0.0000        0.0000        0.0000        0.0000        0.0000        0.0000        0.0000        0.0000        0.0000        0.0000        0.0000        0.0000        0.0000        0.0000        0.0000        0.0000        0.0000        0.0000        0.0000        0.0000        0.0000        0.0000        0.0000        0.0000        0.0000        0.0000        0.0000        0.0000        0.0000        0.0000        0.0000        0.0000        0.0000        0.0000        0.0000        0.0000        0.0000      418.0645      313.5849        0.0000        0.0000        0.0000        0.0000        0.0000        0.0000        0.0000        0.0000        0.0000        0.0000      407.7688      457.8641      426.4289      392.1972      409.3029      409.9502      437.9747      441.2769      484.4745      489.6266        0.0000        0.0000        0.0000        0.0000        0.0000        0.0000        0.0000        0.0000        0.0000        0.0000        0.0000        0.0000        0.0000        0.0000        0.0000        0.0000        0.0000      285.6203      205.5054      138.2021      120.6764      128.0593      146.8505      129.1628      147.5028      182.5309      176.6938      200.4772      256.9485      323.4132      339.4085      297.8446      285.5313      262.1029      247.4488      208.3785      195.6264      166.7692      151.9726      150.0251      155.1455      152.9612      157.7844      184.5095      158.3631      139.1905      140.9953      165.0838      159.2788      170.5074      202.9453      219.0140      188.2872      180.4065      172.9237      158.3889      135.4532      165.1777      163.2235      195.5802      210.7453      234.4570      246.1604      259.9095      285.5780      264.3248      230.7367      204.1096      191.5131      163.0705      153.1862      173.2362      149.5609      167.1382      169.5004      189.6949      217.4589      212.3268      243.8522      287.9955      294.7634      335.2545      313.8152      295.5124      330.8787      380.7628      383.6557      412.5242      448.1823      481.4508      470.0671      427.5675      424.5715      428.1717      421.6169      419.2871      416.2357      416.0333      408.4399      377.6745      377.3034      375.3007      356.1323      317.7616      325.8466      313.1659      297.5905        0.0000        0.0000        0.0000        0.0000        0.0000        0.0000        0.0000        0.0000        0.0000        0.0000        0.0000        0.0000        0.0000        0.0000        0.0000        0.0000        0.0000        0.0000        0.0000        0.0000        0.0000        0.0000        0.0000        0.0000        0.0000        0.0000        0.0000        0.0000        0.0000        0.0000        0.0000        0.0000        0.0000        0.0000        0.0000        0.0000        0.0000        0.0000        0.0000        0.0000        0.0000        0.0000        0.0000        0.0000        0.0000        0.0000        0.0000        0.0000        0.0000        0.0000        0.0000        0.0000        0.0000        0.0000        0.0000        0.0000        0.0000        0.0000
        0.0000        0.0000        0.0000        0.0000        0.0000        0.0000        0.0000        0.0000        0.0000        0.0000        0.0000        0.0000        0.0000        0.0000        0.0000        0.0000        0.0000        0.0000        0.0000        0.0000        0.0000        0.0000        0.0000        0.0000        0.0000        0.0000        0.0000        0.0000        0.0000        0.0000        0.0000        0.0000        0.0000        0.0000        0.0000        0.0000        0.0000        0.0000        0.0000        0.0000        0.0000        0.0000        0.0000        0.0000        0.0000        0.0000        0.0000        0.0000        0.0000        0.0000        0.0000        0.0000        0.0000        0.0000        0.0000        0.0000        0.0000        0.0000        0.0000        0.0000        0.0000        0.0000        0.0000        0.0000        0.0000        0.0000        0.0000        0.0000        0.0000        0.0000        0.0000        0.0000        0.0000        0.0000      615.6042      630.2042      508.1267      451.0181      438.0157      364.3818      337.5425      351.9799      408.6958        0.0000        0.0000        0.0000        0.0000        0.0000        0.0000        0.0000        0.0000        0.0000        0.0000        0.0000        0.0000        0.0000        0.0000        0.0000        0.0000        0.0000        0.0000      227.0046      154.8385      118.7634      108.0073      123.8552      132.2077      128.7866      178.3559      179.7077      178.4393      190.4243      230.5900      223.7024      224.1698      232.4816      260.7233      251.9066      231.3817      220.7866      212.7935      182.0148      189.3714      192.3673      196.6226      194.8983      189.3950      188.8265      174.6723      170.6527      174.7941      181.8796      177.5930      203.3579      195.2873      202.6060      185.8541      176.1988      161.3097      135.6996      139.4612      122.7404      144.5990      199.8178      205.9822      210.8684      218.5443      229.1972      220.4351      202.3396      190.7111      179.8271      170.3034      150.9519      155.9646      132.9043      131.4571      129.7467      151.1942      196.1388      225.6062      252.0885      274.2558      294.8548      318.1634      386.8564      359.3932      343.4131      387.5874      398.2840      396.9601      431.3479      442.8726      443.5543      431.9854      364.0764      367.6014      357.8986      341.3767      322.6351      324.2136      335.8777      337.4556      337.2251      323.4052      315.0421      302.5121      278.8516      298.3546      319.2169      303.3229        0.0000        0.0000        0.0000        0.0000        0.0000        0.0000        0.0000        0.0000        0.0000        0.0000        0.0000        0.0000        0.0000        0.0000        0.0000        0.0000        0.0000        0.0000        0.0000        0.0000        0.0000        0.0000        0.0000        0.0000        0.0000        0.0000        0.0000        0.0000        0.0000        0.0000        0.0000        0.0000        0.0000        0.0000        0.0000        0.0000        0.0000        0.0000        0.0000        0.0000        0.0000        0.0000        0.0000        0.0000        0.0000        0.0000        0.0000        0.0000        0.0000        0.0000        0.0000        0.0000        0.0000        0.0000        0.0000        0.0000        0.0000        0.0000
        0.0000        0.0000        0.0000        0.0000        0.0000        0.0000        0.0000        0.0000        0.0000        0.0000        0.0000        0.0000        0.0000        0.0000        0.0000        0.0000        0.0000        0.0000        0.0000        0.0000        0.0000        0.0000        0.0000        0.0000        0.0000        0.0000        0.0000        0.0000        0.0000        0.0000        0.0000        0.0000        0.0000        0.0000        0.0000        0.0000        0.0000        0.0000        0.0000        0.0000        0.0000        0.0000        0.0000        0.0000        0.0000        0.0000        0.0000        0.0000        0.0000        0.0000        0.0000        0.0000        0.0000        0.0000        0.0000        0.0000        0.0000        0.0000        0.0000        0.0000        0.0000        0.0000        0.0000        0.0000        0.0000        0.0000        0.0000        0.0000        0.0000        0.0000        0.0000        0.0000        0.0000        0.0000        0.0000        0.0000        0.0000        0.0000        0.0000        0.0000        0.0000        0.0000        0.0000        0.0000        0.0000        0.0000        0.0000        0.0000        0.0000        0.0000        0.0000        0.0000        0.0000        0.0000        0.0000        0.0000        0.0000        0.0000        0.0000        0.0000        0.0000      202.6441      146.0226      125.5963      114.0886      127.5729      136.4223      132.8248      149.3479      177.1619      182.8950      174.1780      186.5681      173.2093      187.7310      205.5518      227.9131      236.2944      230.2228      208.1310      198.9238      189.9966      197.1773      213.1220      218.5460      205.7048      214.0136      199.0270      218.0813      207.2032      201.2811      189.7187      197.6702      205.6306      194.8164      193.6970      186.2000      170.4977      161.6298      140.2334      135.8397      114.4662      137.5104      172.7100      194.6952      193.0501      208.9741      218.9278      207.1093      182.6696      183.0022      166.8190      175.3927      156.2730      144.0782      125.4048      134.5748      141.3062      149.4963      197.6889      229.2453      245.2178      293.9398      310.0940      339.8773      391.4929      370.1190      356.2133      399.5249      356.3884      396.1133      427.7307      448.5875      441.5146      416.7392      363.8797      343.2106      322.1139      308.9586      291.2899      285.5280      297.3262      298.1064      311.7041      305.1157      295.8634      292.2329      282.1560      303.2840      283.8923        0.0000        0.0000        0.0000        0.0000        0.0000        0.0000        0.0000        0.0000        0.0000        0.0000        0.0000        0.0000        0.0000        0.0000        0.0000        0.0000        0.0000        0.0000        0.0000        0.0000        0.0000        0.0000        0.0000        0.0000        0.0000        0.0000        0.0000        0.0000        0.0000        0.0000        0.0000        0.0000        0.0000        0.0000        0.0000        0.0000        0.0000        0.0000        0.0000        0.0000        0.0000        0.0000        0.0000        0.0000        0.0000        0.0000        0.0000        0.0000        0.0000        0.0000        0.0000        0.0000        0.0000        0.0000        0.0000        0.0000        0.0000        0.0000        0.0000
        0.0000        0.0000        0.0000        0.0000        0.0000        0.0000        0.0000        0.0000        0.0000        0.0000        0.0000        0.0000        0.0000        0.0000        0.0000        0.0000        0.0000        0.0000        0.0000        0.0000        0.0000        0.0000        0.0000        0.0000        0.0000        0.0000        0.0000        0.0000        0.0000        0.0000        0.0000        0.0000        0.0000        0.0000        0.0000        0.0000        0.0000        0.0000        0.0000        0.0000        0.0000        0.0000        0.0000        0.0000        0.0000        0.0000        0.0000        0.0000        0.0000        0.0000        0.0000        0.0000        0.0000        0.0000        0.0000        0.0000        0.0000        0.0000        0.0000        0.0000        0.0000        0.0000        0.0000        0.0000        0.0000        0.0000        0.0000        0.0000        0.0000        0.0000        0.0000        0.0000        0.0000        0.0000        0.0000        0.0000        0.0000        0.0000        0.0000        0.0000        0.0000        0.0000        0.0000        0.0000        0.0000        0.0000        0.0000        0.0000        0.0000        0.0000        0.0000        0.0000        0.0000        0.0000        0.0000        0.0000        0.0000        0.0000        0.0000        0.0000        0.0000      171.7832      140.8291      122.9427      121.8238      131.9801      131.9565      138.6012      147.5975      159.8240      168.1599      162.4221      164.2071      164.4651      177.0276      194.0450      212.4831      230.5130      226.3681      194.5256      198.4813      210.6452      208.8563      224.5701      229.7089      234.3065      236.6439      223.6130      213.8513      216.0618      212.5278      212.2070      211.8251      201.7977      191.1318      202.8384      189.1693      177.7651      173.9686      172.6228      169.3221      173.4515      181.7267      212.4190      213.0432      217.6868      233.0746      216.0469      211.6409      199.3148      202.7979      194.8059      175.1375      151.1482      142.2016      138.5083      143.5229      150.4199      174.3000      184.0943      191.4414      225.1202      272.3402      304.8250      335.1852      340.8672      329.4445      345.5953      324.8033      326.2231      354.5481      416.1549      438.7893      441.7292      421.1479      348.8034      315.7997      291.5906      285.5324      268.9701      258.3541      277.2049      278.7100      276.8602      307.8526      320.7253      323.9253      309.3670      326.7465      308.7107        0.0000        0.0000        0.0000        0.0000        0.0000        0.0000        0.0000        0.0000        0.0000        0.0000        0.0000        0.0000        0.0000        0.0000        0.0000        0.0000        0.0000        0.0000        0.0000        0.0000        0.0000        0.0000        0.0000        0.0000        0.0000        0.0000        0.0000        0.0000        0.0000        0.0000        0.0000        0.0000        0.0000        0.0000        0.0000        0.0000        0.0000        0.0000        0.0000        0.0000        0.0000        0.0000        0.0000        0.0000        0.0000        0.0000        0.0000        0.0000        0.0000        0.0000        0.0000        0.0000        0.0000        0.0000        0.0000        0.0000        0.0000        0.0000        0.0000
        0.0000        0.0000        0.0000        0.0000        0.0000        0.0000        0.0000        0.0000        0.0000        0.0000        0.0000        0.0000        0.0000        0.0000        0.0000        0.0000        0.0000        0.0000        0.0000        0.0000        0.0000        0.0000        0.0000        0.0000        0.0000        0.0000        0.0000        0.0000        0.0000        0.0000        0.0000        0.0000        0.0000        0.0000        0.0000        0.0000        0.0000        0.0000        0.0000        0.0000        0.0000        0.0000        0.0000        0.0000        0.0000        0.0000        0.0000        0.0000        0.0000        0.0000        0.0000        0.0000        0.0000        0.0000        0.0000        0.0000        0.0000        0.0000        0.0000        0.0000        0.0000        0.0000        0.0000        0.0000        0.0000        0.0000        0.0000        0.0000        0.0000        0.0000        0.0000        0.0000        0.0000        0.0000        0.0000        0.0000        0.0000        0.0000        0.0000        0.0000        0.0000        0.0000        0.0000        0.0000        0.0000        0.0000        0.0000        0.0000        0.0000        0.0000        0.0000        0.0000        0.0000        0.0000        0.0000        0.0000        0.0000        0.0000        0.0000        0.0000      307.9168      205.2712      169.1269      141.0667      126.0123      137.4668      145.6906      141.5844      143.7420      155.8206      162.0602      167.7022      160.4446      153.9835      164.6022      170.4338      182.6811      197.2668      213.3771      192.7504      206.7099      239.8626      248.9485      250.0992      247.9483      258.8624      263.6366      251.5238      221.2550      223.5072      236.3089      204.9918      205.0994      209.0848      203.1591      197.7247      186.8647      181.5067      188.4247      185.8121      212.0435      212.4188      222.7986      238.7722      256.6644      268.4549      275.9459      272.2697      286.7148      281.1847      254.4148      219.7501      195.3888      170.1722      166.1600      160.7996      158.1051      180.1081      169.8959      205.7360      208.1303      217.3811      239.4807      278.6396      323.7107      368.2050      354.2381      318.9368      339.7266      338.6808      371.0560      377.6281      390.6221      397.9633      395.5670      324.1364      301.7346      277.9662      264.0231      266.7399      249.5041      259.2652      269.6417      288.7728      321.2386      332.1841      330.4347      345.9963        0.0000        0.0000        0.0000        0.0000        0.0000        0.0000        0.0000        0.0000        0.0000        0.0000        0.0000        0.0000        0.0000      297.1799        0.0000        0.0000        0.0000      481.9800        0.0000        0.0000        0.0000        0.0000        0.0000        0.0000        0.0000        0.0000        0.0000        0.0000        0.0000        0.0000        0.0000        0.0000        0.0000        0.0000        0.0000        0.0000        0.0000        0.0000        0.0000        0.0000        0.0000        0.0000        0.0000        0.0000        0.0000        0.0000        0.0000        0.0000        0.0000        0.0000        0.0000        0.0000        0.0000        0.0000        0.0000        0.0000        0.0000        0.0000        0.0000        0.0000        0.0000
        0.0000        0.0000        0.0000        0.0000        0.0000        0.0000        0.0000        0.0000        0.0000        0.0000        0.0000        0.0000        0.0000        0.0000        0.0000        0.0000        0.0000        0.0000        0.0000        0.0000        0.0000        0.0000        0.0000        0.0000        0.0000        0.0000        0.0000        0.0000        0.0000        0.0000        0.0000        0.0000        0.0000        0.0000        0.0000        0.0000        0.0000        0.0000        0.0000        0.0000        0.0000        0.0000        0.0000        0.0000        0.0000        0.0000        0.0000        0.0000        0.0000        0.0000        0.0000        0.0000        0.0000        0.0000        0.0000        0.0000        0.0000        0.0000        0.0000        0.0000        0.0000        0.0000        0.0000        0.0000        0.0000        0.0000        0.0000        0.0000        0.0000        0.0000        0.0000        0.0000        0.0000        0.0000        0.0000        0.0000        0.0000        0.0000        0.0000        0.0000        0.0000        0.0000        0.0000        0.0000        0.0000        0.0000        0.0000        0.0000        0.0000        0.0000        0.0000        0.0000        0.0000        0.0000        0.0000        0.0000        0.0000        0.0000        0.0000        0.0000      369.8037      272.4634      243.9009      173.5276      141.8470      125.9155      133.4906      141.7428      145.5862      150.7611      154.0060      143.8475      136.9704      126.7968      136.4294      143.6089      140.5173      156.0687      176.0417      224.1352      235.5444      260.8346      277.4103      288.2621      296.5006      282.7996      296.5418      286.1808      247.6320      228.3341      228.6575      197.7597      184.8823      186.0020      171.1763      181.8820      190.9738      186.6985      187.8908      207.5245      244.1992      262.9178      278.1207      309.0007      311.0649      319.9279      338.4490      345.9199      373.0410      373.9833      315.1668      242.3456      204.9118      181.5216      173.3687      178.0321      189.0831      188.9847      202.8886      240.0506      237.9005      232.3962      239.7355      272.4277      301.8098      299.7599      320.3297      320.3791      315.8832      323.0129      318.4737      316.8318      343.7744      342.5900      346.1936      296.5541      275.0505      248.5070      236.7206      248.0202      234.5287      224.8576      228.5291      268.0542      288.6849      303.9041      333.9530      342.4340        0.0000        0.0000        0.0000        0.0000        0.0000        0.0000        0.0000        0.0000        0.0000        0.0000        0.0000        0.0000      288.0600      346.7401      480.1499        0.0000      490.8601      478.5000        0.0000        0.0000        0.0000        0.0000        0.0000        0.0000        0.0000        0.0000        0.0000        0.0000        0.0000        0.0000        0.0000        0.0000        0.0000        0.0000        0.0000        0.0000        0.0000        0.0000        0.0000        0.0000        0.0000        0.0000        0.0000        0.0000        0.0000        0.0000        0.0000        0.0000        0.0000        0.0000        0.0000        0.0000        0.0000        0.0000        0.0000        0.0000        0.0000        0.0000        0.0000        0.0000        0.0000
        0.0000        0.0000        0.0000        0.0000        0.0000        0.0000        0.0000        0.0000        0.0000        0.0000        0.0000        0.0000        0.0000        0.0000        0.0000        0.0000        0.0000        0.0000        0.0000        0.0000        0.0000        0.0000        0.0000        0.0000        0.0000        0.0000        0.0000        0.0000        0.0000        0.0000        0.0000        0.0000        0.0000        0.0000        0.0000        0.0000        0.0000        0.0000        0.0000        0.0000        0.0000        0.0000        0.0000        0.0000        0.0000        0.0000        0.0000        0.0000        0.0000        0.0000        0.0000        0.0000        0.0000        0.0000        0.0000        0.0000        0.0000        0.0000        0.0000        0.0000        0.0000        0.0000        0.0000        0.0000        0.0000        0.0000        0.0000        0.0000        0.0000        0.0000        0.0000        0.0000        0.0000        0.0000        0.0000        0.0000        0.0000        0.0000        0.0000        0.0000        0.0000        0.0000        0.0000        0.0000        0.0000        0.0000        0.0000        0.0000        0.0000        0.0000        0.0000        0.0000        0.0000        0.0000        0.0000        0.0000        0.0000        0.0000        0.0000      458.8497      409.3763      353.0667      297.3494      214.8217      186.3150      161.5659      144.8677      138.0093      135.1025      129.0297      134.0954      129.7549      131.3951      128.8260      127.0125      134.0217      141.4800      143.8385      163.6567      210.3019      239.3972      268.8812      293.8235      318.8893      327.5728      313.5887      319.6727      322.0495      308.7097      247.3383      222.3527      211.2265      190.0632      178.6900      188.3946      216.5278      194.3867      191.1619      202.6118      237.7778      268.5858      284.3400      318.4443      365.0697      368.0289      390.4245      399.0726      448.5531      469.3391      403.6661      334.6546      266.5277      226.3452      190.7594      177.2581      188.6065      211.1174      222.6853      227.8832      256.6620      264.8833      267.8931      264.6676      279.4656      296.8038      287.7473      322.0858      315.8538      297.7722      293.4742      286.1826      287.1975      283.0848      305.4631      294.6293      246.6590      232.9909      217.5793      215.9476      211.9676      213.3871      222.8592      225.6949      246.1618      281.2471      286.9686      307.0169      289.1542        0.0000        0.0000        0.0000        0.0000        0.0000        0.0000      447.1980      412.6799        0.0000        0.0000        0.0000        0.0000      187.4400      247.7400        0.0000        0.0000        0.0000        0.0000        0.0000        0.0000        0.0000        0.0000        0.0000        0.0000        0.0000        0.0000        0.0000        0.0000        0.0000        0.0000        0.0000        0.0000        0.0000        0.0000        0.0000        0.0000        0.0000        0.0000        0.0000        0.0000        0.0000        0.0000        0.0000        0.0000        0.0000        0.0000        0.0000        0.0000        0.0000        0.0000        0.0000        0.0000        0.0000        0.0000        0.0000        0.0000        0.0000        0.0000        0.0000        0.0000        0.0000
        0.0000        0.0000        0.0000        0.0000        0.0000        0.0000        0.0000        0.0000        0.0000        0.0000        0.0000        0.0000        0.0000        0.0000        0.0000        0.0000        0.0000        0.0000        0.0000        0.0000        0.0000        0.0000        0.0000        0.0000        0.0000        0.0000        0.0000        0.0000        0.0000        0.0000        0.0000        0.0000        0.0000        0.0000        0.0000        0.0000        0.0000        0.0000        0.0000        0.0000        0.0000        0.0000        0.0000        0.0000        0.0000        0.0000        0.0000        0.0000        0.0000        0.0000        0.0000        0.0000        0.0000        0.0000        0.0000        0.0000        0.0000        0.0000        0.0000        0.0000        0.0000        0.0000        0.0000        0.0000        0.0000        0.0000        0.0000        0.0000        0.0000        0.0000        0.0000        0.0000        0.0000        0.0000        0.0000        0.0000        0.0000        0.0000        0.0000        0.0000        0.0000        0.0000        0.0000        0.0000        0.0000        0.0000        0.0000        0.0000        0.0000        0.0000        0.0000        0.0000        0.0000        0.0000        0.0000        0.0000        0.0000      712.9486      615.8234      445.5065      372.8168      303.3008      246.9125      187.8497      173.3480      165.5086      132.6742      128.4040      145.8284      152.4183      147.9740      126.4468      128.5262      124.1408      127.1795      136.5867      137.1660      145.6455      166.1244      201.4926      233.6920      264.8369      283.8092      300.8636      342.7583      339.7310      320.2159      292.1022      287.9957      261.8156      237.0565      253.0052      220.7023      227.4340      228.9017      239.9253      245.8856      249.5063      258.8638      316.7958      340.7540      323.7428      371.0505      429.7034      436.2635      415.1760      425.2626      474.7719      485.6495      432.3177      372.2147      302.5109      259.3686      240.3069      227.0560      230.5261      286.4762      250.9305      250.6446      249.5876      243.8897      253.1780      273.6367      290.2465      296.6912      294.7590      323.9359      305.1849      291.4722      267.0821      251.9904      246.0764      249.3917      261.8855      251.0909      218.2729      210.0341      205.5250      210.4664      199.0383      196.5645      205.9627      232.5966      252.3996      260.9529      313.6507      336.1726        0.0000        0.0000        0.0000        0.0000        0.0000      397.0915      405.7431      382.2884      317.6400        0.0000        0.0000        0.0000        0.0000        0.0000        0.0000        0.0000        0.0000        0.0000        0.0000        0.0000        0.0000        0.0000        0.0000        0.0000        0.0000        0.0000        0.0000        0.0000        0.0000        0.0000        0.0000        0.0000        0.0000        0.0000        0.0000        0.0000        0.0000        0.0000        0.0000        0.0000        0.0000        0.0000        0.0000        0.0000        0.0000        0.0000        0.0000        0.0000        0.0000        0.0000        0.0000        0.0000        0.0000        0.0000        0.0000        0.0000        0.0000        0.0000        0.0000        0.0000        0.0000        0.0000
        0.0000        0.0000        0.0000        0.0000        0.0000        0.0000        0.0000        0.0000        0.0000        0.0000        0.0000        0.0000        0.0000        0.0000        0.0000        0.0000        0.0000        0.0000        0.0000        0.0000        0.0000        0.0000        0.0000        0.0000        0.0000        0.0000        0.0000        0.0000        0.0000        0.0000        0.0000        0.0000        0.0000        0.0000        0.0000        0.0000        0.0000        0.0000        0.0000        0.0000        0.0000        0.0000        0.0000        0.0000        0.0000        0.0000        0.0000        0.0000        0.0000        0.0000        0.0000        0.0000        0.0000        0.0000        0.0000        0.0000        0.0000        0.0000        0.0000        0.0000        0.0000        0.0000        0.0000        0.0000        0.0000        0.0000        0.0000        0.0000        0.0000        0.0000        0.0000        0.0000        0.0000        0.0000        0.0000        0.0000        0.0000        0.0000        0.0000        0.0000        0.0000        0.0000        0.0000        0.0000        0.0000        0.0000        0.0000        0.0000        0.0000        0.0000        0.0000        0.0000        0.0000        0.0000        0.0000        0.0000        0.0000      865.8357      645.0109      432.8471      356.6463      274.2495      225.2809      195.7513      175.4265      156.9987      138.9265      134.6497      139.5307      144.9173      154.0192      130.6466      128.5097      120.0991      119.9741      129.8880      132.9895      136.6082      153.4829      193.3263      220.9498      236.9772      259.1708      291.1876      344.7245      369.4029      334.2571      305.1961      304.1852      273.3154      256.2265      273.9893      249.4435      243.2982      246.9731      267.9057      279.8956      314.2699      306.2775      318.5410      346.7071      352.7708      412.7554      438.9185      436.4225      447.7139      463.8927      478.4687      486.5009      476.4648      436.7605      369.0648      309.2319      298.1547      273.3106      268.9729      264.9357      258.8454      250.4857      246.9396      252.0922      271.2769      286.1103      286.2130      289.8265      302.0288      301.1577      267.5306      252.9349      259.7135      239.6477      234.4392      223.8237      229.1537      237.4891      214.6263      216.6878      222.9856      222.8459      211.0016      196.7414      195.8076      196.0374      224.3455      233.1180      303.3103      324.9598        0.0000        0.0000        0.0000      270.5700      392.7850      378.6834      395.9070      372.4718      251.6400        0.0000        0.0000        0.0000        0.0000        0.0000        0.0000        0.0000        0.0000        0.0000        0.0000        0.0000        0.0000        0.0000        0.0000        0.0000        0.0000        0.0000        0.0000        0.0000        0.0000        0.0000        0.0000        0.0000        0.0000        0.0000        0.0000        0.0000        0.0000        0.0000        0.0000        0.0000        0.0000        0.0000        0.0000        0.0000        0.0000        0.0000        0.0000        0.0000        0.0000        0.0000        0.0000        0.0000        0.0000        0.0000        0.0000        0.0000        0.0000        0.0000        0.0000        0.0000        0.0000        0.0000
        0.0000        0.0000        0.0000        0.0000        0.0000        0.0000        0.0000        0.0000        0.0000        0.0000        0.0000        0.0000        0.0000        0.0000        0.0000        0.0000        0.0000        0.0000        0.0000        0.0000        0.0000        0.0000        0.0000        0.0000        0.0000        0.0000        0.0000        0.0000        0.0000        0.0000        0.0000        0.0000        0.0000        0.0000        0.0000        0.0000        0.0000        0.0000        0.0000        0.0000        0.0000        0.0000        0.0000        0.0000        0.0000        0.0000        0.0000        0.0000        0.0000        0.0000        0.0000        0.0000        0.0000        0.0000        0.0000        0.0000        0.0000        0.0000        0.0000        0.0000        0.0000        0.0000        0.0000        0.0000        0.0000        0.0000        0.0000        0.0000        0.0000        0.0000        0.0000        0.0000        0.0000        0.0000        0.0000        0.0000        0.0000        0.0000        0.0000        0.0000        0.0000        0.0000        0.0000        0.0000        0.0000        0.0000        0.0000        0.0000        0.0000        0.0000        0.0000        0.0000        0.0000        0.0000        0.0000        0.0000      505.8083      589.7585      497.3633      404.4778      327.0695      272.5905      241.0193      214.7321      175.1963      154.6829      151.3715      148.6650      150.0259      150.5692      158.5313      140.3755      128.9790      132.1148      146.2910      129.1479      125.7150      143.1414      157.1310      171.7378      193.0607      223.8879      255.7848      272.7201      311.3412      396.2915      353.1422      309.6386      305.1164      266.3250      241.4062      265.9442      272.8288      283.1417      309.9612      316.9946      329.7704      362.8966      329.7786      364.1046      359.3862      387.7186      398.5377      416.4426      417.6470      436.2910      489.4216      555.5291      532.2630      521.9177      501.5683      425.9896      371.1158      332.9789      312.3013      305.3000      302.9819      305.5472      302.8384      321.5911      323.5686      336.4904      325.3497      322.3958      325.7372      309.1409      291.2286      248.2244      223.4203      232.9952      228.4888      209.9280      218.0223      210.9652      224.1767      223.6013      242.7046      273.5868      247.6464      190.0016      173.1657      172.8890      163.7029      137.1890      186.0423      264.0659        0.0000        0.0000        0.0000        0.0000      327.5743      382.4040      397.4801      394.1416      374.8311      319.3801        0.0000        0.0000        0.0000        0.0000        0.0000        0.0000        0.0000        0.0000        0.0000        0.0000        0.0000        0.0000        0.0000        0.0000        0.0000        0.0000        0.0000        0.0000        0.0000        0.0000        0.0000        0.0000        0.0000        0.0000        0.0000        0.0000        0.0000        0.0000        0.0000        0.0000        0.0000        0.0000        0.0000        0.0000        0.0000        0.0000        0.0000        0.0000        0.0000        0.0000        0.0000        0.0000        0.0000        0.0000        0.0000        0.0000        0.0000        0.0000        0.0000        0.0000        0.0000        0.0000        0.0000
        0.0000        0.0000        0.0000        0.0000        0.0000        0.0000        0.0000        0.0000        0.0000        0.0000        0.0000        0.0000        0.0000        0.0000        0.0000        0.0000        0.0000        0.0000        0.0000        0.0000        0.0000        0.0000        0.0000        0.0000        0.0000        0.0000        0.0000        0.0000        0.0000        0.0000        0.0000        0.0000        0.0000        0.0000        0.0000        0.0000        0.0000        0.0000        0.0000        0.0000        0.0000        0.0000        0.0000        0.0000        0.0000        0.0000        0.0000        0.0000        0.0000        0.0000        0.0000        0.0000        0.0000        0.0000        0.0000        0.0000        0.0000        0.0000        0.0000        0.0000        0.0000        0.0000        0.0000        0.0000        0.0000        0.0000        0.0000        0.0000        0.0000        0.0000        0.0000        0.0000        0.0000        0.0000        0.0000        0.0000        0.0000        0.0000        0.0000        0.0000        0.0000        0.0000        0.0000        0.0000        0.0000        0.0000        0.0000        0.0000        0.0000        0.0000        0.0000        0.0000        0.0000        0.0000        0.0000        0.0000      445.6995      459.3155      420.6056      368.5334      313.8023      291.2244      262.4503      215.7738      190.6468      181.4492      184.3396      171.8936      156.6320      163.8226      159.8786      146.7133      126.1149      135.9486      137.1272      124.9377      125.7810      131.8714      155.4646      175.1306      211.7517      258.9976      283.9753      292.7845      288.3218      334.5404      370.5430      359.7116      384.9795      318.9955      267.8225      276.4961      287.6647      297.9734      331.4671      356.6817      363.2588      350.5274      351.4436      360.8608      388.6370      432.6932      423.4229      446.3899      455.5250      462.8316      494.1302      590.3998      576.2372      591.3048      569.4649      472.1099      417.5383      367.8290      343.7733      334.5909      339.2466      327.5745      326.1097      336.4085      344.9073      370.1713      349.2936      350.2439      329.6871      312.3185      304.2237      233.7899      199.7544      186.5844      204.7104      199.4743      186.5116      199.6081      208.9751      214.9765      228.7199      242.2019      215.6284      163.5595      156.1490      150.3650      163.5578        0.0000        0.0000        0.0000        0.0000        0.0000        0.0000      274.0755      282.9473      328.2137      348.9933      366.1767      363.6150        0.0000        0.0000        0.0000        0.0000        0.0000        0.0000        0.0000        0.0000        0.0000        0.0000        0.0000        0.0000        0.0000        0.0000        0.0000        0.0000        0.0000        0.0000        0.0000        0.0000        0.0000        0.0000        0.0000        0.0000        0.0000        0.0000        0.0000        0.0000        0.0000        0.0000        0.0000        0.0000        0.0000        0.0000        0.0000        0.0000        0.0000        0.0000        0.0000        0.0000        0.0000        0.0000        0.0000        0.0000        0.0000        0.0000        0.0000        0.0000        0.0000        0.0000        0.0000        0.0000        0.0000        0.0000
        0.0000        0.0000        0.0000        0.0000        0.0000        0.0000        0.0000        0.0000        0.0000        0.0000        0.0000        0.0000        0.0000        0.0000        0.0000        0.0000        0.0000        0.0000        0.0000        0.0000        0.0000        0.0000        0.0000        0.0000        0.0000        0.0000        0.0000        0.0000        0.0000        0.0000        0.0000        0.0000        0.0000        0.0000        0.0000        0.0000        0.0000        0.0000        0.0000        0.0000        0.0000        0.0000        0.0000        0.0000        0.0000        0.0000        0.0000        0.0000        0.0000        0.0000        0.0000        0.0000        0.0000        0.0000        0.0000        0.0000        0.0000        0.0000        0.0000        0.0000        0.0000        0.0000        0.0000        0.0000        0.0000        0.0000        0.0000        0.0000        0.0000        0.0000        0.0000        0.0000        0.0000        0.0000        0.0000        0.0000        0.0000        0.0000        0.0000        0.0000        0.0000        0.0000        0.0000        0.0000        0.0000        0.0000        0.0000        0.0000        0.0000        0.0000        0.0000        0.0000        0.0000        0.0000        0.0000        0.0000      429.7766      398.4869      334.7227      313.3221      291.1982      288.6974      262.7750      223.5685      193.6429      176.8797      183.1175      184.2853      172.4478      165.6207      170.3368      175.2396      141.9216      131.5388      129.1144      129.4085      126.5131      137.1145      168.2706      180.3751      217.3716      266.4681      274.9232      281.9822      284.5950      306.0214      328.5190      338.6669      307.9029      296.2463      277.0509      304.9425      323.1888      336.7607      346.9984      355.6573      371.4722      380.0586      366.6574      388.0594      406.6599      400.7766      412.7523      462.1505      477.7114      462.9991      493.1342      549.9991      579.2411      633.6963      571.1091      480.3956      429.4296      395.5396      375.4112      357.2739      363.3004      330.4013      319.9651      346.5447      373.5550      361.3455      354.2669      340.7343      318.1292      322.7062      302.3391      217.6272      188.4800      169.3770      191.0239      186.9563      179.0750      186.2083      185.0953      210.1391      220.9426      211.1791      208.0771      158.5587      149.2969      150.5113        0.0000        0.0000        0.0000        0.0000        0.0000        0.0000      318.7728      319.2460      327.5030      415.4040      415.0737      421.6767      390.0032        0.0000        0.0000        0.0000        0.0000        0.0000        0.0000        0.0000        0.0000        0.0000        0.0000        0.0000        0.0000        0.0000        0.0000        0.0000        0.0000        0.0000        0.0000        0.0000        0.0000        0.0000        0.0000        0.0000        0.0000        0.0000        0.0000        0.0000        0.0000        0.0000        0.0000        0.0000        0.0000        0.0000        0.0000        0.0000        0.0000        0.0000        0.0000        0.0000        0.0000        0.0000        0.0000        0.0000        0.0000        0.0000        0.0000        0.0000        0.0000        0.0000        0.0000        0.0000        0.0000        0.0000        0.0000
        0.0000        0.0000        0.0000        0.0000        0.0000        0.0000        0.0000        0.0000        0.0000        0.0000        0.0000        0.0000        0.0000        0.0000        0.0000        0.0000        0.0000        0.0000        0.0000        0.0000        0.0000        0.0000        0.0000        0.0000        0.0000        0.0000        0.0000        0.0000        0.0000        0.0000        0.0000        0.0000        0.0000        0.0000        0.0000        0.0000        0.0000        0.0000        0.0000        0.0000        0.0000        0.0000        0.0000        0.0000        0.0000        0.0000        0.0000        0.0000        0.0000        0.0000        0.0000        0.0000        0.0000        0.0000        0.0000        0.0000        0.0000        0.0000        0.0000        0.0000        0.0000        0.0000        0.0000        0.0000        0.0000        0.0000        0.0000        0.0000        0.0000        0.0000        0.0000        0.0000        0.0000        0.0000        0.0000        0.0000        0.0000        0.0000        0.0000        0.0000        0.0000        0.0000        0.0000        0.0000        0.0000        0.0000        0.0000        0.0000        0.0000        0.0000        0.0000        0.0000        0.0000        0.0000        0.0000        0.0000        0.0000      344.2883      286.2197      290.7613      277.8171      282.9056      260.8170      226.0222      192.4528      196.6015      189.8934      198.4809      184.2391      169.3147      179.1488      177.6526      179.4892      168.9169      151.4587      136.3351      131.1862      140.2620      168.9724      183.1665      203.7250      227.2196      244.2326      247.1269      274.2038      276.3329      287.6384      323.4935      310.9741      331.2341      333.3841      347.7307      373.7389      339.6445      340.6453      346.3021      351.6434      375.9420      366.4558      388.7786      386.2642      392.1030      451.3275      483.4557      455.9833      471.7949      495.7169      557.8634      593.1429      587.2420      530.6423      436.7276      367.2408      365.5815      365.1695      358.3975      341.9786      310.9113      320.1983      355.2200      377.3961      356.4100      355.2381      338.6747      317.8023      298.4510      268.1637      201.2891      184.9145      173.1830      179.1615      187.2639      201.0087      185.1035      191.4774      205.5751      208.8295      206.7803      189.6118      149.1996      159.2427        0.0000        0.0000        0.0000        0.0000        0.0000        0.0000        0.0000      352.7382      365.1103      413.3478      492.2170      450.5851      430.6959      401.9467        0.0000        0.0000        0.0000        0.0000        0.0000        0.0000        0.0000        0.0000        0.0000        0.0000        0.0000        0.0000        0.0000        0.0000        0.0000        0.0000        0.0000        0.0000        0.0000        0.0000        0.0000        0.0000        0.0000        0.0000        0.0000        0.0000        0.0000        0.0000        0.0000        0.0000        0.0000        0.0000        0.0000        0.0000        0.0000        0.0000        0.0000        0.0000        0.0000        0.0000        0.0000        0.0000        0.0000        0.0000        0.0000        0.0000        0.0000        0.0000        0.0000        0.0000        0.0000        0.0000        0.0000        0.0000
        0.0000        0.0000        0.0000        0.0000        0.0000        0.0000        0.0000        0.0000        0.0000        0.0000        0.0000        0.0000        0.0000        0.0000        0.0000        0.0000        0.0000        0.0000        0.0000        0.0000        0.0000        0.0000        0.0000        0.0000        0.0000        0.0000        0.0000        0.0000        0.0000        0.0000        0.0000        0.0000        0.0000        0.0000        0.0000        0.0000        0.0000        0.0000        0.0000        0.0000        0.0000        0.0000        0.0000        0.0000        0.0000        0.0000        0.0000        0.0000        0.0000        0.0000        0.0000        0.0000        0.0000        0.0000        0.0000        0.0000        0.0000        0.0000        0.0000        0.0000        0.0000        0.0000        0.0000        0.0000        0.0000        0.0000        0.0000        0.0000        0.0000        0.0000        0.0000        0.0000        0.0000        0.0000        0.0000        0.0000        0.0000        0.0000        0.0000        0.0000        0.0000        0.0000        0.0000        0.0000        0.0000        0.0000        0.0000        0.0000        0.0000        0.0000        0.0000        0.0000        0.0000        0.0000        0.0000        0.0000      330.6517      251.3650      231.4609      264.8051        0.0000      274.6159      270.7173      250.9031      217.6906      207.9585      198.7262      197.8007      169.1638      159.1595      161.9281      188.7539      216.0563      225.0035      170.5819      138.4487      119.9297      140.8949      158.6171      154.6899      160.6655      166.8474      199.8108      225.6127      241.4207      242.4671      282.8610      339.7719      344.6983      381.3025      399.4800      384.3785      393.8821      358.2122      356.1355      285.4346      275.1938      293.6980      309.4025      299.4627      306.1717      316.6155      342.2816      402.9408      400.6100      420.2034      421.1045      469.4138      477.4362      470.2190      421.5977      307.9148      231.9987      244.0116      249.4548      314.2161      320.5413      308.3830      317.1357      340.2082      353.5267      364.9369      352.7519      352.0653      315.3576      273.7229      257.8527      228.6759      204.7119      188.8551      207.7758      202.2197      198.8383      215.9597      198.8715      157.0768      148.8718      145.0075      161.3613        0.0000        0.0000        0.0000        0.0000        0.0000      128.9400      181.0200        0.0000      475.7604      491.3192      488.7574      517.9049      501.0289      449.2545      442.4981        0.0000        0.0000        0.0000        0.0000        0.0000        0.0000        0.0000        0.0000        0.0000        0.0000        0.0000        0.0000        0.0000        0.0000        0.0000        0.0000        0.0000        0.0000        0.0000        0.0000        0.0000        0.0000        0.0000        0.0000        0.0000        0.0000        0.0000        0.0000        0.0000        0.0000        0.0000        0.0000        0.0000        0.0000        0.0000        0.0000        0.0000        0.0000        0.0000        0.0000        0.0000        0.0000        0.0000        0.0000        0.0000        0.0000        0.0000        0.0000        0.0000        0.0000        0.0000        0.0000        0.0000        0.0000        0.0000
        0.0000        0.0000        0.0000        0.0000        0.0000        0.0000        0.0000        0.0000        0.0000        0.0000        0.0000        0.0000        0.0000        0.0000        0.0000        0.0000        0.0000        0.0000        0.0000        0.0000        0.0000        0.0000        0.0000        0.0000        0.0000        0.0000        0.0000        0.0000        0.0000        0.0000        0.0000        0.0000        0.0000        0.0000        0.0000        0.0000        0.0000        0.0000        0.0000        0.0000        0.0000        0.0000        0.0000        0.0000        0.0000        0.0000        0.0000        0.0000        0.0000        0.0000        0.0000        0.0000        0.0000        0.0000        0.0000        0.0000        0.0000        0.0000        0.0000        0.0000        0.0000        0.0000        0.0000        0.0000        0.0000        0.0000        0.0000        0.0000        0.0000        0.0000        0.0000        0.0000        0.0000        0.0000        0.0000        0.0000        0.0000        0.0000        0.0000        0.0000        0.0000        0.0000        0.0000        0.0000        0.0000        0.0000        0.0000        0.0000        0.0000        0.0000        0.0000        0.0000        0.0000        0.0000        0.0000        0.0000        0.0000      218.1177        0.0000        0.0000        0.0000      253.5285      233.6493      230.4461      204.8161      192.1797      194.2524      180.7979      175.7970      152.4361      159.9295      200.8894      223.0862      208.5128      182.8527      145.9486      135.3327      146.3835      148.5152      130.8981      133.6039      155.2843      166.0344      197.7443      227.2232      237.8983      275.0066      321.8715      381.4200      407.0829      418.7094      409.9383      405.6287      364.5609      346.4044      292.3534      262.1340      266.1080      290.3399      268.0444      271.1816      288.5131      312.1268      378.4035      386.6844      393.6679      400.7014      451.3949      436.0388      407.8105      334.3621      245.4511      205.3736      217.7471      227.8900      280.0010      298.9634      309.5382      301.1992      336.5659      352.9362      368.9440      373.2146      351.7901      300.7093      269.3373      272.8375      229.4510      208.2581      206.9554      221.4282      231.5669      203.3801      214.0208      199.3246      148.3231      136.0189      139.4962      142.4580        0.0000        0.0000        0.0000        0.0000        0.0000      180.5700      234.9000      328.5900      500.9735      557.7205      534.8542      521.8950      493.7916      478.8184      440.4272        0.0000        0.0000        0.0000        0.0000        0.0000        0.0000        0.0000        0.0000        0.0000        0.0000        0.0000        0.0000        0.0000        0.0000        0.0000        0.0000        0.0000        0.0000        0.0000        0.0000        0.0000        0.0000        0.0000        0.0000        0.0000        0.0000        0.0000        0.0000        0.0000        0.0000        0.0000        0.0000        0.0000        0.0000        0.0000        0.0000        0.0000        0.0000        0.0000        0.0000        0.0000        0.0000        0.0000        0.0000        0.0000        0.0000        0.0000        0.0000        0.0000        0.0000        0.0000        0.0000        0.0000        0.0000        0.0000
        0.0000        0.0000        0.0000        0.0000        0.0000        0.0000        0.0000        0.0000        0.0000        0.0000        0.0000        0.0000        0.0000        0.0000        0.0000        0.0000        0.0000        0.0000        0.0000        0.0000        0.0000        0.0000        0.0000        0.0000        0.0000        0.0000        0.0000        0.0000        0.0000        0.0000        0.0000        0.0000        0.0000        0.0000        0.0000        0.0000        0.0000        0.0000        0.0000        0.0000        0.0000        0.0000        0.0000        0.0000        0.0000        0.0000        0.0000        0.0000        0.0000        0.0000        0.0000        0.0000        0.0000        0.0000        0.0000        0.0000        0.0000        0.0000        0.0000        0.0000        0.0000        0.0000        0.0000        0.0000        0.0000        0.0000        0.0000        0.0000        0.0000        0.0000        0.0000        0.0000        0.0000        0.0000        0.0000        0.0000        0.0000        0.0000        0.0000        0.0000        0.0000        0.0000        0.0000        0.0000        0.0000        0.0000        0.0000        0.0000        0.0000        0.0000        0.0000        0.0000        0.0000        0.0000        0.0000        0.0000        0.0000        0.0000        0.0000        0.0000        0.0000      244.3193      250.9200      227.2615      219.3613      194.8402      168.7190      162.2659      165.0615      155.5999      157.4725      179.2695      201.0511      209.9531      223.3014      167.5329      170.2567      175.9802      155.4972      129.1262      137.1294      157.3356      175.9877      226.0569      240.4561      249.2988      286.2817      368.5049      361.0472      379.8192      393.0815      379.3686      388.9142      361.7576      325.9408      284.6706      258.7324      249.9396      255.2215      243.6747      243.7513      269.7555      292.7011      367.2739      380.1573      419.2609      403.1711      432.9586      398.7198      370.1465      315.6277      235.9198      200.3343      198.2396      214.1786      277.5439      292.2718      312.5365      312.8174      359.9272      343.1248      369.4588      362.7750      333.0862      316.0960      293.9278      291.1778      230.1928      233.0089      259.9394      234.3366      204.3465      185.4221      184.6861      185.2592      148.9647      151.3506        0.0000        0.0000        0.0000        0.0000        0.0000        0.0000      186.9000      312.7800      268.5601      391.6800      616.6042      599.8575      650.3154      576.6182      531.4723      483.7640      478.1088        0.0000        0.0000        0.0000        0.0000        0.0000        0.0000        0.0000        0.0000        0.0000        0.0000        0.0000        0.0000        0.0000        0.0000        0.0000        0.0000        0.0000        0.0000        0.0000        0.0000        0.0000        0.0000        0.0000        0.0000        0.0000        0.0000        0.0000        0.0000        0.0000        0.0000        0.0000        0.0000        0.0000        0.0000        0.0000        0.0000        0.0000        0.0000        0.0000        0.0000        0.0000        0.0000        0.0000        0.0000        0.0000        0.0000        0.0000        0.0000        0.0000        0.0000        0.0000        0.0000        0.0000        0.0000        0.0000
        0.0000        0.0000        0.0000        0.0000        0.0000        0.0000        0.0000        0.0000        0.0000        0.0000        0.0000        0.0000        0.0000        0.0000        0.0000        0.0000        0.0000        0.0000        0.0000        0.0000        0.0000        0.0000        0.0000        0.0000        0.0000        0.0000        0.0000        0.0000        0.0000        0.0000        0.0000        0.0000        0.0000        0.0000        0.0000        0.0000        0.0000        0.0000        0.0000        0.0000        0.0000        0.0000        0.0000        0.0000        0.0000        0.0000        0.0000        0.0000        0.0000        0.0000        0.0000        0.0000        0.0000        0.0000        0.0000        0.0000        0.0000        0.0000        0.0000        0.0000        0.0000        0.0000        0.0000        0.0000        0.0000        0.0000        0.0000        0.0000        0.0000        0.0000        0.0000        0.0000        0.0000        0.0000        0.0000        0.0000        0.0000        0.0000        0.0000        0.0000        0.0000        0.0000        0.0000        0.0000        0.0000        0.0000        0.0000        0.0000        0.0000        0.0000        0.0000        0.0000        0.0000        0.0000        0.0000        0.0000        0.0000        0.0000        0.0000        0.0000        0.0000        0.0000      262.8859      242.6324      234.4732      200.9286      174.4991      154.5309      157.8385      160.5495      159.3703      160.5642      189.7628      208.6577      213.4722      185.8809      198.5464      206.7961      193.5475      154.3064      167.6355      183.3732      203.3131      229.7299      243.3148      266.3194      293.5293      381.7681      386.4916      380.6578      404.2761      401.5233      404.3099      376.5685      358.4944      300.2851      293.8898      255.2240      244.2065      220.9333      220.4739      238.3712      261.5372      327.4036      386.4824      382.9168      382.8220      400.3626      383.6758      365.2826      328.1890      266.0529      223.8224      208.1082      217.7745      286.8085      327.8628      329.0580      312.9788      346.9468      344.1478      351.8851      370.6469      371.5094      320.9233      314.7224      321.7307      277.7120      284.1492      253.9939      258.1700      212.2112      201.7195      215.4788      232.6167      191.5084      199.8011        0.0000        0.0000        0.0000        0.0000        0.0000        0.0000        0.0000      358.4400      439.8001      526.3799      652.2696      682.2124      765.8298      679.3477      576.6293      526.6640      509.5621        0.0000        0.0000        0.0000        0.0000        0.0000        0.0000        0.0000        0.0000        0.0000        0.0000        0.0000        0.0000        0.0000        0.0000        0.0000        0.0000        0.0000        0.0000        0.0000        0.0000        0.0000        0.0000        0.0000        0.0000        0.0000        0.0000        0.0000        0.0000        0.0000        0.0000        0.0000        0.0000        0.0000        0.0000        0.0000        0.0000        0.0000        0.0000        0.0000        0.0000        0.0000        0.0000        0.0000        0.0000        0.0000        0.0000        0.0000        0.0000        0.0000        0.0000        0.0000        0.0000        0.0000        0.0000        0.0000
        0.0000        0.0000        0.0000        0.0000        0.0000        0.0000        0.0000        0.0000        0.0000        0.0000        0.0000        0.0000        0.0000        0.0000        0.0000        0.0000        0.0000        0.0000        0.0000        0.0000        0.0000        0.0000        0.0000        0.0000        0.0000        0.0000        0.0000        0.0000        0.0000        0.0000        0.0000        0.0000        0.0000        0.0000        0.0000        0.0000        0.0000        0.0000        0.0000        0.0000        0.0000        0.0000        0.0000        0.0000        0.0000        0.0000        0.0000        0.0000        0.0000        0.0000        0.0000        0.0000        0.0000        0.0000        0.0000        0.0000        0.0000        0.0000        0.0000        0.0000        0.0000        0.0000        0.0000        0.0000        0.0000        0.0000        0.0000        0.0000        0.0000        0.0000        0.0000        0.0000        0.0000        0.0000        0.0000        0.0000        0.0000        0.0000        0.0000        0.0000        0.0000        0.0000        0.0000        0.0000        0.0000        0.0000        0.0000        0.0000        0.0000        0.0000        0.0000        0.0000        0.0000        0.0000        0.0000        0.0000        0.0000        0.0000        0.0000        0.0000        0.0000        0.0000        0.0000      232.2018      240.8381      229.4954      192.0679      161.9746      147.8096      152.1626      155.4917      170.1888      189.9029      210.9045      225.8002      261.7109      306.8461      328.5261      302.6595      269.1477      257.6857      272.7785      290.0686      271.2555      286.9321      330.5762      361.6017        0.0000        0.0000      345.7187      354.5309      376.0740      362.9891      336.8727      324.9666      332.7438      346.5247      289.7835      248.4580      205.8461      206.7537      216.2213      245.4881      284.2619      350.7986      317.7774      312.7263      327.4434      341.7679      335.9634      335.5967      306.5659      294.6075      268.7871      242.0521      326.7733      332.6222      338.9337      351.5013      311.5825      304.7854      338.2315      340.9969      309.3907      283.0362      313.7384      344.0984      301.7985      274.0437      295.1032      301.5762      265.9674      237.2357      249.4235        0.0000        0.0000        0.0000        0.0000        0.0000        0.0000        0.0000        0.0000        0.0000        0.0000        0.0000        0.0000        0.0000      664.9095      712.6058      795.6568      751.1817      627.5450      540.5322        0.0000        0.0000        0.0000        0.0000        0.0000        0.0000        0.0000        0.0000        0.0000        0.0000        0.0000        0.0000        0.0000        0.0000        0.0000        0.0000        0.0000        0.0000        0.0000        0.0000        0.0000        0.0000        0.0000        0.0000        0.0000        0.0000        0.0000        0.0000        0.0000        0.0000        0.0000        0.0000        0.0000        0.0000        0.0000        0.0000        0.0000        0.0000        0.0000        0.0000        0.0000        0.0000        0.0000        0.0000        0.0000        0.0000        0.0000        0.0000        0.0000        0.0000        0.0000        0.0000        0.0000        0.0000        0.0000        0.0000
        0.0000        0.0000        0.0000        0.0000        0.0000        0.0000        0.0000        0.0000        0.0000        0.0000        0.0000        0.0000        0.0000        0.0000        0.0000        0.0000        0.0000        0.0000        0.0000        0.0000        0.0000        0.0000        0.0000        0.0000        0.0000        0.0000        0.0000        0.0000        0.0000        0.0000        0.0000        0.0000        0.0000        0.0000        0.0000        0.0000        0.0000        0.0000        0.0000        0.0000        0.0000        0.0000        0.0000        0.0000        0.0000        0.0000        0.0000        0.0000        0.0000        0.0000        0.0000        0.0000        0.0000        0.0000        0.0000        0.0000        0.0000        0.0000        0.0000        0.0000        0.0000        0.0000        0.0000        0.0000        0.0000        0.0000        0.0000        0.0000        0.0000        0.0000        0.0000        0.0000        0.0000        0.0000        0.0000        0.0000        0.0000        0.0000        0.0000        0.0000        0.0000        0.0000        0.0000        0.0000        0.0000        0.0000        0.0000        0.0000        0.0000        0.0000        0.0000        0.0000        0.0000        0.0000        0.0000        0.0000        0.0000        0.0000        0.0000        0.0000        0.0000        0.0000        0.0000      224.3098      230.6846      224.8001      204.8599      155.8695      142.4208      139.1690      147.3382      167.6933      191.4387      236.6967      258.5032      305.4560      366.1909      392.9285      397.3991      338.3711      320.7896      309.8795      293.3217      304.1666      318.0135      369.4073        0.0000        0.0000        0.0000        0.0000        0.0000        0.0000      367.9094      399.8145      364.2053      342.3565      352.4337      295.8127      261.3018      226.4193      228.1942      239.8004      276.7144      307.4438      292.6086      282.1309      307.9529      334.2732      356.3279      368.7485      343.8208      348.2287      328.9416      278.5693      278.4466      337.4081      339.5286      375.1111      350.9059      327.3187      316.2385      327.7865      315.6375      290.4893      285.1371      276.6072      295.8723      276.3557      267.5041      321.4865      339.6148      325.7600        0.0000        0.0000        0.0000        0.0000        0.0000        0.0000        0.0000        0.0000        0.0000        0.0000        0.0000        0.0000        0.0000        0.0000        0.0000      731.0790      710.2200      775.5865      742.8705      658.7686      543.3610      462.2449        0.0000        0.0000        0.0000        0.0000        0.0000        0.0000        0.0000        0.0000        0.0000        0.0000        0.0000        0.0000        0.0000        0.0000        0.0000        0.0000        0.0000        0.0000        0.0000        0.0000        0.0000        0.0000        0.0000        0.0000        0.0000        0.0000        0.0000        0.0000        0.0000        0.0000        0.0000        0.0000        0.0000        0.0000        0.0000        0.0000        0.0000        0.0000        0.0000        0.0000        0.0000        0.0000        0.0000        0.0000        0.0000        0.0000        0.0000        0.0000        0.0000        0.0000        0.0000        0.0000        0.0000        0.0000        0.0000
        0.0000        0.0000        0.0000        0.0000        0.0000        0.0000        0.0000        0.0000        0.0000        0.0000        0.0000        0.0000        0.0000        0.0000        0.0000        0.0000        0.0000        0.0000        0.0000        0.0000        0.0000        0.0000        0.0000        0.0000        0.0000        0.0000        0.0000        0.0000        0.0000        0.0000        0.0000        0.0000        0.0000        0.0000        0.0000        0.0000        0.0000        0.0000        0.0000        0.0000        0.0000        0.0000        0.0000        0.0000        0.0000        0.0000        0.0000        0.0000        0.0000        0.0000        0.0000        0.0000        0.0000        0.0000        0.0000        0.0000        0.0000        0.0000        0.0000        0.0000        0.0000        0.0000        0.0000        0.0000        0.0000        0.0000        0.0000        0.0000        0.0000        0.0000        0.0000        0.0000        0.0000        0.0000        0.0000        0.0000        0.0000        0.0000        0.0000        0.0000        0.0000        0.0000        0.0000        0.0000        0.0000        0.0000        0.0000        0.0000        0.0000        0.0000        0.0000        0.0000        0.0000        0.0000        0.0000        0.0000        0.0000        0.0000        0.0000        0.0000        0.0000        0.0000        0.0000      193.7122      196.0871      201.8504      191.5619      146.2092      134.9507      142.0290      149.1742      189.0830      194.5573      209.5160      252.5923      332.2455      380.9409        0.0000      392.6151      379.5347        0.0000        0.0000      366.1035      302.6507        0.0000        0.0000        0.0000        0.0000        0.0000        0.0000        0.0000        0.0000      362.0571      372.1406      360.4038      342.6201      347.8010      307.7299      294.8318      274.8033      230.6048      263.2684      344.2756      345.7556      338.0009      319.5799      337.4683      372.4608      368.7452      368.1988      343.4074      359.1782      352.6260      340.7837      313.0705      354.0433      346.8035      356.5171      386.1978      313.2726      291.0753      254.2092      248.5048      249.1759      238.8496      280.0348      263.7022        0.0000        0.0000        0.0000        0.0000        0.0000        0.0000        0.0000        0.0000        0.0000        0.0000        0.0000        0.0000        0.0000        0.0000        0.0000        0.0000        0.0000        0.0000        0.0000        0.0000      645.5279      652.0028      748.0245      773.2732      638.3947        0.0000        0.0000        0.0000        0.0000        0.0000        0.0000        0.0000        0.0000        0.0000        0.0000        0.0000        0.0000        0.0000        0.0000        0.0000        0.0000        0.0000        0.0000        0.0000        0.0000        0.0000        0.0000        0.0000        0.0000        0.0000        0.0000        0.0000        0.0000        0.0000        0.0000        0.0000        0.0000        0.0000        0.0000        0.0000        0.0000        0.0000        0.0000        0.0000        0.0000        0.0000        0.0000        0.0000        0.0000        0.0000        0.0000        0.0000        0.0000        0.0000        0.0000        0.0000        0.0000        0.0000        0.0000        0.0000        0.0000        0.0000
        0.0000        0.0000        0.0000        0.0000        0.0000        0.0000        0.0000        0.0000        0.0000        0.0000        0.0000        0.0000        0.0000        0.0000        0.0000        0.0000        0.0000        0.0000        0.0000        0.0000        0.0000        0.0000        0.0000        0.0000        0.0000        0.0000        0.0000        0.0000        0.0000        0.0000        0.0000        0.0000        0.0000        0.0000        0.0000        0.0000        0.0000        0.0000        0.0000        0.0000        0.0000        0.0000        0.0000        0.0000        0.0000        0.0000        0.0000        0.0000        0.0000        0.0000        0.0000        0.0000        0.0000        0.0000        0.0000        0.0000        0.0000        0.0000        0.0000        0.0000        0.0000        0.0000        0.0000        0.0000        0.0000        0.0000        0.0000        0.0000        0.0000        0.0000        0.0000        0.0000        0.0000        0.0000        0.0000        0.0000        0.0000        0.0000        0.0000        0.0000        0.0000        0.0000        0.0000        0.0000        0.0000        0.0000        0.0000        0.0000        0.0000        0.0000        0.0000        0.0000        0.0000        0.0000        0.0000        0.0000        0.0000        0.0000        0.0000        0.0000        0.0000        0.0000        0.0000      194.3691      177.0787      165.2249      153.8532      131.8906      118.0756      144.5986      148.6019      173.6986      194.3504      221.7616        0.0000        0.0000        0.0000        0.0000        0.0000        0.0000        0.0000        0.0000        0.0000        0.0000        0.0000        0.0000        0.0000        0.0000        0.0000        0.0000        0.0000        0.0000        0.0000      322.7238      326.5912      367.4485      356.8475      318.8559      314.9911      313.8626      336.1332      348.0132      332.6470      372.4559      376.2527      375.8369      376.6861      385.2514      349.9821      353.7945      341.3652      365.6461      354.4283      344.4292      350.9223      366.9260      347.6883      353.8396      365.8849      322.3609      295.4756      256.5891      224.0522      221.2187      213.7009      228.5569        0.0000        0.0000        0.0000        0.0000        0.0000        0.0000        0.0000        0.0000        0.0000        0.0000        0.0000        0.0000        0.0000        0.0000        0.0000        0.0000        0.0000        0.0000        0.0000        0.0000        0.0000        0.0000      696.7022      718.4464      670.6813        0.0000      507.8712      456.4164        0.0000        0.0000        0.0000        0.0000        0.0000        0.0000        0.0000        0.0000        0.0000        0.0000        0.0000        0.0000        0.0000        0.0000        0.0000        0.0000        0.0000        0.0000        0.0000        0.0000        0.0000        0.0000        0.0000        0.0000        0.0000        0.0000        0.0000        0.0000        0.0000        0.0000        0.0000        0.0000        0.0000        0.0000        0.0000        0.0000        0.0000        0.0000        0.0000        0.0000        0.0000        0.0000        0.0000        0.0000        0.0000        0.0000        0.0000        0.0000        0.0000        0.0000        0.0000        0.0000        0.0000        0.0000        0.0000
        0.0000        0.0000        0.0000        0.0000        0.0000        0.0000        0.0000        0.0000        0.0000        0.0000        0.0000        0.0000        0.0000        0.0000        0.0000        0.0000        0.0000        0.0000        0.0000        0.0000        0.0000        0.0000        0.0000        0.0000        0.0000        0.0000        0.0000        0.0000        0.0000        0.0000        0.0000        0.0000        0.0000        0.0000        0.0000        0.0000        0.0000        0.0000        0.0000        0.0000        0.0000        0.0000        0.0000        0.0000        0.0000        0.0000        0.0000        0.0000        0.0000        0.0000        0.0000        0.0000        0.0000        0.0000        0.0000        0.0000        0.0000        0.0000        0.0000        0.0000        0.0000        0.0000        0.0000        0.0000        0.0000        0.0000        0.0000        0.0000        0.0000        0.0000        0.0000        0.0000        0.0000        0.0000        0.0000        0.0000        0.0000        0.0000        0.0000        0.0000        0.0000        0.0000        0.0000        0.0000        0.0000        0.0000        0.0000        0.0000        0.0000        0.0000        0.0000        0.0000        0.0000        0.0000        0.0000        0.0000        0.0000        0.0000        0.0000        0.0000        0.0000        0.0000        0.0000        0.0000        0.0000      119.8648      135.9841      113.9684       97.2521      112.8083      124.3565      149.8530      166.5322      185.4650      205.0054        0.0000        0.0000        0.0000        0.0000        0.0000        0.0000        0.0000        0.0000        0.0000        0.0000        0.0000        0.0000        0.0000        0.0000        0.0000        0.0000        0.0000        0.0000      311.4828      329.0758      383.9873      358.0988      391.2532      401.0939      439.5276      460.1056      419.8329      401.0276      363.2211      361.4433      393.2046      393.9445      427.3212      350.2734      341.0697      334.1782      404.6535      400.4195      382.1740      352.0700      330.3589      324.4392      343.8257      369.2890      334.5814      310.0119      283.2278      222.5352      107.7600      112.0800        0.0000        0.0000        0.0000        0.0000        0.0000        0.0000        0.0000        0.0000        0.0000        0.0000        0.0000        0.0000        0.0000        0.0000        0.0000        0.0000        0.0000        0.0000        0.0000        0.0000        0.0000        0.0000        0.0000        0.0000      679.3826      615.9504        0.0000      411.5101      416.4901        0.0000        0.0000        0.0000        0.0000        0.0000        0.0000        0.0000        0.0000        0.0000        0.0000        0.0000        0.0000        0.0000        0.0000        0.0000        0.0000        0.0000        0.0000        0.0000        0.0000        0.0000        0.0000        0.0000        0.0000        0.0000        0.0000        0.0000        0.0000        0.0000        0.0000        0.0000        0.0000        0.0000        0.0000        0.0000        0.0000        0.0000        0.0000        0.0000        0.0000        0.0000        0.0000        0.0000        0.0000        0.0000        0.0000        0.0000        0.0000        0.0000        0.0000        0.0000        0.0000        0.0000        0.0000        0.0000
        0.0000        0.0000        0.0000        0.0000        0.0000        0.0000        0.0000        0.0000        0.0000        0.0000        0.0000        0.0000        0.0000        0.0000        0.0000        0.0000        0.0000        0.0000        0.0000        0.0000        0.0000        0.0000        0.0000        0.0000        0.0000        0.0000        0.0000        0.0000        0.0000        0.0000        0.0000        0.0000        0.0000        0.0000        0.0000        0.0000        0.0000        0.0000        0.0000        0.0000        0.0000        0.0000        0.0000        0.0000        0.0000        0.0000        0.0000        0.0000        0.0000        0.0000        0.0000        0.0000        0.0000        0.0000        0.0000        0.0000        0.0000        0.0000        0.0000        0.0000        0.0000        0.0000        0.0000        0.0000        0.0000        0.0000        0.0000        0.0000        0.0000        0.0000        0.0000        0.0000        0.0000        0.0000        0.0000        0.0000        0.0000        0.0000        0.0000        0.0000        0.0000        0.0000        0.0000        0.0000        0.0000        0.0000        0.0000        0.0000        0.0000        0.0000        0.0000        0.0000        0.0000        0.0000        0.0000        0.0000        0.0000        0.0000        0.0000        0.0000        0.0000        0.0000        0.0000        0.0000        0.0000        0.0000      106.4602      106.2721      111.5649      118.4034      123.3354      150.5300      150.9638      172.0962      187.7816        0.0000        0.0000        0.0000        0.0000        0.0000        0.0000        0.0000        0.0000        0.0000        0.0000        0.0000        0.0000        0.0000        0.0000        0.0000        0.0000        0.0000        0.0000        0.0000        0.0000      424.2769      456.1466      446.2730      424.5194      450.0498      466.6033      528.8896      447.0434      401.2619      405.6378      414.8989      436.0540      471.6915      419.2914      374.1875      340.1114      386.8716      378.0221      358.7607      367.2576      378.1669      321.4824      367.7805      427.6151      250.1119        0.0000        0.0000      233.7276        0.0000        0.0000        0.0000        0.0000        0.0000        0.0000        0.0000        0.0000        0.0000        0.0000        0.0000        0.0000        0.0000        0.0000        0.0000        0.0000        0.0000        0.0000        0.0000        0.0000        0.0000        0.0000        0.0000        0.0000        0.0000        0.0000      622.4241      559.3869        0.0000        0.0000        0.0000        0.0000        0.0000        0.0000        0.0000        0.0000        0.0000        0.0000        0.0000        0.0000        0.0000        0.0000        0.0000        0.0000        0.0000        0.0000        0.0000        0.0000        0.0000        0.0000        0.0000        0.0000        0.0000        0.0000        0.0000        0.0000        0.0000        0.0000        0.0000        0.0000        0.0000        0.0000        0.0000        0.0000        0.0000        0.0000        0.0000        0.0000        0.0000        0.0000        0.0000        0.0000        0.0000        0.0000        0.0000        0.0000        0.0000        0.0000        0.0000        0.0000        0.0000        0.0000        0.0000        0.0000        0.0000        0.0000
[truncated: 212,709 more chars]
