# Supplementary material for: Multidimensional evaluation of the TRMM 3B43V7 satellite-based precipitation product in mainland China from 1998–2016
Source: PeerJ. 2020 Feb 20;8:e8615. doi: 10.7717/peerj.8615 (PMC7036276; doi:10.7717/peerj.8615)
Supplement: Supplemental Information 2 [file peerj-08-8615-s002.zip › TRMM_3B43 data/TRMM 3B43 data-Year-Month/2012-07.txt]

ncols         249
nrows         175
xllcorner     73.250
yllcorner     6.500
cellsize      0.25000
        0.0000        0.0000        0.0000        0.0000        0.0000        0.0000        0.0000        0.0000        0.0000        0.0000        0.0000        0.0000        0.0000        0.0000        0.0000        0.0000        0.0000        0.0000        0.0000        0.0000        0.0000        0.0000        0.0000        0.0000        0.0000        0.0000        0.0000        0.0000        0.0000        0.0000        0.0000        0.0000        0.0000        0.0000        0.0000        0.0000        0.0000        0.0000        0.0000        0.0000        0.0000        0.0000        0.0000        0.0000        0.0000        0.0000        0.0000        0.0000        0.0000        0.0000        0.0000        0.0000        0.0000        0.0000        0.0000        0.0000        0.0000        0.0000        0.0000        0.0000        0.0000        0.0000        0.0000        0.0000        0.0000        0.0000        0.0000        0.0000        0.0000        0.0000        0.0000        0.0000        0.0000        0.0000        0.0000        0.0000        0.0000        0.0000        0.0000        0.0000        0.0000        0.0000        0.0000        0.0000        0.0000        0.0000        0.0000        0.0000        0.0000        0.0000        0.0000        0.0000        0.0000        0.0000        0.0000        0.0000        0.0000        0.0000        0.0000        0.0000        0.0000        0.0000        0.0000        0.0000        0.0000        0.0000        0.0000        0.0000        0.0000        0.0000        0.0000        0.0000        0.0000        0.0000        0.0000        0.0000        0.0000        0.0000        0.0000        0.0000        0.0000        0.0000        0.0000        0.0000        0.0000        0.0000        0.0000        0.0000        0.0000        0.0000        0.0000        0.0000        0.0000        0.0000        0.0000        0.0000        0.0000        0.0000        0.0000        0.0000        0.0000        0.0000        0.0000        0.0000        0.0000        0.0000        0.0000        0.0000        0.0000        0.0000        0.0000        0.0000        0.0000        0.0000        0.0000        0.0000        0.0000        0.0000        0.0000        0.0000        0.0000        0.0000        0.0000        0.0000        0.0000        0.0000        0.0000        0.0000        0.0000        0.0000        0.0000        0.0000        0.0000      106.7636       94.9851       78.0356        0.0000        0.0000        0.0000       71.1202       75.9574       79.4954       74.5478       78.8296       86.3116       89.0313       98.7092      105.9585      113.1107       86.3033       92.6690       94.6604      100.9751      128.5669      142.5941      166.2365      189.4406      193.3365      164.5005      142.8823      149.9519      152.3353      115.6407      124.9532      139.2108      128.7931      132.2295      119.1583      112.1552      117.9315      112.3087      141.7441      147.6306      167.6850      166.6616      183.8963      208.9643      170.2257      144.3799        0.0000        0.0000        0.0000        0.0000        0.0000        0.0000        0.0000        0.0000        0.0000        0.0000        0.0000        0.0000        0.0000        0.0000        0.0000        0.0000        0.0000        0.0000        0.0000        0.0000        0.0000        0.0000        0.0000        0.0000        0.0000        0.0000        0.0000        0.0000        0.0000        0.0000
        0.0000        0.0000        0.0000        0.0000        0.0000        0.0000        0.0000        0.0000        0.0000        0.0000        0.0000        0.0000        0.0000        0.0000        0.0000        0.0000        0.0000        0.0000        0.0000        0.0000        0.0000        0.0000        0.0000        0.0000        0.0000        0.0000        0.0000        0.0000        0.0000        0.0000        0.0000        0.0000        0.0000        0.0000        0.0000        0.0000        0.0000        0.0000        0.0000        0.0000        0.0000        0.0000        0.0000        0.0000        0.0000        0.0000        0.0000        0.0000        0.0000        0.0000        0.0000        0.0000        0.0000        0.0000        0.0000        0.0000        0.0000        0.0000        0.0000        0.0000        0.0000        0.0000        0.0000        0.0000        0.0000        0.0000        0.0000        0.0000        0.0000        0.0000        0.0000        0.0000        0.0000        0.0000        0.0000        0.0000        0.0000        0.0000        0.0000        0.0000        0.0000        0.0000        0.0000        0.0000        0.0000        0.0000        0.0000        0.0000        0.0000        0.0000        0.0000        0.0000        0.0000        0.0000        0.0000        0.0000        0.0000        0.0000        0.0000        0.0000        0.0000        0.0000        0.0000        0.0000        0.0000        0.0000        0.0000        0.0000        0.0000        0.0000        0.0000        0.0000        0.0000        0.0000        0.0000        0.0000        0.0000        0.0000        0.0000        0.0000        0.0000        0.0000        0.0000        0.0000        0.0000        0.0000        0.0000        0.0000        0.0000        0.0000        0.0000        0.0000        0.0000        0.0000        0.0000        0.0000        0.0000        0.0000        0.0000        0.0000        0.0000        0.0000        0.0000        0.0000        0.0000        0.0000        0.0000        0.0000        0.0000        0.0000        0.0000        0.0000        0.0000        0.0000        0.0000        0.0000        0.0000        0.0000        0.0000        0.0000        0.0000        0.0000        0.0000        0.0000        0.0000        0.0000        0.0000        0.0000        0.0000        0.0000        0.0000        0.0000       91.8704       78.1359       79.3634       81.2728       83.0831       70.6270       61.0135       60.9617       61.7631       57.1565       52.2476       57.0425       68.7606       75.9947       90.8394      108.5217      125.9238       98.9673      107.9546      122.6986      142.3025      158.4988      171.4567      179.5994      202.4146      197.3461      174.6653      131.2839      167.0428      194.9720      143.3373      129.3121      138.3203      124.4395      112.1192       99.5432      119.3608      130.0355      151.5410      161.2683      157.3648      168.4296      173.4855      167.6787      190.6097      201.5804      157.3193      130.7208      119.2180      149.0750      165.6867      167.2681      129.5925      131.4708        0.0000        0.0000        0.0000        0.0000        0.0000        0.0000        0.0000        0.0000        0.0000        0.0000        0.0000        0.0000        0.0000        0.0000        0.0000        0.0000        0.0000        0.0000        0.0000        0.0000        0.0000        0.0000        0.0000
        0.0000        0.0000        0.0000        0.0000        0.0000        0.0000        0.0000        0.0000        0.0000        0.0000        0.0000        0.0000        0.0000        0.0000        0.0000        0.0000        0.0000        0.0000        0.0000        0.0000        0.0000        0.0000        0.0000        0.0000        0.0000        0.0000        0.0000        0.0000        0.0000        0.0000        0.0000        0.0000        0.0000        0.0000        0.0000        0.0000        0.0000        0.0000        0.0000        0.0000        0.0000        0.0000        0.0000        0.0000        0.0000        0.0000        0.0000        0.0000        0.0000        0.0000        0.0000        0.0000        0.0000        0.0000        0.0000       79.8005        0.0000       72.1963       75.0655        0.0000        0.0000        0.0000        0.0000        0.0000        0.0000        0.0000        0.0000        0.0000        0.0000        0.0000        0.0000        0.0000        0.0000        0.0000        0.0000        0.0000        0.0000        0.0000        0.0000        0.0000        0.0000        0.0000        0.0000        0.0000        0.0000        0.0000        0.0000        0.0000        0.0000        0.0000        0.0000        0.0000        0.0000        0.0000        0.0000        0.0000        0.0000        0.0000        0.0000        0.0000        0.0000        0.0000        0.0000        0.0000        0.0000        0.0000        0.0000        0.0000        0.0000        0.0000        0.0000        0.0000        0.0000        0.0000        0.0000        0.0000        0.0000        0.0000        0.0000        0.0000        0.0000        0.0000        0.0000        0.0000        0.0000        0.0000        0.0000        0.0000        0.0000        0.0000        0.0000        0.0000        0.0000        0.0000        0.0000        0.0000        0.0000        0.0000        0.0000        0.0000        0.0000        0.0000        0.0000        0.0000        0.0000        0.0000        0.0000        0.0000        0.0000        0.0000        0.0000        0.0000        0.0000        0.0000        0.0000        0.0000        0.0000        0.0000        0.0000        0.0000        0.0000        0.0000        0.0000        0.0000        0.0000        0.0000        0.0000        0.0000        0.0000        0.0000        0.0000       55.4217       64.4133       58.0320       59.9565       61.7341       76.4691       73.1891       57.7587       52.7257       58.3170       57.8300       49.1218       55.0548       64.0276       62.0066       66.6261       82.9183      109.9900      101.7075      118.9438      144.2459      186.3239      175.4132      168.0717      164.6466      155.3052      155.2548      146.7820      119.3744      153.8829      163.4255      140.5171      128.9271      139.8805      141.7568      131.8122      113.4298      135.1831      147.9267      160.5800      194.5073      194.2121      195.3594      223.0051      192.5137      213.8694      230.9048      194.8117      150.9019      153.5795      145.4583      150.9235      163.1268      143.8581      152.6901      162.9000        0.0000        0.0000        0.0000        0.0000        0.0000        0.0000        0.0000        0.0000        0.0000        0.0000        0.0000        0.0000        0.0000        0.0000        0.0000        0.0000        0.0000        0.0000        0.0000        0.0000        0.0000        0.0000
        0.0000        0.0000        0.0000        0.0000        0.0000        0.0000        0.0000        0.0000        0.0000        0.0000        0.0000        0.0000        0.0000        0.0000        0.0000        0.0000        0.0000        0.0000        0.0000        0.0000        0.0000        0.0000        0.0000        0.0000        0.0000        0.0000        0.0000        0.0000        0.0000        0.0000        0.0000        0.0000        0.0000        0.0000        0.0000        0.0000        0.0000        0.0000        0.0000        0.0000        0.0000        0.0000        0.0000        0.0000        0.0000        0.0000        0.0000        0.0000        0.0000        0.0000        0.0000        0.0000        0.0000       90.0943       77.2804       80.2896       75.0724       75.0912      119.3292       63.7260        0.0000        0.0000        0.0000        0.0000        0.0000        0.0000        0.0000        0.0000        0.0000        0.0000        0.0000        0.0000        0.0000        0.0000        0.0000        0.0000        0.0000        0.0000        0.0000        0.0000        0.0000        0.0000        0.0000        0.0000        0.0000        0.0000        0.0000        0.0000        0.0000        0.0000        0.0000        0.0000        0.0000        0.0000        0.0000        0.0000        0.0000        0.0000        0.0000        0.0000        0.0000        0.0000        0.0000        0.0000        0.0000        0.0000        0.0000        0.0000        0.0000        0.0000        0.0000        0.0000        0.0000        0.0000        0.0000        0.0000        0.0000        0.0000        0.0000        0.0000        0.0000        0.0000        0.0000        0.0000        0.0000        0.0000        0.0000        0.0000        0.0000        0.0000        0.0000        0.0000        0.0000        0.0000        0.0000        0.0000        0.0000        0.0000        0.0000        0.0000        0.0000        0.0000        0.0000        0.0000        0.0000        0.0000        0.0000        0.0000        0.0000        0.0000        0.0000        0.0000        0.0000        0.0000        0.0000        0.0000        0.0000        0.0000        0.0000        0.0000        0.0000        0.0000        0.0000        0.0000        0.0000        0.0000        0.0000        0.0000        0.0000        0.0000       50.2623       57.6789       64.8734       56.7398       65.6536       81.5178      121.9439      247.5411       81.6486       69.5338       63.8013       78.6014       66.4468       68.2142       72.5597       70.3859       75.0658       82.0337       89.2070      100.3476      112.8339      141.4594      163.4360      197.4609      197.2044      176.8874      155.5293      151.2455      148.1188      123.8601      132.8705      135.1923      136.7708      155.4067      154.1219      158.9757      157.8373      140.3400      152.0766      157.1368      168.7490      195.3383      211.2874      202.2861      206.3848      200.1431      211.5910      208.7245      181.8901      160.9991      157.7761      154.6076      157.6284      169.7098      186.9259      171.6089      193.2615      207.2443      204.1997        0.0000        0.0000        0.0000        0.0000        0.0000        0.0000        0.0000        0.0000        0.0000        0.0000        0.0000        0.0000        0.0000        0.0000        0.0000        0.0000        0.0000        0.0000        0.0000        0.0000
        0.0000        0.0000        0.0000        0.0000        0.0000        0.0000        0.0000        0.0000        0.0000        0.0000        0.0000        0.0000        0.0000        0.0000        0.0000        0.0000        0.0000        0.0000        0.0000        0.0000        0.0000        0.0000        0.0000        0.0000        0.0000        0.0000        0.0000        0.0000        0.0000        0.0000        0.0000        0.0000        0.0000        0.0000        0.0000        0.0000        0.0000        0.0000        0.0000        0.0000        0.0000        0.0000        0.0000        0.0000        0.0000        0.0000        0.0000        0.0000        0.0000        0.0000        0.0000        0.0000        0.0000       57.2542       56.2601       75.3368       73.0957       65.2293       65.9787       64.4264        0.0000        0.0000        0.0000        0.0000        0.0000        0.0000        0.0000        0.0000        0.0000        0.0000        0.0000        0.0000        0.0000        0.0000        0.0000        0.0000        0.0000        0.0000        0.0000        0.0000        0.0000        0.0000        0.0000        0.0000        0.0000        0.0000        0.0000        0.0000        0.0000        0.0000        0.0000        0.0000        0.0000        0.0000        0.0000        0.0000        0.0000        0.0000        0.0000        0.0000        0.0000        0.0000        0.0000        0.0000        0.0000        0.0000        0.0000        0.0000        0.0000        0.0000        0.0000        0.0000        0.0000        0.0000        0.0000        0.0000        0.0000        0.0000        0.0000        0.0000        0.0000        0.0000        0.0000        0.0000        0.0000        0.0000        0.0000        0.0000        0.0000        0.0000        0.0000        0.0000        0.0000        0.0000        0.0000        0.0000        0.0000        0.0000        0.0000        0.0000        0.0000        0.0000        0.0000        0.0000        0.0000        0.0000        0.0000        0.0000        0.0000        0.0000        0.0000        0.0000        0.0000        0.0000        0.0000        0.0000        0.0000        0.0000        0.0000        0.0000        0.0000        0.0000        0.0000        0.0000        0.0000        0.0000        0.0000        0.0000        0.0000        0.0000       73.0173      100.5287       78.2293       61.8492       59.1944      136.7544      367.9705      175.1813       75.1772       65.6165       64.6561       72.7604       71.7690       74.8946       74.0385       77.0892       85.1951       88.0840       88.8610      101.2265      113.0317      132.4827      186.8151      240.9130      249.6692      217.9873      184.1665      171.8878      169.1509      158.9988      152.9729      145.3583      179.1784      182.4946      147.0734      139.5102      153.1727      173.8056      193.4486      194.9005      214.8884      213.5940      218.0035      201.6675      193.3003      194.4089      193.2321      208.2961      193.6709      193.1332      186.1575      174.8869      183.7675      184.9605      182.8778      184.1970      208.5545      213.0727      214.3381      201.6859      219.1966        0.0000        0.0000        0.0000        0.0000        0.0000        0.0000        0.0000        0.0000        0.0000        0.0000        0.0000        0.0000        0.0000        0.0000        0.0000        0.0000        0.0000        0.0000
        0.0000        0.0000        0.0000        0.0000        0.0000        0.0000        0.0000        0.0000        0.0000        0.0000        0.0000        0.0000        0.0000        0.0000        0.0000        0.0000        0.0000        0.0000        0.0000        0.0000        0.0000        0.0000        0.0000        0.0000        0.0000        0.0000        0.0000        0.0000        0.0000        0.0000        0.0000        0.0000        0.0000        0.0000        0.0000        0.0000        0.0000        0.0000        0.0000        0.0000        0.0000        0.0000        0.0000        0.0000        0.0000        0.0000        0.0000        0.0000        0.0000        0.0000      198.0999       48.1419       56.4893       66.4762       71.1236       72.4445       68.7474       76.2896       93.6113       81.0406       81.1142      120.8748        0.0000        0.0000        0.0000        0.0000        0.0000        0.0000        0.0000        0.0000        0.0000        0.0000        0.0000        0.0000        0.0000        0.0000        0.0000        0.0000        0.0000        0.0000        0.0000        0.0000        0.0000        0.0000        0.0000        0.0000        0.0000        0.0000        0.0000        0.0000        0.0000        0.0000        0.0000        0.0000        0.0000        0.0000        0.0000        0.0000        0.0000        0.0000        0.0000        0.0000        0.0000        0.0000        0.0000        0.0000        0.0000        0.0000        0.0000        0.0000        0.0000        0.0000        0.0000        0.0000        0.0000        0.0000        0.0000        0.0000        0.0000        0.0000        0.0000        0.0000        0.0000        0.0000        0.0000        0.0000        0.0000        0.0000        0.0000        0.0000        0.0000        0.0000        0.0000        0.0000        0.0000        0.0000        0.0000        0.0000        0.0000        0.0000        0.0000        0.0000        0.0000        0.0000        0.0000        0.0000        0.0000        0.0000        0.0000        0.0000        0.0000        0.0000        0.0000        0.0000        0.0000        0.0000        0.0000        0.0000        0.0000        0.0000        0.0000        0.0000        0.0000        0.0000        0.0000        0.0000        0.0000        0.0000        0.0000       71.3238       81.5059       86.2732       67.5953       61.5400       65.0430       61.6028       75.3360       87.6044       80.8075       58.1738       65.0284       70.2439       69.9594       76.1300       77.6050       83.8651       96.1674      107.8397      104.2143      111.7948      117.9580      145.3177      183.2842      208.7154      237.4029      207.4345      212.5084      197.4916      189.8685      177.6272      173.3411      171.8818      193.8924      189.5356      148.8134      147.4218      152.3648      170.7008      194.0718      218.9502      240.6988      232.7437      201.5197      194.1374      179.2936      184.5322      190.4002      188.1247      198.5608      209.1623      189.7451      199.3332      207.4052      199.6797      201.6964      186.3689      179.4888      191.9282      206.2603      218.6891      220.5408        0.0000        0.0000        0.0000        0.0000        0.0000        0.0000        0.0000        0.0000        0.0000        0.0000        0.0000        0.0000        0.0000        0.0000      161.0972      166.9028      163.4249        0.0000
        0.0000        0.0000        0.0000        0.0000        0.0000        0.0000        0.0000        0.0000        0.0000        0.0000        0.0000        0.0000        0.0000        0.0000        0.0000        0.0000        0.0000        0.0000        0.0000        0.0000        0.0000        0.0000        0.0000        0.0000        0.0000        0.0000        0.0000        0.0000        0.0000        0.0000        0.0000        0.0000        0.0000        0.0000        0.0000        0.0000        0.0000        0.0000        0.0000        0.0000        0.0000        0.0000        0.0000        0.0000        0.0000        0.0000        0.0000        0.0000       44.1446       46.5659       35.2659       34.9350       43.7099       54.4937       59.9412       72.7301       78.4520       79.5183       96.7942       74.4640       61.7825       92.3256      147.3056        0.0000        0.0000        0.0000        0.0000        0.0000        0.0000        0.0000        0.0000        0.0000        0.0000        0.0000        0.0000        0.0000        0.0000        0.0000        0.0000        0.0000        0.0000        0.0000        0.0000        0.0000        0.0000        0.0000        0.0000        0.0000        0.0000        0.0000        0.0000        0.0000        0.0000        0.0000        0.0000        0.0000        0.0000        0.0000        0.0000        0.0000        0.0000        0.0000        0.0000        0.0000        0.0000        0.0000        0.0000        0.0000        0.0000        0.0000        0.0000        0.0000        0.0000        0.0000        0.0000        0.0000        0.0000        0.0000        0.0000        0.0000        0.0000        0.0000        0.0000        0.0000        0.0000        0.0000        0.0000        0.0000        0.0000        0.0000        0.0000        0.0000        0.0000        0.0000        0.0000        0.0000        0.0000        0.0000        0.0000        0.0000        0.0000        0.0000        0.0000        0.0000        0.0000        0.0000        0.0000        0.0000        0.0000        0.0000        0.0000        0.0000        0.0000        0.0000        0.0000        0.0000        0.0000        0.0000        0.0000        0.0000        0.0000        0.0000        0.0000        0.0000        0.0000        0.0000        0.0000        0.0000       78.5736       74.5958       73.1116       77.7749       81.6015       55.0627       56.1629       52.3165       54.6433       90.4901       76.5102       66.3216       65.0435       70.6720       74.8207       85.1424       92.9950      100.0369      109.6924      116.9045      127.6507      124.4148      141.6661      178.0085      208.4311      211.2474      207.7353      213.5798      248.4060      231.7440      215.6387      197.6499      209.0816      196.0208      202.5671      177.4324      161.6784      158.3022      169.0032      185.2363      183.9659      193.3567      217.9723      212.6022      237.0369      230.9230      204.5986      188.8540      174.0068      187.8403      215.5716      211.3742      190.2313      192.3206      195.6937      197.1716      179.1891      176.9641      180.3767      188.8339      195.0778      222.6761      234.2642      221.0129        0.0000        0.0000        0.0000        0.0000        0.0000        0.0000        0.0000        0.0000        0.0000      123.1040      123.3096      133.4171      142.1886      143.5047      145.6394      165.4540      182.0324
        0.0000        0.0000        0.0000        0.0000        0.0000        0.0000        0.0000        0.0000        0.0000        0.0000        0.0000        0.0000        0.0000        0.0000        0.0000        0.0000        0.0000        0.0000        0.0000        0.0000        0.0000        0.0000        0.0000        0.0000        0.0000        0.0000        0.0000        0.0000        0.0000        0.0000        0.0000        0.0000        0.0000        0.0000        0.0000        0.0000        0.0000        0.0000        0.0000        0.0000        0.0000        0.0000        0.0000        0.0000        0.0000        0.0000        0.0000        0.0000       32.3672       32.5854       35.5331       36.2556       42.7138       50.2681       56.7627       50.7862       52.6272       54.0423       67.1944       67.2405       65.0259       67.1769       68.3524       68.5406       65.3157       50.7421       45.1280        0.0000        0.0000        0.0000        0.0000        0.0000        0.0000        0.0000        0.0000        0.0000        0.0000        0.0000        0.0000        0.0000        0.0000        0.0000        0.0000        0.0000        0.0000        0.0000        0.0000        0.0000        0.0000        0.0000        0.0000        0.0000        0.0000        0.0000        0.0000        0.0000        0.0000        0.0000        0.0000        0.0000        0.0000        0.0000        0.0000        0.0000        0.0000        0.0000        0.0000        0.0000        0.0000        0.0000        0.0000        0.0000        0.0000        0.0000        0.0000        0.0000        0.0000        0.0000        0.0000        0.0000        0.0000        0.0000        0.0000        0.0000        0.0000        0.0000        0.0000        0.0000        0.0000        0.0000        0.0000        0.0000        0.0000        0.0000        0.0000        0.0000        0.0000        0.0000        0.0000        0.0000        0.0000        0.0000        0.0000        0.0000        0.0000        0.0000        0.0000        0.0000        0.0000        0.0000        0.0000        0.0000        0.0000        0.0000        0.0000        0.0000        0.0000        0.0000        0.0000        0.0000        0.0000        0.0000        0.0000        0.0000        0.0000        0.0000        0.0000        0.0000       86.2614       79.0943       74.4610       65.9356       53.7958       49.0743       64.8307       65.8791       60.4637       78.7604       73.6306       78.1065       79.7507       82.1212       99.0115      120.3467      127.8902      133.9942      147.2057      154.1741      170.5289      157.3705      167.0624      188.8835      238.0740      245.8331      241.1326      247.2520      302.5280      278.9532      246.1931      214.1468      207.5893      235.4478      197.4720      172.2765      168.5143      166.3210      178.8678      194.0852      198.0777      203.6330      225.4117      237.4398      216.0076      189.0820      212.0535      208.6567      211.0198      242.5606      245.6817      212.0752      186.7438      183.6569      197.3332      200.6253      199.6070      205.1243      193.2702      197.2124      193.9902      204.7159      201.3928        0.0000        0.0000        0.0000        0.0000        0.0000        0.0000      149.9170      151.2849      153.5658      140.5269      124.4755      123.1807      128.7051      151.8917      146.0605      149.8729        0.0000        0.0000
        0.0000        0.0000        0.0000        0.0000        0.0000        0.0000        0.0000        0.0000        0.0000        0.0000        0.0000        0.0000        0.0000        0.0000        0.0000        0.0000        0.0000        0.0000        0.0000        0.0000        0.0000        0.0000        0.0000        0.0000        0.0000        0.0000        0.0000        0.0000        0.0000        0.0000        0.0000        0.0000        0.0000        0.0000        0.0000        0.0000        0.0000        0.0000        0.0000        0.0000        0.0000        0.0000        0.0000        0.0000        0.0000        0.0000        0.0000        0.0000       26.7284       25.5791       26.7112       35.2987       43.8696       44.9795       41.5235       49.3833       51.9951       44.6488       45.8880       57.0368       71.0920       63.7383       58.7842       57.2781       53.3668       50.2509       49.0814       51.5466       49.0208        0.0000        0.0000        0.0000        0.0000        0.0000        0.0000        0.0000        0.0000        0.0000        0.0000        0.0000        0.0000        0.0000        0.0000        0.0000        0.0000        0.0000        0.0000        0.0000        0.0000        0.0000        0.0000        0.0000        0.0000        0.0000        0.0000        0.0000        0.0000        0.0000        0.0000        0.0000        0.0000        0.0000        0.0000        0.0000        0.0000        0.0000        0.0000        0.0000        0.0000        0.0000        0.0000        0.0000        0.0000        0.0000        0.0000        0.0000        0.0000        0.0000        0.0000        0.0000        0.0000        0.0000        0.0000        0.0000        0.0000        0.0000        0.0000        0.0000        0.0000        0.0000        0.0000        0.0000        0.0000        0.0000        0.0000        0.0000        0.0000        0.0000        0.0000        0.0000        0.0000        0.0000        0.0000        0.0000        0.0000        0.0000        0.0000        0.0000        0.0000        0.0000        0.0000        0.0000        0.0000        0.0000        0.0000        0.0000        0.0000        0.0000        0.0000        0.0000        0.0000        0.0000        0.0000        0.0000        0.0000        0.0000        0.0000        0.0000       92.9073       84.1238       90.2854       84.2730       57.7811       62.6388       77.3723       78.0602       80.7195      282.6588      231.5765       82.0145       97.0676      112.1599      135.9191      171.2236      177.8062      189.4459      188.2602      219.5605      227.5356      214.3531      211.9898      224.5092      236.0067      248.0851      236.5949      238.9509      255.2550      273.4637      300.0010      252.9385      238.9518      216.8419      191.8995      192.0809      187.6110      193.7231      247.7852      262.7681      257.7154      240.0079      231.0121      217.5417      231.5969      214.2721      206.0695      204.8414      242.8698      261.7667      255.8866      226.1547      201.2662      203.5862      199.5713      204.4248      228.9058      213.5680      195.7325      196.6639      188.7643      188.2481      187.2706      185.1565      177.7402      159.0561      154.4441      137.7889      137.8237      142.5547      147.9830      140.5048      135.9706      132.1918      125.7164      135.0286      141.3413      155.6318      176.4543        0.0000        0.0000
        0.0000        0.0000        0.0000        0.0000        0.0000        0.0000        0.0000        0.0000        0.0000        0.0000        0.0000        0.0000        0.0000        0.0000        0.0000        0.0000        0.0000        0.0000        0.0000        0.0000        0.0000        0.0000        0.0000        0.0000        0.0000        0.0000        0.0000        0.0000        0.0000        0.0000        0.0000        0.0000        0.0000        0.0000        0.0000        0.0000        0.0000        0.0000        0.0000        0.0000        0.0000        0.0000        0.0000        0.0000        0.0000        0.0000        0.0000        0.0000       28.6623       27.4974       31.1953       39.2618       36.5143       43.1118       44.6411       41.0830       38.0401       38.2754       43.2279       42.3424       55.7258       55.3065       50.6466       42.7041       44.4387       41.3739       44.9499       51.5945       48.8440       50.2387        0.0000        0.0000        0.0000        0.0000        0.0000        0.0000        0.0000        0.0000        0.0000        0.0000        0.0000        0.0000        0.0000        0.0000        0.0000        0.0000        0.0000        0.0000        0.0000        0.0000        0.0000        0.0000        0.0000        0.0000        0.0000        0.0000        0.0000        0.0000        0.0000        0.0000        0.0000        0.0000        0.0000        0.0000        0.0000        0.0000        0.0000        0.0000        0.0000        0.0000        0.0000        0.0000        0.0000        0.0000        0.0000        0.0000        0.0000        0.0000        0.0000        0.0000        0.0000        0.0000        0.0000        0.0000        0.0000        0.0000        0.0000        0.0000        0.0000        0.0000        0.0000        0.0000        0.0000        0.0000        0.0000        0.0000        0.0000        0.0000        0.0000        0.0000        0.0000        0.0000        0.0000        0.0000        0.0000        0.0000        0.0000        0.0000        0.0000        0.0000        0.0000        0.0000        0.0000        0.0000        0.0000        0.0000        0.0000        0.0000        0.0000        0.0000        0.0000        0.0000        0.0000        0.0000        0.0000        0.0000        0.0000        0.0000        0.0000       99.6348      103.6634      123.9061       91.8446       95.2517        0.0000       98.4488       87.3562      217.1328        0.0000        0.0000        0.0000      139.6536      155.2346      177.7411      192.7452      187.6275      202.0470      224.7842      230.4837      229.1541      234.3455      258.0597      276.9588      292.3025      270.0892      233.7165      231.1013      292.1752      316.9787      303.0245      275.6068      227.4167      196.2964      190.7710      195.2336      206.5531      224.9456      247.5875      227.9197      226.1387      230.0863      219.1985      208.5301      208.4526      202.1860      184.9047      203.0013      220.5596      262.3399      265.6457      213.4948      211.2256      211.0063      211.3652      206.0020      195.8544      193.4806      182.9102      181.7757      189.5758      173.8814      168.2123      156.6142      152.2141      144.3487      131.9093      120.9850      119.5760      121.9132      117.3332      125.4046      128.5011      119.2392      129.0699      141.1867      177.9636      176.2526        0.0000        0.0000
        0.0000        0.0000        0.0000        0.0000        0.0000        0.0000        0.0000        0.0000        0.0000        0.0000        0.0000        0.0000        0.0000        0.0000        0.0000        0.0000        0.0000        0.0000        0.0000        0.0000        0.0000        0.0000        0.0000        0.0000        0.0000        0.0000        0.0000        0.0000        0.0000        0.0000        0.0000        0.0000        0.0000        0.0000        0.0000        0.0000        0.0000        0.0000       49.2130       50.0016       43.1042        0.0000        0.0000        0.0000        0.0000        0.0000        0.0000        0.0000       41.9643       38.1357       41.2871       41.5862       36.7781       40.3220       54.4504      134.0645      196.3038       59.7513       30.0064       33.8882       36.7421       44.3620       40.2069       41.4144       38.7809       35.7625       39.5105       41.7078       39.9965       42.8364        0.0000        0.0000        0.0000        0.0000        0.0000        0.0000        0.0000        0.0000        0.0000        0.0000        0.0000        0.0000        0.0000        0.0000        0.0000        0.0000        0.0000        0.0000        0.0000        0.0000        0.0000        0.0000        0.0000        0.0000        0.0000        0.0000        0.0000        0.0000        0.0000        0.0000        0.0000        0.0000        0.0000        0.0000        0.0000        0.0000        0.0000        0.0000        0.0000        0.0000        0.0000        0.0000        0.0000        0.0000        0.0000        0.0000        0.0000        0.0000        0.0000        0.0000        0.0000        0.0000        0.0000        0.0000        0.0000        0.0000        0.0000        0.0000        0.0000        0.0000        0.0000        0.0000        0.0000        0.0000        0.0000        0.0000        0.0000        0.0000        0.0000        0.0000        0.0000        0.0000        0.0000        0.0000        0.0000        0.0000        0.0000        0.0000        0.0000        0.0000        0.0000        0.0000        0.0000        0.0000        0.0000        0.0000        0.0000        0.0000        0.0000        0.0000        0.0000        0.0000        0.0000        0.0000        0.0000        0.0000        0.0000        0.0000        0.0000        0.0000        0.0000        0.0000        0.0000        0.0000        0.0000        0.0000        0.0000        0.0000        0.0000        0.0000        0.0000        0.0000        0.0000      161.7355      166.6599      180.5931      210.2422      240.0942      252.1129      279.9974      271.7900      305.5362      309.2922      286.8251      285.8127      257.8570      236.1825      256.2424      252.6752      243.6303      286.0847      274.3349      236.1537      216.3716      244.3010      224.0953      221.1979      228.7989      212.6849      194.5066      196.3408      216.7888      205.5418      191.8970      222.2868      213.2511      213.1061      202.1968      211.9419      219.9550      207.3304      208.7509      195.4620      184.4586      181.8493      187.3945      197.3895      179.7463      171.2657      168.2954      154.9491      146.7354      148.4562      142.9419      129.1723      120.4343      115.0316      105.1706      110.6523      110.2541      127.7742      122.8537      120.5707      125.7226      133.4068      155.8975        0.0000        0.0000        0.0000
        0.0000        0.0000        0.0000        0.0000        0.0000        0.0000        0.0000        0.0000        0.0000        0.0000        0.0000        0.0000        0.0000        0.0000        0.0000        0.0000        0.0000        0.0000        0.0000        0.0000        0.0000        0.0000        0.0000        0.0000        0.0000        0.0000        0.0000        0.0000        0.0000        0.0000        0.0000        0.0000        0.0000        0.0000        0.0000        0.0000        0.0000        0.0000       42.8059       49.8409       44.1350       55.3700       55.1636       53.1352       46.4435       47.1842       49.6839       53.7432       68.7323       64.9705       64.3475       65.7685       59.6552       55.2135       48.1907      152.3752      146.3018       37.4285       30.6153       32.5546       35.0273       37.5504       39.0674       38.2334       35.2863       36.1806       36.2874       37.5264       38.2043       39.9461       39.9549       39.4798        0.0000        0.0000        0.0000        0.0000        0.0000        0.0000        0.0000        0.0000        0.0000        0.0000        0.0000        0.0000        0.0000        0.0000        0.0000        0.0000        0.0000        0.0000        0.0000        0.0000        0.0000        0.0000        0.0000        0.0000        0.0000        0.0000        0.0000        0.0000        0.0000        0.0000        0.0000        0.0000        0.0000        0.0000        0.0000        0.0000        0.0000        0.0000        0.0000        0.0000        0.0000        0.0000        0.0000        0.0000        0.0000        0.0000        0.0000        0.0000        0.0000        0.0000        0.0000        0.0000        0.0000        0.0000        0.0000        0.0000        0.0000        0.0000        0.0000        0.0000        0.0000        0.0000        0.0000        0.0000        0.0000        0.0000        0.0000        0.0000        0.0000        0.0000        0.0000        0.0000        0.0000        0.0000        0.0000        0.0000        0.0000        0.0000        0.0000        0.0000        0.0000        0.0000        0.0000        0.0000        0.0000        0.0000        0.0000        0.0000        0.0000        0.0000        0.0000        0.0000        0.0000        0.0000        0.0000        0.0000        0.0000        0.0000        0.0000        0.0000        0.0000        0.0000        0.0000        0.0000        0.0000        0.0000        0.0000        0.0000        0.0000        0.0000        0.0000        0.0000      189.2669      212.4653      257.6939      277.8474      287.6095      284.6574      279.6618      292.7544      340.6811      319.1518      271.0939      267.1543      286.2938      262.2113      260.6318      242.2325      274.2332      294.6090      223.4084      216.9379      230.7557      222.0561      221.8380      226.1494      225.5503      214.2280      219.7005      243.2717      235.3357      212.7203      218.4676      226.6592      206.3091      195.8878      232.7127      264.7469      233.2682      196.4398      185.9283      187.4130      186.3281      186.0184      184.6776      167.8117      168.9252      160.3822      146.5169      134.4199      132.4665      122.4437      113.0807      108.3334      104.9255      108.2509      109.1242      118.9885      122.3750      118.6469      116.8971      126.5895      145.4788        0.0000        0.0000        0.0000        0.0000
        0.0000        0.0000        0.0000        0.0000        0.0000        0.0000        0.0000        0.0000        0.0000        0.0000        0.0000        0.0000        0.0000        0.0000        0.0000        0.0000        0.0000        0.0000        0.0000        0.0000        0.0000        0.0000        0.0000        0.0000        0.0000        0.0000        0.0000        0.0000        0.0000        0.0000        0.0000        0.0000        0.0000        0.0000        0.0000        0.0000        0.0000       22.6532       26.7267       29.1032       31.7044       38.5130       42.5652       45.7443       47.6315       48.5064       55.8716       57.2161       64.5218       76.7369       62.1382       59.1607       68.2148       57.6145       53.3771       57.8863       71.8203       30.8198       28.4788       32.2830       32.0820       30.2654       34.2098       33.4793       34.4334       33.5023       31.2011       31.2758       32.5727       33.9048       33.8808       27.2995        0.0000        0.0000        0.0000        0.0000        0.0000        0.0000        0.0000        0.0000        0.0000        0.0000        0.0000        0.0000        0.0000        0.0000        0.0000        0.0000        0.0000        0.0000        0.0000        0.0000        0.0000        0.0000        0.0000        0.0000        0.0000        0.0000        0.0000        0.0000        0.0000        0.0000        0.0000        0.0000        0.0000        0.0000        0.0000        0.0000        0.0000        0.0000        0.0000        0.0000        0.0000        0.0000        0.0000        0.0000        0.0000        0.0000        0.0000        0.0000        0.0000        0.0000        0.0000        0.0000        0.0000        0.0000        0.0000        0.0000        0.0000        0.0000        0.0000        0.0000        0.0000        0.0000        0.0000        0.0000        0.0000        0.0000        0.0000        0.0000        0.0000        0.0000        0.0000        0.0000        0.0000        0.0000        0.0000        0.0000        0.0000        0.0000        0.0000        0.0000        0.0000        0.0000        0.0000        0.0000        0.0000        0.0000        0.0000        0.0000        0.0000        0.0000        0.0000        0.0000        0.0000        0.0000        0.0000        0.0000        0.0000        0.0000        0.0000        0.0000        0.0000        0.0000        0.0000        0.0000        0.0000        0.0000        0.0000      152.6299      172.5891      178.9020      188.9854      212.8510        0.0000      266.2343      256.6398      255.1509      273.0945      300.7075      286.3799      296.3909      350.6317      384.3098      339.9309      290.4273      255.5159      297.4704      328.3611      279.5409      229.7280      211.6910      213.7366      221.1687      210.6720      214.8053      225.2560      237.2586      233.4216      233.2833      243.7843      251.1743      200.2028      198.4211      226.8560      228.6035      182.8830      181.6248      226.8878      244.6487      214.3731      169.8322      165.5079      188.3956      182.9832      191.4050      175.9085      148.2869      146.6307      145.2152      135.8570      122.9340      120.1063      116.6832      107.9200       98.3653       92.3274      102.5044      101.2120      118.9921      108.3522      108.3577      121.3360      129.4169      134.6640        0.0000        0.0000        0.0000        0.0000
        0.0000        0.0000        0.0000        0.0000        0.0000        0.0000        0.0000        0.0000        0.0000        0.0000        0.0000        0.0000        0.0000        0.0000        0.0000        0.0000        0.0000        0.0000        0.0000        0.0000        0.0000        0.0000        0.0000        0.0000        0.0000        0.0000        0.0000        0.0000        0.0000        0.0000        0.0000        0.0000        0.0000        0.0000        0.0000        0.0000        0.0000       22.5107       23.0675       32.6035       29.9504       30.8133       37.4928       39.5212       42.5104       44.5819       46.6817       44.1607       41.7911       44.5038       47.8181       49.1221       43.2644       43.3009       42.2619       48.0007       47.3943       31.9792       29.7321       33.4983       33.7391       29.1228       31.6112       32.1394       31.8112       30.7876       25.7751       28.9907       27.5202       29.6055       32.7924       29.4480       30.3270        0.0000        0.0000        0.0000        0.0000        0.0000        0.0000        0.0000        0.0000        0.0000        0.0000        0.0000        0.0000        0.0000        0.0000        0.0000        0.0000        0.0000        0.0000        0.0000        0.0000        0.0000        0.0000        0.0000        0.0000        0.0000        0.0000        0.0000        0.0000        0.0000        0.0000        0.0000        0.0000        0.0000        0.0000        0.0000        0.0000        0.0000        0.0000        0.0000        0.0000        0.0000        0.0000        0.0000        0.0000        0.0000        0.0000        0.0000        0.0000        0.0000        0.0000        0.0000        0.0000        0.0000        0.0000        0.0000        0.0000        0.0000        0.0000        0.0000        0.0000        0.0000        0.0000        0.0000        0.0000        0.0000        0.0000        0.0000        0.0000        0.0000        0.0000        0.0000        0.0000        0.0000        0.0000        0.0000        0.0000        0.0000        0.0000        0.0000        0.0000        0.0000        0.0000        0.0000        0.0000        0.0000        0.0000        0.0000        0.0000        0.0000        0.0000        0.0000        0.0000        0.0000        0.0000        0.0000        0.0000        0.0000        0.0000        0.0000        0.0000        0.0000        0.0000      166.0214      158.2780      142.3429      160.3376      169.8284      186.8138      191.0990      218.6386      256.6503      275.9147      289.7563      250.6945      251.6890      288.8049      314.9096      261.3190      268.9402      334.6962      416.3102      414.4089      260.4083      257.3884      284.9666      292.4574      244.6513      230.6400      207.6896      208.4606      223.7693      203.2587      188.2927      226.5345      225.6594      236.3504      247.5682      219.8558      206.7057      174.5580      169.1591      183.1451      199.7153      180.5364      179.9611      188.7444      211.1298      185.5811      178.7560      163.6486      173.9848      170.2825      179.1178      164.3609      142.9353      131.7743      128.0532      132.3268      129.6417      123.5943      118.7092      112.1647      103.8032       95.4403       95.3854      104.3834      119.4249      124.7683      133.1452      130.0463      120.5884        0.0000        0.0000        0.0000        0.0000        0.0000
        0.0000        0.0000        0.0000        0.0000        0.0000        0.0000        0.0000        0.0000        0.0000        0.0000        0.0000        0.0000        0.0000        0.0000        0.0000        0.0000        0.0000        0.0000        0.0000        0.0000        0.0000        0.0000        0.0000        0.0000        0.0000        0.0000        0.0000        0.0000        0.0000        0.0000        0.0000        0.0000        0.0000        0.0000        0.0000        0.0000       18.1890       18.3121       22.8729       37.2519       28.9893       25.0438       25.7183       39.6686       43.0121       44.4019       46.1614       41.4728       33.6477       35.9127       35.5537       32.7252       34.3971       28.8305       30.8496       42.8731       36.6651       33.6634       31.1044       35.5629       35.3509       35.6861       35.6413       32.5296       31.2203       29.7832       24.2483       23.9262       23.2812       27.0794       27.9762       23.4994        0.0000        0.0000        0.0000        0.0000        0.0000        0.0000        0.0000        0.0000        0.0000        0.0000        0.0000        0.0000        0.0000        0.0000        0.0000        0.0000        0.0000        0.0000        0.0000        0.0000        0.0000        0.0000        0.0000        0.0000        0.0000        0.0000        0.0000        0.0000        0.0000        0.0000        0.0000        0.0000        0.0000        0.0000        0.0000        0.0000        0.0000        0.0000        0.0000        0.0000        0.0000        0.0000        0.0000        0.0000        0.0000        0.0000        0.0000        0.0000        0.0000        0.0000        0.0000        0.0000        0.0000        0.0000        0.0000        0.0000        0.0000        0.0000        0.0000        0.0000        0.0000        0.0000        0.0000        0.0000        0.0000        0.0000        0.0000        0.0000        0.0000        0.0000        0.0000        0.0000        0.0000        0.0000        0.0000        0.0000        0.0000        0.0000        0.0000        0.0000        0.0000        0.0000        0.0000        0.0000        0.0000        0.0000        0.0000        0.0000        0.0000        0.0000        0.0000        0.0000        0.0000        0.0000        0.0000        0.0000        0.0000        0.0000        0.0000        0.0000      156.9766      150.7545      136.2143      151.4552      156.9887      155.6316      169.5480      184.5284      214.1529      203.4819      227.0407      238.9095      292.8146      312.3801      260.2127      254.7262      255.8520      251.1632      281.7026      291.6409      299.0919      354.0207      356.4816      231.2845      247.5223      267.4170      240.6086      215.5540      207.4122      202.6453      201.0484      207.0593      199.1756      184.2779      221.2289      225.9581      214.4059      218.8029      232.0469      222.2439      188.3446      174.1080      171.6177      184.0034      172.7856      169.8929      176.7914      179.3101      178.3455      168.7347      164.9449      170.9025      173.8368      156.1840      140.9532      129.4878      127.2234      126.2954      128.0821      128.9809      129.5236      116.9194      108.2868      104.6101       99.4544       97.1907      101.6749      120.9024      136.4514      180.9202      132.0533      112.8494        0.0000        0.0000        0.0000        0.0000        0.0000
        0.0000        0.0000        0.0000        0.0000        0.0000        0.0000        0.0000        0.0000        0.0000        0.0000        0.0000        0.0000        0.0000        0.0000        0.0000        0.0000        0.0000        0.0000        0.0000        0.0000        0.0000        0.0000        0.0000        0.0000        0.0000        0.0000        0.0000        0.0000        0.0000        0.0000        0.0000        0.0000        0.0000        0.0000        0.0000       26.7364       16.9445       28.5688       36.3497       42.4767       44.6169       38.9107       26.8411       37.1031       43.1653       38.5369       39.7710       31.5730       29.3453       29.5118       30.8293       24.0824       29.2616       29.5723       26.2409       28.7885       29.6241       27.0596       28.9445       32.0191       35.5308       35.6358       34.6029       30.5767       28.7407       28.3079       25.7530       28.5633       27.1600       26.4727       27.6786       20.1656        0.0000        0.0000        0.0000        0.0000        0.0000        0.0000        0.0000        0.0000        0.0000        0.0000        0.0000        0.0000        0.0000        0.0000        0.0000        0.0000        0.0000        0.0000        0.0000        0.0000        0.0000        0.0000        0.0000        0.0000        0.0000        0.0000        0.0000        0.0000        0.0000        0.0000        0.0000        0.0000        0.0000        0.0000        0.0000        0.0000        0.0000        0.0000        0.0000        0.0000        0.0000        0.0000        0.0000        0.0000        0.0000        0.0000        0.0000        0.0000        0.0000        0.0000        0.0000        0.0000        0.0000        0.0000        0.0000        0.0000        0.0000        0.0000        0.0000        0.0000        0.0000        0.0000        0.0000        0.0000        0.0000        0.0000        0.0000        0.0000        0.0000        0.0000        0.0000        0.0000        0.0000        0.0000        0.0000        0.0000        0.0000        0.0000        0.0000        0.0000        0.0000        0.0000        0.0000        0.0000        0.0000        0.0000        0.0000        0.0000        0.0000        0.0000        0.0000        0.0000        0.0000        0.0000        0.0000        0.0000        0.0000        0.0000        0.0000      158.0513      157.3811      155.8105      146.9582      153.0189      135.1656      151.0228      167.1550      168.1810      181.8194      190.6738      227.5307      257.3451      270.0491      250.1886      272.8660      286.6784      246.8288      260.4917      285.4658      261.4072      257.8366      263.1972      282.1803      196.0045      222.9339      217.1915      237.1820      244.6498      242.7417      228.1236      191.2306      216.8272      218.6785      191.5948      207.9260      200.9933      195.5237      206.9844      231.4672      206.2579      187.1328      190.5058      184.7149      171.2720      161.1091      155.1087      161.9501      175.6007      181.6219      154.5845      165.1839      157.1226      187.6968      172.3897      152.0013      127.0033      110.7050      114.9209      106.8753      110.3762      105.5630       96.7750       96.4373      100.5257       99.4502       99.6089      106.5275      136.8311      135.6695      123.1683      116.7597      120.9314        0.0000        0.0000        0.0000        0.0000        0.0000
        0.0000        0.0000        0.0000        0.0000        0.0000        0.0000        0.0000        0.0000        0.0000        0.0000        0.0000        0.0000        0.0000        0.0000        0.0000        0.0000        0.0000        0.0000        0.0000        0.0000        0.0000        0.0000        0.0000        0.0000        0.0000        0.0000        0.0000        0.0000        0.0000        0.0000        0.0000        0.0000        0.0000        0.0000        0.0000       36.0648       19.5868       25.4438       31.5479       42.4342       46.0116       44.9248       43.0455       47.8057       53.3956       54.8283       54.6604       43.3729       34.5046       31.2489       31.5032       47.3348       34.5466       34.6749       31.1387       21.1028       18.5254       21.2876       27.1949       28.6768       28.7625       30.0194       29.7986       31.6969       32.4461       31.0331       30.8577       31.7871       30.8414       28.1652       26.5219       19.9940        0.0000        0.0000        0.0000        0.0000        0.0000        0.0000        0.0000        0.0000        0.0000        0.0000        0.0000        0.0000        0.0000        0.0000        0.0000        0.0000        0.0000        0.0000        0.0000        0.0000        0.0000        0.0000        0.0000        0.0000        0.0000        0.0000        0.0000        0.0000        0.0000        0.0000        0.0000        0.0000        0.0000        0.0000        0.0000        0.0000        0.0000        0.0000        0.0000        0.0000        0.0000        0.0000        0.0000        0.0000        0.0000        0.0000        0.0000        0.0000        0.0000        0.0000        0.0000        0.0000        0.0000        0.0000        0.0000        0.0000        0.0000        0.0000        0.0000        0.0000        0.0000        0.0000        0.0000        0.0000        0.0000        0.0000        0.0000        0.0000        0.0000        0.0000        0.0000        0.0000        0.0000        0.0000        0.0000        0.0000        0.0000        0.0000        0.0000        0.0000        0.0000        0.0000        0.0000        0.0000        0.0000        0.0000        0.0000        0.0000        0.0000        0.0000        0.0000        0.0000        0.0000        0.0000        0.0000        0.0000        0.0000        0.0000      155.2312      152.1588      149.3014      144.3166      142.5777      168.8733      137.4419      138.9842      154.7361      155.9424      198.0474      181.0192      191.4580      219.1765      212.1330      230.7510      251.1941      237.5366      216.6656      219.9855      223.2571      185.8614      222.3578      205.2796      199.2885      222.5072      234.1226      216.6980      209.7484      202.1743      207.8457      185.9069      188.7485      193.5763      222.4317      192.1112      180.3145      148.2812      145.8824      162.7650      184.4326      169.0411      145.4755      169.9325      163.2043      163.7641      159.5735      148.3802      137.3546      159.0521      169.0334      168.6593      151.5981      140.3332      147.4491      172.8948      234.5631      160.7274      117.4486      108.1022       97.0890       86.5830       85.9871       92.2166      100.0470      106.9213      108.3724      104.4596      100.3975       94.2665       93.0032      124.1388      115.8975        0.0000        0.0000        0.0000        0.0000        0.0000        0.0000
        0.0000        0.0000        0.0000        0.0000        0.0000        0.0000        0.0000        0.0000        0.0000        0.0000        0.0000        0.0000        0.0000        0.0000        0.0000        0.0000        0.0000        0.0000        0.0000        0.0000        0.0000        0.0000        0.0000        0.0000        0.0000        0.0000        0.0000        0.0000        0.0000        0.0000        0.0000        0.0000        0.0000        0.0000        0.0000       25.7911       18.6056       21.5389       31.9970       42.0981       44.7636       47.0737       47.9644       59.5010       71.1977       66.7107       62.6822       51.4250       43.2416       41.4990       39.2706       37.8230       45.1294       47.0206       38.7373       23.0825       23.7513       21.9414       26.3289       30.3452       27.9249       26.5649       28.6855       31.7864       31.7933       31.4787       31.2315       34.5757       32.7403       33.6347       28.7291        0.0000        0.0000        0.0000        0.0000        0.0000        0.0000        0.0000        0.0000        0.0000        0.0000        0.0000        0.0000        0.0000        0.0000        0.0000        0.0000        0.0000        0.0000        0.0000        0.0000        0.0000        0.0000        0.0000        0.0000        0.0000        0.0000        0.0000        0.0000        0.0000        0.0000        0.0000        0.0000        0.0000        0.0000        0.0000        0.0000        0.0000        0.0000        0.0000        0.0000        0.0000        0.0000        0.0000        0.0000        0.0000        0.0000        0.0000        0.0000        0.0000        0.0000        0.0000        0.0000        0.0000        0.0000        0.0000        0.0000        0.0000        0.0000        0.0000        0.0000        0.0000        0.0000        0.0000        0.0000        0.0000        0.0000        0.0000        0.0000        0.0000        0.0000        0.0000        0.0000        0.0000        0.0000        0.0000        0.0000        0.0000        0.0000        0.0000        0.0000        0.0000        0.0000        0.0000        0.0000        0.0000        0.0000        0.0000        0.0000        0.0000        0.0000        0.0000        0.0000        0.0000        0.0000      130.1344      133.3360        0.0000      136.8322      135.3490      136.8308      130.7566      132.2023      120.5596      127.3010      149.9766      135.3686      116.8520      138.5073      162.7638      151.4213      158.9350      187.6659      189.5168      202.2734      250.1575      201.0048      182.7349      215.7678      239.3341      184.5370      159.2959      171.0221      176.0092      197.2784      228.2928      203.7269      175.6325      168.7480      156.2241      164.7556      176.7149      202.2330      189.8462      175.5334      178.6188      163.2977      145.4274      141.6107      175.7370      185.9028      173.9621      143.8278      144.4328      137.4818      161.0684      181.4971      173.1899      151.5871      161.3263      209.8600      213.9852      171.9260      142.2372      155.8954      167.2925      201.2846      175.6139      145.7468      121.5358       99.5935       93.1707       85.3808       84.8792       94.1584       93.0111       92.1581       93.9052       87.9876       79.9478      101.8217      110.4306        0.0000        0.0000        0.0000        0.0000        0.0000        0.0000        0.0000
        0.0000        0.0000        0.0000        0.0000        0.0000        0.0000        0.0000        0.0000        0.0000        0.0000        0.0000        0.0000        0.0000        0.0000        0.0000        0.0000        0.0000        0.0000        0.0000        0.0000        0.0000        0.0000        0.0000        0.0000        0.0000        0.0000        0.0000        0.0000        0.0000       60.4923       75.5769       61.8724       53.0818       68.1498       40.7668       27.8986       23.8514       21.8268       27.9204       39.1133       44.2237       47.9930       54.4858       69.1537       67.5500       63.6055       62.5413       57.1992       53.0120       52.1904       52.5911       45.0236       39.0702       45.7564       50.5079       32.5770       28.5572       24.0705       28.9837       29.8926       30.0464       27.9854       32.8499       37.0406       32.7854       32.7972       30.2788       34.1197       32.7427       31.3905       30.8968       22.1024       21.8675        0.0000        0.0000        0.0000        0.0000        0.0000        0.0000        0.0000        0.0000        0.0000        0.0000        0.0000        0.0000        0.0000        0.0000        0.0000        0.0000        0.0000        0.0000        0.0000        0.0000        0.0000        0.0000        0.0000        0.0000        0.0000        0.0000        0.0000        0.0000        0.0000        0.0000        0.0000        0.0000        0.0000        0.0000        0.0000        0.0000        0.0000        0.0000        0.0000        0.0000        0.0000        0.0000        0.0000        0.0000        0.0000        0.0000        0.0000        0.0000        0.0000        0.0000        0.0000        0.0000        0.0000        0.0000        0.0000        0.0000        0.0000        0.0000        0.0000        0.0000        0.0000        0.0000        0.0000        0.0000        0.0000        0.0000        0.0000        0.0000        0.0000        0.0000        0.0000        0.0000        0.0000        0.0000        0.0000        0.0000        0.0000        0.0000        0.0000        0.0000        0.0000        0.0000        0.0000        0.0000        0.0000        0.0000        0.0000        0.0000        0.0000        0.0000        0.0000      131.4494      127.3555      121.9890      131.6837      137.0379      138.6223      131.7437      129.2351      124.6117      117.5511      121.7984      125.7969      142.3066      142.9333      152.5500      154.1331      163.1630      173.4309      202.8546      257.6327      270.6617      221.0379      179.6221      168.2993      200.6471      201.4946      148.0512      135.9802      167.3632      159.5479      142.6848      173.1173      157.9080      138.3559      137.7780      159.4028      147.3635      143.1431      149.3637      173.0894      170.0001      157.2901      148.0721      132.3274      131.0439      151.3629      176.6983      148.1009      146.9324      139.7672      149.1423      145.8560      165.0431      173.2622      192.4968      161.6253      182.5884      198.6540      154.8718      143.8449      149.0397      175.9228      164.5538      158.0246      128.0175      125.6287      117.2827      104.8485       91.3142       93.7413       95.1731       90.3413      105.1822       97.8980       76.8779       79.7419       90.2551        0.0000        0.0000        0.0000        0.0000        0.0000        0.0000        0.0000        0.0000
        0.0000        0.0000        0.0000        0.0000        0.0000        0.0000        0.0000        0.0000        0.0000        0.0000        0.0000        0.0000        0.0000        0.0000        0.0000        0.0000        0.0000        0.0000        0.0000        0.0000        0.0000        0.0000        0.0000        0.0000        0.0000        0.0000       77.6414       97.1141      100.1921       82.4707       90.0990       54.5115       42.3370       38.5825       44.7740       25.1668       14.4890       24.8244       24.5536       32.7525       37.0953       41.0978       39.6394       46.0367       49.9854       50.3722       51.6128       47.6007       48.7145       46.1795       48.5136       43.9463       41.4780       48.3812       49.4497       35.1762       29.3390       32.5311       32.5275       33.0724       27.4791       29.8227       35.1599       43.1755       39.6881       38.1975       34.2310       34.1143       32.9880       31.9630       32.4253       28.4972       29.7080       26.4377       25.3738       24.4197       25.2571       27.1886       23.8560       17.3157       18.2285       18.2169        0.0000        0.0000        0.0000        0.0000        0.0000        0.0000        0.0000        0.0000        0.0000        0.0000        0.0000        0.0000        0.0000        0.0000        0.0000        0.0000        0.0000        0.0000        0.0000        0.0000        0.0000        0.0000        0.0000        0.0000        0.0000        0.0000        0.0000        0.0000        0.0000        0.0000        0.0000        0.0000        0.0000        0.0000        0.0000        0.0000        0.0000        0.0000        0.0000        0.0000        0.0000        0.0000        0.0000        0.0000        0.0000        0.0000        0.0000        0.0000        0.0000        0.0000        0.0000        0.0000        0.0000        0.0000        0.0000        0.0000        0.0000        0.0000        0.0000        0.0000        0.0000        0.0000        0.0000        0.0000        0.0000        0.0000        0.0000        0.0000        0.0000        0.0000        0.0000      107.7397      108.6752       92.6108       96.7875      110.2312        0.0000        0.0000        0.0000        0.0000      112.1544      121.4385      126.2848      114.0534      107.8057      119.6395      133.9781      138.5308      131.1372      125.7847      126.4453      125.9511      130.2089      127.1614      135.3157      149.2374      151.8066      175.0110      165.8340      157.8539      161.0759      196.0334      220.5226      176.9964      147.9745      142.5595      184.2150      188.7514      149.7447      141.3159      148.5792      179.3198      136.0512      173.8256      138.0554      120.7168      126.1322      152.7892      149.7612      153.7932      152.9418      165.7148      190.1284      163.5947      157.0719      126.3072      137.5582      146.2057      149.2914      138.4697      127.6920      134.7111      143.3731      161.5013      154.9010      169.0404      189.8686      165.9480      187.6314      196.1964      165.0191      158.6467      147.6138      166.4974      152.6536      150.7729      155.8294      133.9500      125.1418      107.2879       94.5695       90.9195       97.3371      105.7440      104.3773      110.6892       90.0065       93.3841       88.8173        0.0000        0.0000        0.0000        0.0000        0.0000        0.0000        0.0000        0.0000
        0.0000        0.0000        0.0000        0.0000        0.0000        0.0000        0.0000        0.0000        0.0000        0.0000        0.0000        0.0000        0.0000        0.0000        0.0000        0.0000        0.0000        0.0000        0.0000        0.0000        0.0000        0.0000        0.0000        0.0000        0.0000       73.1617       76.7730       73.4274       55.9032       47.5189       41.5470       36.9711       33.7409       31.8814       31.8689       19.6679       15.1176       24.6486       89.2857       66.7817       23.7188       19.5852       24.2379       33.8784       41.8030       47.2406       47.1647       41.4675       44.6087       42.8378       40.5366       37.5265       39.7407       43.7268       37.1946       28.9722       26.7477       27.9739       40.4510       44.0433       37.5493       34.0394       34.4482       37.1982       37.7573       37.8558       37.5077       33.4756       30.4740       27.6474       26.1559       24.4082       24.2259       23.0920       24.5930       24.5902       21.3505       21.5739       19.1070       13.1803       15.0515        9.8425       10.9713       14.8913        0.0000        0.0000        0.0000        0.0000        0.0000        0.0000        0.0000        0.0000        0.0000        0.0000        0.0000        0.0000        0.0000        0.0000        0.0000        0.0000        0.0000        0.0000        0.0000        0.0000        0.0000        0.0000        0.0000        0.0000        0.0000        0.0000        0.0000        0.0000        0.0000        0.0000        0.0000        0.0000        0.0000        0.0000        0.0000        0.0000        0.0000        0.0000        0.0000        0.0000        0.0000        0.0000        0.0000        0.0000        0.0000        0.0000        0.0000        0.0000        0.0000        0.0000        0.0000        0.0000        0.0000        0.0000        0.0000        0.0000        0.0000        0.0000        0.0000        0.0000        0.0000        0.0000        0.0000        0.0000        0.0000        0.0000        0.0000        0.0000       72.5176       82.6249       75.0203       73.7907       84.1788       91.0666       87.3524      107.9396      119.7670      103.6496       99.4127      113.8839      123.1444      114.3434      109.1850      125.4845      135.4221      133.5687      123.1937      124.4638      132.1048      137.9319      138.0195      126.7622      140.3753      139.3423      145.7315      166.8218      161.6050      153.6793      155.3501      173.4859      177.9528      174.8694      164.1814      144.1216      169.4320      185.2490      162.5343      184.0712      178.8396      161.4039      146.4893      129.7949      118.6168      117.4968      129.8214      144.5365      149.1854      151.6654      145.5172      146.4102      146.1729      142.0593      124.7447      127.1470      132.9806      150.4007      142.3340      136.6899      129.4023      132.8958      161.1839      204.8682      164.3031      171.4835      166.3451      163.1986      173.1693      186.8310      185.2679      170.7676      163.9574      168.7139      151.6134      151.8121      155.8369      150.6516      131.3712      122.0702      110.9502      103.6622        0.0000        0.0000      123.3480       98.7668      100.2638       70.8813        0.0000        0.0000        0.0000        0.0000        0.0000        0.0000        0.0000        0.0000        0.0000
        0.0000        0.0000        0.0000        0.0000        0.0000        0.0000        0.0000        0.0000        0.0000        0.0000        0.0000        0.0000        0.0000        0.0000        0.0000        0.0000        0.0000        0.0000        0.0000        0.0000        0.0000        0.0000        0.0000        0.0000        0.0000        0.0000       66.0866       86.5116       67.6484       75.3474       40.9009      176.1296       98.1650       30.7221       26.7908       31.3175       20.2293       12.5913       10.6032       19.7117       16.4519       22.4924       23.1977       31.4150       36.1635       39.9276       42.6163       43.1959       41.1969       38.5578       36.9893       29.9641       32.5979       32.4648       31.3045       28.2578       25.2718       31.2703       35.5550       35.5877       39.5863       41.5912       39.4278       33.5657       34.0596       33.2702       28.7325       29.5158       28.5589       26.3060       22.7498       18.6592       20.3601       21.0542       21.4289       21.5059       25.4845       20.8462       19.5159       13.8206       10.4924        9.2617       11.0868       17.0251       16.6506       22.8450        0.0000        0.0000        0.0000        0.0000        0.0000        0.0000        0.0000        0.0000        0.0000        0.0000        0.0000        0.0000        0.0000        0.0000        0.0000        0.0000        0.0000        0.0000        0.0000        0.0000        0.0000        0.0000        0.0000        0.0000        0.0000        0.0000        0.0000        0.0000        0.0000        0.0000        0.0000        0.0000        0.0000        0.0000        0.0000        0.0000        0.0000        0.0000        0.0000        0.0000        0.0000        0.0000        0.0000        0.0000        0.0000        0.0000        0.0000        0.0000        0.0000        0.0000        0.0000        0.0000        0.0000        0.0000        0.0000        0.0000        0.0000        0.0000        0.0000        0.0000        0.0000        0.0000        0.0000        0.0000        0.0000        0.0000       55.1260       57.6416       61.2743       66.6711       78.5455       75.4716       83.4770       96.7694       97.4882       93.6754       85.8305       91.6676      115.3146      112.1368      124.7567      143.2489      144.9033      141.5374      129.8454      133.6254      141.5912      160.0290      144.4933      136.8428      142.0189      143.2519      133.2025      135.3995      145.9603      142.1382      140.0423      159.0188      147.6857      154.8544      150.3949      143.8214      179.5515      167.2211      145.6423      153.6384      155.0560      138.4599      124.6291      114.9420      106.6552      112.1402      121.5231      139.4392      147.2043      149.5876      132.8895      137.6011      135.6966      119.8879      131.5607      135.6014      135.7944      137.4433      143.0624      154.8369      173.3511      138.7086      192.5936      197.1473      172.0470      152.0751      166.1649      169.4423      182.6124      195.6984      173.3198      156.1628      139.7179      134.9278      142.7954      146.3342      133.8663      145.5911      141.2894      137.3970      122.5568        0.0000        0.0000        0.0000        0.0000        0.0000        0.0000        0.0000        0.0000        0.0000        0.0000        0.0000        0.0000        0.0000        0.0000        0.0000        0.0000
        0.0000        0.0000        0.0000        0.0000        0.0000        0.0000        0.0000        0.0000        0.0000        0.0000        0.0000        0.0000        0.0000        0.0000        0.0000        0.0000        0.0000        0.0000        0.0000        0.0000        0.0000        0.0000        0.0000        0.0000        0.0000        0.0000        0.0000       39.4624       37.4816       34.9391       26.5754       32.0966       26.3627       30.1636       30.2274       26.6880       23.8002       18.5362       16.6068       20.3390       31.6918       25.8801       27.6037       34.1541       36.0103       48.2787       46.5807       44.3732       44.4662       42.4081       36.9343       30.3904       26.5277       28.0254       27.4649       30.2161       25.7123       33.3082       29.5972       29.6714       32.4852       32.8938       34.9845       32.4855       29.7395       31.2997       30.4561       27.5942       27.7096       27.5949       24.8507       19.1821       21.1521       22.3175       25.1215       21.2173       20.6385       21.1249       27.9931       19.6808       15.6464       12.8920       13.8478       16.7102       17.5411       15.0176       15.0576       15.8375       15.3392       14.8901        0.0000        0.0000        0.0000        0.0000        0.0000        0.0000        0.0000        0.0000        0.0000        0.0000        0.0000        0.0000        0.0000        0.0000        0.0000        0.0000        0.0000        0.0000        0.0000        0.0000        0.0000        0.0000        0.0000        0.0000        0.0000        0.0000        0.0000        0.0000        0.0000        0.0000        0.0000        0.0000        0.0000        0.0000        0.0000        0.0000        0.0000        0.0000        0.0000        0.0000        0.0000        0.0000        0.0000        0.0000        0.0000        0.0000        0.0000        0.0000        0.0000        0.0000        0.0000        0.0000        0.0000        0.0000        0.0000        0.0000        0.0000        0.0000        0.0000        0.0000        0.0000       57.5520       59.0286       57.1041       54.6963       50.6844       59.6051       78.3304       92.8885       96.1067      100.9061       97.9287       98.6279      105.3930      118.9828      110.7505      119.9274      145.4587      149.2483      138.3322      135.8073      141.1443      151.7422      164.4672      150.8166      131.4320      125.7853      141.8231      139.6692      125.6952      129.1574      128.5070      137.1295      144.3674      135.7989      147.3107      158.2233      145.3288      162.3214      154.2639      138.6233      135.8946      125.2400      124.6325      122.3381      128.7896      115.3358      113.7459      127.1010      141.0934      133.9991      132.1601      129.9870      129.0356      114.0891      111.2902      123.7483      149.7911      160.4642      162.2780      167.2876      187.9633      209.7493      146.5035      149.7194      189.7774      194.4292      205.1117      194.7653      176.7504      176.2872      186.3979      151.4499      129.7296      143.3370      130.7369      125.8449      131.7187      133.8439      163.0589      151.2873      134.7872      127.8024        0.0000        0.0000        0.0000        0.0000        0.0000        0.0000        0.0000        0.0000        0.0000        0.0000        0.0000        0.0000        0.0000        0.0000        0.0000        0.0000
        0.0000        0.0000        0.0000        0.0000        0.0000        0.0000        0.0000        0.0000        0.0000        0.0000        0.0000        0.0000        0.0000        0.0000        0.0000        0.0000        0.0000        0.0000        0.0000        0.0000        0.0000        0.0000        0.0000        0.0000        0.0000        0.0000        0.0000       23.8625       28.0639       25.9218       24.2343       22.9886       21.1917       25.1879       29.5565       32.3525       29.5997       34.0414       40.7575       53.4024      105.5154       85.8389       92.6662       81.9721       61.7301       69.2758       62.4582       59.1845       59.5149       59.2813       56.3334       45.4411       35.8620       34.3381       34.1100       33.6679       29.8219       28.9794       27.2372       28.8654       29.7326       33.6299       32.5824       36.3696       35.4420       27.7502       28.5905       31.7615       24.1539       24.3524       22.3849       19.0639       24.4716       28.8206       23.9515       19.4613       27.6330       30.7439       33.9356       32.1596       23.7607       21.0764       20.9342       28.2505       19.3342       17.7025       17.8142       15.6831       15.3864       15.7283        0.0000        0.0000        0.0000        0.0000        0.0000        0.0000        0.0000        0.0000        0.0000        0.0000        0.0000        0.0000        0.0000        0.0000        0.0000        0.0000        0.0000        0.0000        0.0000        0.0000        0.0000        0.0000        0.0000        0.0000        0.0000        0.0000        0.0000        0.0000        0.0000        0.0000        0.0000        0.0000        0.0000        0.0000        0.0000        0.0000        0.0000        0.0000        0.0000        0.0000        0.0000        0.0000        0.0000        0.0000        0.0000        0.0000        0.0000        0.0000        0.0000        0.0000        0.0000        0.0000        0.0000        0.0000        0.0000        0.0000        0.0000        0.0000        0.0000        0.0000        0.0000        0.0000       52.6053       52.5169       50.6001       47.2209       61.7965       81.6735       67.1491       74.6493       87.1468       82.8089       91.4596       92.6317       98.6419      106.3992      131.1851      159.4801      157.8832      140.6870      148.6182      163.5759      153.4184      170.2156      177.9493      158.9812      132.4870      123.9516      126.4892      113.7991      115.9038      111.2261      116.9279      134.1238      137.3580      150.3280      151.7658      149.8816      145.3463      146.5912      141.7212      137.5530      131.1708      127.5260      126.5908      122.1446      131.0291      123.7779      139.3661      133.4893      122.3683      122.3661      126.2720      130.4510      120.5215      114.7393      126.5318      151.9650      175.8285      189.0470      193.1952      181.9129      175.6669      156.8895      161.9198      189.6045      199.2897      225.9163      216.9596      179.8444      173.5883      183.4544      154.4300      156.2367      182.3843      155.1348      135.5864      130.8040      129.1817      146.2710      144.4227      128.9756      129.5688        0.0000        0.0000        0.0000        0.0000        0.0000        0.0000        0.0000        0.0000        0.0000        0.0000        0.0000        0.0000        0.0000        0.0000        0.0000        0.0000
        0.0000        0.0000        0.0000        0.0000        0.0000        0.0000        0.0000        0.0000        0.0000        0.0000        0.0000        0.0000        0.0000        0.0000        0.0000        0.0000        0.0000        0.0000        0.0000        0.0000        0.0000        0.0000        0.0000        0.0000        0.0000        0.0000        0.0000        0.0000       23.7674       23.7175       25.9755       32.9664       33.2388       32.7281       34.8661       37.9377       35.8061       37.7522       42.7423       53.3372       71.3142      151.3146      140.3159       95.5667       85.0446       89.2588       81.6606       79.2388       70.3319       68.3900       64.3207       57.2487       54.1720       47.3105       51.8087       43.3155       33.8127       30.1999       28.2937       31.7729       55.2052       39.9005       34.8879       37.3312       37.6237       31.8304       26.7386       24.6027       20.2366       22.9482       31.3780       34.2845       33.7194       25.8968       27.0676       32.7078       29.5809       34.7834       40.9044       40.5380       36.1157       35.1685       32.7268       32.5316       24.1179       19.8599       15.9670       19.3218       17.7518       14.4525       14.8732        0.0000        0.0000        0.0000        0.0000        0.0000        0.0000        0.0000        0.0000        0.0000        0.0000        0.0000        0.0000        0.0000        0.0000        0.0000        0.0000        0.0000        0.0000        0.0000        0.0000        0.0000        0.0000        0.0000        0.0000        0.0000        0.0000        0.0000        0.0000        0.0000        0.0000        0.0000        0.0000        0.0000        0.0000        0.0000        0.0000        0.0000        0.0000        0.0000        0.0000        0.0000        0.0000        0.0000        0.0000        0.0000        0.0000        0.0000        0.0000        0.0000        0.0000        0.0000        0.0000        0.0000        0.0000        0.0000        0.0000        0.0000        0.0000        0.0000        0.0000        0.0000        0.0000       46.1797       49.1010       45.7163       54.9789       61.4707       53.8940       68.2679       72.7196       73.2895       83.5075       84.3277       88.6528      102.9887      101.2748      123.7258      144.2309      141.1280      144.6442      162.9397      158.7929      148.9514      162.5487      154.2137      150.4431      128.4004      125.6486      118.0877      119.2437      112.1403      113.7855      143.6227      153.0114      153.8181      150.3375      151.6224      145.0852      133.8557      129.4536      133.1093      136.8994      132.8498      130.8158      170.0607      156.4713      146.9414      136.6655      126.4691      140.9932      127.1536      135.3846      118.8798      119.0456      124.4683      134.6253      147.8574      165.4748      195.2708      230.0284      207.4919      168.9161      159.7172      164.1086      171.6551      173.7919      190.7804      183.3541      169.1460      164.4583      155.3185      142.0507      151.0788      176.4194      153.9617      165.5203      141.7878      129.2105      128.9899      122.4064      123.5480      127.1978        0.0000        0.0000        0.0000        0.0000        0.0000        0.0000        0.0000        0.0000        0.0000        0.0000        0.0000        0.0000        0.0000        0.0000        0.0000        0.0000
        0.0000        0.0000        0.0000        0.0000        0.0000        0.0000        0.0000        0.0000        0.0000        0.0000        0.0000        0.0000        0.0000        0.0000        0.0000        0.0000        0.0000        0.0000        0.0000        0.0000        0.0000        0.0000        0.0000        0.0000        0.0000        0.0000        0.0000        0.0000       28.8472       28.8000       32.0077       42.0201       54.3035       47.5109       40.2297       37.6147       38.1326       41.9941       48.4100       52.5504       53.7384       63.8890       66.5085       77.6150       80.6582       88.2677      123.3388      136.6878      105.0819       61.1782       71.3361       80.8711       76.1276       72.8179       72.3529       56.3899       42.7030       37.7249       37.5657       32.2192       40.9628       39.3078       42.3564       51.5499       61.7256       55.9764       45.4182       38.3474       31.5343       31.3837       29.2803       34.4217       29.1039       28.3486       24.7275       26.4836       27.7283       48.0679       63.0814       36.0671       37.5642       30.6687       34.1030       39.2320       28.8926       20.0893       15.5084       18.2311       19.2336       14.3398       16.1228        0.0000        0.0000        0.0000        0.0000        0.0000        0.0000        0.0000        0.0000        0.0000        0.0000        0.0000        0.0000        0.0000        0.0000        0.0000        0.0000        0.0000        0.0000        0.0000        0.0000        0.0000        0.0000        0.0000        0.0000        0.0000        0.0000        0.0000        0.0000        0.0000        0.0000        0.0000        0.0000        0.0000        0.0000        0.0000        0.0000        0.0000        0.0000        0.0000        0.0000        0.0000        0.0000        0.0000        0.0000        0.0000        0.0000        0.0000        0.0000        0.0000        0.0000        0.0000        0.0000        0.0000        0.0000        0.0000        0.0000        0.0000        0.0000        0.0000        0.0000       55.2257       51.7114       49.2566       55.8085       47.8088       53.1833       61.5059       78.4801       92.0237       92.7959       76.8200       85.3717       96.2648       93.5369      108.1896      128.8521      125.9872      130.3642      140.3370      149.3420      178.3085      149.0908      135.0826      133.7902      149.8954      151.1446      128.7868      123.1052      116.9237      102.0148      113.7283      106.9727      142.2291      135.3273      132.9961      131.5884      113.7565      118.4493      110.0534      115.8274      138.9762      145.6357      144.5729      140.7081      150.8049      154.6655      150.5382      140.5435      152.0892      144.1481      128.8180      127.6154      116.5124      119.9689      126.4069      135.2613      151.6529      160.5153      172.5206      183.9324      231.1859      173.4365      166.6305      152.7799      158.4468      184.4397      170.5907      156.0809      141.7014      151.5046      146.6998      136.4060      138.3123      137.4105      145.7385      140.8624      144.3988      148.2675      129.3800      122.7408      132.7359      132.9343        0.0000        0.0000        0.0000        0.0000        0.0000        0.0000        0.0000        0.0000        0.0000        0.0000        0.0000        0.0000        0.0000        0.0000        0.0000        0.0000
        0.0000        0.0000        0.0000        0.0000        0.0000        0.0000        0.0000        0.0000        0.0000        0.0000        0.0000        0.0000        0.0000        0.0000        0.0000        0.0000        0.0000        0.0000        0.0000        0.0000        0.0000        0.0000        0.0000        0.0000        0.0000        0.0000        0.0000        0.0000       47.2324       54.3016       60.2478       65.2471       72.4987       60.6103       48.3087       42.7540       42.3954       47.0486       50.5214       55.2785       59.5998       77.2346       71.4445       67.3803       71.9638       79.0538      105.8831      109.8705       95.7335       71.9673       65.1983       95.5968       65.9081       64.5265       65.2415       62.5102       61.3645       50.8132       43.3643       28.8219       27.4070       32.1837       37.3176       51.6476       70.5150       70.3459       66.4549       47.4890       33.2912       27.3613       26.0326       27.7043       27.9773       16.7329       14.7586       21.5140       20.8541       23.1359       32.4021       35.9217       40.4781       32.0427       36.0270       36.8029       25.9058       17.0287       14.6732       16.9722       18.2604       15.6132       20.5636       25.3827        0.0000        0.0000        0.0000        0.0000        0.0000        0.0000        0.0000        0.0000        0.0000        0.0000        0.0000        0.0000        0.0000        0.0000        0.0000        0.0000        0.0000        0.0000        0.0000        0.0000        0.0000        0.0000        0.0000        0.0000        0.0000        0.0000        0.0000        0.0000        0.0000        0.0000        0.0000        0.0000        0.0000        0.0000        0.0000        0.0000        0.0000        0.0000        0.0000        0.0000        0.0000        0.0000        0.0000        0.0000        0.0000        0.0000        0.0000        0.0000        0.0000        0.0000        0.0000        0.0000        0.0000        0.0000        0.0000        0.0000        0.0000        0.0000       61.5630       62.3559       60.5104       58.4043       65.2379       60.3691       48.8718       51.4826       73.5552       83.5945       87.1161       86.1172       90.2593       99.5354      104.6719      108.1390      111.8051      117.9375      121.6137      132.8193      133.1947      130.8343      149.4276      161.7968      123.1824      150.5046      155.3109      140.4853      122.7855      106.7369      107.1839       94.6890       94.0614      119.0020      119.1092      122.7592      135.2880      115.2327      109.8348      111.9851      121.7908      137.6720      158.2677      165.0643      154.4468      141.3458      135.3231      146.1860      134.3900      139.7229      155.3663      140.2074      142.2642      139.1672      132.4729      131.0273      132.4500      150.1709      156.1694      169.5376      176.0060      193.9898      172.4164      163.9161      152.9897      178.5159      190.8225      181.6861      165.9276      144.1795      147.3784      142.4222      139.5095      144.9532      131.2378      127.7247      131.7295      131.9597      137.1302      128.7670      131.1703      138.6755      136.4931      118.8968        0.0000        0.0000        0.0000        0.0000        0.0000        0.0000        0.0000        0.0000        0.0000        0.0000        0.0000        0.0000        0.0000        0.0000        0.0000
        0.0000        0.0000        0.0000        0.0000        0.0000        0.0000        0.0000        0.0000        0.0000        0.0000        0.0000        0.0000        0.0000        0.0000        0.0000        0.0000        0.0000        0.0000        0.0000        0.0000        0.0000        0.0000        0.0000        0.0000        0.0000        0.0000        0.0000       46.0364       62.4850       66.6592       59.7774       56.7081       56.2162       52.1767       47.6966       49.2832       52.2504       53.3699       53.3961       64.7045       73.0179       89.9455       80.8747       65.8778       69.5645       67.1153       64.6479       66.6526       80.2496       69.4145       55.6581       60.9666       70.9270       71.1237       93.1869       69.9463       63.2892       47.1302       30.4687       25.0092       31.9185       30.9614       29.9221       33.6592       36.5985       33.5427       26.9155       23.9978       19.6657       18.0261       16.9285       25.0459       15.3344       12.1300       12.5149       16.1785       17.3604       14.1265       22.0509       28.0112       25.0020       27.8170       35.8905       36.3964       71.6637       20.6883       17.8116       16.6842       21.9617       30.4497       34.3821       30.8488       29.3369        0.0000        0.0000        0.0000        0.0000        0.0000        0.0000        0.0000        0.0000        0.0000        0.0000        0.0000        0.0000        0.0000        0.0000        0.0000        0.0000        0.0000        0.0000        0.0000        0.0000        0.0000        0.0000        0.0000        0.0000        0.0000        0.0000        0.0000        0.0000        0.0000        0.0000        0.0000        0.0000        0.0000        0.0000        0.0000        0.0000        0.0000        0.0000        0.0000        0.0000        0.0000        0.0000        0.0000        0.0000        0.0000        0.0000        0.0000        0.0000        0.0000        0.0000        0.0000        0.0000        0.0000        0.0000        0.0000        0.0000       74.0727       65.7511       55.6136       58.2389       68.8103       76.9004       71.6597       56.5160       72.4623       75.8837       79.7546       93.2944       99.5952      100.0316      102.8131      109.8320      101.8186       95.5182      147.1078      123.0055      120.6294      129.5534      117.6279      115.1905      137.4126      113.3845      153.8093      167.4780      154.3002      126.1205      106.7626       96.5594       92.6915       94.4731      115.4437      116.4845      107.0537      113.7114       90.6091       96.4766      112.0083      121.9199      152.2492      197.0020      177.6913      166.6585      135.0652      112.5264      104.6614      115.6593      122.6466      131.2037      133.9232      142.1532      160.7121      138.4701      140.1936      148.7039      165.4552      167.4339      173.8510      187.0162      178.3265      177.5836      185.8358      169.3576      189.1324      214.5587      208.4475      192.7261      171.3212      155.1136      152.7349      152.0147      154.6882      144.8106      130.4768      127.9097      140.8254      142.8615      138.5109      146.9508      140.8747      130.2275        0.0000        0.0000        0.0000        0.0000        0.0000        0.0000        0.0000        0.0000        0.0000        0.0000        0.0000        0.0000        0.0000        0.0000        0.0000        0.0000
        0.0000        0.0000        0.0000        0.0000        0.0000        0.0000        0.0000        0.0000        0.0000        0.0000        0.0000        0.0000        0.0000        0.0000        0.0000        0.0000        0.0000        0.0000        0.0000        0.0000        0.0000        0.0000        0.0000        0.0000        0.0000        0.0000        0.0000       34.6590       36.7945       38.0036       43.5033       48.5875       56.1613       60.7230       55.2418       51.8825       75.8417       61.4930       63.6840       73.7492       70.1549       66.7708       67.7009       64.9240       63.3252       61.6449       61.3543       67.9497       67.6748       67.9948       60.1226       62.4352       63.5500       64.5005       64.6933       59.8145       54.8660       41.0777       34.0762       29.7938       28.5101       28.1828       31.6241       33.3595       30.9660       20.7967       18.8947       14.6227       11.6167       12.2641       12.2603       10.0378        7.2437        8.8188       11.2983       11.8626       11.3844        9.8143       12.7392       15.0709       17.5910       12.9239       14.9046       27.0943       27.9262       22.5962       20.0970       27.1208       28.6476       31.8452       35.4298       28.7326       30.9100       30.9717       27.7695       30.1027       29.3559       30.9935       40.1518       30.6956       28.9703        0.0000        0.0000        0.0000        0.0000        0.0000        0.0000       37.3756       28.8119       25.5719       29.5970        0.0000        0.0000        0.0000        0.0000        0.0000        0.0000        0.0000        0.0000        0.0000        0.0000        0.0000        0.0000        0.0000        0.0000        0.0000        0.0000        0.0000        0.0000        0.0000        0.0000        0.0000        0.0000        0.0000        0.0000        0.0000        0.0000        0.0000        0.0000        0.0000        0.0000        0.0000        0.0000        0.0000        0.0000        0.0000        0.0000       67.1717       86.4995       85.5864       65.1660       60.6968       61.2928       65.9028       77.1513       96.6371      100.8177      104.5270      114.4454      102.4336      122.4632      123.8298      122.2251       99.7358      108.1649      101.2040       99.9577      130.8521      110.2757      118.1577      130.8193      106.5148      112.2781      108.1656      121.6062      132.5676      135.2046      133.5989      120.1858       94.8699       89.0704       86.2086       83.3294       89.4771       89.4396       80.5592       81.6218       89.5775       94.5914      105.1371      112.5701      129.0585      150.9062      139.5191      124.9302      124.8964      129.7892      114.9762      117.5136      123.7926      128.0891      141.9234      165.4439      182.1400      159.8109      159.1908      174.2713      186.9991      193.4578      208.7168      200.1486      197.8494      189.6563      190.6725      184.9536      199.3601      199.8314      202.4827      207.0275      198.5810      190.3376      180.0069      180.9142      178.2225      171.6441      171.2187      150.6413      154.0415      158.9054      155.9435      158.4152      145.3853      129.5577        0.0000        0.0000        0.0000        0.0000        0.0000        0.0000        0.0000        0.0000        0.0000        0.0000        0.0000        0.0000        0.0000        0.0000        0.0000        0.0000
        0.0000        0.0000        0.0000        0.0000        0.0000        0.0000        0.0000        0.0000        0.0000        0.0000        0.0000        0.0000        0.0000        0.0000        0.0000        0.0000        0.0000        0.0000        0.0000        0.0000        0.0000        0.0000        0.0000        0.0000        0.0000        0.0000       47.0235       37.5120       36.3071       37.2603       40.2935       48.2111       56.3345       64.0839       60.3121       59.8443       61.0251       77.4816       95.9730      102.6432       79.3237       74.5696       75.8519       66.5556       60.6110       61.4084       60.8836       88.7291       96.5824       68.3619       58.8795       59.1935       61.3986       61.5897       63.1146       63.0078       57.0073       44.2115       38.1567       35.4722       33.0109       31.1365       29.3703       30.8449       26.4165       19.7385       13.2329       10.5289       11.5808        9.2836        8.0358       11.5250       13.5465       11.0820        8.9382        9.0216       10.2247       15.0797       15.5709       12.6182       19.2782       15.8633       11.8869       18.0469       19.1951       18.5109       20.5866       30.2090       30.0768       38.8125       37.4225       29.2775       27.3167       29.8148       24.7621       20.3278       19.0196       15.8086       22.1805       16.3810       15.5312       19.2456       23.7423       26.9399       29.1164       48.0712       45.6577       25.2298       25.0516       25.3992       32.1753       29.4680       32.9025       36.8139       39.9379        0.0000        0.0000        0.0000        0.0000        0.0000        0.0000        0.0000        0.0000        0.0000        0.0000        0.0000        0.0000        0.0000        0.0000        0.0000        0.0000        0.0000        0.0000        0.0000        0.0000        0.0000       36.0549       42.4362       41.6491       43.3055       43.9232       48.2733       53.0954       56.2037       59.5573       61.6923       66.6842       58.8324       58.2435       72.9673       74.4607       70.9576       68.9906       71.8043       96.6893      113.8127      125.5041      145.2233      147.9319      132.6947      116.9294      115.5600      111.2000      115.6070      125.1073      109.7222      101.9808      114.9223      118.3039      122.2207      138.3526      137.8972      134.5714      134.1263      141.7948      125.9753      118.0594      116.7622      119.2831      105.1231      104.1883      102.7283       91.3800       83.3424       87.2785       93.9168      115.9546      122.6669      106.0059      103.4857      109.5672      112.8466      114.9679      111.7285      120.6106      128.4645      123.3953      121.0991      128.2219      123.7702      121.1757      151.7903      181.3524      177.5251      179.4085      187.3268      187.9111      190.3089      206.2272      214.6432      205.8294      209.2857      216.1784      214.5357      217.3948      211.2491      208.8050      212.9739      209.3936      187.5087      187.2244      188.9768      187.4541      203.4826      197.6998      175.6489      163.6050      179.0820      172.6624      166.9570      162.7416        0.0000        0.0000        0.0000        0.0000        0.0000        0.0000        0.0000        0.0000        0.0000        0.0000        0.0000        0.0000        0.0000        0.0000        0.0000        0.0000        0.0000        0.0000
        0.0000        0.0000        0.0000        0.0000        0.0000        0.0000        0.0000        0.0000        0.0000        0.0000        0.0000        0.0000        0.0000        0.0000        0.0000        0.0000        0.0000        0.0000        0.0000        0.0000        0.0000        0.0000        0.0000        0.0000        0.0000        0.0000       46.5711       46.1641       41.3642       38.3648       45.9501       53.6402       56.6475       80.8730       82.3826       80.2423       54.7781       51.6500       56.7876       63.6870       71.1484       81.1262       79.0621       97.5583       87.3417       75.9131       63.2710       65.3670       60.1078       51.6765       48.1796       48.7070       49.3421       46.3513       45.7354       40.5412       40.0086       36.4994       29.9868       26.0792       26.6032       22.1683       23.1530       19.3708       17.7191       13.8932       11.7651       10.3003        8.4969        6.8156        9.7242       10.4927        9.4684        8.0476        6.6882        6.8527       12.3715       18.3054       12.8055       12.2137        9.7136        8.9166       17.7163       22.1260       20.3964       19.7667       22.0964       28.9766       30.7779       36.6108       36.5042       28.8697       24.9223       28.2503       25.8765       22.0653       19.5460       18.0811       20.3140       17.6982       13.5780       37.8334       43.6305       30.0625       24.2562       29.6508       24.3407       21.8247       29.0690       31.3537       31.5248       28.3523       26.6837       29.5832       38.4520       48.9510       45.9000       51.1005        0.0000        0.0000        0.0000        0.0000        0.0000        0.0000        0.0000        0.0000        0.0000        0.0000        0.0000        0.0000       68.5387       79.0680       58.6719       61.6540       54.7508       47.4343       42.2022       43.0900       41.2931       46.4426       48.3906       47.0356       51.2819       50.3063       53.2976       59.3472       65.1784       57.5775       61.6102       60.7968       73.6072       78.8402       85.3422       88.0704       95.8367      119.4013      137.5146      144.7231      159.7863      136.4713      129.8671      125.1528      128.0236      115.0153      121.4068      113.6540      123.0803      138.5138      127.2909      127.0597      134.1687      148.7949      136.9905      140.5997      142.4294      130.7515      118.6056      120.9937      117.1086       99.4377      100.6229      102.4775       97.4943       92.3781      104.1485      109.8106      108.3534      117.5913      117.5990      111.9421      112.7389      116.4435      127.4670      131.2383      140.5191      145.4514      137.3178      136.6424      143.7640      134.2670      134.4422      162.6258      161.9098      173.7651      185.6639      192.8229      204.0267      196.9786      216.0162      215.0371      215.1507      209.7973      219.8589      239.6562      231.8868      227.5372      223.0048      227.7130      217.3912      210.2310      216.1810      204.5790      208.5514      214.9048      195.2999      179.9123      176.5861        0.0000      182.8042      173.3341      180.8046        0.0000        0.0000        0.0000        0.0000        0.0000        0.0000        0.0000        0.0000        0.0000        0.0000        0.0000        0.0000        0.0000        0.0000        0.0000        0.0000        0.0000        0.0000
        0.0000        0.0000        0.0000        0.0000        0.0000        0.0000        0.0000        0.0000        0.0000        0.0000        0.0000        0.0000        0.0000        0.0000        0.0000        0.0000        0.0000        0.0000        0.0000        0.0000        0.0000        0.0000        0.0000        0.0000        0.0000       42.2282       42.7618       38.3903       37.2068       37.7650       51.6828       54.8154       55.6003       60.8369       63.5648       63.3390       52.0140       47.0977       47.6070       51.0375       46.7082       48.0452       54.7630       54.0982       54.7220       52.6150       48.7973       50.8018       46.3406       44.0362       38.7245       39.1052       37.9428       39.4375      109.2034       83.7529       41.1898       29.2172       25.5638       22.6964       22.7078       20.8589       20.5424       18.2342       14.9027       10.2012        7.1917        7.8548        7.1574        7.3734        7.2334        7.0744        5.4342        6.0696        6.4953        7.2537       12.7176       15.2323       17.9791       15.8118       12.6802       21.8329       25.6614       18.0545       20.0455       19.0387       20.1255       35.7703       39.3042       40.5025       39.2897       29.7882       25.8560       25.4777       25.5320       20.2322       22.9316       23.2582       25.8407       32.7857       26.7645       35.5890       33.8134       25.4050       28.1215       39.0151       28.7097       25.4862       30.1914       33.6940       31.9963       32.0210       31.9064       30.6499       34.0839       36.8824       41.4523       44.0219       45.7418       52.3795       57.3280        0.0000        0.0000        0.0000        0.0000        0.0000        0.0000        0.0000        0.0000       62.9345       69.5703       69.3482       68.2971       74.1034       67.4296       43.1405       44.3667       36.2373       32.2094       33.9315       53.2383       41.1078       45.6196       50.6036       49.7847       50.4233       66.3512       69.9203       62.4167       64.6827       74.7259       87.0525       99.3346      103.7342      112.2131      118.9291      145.5482      144.5246      173.7168      152.6576      143.1908      145.5560      138.9537      112.0370      111.1882      119.2773      127.5483      127.1798      126.4930      132.3706      136.8978      141.5829      146.6377      131.7715      141.7714      141.1673      128.4411      128.1596      124.5699      113.1596      115.1979      104.7155       94.2845       99.8573      110.0417      115.8596      117.5142      126.8044      133.5262      137.8582      142.7430      143.5988      147.8470      157.4087      150.8199      157.5196      164.1501      156.1642      161.1685      143.2862      137.6593      157.5779      155.9080      162.2538      189.5841      203.5903      210.0040      217.8207      219.1857      222.7309      234.1422      237.8963      243.5720      252.2009      241.8347      248.5250      243.2421      233.1790      233.6946      242.4072      233.1054      217.3228      229.1190      220.9904      220.2379        0.0000        0.0000        0.0000        0.0000        0.0000        0.0000        0.0000        0.0000        0.0000        0.0000        0.0000        0.0000        0.0000        0.0000        0.0000        0.0000        0.0000        0.0000        0.0000        0.0000        0.0000        0.0000        0.0000        0.0000
        0.0000        0.0000        0.0000        0.0000        0.0000        0.0000        0.0000        0.0000        0.0000        0.0000        0.0000        0.0000        0.0000        0.0000        0.0000        0.0000        0.0000        0.0000        0.0000        0.0000        0.0000        0.0000       30.9914       29.4643       32.7304       38.6161       41.5721       44.6422       49.5621       56.9227       61.0796       55.5080       48.2058       46.7999       46.8863       43.0591       44.5804       43.6735       42.7091       45.1056       36.5699       34.1050       34.8064       28.8962       23.6619       29.0301       27.7465       27.2548       27.7675       27.4805       21.8828       24.9129       26.1883       41.0472      151.8806      126.9118       52.1430       21.6314       21.6467       21.9849       22.8782       21.7713       19.3587       19.4019       19.5404       12.4597        8.3373        7.9990        8.5074        9.5260        7.6626        5.9730        9.3410       12.5604       14.9835       12.1255       17.2309       17.9950       17.6110       20.2636       21.1128       24.4601       27.1491       23.5085       23.7722       24.5525       28.5173       40.7161       40.8464       38.6936       35.1629       32.8694       34.7031       33.9944       33.8778       28.6063       30.3783       36.5704       38.1482       36.0737       31.7537       39.0131       50.2884       28.2082       35.7248       45.6632       28.6015       29.6593       33.2123       39.7715       39.4131       38.4555       41.0252       43.0915       37.6485       33.9591       43.3473       65.4934       76.8439       63.4901       62.3848       63.7758       64.6884       81.6478       70.8002       59.7434       58.6459       63.6354       68.3726       59.8204       60.1424       52.6192       66.0194       80.5458       60.9227       49.4670       50.2603       38.1791       52.9220       55.1921       52.9592       50.0553       47.7246       53.6160       49.0565       61.1179       64.6635       56.4558       52.4644       59.6445       74.5436       97.3773      113.1742      120.6687      123.9642      133.3512      143.7448      149.2920      134.2350      142.1829      141.9368      139.7262      153.3988      120.2041      119.4911      128.0996      125.7569      125.9127      128.0138      131.8506      123.2976      125.4905      120.8576      101.7407      110.1722      133.9783      125.7832      146.8782      143.7564      149.1376      129.9830      122.1051      121.5428      124.2967      128.6011      133.2198      139.5869      144.1097      140.6863      153.1687      163.6204      169.7973      168.4137      172.1687      170.3327      162.6862      177.1318      181.0426      165.0886      137.5868      136.7104      150.1954      158.2484      171.8821      179.0251      181.9234      201.5104      216.7259      226.6679      241.1237      279.5544      297.6255      286.1942      290.0000      287.7543      262.1374      253.8190      252.8091      252.6004      258.4996      247.7706      239.5170      233.7817      241.4831        0.0000        0.0000        0.0000        0.0000        0.0000        0.0000        0.0000        0.0000        0.0000        0.0000        0.0000        0.0000        0.0000        0.0000        0.0000        0.0000        0.0000        0.0000        0.0000        0.0000        0.0000        0.0000        0.0000        0.0000        0.0000
        0.0000        0.0000        0.0000        0.0000        0.0000        0.0000        0.0000        0.0000        0.0000        0.0000        0.0000        0.0000        0.0000        0.0000        0.0000        0.0000        0.0000        0.0000       30.4491       28.1552       30.1528       28.4840       38.8385       42.7766       35.9114       36.5713       38.7530       47.9540       48.5932       47.5957       48.9814       44.8629       39.9664       35.3234       32.9261       38.0660       39.0449       35.2392       33.3121       38.3581       33.4088       30.6572       24.8293       21.7830       16.7944       16.7461       23.1758       20.4310       24.5174       23.2277       20.9946       22.7507       27.1028       28.0194       24.1187       19.6783       17.4377       18.9184       23.6297       22.6981       22.9473       24.0447       21.8135       21.7383       22.3849       15.0486       11.7895        9.1572       11.3329        7.2936        7.5846        5.6257        6.9798        8.5197       14.2210       17.3427       14.8015       16.8785       19.6244       23.7571       22.2763       21.5280       20.0836       21.2442       26.4529       29.9657       32.2730       42.6282       40.7890       34.6898       39.2152       36.6937       39.5928       43.5092       41.0609       35.6148       32.1193       34.7099       37.0885       31.6985       44.2657       48.7081       39.2217       36.9140       38.6459       45.7937       37.4433       26.3137       34.4492       42.2285       40.4870       47.2355       55.9667       55.8392       48.6865       43.1796       60.3662       76.5218       87.8189       64.5441       66.8511       74.7770       66.8799       58.4862       47.0290       49.2446       61.9646       75.4238       73.2060       70.4792       64.2554       48.6518       44.3466       50.9941       54.9398       48.6974       46.3236       65.8650       55.1934       53.6146       71.5854       89.5529       75.8522       63.2433       56.5332       59.1317       70.1097       85.3141       87.3854       81.7723       81.9822      104.0984      119.5458      126.4061      141.6153      166.4887      141.2271      136.8311      135.9634      152.1984      147.9268      150.4904      151.3404      136.0003      125.0637      111.2518      110.4262      107.9033      134.0573      116.5103      110.4627      102.9303      100.1980       96.7619      119.3804      141.5406      152.2160      154.5438      152.0967      161.5390      161.7832      156.4356      147.1742      132.5613      132.5679      139.3852      153.7581      166.6348      179.6944      180.8149      184.2403      180.5221      178.5770      186.4220      212.1684      208.3201      222.7723      202.4621      159.0525      138.5840      141.9928      153.0882      163.0657      184.0091      191.3906      195.5523      223.8619      222.3297      243.7931      275.4948      306.4481      319.3934      306.2920      285.3124      279.8322      275.8126      270.9787      277.6277      282.3050      277.8062      265.6596        0.0000        0.0000        0.0000        0.0000        0.0000        0.0000        0.0000        0.0000        0.0000        0.0000        0.0000        0.0000        0.0000        0.0000        0.0000        0.0000        0.0000        0.0000        0.0000        0.0000        0.0000        0.0000        0.0000        0.0000        0.0000        0.0000        0.0000        0.0000
        0.0000        0.0000        0.0000        0.0000        0.0000        0.0000        0.0000        0.0000        0.0000        0.0000        0.0000        0.0000        0.0000        0.0000        0.0000       28.9009       29.9522       31.7756       30.4720       25.4959       30.0928       29.1019       32.4536       39.5182       32.5946       33.9057       33.3458       36.1571       33.0992       32.0406       25.4721       26.2944       25.2701       26.6015       28.5081       33.4862       33.8317       25.8179       27.2981       30.2126       30.5333       29.0445       24.4443       22.4627       19.2064       21.8724       17.2899       15.7374       17.1907       14.9244       16.7553       20.6622       23.4961       21.4871       17.5170       18.0226       18.7516       23.3632       25.0965       23.7490       23.5122       21.0686       25.5939       24.1478       23.2689       20.6477       15.9083        7.6033       10.3823        9.0123       10.1160        8.6164        6.7681        2.3062        4.6462        9.9160       12.7477       14.2113       15.5912       18.0672       19.0755       18.7132       20.8507       25.0194       29.5216       36.1623       33.6525       31.5810       34.6661       41.2393       44.4218       42.7650       43.4003       40.7946       38.8046       27.4382       32.4730       35.3710       40.4330       39.2460       41.0193       48.2827       49.2722       35.3408       30.3854       35.9923       20.4676       25.8794       40.8085       49.1748       43.4751       49.3618       65.0821       65.8097       57.9016       50.9213       87.8622       95.9093       92.0491       64.2759       60.9933       70.4398       52.4356       48.9163       43.0105       39.9807       49.1740       58.4376       59.6496       56.0432       50.9763       43.6609       58.0020       62.6808       60.8525       46.3318       48.1570       56.4031       52.9023       55.4144       69.8248       88.2549       91.8800       85.5005       90.2195       74.2716       82.9523       97.9241      120.5219      113.5253      111.1421      119.1859      132.6486      135.5888      146.5865      159.6550      162.9122      154.4697      144.9558      145.7758      168.9920      161.7005      152.8571      138.7912      125.4634      111.7225      121.7370      128.4333      131.5647      109.3868       99.7655      106.5497      110.0639      105.5255      122.0005      139.9133      158.5548      166.1825      173.6818      192.9647      195.2266      183.9810      182.3944      168.4021      159.6160      168.1973      182.8626      202.5391      232.2916      217.2962      199.4977      228.9009      226.8185      231.7156      227.4371      211.9934      194.3732      181.3979      175.6123      156.4623      158.5329      168.4732      179.6539      206.4316      228.3097      205.9507      219.1974      236.6885      263.5620      289.1594      312.7046      341.1541      323.8282      314.2469        0.0000      296.0776      299.2833      290.0427      291.3685      291.6100      279.5736        0.0000        0.0000        0.0000        0.0000        0.0000        0.0000        0.0000        0.0000        0.0000        0.0000        0.0000        0.0000        0.0000        0.0000        0.0000        0.0000        0.0000        0.0000        0.0000        0.0000        0.0000        0.0000        0.0000        0.0000        0.0000        0.0000        0.0000        0.0000
        0.0000        0.0000        0.0000        0.0000        0.0000        0.0000        0.0000        0.0000        0.0000        0.0000        0.0000        0.0000        0.0000       27.4925       29.9317       32.4228       36.5991       36.4766       32.2988       33.3352       32.1387       33.8800       29.0963       33.3494       36.4867       37.8306       37.6093       32.6753       23.5124       25.7497       21.7071       21.2216       22.1249       23.9345       27.1817       28.0050       28.8685       25.6956       27.2374       30.7432       20.0249       24.9133       23.7586       20.8023       16.7304       15.0810       19.1565       17.4602       16.8026       16.6372       16.9235       15.8090       20.8399       19.1854       13.0866       14.9059       16.3877       18.1791       15.8657       15.8988       18.2398       18.9604       18.4572       17.4330       18.4659       24.8076       15.5407        9.5695        8.8642        8.8078        9.9831        9.2745        3.8351        2.4755       10.0866        9.7826       12.5679       12.0580       15.7672       21.5942       23.8579       26.3474       27.2649       29.9598       32.6286       32.7725       43.9560       43.4195       43.2795       45.4220       41.2726       38.0178       38.4865       33.6261       32.6588       34.3504       47.5499       38.2048       39.3059       43.8370       44.2793       47.0247       39.9980       41.4921       29.6592       38.3448       35.9675       34.9508       37.1194       45.5646       56.5198       61.1908       75.2663       87.6916       92.9226       95.9353      123.1980      134.0387      106.1106       68.7224       66.6087       69.6563       55.0048       50.7677       47.4079       46.3551       62.3521       63.9477       60.9824       58.6985       61.8517       59.0128       64.5373       80.6447       79.0379       53.2501       40.0774       41.6213       52.8483       57.3210       73.5794       80.5058      105.5507      110.6728      110.9777      110.7504      107.0375      117.6011      114.2165      127.4605      133.9097      156.8251      158.8136      171.9962      184.2193      196.1122      195.5894      186.8723      169.9068      159.0039      171.6545      184.6804      185.2347      177.9423      164.5816      143.7839      165.6696      163.0293      160.7145      141.9244      122.3057      133.4066      149.0142      136.5344      137.1715      156.8981      181.1941      188.4806      196.8298      202.8802      209.2524      216.9344      211.2563      215.1908      211.1284      212.6059      220.7514      245.3356      252.5740      232.9460      209.4183      240.3332      243.3723      238.2498      213.2595      185.8157      196.6997      218.0050      208.4784      173.8484      177.4893      182.8681      202.8007      224.4523      224.5123      225.9930      240.2318      275.1639      318.9637      327.7401      335.3362      368.7912      369.5904        0.0000        0.0000        0.0000        0.0000        0.0000        0.0000        0.0000        0.0000        0.0000        0.0000        0.0000        0.0000        0.0000        0.0000        0.0000        0.0000        0.0000        0.0000        0.0000        0.0000        0.0000        0.0000        0.0000        0.0000        0.0000        0.0000        0.0000        0.0000        0.0000        0.0000        0.0000        0.0000        0.0000        0.0000        0.0000        0.0000
        0.0000        0.0000        0.0000        0.0000        0.0000        0.0000        0.0000        0.0000        0.0000       34.0591        0.0000        0.0000       25.8010       34.3710       31.1239       34.2058       40.8850       35.9575       35.3391       35.0789       32.1778       32.8146       41.7667       54.1938       57.0047       45.9529       35.2509       28.0547       23.6680       22.4046       22.5665       21.5593       24.2938       25.3978       25.5105       26.4310       30.7935       25.2624       25.1981       31.4018       25.7578       28.4750       26.1636       23.8126       14.5194        9.9160        8.5021       12.1975       14.2836       18.1158       16.3521       16.5799       18.5434       15.3484       18.4743       15.4634       14.5496       15.8120       17.4767       17.3865       15.5964       17.0088       17.4062       13.6488       16.0591       17.8061       12.5127        6.4645        6.7582        6.1900        5.8425        5.6069        5.5857        3.9313        3.6761       10.1025       22.5642       15.6337       18.8110       26.5350       32.2988       34.8654       34.2427       34.2566       33.0349       32.0052       37.0362       38.2473       36.4061       34.6175       29.6978       27.3413       29.5364       33.4524       29.5101       29.9748       41.1090       58.9746       37.8093       41.3586       50.8107       54.3231       49.7616       40.2474       37.2589       45.9157       41.6944       31.5653       30.4187       53.0110       69.8920       69.1859       74.0934       70.9023       75.4977       86.2464      127.4200      123.6667      107.0123       79.3235       70.0952       64.5186       56.3140       53.2588       55.9994       62.1864       66.4212       64.4691       56.7987       58.6448       61.1375       52.8159       53.0069       65.4003       60.8352       43.8898       36.7362       52.8402       61.0847       73.3763       81.4373       90.7691       95.8551      110.4135      122.8019      150.1264      154.6153      161.3691      157.5972      160.4175      164.4785      198.1152      207.6186      224.0554      227.2880      216.4186      217.1529      207.1367      189.8416      185.1742      204.4963      183.9884      199.8004      184.6099      152.1436      134.3879      152.6921      144.4520      134.3557      135.9426      132.2408      147.0990      167.4318      160.9062      173.2986      188.8589      202.1411      213.3978      227.0090      260.1348      275.2026      294.6888      302.2833      305.8789      317.8043      317.0201      290.7115      270.9954      243.5126      241.4660      207.3400      228.8438      229.8300      216.4527      195.7300      184.2086      214.8113      201.1028      188.3869      204.5910      214.9868      236.1818      251.8615      244.2358      256.6153      261.5942      281.5856      323.6028      348.7563      363.4578      379.6041      434.8548        0.0000        0.0000        0.0000        0.0000        0.0000        0.0000        0.0000        0.0000        0.0000        0.0000        0.0000        0.0000        0.0000        0.0000        0.0000        0.0000        0.0000        0.0000        0.0000        0.0000        0.0000        0.0000        0.0000        0.0000        0.0000        0.0000        0.0000        0.0000        0.0000        0.0000        0.0000        0.0000        0.0000        0.0000        0.0000        0.0000        0.0000
        0.0000        0.0000        0.0000        0.0000        0.0000       36.6169       16.4420       46.9864       69.3934       20.9195       23.3202       24.5971       32.4470       43.9974       37.9848       40.4980       38.0097       40.5507       38.7179       36.0549       34.3677       32.3499       42.5260       37.7714       35.3131       33.7199       38.4370       37.1917       33.3901       30.9431       22.5578       20.8008       22.7185       23.7926       26.4519       28.7672       27.4226       23.1001       21.9973       26.1666       22.4637       30.1687       29.3553       26.5153       18.6999       12.1516        8.2461       11.1262       12.0464       16.6123       15.0841       14.9397       14.4570       15.1774       17.0450       16.6972       17.6928       16.9652       15.6965       17.5851       17.9688       19.0941       16.3780       12.2646       13.2502        9.3111        7.6374        4.4621        4.4433        5.0526        6.4585        6.0898        8.1017        7.9114        8.9537       14.0113       19.4061       21.2899       22.6553       23.1549       27.2839       35.8651       37.8294       32.9478       31.9538       30.9413       30.3248       30.1264       31.7381       25.3952       26.8943       27.8965       35.5145       36.8916       29.1182       27.8457       27.3834       31.0236       31.6836       46.2022       53.6832       52.2283       44.3137       35.8455       37.2504       53.2295       39.8355       40.0560       47.3806       44.8283       46.3707       57.4639       70.0049       74.9183       73.3938       75.4501       75.4429       83.5397       85.2381       77.2665       68.7300       66.2351       67.2826       64.1211       62.0159       61.7903       66.5990       57.4678       52.2284       58.6343       64.5712       48.1931       46.0445       47.3408       55.4198       58.8382       63.3006       73.9220       82.9092       89.4798       81.2556       85.2061      105.3505      128.8804      152.6605      183.3868      174.9342      173.8208      175.8494      185.0600      191.2883      207.4352      219.2169      226.1222      231.7374      240.5142      231.3410      212.5000      189.6395      195.5734      192.5408      179.4157      165.6278      150.9767      142.2738      134.4322      135.3140      137.0915      128.6633      116.9348      127.6468      149.3074      167.7203      198.0992      209.2838      223.6487      227.7233      243.8584      268.1151      297.6523      326.4137      358.9829      369.7824      379.1440      388.7141      379.5979      325.3080      257.2581      233.2489      238.1013      233.6601      287.7339        0.0000        0.0000      245.3219      203.1942      205.3642      189.1997      207.1187      224.7077      232.5215      245.0768      254.6317      255.9407      286.2548      306.4415      322.3818      366.6250      391.9966      414.1416      415.8320        0.0000        0.0000        0.0000        0.0000        0.0000        0.0000        0.0000        0.0000        0.0000        0.0000        0.0000        0.0000        0.0000        0.0000        0.0000        0.0000        0.0000        0.0000        0.0000        0.0000        0.0000        0.0000        0.0000        0.0000        0.0000        0.0000        0.0000        0.0000        0.0000        0.0000        0.0000        0.0000        0.0000        0.0000        0.0000        0.0000        0.0000        0.0000
        0.0000        0.0000        0.0000        0.0000       15.0330       28.1067       18.6347       20.8202       22.6124       27.3071       33.3138       38.8960       46.0707       46.8896       41.7568       36.9099       32.0278       30.8780       31.2488       37.3888       40.4650       43.8045       52.1219       39.2556       33.0555       34.5958       32.0943       28.5041       24.9743       29.3959       21.8658       24.7271       25.9429       24.0486       23.2721       23.3215       19.9588       17.7775       17.8229       20.4255       21.2636       20.7887       20.0989       21.4544       18.2411       12.4756        9.1681       12.1616       12.8941       13.7474       11.7828       12.1463       12.7267       15.7839       15.5936       15.2341       14.1449       13.0580       14.1793       16.4072       17.6514       14.1877       12.2365       12.3411       14.4840       12.4428        9.5673        6.5186        5.5339        5.9066        6.3945        7.6480       10.5437       12.3983        9.3405       10.0077       14.1465       19.3139       16.3450       18.6611       18.6018       27.4879       26.2609       28.6910       27.5786       28.9237       27.8732       29.5462       32.4020       30.9967       28.3400       27.2278       32.1176       27.4317       23.9003       29.5106       37.6260       38.0424       37.6848       51.2994       52.2696       52.5502       46.7171       39.9025       38.3484       41.0531       47.6103       51.6417       56.4914       63.8882       65.7934       69.8028       80.8589       85.6651       82.3527       75.4880       76.5874       84.6608       95.0323       77.4377       68.6461       59.1157       50.8563       44.5717       42.7523       42.2368       48.3859       49.7624       60.5699       62.4595       59.8665       46.3662       50.9572       55.9952       72.3083       81.0446       85.9327       85.3987       93.1235       99.3547       88.5508      104.3936      155.1306      165.3218      167.2733      171.1591      177.4163      174.3479      171.5520      191.7713      200.4684      201.9036      212.0672      202.4470      199.1766      228.9003      231.4756      222.1974      203.0287      199.9872      189.1641      172.8649      171.9058      165.4904      148.1074      132.4035      135.0012      153.1702      133.8139      125.1359      142.0099      170.5351      193.8565      250.8377      287.1443      270.1768      267.1160      276.0714      295.3297      337.4657      379.1571      418.1451      430.4602      450.7918      434.5536      384.9990      326.3173      295.7992      271.3562      290.9011      254.9863        0.0000        0.0000        0.0000      262.9946      238.8363      229.0542      217.5770      270.0752      271.4980      262.8734      261.5049      282.0792      314.5976      330.7288      355.8351      371.9216      413.6019        0.0000        0.0000        0.0000        0.0000        0.0000        0.0000        0.0000        0.0000        0.0000        0.0000        0.0000        0.0000        0.0000        0.0000        0.0000        0.0000        0.0000        0.0000        0.0000        0.0000        0.0000        0.0000        0.0000        0.0000        0.0000        0.0000        0.0000        0.0000        0.0000        0.0000        0.0000        0.0000        0.0000        0.0000        0.0000        0.0000        0.0000        0.0000        0.0000        0.0000        0.0000
        0.0000        0.0000       42.7083       20.8541       16.5942       18.5283       30.3027       26.7452       31.1337       41.5567       48.1996       51.7654       47.2670       37.1232       29.6014       31.1318       30.1701       28.7219       41.2967       41.3466       38.3476       39.3714       35.3819       31.2076       30.0647       27.8155       26.1110       22.0925       22.5873       24.4400       27.1657       33.2732       27.5718       23.1251       20.1477       19.4670       19.4996       20.6881       15.9848       13.2395       18.0516       21.8767       18.9509       16.1642       17.9859       14.4490        9.1033        9.3806        8.5470        9.1654        9.3438       11.5174       12.4463       13.5787       14.7655       11.1206       10.9287       12.8108       16.0431       16.1181       14.3350       10.5119        9.8883       12.4341       13.0160       13.1217        9.3055        8.1618        5.6760       10.1818       13.0494       16.7999       15.5642        7.3581       12.0743       16.4993       16.9907       16.9971       20.4337       20.8909       21.0469       18.9430       22.2675       19.5481       17.5741       23.9577       26.6322       34.3371       37.9487       40.2695       30.0610       35.4482       31.6276       30.9178       31.4018       40.0213       46.3199       48.3780       52.1616       59.7553       58.5676       57.4778       56.8202       54.2992       53.0374       57.6262       65.7438       71.1920       66.9202       64.4339       63.6211       82.7382      103.2944       91.7502       83.2196       74.9762       72.5552       83.2300       96.7408       88.7827       82.8718       66.0863       48.4840       44.6683       50.7196       46.0131       49.9799       54.6532       58.4239       54.7737       44.8168       38.1328       42.2592       48.1210       58.9972       77.1392       88.0881       92.9684      113.0725      114.2980      118.2428      121.0736      164.8779      183.9342      166.3797      164.9004      177.6390      184.8483      177.1394      191.7049      194.8016      211.9575      219.1777      221.0830      210.3895      220.8802      211.0028      208.7603      178.3874      168.6905      172.5404      178.5289      166.7713      162.3349      148.2597      136.2484      156.3486      137.3832      135.4480      146.9700      183.4863      217.0392      218.4064      247.1025      263.9153      281.0309      292.5369      309.4746      321.2617      375.2046      400.1771      421.6385      447.5728      446.2206      369.5901      344.9228      315.3855      301.2216      278.7955      261.5463        0.0000        0.0000        0.0000      330.5112      346.5010      247.5086      273.9624      273.8333      275.7155      290.5359      299.0519      306.5327      320.9070      338.0598      387.5667      439.2090      476.4665        0.0000        0.0000        0.0000        0.0000        0.0000        0.0000        0.0000        0.0000        0.0000        0.0000        0.0000        0.0000        0.0000        0.0000        0.0000        0.0000        0.0000        0.0000        0.0000        0.0000        0.0000        0.0000        0.0000        0.0000        0.0000        0.0000        0.0000        0.0000        0.0000        0.0000        0.0000        0.0000        0.0000        0.0000        0.0000        0.0000        0.0000        0.0000        0.0000        0.0000        0.0000        0.0000
        0.0000       23.9098       26.6885       17.9585       20.1198       24.8751       27.2675       36.9451       42.4335       37.4002       42.7425       34.5093       31.3664       38.7296       40.4767       29.9089       28.1695       24.9922       25.9760       32.3198       35.0003       31.0326       26.3817       27.8448       29.8752       26.2438       24.8657       22.4414       25.9764       27.5250       24.4139       28.6914       26.3798       22.8062       20.1014       17.9168       18.5100       17.1451       13.1263       14.1665       20.7749       19.1237       14.4835       15.3354       16.0656       13.3815        9.7805        8.4679        6.2352        3.9068        7.3500        8.9562       11.3515       13.2543       15.7975       14.0953       13.9528       15.0156       17.0988       13.1517       12.7519       12.8701       14.2399       12.9047       11.6930       12.4790       10.1657        9.1144       10.9597       10.9552       10.0887       11.5938       15.9248       13.5869        9.6987       10.6449       11.3908       15.6533       21.4178       19.4870       17.6902       19.4356       21.5648       23.1264       33.8427       40.2597       32.1081       35.5148       43.1763       41.3407       41.8946       41.2597       47.5909       44.4832       44.5621       54.9697       67.3485       70.9774       64.7075       66.9944       71.8044       73.3785       66.0765       62.1807       71.0889       67.1160       57.9077       57.8513       62.8319       59.0575       54.7867       81.0445      104.4342      104.3550       78.4416       70.2817       72.2222       78.6910       89.2389       75.6383       68.9941       64.6476       51.6002       41.8821       47.0240       49.1031       50.1472       44.2593       39.2946       42.6966       45.9280       46.3206       46.1926       62.5580       75.6037      101.6969      115.1471      108.3165      117.7881      120.5364      131.2889      164.6673      171.1673      185.7696      174.9260      196.9604      197.0687      207.7626      216.0922      227.3669      240.8666      234.8273      216.4028      219.8625      227.9831      198.6924      197.5108      189.3150      176.2156      169.7863      170.9871      173.7409      162.9655      155.7212      144.4542      139.8501      142.4771      149.3944      165.4259      180.4965      233.8992      279.5690      273.5620      278.5804      277.6504      281.3377      304.2541      321.8202      343.1007      370.0038      355.2383      338.1737      348.1949      362.1045      317.0846      305.3422      321.5753      305.5857        0.0000        0.0000        0.0000        0.0000      289.9822      258.4290      286.3927      250.3947      302.3063      231.9914      229.8579      269.3643      295.6971      322.0584      359.3027      397.6580      447.4533      490.1351        0.0000        0.0000        0.0000        0.0000        0.0000        0.0000        0.0000        0.0000        0.0000        0.0000        0.0000        0.0000        0.0000        0.0000        0.0000        0.0000        0.0000        0.0000        0.0000        0.0000        0.0000        0.0000        0.0000        0.0000        0.0000        0.0000        0.0000        0.0000        0.0000        0.0000        0.0000        0.0000        0.0000        0.0000        0.0000        0.0000        0.0000        0.0000        0.0000        0.0000        0.0000        0.0000        0.0000
        0.0000       25.0009       26.3859       20.5765       19.8110       22.8310       30.6776       29.8884       35.2939       29.7293       28.8989       27.6931       27.9261       23.7317       25.9791       21.2771       21.1664       22.4539       23.1785       30.6178       33.3859       27.9734       29.4657       29.1990       29.5437       25.5248       23.1719       20.8359       22.5159       23.0819       23.1448       24.9122       24.3080       23.7739       23.1867       23.7592       19.0380       14.7177       13.7261       17.5151       16.5343        8.9559        9.7776       10.6869       11.2048        9.7085        7.2466        5.4759        4.4778        4.7051        6.1693       10.5495       11.4940       11.4735       14.6395       13.8730       13.0804       14.0918       13.6438       10.3421       10.3183        9.4985        9.2488       10.0279       12.2653       10.4762       12.0053       12.3482       11.3079       11.5954       10.0233       10.4291       12.7644       14.7135       15.2975       13.2922       15.4600       16.2063       18.1585       17.9404       18.8178       27.5571       32.9196       33.7080       37.3724       45.4207       40.2899       38.5420       36.2908       34.2011       37.3271       39.3058       63.4425       61.4979       55.0257       70.7476       84.7388       91.0555       85.7341       86.8001       82.0484       97.2555       83.3348       74.3759       65.6094       62.0837       53.5545       45.4925       46.0724       47.0072       53.3195       66.6488       79.1846       91.7489       94.3367       93.3695       72.6592       67.6877       66.4183       57.0545       42.9678       43.2133       39.2622       42.4112       43.9680       47.2394       43.9960       40.1086       43.6899       52.3189       46.3868       47.5136       53.7937       74.2582       83.1823       92.0631       89.6215       86.1110       88.7702      109.0548      131.5183      152.6003      164.5830      175.3683      174.7906      210.5702      216.2820      222.3447      237.2708      252.9783      275.6880      279.8967      250.6160      238.2334      235.8361      207.3175      196.2839      188.4950      177.8959      172.3489      165.6308      162.9724      158.0719      141.0952      138.0800      140.0921      148.4616      167.7389      189.4556      211.1013      255.1132      301.5770      288.3578      298.1714      298.9741      300.3596      313.1121      329.8069      324.6717      295.2565      280.5541      290.6666      289.3276      308.4435      321.9989      309.5849        0.0000        0.0000        0.0000        0.0000        0.0000      310.8867      239.2528      225.9510      272.3092      252.3163      239.6404      225.1601      207.3223      264.0978      311.8611      345.4700      366.7205      423.5607        0.0000        0.0000        0.0000        0.0000        0.0000        0.0000        0.0000        0.0000        0.0000        0.0000        0.0000        0.0000        0.0000        0.0000        0.0000        0.0000        0.0000        0.0000        0.0000        0.0000        0.0000        0.0000        0.0000        0.0000        0.0000        0.0000        0.0000        0.0000        0.0000        0.0000        0.0000        0.0000        0.0000        0.0000        0.0000        0.0000        0.0000        0.0000        0.0000        0.0000        0.0000        0.0000        0.0000        0.0000        0.0000
       16.8709       19.8962       24.6502       19.6918       22.1612       23.7126       27.0471       23.5926       34.1921       29.1466       19.4983       22.8391       25.9578       19.1683       20.5020       18.5426       18.6925       21.3716       27.2775       33.4186       32.3669       28.2545       27.4823       27.8702       28.5139       23.9576       21.9685       20.8548       20.5623       19.2717       19.7892       18.8151       16.5364       15.8216       18.7634       16.3093       14.6190       13.9315       12.5132       12.6771        6.8948        5.7142        9.0154       10.2706        9.0348        6.4742        4.1300        4.9425        6.9445        6.4207       10.4656       11.6461       13.4217       14.4398       15.1656       11.3833       10.7544       11.4276       11.2212       26.4066       17.8617       14.4343       13.6743       13.8722       12.4453       10.8534       12.5023       12.6066       13.0261       15.0499       13.8600       13.8893       19.5301       21.5924       17.7404       15.9030       18.4854       15.6316       23.4488       21.3055       23.5667       40.0111       32.0494       30.0830       26.8897       33.9451       35.0193       45.6696       50.9545       57.7819       56.9661       47.1319       80.0457      132.1825       73.2900       91.9841      101.9387      103.4259       96.4313      126.1706      120.7148      134.5984      103.7748       69.3984       71.4321       72.6345       57.9421       50.7695       51.0006       47.7678       54.4577       62.0867       68.0913       66.4083       57.5646       50.3961       56.5268       62.5575       60.7308       48.3270       46.2341       47.2026       47.1032       47.1638       57.3987       52.3125       46.6510       43.4761       46.0851       47.0767       48.0041       67.8095       69.2827       69.3957       75.4995       90.5427       96.0702       96.4139      102.5521      117.8021      130.5026      137.3694      156.8092      178.2023      166.1562      183.2800      215.9727      239.8019      234.2065      243.3393      274.9109      325.4921      321.7358      275.0877      246.5530      217.5177      203.9520      189.1175      178.2672      164.4814      168.3540      160.2923      147.0132      144.2566      138.9067      139.7018      165.4941      195.4762      216.5471      232.3312      266.7970      290.0959      291.7243      317.8828      345.0881      364.3696      335.2701      336.6183      316.5015      298.5941      287.8644      288.8291      277.1603      264.1511      299.2183        0.0000        0.0000        0.0000        0.0000        0.0000        0.0000      273.9385      218.7386      215.2747      219.6664      265.5134      251.1000      199.5527      305.7442      299.5253      307.4722        0.0000        0.0000        0.0000        0.0000        0.0000        0.0000        0.0000        0.0000        0.0000        0.0000        0.0000        0.0000        0.0000        0.0000        0.0000        0.0000        0.0000        0.0000        0.0000        0.0000        0.0000        0.0000        0.0000        0.0000        0.0000        0.0000        0.0000        0.0000        0.0000        0.0000        0.0000        0.0000        0.0000        0.0000        0.0000        0.0000        0.0000        0.0000        0.0000        0.0000        0.0000        0.0000        0.0000        0.0000        0.0000        0.0000        0.0000        0.0000
       12.7572       14.6418       18.8521       17.0944       19.8069       28.7878       29.9504       22.0727       23.5002       24.9978       27.4104       24.1293       16.2053       18.1657       15.7998       16.9903       19.7665       23.1453       27.9138       26.8999       26.7769       25.4785       25.4337       21.3292       19.4707       20.8269       18.9711       17.7402       15.2451       14.7812       17.8224       20.0561       15.5215       14.9254       13.8965       13.7041       10.9849        7.1883        8.6406       10.3883        6.7844        6.0085        6.6895        5.2471        3.9716        4.1163        2.7902        2.8211        4.9850        7.2794       12.4684       14.8216       14.9195       13.5362       14.1038       13.6005       13.0234       11.7631       11.4510       12.3134       12.2199       13.5060       12.7324       12.5446       12.3514       13.6701       16.4134       20.6692       24.0079       22.4374       23.9405       21.0582       25.5961       26.1229       20.3993       21.9621       29.5291       22.6798       24.1397       23.2936       22.3945       64.5030       30.8239       29.3149       24.9319       24.2824       35.7538       49.9384       67.1815       51.6490       43.3870       55.0841       72.7028       65.6328       69.4267       76.2501       85.2325       93.8186      106.2614      132.3795      132.0806      193.1265      162.7171      124.6450      129.8289      126.2017      107.4623       92.4145       75.2320       67.2575       76.0521       73.5889       69.0449       72.6560       60.5072       50.7938       38.3435       42.1295       46.7997       50.5429       55.9781       63.4395       70.9052       71.0696       69.1932       56.1208       48.2815       50.8465       55.4703       54.9355       56.6599       82.4007       87.8742       81.1951       87.0421      121.8157      137.9838      131.0184      115.7608      122.5746      137.1380      157.7235      160.2020      173.4480      205.3036      202.0995      221.8754      251.0840      257.4391      243.8562      256.0721      283.0985      285.7475      283.5755      232.3826      204.8057      199.8270      192.6843      170.3752      169.4825      175.3626      160.8510      148.6614      141.6414      144.5259      150.8738      164.9170      188.3976      203.7287      230.8112      260.3753      291.4168      301.9405      346.5728      400.6816      382.7713      347.3190      350.9587      335.4481      316.9966      304.4788      282.2751      275.8896      319.5581        0.0000        0.0000        0.0000        0.0000        0.0000        0.0000      263.2800      232.3372      257.2926      232.2051      210.6762      259.5062      269.6933      240.2601      287.4187      268.8426      334.4184        0.0000        0.0000        0.0000        0.0000        0.0000        0.0000        0.0000        0.0000        0.0000        0.0000        0.0000        0.0000        0.0000        0.0000        0.0000        0.0000        0.0000        0.0000        0.0000        0.0000        0.0000        0.0000        0.0000        0.0000        0.0000        0.0000        0.0000        0.0000        0.0000        0.0000        0.0000        0.0000        0.0000        0.0000        0.0000        0.0000        0.0000        0.0000        0.0000        0.0000        0.0000        0.0000        0.0000        0.0000        0.0000        0.0000        0.0000        0.0000
        6.9087        7.8898       12.8703       15.2774       17.6517       21.3527       25.4871       24.6178       19.5059       19.9192       20.4663       25.4363       18.2535       16.3331       18.6476       18.5958       19.6369       19.6319       19.3913       19.3659       19.5476       17.6225       15.8335       15.9214       15.1740       15.7586       14.5486       12.1185        9.4791       12.4766       12.2513        9.1348        9.6115       12.2204       12.4807       12.3371       11.8084        9.2791        8.9680        8.8992        6.8034        7.4939        8.4077        5.7517        4.1307        5.8255        5.9080        4.4927        7.7868       10.8671       12.2916       17.2996       12.0687       11.0652       17.1619       15.8100       13.4513       14.3954       14.4821       12.6688       13.2365       16.8511       13.8898       12.9086       17.5542       22.9148       22.9320       24.5812       21.3953       23.2402       19.3605       15.6152       14.1283       18.9746       17.3684       16.6884       21.8806       21.6562       18.6010       24.7063       25.9577       25.5638       25.1967       25.2131       26.6917       27.8276       34.9165       45.2619       44.5821       48.8487       62.4072       55.7407       62.0155       61.8579       59.0343       67.8220       71.9945       78.2772       93.5867      103.8885      130.8628      159.5960      176.4685      162.3040      173.0743      143.2179      135.8291      127.3336      102.2899       92.9729       84.8579       74.8791       72.8918       61.4849       61.2029       47.9965       41.6105       47.6893       58.9550       58.2838       54.1662       59.5723       61.7506       71.1907       76.3923       74.1988       79.2019       82.3063       79.8625       87.6200       92.2286       98.0791      111.5501      112.6021      113.1292      127.3570      108.7153      121.7380      132.0491      154.9023      157.8717      180.8526      186.8715      183.0490      209.1315      211.0735      228.4679      256.3622      263.0049      253.4587      253.6886      257.7517      262.1197      255.6029      220.2835      186.8069      186.3965      193.0229      169.6724      174.0283      179.7730      165.8753      158.8624      158.8624      159.9829      196.7343      222.0591      232.5812      210.9436      216.9666      250.2889      291.4810      302.0731      333.3649      346.1242      361.6922      354.1550      329.0905      332.3902      365.0664      349.1247      337.0685        0.0000        0.0000        0.0000        0.0000        0.0000        0.0000        0.0000        0.0000      208.0500      198.9725      196.8465      240.9779      293.2541      248.9400        0.0000      306.3000      259.5000      326.9100      503.6099        0.0000        0.0000        0.0000        0.0000        0.0000        0.0000        0.0000        0.0000        0.0000        0.0000        0.0000        0.0000        0.0000        0.0000        0.0000        0.0000        0.0000        0.0000        0.0000        0.0000        0.0000        0.0000        0.0000        0.0000        0.0000        0.0000        0.0000        0.0000        0.0000        0.0000        0.0000        0.0000        0.0000        0.0000        0.0000        0.0000        0.0000        0.0000        0.0000        0.0000        0.0000        0.0000        0.0000        0.0000        0.0000        0.0000        0.0000        0.0000
        7.2891        6.9716       13.0093       14.2427       13.9175       21.4205       25.7187       37.7121       42.3995       28.5109       23.6820       17.3223       18.4570       19.3921       19.8024       16.8498       20.1955       19.7907       14.8553       14.2402       13.7948       13.3296       12.6990       11.2453       10.7318       10.6829       11.6178       10.2405       11.5612       11.0553        8.4563        7.7728        7.2098        7.5632        8.0891       11.0082       10.0061        8.4322        7.5279        9.3803        8.4091        7.1885        4.5591        3.2518        2.9353        2.7450        5.0076        5.2314        8.3182        8.1236        8.7648        6.9508        4.2245        8.6823       14.3485       13.4204       11.3638       10.4480       12.7182       11.8197       16.4808       17.6863       17.9601       15.9518       18.1948       19.5978       16.4805       14.7866       17.0024       17.0730        7.7470        7.9841       12.4369       18.4714       15.8689       20.8515       24.6438       23.7934       23.1030       26.7288       19.9816       17.1394       24.8977       28.4407       34.3614       36.6421       43.6148       54.1029       52.1931       52.4858       60.4928       63.5078       66.7521       56.9571       56.0857       71.2222       79.4154       95.0984       97.4163      111.7091      135.0028      149.0132      164.7473      153.8333      158.8335      148.4095      137.1812      119.8631      114.7746       95.2792       71.8603       71.6295       61.4842       63.9360       60.3024       50.2417       45.9116       48.7724       55.9455       56.6086       64.3141       60.1476       66.8385       77.7799       76.4607       81.6250       89.8717       99.4711       89.9965       88.7339       91.2855      104.8873      117.6348      114.6605      105.9751      118.2684      128.0774      147.6552      153.5505      169.8798      183.7417      178.2999      176.8297      173.1180      187.8934      204.7617      221.2125      237.3300      256.2073      243.7798      260.1649      258.8985      257.6631      241.9282      224.7984      202.1043      195.5907      172.4694      161.4225      172.0871      180.3766      176.0383      197.0244      179.7002      185.9765      209.1658      232.0533      251.5341      242.2509      252.6223      272.0869      298.2118      339.6339      359.4240      364.3818      385.0019      355.2525      352.3015      341.8197        0.0000        0.0000        0.0000        0.0000        0.0000        0.0000        0.0000        0.0000        0.0000        0.0000        0.0000      282.9000      243.0521      283.6472      357.5574        0.0000        0.0000        0.0000        0.0000        0.0000        0.0000        0.0000        0.0000        0.0000        0.0000        0.0000        0.0000        0.0000        0.0000        0.0000        0.0000        0.0000        0.0000        0.0000        0.0000        0.0000        0.0000        0.0000        0.0000        0.0000        0.0000        0.0000        0.0000        0.0000        0.0000        0.0000        0.0000        0.0000        0.0000        0.0000        0.0000        0.0000        0.0000        0.0000        0.0000        0.0000        0.0000        0.0000        0.0000        0.0000        0.0000        0.0000        0.0000        0.0000        0.0000        0.0000        0.0000        0.0000        0.0000        0.0000
        0.0000        0.0000       13.6795       11.7704        0.0000       14.9848       18.6639       29.9278       34.7646       26.9315       21.0068       19.4265       17.7805       16.0376       16.2973       17.4813       14.9527       12.0129        9.9559       11.2187       11.4497       11.7438       11.9597       11.3433       10.3929        9.8939        9.8182        7.0136        7.3177        6.6539        5.5336        4.2933        4.4992        4.5351        4.6769        6.0439        5.5684        4.1718        6.2027        8.9496        6.6383        4.2900        2.9938        3.5333        3.1274        3.2752        4.6032        3.2783        5.1850        5.7641        5.8303        4.0533        9.7115       10.8366       14.1663       11.5130        9.8314       12.2263        8.7172       10.3710       18.1702       18.6143       25.6579       21.6666       24.2708       17.8227       15.4150       14.3861       16.7343       19.0595       15.7560       15.4748       18.0220       22.4101       22.4029       20.0127       19.0450       20.7889       27.2420       25.9525       23.2614       21.7129       30.4122       34.9425       39.4500       43.8867       65.7543       93.2477       91.2248       66.4906       67.7659       64.4894       57.9090       50.9869       48.4309       72.4020       84.1731       85.4285       97.4079      107.5492      117.9716      128.7961      139.2044      130.6170      132.1619      136.0789      142.1394      113.5916      151.5105      141.1228       92.6357       81.4290       78.2697       83.6500       95.3450       77.1457       65.9470       59.4274       59.1891       82.6030       89.8590       94.4018       84.9629       85.3204       86.3475       79.0205       84.5841       87.2663       82.3521       93.6165      100.0633      111.7174      117.1281      123.8860      124.3202      136.0742      150.5565      129.4019      130.4336      148.5649      174.1356      159.9348      160.7971      159.0448      180.9122      229.4643      248.0675      233.8078      243.7871      265.6253      271.8366      265.6793      258.3891      227.5568      222.5464      194.7320      198.0853      202.3545      201.3173      194.2692      212.7734      197.8830      214.0375      208.3342      202.5168      224.3604      248.8697      251.5215      270.8134      280.2492      302.5602      320.7750      364.6927      383.1863      356.6775      337.1872      320.3677      309.8074      303.3694      289.8097        0.0000        0.0000      229.9762        0.0000        0.0000        0.0000        0.0000        0.0000        0.0000      291.9601      308.2500      265.2477        0.0000        0.0000        0.0000        0.0000        0.0000        0.0000        0.0000        0.0000        0.0000        0.0000        0.0000        0.0000        0.0000        0.0000        0.0000        0.0000        0.0000        0.0000        0.0000        0.0000        0.0000        0.0000        0.0000        0.0000        0.0000        0.0000        0.0000        0.0000        0.0000        0.0000        0.0000        0.0000        0.0000        0.0000        0.0000        0.0000        0.0000        0.0000        0.0000        0.0000        0.0000        0.0000        0.0000        0.0000        0.0000        0.0000        0.0000        0.0000        0.0000        0.0000        0.0000        0.0000        0.0000        0.0000        0.0000        0.0000        0.0000
        0.0000        0.0000        0.0000        0.0000        0.0000       13.8255       16.4677       27.3577       30.1703       24.6481       19.6759       20.3094       23.0079       22.2645       15.8723       13.1609        9.9606       10.2316        9.5123       10.7159       11.9240       11.7476       11.6758       11.6103        9.6783        7.8849        7.6810        5.0214        4.0045        4.9149        5.0791        2.8883        3.1396        3.1392        4.2026        6.0536        7.3750        4.6358        5.0854        6.5492        4.9998        3.6320        3.1298        4.1934        3.5301        3.0592        4.2572        4.4471        8.6188       10.2599        3.4989        4.1060       10.6351        9.2623       10.0030        4.7419       13.6723       13.4494       20.1417       17.0210       21.0371       24.4639       36.0343       22.0786       15.3459       13.8586       11.6105       11.0475       13.1866      115.0507       22.5506       23.3847       18.4366       18.2974       20.8476       22.8807       21.5656       22.3592       25.3393       23.8006       27.0422       28.0647       38.1302       42.0741       44.9966       49.6236       47.8736       59.4614       71.1905       59.5985       56.3149       68.0578       89.8242       74.0070       73.8799       77.1394       86.4345       90.5745      109.0701      122.9846      118.5242      132.1564      114.4318      112.0271      109.1398      117.0403      130.5412      121.8953      140.1809      128.4988      120.4182      123.7981      117.7384      105.7555       91.2833       73.5110       71.3458       61.0880       50.3660       77.5335       86.7270       69.6475       67.4976       79.5984       79.4771       78.5311       75.2649       91.6997       77.2727       74.9430       79.9405      104.5973      105.6989      120.7742      110.6251      129.4193      151.2104      120.7452      110.4143      124.5595      135.2612      144.1359      162.0728      213.7714      255.1481      274.9872      264.6919      243.5140      270.9066      291.0083      284.5297      267.6763      261.2798      224.8595      220.5583      181.1408      189.3866      213.2561      235.1916      198.0867      205.7886      207.5339      204.3969      217.3944      219.2393      241.1062      273.5258      268.2341      282.9407      275.8640      284.9242      324.7409      355.6715      377.0252      350.8672      322.2563      295.4757      269.5954      254.3240      276.8717      233.6915      261.0613      230.9683      184.1973        0.0000        0.0000        0.0000        0.0000      356.0399      351.4800      324.1200      251.0406        0.0000        0.0000        0.0000        0.0000        0.0000        0.0000        0.0000        0.0000        0.0000        0.0000        0.0000        0.0000        0.0000        0.0000        0.0000        0.0000        0.0000        0.0000        0.0000        0.0000        0.0000        0.0000        0.0000        0.0000        0.0000        0.0000        0.0000        0.0000        0.0000        0.0000        0.0000        0.0000        0.0000        0.0000        0.0000        0.0000        0.0000        0.0000        0.0000        0.0000        0.0000        0.0000        0.0000        0.0000        0.0000        0.0000        0.0000        0.0000        0.0000        0.0000        0.0000        0.0000        0.0000        0.0000        0.0000        0.0000        0.0000
        0.0000        0.0000        0.0000        0.0000        0.0000       14.7965       19.4026       11.0178       13.2418       18.1889       22.6244       26.2029       31.5617       19.5252       11.3847        9.5790        8.7556        8.2535        7.7407        8.9517        8.7028        8.7651        8.3871        5.8459        5.4213        6.2760        4.8458        3.0891        2.7024        3.2826        3.6433        2.4884        3.9127        5.2888        4.7541        6.3866        5.0311        4.1133        2.9028        3.2916        3.2468        3.2260        3.4694        4.1980        3.7199        4.6227        4.5748        4.5470        5.3480        7.2056        6.8051        5.2042       14.0314       20.1561       54.0548       15.3127      120.9714       22.0975       25.1289       15.4089       11.9870       14.6647       15.2832       10.8938       17.6004       18.0008       14.9643       18.0787       19.9228       31.1751       22.0050       32.3466       22.9214       28.5709       26.5828       36.3902       32.1456       26.6376       21.2281       17.4936       18.2513       24.4862       35.1150       47.0062       50.2931       48.4315       45.1345       36.7566       43.8879       51.3519       50.7064       66.9705       70.1896       86.5117       92.6576       79.8728       82.6552       90.8100       99.1948      110.1800       90.8243       97.1177      103.1949       98.0611       86.7010       89.4783      101.4391      115.7121      122.6642      120.4087      114.8159      138.0805      167.1444      159.6800      124.3472      110.5536      111.9338       83.5214       75.4113       76.4507       76.0839       62.9573       69.5523       81.0897       84.7576       81.9444       73.4823       71.8325       76.3870       63.7356       63.2108       71.2672       81.4301       87.1134       86.5789       95.1932       98.2608      106.6364      116.5675      118.6265      132.9005      166.0340      177.2784      235.6403      224.6667      223.8555      223.6372      205.9429      214.4795      217.1629      219.7966      220.1200      219.2839      213.3813      201.3448      198.3786      194.1043      194.8239      218.2642      218.3024      227.3184      220.7213      236.0868      242.3116      240.9884      265.0159      281.7568      276.2368      266.2140      261.2927      284.3342      336.9468      364.2822      366.5824      358.2577      319.7434      286.3465      236.1690      233.2502      225.4996      216.3787      197.7493      183.5878      172.0667        0.0000        0.0000        0.0000      176.6631      175.6050      155.3342      137.7808      150.5279      161.9807        0.0000        0.0000        0.0000        0.0000        0.0000        0.0000        0.0000        0.0000        0.0000        0.0000        0.0000        0.0000        0.0000        0.0000        0.0000        0.0000        0.0000        0.0000        0.0000        0.0000        0.0000        0.0000        0.0000        0.0000        0.0000        0.0000        0.0000        0.0000        0.0000        0.0000        0.0000        0.0000        0.0000        0.0000        0.0000        0.0000        0.0000        0.0000        0.0000        0.0000        0.0000        0.0000        0.0000        0.0000        0.0000        0.0000        0.0000        0.0000        0.0000        0.0000        0.0000        0.0000        0.0000        0.0000        0.0000        0.0000
        0.0000        0.0000        0.0000        0.0000        0.0000       13.2693       17.0682       11.9148       13.2284       19.9090       27.1362       27.9560       24.8814       17.3424       12.0644        9.6330        8.6088        8.4487        8.8108        9.1886        8.4034        8.2200        7.6408        5.1355        4.9446        4.6137        4.4390        2.5286        2.1778        3.3845        3.2861        2.4347        2.6985        2.4365        2.2470        3.8140        3.9272        3.2460        2.8387        3.8227        3.7410        3.2890        3.3416        5.3080        5.4209        5.8276        5.5678        6.3506        7.6646       10.9530       12.9519       14.2219       14.9349       18.5494       13.4367        6.7011        8.7521       16.9221       39.2414       17.4681       16.6613       18.3236       16.2865       44.9670       23.9277       26.1209       13.5240       19.6324       21.7649       25.4249       30.4705       30.1962       28.8032       28.8238       20.7199       34.5333       26.9925       25.5102       21.7961       20.3437       21.0334       18.8977       26.4632       39.3400       44.4740       47.8690       48.3941       38.6815       34.3410       42.7095       48.1907       63.5788       73.5682       71.5702       68.5876       73.2781       84.1373       92.6711      101.9679      100.8674      100.6047       91.5977       87.0499       92.7040      117.0108      136.0273      131.7011      122.8769      132.7035      134.4255      132.4521      144.7976      183.6604      215.6336      155.8614      173.0302      141.1501      124.7483      105.6800       93.2367       90.1944       88.5480       79.2841      106.8878       99.3551       78.2844       71.5028       61.7011       63.2103       79.8965       83.9290       83.6664       79.3768       80.4642       89.2188       92.5597       80.5811       89.0261       78.6995      107.8689      122.7525      129.0500      143.9751      171.8615      168.1196      193.3669      207.0554      213.8693      212.3977      217.7018      191.5471      204.8153      203.0898      186.5761      194.0634      203.8753      193.3190      190.6544      212.5462      231.7872      235.0657      234.9932      239.0192      281.4611      253.6873      246.6358      254.0028      268.4805      259.6782      276.3549      297.7997      338.3098      359.7358      386.9466      378.3931      309.8266      274.8310      235.3764      236.2319      215.0092      227.4273      194.7782      169.5168      173.5314        0.0000        0.0000      121.7512      153.3499      144.8366      133.1827      120.3682      127.5912      143.7543      167.3080      188.4724      247.4506      205.4207      197.2278        0.0000        0.0000        0.0000        0.0000        0.0000        0.0000        0.0000        0.0000        0.0000        0.0000        0.0000        0.0000        0.0000        0.0000        0.0000        0.0000        0.0000        0.0000        0.0000        0.0000        0.0000        0.0000        0.0000        0.0000        0.0000        0.0000        0.0000        0.0000        0.0000        0.0000        0.0000        0.0000        0.0000        0.0000        0.0000        0.0000        0.0000        0.0000        0.0000        0.0000        0.0000        0.0000        0.0000        0.0000        0.0000        0.0000        0.0000        0.0000        0.0000        0.0000        0.0000
        0.0000        0.0000        0.0000        0.0000       13.2523       14.7770       19.0888       13.1052       15.2164       16.5048       19.1699       20.2282       16.2424       14.8187       15.8590        9.6062       10.2408       12.4291        8.3160        9.0556        8.9179        9.0174        7.4920        5.3259        4.7172        3.9282        3.4598        2.1459        2.2759        2.8514        2.8777        2.8016        4.0877        4.8580        3.5567        4.1160        3.2772        3.0973        3.0561        3.7201        3.3124        3.4539        3.9187        6.4889        5.9105        6.0690        6.9302       13.0134       12.4912       13.7992       41.5199       19.0040       17.2264       12.3970       18.8222       12.8092       17.1553       38.4856       37.8003       26.6175       34.2237       23.4890       10.9559       22.7403       18.9880       18.4494       11.8989       19.0930       17.3269       23.6791       29.1706       29.9115       27.6827       23.4839       13.4026       21.6099       22.4317       26.0552       31.9903       24.9583       89.4594      237.2002       26.7499       40.1992       43.9970       45.8898       43.0721       54.2197       53.5809       60.2788       73.7762       63.8500       68.9944       57.2760       56.8982       67.2771       86.2520      101.2095       99.8445       86.9970       91.1149       88.0754      114.8992      119.8972      107.0389      109.8558       99.0153      109.2871      159.8823      162.1443      157.3774      132.7376      151.4879      153.7916      147.5854      139.9627      150.4251      158.4496      151.4658      135.1325      125.5190      116.8570       92.2252      115.9210      122.8027      112.5538      104.8265       75.6335       78.7190       67.6412       56.3123       60.3851       64.9677       64.1156       80.3482       98.8508       78.6830       76.1544       66.7579       90.7031      125.5903      126.5631      144.9194      163.2584      156.4920      162.0658      167.9499      175.5399      191.1216      198.5823      204.6745      208.1635      197.7430      199.5284      197.2741      201.1483      209.8994      242.6579      242.3680      237.4648      248.2097      247.0750      269.3273      293.8599      294.1665      255.7092      252.4788      266.4398      269.0014      287.7473      305.5552      345.7798      366.0688      406.0079      370.0016      284.4403      256.4871      225.7518      221.9521      212.8302      216.6800      202.5235      194.2814      185.7313        0.0000      129.6675      117.3937      130.4091      157.2927      130.9820      133.4810      141.9805      166.5937      137.1031      138.6033      156.8749      161.0854      125.7222      148.8896        0.0000        0.0000        0.0000        0.0000        0.0000        0.0000        0.0000        0.0000        0.0000        0.0000        0.0000        0.0000        0.0000        0.0000        0.0000        0.0000        0.0000        0.0000        0.0000        0.0000        0.0000        0.0000        0.0000        0.0000        0.0000        0.0000        0.0000        0.0000        0.0000        0.0000        0.0000        0.0000        0.0000        0.0000        0.0000        0.0000        0.0000        0.0000        0.0000        0.0000        0.0000        0.0000        0.0000        0.0000        0.0000        0.0000        0.0000        0.0000        0.0000        0.0000
        0.0000        0.0000        0.0000        0.0000       16.8784       23.1039       21.3664       11.0973       11.2898       13.6582       13.5580       14.7204       13.0403       11.5771       10.0892       11.3384       13.2278       13.7046       12.7020       11.1121       10.0841        8.6156        7.6373        4.9710        4.0168        3.3974        3.4632        2.1726        2.2646        2.3876        2.1627        0.6991        1.7616        1.6920        0.9567        2.7826        2.8246        2.7846        2.8558        3.2594        3.6915        4.0286        6.0186       12.4773       13.9908       12.9281       11.3551       18.1433       24.9345       20.5799       50.3836       11.5717        8.2143       10.6491        5.8288       13.7117       24.3835       29.0574       36.9409       31.5970       50.8261       18.1682       19.9121        8.5577       12.1616       16.6437       15.9760       15.8369       18.5109       25.8801       27.9134       27.9239       23.0714       19.5568       18.4152       29.3643       34.0335       40.7385       43.7677       55.4801       95.3518       49.5996       37.7256       48.3595       52.9842       43.8490       33.9153       43.1889       45.9478       50.7841       52.8691       48.0616       50.4146       52.1001      393.0639       59.5326       67.5939       60.5836       62.8699       75.8559       69.4922       91.0990      103.4924      121.3199      117.9134      119.9821      147.9716      148.7022      124.6929      109.6938      105.8161      149.7668      155.2030      158.1805      193.1950      180.2105      159.0406      184.3378      164.0805      173.2064      161.2883      129.9467      113.6402      106.3857      114.6051      107.8958       88.6384       67.3010       55.1461       51.7072       48.4850       61.2184       70.3101       63.9596       69.5900       73.9464       81.3389       77.6016       79.4258       99.4235      119.9886      123.5506      143.6279      174.2413      172.2983      177.7950      173.5614      165.9712      167.4076      158.6505      165.8507      169.9890      201.5387      207.8204      199.1670      217.8026      224.5249      218.4310      234.0336      245.5775      260.3303      247.8695      251.3767      280.2874      265.3563      236.0067      246.1769      256.4942      264.8217      265.0030      289.6856      334.0383      355.0153      337.9748      314.3033      264.0040      254.9670      234.6780      224.0374      200.8907      191.6088      184.9680      163.8688      144.8583      141.0492      128.7948      123.0753      151.1981      152.3389      139.6274      150.4892      182.5260      158.5349      136.7412      124.5845      118.4431      139.8799      126.3843      126.2003        0.0000        0.0000        0.0000        0.0000        0.0000        0.0000        0.0000        0.0000        0.0000        0.0000        0.0000        0.0000        0.0000        0.0000        0.0000        0.0000        0.0000        0.0000        0.0000        0.0000        0.0000        0.0000        0.0000        0.0000        0.0000        0.0000        0.0000        0.0000        0.0000        0.0000        0.0000        0.0000        0.0000        0.0000        0.0000        0.0000        0.0000        0.0000        0.0000        0.0000        0.0000        0.0000        0.0000        0.0000        0.0000        0.0000        0.0000        0.0000        0.0000        0.0000
        0.0000        0.0000        0.0000        0.0000       23.6178       20.4354       28.4817       19.0279       22.8869       20.8725       25.8586       15.7668       21.3982       20.1413       10.8070        8.7924        9.4628       11.7126       12.2437        9.4085        8.8061        8.1221        7.7188        5.9310        4.6658        4.2594        4.0493        2.9684        2.3771        2.2640        2.2655        0.6433        0.8277        0.6190        0.9969        1.7380        2.0365        0.9337        1.2369        1.7005        3.0244        3.8524        6.1676       22.8930       25.4401       69.3702      121.4443      108.7144        7.4880        6.9113       25.0391       22.2949       22.4261       33.8321       40.8025       24.3773       35.8463       45.4314       45.2268       25.7584       20.3081       32.4615       29.4948       16.0879       10.2461       17.0463       12.4245       10.6428       14.8273       19.2528       22.6752       23.4611       26.6369       29.9488       35.3880       46.1772       44.4690       42.3341       41.2681       49.9115       53.2833       48.1329       35.2348       38.1062       41.0014       30.9908       21.8577      462.5162      346.1123      297.6593      317.7756       67.7610       87.1251       50.6862       91.3147       55.5093       61.2326       54.4245       53.7213       70.2625       85.1729       95.4732       98.5809      106.4176      133.1511      137.6071      120.1735      134.9502      118.9419      127.9207      127.9491      144.7081      146.8788      155.0729      172.4171      226.1400      206.6713      177.7787      183.2804      199.1218      191.0736      180.8418      148.9552       95.7431       76.6852       75.7000       69.9633       58.3555       58.5109       63.8470       62.2382       63.6872       68.8026       69.4123       75.7038       83.7061       91.1610       95.7964       97.7982       94.9069      109.5318      117.8529      124.2634      139.2865      124.8530      130.5478      151.4306      179.4619      173.2770      158.3817      159.3482      180.8097      194.0570      192.5412      183.0798      196.1821      206.5593      211.6444      220.2110      226.3562      230.8136      239.3422      246.5155      238.8581      228.9038      225.1110      232.9747      218.7378      221.2713      221.3390      232.1257      247.8300      265.2884      264.4662      259.3423      261.1715      256.8260      238.7671      233.6086      216.0896      204.8015      176.7438      168.5306      183.8346      181.1945      169.6611      152.1051      128.8939      115.0767      111.6562      130.9534      102.0373      124.6719      114.2804      100.8511       91.6231      109.9691      116.4635       99.7907        0.0000        0.0000        0.0000        0.0000        0.0000        0.0000        0.0000        0.0000        0.0000        0.0000        0.0000        0.0000        0.0000        0.0000        0.0000        0.0000        0.0000        0.0000        0.0000        0.0000        0.0000        0.0000        0.0000        0.0000        0.0000        0.0000        0.0000        0.0000        0.0000        0.0000        0.0000        0.0000        0.0000        0.0000        0.0000        0.0000        0.0000        0.0000        0.0000        0.0000        0.0000        0.0000        0.0000        0.0000        0.0000        0.0000        0.0000        0.0000        0.0000        0.0000
        0.0000        0.0000        0.0000        0.0000        0.0000        0.0000        0.0000        0.0000       18.9005       15.8216       18.0303       11.0085       11.0522       19.7763       14.7764        8.6344       11.2936       13.5234       10.3234        8.4425        8.7674        7.1908        7.3213        5.6259        4.3687        4.5798        5.1026        6.2600        5.7623        2.5653        2.7319        0.4199        0.5317        3.0892        3.4802        3.4315        4.1058        4.2079        4.1805        3.4684        3.5394        3.7884        9.4392       17.2402        6.2690       51.9315       34.1491       11.0518       15.2461       33.1938       73.3074       39.0264       39.8275       40.5802       71.6123       44.9153       66.8435       51.7708       54.7130       39.5936       27.2525       21.1033       25.0343       12.6633       16.2440       26.5426       18.8276       32.4910       31.1290       20.5736       32.4073       35.0101       33.5014       37.5809       39.8094       49.1035       38.9302       39.2725       60.7380       53.0264       37.3284       37.8186       30.5387       24.1108       17.6774       14.2722       15.7385       85.8697      159.9576      104.0422      234.6055       55.8594      103.2102       50.3501       50.9471       46.6600       48.9221       72.6145       80.0684       89.2477       92.6381      105.5852       94.8568      100.7161      109.3017      120.8236      122.6148      139.2666      129.0016      190.7755      136.2575      154.7974      174.0878      152.1008      158.4837      183.7204      209.0631      206.4585      189.9833      201.2011      174.9326      166.6515      146.5046      103.3953       80.8576       68.8166       66.2061       66.0691       69.6237       72.1874       72.3784       64.6965       73.7977       77.2087       82.3020      111.6220      108.2919      109.9660      121.2433      116.4009      119.8790      159.5227      134.3791      152.5432      127.4535      135.5867      152.7945      167.0908      162.1917      151.4872      185.5065      186.8374      185.0358      169.6447      173.8776      210.1430      212.4547      217.3581      217.3165      213.1827      210.1257      219.5841      243.5878      239.7260      271.5941      261.9897      276.1513      225.3082      210.7904      218.6078      223.9373      225.9845      242.5021      245.7602      239.3053      250.5825      257.4991      267.2177      259.5252      237.4954      221.5597      231.7154      228.0355      237.1299      232.1001      215.6772      183.9641      143.2544      129.9328      124.1773      115.8263      130.2451      115.3008       93.2403      102.9439       87.7607       89.5161        0.0000        0.0000        0.0000        0.0000        0.0000        0.0000        0.0000        0.0000        0.0000        0.0000        0.0000        0.0000        0.0000        0.0000        0.0000        0.0000        0.0000        0.0000        0.0000        0.0000        0.0000        0.0000        0.0000        0.0000        0.0000        0.0000        0.0000        0.0000        0.0000        0.0000        0.0000        0.0000        0.0000        0.0000        0.0000        0.0000        0.0000        0.0000        0.0000        0.0000        0.0000        0.0000        0.0000        0.0000        0.0000        0.0000        0.0000        0.0000        0.0000        0.0000        0.0000        0.0000
        0.0000        0.0000        0.0000        0.0000        0.0000        0.0000        0.0000        0.0000        0.0000        0.0000       27.0617       13.4831       18.5030       18.8344       16.8525       10.9442       12.3603       11.6028       10.4911        8.4122        9.2833       11.0384        8.5853        6.3550        5.7735        5.5654        5.7333        5.9021        5.3260        4.1819        4.9310        3.3805        2.5999        2.5085        3.8169        3.5767        4.4538        5.8985        4.9882        3.4178        3.0765        2.5325        3.1118        7.2481        6.5259        9.5941       13.2695       38.6079       29.4474       57.8370       97.9140       62.3584       51.5398       54.6487       86.5392       87.2089      132.7883       48.6889       27.1639       24.4071       21.5321       29.1567       37.8208       23.5681       15.2620       20.2700       23.0994       46.9962       34.8163       18.8899       19.1148       33.4892       28.9665       48.0475       66.4140       66.2844       45.7884       40.7326       48.5542       58.7970       45.1584       42.5042       35.0425       28.4833       27.9133       22.1325       25.0310       27.9706       21.0870       26.7310       38.6454       34.1878       42.2741       46.1680       45.5284       44.8925       48.6359       64.4006       81.0445      114.0553      126.6197      123.0559      122.3643      129.1113      115.3145      116.3788      104.6955      140.9591      143.7937      138.9504      146.2170      134.3423      140.4309      151.6136      148.4333      162.9940      187.9883      201.4104      186.4694      190.1504      189.4235      152.5844      140.2065      108.5857       79.7047       70.4453       77.4895       82.1844       82.2329       79.7509       77.4961       72.0330       74.8393       72.1979       70.0965       82.4325      106.7722      105.7374      122.5884      127.3674      140.7864      140.9457      136.6706      136.5893      132.5580      121.5685      124.1333      138.9858      145.5518      139.7851      157.0561      180.5647      175.2441      167.5435      176.4295      206.6188      219.6158      210.7539      220.0649      228.2581      219.2659      232.7991      240.8007      223.4565      247.0343      250.7433      240.1751      213.3198      207.8115      215.7279      208.5708      215.3964      222.4288      222.2183      202.3228      218.2761      245.5949      270.1371      268.8766      247.8526      250.0222      244.8656      247.2099      251.5896      250.6871      231.5493      198.6758      172.2939      162.7402      148.4724      147.5448      159.5664      159.8262      136.5037        0.0000        0.0000        0.0000        0.0000        0.0000        0.0000        0.0000        0.0000        0.0000        0.0000        0.0000        0.0000        0.0000        0.0000        0.0000        0.0000        0.0000        0.0000        0.0000        0.0000        0.0000        0.0000        0.0000        0.0000        0.0000        0.0000        0.0000        0.0000        0.0000        0.0000        0.0000        0.0000        0.0000        0.0000        0.0000        0.0000        0.0000        0.0000        0.0000        0.0000        0.0000        0.0000        0.0000        0.0000        0.0000        0.0000        0.0000        0.0000        0.0000        0.0000        0.0000        0.0000        0.0000        0.0000        0.0000
        0.0000        0.0000        0.0000        0.0000        0.0000        0.0000        0.0000        0.0000        0.0000        0.0000       44.7584       26.4811       11.3388       11.7088       19.8845       10.3777       10.3716       11.6135       12.7465       12.7901       11.9227       10.6930       11.5685       12.2676        8.7250        8.5046        9.1869        9.6141        7.9560        7.3234        5.3133        5.5383        9.4867       12.3296        5.1041        8.7308        4.4892        2.9231        2.6137        2.8150        2.9074        3.7733       45.9097        6.7034       10.2805       11.0038       12.2437       27.1631       43.3502       43.4197       32.7794       33.6186       48.4004       43.2055       95.4092       63.5352       47.6046       23.0405        8.6070       20.8407       31.7385       34.2226       26.5993       25.1683       25.9148       20.5886       32.5882       40.6088       74.0367       33.1133       33.9607       33.3801       34.5205       57.7341       86.3152       68.9537       69.6507       49.2588       66.1762      108.0045      143.5077       66.2125       51.0646       55.7834       48.2952       31.1493       32.5563       28.2038       29.4736       37.9917       40.9600       62.0098       59.9933       61.1735       70.2033       74.2846       52.3665       62.9583       61.9135       70.0561       93.9265      120.4811      120.7367      117.0668      112.9034      118.9105      117.7999      120.8163      133.6907      123.7525      127.0022      134.4902      136.1326      136.9610      162.4048      166.8752      183.1799      198.7398      200.8073      197.7780      182.9066      143.5264      129.3452      114.4296      104.8925       81.9402       83.2241       76.3856       70.1548       65.5683       69.0132       69.8671       68.6307       68.4599       74.6983       81.5445      100.5315      114.8619      127.6124      115.4828      124.3015      131.8207      195.3382      151.7833      118.7987      118.5802      107.2793      165.5416      143.5911      120.6542      129.9884      154.2594      171.3285      185.6022      201.5826      204.8937      198.2272      199.9689      219.1109      221.7595      215.7707      215.8414      217.2681      219.3252      222.4177      229.5219      244.9701      195.8109      199.9221      176.5206      162.2053      179.1389      186.9712      198.0121      204.4348      219.1137      256.5370      261.0013      253.8579      244.2814      273.7664      280.0745      272.5816      247.4677      242.8788      232.1711      225.7717      218.3010      209.2546      222.9022      188.2395      176.2790      157.7371        0.0000        0.0000        0.0000        0.0000        0.0000        0.0000        0.0000        0.0000        0.0000        0.0000        0.0000        0.0000        0.0000        0.0000        0.0000        0.0000        0.0000        0.0000        0.0000        0.0000        0.0000        0.0000        0.0000        0.0000        0.0000        0.0000        0.0000        0.0000        0.0000        0.0000        0.0000        0.0000        0.0000        0.0000        0.0000        0.0000        0.0000        0.0000        0.0000        0.0000        0.0000        0.0000        0.0000        0.0000        0.0000        0.0000        0.0000        0.0000        0.0000        0.0000        0.0000        0.0000        0.0000        0.0000        0.0000        0.0000
        0.0000        0.0000        0.0000        0.0000        0.0000        0.0000        0.0000        0.0000        0.0000        0.0000       32.2009       33.0361       34.3371       49.6632       27.1856       11.3201       11.9533       14.6443       13.0408       10.9658       12.2042       11.9866       10.9771        4.3964        4.0348        5.3068        9.1350        6.9797        9.8340        6.5769       14.1431        6.4607        4.4742        3.7639        4.2538        5.8680        4.7896        4.6783        6.0840        6.7918        2.9858        6.3565       23.3738        8.7837        9.4963        8.2851       12.4000       25.9735       24.7771       17.4307       22.0193       36.9544       45.7808       47.5075      137.1455       58.9738       67.3638       99.5108       37.1596       27.6170       37.9672       27.6119       28.8944       73.0329       37.7440       24.8415       32.5455       70.3842       44.4156       45.5019       73.7437       69.5022       61.3427       76.2466       86.3705       74.4504      100.8168      134.3563      141.5278       89.9927       93.8413       83.0297       67.0335       53.0110       47.4217       43.3738       51.9754       41.4277       47.1245       36.3066       30.9632       43.6745       61.4032       63.0116       66.2584       61.9159       57.6946       83.3602       89.1189       64.4289       68.8630       76.1921       84.7432       95.3936      102.6903      115.7133      123.5766      107.2300      119.1923      120.8000      116.0167      120.4853      121.8741      117.3841      135.3592      145.9433      159.5380      155.3455      160.2277      222.9436      230.2546      203.8535      218.2103      149.7558      111.5733      105.2450       99.5818       66.2754       59.8864       59.6281       61.1141       64.6270       62.5618       71.1816       75.2137       82.7485       96.5994      121.3602      120.3046      110.2335      125.1961      118.9583      132.1408      123.6691      131.1208      109.5520      108.9739      130.5706      134.1264      135.5461      121.5364      157.7701      224.1413      200.2519      180.6523      203.1616      185.6025      204.9236      226.1270      190.3044      180.1657      189.6956      217.9496      209.8576      210.5968      219.4844      207.9849      161.0496      151.1845      144.3377      137.3728      154.2632      170.6027      184.1476      204.6411      252.3521      276.6214      276.2003      277.8434      315.3214      387.2482      370.0590      330.8200      279.4703      266.5960      257.8539      264.1512      269.3749      313.3448      298.6022        0.0000        0.0000        0.0000        0.0000        0.0000        0.0000        0.0000        0.0000        0.0000        0.0000        0.0000        0.0000        0.0000        0.0000        0.0000        0.0000        0.0000        0.0000        0.0000        0.0000        0.0000        0.0000        0.0000        0.0000        0.0000        0.0000        0.0000        0.0000        0.0000        0.0000        0.0000        0.0000        0.0000        0.0000        0.0000        0.0000        0.0000        0.0000        0.0000        0.0000        0.0000        0.0000        0.0000        0.0000        0.0000        0.0000        0.0000        0.0000        0.0000        0.0000        0.0000        0.0000        0.0000        0.0000        0.0000        0.0000        0.0000        0.0000        0.0000
        0.0000        0.0000        0.0000        0.0000        0.0000        0.0000        0.0000        0.0000        0.0000        0.0000        0.0000       26.2594       34.6488       54.6541       58.9183       22.2243       18.8345       13.4856       14.6462       10.3069        9.5259       13.5140       16.4787        8.1131        3.5996        2.9861        6.0861        8.9420        6.1142        6.4123        4.2669        4.1026        4.8337        2.7404        3.7256       12.4201       13.9043       10.0625       10.2891        6.5567       10.5126       13.3573       15.9863       17.8982       13.3659       12.4528       20.3125       45.7389       46.5069       22.9502       22.7259       20.3476       31.9541       40.6962       48.3414       68.9598       66.4237       53.0963       48.2382       35.5579       31.0446       42.3323       83.9544       38.0120       44.8846       42.6764       57.9385       94.3709       71.7550       43.6959       43.0007       56.2124       61.5303       74.4199      153.7458      108.9514      103.3638      113.0898      183.3835       95.0240       89.2903       89.8606      100.4690       84.0922       94.5320       77.5694       67.3069       40.7045       30.3273       33.5113       48.8732       59.0547       70.6579       65.8126       51.5178       69.6702       86.4326      129.7822      125.1915       67.8033       69.1685       70.9079       77.7466       83.4454       91.8262      114.6282      118.0894      126.8329      115.6473      138.4834      135.4714      135.3491      136.0013      136.7971      140.0947      157.5070      175.1927      165.9556      161.7830      213.3905      233.3664      238.8752      246.4009      159.6501      135.5453      138.4977      124.8029       79.0897       69.7801       68.1316       75.0513       61.6515       55.7531       58.4680       73.3820       95.1947      102.2879      103.9441       93.3055      100.0885      115.5999      103.9812      119.0694      137.1685      114.1665      109.1698      116.7126      117.6438      112.7539      118.5511      117.0120      156.7319      165.2885      155.7346      158.5184      193.2557      203.8836      204.0517      210.1568      195.6604      188.8615      202.3126      216.6199      208.8979      192.6059      193.9090      188.9467      163.1321      147.1640      134.8275      142.0679      155.9701      166.2910      189.2300      227.0500      279.4773      291.9380      293.0005      313.1243      351.4194      385.1006      404.9730      379.8508      359.1617      337.9161      314.4560      290.6569      333.5007      292.3155        0.0000        0.0000        0.0000        0.0000        0.0000        0.0000        0.0000        0.0000        0.0000        0.0000        0.0000        0.0000        0.0000        0.0000        0.0000        0.0000        0.0000        0.0000        0.0000        0.0000        0.0000        0.0000        0.0000        0.0000        0.0000        0.0000        0.0000        0.0000        0.0000        0.0000        0.0000        0.0000        0.0000        0.0000        0.0000        0.0000        0.0000        0.0000        0.0000        0.0000        0.0000        0.0000        0.0000        0.0000        0.0000        0.0000        0.0000        0.0000        0.0000        0.0000        0.0000        0.0000        0.0000        0.0000        0.0000        0.0000        0.0000        0.0000        0.0000        0.0000
        0.0000        0.0000        0.0000        0.0000        0.0000        0.0000        0.0000        0.0000        0.0000        0.0000        0.0000        0.0000        0.0000        0.0000       57.6190       29.6294       25.2042       19.9761       13.5289       11.0240       10.5418        9.6965       22.1473       12.8300        7.2545        3.1642        3.4076        3.8604        3.8095        9.5483       11.8045       14.8394       12.3708        8.1251        4.3592       10.9803       14.4126       18.2598       15.5258       91.7583       22.1526       30.1464       27.0815       19.5337       15.5496       10.9049       33.1231       77.9988       55.5280       31.6402       31.7306       16.4874       26.1174       41.4336       51.8038       68.0757      111.7342       73.3098       63.9101       44.0826       68.3121       49.6339       63.2383       42.8059       49.2737       52.5245       90.7239      101.3106       61.6679       37.2978       73.3285       94.1442      106.5504      109.4784       73.9717       96.4445       99.2780      107.6259      117.6569      101.5161       96.9665       88.7882       94.1454       86.3259       96.0453       95.1770       82.1057       57.5046       44.3540       50.4970       63.2144       62.3012       66.0537       76.5177       65.1593       88.7394      106.4518      124.1072      113.8827       88.9363      155.9813      176.7456       90.3869      103.5659      118.6094      143.5270      117.5664      130.6851      130.2717      135.3525      127.9608      157.8840      146.9951      138.9307      147.5039      173.9510      187.3382      168.8505      169.9943      233.0748      232.7092      255.2440      237.3252      152.4712      150.2555      151.0762      141.5361      111.6107      116.8386      109.4412       84.5638       66.7805       61.4797       66.7914       70.0625       84.7111       85.9851       91.7729       95.4027       93.2416       93.8489      108.0775      103.3568      108.6023      100.3458      104.0595      112.1021      121.6842      110.4435      114.2073      121.0208      123.1930      125.2442      138.4406      160.9721      199.8745      226.5831      221.8191      202.3123      228.0862      211.5793      209.0782      210.1510      192.6785      202.8420      188.4005      187.7625      161.2293      152.3003      149.1104      138.4008      154.5310      168.8425      192.5415      230.1214      262.6191      265.0293      283.6638      309.9321      368.9874      404.0320      434.4489      404.0894      419.2357      393.2724      356.1647        0.0000        0.0000        0.0000        0.0000        0.0000        0.0000        0.0000        0.0000        0.0000        0.0000        0.0000        0.0000        0.0000        0.0000        0.0000        0.0000        0.0000        0.0000        0.0000        0.0000        0.0000        0.0000        0.0000        0.0000        0.0000        0.0000        0.0000        0.0000        0.0000        0.0000        0.0000        0.0000        0.0000        0.0000        0.0000        0.0000        0.0000        0.0000        0.0000        0.0000        0.0000        0.0000        0.0000        0.0000        0.0000        0.0000        0.0000        0.0000        0.0000        0.0000        0.0000        0.0000        0.0000        0.0000        0.0000        0.0000        0.0000        0.0000        0.0000        0.0000        0.0000        0.0000        0.0000
        0.0000        0.0000        0.0000        0.0000        0.0000        0.0000        0.0000        0.0000        0.0000        0.0000        0.0000        0.0000        0.0000        0.0000        0.0000        0.0000        0.0000        0.0000       18.7059       16.3226       18.3497        7.7382       12.1581       12.4244       12.3098        5.9328        4.1377        3.8192        4.2662       11.0907       16.7541       13.2302       15.3712       11.8643        6.6671       12.2277       29.4312       37.4469       36.6977       72.5967       35.3531       54.6813       34.2250       31.9165       28.4985      138.1109      159.2978       39.5993       60.8577       41.6927       42.6740       41.1040       63.9530       87.1014      104.4591       77.1704       70.7495       79.9530       74.8017       64.1235       74.7202       73.5998      111.5675      120.5613       76.8832       45.5844       56.2955      120.4797       68.8273       98.7786       92.2473       77.4774       90.6486      103.2467      109.9003      170.6062      108.9783      112.7501      115.9910       93.4856       99.5998       92.2919       94.3720       82.1172      103.6949       95.3763       97.3751      105.4490       89.8978      102.7736      120.8123      104.0784       94.6695       79.4795       97.2304       80.4979       71.9538       83.5038       93.6733       79.9960       69.9412      103.4704       90.6102      107.8402      161.8179      158.2545      143.4701      139.4247      141.8484      152.8826      171.4501      181.7797      166.1343      161.3794      174.1834      199.7833      199.9376      182.1803      189.6353      223.6631      225.7130      239.5319      226.7396      165.4375      153.1129      124.3954      137.3416      139.9068      102.8229       87.4726       84.9385       70.3303       64.1315       64.3438       67.4341       74.1702       75.2957       82.9821       89.2851       85.0863       86.7429       97.7722      100.0248       94.9604       98.8114       99.0749      106.6481      138.9290      146.8685      137.1445      115.1156      153.3253      135.4121      133.9105      156.8559      179.3704      237.8851      212.4768      197.3579      193.1966      188.6722      199.5042      188.3956      183.1105      208.3035      213.5661      199.6039      177.9687      162.9309      168.9036      177.0166      185.1907      186.4068      210.7376      237.6530      253.5466      268.0463      294.3597      306.6032      357.1842      380.0991      388.1138      397.8454      395.7385      359.7683      341.7117        0.0000        0.0000        0.0000        0.0000        0.0000        0.0000        0.0000        0.0000        0.0000        0.0000        0.0000        0.0000        0.0000        0.0000        0.0000        0.0000        0.0000        0.0000        0.0000        0.0000        0.0000        0.0000        0.0000        0.0000        0.0000        0.0000        0.0000        0.0000        0.0000        0.0000        0.0000        0.0000        0.0000        0.0000        0.0000        0.0000        0.0000        0.0000        0.0000        0.0000        0.0000        0.0000        0.0000        0.0000        0.0000        0.0000        0.0000        0.0000        0.0000        0.0000        0.0000        0.0000        0.0000        0.0000        0.0000        0.0000        0.0000        0.0000        0.0000        0.0000        0.0000        0.0000        0.0000
        0.0000        0.0000        0.0000        0.0000        0.0000        0.0000        0.0000        0.0000        0.0000        0.0000        0.0000        0.0000        0.0000        0.0000        0.0000        0.0000        0.0000        0.0000        0.0000        3.3360        1.0222        0.9705        1.7143        1.0383        0.6542        0.9453        2.1669       10.6832        7.5266        5.1114       10.7669        3.9057        4.3536        6.5223        7.1530       11.3264       26.9210       29.1231       31.9148       45.7491       55.4891       52.6612       28.5604       20.6301       25.5334       50.1759       79.9944       41.5440       25.5929       27.2744       45.7312       73.1321       70.2847       85.4158       81.4199      113.1712      134.4080       92.1089      100.7312       66.2028       98.1309       83.2347       55.9286       51.5803       41.6472       44.6313       97.2099       85.6826       49.0512       46.1108      109.8978      111.5140       65.6031       88.0847      140.7791       87.5489       72.5336      104.6266      118.1538       86.4061       83.9062      109.2451      110.3204       85.2090      102.6345      100.6069      114.3802      104.6197      106.3210      106.6632      121.8325      106.6290      108.7743       91.6721       88.7205       75.7477       81.7697       81.5515       75.2888       77.1281       67.3692       81.7588      107.8489      109.2947      149.7082      137.7244      129.4050      138.8356      154.0787      161.7009      174.2519      192.0134      188.3209      183.5150      190.8227      206.2364      212.9208      209.0238      198.5054      229.7560      228.5117      215.9221      208.2353      164.6996      140.0549      136.2914      141.0853      116.0770       73.1385       73.3505       73.0634       75.3867       70.6797       73.8198       72.6285       81.7827       83.3330       83.3210       78.6339       77.9562       69.6522       74.2857       70.3774      105.9610      122.3985      110.2248      118.2123      130.8388      191.7378      151.8532      143.9475      180.3112      162.5592      120.8325      139.2472      143.7703      159.1205      186.6912      208.1057      168.8348      146.0019      147.5361      166.2678      187.2208      244.3497      247.9397      220.7375      226.7278      215.7016      221.3884      220.1292      203.4120      199.8064      210.7799      237.5608      242.8861      251.3899      266.4692      287.3492      331.5085      352.8984      370.5894      379.1364      365.3223      365.4915      331.4204        0.0000        0.0000        0.0000        0.0000        0.0000        0.0000        0.0000        0.0000        0.0000        0.0000        0.0000        0.0000        0.0000        0.0000        0.0000        0.0000        0.0000        0.0000        0.0000        0.0000        0.0000        0.0000        0.0000        0.0000        0.0000        0.0000        0.0000        0.0000        0.0000        0.0000        0.0000        0.0000        0.0000        0.0000        0.0000        0.0000        0.0000        0.0000        0.0000        0.0000        0.0000        0.0000        0.0000        0.0000        0.0000        0.0000        0.0000        0.0000        0.0000        0.0000        0.0000        0.0000        0.0000        0.0000        0.0000        0.0000        0.0000        0.0000        0.0000        0.0000        0.0000        0.0000        0.0000
        0.0000        0.0000        0.0000        0.0000        0.0000        0.0000        0.0000        0.0000        0.0000        0.0000        0.0000        0.0000        0.0000        0.0000        0.0000        0.0000        0.0000        0.0000        0.0000        1.2986        1.7375        2.7138        4.0742        1.2375        0.7311        0.4948        0.4363        1.4197        4.1819        1.5923        6.6521        2.1386        3.0962        4.9405       14.0275       17.5598       30.8567       40.2724       40.5159       47.1204       64.7103       56.5280       41.7837       44.6576       27.4644       37.2679       41.8478       51.1443       45.7260       39.7235       64.5092       58.7758       77.3142       76.7111       92.2326       77.4429       65.3256       83.0988       89.6380      105.8271       90.5389       93.4459       79.9143       44.3058       36.3569       34.6767       80.3067       55.9869       54.6762      101.5109      197.2673      114.3601       86.8288      130.4619       74.5337       81.2116       82.1583      111.2251      123.5857      114.7476      117.6339      135.5178      121.7202      112.7878      118.5702      131.4574      157.1580      125.0746      113.8009      145.0881      164.0796      144.3446      153.8255      159.4561      134.2647      102.8004      102.5081       69.6981       77.9686       95.5869      110.6305      101.4066      135.1341      132.4086      149.8707      142.3431      145.2135      152.0287      166.0492      169.9015      170.4825      196.8177      189.4032      205.7469      209.2494      229.6395      226.8180      210.2697      200.1525      217.7807      204.8882      203.4387      186.9068      164.1534      141.6176      135.0606      136.3513      109.0891       85.9417       92.1636       71.2547       77.0424       75.8158       75.3042       77.6485       81.4647       83.4331       79.7639       76.0712       72.8287       71.6770       63.4000       62.7972      101.5155      114.0372       99.2736      102.8474      137.9067      150.2678      168.3169      147.0570      148.7677      136.0995      112.7097      128.2886      126.2874      119.3943      154.8806      166.4395      165.4263      151.6410      165.3963      178.1834      202.8758      245.4020      284.9153      278.8510      230.5771      237.2622      270.5235      249.6340      213.3585      216.0723      215.4765      233.9117      245.4546      243.9751      240.7633      259.5866      309.0444      345.8768      360.7966      375.5771      394.2562      367.5071      407.3471      352.7656      315.2955        0.0000        0.0000        0.0000        0.0000        0.0000        0.0000        0.0000        0.0000        0.0000        0.0000        0.0000        0.0000        0.0000        0.0000        0.0000        0.0000        0.0000        0.0000        0.0000        0.0000        0.0000        0.0000        0.0000        0.0000        0.0000        0.0000        0.0000        0.0000        0.0000        0.0000        0.0000        0.0000        0.0000        0.0000        0.0000        0.0000        0.0000        0.0000        0.0000        0.0000        0.0000        0.0000        0.0000        0.0000        0.0000        0.0000        0.0000        0.0000        0.0000        0.0000        0.0000        0.0000        0.0000        0.0000        0.0000        0.0000        0.0000        0.0000        0.0000        0.0000        0.0000
        0.0000        0.0000        0.0000        0.0000        0.0000        0.0000        0.0000        0.0000        0.0000        0.0000        0.0000        0.0000        0.0000        0.0000        0.0000        0.0000        0.0000        0.0000        0.0000        0.0000        4.5883        3.5651        5.8797        5.0581        2.1191        1.2558        1.7749        3.3507        1.1180        1.8956        5.0042        4.3937        8.9570       16.0544       28.9712       33.2181       39.7022       47.2043       45.1113       91.1203       35.1983      161.9108      137.1201       28.2999       26.9621       32.1088       30.8629       52.7247       69.6912       58.3814       68.6851       76.0669      106.3067      128.9144      101.8909       85.7513      109.8475       58.5768       69.0005       62.2181       57.0056       73.3309       78.9750       53.7480       64.0296       79.7708       95.5515      100.3327       93.5202      103.5306      120.9815      108.4366       98.6223       93.8672      109.6676      105.6202       94.0493      106.4058      112.1629      131.7914      138.8374      146.2543      118.7929      125.7321      131.6448      142.5646      173.6117      129.2744      121.6675      147.8068      173.8172      129.8944      132.5041      150.9669      148.3602      118.0364      103.0721       94.4675      115.6539      128.1850      143.6657      182.6947      120.7193      137.8312      141.1087      151.2910      172.9165      167.8519      178.6359      163.6273      175.9888      188.1335      176.4874      172.3063      187.5834      206.5519      206.6897      217.3494      197.9354      188.5539      186.4259      184.3176      165.1885      157.0477      135.5774      150.8922      129.5967      107.2364       95.5852       85.2475       77.3253       81.0828       82.4837      100.2794       94.3196       89.9223       93.8022       83.8757       81.0985       73.4604       73.1351       68.7077       72.3002      110.4307      114.5437      105.0932      132.4993      127.3190      144.9790      140.1963      141.5996      145.3542      129.5722      110.0480      113.6652      104.8711      110.4744      120.7983      138.2512      150.5838      157.9695      168.6059      174.4315      216.1141      270.5670      283.8938      307.8832      258.4254      262.2771      315.1529      341.4194      247.0614      226.5008      210.6971      232.7443      231.0085      239.3863      257.4340      243.5749      272.4779      315.6326      327.6825      321.7172      283.3463      307.2617      334.8084      317.1934      317.6766      357.8378        0.0000        0.0000        0.0000        0.0000        0.0000        0.0000        0.0000        0.0000        0.0000        0.0000        0.0000        0.0000        0.0000        0.0000        0.0000        0.0000        0.0000        0.0000        0.0000        0.0000        0.0000        0.0000        0.0000        0.0000        0.0000        0.0000        0.0000        0.0000        0.0000        0.0000        0.0000        0.0000        0.0000        0.0000        0.0000        0.0000        0.0000        0.0000        0.0000        0.0000        0.0000        0.0000        0.0000        0.0000        0.0000        0.0000        0.0000        0.0000        0.0000        0.0000        0.0000        0.0000        0.0000        0.0000        0.0000        0.0000        0.0000        0.0000        0.0000        0.0000
        0.0000        0.0000        0.0000        0.0000        0.0000        0.0000        0.0000        0.0000        0.0000        0.0000        0.0000        0.0000        0.0000        0.0000        0.0000        0.0000        0.0000        0.0000        0.0000        0.0000        0.0000        2.6790        3.7108        1.3344        1.1129        0.8946        1.2160        3.6262        1.0537        2.0448        3.3879        3.9801        4.7048       17.1842       38.1330       43.6330       51.9897       50.9894       59.7683      126.0126       44.8388       67.0378      140.0244       45.8945       40.1358       62.7504       54.9710       59.4901       69.4162       80.5190       94.6934       77.9339       72.6512       96.1100      104.6607       88.0674       81.6039       91.3398      103.6750       90.5223       90.6036       73.9823       69.2312       42.0477       57.3320       83.9258       76.8779      103.0236       75.6685       79.8361      124.0346      141.1126      118.7333      101.1644       76.7972       96.5925       93.7356      100.4166      105.5464      134.2541      131.5466      164.6513      161.0660      178.6699      182.6477      163.0479      156.6491      130.6903      126.7604      152.0460      152.9156      108.4400      153.7250      163.7022      136.5964      115.6290       95.6291      107.1296      105.8895      136.6334      132.9233      156.2765      147.3521      154.6432      137.2394      156.2182      178.4741      179.3051      176.6321      165.1357      163.1758      169.1454      169.1910      192.0478      189.1718      200.8682      183.7735      185.0947      165.0639      193.0552      200.7695      188.1429      176.0004      138.5673      127.4326      130.0829      131.2092      108.8707      103.1500       92.9123       91.1994       99.1012      107.7721      109.3278      107.8410      107.8501      106.9602      104.0232      100.3939       94.9542       95.0247       82.4199       88.8871      125.0213      127.6860      115.0571      124.7476      140.8746      132.2521      139.0794      139.0105      121.7948      115.1392      111.4286      122.0289      124.0481      136.6618      145.2592      148.4794      148.3305      166.1317      195.9214      208.6998      256.7693      302.2537      321.3773      322.9754      281.9031      270.3553      293.3078      297.9338      264.4567      231.4654      227.8490      220.3513      227.4987      228.4332      247.3881      256.4736      262.7862      268.2683      287.4213      284.9050      265.8911      262.1569      284.4629      283.6904      280.1583      329.1331      315.5131        0.0000        0.0000        0.0000        0.0000        0.0000        0.0000        0.0000        0.0000        0.0000        0.0000        0.0000        0.0000        0.0000        0.0000        0.0000        0.0000        0.0000        0.0000        0.0000        0.0000        0.0000        0.0000        0.0000        0.0000        0.0000        0.0000        0.0000        0.0000        0.0000        0.0000        0.0000        0.0000        0.0000        0.0000        0.0000        0.0000        0.0000        0.0000        0.0000        0.0000        0.0000        0.0000        0.0000        0.0000        0.0000        0.0000        0.0000        0.0000        0.0000        0.0000        0.0000        0.0000        0.0000        0.0000        0.0000        0.0000        0.0000        0.0000        0.0000
        0.0000        0.0000        0.0000        0.0000        0.0000        0.0000        0.0000        0.0000        0.0000        0.0000        0.0000        0.0000        0.0000        0.0000        0.0000        0.0000        0.0000        0.0000        0.0000        0.0000        0.0000        4.5884        3.9887        0.6303        0.3175        0.6097        0.8574        0.8471        1.1338        1.2899        7.4542        2.8858        5.4881        5.4682       14.8118       29.2047       63.5595       50.0702       45.5297       54.6765       44.7702       61.1930       47.1386       44.1559       41.4202       56.0447       46.6811       63.0593      144.7517       79.1452       83.4521       70.2850       50.9743       68.6558      178.1550       89.9750       83.4239       94.3364       90.7896       77.2952       94.3775       77.2868       81.1568      102.1439       82.1183       72.3850       94.7669       85.1426       90.3164       96.3548      139.0323      151.2343      105.3919      109.9002       98.5182       95.0170      128.6802      154.4667      147.1479      122.3868      134.6114      132.8887      149.5171      116.6624      132.0336      119.0019      108.2969      116.9950      123.7554      125.9026      134.1619      137.2895      143.1252      145.1828      137.1496      128.6052      114.0542      116.0526      124.9511      118.7316      114.0349      135.6151      151.0310      139.0195      132.2892      135.3616      168.5356      204.9253      161.0640      139.9079      140.1047      170.0229      183.8553      195.6227      185.7985      206.2903      184.1336      173.2296      176.7175      222.1042      216.0884      185.1515      167.1467      132.0071      133.5123      128.9303      129.6221      123.1751      107.5339      106.3459      113.1702      131.9783      134.3535      156.0581      152.5479      166.2334      153.9837      154.9782      149.1386      152.9690      154.2240      143.5374      133.8054      133.8588      131.6454      119.2071      131.1575      131.9025      131.3004      126.3494      156.5321      143.6164      146.7094      142.2567      152.7442      160.3639      160.9319      169.9581      167.2479      161.4087      183.7557      200.4247      223.3765      274.7224      303.8495      323.7351      295.9018      272.5324      284.1953      280.9891      290.1658      318.4124      272.2463      243.4388      232.9353      224.7033      195.3584      209.3851      213.4144      238.0286      258.4743      284.6284      264.3055      243.5040      291.2624      300.5310      270.8661      267.3007      304.3299      304.8193        0.0000        0.0000        0.0000        0.0000        0.0000        0.0000        0.0000        0.0000        0.0000        0.0000        0.0000        0.0000        0.0000        0.0000        0.0000        0.0000        0.0000        0.0000        0.0000        0.0000        0.0000        0.0000        0.0000        0.0000        0.0000        0.0000        0.0000        0.0000        0.0000        0.0000        0.0000        0.0000        0.0000        0.0000        0.0000        0.0000        0.0000        0.0000        0.0000        0.0000        0.0000        0.0000        0.0000        0.0000        0.0000        0.0000        0.0000        0.0000        0.0000        0.0000        0.0000        0.0000        0.0000        0.0000        0.0000        0.0000        0.0000        0.0000        0.0000
        0.0000        0.0000        0.0000        0.0000        0.0000        0.0000        0.0000        0.0000        0.0000        0.0000        0.0000        0.0000        0.0000        0.0000        0.0000        0.0000        0.0000        0.0000        0.0000        0.0000        0.0000        4.7001        5.3343        0.8342        0.8915        2.8603        6.6764        0.7720        0.5261       15.7540       11.8339        6.8565        4.3614       11.8379       15.3325       28.8218       42.3675       43.2565       44.9204       59.6305       52.0656       44.2443       40.7416       68.9589       41.1971       38.4305       44.1241       69.9295      296.1377       73.0251       57.1518       59.5507       82.9382       87.4339      112.4582      103.3511       97.6657      143.1251      118.7541       82.5954       79.8668       47.9624       75.5556       80.5839       96.9239       80.0075       75.6975       55.9433       91.5372       75.5282      131.7777      126.2692      114.8744      113.2733      162.0069      166.2707      190.2556      198.8735      221.4749      164.8014      174.7610      180.6198      225.2573      167.6209      137.1830      126.4111      133.6423      117.8218      120.9202      125.9752      139.7400      150.3779      171.8092      153.3573      163.2075      152.1822      152.1617      144.1613      126.3636      125.1502      138.4701      125.5157      131.9146      138.7575      129.9439      142.7883      169.5769      184.4004      166.8333      157.8277      155.9391      176.9259      200.4035      212.6109      216.9550      227.5875      211.3950      207.0366      204.7649      247.8352      232.6783      195.1883      173.4830      137.0250      123.2166      119.4153      109.0306      122.9525      120.5904      107.4831      116.9146      158.0062      175.8972      199.7434      198.4125      200.4627      188.9974      188.8380      191.2531      177.4826      172.5135      163.0852      177.5043      157.6035      153.0018      142.0878      143.1456      138.0730      137.9063      146.1863      141.8406      167.8724      164.5651      183.6824      177.4221      186.1366      182.9835      191.2165      192.8419      183.8669      210.4728      225.6459      241.7647      282.3291      309.4245      314.6467      292.5111      275.9917      269.5856      257.3351      282.4567      285.2731      260.5117      238.6919      267.7751      264.6965      299.6415      270.3614      242.4061      271.5885      303.9318      332.7308      281.6825      249.3912      290.9132      329.2780      262.5174      250.8062      284.1117      297.3763        0.0000        0.0000        0.0000        0.0000        0.0000        0.0000        0.0000        0.0000        0.0000        0.0000        0.0000        0.0000        0.0000        0.0000        0.0000        0.0000        0.0000        0.0000        0.0000        0.0000        0.0000        0.0000        0.0000        0.0000        0.0000        0.0000        0.0000        0.0000        0.0000        0.0000        0.0000        0.0000        0.0000        0.0000        0.0000        0.0000        0.0000        0.0000        0.0000        0.0000        0.0000        0.0000        0.0000        0.0000        0.0000        0.0000        0.0000        0.0000        0.0000        0.0000        0.0000        0.0000        0.0000        0.0000        0.0000        0.0000        0.0000        0.0000        0.0000
        0.0000        0.0000        0.0000        0.0000        0.0000        0.0000        0.0000        0.0000        0.0000        0.0000        0.0000        0.0000        0.0000        0.0000        0.0000        0.0000        0.0000        0.0000        0.0000        0.0000        0.0000        5.2837        4.9069        0.3089        0.2046        0.4650        2.2423        0.4756        5.3413        6.9159        1.2751        5.1107       11.9505       17.8012       21.9134       21.0320       27.1960       38.9414       48.6066       49.2096       46.0408       34.9357       28.1232       47.9429       37.6552       49.9043       58.2202       69.6185       67.3148       56.7803       87.2502       68.3635       73.8785       90.8620       97.9386       85.5097       90.3901      120.7172      128.2134       88.0824      111.5703       98.6899       87.6124       74.5023       82.2608       69.6235       70.9851       69.1118       81.8878       97.5355      108.8333      145.4909      109.5353      147.2987      129.8785      119.9686      182.5573      212.4215      195.5752      181.4025      182.1948      206.1248      217.1781      174.3125      147.3747      131.5894      135.5340      122.5345      139.8137      147.2293      151.3588      147.3118      142.7567      150.8675      149.7554      169.1038      165.6631      155.1129      142.0229      136.1517      174.5597      168.2953      162.4546      177.9079      176.7703      156.9739      171.3015      167.0788      179.0597      172.2480      170.2899      193.7104      204.4212      236.0720      233.2717      256.9292      247.3113      218.1994      206.1855      254.2930      229.8502      200.3748      180.6227      136.3063      110.7943      105.3478      119.2399      135.3703      126.4906      129.8712      146.7024      189.6039      207.4018      214.3773      210.2821      219.9520      225.6416      219.3717      209.3114      203.4923      193.0119      199.5035      194.4453      173.2686      171.8077      176.5224      167.8310      147.5561      153.8428      153.0522      148.3620      192.4636      178.8570      180.7654      192.8359      190.1298      177.5251      208.0582      232.5878      208.5781      206.1003      198.7928      227.2056      275.4422      293.6085      286.4736      264.5384      242.1206      239.6588      234.6207      230.5646      244.8589      258.7449      236.1251      238.1376      256.3217      241.7321      253.1982      258.9615      337.1754      363.6170      398.3293      293.6563      234.1529      333.7078      319.3273      239.0352      254.2446      297.4424      290.1238      323.8729        0.0000        0.0000        0.0000        0.0000        0.0000        0.0000        0.0000        0.0000        0.0000        0.0000        0.0000        0.0000        0.0000        0.0000        0.0000        0.0000        0.0000        0.0000        0.0000        0.0000        0.0000        0.0000        0.0000        0.0000        0.0000        0.0000        0.0000        0.0000        0.0000        0.0000        0.0000        0.0000        0.0000        0.0000        0.0000        0.0000        0.0000        0.0000        0.0000        0.0000        0.0000        0.0000        0.0000        0.0000        0.0000        0.0000        0.0000        0.0000        0.0000        0.0000        0.0000        0.0000        0.0000        0.0000        0.0000        0.0000        0.0000        0.0000
        0.0000        0.0000        0.0000        0.0000        0.0000        0.0000        0.0000        0.0000        0.0000        0.0000        0.0000        0.0000        0.0000        0.0000        0.0000        0.0000        0.0000        0.0000        0.0000        0.0000        0.0000        0.0000        3.8455        0.3477        0.3857        1.8101        0.3628        0.6511       10.5621        0.7229        9.9024        2.3342       11.8238       18.7182       13.0973       15.6994       25.7482       54.9189       53.4964       49.8439       59.3933       53.4650       52.2797       59.1050       36.5202       36.7323       42.0452       63.4196       67.6674       58.7953       92.8961       81.5944      242.3577       75.1452      100.6729       84.4696       58.1708       71.1392      125.6045      102.2978       87.0210      133.6330      116.4125       99.1240       91.9953       87.1574       85.5157       87.7057      105.3749      119.7360       97.9480      152.8512      140.6719      124.5615      101.7303      108.5664      135.4484      138.8456      129.3127      110.7568      127.5316      150.9791      176.8178      161.4848      146.5186      136.5185      167.9072      145.5201      148.8948      173.1617      165.1178      160.4105      147.8193      137.2004      135.4514      165.3842      202.4393      173.7967      156.2872      155.4975      183.6669      192.9367      215.5913      216.3914      181.2929      184.5641      199.7214      174.8377      176.3400      175.4068      176.0255      199.0694      207.4926      242.5478      246.1858      285.9963      279.4828      249.7131      228.7700      255.4638      229.0665      189.9066      167.0392      120.7257      121.1423      116.5098      130.4131      151.9460      148.3417      196.8879      212.8327      233.5842      242.6788      229.9915      219.7681      248.3799      256.2426      255.3273      239.9116      255.3991      233.9602      210.6684      211.1399      198.7277      193.5413      190.0290      179.3628      151.6674      152.3901      144.1022      164.3920      191.1181      168.9146      149.1399      166.3073      162.3745      158.2488      165.7170      163.6783      151.4493      173.1829      203.0027      231.6734      253.4959      236.4937      221.1343      208.6173      205.9187      205.7032      201.6800      216.9864      224.2020      226.8808      202.4298      207.0933      253.9344      265.6595      226.7290      230.2796      241.6113      252.8992      278.2283      393.9145      304.2691      311.7859      261.6759      259.8127      279.5086      326.0363      306.9388      313.1850        0.0000        0.0000        0.0000        0.0000        0.0000        0.0000        0.0000        0.0000        0.0000        0.0000        0.0000        0.0000        0.0000        0.0000        0.0000        0.0000        0.0000        0.0000        0.0000        0.0000        0.0000        0.0000        0.0000        0.0000        0.0000        0.0000        0.0000        0.0000        0.0000        0.0000        0.0000        0.0000        0.0000        0.0000        0.0000        0.0000        0.0000        0.0000        0.0000        0.0000        0.0000        0.0000        0.0000        0.0000        0.0000        0.0000        0.0000        0.0000        0.0000        0.0000        0.0000        0.0000        0.0000        0.0000        0.0000        0.0000        0.0000        0.0000
        0.0000        0.0000        0.0000        0.0000        0.0000        0.0000        0.0000        0.0000        0.0000        0.0000        0.0000        0.0000        0.0000        0.0000        0.0000        0.0000        0.0000        0.0000        0.0000        0.0000        0.0000       14.6839        3.9373        0.7729        1.2222        0.6791        0.2491        1.5799        1.2967        2.4079       24.9989       19.9110        6.8358        8.3138        8.6717       13.4444       17.3300       20.0558       34.2240       53.9478       40.5186       66.3786       61.3139       49.9652       30.1826       48.3302       35.6552       43.5168       41.2280       38.0364      173.6721       44.8876       49.5402       87.0311       57.5884       53.3490       48.3600       41.3408       64.5034      182.7377       97.3019      115.5017      131.1442      151.0687      122.5630      139.1371      140.9836      127.7886      110.6204      125.1067      119.4757      134.9525      106.3934      107.9981      112.1478      104.1340      130.4323      109.6010      109.1739       92.5301      123.5984      130.0742      140.2580      112.9354      109.2540      124.7438      132.7289      136.2355      140.9926      173.6015      153.1461      146.2678      134.3178      134.1187      128.3482      162.2386      158.1375      156.3818      143.5603      187.8043      202.7032      211.3028      207.2862      206.5116      180.8952      192.3157      200.1969      196.6423      194.0469      204.7404      192.5652      212.1858      206.9827      219.8868      227.1830      281.0872      264.2163      237.5711      227.1121      234.4333      203.0440      200.1209      179.0414      166.1493      150.0127      150.6587      165.2619      175.4685      191.2113      251.3812      277.3323      258.5443      259.5823      245.8535      260.5301      302.6929      306.8168      295.2688      291.0270      316.7365      289.9576      258.2689      251.1073      212.3003      203.0563      182.0848      182.9272      162.5764      169.0348      150.7080      147.0427      160.9340      130.7914      113.1965      125.9191      114.5255      159.9950      171.9658      132.8290      116.4452      128.0970      123.4926      117.5381      115.8979      118.1708      122.7877      126.0406      152.2371      168.1352      179.9281      187.9298      197.2038      183.6947      191.7632      183.8211      190.2431      217.5473      190.8720      189.4992      193.5206      242.1245      233.5478      260.9557      301.3424      277.8728      267.1244      275.7758      286.2353      322.0212      328.5614      324.9370      297.6509        0.0000        0.0000        0.0000        0.0000        0.0000        0.0000        0.0000        0.0000        0.0000        0.0000        0.0000        0.0000        0.0000        0.0000        0.0000        0.0000        0.0000        0.0000        0.0000        0.0000        0.0000        0.0000        0.0000        0.0000        0.0000        0.0000        0.0000        0.0000        0.0000        0.0000        0.0000        0.0000        0.0000        0.0000        0.0000        0.0000        0.0000        0.0000        0.0000        0.0000        0.0000        0.0000        0.0000        0.0000        0.0000        0.0000        0.0000        0.0000        0.0000        0.0000        0.0000        0.0000        0.0000        0.0000        0.0000        0.0000        0.0000
        0.0000        0.0000        0.0000        0.0000        0.0000        0.0000        0.0000        0.0000        0.0000        0.0000        0.0000        0.0000        0.0000        0.0000        0.0000        0.0000        0.0000        0.0000        0.0000        0.0000       24.5718       17.5225       14.6133        5.7686        1.8356        0.4021        0.5441        1.6210        1.7227        4.6256       22.9424       33.3755       15.6405       11.7024       28.5435       43.3312       10.8899       12.5187       18.1842       36.4166       28.2125       32.5152       35.7549       42.4063       43.6563       53.3667       69.1965       55.8920       50.2155       49.5611      180.1200       41.5602       44.3731       49.7493       46.0901       22.6922       41.2082       68.3389      130.5599      130.7769      111.0695      162.1014      187.1705      125.7919      147.2235      134.0850      120.7926       89.2676      145.6930      126.7935      112.7513      148.3299      112.7342      103.9942       94.5585      106.2770      132.6490      148.0952      130.2363      127.9930      149.1306      117.2889      125.6676      107.3953      121.1107      130.1140      147.3440      146.2521      147.7100      160.7453      159.3371      148.7168      139.4655      120.0580      140.4187      151.0329      154.3760      151.8096      184.2316      205.1641      232.1714      222.2263      207.1217      184.0712      180.1014      189.9988      191.2832      204.7764      193.0459      200.2701      192.9798      212.2691      208.8810      220.6676      215.0046      252.3280      242.0739      236.0403      203.9931      201.1633      221.0271      191.3000      169.6537      162.6710      159.6422      178.9307      192.6232      190.9756      216.5069      265.5045      290.8545      271.4347      259.4240      276.0490      306.9601      343.3621      334.8143      345.6311      342.8853      339.7380      296.2139      263.2031      255.6823      212.9150      192.5807      187.9365      178.1491      178.5313      151.8597      146.7023      154.2099      138.7340      143.6599      124.6087       97.6934      104.9661      110.6309      100.7355      121.2869       94.4287       96.9886       96.7905       94.8211       96.5369      100.7349      115.2475      111.0045      143.0846      148.3059      178.4272      162.2652      169.6398      156.0297      153.6729      134.1294      144.5002      159.6689      146.5915      153.8307      173.4080      184.8380      226.2522      250.6334      245.8896      287.0948      277.7840      266.2327      272.6325      321.7242      340.4345      325.7662      312.4371      348.0034        0.0000        0.0000        0.0000        0.0000        0.0000        0.0000        0.0000        0.0000        0.0000        0.0000        0.0000        0.0000        0.0000        0.0000        0.0000        0.0000        0.0000        0.0000        0.0000        0.0000        0.0000        0.0000        0.0000        0.0000        0.0000        0.0000        0.0000        0.0000        0.0000        0.0000        0.0000        0.0000        0.0000        0.0000        0.0000        0.0000        0.0000        0.0000        0.0000        0.0000        0.0000        0.0000        0.0000        0.0000        0.0000        0.0000        0.0000        0.0000        0.0000        0.0000        0.0000        0.0000        0.0000        0.0000        0.0000        0.0000
        0.0000        0.0000        0.0000        0.0000        0.0000        0.0000        0.0000        0.0000        0.0000        0.0000        0.0000        0.0000        0.0000        0.0000        0.0000        0.0000        0.0000        0.0000        0.0000        0.0000       39.9118       29.8349       20.6877        4.0290        5.5160        6.6132        4.4869        3.9498        6.4794       13.3505        4.4021       13.6361       17.6307       15.6770       21.7101       33.7431       13.3826       32.4684       30.4450       49.0541       50.7964       50.6283       52.3472       47.3448       61.3769       56.5145       78.1702       66.1876       64.6538       60.1104       71.4133       91.1493       57.8278       54.0316       52.7155       79.3499      118.7433      142.5404      162.6100      147.5524      255.6655      200.2942      179.3449      155.3669      131.4659      186.1579      243.9230      119.8024      120.7195      141.4686      167.1400      133.3212      125.0933      107.5249      108.0532      153.7369      201.8803      188.2162      158.2502      151.8569      177.0041      152.0744      148.1710      125.5325      133.4557      133.9190      147.6340      138.6144      117.6052      120.1118      153.8059      141.1710      148.8109      138.5259      137.6609      145.6421      164.6138      192.1416      198.9323      202.5137      212.7387      215.8357      202.6028      186.4731      178.2684      189.0635      203.9488      216.2873      215.5052      203.6565      212.7330      230.2739      223.2618      210.5209      206.0062      260.8068      261.4728      226.4871      214.3439      245.9023      242.5031      201.1063      176.0471      172.7449      166.5892      183.9555      219.1808      213.9423      227.2224      258.2407      310.5066      311.4635      309.8535      311.7849      336.0639      369.0096      332.8080      339.9240      341.9371      325.5732      298.5850      283.7867      256.7189      214.6839      193.9200      190.1599      178.8427      181.4858      152.1622      148.5403      146.6689      125.1880      126.5761      108.2007       89.6842       92.6122       98.2848      117.3834      111.4579       74.5442       82.8611       87.6566       93.7334       93.0473      105.4930      130.5428      118.8875      141.0502      147.7769      152.4633      143.2225      144.2023      129.3675      142.6229      123.5295      137.8627      157.8411      182.4327      212.3685      240.5781      249.3800      260.3655      250.6771      230.4057      238.2010      250.5537      227.2881      240.9781      269.1680      282.3931      283.1695      282.2647      296.6417      312.9434        0.0000        0.0000        0.0000        0.0000        0.0000        0.0000        0.0000        0.0000        0.0000        0.0000        0.0000        0.0000        0.0000        0.0000        0.0000        0.0000        0.0000        0.0000        0.0000        0.0000        0.0000        0.0000        0.0000        0.0000        0.0000        0.0000        0.0000        0.0000        0.0000        0.0000        0.0000        0.0000        0.0000        0.0000        0.0000        0.0000        0.0000        0.0000        0.0000        0.0000        0.0000        0.0000        0.0000        0.0000        0.0000        0.0000        0.0000        0.0000        0.0000        0.0000        0.0000        0.0000        0.0000        0.0000        0.0000
        0.0000        0.0000        0.0000        0.0000        0.0000        0.0000        0.0000        0.0000        0.0000        0.0000        0.0000        0.0000        0.0000        0.0000        0.0000        0.0000        0.0000        0.0000        0.0000        0.0000       44.6871       16.7392       17.6976        9.7451        6.7117       10.2796       24.6756        8.2058       11.5159       14.0677       11.0612        8.4995       12.9922       16.1241       14.4586       24.1876       36.4394       29.7579       37.7249       43.2044       50.3787       48.3909       74.8275       74.2255       44.7537      294.3679      314.2303       58.6093       77.0571       75.4976       77.6615       80.2964       81.0761       77.1593      116.8783       82.7657      150.9376      136.4682      171.4690      233.5360      237.7450      160.8462      142.9975      126.5245       87.5035      107.0680      146.1432      125.0485      138.6927      184.8939      222.5177      138.6213      173.2102      148.3122      195.3282      197.5221      186.0762      178.8136      169.1587      168.4742      182.3022      211.8464      201.0512      129.8456      126.5140      150.2040      158.5660      130.1590      120.4656      128.2804      140.5612      157.9485      156.7470      146.2567      148.5939      148.8899      157.4023      160.8328      184.7752      201.4216      209.6839      191.8304      184.3717      178.5076      169.6979      180.0736      205.4943      226.4028      242.3889      239.0108      218.1229      222.9853      227.3031      214.1616      213.3022      240.9729      230.0315      228.8016      219.9155      243.0158      212.5982      184.4203      168.2923      181.5030      176.8613      200.0173      213.1155      256.1877      283.3575      285.9321      315.9256      332.9508      358.5669      369.6608      372.1835      398.1361      364.3426      339.1317      307.8371      302.8719      290.0948      295.8047      264.9785      194.2927      172.5465      169.7745      178.2471      140.6442      146.7822      153.0684      140.3963      127.6018      118.7396      111.3724      100.2667       95.0113       90.7276       99.4001       88.9328       82.4790       88.6002       94.0842       96.8378      111.2946      140.3999      142.3301      153.0022      163.8216      167.9618      174.3219      152.4631      144.5111      126.1905      134.5777      137.4086      137.8568      134.5417      169.3970      183.9394      214.8897      313.0320      283.6135      290.5854      232.3336      226.5888      254.3303      223.2281      245.5812      259.0298      262.3592      245.4320      217.8534      242.0237      257.8185      264.8063        0.0000        0.0000        0.0000        0.0000        0.0000        0.0000        0.0000        0.0000        0.0000        0.0000        0.0000        0.0000        0.0000        0.0000        0.0000        0.0000        0.0000        0.0000        0.0000        0.0000        0.0000        0.0000        0.0000        0.0000        0.0000        0.0000        0.0000        0.0000        0.0000        0.0000        0.0000        0.0000        0.0000        0.0000        0.0000        0.0000        0.0000        0.0000        0.0000        0.0000        0.0000        0.0000        0.0000        0.0000        0.0000        0.0000        0.0000        0.0000        0.0000        0.0000        0.0000        0.0000        0.0000        0.0000
        0.0000        0.0000        0.0000        0.0000        0.0000        0.0000        0.0000        0.0000        0.0000        0.0000        0.0000        0.0000        0.0000        0.0000        0.0000        0.0000        0.0000        0.0000        0.0000        0.0000        0.0000       63.9655      105.0306       52.8021       61.2079       76.8279      102.3498       54.8369       66.3358       71.8934       68.8438       24.8455       29.4553       23.2887       17.9929       31.5864       48.0447       48.9863       37.0786       43.9481       47.9953       67.7669       87.6404       90.8141       58.1427       69.3968       53.3929       50.6185       51.8113       54.7537       52.3669       54.9598       82.1433       83.0020       62.0590       87.8829      158.5098      196.7903      150.4432      212.5702      158.7040      128.7574      114.2591      119.5769      135.0145      129.3306      136.5379      121.8454      146.2343      144.3685      172.2247      159.6554      211.3931      183.8268      199.9705      161.5779      166.4305      186.6725      197.8261      176.2624      170.4582      173.8457      193.0850      157.0871      143.3027      174.4252      166.9378      137.6323      124.8683      126.6286      129.0356      148.9745      140.5143      137.3620      140.0296      147.0706      149.2756      140.0949      143.6768      175.4097      224.7004      213.2370      192.7337      164.7274      157.6521      162.0676      172.7222      217.9396      217.6519      225.4594      215.9201      217.4781      218.9528      207.6899      195.1589      225.7829      227.7016      195.9408      191.6919      232.0734      208.2846      173.6603      172.0355      170.8376      180.9460      213.6184      224.1237      315.8756      351.2328      318.8615      339.1479      361.9975      398.9752      402.3842      390.6904      414.4122      386.3626      363.0256      321.5981      333.8791      308.2237      293.4560      259.0374      207.2481      193.2193      166.3360      164.6812      133.0362      129.5410      124.5527      128.1525      126.3659      106.0338      101.0324       92.0309       77.0680       75.6833       84.0512       94.7186       87.9823       91.9730      102.6916      115.5537      149.3028      185.0729      193.6167      221.8886      225.5901      234.6364      219.3679      190.5225      169.6169      152.7807      152.4148      151.1618      138.6192      130.2129      137.4352      144.2780      177.9846      200.1985      199.3967      210.3428      179.7252      159.3124      174.3434      217.6041      227.8027      262.3987      241.1745      211.3724      210.5279      210.7120      198.0306      190.0795      171.4500        0.0000        0.0000        0.0000        0.0000        0.0000        0.0000        0.0000        0.0000        0.0000        0.0000        0.0000        0.0000        0.0000        0.0000        0.0000        0.0000        0.0000        0.0000        0.0000        0.0000        0.0000        0.0000        0.0000        0.0000        0.0000        0.0000        0.0000        0.0000        0.0000        0.0000        0.0000        0.0000        0.0000        0.0000        0.0000        0.0000        0.0000        0.0000        0.0000        0.0000        0.0000        0.0000        0.0000        0.0000        0.0000        0.0000        0.0000        0.0000        0.0000        0.0000        0.0000        0.0000        0.0000
        0.0000        0.0000        0.0000        0.0000        0.0000        0.0000        0.0000        0.0000        0.0000        0.0000        0.0000        0.0000        0.0000        0.0000        0.0000        0.0000        0.0000        0.0000        0.0000        0.0000        0.0000       43.8138       60.0449       89.4180      111.6870      129.8235      114.6166       93.6486       83.3616       91.1736       99.3980       49.1182       53.1253       42.9254       43.8220       45.2565       35.0304       54.0984      125.2293      141.6568       86.8294       92.0106       91.6954       94.6884       97.5590       85.6022      104.5208      108.7439       89.9740       64.8618       64.9593       63.3739       75.6713       68.9889       84.9372      107.4420      142.9945      172.9776      188.8519      185.4355      192.0682      138.7096      119.4279      144.2257      148.5529      157.6278      160.5273      128.7934      147.1266      155.9180      174.4188      164.1669      188.7164      177.2282      202.9482      193.6970      204.6683      220.2544      236.2576      251.8288      249.8162      225.5957      207.6913      165.6057      158.8915      161.7282      170.5794      153.1645      152.0337      137.7854      142.8337      130.0398      122.6230      126.6626      145.4647      169.7497      157.1754      146.4021      139.6689      157.5499      189.5139      195.2102      181.7422      190.8513      167.8737      156.1879      156.4723      213.3244      214.7800      226.5709      226.3545      225.3084      208.7896      212.1517      205.3017      229.9026      216.7196      189.3937      193.2419      229.2810      198.7715      180.1990      188.8058      180.0174      196.7232      222.2908      245.2522      321.3390      332.3168      341.8848      333.8629      351.5491      386.6138      378.7636      382.7345      429.2392      393.6704      360.6984      329.5995      341.1109      346.2293      303.7722      255.0689      217.5039      191.0434      172.4983      166.5115      133.9672      132.5230      123.2384      130.4179      117.5546      108.7581      101.4072      100.4828       93.7309       80.1932       79.0224       90.7200       85.5791       81.6166      105.6175      136.7010      175.6687      214.0650      234.3837      250.5032      260.0017      237.9514      231.5128      203.9077      171.1836      157.0291      154.1621      143.0784      136.5449      131.9860      132.3258      130.0716      151.8563      156.2820      171.5371      181.2412      148.4009      141.3313      170.8594      205.1265      210.7263      213.3103      193.2241      190.3315      174.9859      171.1122      168.4388      188.6789      264.0900        0.0000        0.0000        0.0000        0.0000        0.0000        0.0000        0.0000        0.0000        0.0000        0.0000        0.0000        0.0000        0.0000        0.0000        0.0000        0.0000        0.0000        0.0000        0.0000        0.0000        0.0000        0.0000        0.0000        0.0000        0.0000        0.0000        0.0000        0.0000        0.0000        0.0000        0.0000        0.0000        0.0000        0.0000        0.0000        0.0000        0.0000        0.0000        0.0000        0.0000        0.0000        0.0000        0.0000        0.0000        0.0000        0.0000        0.0000        0.0000        0.0000        0.0000        0.0000        0.0000        0.0000
        0.0000        0.0000        0.0000        0.0000        0.0000        0.0000        0.0000        0.0000        0.0000        0.0000        0.0000        0.0000        0.0000        0.0000        0.0000        0.0000        0.0000        0.0000        0.0000        0.0000        0.0000      113.4904      113.6524      139.2414      143.3033      145.5670      133.3675      105.0168      124.0734      114.7922       93.4481       53.0898       49.1995       50.2772       63.2616       61.6277       56.8593       70.1243       97.9055       88.4147      183.5755      104.9228       86.5469      189.4155       79.8917       88.8184      159.6507       83.0917       71.0443       80.6962       76.0101       81.7475       72.1312      116.5939      104.6375       89.2576      113.5422      156.8498      149.4669      187.4947      199.1893      192.9976      173.8038      153.2889      136.9351      120.7802      134.9949       99.3576      127.0008      160.6408      190.0331      165.7015      174.3314      160.9350      163.7915      193.5558      196.6693      224.4085      249.7374      236.6316      222.4796      197.4290      198.3823      157.9679      168.7336      163.3749      179.9361      145.6910      149.5542      139.0784      126.8972      124.6417      118.2191      120.0258      130.4797      166.3873      186.9803      163.2692      157.6009      187.0571      190.4656      175.4793      203.4962      205.4381      187.3439      175.1992      159.4315      201.6172      216.0253      220.5669      212.2664      242.8418      212.6704      198.9098      194.1493      216.9848      192.3157      180.1929      180.6169      191.6597      189.0328      184.5789      205.4173      212.4796      195.7332      220.2942      277.3511      321.5483      328.9702      363.8297      355.2466      365.3095      358.0550      340.1926      359.5240      373.1571      353.8979      346.9299      353.1580      347.4176      338.3607      310.0158      284.6976      230.1521      196.6423      184.4486      191.1709      142.2921      132.3090      139.4158      131.3448      113.9970      106.1217      112.4600      109.6977      105.0691       79.1413       77.0134       82.1053       82.4481       92.9918      112.0163      148.3697      203.8427      221.1641      235.6811      243.6212      269.1031      272.6582      261.6697      246.2552      205.2073      178.4705      162.5942      146.0728      148.7482      159.8194      154.7159      147.5458      157.4804      157.0440      152.7533      171.9660      142.9081      145.4545      173.4330      176.2379      207.4274      177.4896      182.5370      157.0522      151.9389      148.1967      148.5404      199.0930      274.0800        0.0000        0.0000        0.0000        0.0000        0.0000        0.0000        0.0000        0.0000        0.0000        0.0000        0.0000        0.0000        0.0000        0.0000        0.0000        0.0000        0.0000        0.0000        0.0000        0.0000        0.0000        0.0000        0.0000        0.0000        0.0000        0.0000        0.0000        0.0000        0.0000        0.0000        0.0000        0.0000        0.0000        0.0000        0.0000        0.0000        0.0000        0.0000        0.0000        0.0000        0.0000        0.0000        0.0000        0.0000        0.0000        0.0000        0.0000        0.0000        0.0000        0.0000        0.0000        0.0000        0.0000
        0.0000        0.0000        0.0000        0.0000        0.0000        0.0000        0.0000        0.0000        0.0000        0.0000        0.0000        0.0000        0.0000        0.0000        0.0000        0.0000        0.0000        0.0000        0.0000        0.0000        0.0000      193.7726      114.7165      161.0717      188.2372      197.6968      156.8039      119.4121      127.2916      125.5242      118.6584       74.4980       80.6271       66.9715       67.0907       88.5389       72.9732       69.6772       73.7206       72.6520      117.5477       87.6081       94.4093      225.4956      143.1158      150.0331      157.5566      102.5322      112.6592       95.1205      118.8572       86.0702       93.7949      115.9623       77.2232      138.3628      122.7806      183.1202      216.1886      256.7837      219.2205      250.0817      225.7811      219.8874      178.4595      171.4468      158.7889      113.3329      113.1685      133.1102      142.8918      139.5980      133.5420      150.0432      205.1781      176.2361      175.4552      187.9051      193.5689      182.6395      174.5090      160.7397      163.6618      143.2080      120.2028      137.6930      156.9743      141.0679      134.3041      120.6170       98.1403       97.2006      108.8322      120.2762      136.2518      172.0700      175.5894      173.8891      156.5888      184.0560      197.7486      172.8001      182.9074      205.4290      195.9430      188.3388      181.1004      192.3898      223.9660      220.3724      220.3452      222.7375      217.7872      205.0229      199.5984      216.7652      196.1921      179.4519      163.1028      188.0721      208.0114      215.9854      217.3352      210.1855      201.8796      264.9759      286.9770      329.2508      369.1211      376.6947      390.4349      358.7198      330.4205      321.3076      318.2918      311.9354      325.4241      350.5640      357.1609      330.0378      301.3322      277.1742      261.8841      227.5642      205.4183      191.5565      190.9469      146.8859      140.0639      145.9919      150.2145      121.0034      120.2050      117.3692      111.4591       98.4189       74.5337       73.2584       76.9099       91.8578      101.9264      121.3967      148.3808      207.2864      229.2751      238.1393      239.7870      282.8026      300.6993      287.9084      267.7805      227.7580      182.2026      157.1821      150.9010      160.2958      160.9793      160.7305      154.7265      160.1427      143.6973      146.6459      161.4336      141.3696      136.0076      147.8586      152.7568      173.3388      185.9222      178.6044      146.0647      120.6537      131.9064      135.6723      144.6537        0.0000        0.0000        0.0000        0.0000        0.0000        0.0000        0.0000        0.0000        0.0000        0.0000        0.0000        0.0000        0.0000        0.0000        0.0000        0.0000        0.0000        0.0000        0.0000        0.0000        0.0000        0.0000        0.0000        0.0000        0.0000        0.0000        0.0000        0.0000        0.0000        0.0000        0.0000        0.0000        0.0000        0.0000        0.0000        0.0000        0.0000        0.0000        0.0000        0.0000        0.0000        0.0000        0.0000        0.0000        0.0000        0.0000        0.0000        0.0000        0.0000        0.0000        0.0000        0.0000        0.0000        0.0000
        0.0000        0.0000        0.0000        0.0000        0.0000        0.0000        0.0000        0.0000        0.0000        0.0000        0.0000        0.0000        0.0000        0.0000        0.0000        0.0000        0.0000        0.0000        0.0000        0.0000        0.0000        0.0000      291.1498      254.4206      258.0094      295.7702      180.0560      135.2683      151.3246      177.9024      193.3105      159.7053      178.9824      170.2636      168.6407      230.0439      167.7146      123.5347       95.9818       62.3636       69.4626      167.7693       93.1995       84.3833      105.6521      113.6726      163.8849      121.1572      114.0354       81.7950      107.7985       85.7667      124.9618      149.1663       88.2122      123.9595      141.7592      143.7380      172.4716      230.1033      254.4712      226.4529      211.3238      213.4745      224.1926      199.3468      169.2559      141.6391      129.7524      122.5057      128.5153      136.4537      145.3583      152.8598      161.0290      194.0797      191.0886      161.1599      165.5232      172.9000      166.8014      156.5195      177.6438      149.8491      128.7469      126.5781      143.9998      120.1523      124.1386      103.4382       83.5383       87.0916      100.8729      116.2516      134.9980      168.7431      168.7335      157.6342      141.7085      140.4700      170.5834      171.1711      191.3457      210.1814      195.5616      197.3202      201.4842      225.3196      255.7350      259.2962      251.1680      222.5229      202.0899      211.6012      193.7678      203.7827      177.2987      162.1843      165.2313      180.1240      202.4991      212.5305      212.4818      205.4940      236.2005      247.4351      264.2915      328.1913      356.6494      382.7946      354.8638      352.0207      282.7382      258.4847      230.5854      214.8534      218.2566      242.0462      265.5061      269.3992      222.0635      211.7059      191.5902      210.9243      195.2094      193.8076      194.1127      183.5293      167.8517      176.6477      184.1648      164.8175      133.9405      120.2854      111.9855       89.0004       80.3620       82.6951       92.0952      120.5310      138.6128      153.3201      174.9024      219.4096      244.6992      253.2328      261.5471      276.6358      278.3303      265.8661      247.7570      246.5269      216.3129      191.7044      175.5779      195.6989      203.1500      203.1291      219.1043      181.4492      159.3625      152.4987      156.0182      149.3030      140.3155      136.8572      139.6615      122.3095      150.8017      147.3339      101.2392      119.4096      114.1804      116.9549      118.8666      115.1797      119.1365      103.4360      104.5587        0.0000        0.0000        0.0000        0.0000        0.0000        0.0000        0.0000        0.0000        0.0000        0.0000        0.0000        0.0000        0.0000        0.0000        0.0000        0.0000        0.0000        0.0000        0.0000        0.0000        0.0000        0.0000        0.0000        0.0000        0.0000        0.0000        0.0000        0.0000        0.0000        0.0000        0.0000        0.0000        0.0000        0.0000        0.0000        0.0000        0.0000        0.0000        0.0000        0.0000        0.0000        0.0000        0.0000        0.0000        0.0000        0.0000        0.0000        0.0000        0.0000        0.0000
        0.0000        0.0000        0.0000        0.0000        0.0000        0.0000        0.0000        0.0000        0.0000        0.0000        0.0000        0.0000        0.0000        0.0000        0.0000        0.0000        0.0000        0.0000        0.0000        0.0000        0.0000        0.0000        0.0000        0.0000        0.0000        0.0000      226.5935      157.6967      191.3074      205.2487      208.8006      188.2759      207.5746      198.6552      166.3418      143.6548      140.4182      136.6634      133.1589       92.1600      112.8603      102.2883      124.0255      121.6222      113.1278      132.9476      134.8391      105.0500      103.3475       99.5302       93.4497      106.3664      106.7396       85.2345      133.5634      141.0759      164.5229      190.2239      166.5396      202.9231      237.8936      241.7416      206.2517      233.4742      248.0960      254.1077      215.4790      140.7406      114.5653      111.9921      120.1521      160.5332      163.6446      179.9991      190.5397      186.3902      174.6527      162.8846      173.1661      181.8374      167.1975      174.1410      152.1846      133.5636      119.3112      130.5466      107.7364      102.0282       86.0107       89.1600       92.3054       87.3221       90.8058      110.8341      106.3107      113.7359      131.9797      152.7003      152.0522      172.5909      179.4919      210.9885      201.2780      182.2793      172.4841      175.0484      189.3867      244.0183      269.3269      278.3979      265.3688      230.2027      223.5974      197.1954      204.2838      207.7295      175.7108      159.3840      164.4850      194.3496      212.6578      234.3179      219.8128      215.3620      260.9808      250.4925      265.0408      348.5009      410.7589      379.7922      338.1452      286.4977      264.8136      221.6138      207.0933      212.1225      185.9433      190.8813      176.8493      177.4297      193.6173      203.7941      205.7976      204.8599      228.8127      205.0759      183.8035      173.0521      172.0185      187.7561      199.7805      153.2872      128.8655       95.5211       88.0665       90.2351       88.3172       99.7801       95.5482      128.0537      143.5180      157.5762      185.1865      223.8963      234.8684      249.7414      245.8489      242.6053      230.5722      229.3597      227.7886      217.1521      212.6934      205.3550      210.2239      227.9069      218.6363      245.1196      236.4726      183.8799      173.2682      162.0043      174.7071      150.5824      139.4990      157.0037      137.1178      110.6000      118.5022       97.8704       88.2766       89.0003       96.7456       98.5784       96.4638       89.8922       89.8140      102.7202       98.8503        0.0000        0.0000        0.0000        0.0000        0.0000        0.0000        0.0000        0.0000        0.0000        0.0000        0.0000        0.0000        0.0000        0.0000        0.0000        0.0000        0.0000        0.0000        0.0000        0.0000        0.0000        0.0000        0.0000        0.0000        0.0000        0.0000        0.0000        0.0000        0.0000        0.0000        0.0000        0.0000        0.0000        0.0000        0.0000        0.0000        0.0000        0.0000        0.0000        0.0000        0.0000        0.0000        0.0000        0.0000        0.0000        0.0000        0.0000        0.0000        0.0000        0.0000
        0.0000        0.0000        0.0000        0.0000        0.0000        0.0000        0.0000        0.0000        0.0000        0.0000        0.0000        0.0000        0.0000        0.0000        0.0000        0.0000        0.0000        0.0000        0.0000        0.0000        0.0000        0.0000        0.0000        0.0000        0.0000        0.0000        0.0000      234.3742      240.9866      200.9848      198.6210      143.5959      191.8035      150.0214      161.1738      110.7889      123.5715      155.5628      104.8879       86.4665       99.9578      124.4498      121.1096      210.1754      127.4501      159.7239      164.5732      103.7158       92.9983       99.8790      112.4607      126.6318      150.1725      103.8952      115.4377      152.9919      187.3391      209.9104      196.0085      242.9635      258.9075      222.8673      171.3031      179.2808      196.0375      200.9365      167.1746      117.0233      108.4414      117.6650      124.6548      160.2338      170.8391      186.8155      191.8231      194.9770      192.6516      164.3125      176.8705      188.2490      182.0204      190.1972      154.6608      120.3368      107.8261       99.2677       97.3184       85.9812       77.2580       85.1755       78.4030       75.2472       77.7144       81.0347       70.7490       90.8435      110.1733      130.3401      165.8552      168.8255      176.8952      178.5919      175.1404      174.9343      159.0834      165.6811      192.8085      264.9621      292.5090      273.6347      279.5075      246.7916      240.5021      216.0280      207.3102      220.1062      186.9272      169.3529      173.4471      215.5620      241.4154      255.3103      253.9083      241.0872      274.8363      288.2731      299.2360      358.3148      387.8605      367.2265      341.8600      253.8814      218.6987      216.6621      192.6090      206.5192      170.1454      147.5026      139.9294      145.0866      174.2915      193.0746      179.3530      203.0553      225.2377      201.7230      187.8951      180.0695      166.7319      175.8593      165.6133      156.4028      127.2306      105.1733       97.7633      102.9659      103.6397       98.4644       97.2674      144.4284      153.6257      157.3959      169.1230      183.9251      207.6527      221.0362      225.9868      208.5153      204.3929      206.9195      196.1603      189.6639      205.0139      191.1018      217.0702      221.4125      213.9615      237.7753      249.2614      199.3526      171.6527      153.2874      159.2212      134.8537      141.5869      140.7085      125.7679      104.4189       92.4867       97.5888       79.7748       84.0657       90.0486       93.6947       91.5607       97.1377       86.5827       98.3338       84.3408       48.7200        0.0000        0.0000        0.0000        0.0000        0.0000        0.0000        0.0000        0.0000        0.0000        0.0000        0.0000        0.0000        0.0000        0.0000        0.0000        0.0000        0.0000        0.0000        0.0000        0.0000        0.0000        0.0000        0.0000        0.0000        0.0000        0.0000        0.0000        0.0000        0.0000        0.0000        0.0000        0.0000        0.0000        0.0000        0.0000        0.0000        0.0000        0.0000        0.0000        0.0000        0.0000        0.0000        0.0000        0.0000        0.0000        0.0000        0.0000        0.0000        0.0000
        0.0000        0.0000        0.0000        0.0000        0.0000        0.0000        0.0000        0.0000        0.0000        0.0000        0.0000        0.0000        0.0000        0.0000        0.0000        0.0000        0.0000        0.0000        0.0000        0.0000        0.0000        0.0000        0.0000        0.0000        0.0000        0.0000        0.0000        0.0000        0.0000        0.0000      208.9751       99.4474       84.3024      113.4132      136.4748      144.6392      121.0420      125.4993       88.9151       58.1855       81.7949      127.9015      121.2245      106.6065      112.1116      140.8959      184.4341      111.5422      101.5444       93.0834      117.7955      126.7216      148.7045      109.1000      132.8907      159.6832      181.8351      208.2938      203.7956      267.7146      290.9471      244.9858      201.5402      159.8749      142.5020      154.1371      158.7061      126.4902      118.1475      120.7640      160.6527      186.2039      200.9928      188.3872      192.7973      187.2879      193.7620      179.1468      201.4503      200.2259      178.4691      165.2187      148.7188      123.7819       92.4747       91.0898      100.0319       94.6200       76.8726       65.5610       58.0912       59.1959       65.1902       71.0998       86.1514       79.3191       91.7808      115.8026      152.2731      147.2963      149.8171      155.9611      164.5633      166.2993      161.7853      165.8665      185.6904      249.6965      278.7125      261.9982      255.9128      233.6919      225.6508      200.4177      186.7909      183.6884      177.4744      180.6128      204.7129      260.0053      278.3257      300.8140      281.8152      274.6900      288.4665      282.0882      335.2557      402.4896      412.2896      364.1242      291.4307      238.6177      207.7853      181.9428      164.2941      168.0685      157.8325      127.3697      138.3423      149.0939      158.4720      190.8736      201.6828      226.6120      207.7753      186.9081      202.5772      176.4646      166.9326      166.7340      165.9298      151.9526      153.0238      125.1360      105.2450      109.4396      120.6520       96.1761      117.3851      145.1726      137.8237      137.1756      147.4881      169.0448      181.9972      191.8832      188.4083      188.1078      186.6803      195.9781      181.1979      174.6908      165.5184      166.4605      160.6927      181.6245      184.5560      202.1099      191.8296      163.3393      148.1403      137.3345      150.3506      132.1152      133.6217      116.5511      107.2675       81.9979       73.9099       84.5475       87.4981      103.6039      111.2623      103.7796       95.6813       91.1565       81.9716       69.4616       66.5785       56.3400        0.0000        0.0000        0.0000        0.0000        0.0000        0.0000        0.0000        0.0000        0.0000        0.0000        0.0000        0.0000        0.0000        0.0000        0.0000        0.0000        0.0000        0.0000        0.0000        0.0000        0.0000        0.0000        0.0000        0.0000        0.0000        0.0000        0.0000        0.0000        0.0000        0.0000        0.0000        0.0000        0.0000        0.0000        0.0000        0.0000        0.0000        0.0000        0.0000        0.0000        0.0000        0.0000        0.0000        0.0000        0.0000        0.0000        0.0000        0.0000        0.0000
        0.0000        0.0000        0.0000        0.0000        0.0000        0.0000        0.0000        0.0000        0.0000        0.0000        0.0000        0.0000        0.0000        0.0000        0.0000        0.0000        0.0000        0.0000        0.0000        0.0000        0.0000        0.0000        0.0000        0.0000        0.0000        0.0000        0.0000        0.0000        0.0000        0.0000        0.0000      254.2792      200.7227        0.0000        0.0000      158.5930      129.3380      172.6270      210.5366      175.8430      127.8513      173.9806      190.9957      156.3000      165.0896      195.4339      218.8950      183.2334      178.9394      226.0422      199.9677      134.8302      129.3800      128.9924      154.8283      151.4976      146.3891      162.5278      165.2500      192.7341      194.4145      204.2704      183.5329      180.3297      188.1946      230.0934      214.7208      179.8633      153.5029      133.1608      134.9429      158.2625      165.0925      159.2411      159.2119      220.0531      226.4540      224.0815      252.6835      322.3317      284.0922      229.5834      192.2180      211.3437      165.3577      130.1678      182.1152      112.8164       73.9982       69.2835       81.8618       82.3455       98.4264       92.2871      153.7148      109.5460      116.0977      116.0776      160.2787      162.8382      179.3311      195.8644      185.0953      178.0281      156.2525      170.1576      200.2820      253.0326      265.8856      258.2296      243.2631      226.9441      214.1437      200.0365      176.1559      189.1620      188.6482      210.9562      250.1246      360.6600      381.5710      348.7833      320.7873      301.6648      317.1736      315.2507      336.7695      348.4356      368.5176      301.5157      243.2779      188.2639      154.9071      136.3565      126.4669      135.3195      120.2240      120.7034      123.4933      153.3071      174.3277      209.5748      184.4137      192.8224      195.0273      183.3600      192.0704      195.9565      181.2839      177.4436      166.6957      176.2861      166.8714      168.2990      149.5579      144.1284      147.3635      132.9342      119.0049      117.4164      126.7664      120.8507      128.3104      128.6923      141.4597      152.7278      147.4272      165.6400      168.5430      165.3070      153.8889      138.0594      125.9017      120.2207      129.2802      109.8359      123.8853      140.9100      122.5898      114.5820      119.2347      113.3656      128.2434      102.6505      102.8648       95.2719       98.5144       96.6895      108.4921      102.7763      118.7729      131.8503      110.4642      112.0106      113.1497      120.3462       87.9056       62.8765        0.0000        0.0000        0.0000        0.0000        0.0000        0.0000        0.0000        0.0000        0.0000        0.0000        0.0000        0.0000        0.0000        0.0000        0.0000        0.0000        0.0000        0.0000        0.0000        0.0000        0.0000        0.0000        0.0000        0.0000        0.0000        0.0000        0.0000        0.0000        0.0000        0.0000        0.0000        0.0000        0.0000        0.0000        0.0000        0.0000        0.0000        0.0000        0.0000        0.0000        0.0000        0.0000        0.0000        0.0000        0.0000        0.0000        0.0000        0.0000        0.0000        0.0000        0.0000
        0.0000        0.0000        0.0000        0.0000        0.0000        0.0000        0.0000        0.0000        0.0000        0.0000        0.0000        0.0000        0.0000        0.0000        0.0000        0.0000        0.0000        0.0000        0.0000        0.0000        0.0000        0.0000        0.0000        0.0000        0.0000        0.0000        0.0000        0.0000        0.0000        0.0000        0.0000        0.0000        0.0000        0.0000        0.0000        0.0000        0.0000      122.4669      217.6902      123.6492      135.8699      150.6369      124.4627      102.9298      128.7799      173.5260      188.2055      187.3266      199.7704      216.3466      229.5411      132.6075      134.1807      161.0833      163.5433      135.4692      136.5644      125.4956      137.4832      189.4677      183.1236      205.9247      203.3261      184.1888      194.1739      206.8614      218.3869      223.0885      184.8844      173.1414      177.3180      182.8925      173.2702      166.2322      162.7181      218.4767      200.9367      193.6037      197.2812      228.2110      205.7924      179.8557      151.3299      157.2995      129.5682      105.3655      126.8898      343.4986       74.3672       74.3198       84.0777       88.9498       89.1837       97.3333       97.9134       96.0544      108.1832      126.4888      136.2667      150.0160      175.6303      175.8025      182.6155      174.7988      161.5060      167.2974      204.5661      252.9819      274.4400      264.8577      261.3476      247.5281      223.3617      191.1659      230.6364      200.0471      198.1374      234.1936      279.6276      377.8988      415.0879      379.9536      335.2989      310.0386      341.1731      348.4023      357.1266      336.5025      292.9426      270.4941      246.6035      168.5162      135.2853      123.9729      110.4625      111.6250      114.1808      138.7724      156.1587      198.2141      207.5440      187.0177      182.9958      193.0213      188.9978      178.7418      179.5955      182.1170      173.2425      179.5779      180.7989      195.3894      200.5970      212.6837      200.3014      186.3980      151.8380      127.1906      114.5301      113.4864      146.7454      120.4850      118.5895      128.8339      122.6951      146.4498      136.4266      161.9343      177.3560      151.8149      146.5609      116.2831      105.6041      125.5249      115.4445       94.9736       85.3585      137.9464      117.2841      114.1227      106.2053      120.1392      114.4988      105.6766       94.9662       90.3193      101.2911      109.0351      111.7686      125.4386      129.7580      124.4200      107.4985      116.4855      110.7770      118.4242       68.4556        0.0000        0.0000        0.0000        0.0000        0.0000        0.0000        0.0000        0.0000        0.0000        0.0000        0.0000        0.0000        0.0000        0.0000        0.0000        0.0000        0.0000        0.0000        0.0000        0.0000        0.0000        0.0000        0.0000        0.0000        0.0000        0.0000        0.0000        0.0000        0.0000        0.0000        0.0000        0.0000        0.0000        0.0000        0.0000        0.0000        0.0000        0.0000        0.0000        0.0000        0.0000        0.0000        0.0000        0.0000        0.0000        0.0000        0.0000        0.0000        0.0000        0.0000        0.0000        0.0000
        0.0000        0.0000        0.0000        0.0000        0.0000        0.0000        0.0000        0.0000        0.0000        0.0000        0.0000        0.0000        0.0000        0.0000        0.0000        0.0000        0.0000        0.0000        0.0000        0.0000        0.0000        0.0000        0.0000        0.0000        0.0000        0.0000        0.0000        0.0000        0.0000        0.0000        0.0000        0.0000        0.0000        0.0000        0.0000        0.0000        0.0000        0.0000        0.0000      141.3025      180.2090      177.9255      154.4050      101.7747       98.2226      140.6133      149.5454      133.9026      139.6185      168.1196      174.8799      155.4284      143.2534      141.5218      149.4129      159.0210      141.1226      130.9763      146.9155      209.5096      209.0484      191.3281      167.1597      175.6527      174.2721      208.8946      196.4877      188.9610      208.9862      201.7930      177.3836      180.9918      180.7393      148.9940      144.5373      200.4010      193.2691      174.1745      157.2362      180.3555      171.1696      155.3024      154.8900      146.5102       89.1104      112.6967      125.4895      113.4341      137.5884      141.0090      111.6465       58.7862       72.7853      138.8377      100.0654       94.6041      109.4105      116.3075      105.3884      111.1914      133.6471      144.5028      170.9354      180.0826      193.2577      206.0923      212.9342      232.7667      249.1765      283.7993      265.3478      240.0199      202.7159      180.7024      191.5733      217.7406      235.1747      256.7622      292.5005      387.6717      397.8844      387.8582      378.5752      350.3101      363.6505      365.4441      340.2077      353.6130      270.1125      237.6906      209.1621      152.5942      133.4999      113.6915       95.1827      100.3246      116.8008      153.4366      199.4034      211.8436      216.3349      179.9732      179.4339      208.6408      183.1214      182.0967      193.0055      174.7070      189.3979      187.1615      189.6030      206.9143      213.7113      238.0170      229.4948      189.9807      156.1945      133.5292      143.0353      149.8572      146.3879      134.0931      148.0518      138.4076      130.0491      142.8037      149.1345      155.1079      143.6948      138.1713      124.5774       93.4145       87.7133       98.0861       83.7497       77.9555       82.6648       92.8661       95.9491      107.6170      112.7703      112.6242      121.7638      104.1593       86.6972       88.7200       89.0990      100.6491      110.4074      148.4465      123.6327      112.5710      123.1900      120.8930      105.2665       91.5994       69.9785        0.0000        0.0000        0.0000        0.0000        0.0000        0.0000        0.0000        0.0000        0.0000        0.0000        0.0000        0.0000        0.0000        0.0000        0.0000        0.0000        0.0000        0.0000        0.0000        0.0000        0.0000        0.0000        0.0000        0.0000        0.0000        0.0000        0.0000        0.0000        0.0000        0.0000        0.0000        0.0000        0.0000        0.0000        0.0000        0.0000        0.0000        0.0000        0.0000        0.0000        0.0000        0.0000        0.0000        0.0000        0.0000        0.0000        0.0000        0.0000        0.0000        0.0000        0.0000        0.0000
        0.0000        0.0000        0.0000        0.0000        0.0000        0.0000        0.0000        0.0000        0.0000        0.0000        0.0000        0.0000        0.0000        0.0000        0.0000        0.0000        0.0000        0.0000        0.0000        0.0000        0.0000        0.0000        0.0000        0.0000        0.0000        0.0000        0.0000        0.0000        0.0000        0.0000        0.0000        0.0000        0.0000        0.0000        0.0000        0.0000        0.0000        0.0000        0.0000        0.0000      144.5847      158.5985      134.8914      121.6292      127.0193      132.4679      134.4529       95.4586      101.3093      140.6363      146.0914      144.2958      135.4793      141.7971      171.1337      148.7139      158.9882      131.2561      134.6793      195.9771      203.2690      196.4233      197.7753      169.5083      131.1695      120.5394      123.3582      166.4096      193.1941      201.3991      121.7964      148.9622      218.6500      165.1820      135.9863      183.3328      215.9064      207.6308      176.1304      212.6071      193.7874      173.5048      164.5054      132.0045      148.3000      178.2866      229.3989      207.7316      232.0435      213.8494      155.5886       75.1008       77.0789      140.7895      127.9825       89.3087       92.1669       75.9445       98.8405      119.4557      129.8589      128.2545      144.5081      178.4138      197.1189      233.6911      213.3104      219.3615      230.5621      248.9527      248.0555      237.4431      202.5825      200.5367      199.9940      234.0034      252.0885      285.6142      300.6560      382.9509      373.7754      379.0210      366.0061      335.7708      325.3554      331.4934      319.9950      290.6730      246.8082      207.2331      188.6585      155.5211      159.8465      125.1226      102.2344      112.7794      162.6044      179.0942      186.6064      205.4413      197.4091      166.9857      177.0425      208.0018      203.0931      202.5819      210.1867      191.7525      196.9747      205.1637      185.0501      206.5663      204.0177      207.4394      198.9911      151.9093      139.6734      134.8621      153.5064      164.8761      155.8460      144.6238      138.8199      130.2257      129.0899      133.1447      150.4829      175.7992      151.0810      137.8521      102.4470       97.0055      111.7277      113.7854      101.3563      100.2150       88.8589       94.0538       86.2838      106.2493      122.0910      113.0509      102.8717       87.8269       80.2257       94.7435      101.7268      116.1277      109.4397      125.7794      135.6635      133.5564      147.9340      138.2264      106.1024       79.9753        0.0000        0.0000        0.0000        0.0000        0.0000        0.0000        0.0000        0.0000        0.0000        0.0000        0.0000        0.0000        0.0000        0.0000        0.0000        0.0000        0.0000        0.0000        0.0000        0.0000        0.0000        0.0000        0.0000        0.0000        0.0000        0.0000        0.0000        0.0000        0.0000        0.0000        0.0000        0.0000        0.0000        0.0000        0.0000        0.0000        0.0000        0.0000        0.0000        0.0000        0.0000        0.0000        0.0000        0.0000        0.0000        0.0000        0.0000        0.0000        0.0000        0.0000        0.0000        0.0000        0.0000
        0.0000        0.0000        0.0000        0.0000        0.0000        0.0000        0.0000        0.0000        0.0000        0.0000        0.0000        0.0000        0.0000        0.0000        0.0000        0.0000        0.0000        0.0000        0.0000        0.0000        0.0000        0.0000        0.0000        0.0000        0.0000        0.0000        0.0000        0.0000        0.0000        0.0000        0.0000        0.0000        0.0000        0.0000        0.0000        0.0000        0.0000        0.0000        0.0000        0.0000        0.0000        0.0000        0.0000      288.4650      293.7578      234.6408      212.3364      173.1949      169.0764      388.9721      241.9380      214.7541      189.7544      206.8732      237.5361      238.0591      218.4591      231.6189      219.1318      214.2508      215.2052      223.7755      266.4163      222.7096      153.2152      139.2879      170.0554      190.1254      189.1468      161.3561      214.6320      255.2014      205.2182      195.6812      168.1364      150.7406      220.7292      282.7206      277.1805      308.8359      232.3333      233.5983      253.8396      362.8184      467.4384      527.6785      560.9355      541.1198      517.3372      453.1927      385.1467      211.4775      201.4331      185.0685      216.2758      142.6639      125.8741      129.7293      171.1194      211.6918      210.1069      206.1100      224.4565      210.0675      245.2281      288.2526      255.4506      241.2021      239.4104      281.6195      279.7170      274.8299      258.2352      246.1571      247.0075      287.4370      312.7229      326.9318      316.9912      307.5335      303.8642      310.2753      294.8906      300.6412      284.0868      283.8958      286.6773      249.3501      223.5066      195.3548      169.3656      167.2244      167.3138      151.5260      128.6311      135.0401      151.0445      168.6108      170.4927      176.7672      177.6326      174.0365      183.2143      214.3659      207.3778      204.1358      217.5609      200.4095      195.1452      200.9539      205.4129      217.5807      221.2752      203.9642      185.6552      154.0896      146.7165      150.8780      148.0347      138.8562      142.1247      140.1664      139.0923      151.4034      151.3035      153.5646      159.4086      135.2398      127.9365      116.1217      108.7553      132.7547      134.1388      119.5649      127.8876       87.9720       80.8427       75.3074      102.5036      106.3188       91.4389       91.9986       89.2408       89.9340      109.3503      133.8557      129.4709      131.9127      161.8511      140.5881      139.6080      141.1055      127.8350      121.2787       99.1640       62.0700        0.0000        0.0000        0.0000        0.0000        0.0000        0.0000        0.0000        0.0000        0.0000        0.0000        0.0000        0.0000        0.0000        0.0000        0.0000        0.0000        0.0000        0.0000        0.0000        0.0000        0.0000        0.0000        0.0000        0.0000        0.0000        0.0000        0.0000        0.0000        0.0000        0.0000        0.0000        0.0000        0.0000        0.0000        0.0000        0.0000        0.0000        0.0000        0.0000        0.0000        0.0000        0.0000        0.0000        0.0000        0.0000        0.0000        0.0000        0.0000        0.0000        0.0000        0.0000        0.0000        0.0000
        0.0000        0.0000        0.0000        0.0000        0.0000        0.0000        0.0000        0.0000        0.0000        0.0000        0.0000        0.0000        0.0000        0.0000        0.0000        0.0000        0.0000        0.0000        0.0000        0.0000        0.0000        0.0000        0.0000        0.0000        0.0000        0.0000        0.0000        0.0000        0.0000        0.0000        0.0000        0.0000        0.0000        0.0000        0.0000        0.0000        0.0000        0.0000        0.0000        0.0000        0.0000        0.0000        0.0000        0.0000      315.9080      294.8855      211.2175      177.0778      178.1821      278.6577      201.1032      166.2652      159.8580      161.8932      238.6768      237.3347      219.8855      227.0725      202.6142      221.2099      240.2215      195.0614      182.6349      155.4747      141.4679      135.5435      145.2011      148.8233      157.5766      180.7025      201.2524      254.1317      226.1949      156.9244      140.5250      151.2266      141.2716      177.6941      170.5657      243.7768      267.6364      295.7252      382.9267      535.6464      579.5251      688.5720      685.9656      613.1510      606.2750      582.9570      541.8936      332.1901      279.3167      198.2049      210.8568      147.5538      158.5071      158.1302      192.6541      204.3781      199.0874      199.7671      208.3547      189.4569      224.6915      247.7941      251.2730      258.8873      248.7668      260.8956      278.6316      301.6317      276.8895      281.3426      279.3068      342.9543      362.0932      332.2928      304.5566      290.1895      297.2544      291.2894      263.6919      255.3297      243.9827      256.2840      263.2603      242.3475      236.6123      228.3540      200.9306      199.0948      167.6192      153.1567      145.7652      154.8797      176.5367      179.1716      172.4504      179.3302      174.5463      184.6439      195.6881      206.5548      221.3925      205.5512      202.3417      210.7001      208.8725      213.3666      234.1423      248.6826      263.4466      246.0530      220.5659      191.9369      172.4759      175.9259      201.4872      166.6925      156.0341      152.4780      166.1764      169.8546      170.6568      160.9060      144.2829      121.6594      120.1039      111.5613      106.1457      130.3003      125.8673      120.8073      105.3049       86.5641       87.7278       98.7162      101.4741       91.9506       89.2466       93.6798       99.6647      103.9519      113.8772      129.0314      128.9976      141.2754      155.4006      166.4327      168.5145      141.5111      117.6656      108.3899      101.5755       87.9900        0.0000        0.0000        0.0000        0.0000        0.0000        0.0000        0.0000        0.0000        0.0000        0.0000        0.0000        0.0000        0.0000        0.0000        0.0000        0.0000        0.0000        0.0000        0.0000        0.0000        0.0000        0.0000        0.0000        0.0000        0.0000        0.0000        0.0000        0.0000        0.0000        0.0000        0.0000        0.0000        0.0000        0.0000        0.0000        0.0000        0.0000        0.0000        0.0000        0.0000        0.0000        0.0000        0.0000        0.0000        0.0000        0.0000        0.0000        0.0000        0.0000        0.0000        0.0000        0.0000        0.0000
        0.0000        0.0000        0.0000        0.0000        0.0000        0.0000        0.0000        0.0000        0.0000        0.0000        0.0000        0.0000        0.0000        0.0000        0.0000        0.0000        0.0000        0.0000        0.0000        0.0000        0.0000        0.0000        0.0000        0.0000        0.0000        0.0000        0.0000        0.0000        0.0000        0.0000        0.0000        0.0000        0.0000        0.0000        0.0000        0.0000        0.0000        0.0000        0.0000        0.0000        0.0000        0.0000        0.0000        0.0000        0.0000        0.0000      317.1646      295.6990      228.4040      303.4635      247.0379      177.5992      184.2542      171.5513      197.9878      209.1972      194.6895      191.5143      190.0348      237.9039      192.6493      151.7289      156.8312      161.0502      143.0378      113.3190      111.0803      131.5258      139.4004      173.4775      175.1880      194.7643      148.8486      135.0445      189.5498      149.7265      124.8238      135.4560      188.5703      279.5025      312.4650      375.9154      462.4791      630.7794      665.8923      694.0107      683.0144      685.9932      703.1730      727.0753      664.9822      448.5877      317.4876      233.1768      213.2872      142.7368      168.1167      166.7573      188.0341      190.3477      180.4926      220.9958      178.9184      165.7014      193.8497      207.6418      215.6375      219.2687      240.3796      257.6591      303.3170      371.8670      331.7145      333.0299      348.7147      372.3421      369.9934      338.7032      292.8728      269.7182      273.6957      263.9448      259.6151      252.9016      233.4286      252.0495      253.3817      244.7158      223.4532      213.5990      208.1167      207.2996      169.3614      145.0122      141.2657      174.7083      172.0838      188.2544      167.6799      174.3780      176.1049      183.0201      215.5051      211.8741      221.8898      216.1362      203.3162      221.6769      238.8133      248.5702      244.5490      241.1367      247.2759      251.2416      238.4261      240.1533      174.5299      176.4688      172.9633      157.7925      167.7113      184.7984      200.0578      191.7906      191.8554      181.4810      163.5476      145.2809      138.5920      117.2395      128.3078      136.7899      141.0561      147.0682      145.2243      110.2969      121.1128      106.9137       99.1508       98.0177      100.1741      105.2287      114.9318      100.4093      100.9433       96.6039      117.5792      131.4152      166.4091      168.4501      149.4941      122.8930      114.3579      102.1970       96.9824       92.2200        0.0000        0.0000        0.0000        0.0000        0.0000        0.0000        0.0000        0.0000        0.0000        0.0000        0.0000        0.0000        0.0000        0.0000        0.0000        0.0000        0.0000        0.0000        0.0000        0.0000        0.0000        0.0000        0.0000        0.0000        0.0000        0.0000        0.0000        0.0000        0.0000        0.0000        0.0000        0.0000        0.0000        0.0000        0.0000        0.0000        0.0000        0.0000        0.0000        0.0000        0.0000        0.0000        0.0000        0.0000        0.0000        0.0000        0.0000        0.0000        0.0000        0.0000        0.0000        0.0000        0.0000
        0.0000        0.0000        0.0000        0.0000        0.0000        0.0000        0.0000        0.0000        0.0000        0.0000        0.0000        0.0000        0.0000        0.0000        0.0000        0.0000        0.0000        0.0000        0.0000        0.0000        0.0000        0.0000        0.0000        0.0000        0.0000        0.0000        0.0000        0.0000        0.0000        0.0000        0.0000        0.0000        0.0000        0.0000        0.0000        0.0000        0.0000        0.0000        0.0000        0.0000        0.0000        0.0000        0.0000        0.0000        0.0000        0.0000        0.0000      443.5033      388.8178      344.2989      281.7098      188.1754      187.0754      239.9922      256.5528      220.4865      204.3304      192.3956      203.4739      198.9730      170.5286      165.1087      170.2292      128.0487      224.6037       93.6190       96.3101      149.7453      177.4102      170.8492      170.4053      148.0218      132.2531      134.2557      149.2966      121.1479      126.6581      229.6593      241.8638      318.9348      350.3966      422.9720      498.2709      610.1611      593.8624      609.6798      641.9785      727.8823      776.9754      765.2294      727.6634      518.3175      416.4732      327.9410      283.9628      178.2056      167.2196      200.7948      233.0112      229.9510      192.7307      169.6448      176.0119      167.1527      163.0000      179.1209      186.4519      216.0024      236.5626      264.4308      302.5357      340.2292      366.1261      381.1949      388.8775      373.3036      362.2943      318.8857      289.1369      263.4343      254.5558      249.7593      243.4053      238.4087      237.3598      244.9271      258.5205      266.9830      233.6574      233.4726      259.2681      227.1777      185.5820      155.9599      143.3944      177.4520      187.3724      171.5638      172.3591      179.8932      177.4983      180.7419      203.5892      209.6113      224.1805      223.2540      224.0360      243.0307      246.1217      252.2349      239.1618      232.8126      241.3994      247.1186      253.4286      207.9639      190.7918      181.8352      163.6007      165.7612      181.0140      181.2650      179.4763      188.2559      191.7741      187.6336      186.5901      162.6668      157.0610      147.1348      163.2332      155.0648      172.6884      174.0297      186.5048      151.5693      143.5827      134.8111      117.2960      106.4199       92.1315       94.4866       97.2519       90.4833       90.3211       92.0124      106.3441      122.2235      150.3086      168.4035      127.1570      109.9320      103.2654       93.4294       87.4940        0.0000        0.0000        0.0000        0.0000        0.0000        0.0000        0.0000        0.0000        0.0000        0.0000        0.0000        0.0000        0.0000        0.0000        0.0000        0.0000        0.0000        0.0000        0.0000        0.0000        0.0000        0.0000        0.0000        0.0000        0.0000        0.0000        0.0000        0.0000        0.0000        0.0000        0.0000        0.0000        0.0000        0.0000        0.0000        0.0000        0.0000        0.0000        0.0000        0.0000        0.0000        0.0000        0.0000        0.0000        0.0000        0.0000        0.0000        0.0000        0.0000        0.0000        0.0000        0.0000        0.0000        0.0000
        0.0000        0.0000        0.0000        0.0000        0.0000        0.0000        0.0000        0.0000        0.0000        0.0000        0.0000        0.0000        0.0000        0.0000        0.0000        0.0000        0.0000        0.0000        0.0000        0.0000        0.0000        0.0000        0.0000        0.0000        0.0000        0.0000        0.0000        0.0000        0.0000        0.0000        0.0000        0.0000        0.0000        0.0000        0.0000        0.0000        0.0000        0.0000        0.0000        0.0000        0.0000        0.0000        0.0000        0.0000        0.0000        0.0000        0.0000        0.0000        0.0000        0.0000      444.1019      427.7801      314.8251      291.1591      359.7881      351.4666      313.5368      287.5365      269.7302      387.9949      341.1101      301.0957      316.4528      187.2965      183.0339      174.6785        0.0000        0.0000      177.6791      192.6730      192.8336      181.8350      236.6663      201.3342      161.7506      174.8644      254.7749      353.3654      305.1631      361.4044      383.5216      407.9167      485.1059      476.1188      570.8704      624.6145      638.1901      586.7189      577.0554        0.0000        0.0000        0.0000        0.0000      390.0413      331.0143      376.7249      435.0847      530.7123        0.0000      413.9854      305.2284      219.9947      210.7049      190.5969      170.1044      184.8754      244.4005      263.6391      263.5767      345.5087      374.8335      366.0414      371.4882      387.7725      423.4723      368.3166      352.1914      332.7601      294.6609      232.3407      231.1145      233.7243      213.4094      233.7162      253.7737      275.6321      268.1125      282.9313      278.6320      289.8343      302.9163      275.9067      205.5500      174.8453      173.2293      197.8897      199.9174      194.5847      186.2526      183.6766      191.3271      188.7620      200.7998      195.0900      191.6718      196.3971      207.8382      215.4848      218.0475      226.7547      218.6969      201.0703      202.5890      196.6309      192.4513      179.9037      180.5365      144.8377      148.5491      174.0201      201.1429      189.8445      180.2447      187.5448      200.4517      182.5060      180.8473      164.6690      142.5027      141.1092      152.3668      165.1684      192.6321      215.5024      174.2017      165.1105      162.8533      159.3331      133.8889       92.7528       84.6488       80.7659       82.3845       99.6821       96.4607      101.3809      114.6805      124.3738      148.5936      136.9260      111.3910      102.3103       92.6134        0.0000        0.0000        0.0000        0.0000        0.0000        0.0000        0.0000        0.0000        0.0000        0.0000        0.0000        0.0000        0.0000        0.0000        0.0000        0.0000        0.0000        0.0000        0.0000        0.0000        0.0000        0.0000        0.0000        0.0000        0.0000        0.0000        0.0000        0.0000        0.0000        0.0000        0.0000        0.0000        0.0000        0.0000        0.0000        0.0000        0.0000        0.0000        0.0000        0.0000        0.0000        0.0000        0.0000        0.0000        0.0000        0.0000        0.0000        0.0000        0.0000        0.0000        0.0000        0.0000        0.0000        0.0000        0.0000        0.0000
        0.0000        0.0000        0.0000        0.0000        0.0000        0.0000        0.0000        0.0000        0.0000        0.0000        0.0000        0.0000        0.0000        0.0000        0.0000        0.0000        0.0000        0.0000        0.0000        0.0000        0.0000        0.0000        0.0000        0.0000        0.0000        0.0000        0.0000        0.0000        0.0000        0.0000        0.0000        0.0000        0.0000        0.0000        0.0000        0.0000        0.0000        0.0000        0.0000        0.0000        0.0000        0.0000        0.0000        0.0000        0.0000        0.0000        0.0000        0.0000        0.0000        0.0000        0.0000        0.0000        0.0000        0.0000        0.0000      448.6732      435.1087      383.3416        0.0000        0.0000        0.0000      386.0639      330.3827      241.9193      229.6849        0.0000        0.0000        0.0000        0.0000        0.0000        0.0000        0.0000      226.7597      204.8115      208.4632      244.5931      297.1056      306.8675      347.8481      414.5445      374.5249      375.6703      461.5899      569.6908      749.4852      697.6422      667.2161      598.2844        0.0000        0.0000        0.0000        0.0000        0.0000        0.0000      529.0621      643.0865        0.0000        0.0000        0.0000      486.1845      324.3213      242.5694      240.4326      205.5815      161.7701      172.1545      205.8998      221.1998      263.8629      282.8179      355.6379      359.4973      374.7930      376.6952      350.4672      361.0882      366.8531      344.2712      293.6795      232.7984      232.3506      217.6530      207.3888      235.5623      271.0579      281.0094      277.5210      299.2675      302.1331      297.0582      277.8029      279.0125      231.8654      231.6358      198.6674      205.2315      212.8897      195.7538      192.7764      185.9113      179.0712      175.1157      184.6531      189.4145      189.9974      199.0844      206.1957      222.3643      213.7380      212.4323      214.8765      196.2210      192.0810      183.1889      172.7100      156.1754      150.3884      126.8861      136.6521      174.8143      186.6690      176.4795      176.6421      207.6226      228.1437      203.5925      181.9932      172.3257      150.7166      143.2296      160.3084      193.2959      227.9547      236.9010      225.8619      207.9357      184.8026      150.5425      133.5037       92.8616      109.2725       98.1247       85.9320       96.1543      101.0303      102.3399      110.9050      142.3765      141.0173      125.5977      113.2094       99.1815       90.1898        0.0000        0.0000        0.0000        0.0000        0.0000        0.0000        0.0000        0.0000        0.0000        0.0000        0.0000        0.0000        0.0000        0.0000        0.0000        0.0000        0.0000        0.0000        0.0000        0.0000        0.0000        0.0000        0.0000        0.0000        0.0000        0.0000        0.0000        0.0000        0.0000        0.0000        0.0000        0.0000        0.0000        0.0000        0.0000        0.0000        0.0000        0.0000        0.0000        0.0000        0.0000        0.0000        0.0000        0.0000        0.0000        0.0000        0.0000        0.0000        0.0000        0.0000        0.0000        0.0000        0.0000        0.0000        0.0000        0.0000
        0.0000        0.0000        0.0000        0.0000        0.0000        0.0000        0.0000        0.0000        0.0000        0.0000        0.0000        0.0000        0.0000        0.0000        0.0000        0.0000        0.0000        0.0000        0.0000        0.0000        0.0000        0.0000        0.0000        0.0000        0.0000        0.0000        0.0000        0.0000        0.0000        0.0000        0.0000        0.0000        0.0000        0.0000        0.0000        0.0000        0.0000        0.0000        0.0000        0.0000        0.0000        0.0000        0.0000        0.0000        0.0000        0.0000        0.0000        0.0000        0.0000        0.0000        0.0000        0.0000        0.0000        0.0000        0.0000        0.0000        0.0000        0.0000        0.0000        0.0000        0.0000      487.5489      465.7341      302.0623      271.5541        0.0000        0.0000        0.0000        0.0000        0.0000        0.0000        0.0000        0.0000      227.2708      260.6248      262.2425      254.2719      314.0825      381.0041      431.5067      408.9769      444.7618      548.5289      597.2378      609.9495        0.0000        0.0000        0.0000        0.0000        0.0000        0.0000        0.0000        0.0000        0.0000        0.0000        0.0000        0.0000        0.0000        0.0000        0.0000      296.6692      261.0820      253.1962      186.7079      171.5656      185.2901      194.8275      221.8389      248.4420      251.8315      273.0095      318.5215      348.5698      383.2405      375.4354      373.5335      380.5013      351.7628      302.1346      244.5148      218.9388      211.2245      211.1465      241.6011      277.7603      284.2163      304.2626      325.3331      301.7250      305.4727      286.0161      266.8600      262.5379      228.7018      222.0771      209.8866      187.8819      202.0180      182.4889      173.9231      168.0115      163.8359      175.5367      186.7079      187.7780      195.5690      199.6544      215.3132      208.0249      208.0032      207.5245      194.9416      176.6105      163.6481      170.9023      165.8344      162.1913      138.6977      153.8260      177.4091      170.6398      174.5979      184.8732      207.6751      224.9982      180.3123      153.3978      133.9417      130.8148      140.1038      191.1271      233.7578      212.7331      250.3216      224.2540      208.4525      188.3043      170.7827      148.1767       95.5703      114.5957       97.8880       85.3537       95.6371       97.8496      107.9274      102.5678      132.3406      126.5355      115.1517      139.4656       98.4331        0.0000        0.0000        0.0000        0.0000        0.0000        0.0000        0.0000        0.0000        0.0000        0.0000        0.0000        0.0000        0.0000        0.0000        0.0000        0.0000        0.0000        0.0000        0.0000        0.0000        0.0000        0.0000        0.0000        0.0000        0.0000        0.0000        0.0000        0.0000        0.0000        0.0000        0.0000        0.0000        0.0000        0.0000        0.0000        0.0000        0.0000        0.0000        0.0000        0.0000        0.0000        0.0000        0.0000        0.0000        0.0000        0.0000        0.0000        0.0000        0.0000        0.0000        0.0000        0.0000        0.0000        0.0000        0.0000        0.0000        0.0000
        0.0000        0.0000        0.0000        0.0000        0.0000        0.0000        0.0000        0.0000        0.0000        0.0000        0.0000        0.0000        0.0000        0.0000        0.0000        0.0000        0.0000        0.0000        0.0000        0.0000        0.0000        0.0000        0.0000        0.0000        0.0000        0.0000        0.0000        0.0000        0.0000        0.0000        0.0000        0.0000        0.0000        0.0000        0.0000        0.0000        0.0000        0.0000        0.0000        0.0000        0.0000        0.0000        0.0000        0.0000        0.0000        0.0000        0.0000        0.0000        0.0000        0.0000        0.0000        0.0000        0.0000        0.0000        0.0000        0.0000        0.0000        0.0000        0.0000        0.0000        0.0000        0.0000      626.4968      475.3304        0.0000        0.0000        0.0000        0.0000        0.0000        0.0000        0.0000        0.0000        0.0000        0.0000      274.7207      290.7762      326.8995      435.4193      575.0727      616.6081      543.3309      567.1529      620.2847      547.2268        0.0000        0.0000        0.0000        0.0000        0.0000        0.0000        0.0000        0.0000        0.0000        0.0000        0.0000        0.0000        0.0000        0.0000        0.0000        0.0000        0.0000      243.4286      194.9882      160.0906      177.1791      204.6303      207.6518      234.3459      242.7667      241.2643      263.6847      301.0386      344.8152      422.0784      413.2708      370.1037      356.6386      324.0941      278.2118      214.2198      192.1540      195.9955      206.7766      241.3904      250.8636      269.5911      274.1462      281.9118      291.5902      291.9828      289.3591      264.5496      240.0992      241.3437      236.1476      199.3927      175.7771      168.7021      195.3776      195.6727      169.1622      166.1104      170.4247      188.6833      199.2867      196.6512      211.8753      224.6172      210.7208      207.1239      191.5928      169.8175      181.2224      189.4578      187.8756      166.4991      167.1310      178.4493      190.9862      178.4352      170.9878      194.8436      179.6853      176.3917      171.3502      160.0505      129.0312      120.7246      124.4998      129.8535      156.0130      179.2921      215.7204      273.5139      256.0677      190.8833      167.1219      157.0680      133.0090       99.2389      108.5684       95.2115       87.9569       95.4008       95.4184      105.5690      105.7625      112.4069      107.7519      120.8967      117.5537        0.0000        0.0000        0.0000        0.0000        0.0000        0.0000        0.0000        0.0000        0.0000        0.0000        0.0000        0.0000        0.0000        0.0000        0.0000        0.0000        0.0000        0.0000        0.0000        0.0000        0.0000        0.0000        0.0000        0.0000        0.0000        0.0000        0.0000        0.0000        0.0000        0.0000        0.0000        0.0000        0.0000        0.0000        0.0000        0.0000        0.0000        0.0000        0.0000        0.0000        0.0000        0.0000        0.0000        0.0000        0.0000        0.0000        0.0000        0.0000        0.0000        0.0000        0.0000        0.0000        0.0000        0.0000        0.0000        0.0000        0.0000        0.0000
        0.0000        0.0000        0.0000        0.0000        0.0000        0.0000        0.0000        0.0000        0.0000        0.0000        0.0000        0.0000        0.0000        0.0000        0.0000        0.0000        0.0000        0.0000        0.0000        0.0000        0.0000        0.0000        0.0000        0.0000        0.0000        0.0000        0.0000        0.0000        0.0000        0.0000        0.0000        0.0000        0.0000        0.0000        0.0000        0.0000        0.0000        0.0000        0.0000        0.0000        0.0000        0.0000        0.0000        0.0000        0.0000        0.0000        0.0000        0.0000        0.0000        0.0000        0.0000        0.0000        0.0000        0.0000        0.0000        0.0000        0.0000        0.0000        0.0000        0.0000        0.0000        0.0000        0.0000        0.0000        0.0000        0.0000        0.0000        0.0000        0.0000        0.0000        0.0000        0.0000        0.0000        0.0000      366.7121      434.5767      432.0523      474.9167      569.6740      620.6979      526.0205      524.7142      527.1672        0.0000        0.0000        0.0000        0.0000        0.0000        0.0000        0.0000        0.0000        0.0000        0.0000        0.0000        0.0000        0.0000        0.0000        0.0000        0.0000        0.0000        0.0000      210.1811      185.2633      196.2936      210.1376      221.3319      210.9210      219.7018      233.7591      250.0920      276.5725      301.4648      334.5312      357.3399      318.5507      317.6325      325.3892      289.5438      261.7152      221.1883      191.3645      183.2775      190.9326      234.5963      263.7637      264.4100      288.5502      273.5894      265.0839      274.6913      267.9331      243.4707      240.0727      232.3349      220.8227      209.4714      198.6685      196.2552      218.6889      189.5046      168.1156      176.3162      171.0798      152.8452      165.6628      179.2276      179.9695      188.4568      182.9582      193.8984      173.7744      142.1903      157.9197      152.8586      159.8759      189.5628      163.8709      154.2836      152.0976      158.4668      167.0581      155.3722      147.4756      142.2041      135.0424      129.4590      106.9033      106.5540      126.1110      125.7848      106.5955      106.8729      113.6426      146.8674      157.3793      141.6739      131.5886      130.0277      112.7648      124.5651      122.2795      122.7916      102.0474       94.4024      105.1024       97.3442      105.6926      102.3613      108.7406      103.3130       90.8429        0.0000        0.0000        0.0000        0.0000        0.0000        0.0000        0.0000        0.0000        0.0000        0.0000        0.0000        0.0000        0.0000        0.0000        0.0000        0.0000        0.0000        0.0000        0.0000        0.0000        0.0000        0.0000        0.0000        0.0000        0.0000        0.0000        0.0000        0.0000        0.0000        0.0000        0.0000        0.0000        0.0000        0.0000        0.0000        0.0000        0.0000        0.0000        0.0000        0.0000        0.0000        0.0000        0.0000        0.0000        0.0000        0.0000        0.0000        0.0000        0.0000        0.0000        0.0000        0.0000        0.0000        0.0000        0.0000        0.0000        0.0000        0.0000
        0.0000        0.0000        0.0000        0.0000        0.0000        0.0000        0.0000        0.0000        0.0000        0.0000        0.0000        0.0000        0.0000        0.0000        0.0000        0.0000        0.0000        0.0000        0.0000        0.0000        0.0000        0.0000        0.0000        0.0000        0.0000        0.0000        0.0000        0.0000        0.0000        0.0000        0.0000        0.0000        0.0000        0.0000        0.0000        0.0000        0.0000        0.0000        0.0000        0.0000        0.0000        0.0000        0.0000        0.0000        0.0000        0.0000        0.0000        0.0000        0.0000        0.0000        0.0000        0.0000        0.0000        0.0000        0.0000        0.0000        0.0000        0.0000        0.0000        0.0000        0.0000        0.0000        0.0000        0.0000        0.0000        0.0000        0.0000        0.0000        0.0000        0.0000        0.0000        0.0000        0.0000        0.0000        0.0000        0.0000        0.0000        0.0000        0.0000        0.0000        0.0000        0.0000        0.0000        0.0000        0.0000        0.0000        0.0000        0.0000        0.0000        0.0000        0.0000        0.0000        0.0000        0.0000        0.0000        0.0000        0.0000        0.0000        0.0000        0.0000        0.0000      215.3217      220.2471      212.9604      229.9171      248.7919      218.1924      209.6140      242.5315      264.2715      299.8854      324.0566      308.9216      319.9488      303.4769      301.5070      312.6686      266.7371      244.3199      202.1493      173.0000      167.9004      181.2544      221.1294      234.4108      271.6327      280.4198      278.1284      281.7807      292.8369      275.1359      251.0781      233.3734      234.1647      224.2061      212.9429      205.5014      213.2211      206.4762      190.6170      182.1908      183.2420      168.3832      142.3155      161.1633      160.6335      160.3472      163.9861      168.0613      156.8840      141.1359      147.9516      144.0976      122.1753      136.8658      169.9097      155.5503      153.0443      129.8790      142.0310      150.4707      136.1397      153.8396      161.4772      129.3364      124.0432      117.8140       98.5291      103.3439      100.1723       90.1429       84.6447       90.6501      112.8529      131.3305      127.5037      121.1289      119.7538      109.7282      128.9168      119.9734      117.6531      106.2626      102.6224      103.1289      105.7792      115.8636       80.9164       83.2791       84.8343        0.0000        0.0000        0.0000        0.0000        0.0000        0.0000        0.0000        0.0000        0.0000        0.0000        0.0000        0.0000        0.0000        0.0000        0.0000        0.0000        0.0000        0.0000        0.0000        0.0000        0.0000        0.0000        0.0000        0.0000        0.0000        0.0000        0.0000        0.0000        0.0000        0.0000        0.0000        0.0000        0.0000        0.0000        0.0000        0.0000        0.0000        0.0000        0.0000        0.0000        0.0000        0.0000        0.0000        0.0000        0.0000        0.0000        0.0000        0.0000        0.0000        0.0000        0.0000        0.0000        0.0000        0.0000        0.0000        0.0000        0.0000        0.0000        0.0000
        0.0000        0.0000        0.0000        0.0000        0.0000        0.0000        0.0000        0.0000        0.0000        0.0000        0.0000        0.0000        0.0000        0.0000        0.0000        0.0000        0.0000        0.0000        0.0000        0.0000        0.0000        0.0000        0.0000        0.0000        0.0000        0.0000        0.0000        0.0000        0.0000        0.0000        0.0000        0.0000        0.0000        0.0000        0.0000        0.0000        0.0000        0.0000        0.0000        0.0000        0.0000        0.0000        0.0000        0.0000        0.0000        0.0000        0.0000        0.0000        0.0000        0.0000        0.0000        0.0000        0.0000        0.0000        0.0000        0.0000        0.0000        0.0000        0.0000        0.0000        0.0000        0.0000        0.0000        0.0000        0.0000        0.0000        0.0000        0.0000        0.0000        0.0000        0.0000        0.0000        0.0000        0.0000        0.0000        0.0000        0.0000        0.0000        0.0000        0.0000        0.0000        0.0000        0.0000        0.0000        0.0000        0.0000        0.0000        0.0000        0.0000        0.0000        0.0000        0.0000        0.0000        0.0000        0.0000        0.0000        0.0000        0.0000        0.0000        0.0000        0.0000      260.6700      226.2897      234.0716      235.0638      254.0150      220.2252      223.8249      239.7742      237.5846      283.1572      276.5077      291.8236      301.9273      283.6015      290.6381      273.3284      233.8901      210.1432      173.8954      167.7501      167.1085      177.0932      207.6862      221.8525      259.0374      278.1323      277.8022      274.1724      296.3141      291.0601      248.2426      229.8536      223.5960      216.8440      201.0490      203.0093      206.3736      210.1720      187.6507      182.2531      182.6584      162.7578      140.3470      138.2102      137.7323      134.0346      143.8666      148.0621      146.6582      132.9785      134.3955      120.9790      103.9438      106.4106      119.6626      126.8198      132.5609      114.2941      119.8915      126.6026      141.7067      152.5312      144.0605      138.7821      115.1716      112.5788      112.8550       91.9649       85.7253       87.4330       83.8210       92.2557      105.4848      112.5329      111.6762      109.8025      107.7586      108.5115      140.5142      121.3633      114.1472      130.3740      106.8644       97.1767       87.0196       91.4345       80.6398       69.8355       72.6908        0.0000        0.0000        0.0000        0.0000        0.0000        0.0000        0.0000        0.0000        0.0000        0.0000        0.0000        0.0000        0.0000        0.0000        0.0000        0.0000        0.0000        0.0000        0.0000        0.0000        0.0000        0.0000        0.0000        0.0000        0.0000        0.0000        0.0000        0.0000        0.0000        0.0000        0.0000        0.0000        0.0000        0.0000        0.0000        0.0000        0.0000        0.0000        0.0000        0.0000        0.0000        0.0000        0.0000        0.0000        0.0000        0.0000        0.0000        0.0000        0.0000        0.0000        0.0000        0.0000        0.0000        0.0000        0.0000        0.0000        0.0000        0.0000        0.0000
        0.0000        0.0000        0.0000        0.0000        0.0000        0.0000        0.0000        0.0000        0.0000        0.0000        0.0000        0.0000        0.0000        0.0000        0.0000        0.0000        0.0000        0.0000        0.0000        0.0000        0.0000        0.0000        0.0000        0.0000        0.0000        0.0000        0.0000        0.0000        0.0000        0.0000        0.0000        0.0000        0.0000        0.0000        0.0000        0.0000        0.0000        0.0000        0.0000        0.0000        0.0000        0.0000        0.0000        0.0000        0.0000        0.0000        0.0000        0.0000        0.0000        0.0000        0.0000        0.0000        0.0000        0.0000        0.0000        0.0000        0.0000        0.0000        0.0000        0.0000        0.0000        0.0000        0.0000        0.0000        0.0000        0.0000        0.0000        0.0000        0.0000        0.0000        0.0000        0.0000        0.0000        0.0000        0.0000        0.0000        0.0000        0.0000        0.0000        0.0000        0.0000        0.0000        0.0000        0.0000        0.0000        0.0000        0.0000        0.0000        0.0000        0.0000        0.0000        0.0000        0.0000        0.0000        0.0000        0.0000        0.0000        0.0000        0.0000        0.0000      312.5995      280.6313      268.2424      248.3663      217.5466      219.5875      212.6244      219.9813      213.4247      229.2853      263.4046      272.4381      266.7521      260.6689      245.8231      246.2203      237.9807      215.1454      194.4284      167.1885      162.7441      165.2799      174.0241      212.6740      223.1133      250.0968      279.9124      306.5293      309.0202      312.7922      285.5555      256.7451      240.6026      233.9979      219.5044      202.9628      215.5661      203.4871      191.6119      173.7239      180.8844      185.4498      160.8154      140.1236      134.5302      131.4750      137.4841      144.9135      143.8923      144.1155      147.1111      127.9923      121.6397      114.2019      112.5628      107.4267      107.2968      125.0075      124.4609      123.0332      177.8584      150.3397      121.3965      120.9432      126.0159      114.1204      108.6087       98.9666      101.4235      108.1878      101.6761       93.0164      101.5936      112.6864      120.3527      118.9457      108.0181      123.0886      121.8007      140.6172      150.6246      151.0313      142.9326      120.4370       80.1011       68.2810       66.3120       63.5046        0.0000        0.0000        0.0000        0.0000        0.0000        0.0000        0.0000        0.0000        0.0000        0.0000        0.0000        0.0000        0.0000       46.1100        0.0000        0.0000        0.0000       28.3800        0.0000        0.0000        0.0000        0.0000        0.0000        0.0000        0.0000        0.0000        0.0000        0.0000        0.0000        0.0000        0.0000        0.0000        0.0000        0.0000        0.0000        0.0000        0.0000        0.0000        0.0000        0.0000        0.0000        0.0000        0.0000        0.0000        0.0000        0.0000        0.0000        0.0000        0.0000        0.0000        0.0000        0.0000        0.0000        0.0000        0.0000        0.0000        0.0000        0.0000        0.0000        0.0000        0.0000
        0.0000        0.0000        0.0000        0.0000        0.0000        0.0000        0.0000        0.0000        0.0000        0.0000        0.0000        0.0000        0.0000        0.0000        0.0000        0.0000        0.0000        0.0000        0.0000        0.0000        0.0000        0.0000        0.0000        0.0000        0.0000        0.0000        0.0000        0.0000        0.0000        0.0000        0.0000        0.0000        0.0000        0.0000        0.0000        0.0000        0.0000        0.0000        0.0000        0.0000        0.0000        0.0000        0.0000        0.0000        0.0000        0.0000        0.0000        0.0000        0.0000        0.0000        0.0000        0.0000        0.0000        0.0000        0.0000        0.0000        0.0000        0.0000        0.0000        0.0000        0.0000        0.0000        0.0000        0.0000        0.0000        0.0000        0.0000        0.0000        0.0000        0.0000        0.0000        0.0000        0.0000        0.0000        0.0000        0.0000        0.0000        0.0000        0.0000        0.0000        0.0000        0.0000        0.0000        0.0000        0.0000        0.0000        0.0000        0.0000        0.0000        0.0000        0.0000        0.0000        0.0000        0.0000        0.0000        0.0000        0.0000        0.0000        0.0000        0.0000      367.4128      314.1707      281.3500      262.1560      227.3056      217.6592      217.1306      201.5546      183.1881      206.4641      234.9362      238.5633      241.5299      210.4246      204.5837      210.8829      198.2915      180.0468      161.4185      143.6896      136.7757      141.8119      158.1255      200.3342      218.3593      225.6355      232.3532      259.6935      292.1396      264.9678      255.6362      243.1998      221.4622      215.4992      214.3204      215.5019      210.5741      200.0900      205.5137      194.2055      191.3790      191.0416      173.8006      164.3419      168.2994      168.4787      172.5889      173.3979      177.2689      181.6646      157.3327      130.6056      123.0125      110.3018       94.5733      101.5855      116.5458      116.6661      113.4071      115.3841      126.7934      129.2288      120.3641      108.5503       94.2159       99.8121      106.8133       92.6823       85.2975      108.2783      116.7653      126.4039      126.7471      134.1903      139.2504      116.3727      127.3514      151.8802      119.7884      122.4907      177.6777      170.3876      133.4749       84.0685       67.4237       36.5034       34.9149       18.2709        0.0000        0.0000        0.0000        0.0000        0.0000        0.0000        0.0000        0.0000        0.0000        0.0000        0.0000        0.0000       51.9000       53.3400       49.0500        0.0000       35.4900       33.5400        0.0000        0.0000        0.0000        0.0000        0.0000        0.0000        0.0000        0.0000        0.0000        0.0000        0.0000        0.0000        0.0000        0.0000        0.0000        0.0000        0.0000        0.0000        0.0000        0.0000        0.0000        0.0000        0.0000        0.0000        0.0000        0.0000        0.0000        0.0000        0.0000        0.0000        0.0000        0.0000        0.0000        0.0000        0.0000        0.0000        0.0000        0.0000        0.0000        0.0000        0.0000        0.0000        0.0000
        0.0000        0.0000        0.0000        0.0000        0.0000        0.0000        0.0000        0.0000        0.0000        0.0000        0.0000        0.0000        0.0000        0.0000        0.0000        0.0000        0.0000        0.0000        0.0000        0.0000        0.0000        0.0000        0.0000        0.0000        0.0000        0.0000        0.0000        0.0000        0.0000        0.0000        0.0000        0.0000        0.0000        0.0000        0.0000        0.0000        0.0000        0.0000        0.0000        0.0000        0.0000        0.0000        0.0000        0.0000        0.0000        0.0000        0.0000        0.0000        0.0000        0.0000        0.0000        0.0000        0.0000        0.0000        0.0000        0.0000        0.0000        0.0000        0.0000        0.0000        0.0000        0.0000        0.0000        0.0000        0.0000        0.0000        0.0000        0.0000        0.0000        0.0000        0.0000        0.0000        0.0000        0.0000        0.0000        0.0000        0.0000        0.0000        0.0000        0.0000        0.0000        0.0000        0.0000        0.0000        0.0000        0.0000        0.0000        0.0000        0.0000        0.0000        0.0000        0.0000        0.0000        0.0000        0.0000        0.0000        0.0000        0.0000        0.0000      435.1554      363.3911      315.7745      291.7325      263.9352      249.1585      237.3631      244.9863      229.2878      189.1680      197.0466      201.2042      195.7822      209.0460      185.5209      194.1325      188.3364      178.5776      164.2795      140.5566      135.0250      127.8320      121.5022      138.8698      163.5696      183.4996      196.5547      213.2789      222.7269      237.9845      244.5248      241.0411      208.0985      203.3050      211.1369      218.2189      205.8166      188.9610      181.0286      201.9001      215.0747      208.2196      190.7548      189.9330      197.6510      186.2710      189.6776      194.5876      199.9365      200.4274      189.8647      173.2670      117.7932      105.3464       95.2803       99.8069      105.2035      108.7240      118.7332       96.4885      110.8342      111.4427      118.7613      113.3044       91.4122       79.9591       82.8191      102.3042       97.9434      103.9065      103.9437      108.9627      119.9664      117.5980      128.9506      124.4962      119.5641      122.4061      132.2026      116.2585      140.0624      154.5665      125.0844      123.7193       77.6564       49.4499       30.4333       31.9568       28.0049        0.0000        0.0000        0.0000        0.0000        0.0000        0.0000      101.3370       71.0100        0.0000        0.0000        0.0000        0.0000       39.2100       35.7300        0.0000        0.0000        0.0000        0.0000        0.0000        0.0000        0.0000        0.0000        0.0000        0.0000        0.0000        0.0000        0.0000        0.0000        0.0000        0.0000        0.0000        0.0000        0.0000        0.0000        0.0000        0.0000        0.0000        0.0000        0.0000        0.0000        0.0000        0.0000        0.0000        0.0000        0.0000        0.0000        0.0000        0.0000        0.0000        0.0000        0.0000        0.0000        0.0000        0.0000        0.0000        0.0000        0.0000        0.0000        0.0000        0.0000        0.0000
        0.0000        0.0000        0.0000        0.0000        0.0000        0.0000        0.0000        0.0000        0.0000        0.0000        0.0000        0.0000        0.0000        0.0000        0.0000        0.0000        0.0000        0.0000        0.0000        0.0000        0.0000        0.0000        0.0000        0.0000        0.0000        0.0000        0.0000        0.0000        0.0000        0.0000        0.0000        0.0000        0.0000        0.0000        0.0000        0.0000        0.0000        0.0000        0.0000        0.0000        0.0000        0.0000        0.0000        0.0000        0.0000        0.0000        0.0000        0.0000        0.0000        0.0000        0.0000        0.0000        0.0000        0.0000        0.0000        0.0000        0.0000        0.0000        0.0000        0.0000        0.0000        0.0000        0.0000        0.0000        0.0000        0.0000        0.0000        0.0000        0.0000        0.0000        0.0000        0.0000        0.0000        0.0000        0.0000        0.0000        0.0000        0.0000        0.0000        0.0000        0.0000        0.0000        0.0000        0.0000        0.0000        0.0000        0.0000        0.0000        0.0000        0.0000        0.0000        0.0000        0.0000        0.0000        0.0000        0.0000        0.0000      513.6718      462.3264      386.0368      335.7395      320.3089      294.3727      272.9128      316.3493      309.4369      252.3698      242.6086      194.5827      189.3773      185.5431      177.8548      169.9786      169.3470      159.1952      166.6988      156.2719      145.1552      138.4770      136.3963      117.7607      115.3468      125.7385      164.3910      188.1827      191.0200      198.5791      218.1535      230.5917      236.4538      231.1172      206.4642      223.9848      207.7763      188.2850      195.8673      198.8641      183.3385      193.7331      211.0437      210.8975      189.4477      197.3751      206.5047      205.0887      213.2178      205.0277      203.2699      213.1129      195.4886      161.9470      121.8775      109.0704      108.2348      115.7778       98.5606      110.5388      115.9437       98.9213      118.2231      132.4453      114.4205      113.4762       84.0140       75.9699       82.1306       94.5120      113.5443       99.1682      102.1228      104.4728      115.4023      117.8807      127.3841      129.5563      123.0383      120.0434      134.4587      109.5901      146.7629      155.0110      142.1831      100.4644       63.3309       39.4586       33.9449       41.0835        0.0000        0.0000        0.0000        0.0000        0.0000       91.0352      115.9433      144.3947       85.1400        0.0000        0.0000        0.0000        0.0000        0.0000        0.0000        0.0000        0.0000        0.0000        0.0000        0.0000        0.0000        0.0000        0.0000        0.0000        0.0000        0.0000        0.0000        0.0000        0.0000        0.0000        0.0000        0.0000        0.0000        0.0000        0.0000        0.0000        0.0000        0.0000        0.0000        0.0000        0.0000        0.0000        0.0000        0.0000        0.0000        0.0000        0.0000        0.0000        0.0000        0.0000        0.0000        0.0000        0.0000        0.0000        0.0000        0.0000        0.0000        0.0000        0.0000        0.0000        0.0000        0.0000
        0.0000        0.0000        0.0000        0.0000        0.0000        0.0000        0.0000        0.0000        0.0000        0.0000        0.0000        0.0000        0.0000        0.0000        0.0000        0.0000        0.0000        0.0000        0.0000        0.0000        0.0000        0.0000        0.0000        0.0000        0.0000        0.0000        0.0000        0.0000        0.0000        0.0000        0.0000        0.0000        0.0000        0.0000        0.0000        0.0000        0.0000        0.0000        0.0000        0.0000        0.0000        0.0000        0.0000        0.0000        0.0000        0.0000        0.0000        0.0000        0.0000        0.0000        0.0000        0.0000        0.0000        0.0000        0.0000        0.0000        0.0000        0.0000        0.0000        0.0000        0.0000        0.0000        0.0000        0.0000        0.0000        0.0000        0.0000        0.0000        0.0000        0.0000        0.0000        0.0000        0.0000        0.0000        0.0000        0.0000        0.0000        0.0000        0.0000        0.0000        0.0000        0.0000        0.0000        0.0000        0.0000        0.0000        0.0000        0.0000        0.0000        0.0000        0.0000        0.0000        0.0000        0.0000        0.0000        0.0000        0.0000      488.0947      424.6378      349.8849      317.7207      292.6224      264.1671      326.0315      322.0733      268.8555      228.5065      207.0478      190.9932      181.6763      174.5377      165.0578      160.1382      172.5650      163.4013      153.0280      148.4335      140.7383      137.6089      130.4922      120.4434      127.5758      144.6280      177.2507      198.4377      207.1066      211.0860      216.6883      225.0969      225.6925      223.6862      218.0631      213.1877      199.4889      190.5928      191.4227      193.7093      199.1298      219.9329      201.5769      200.0316      192.7623      208.2418      196.8598      206.8987      205.8575      199.1703      198.9046      196.3880      171.6194      156.8148      118.1446      109.9153      107.2498      102.0342       96.2437      109.6482       99.1580      102.7990      105.1188      105.3131      105.2875      102.4521       86.2190       94.4393      105.5394      109.9369      103.0968       97.2139      100.3648      100.9462      114.9840      118.5952      125.1852      136.6792      126.9021      137.3463      132.5695      117.9995      145.8165      143.7991      119.9203       88.2190       59.1702       46.9025       53.2747       51.5193        0.0000        0.0000        0.0000       53.7300      113.3325      123.5959      138.6312      117.2678      114.0900        0.0000        0.0000        0.0000        0.0000        0.0000        0.0000        0.0000        0.0000        0.0000        0.0000        0.0000        0.0000        0.0000        0.0000        0.0000        0.0000        0.0000        0.0000        0.0000        0.0000        0.0000        0.0000        0.0000        0.0000        0.0000        0.0000        0.0000        0.0000        0.0000        0.0000        0.0000        0.0000        0.0000        0.0000        0.0000        0.0000        0.0000        0.0000        0.0000        0.0000        0.0000        0.0000        0.0000        0.0000        0.0000        0.0000        0.0000        0.0000        0.0000        0.0000        0.0000        0.0000        0.0000
        0.0000        0.0000        0.0000        0.0000        0.0000        0.0000        0.0000        0.0000        0.0000        0.0000        0.0000        0.0000        0.0000        0.0000        0.0000        0.0000        0.0000        0.0000        0.0000        0.0000        0.0000        0.0000        0.0000        0.0000        0.0000        0.0000        0.0000        0.0000        0.0000        0.0000        0.0000        0.0000        0.0000        0.0000        0.0000        0.0000        0.0000        0.0000        0.0000        0.0000        0.0000        0.0000        0.0000        0.0000        0.0000        0.0000        0.0000        0.0000        0.0000        0.0000        0.0000        0.0000        0.0000        0.0000        0.0000        0.0000        0.0000        0.0000        0.0000        0.0000        0.0000        0.0000        0.0000        0.0000        0.0000        0.0000        0.0000        0.0000        0.0000        0.0000        0.0000        0.0000        0.0000        0.0000        0.0000        0.0000        0.0000        0.0000        0.0000        0.0000        0.0000        0.0000        0.0000        0.0000        0.0000        0.0000        0.0000        0.0000        0.0000        0.0000        0.0000        0.0000        0.0000        0.0000        0.0000        0.0000      456.9939      410.8696      412.3148      385.0067      346.5036      327.3408      327.0863      302.2450      272.1653      260.1152      239.4580      212.7109      200.3023      188.6817      181.6089      175.7760      179.9133      180.6068      171.1494      152.7175      143.7090      153.1718      140.4641      133.6343      128.4326      139.1866      156.7530      175.2099      203.7475      216.0446      210.9633      212.0137      247.4603      213.9416      201.0284      214.3521      208.8375      211.2704      217.6652      207.4771      214.3255      220.6499      232.5907      209.2471      199.1367      186.9689      207.5657      197.4116      185.3704      196.9232      182.6708      183.0896      164.7854      152.4267      146.7888      154.0076      115.1370       98.7363       98.9311       92.7410       93.5876       97.6401      106.9539       96.3150       96.3990       92.4215       91.6861      111.2304      128.3148      133.6169      122.6025       95.4567       97.9858      104.6518      105.1925      105.1332      104.9852      115.5816      134.9016      126.0111      125.0885      111.2718      104.4550       84.1050       72.6989       85.2091       57.4783       89.6526      163.3005      139.3316        0.0000        0.0000        0.0000        0.0000      141.0021      141.1073      146.8699      159.2574      142.8161      221.8200        0.0000        0.0000        0.0000        0.0000        0.0000        0.0000        0.0000        0.0000        0.0000        0.0000        0.0000        0.0000        0.0000        0.0000        0.0000        0.0000        0.0000        0.0000        0.0000        0.0000        0.0000        0.0000        0.0000        0.0000        0.0000        0.0000        0.0000        0.0000        0.0000        0.0000        0.0000        0.0000        0.0000        0.0000        0.0000        0.0000        0.0000        0.0000        0.0000        0.0000        0.0000        0.0000        0.0000        0.0000        0.0000        0.0000        0.0000        0.0000        0.0000        0.0000        0.0000        0.0000        0.0000
        0.0000        0.0000        0.0000        0.0000        0.0000        0.0000        0.0000        0.0000        0.0000        0.0000        0.0000        0.0000        0.0000        0.0000        0.0000        0.0000        0.0000        0.0000        0.0000        0.0000        0.0000        0.0000        0.0000        0.0000        0.0000        0.0000        0.0000        0.0000        0.0000        0.0000        0.0000        0.0000        0.0000        0.0000        0.0000        0.0000        0.0000        0.0000        0.0000        0.0000        0.0000        0.0000        0.0000        0.0000        0.0000        0.0000        0.0000        0.0000        0.0000        0.0000        0.0000        0.0000        0.0000        0.0000        0.0000        0.0000        0.0000        0.0000        0.0000        0.0000        0.0000        0.0000        0.0000        0.0000        0.0000        0.0000        0.0000        0.0000        0.0000        0.0000        0.0000        0.0000        0.0000        0.0000        0.0000        0.0000        0.0000        0.0000        0.0000        0.0000        0.0000        0.0000        0.0000        0.0000        0.0000        0.0000        0.0000        0.0000        0.0000        0.0000        0.0000        0.0000        0.0000        0.0000        0.0000        0.0000      436.3277      402.6369      357.7092      388.8181      391.3575      373.2998      354.4270      298.8705      300.6855      292.8033      252.5839      225.9105      202.4147      190.5688      181.1052      177.4022      195.1099      200.1346      170.2776      155.6778      147.6575      147.5368      142.8083      153.3331      146.3988      137.8775      161.9516      191.7563      229.9997      216.0932      207.9400      220.1835      233.1564      210.4153      215.0495      218.7471      217.9618      248.1579      223.0043      230.4379      229.1126      227.8399      234.2731      218.3206      219.3705      195.5875      198.3483      179.4226      164.4845      165.6144      158.3114      164.6554      145.7828      146.8658      146.5851      127.3441      112.6841      109.5264      123.6246      106.9475       98.9624      103.1295      110.5455      101.3674      103.1754      102.1160      100.0687      133.5110      150.8029      149.0123      139.5681      111.3163       99.5256      104.0957       98.9915      102.5543      111.2332      122.8086      125.5035      127.4730      127.9217      110.3852      102.5863       69.7554       59.0057       47.5237       44.0997        0.0000        0.0000        0.0000        0.0000        0.0000        0.0000      126.4281      212.4053      179.7408      169.3612      156.8142      141.5299        0.0000        0.0000        0.0000        0.0000        0.0000        0.0000        0.0000        0.0000        0.0000        0.0000        0.0000        0.0000        0.0000        0.0000        0.0000        0.0000        0.0000        0.0000        0.0000        0.0000        0.0000        0.0000        0.0000        0.0000        0.0000        0.0000        0.0000        0.0000        0.0000        0.0000        0.0000        0.0000        0.0000        0.0000        0.0000        0.0000        0.0000        0.0000        0.0000        0.0000        0.0000        0.0000        0.0000        0.0000        0.0000        0.0000        0.0000        0.0000        0.0000        0.0000        0.0000        0.0000        0.0000        0.0000
        0.0000        0.0000        0.0000        0.0000        0.0000        0.0000        0.0000        0.0000        0.0000        0.0000        0.0000        0.0000        0.0000        0.0000        0.0000        0.0000        0.0000        0.0000        0.0000        0.0000        0.0000        0.0000        0.0000        0.0000        0.0000        0.0000        0.0000        0.0000        0.0000        0.0000        0.0000        0.0000        0.0000        0.0000        0.0000        0.0000        0.0000        0.0000        0.0000        0.0000        0.0000        0.0000        0.0000        0.0000        0.0000        0.0000        0.0000        0.0000        0.0000        0.0000        0.0000        0.0000        0.0000        0.0000        0.0000        0.0000        0.0000        0.0000        0.0000        0.0000        0.0000        0.0000        0.0000        0.0000        0.0000        0.0000        0.0000        0.0000        0.0000        0.0000        0.0000        0.0000        0.0000        0.0000        0.0000        0.0000        0.0000        0.0000        0.0000        0.0000        0.0000        0.0000        0.0000        0.0000        0.0000        0.0000        0.0000        0.0000        0.0000        0.0000        0.0000        0.0000        0.0000        0.0000        0.0000        0.0000      416.7956      357.0662      348.4307      402.4911      412.4932      396.5613      380.2262      320.7314      305.3568      302.5341      243.2875      223.6953      211.6478      212.5914      208.0439      193.7688      187.7361      182.8816      178.7311      181.1177      156.1392      148.0325      161.6411      165.4787      157.6106      169.0970      191.2576      221.6785      232.4864      234.6220      213.6190      226.6983      246.1800      220.0290      241.4672      226.1643      236.3909      250.9740      244.2905      259.8500      247.7107      254.7169      241.6745      235.0636      213.2845      192.8306      195.0424      173.5893      152.5345      147.4410      150.4014      161.4237      161.9915      148.9766      136.8972      139.6823      138.7164      120.7854      167.0136      138.4465      119.7891      113.1488      116.6347      115.9329      106.8695      111.1383      118.0844      134.3378      144.3581      155.1736      145.7031      118.3246      108.6225      103.2311      103.6551      112.7172      119.3665      121.2773      120.5628      121.7870      120.0184      110.0155       83.9712       61.9172       50.3355       43.3230        0.0000        0.0000        0.0000        0.0000        0.0000        0.0000      173.3994      205.7529      212.9494      181.8562      198.2545      178.8236      158.3536        0.0000        0.0000        0.0000        0.0000        0.0000        0.0000        0.0000        0.0000        0.0000        0.0000        0.0000        0.0000        0.0000        0.0000        0.0000        0.0000        0.0000        0.0000        0.0000        0.0000        0.0000        0.0000        0.0000        0.0000        0.0000        0.0000        0.0000        0.0000        0.0000        0.0000        0.0000        0.0000        0.0000        0.0000        0.0000        0.0000        0.0000        0.0000        0.0000        0.0000        0.0000        0.0000        0.0000        0.0000        0.0000        0.0000        0.0000        0.0000        0.0000        0.0000        0.0000        0.0000        0.0000        0.0000
        0.0000        0.0000        0.0000        0.0000        0.0000        0.0000        0.0000        0.0000        0.0000        0.0000        0.0000        0.0000        0.0000        0.0000        0.0000        0.0000        0.0000        0.0000        0.0000        0.0000        0.0000        0.0000        0.0000        0.0000        0.0000        0.0000        0.0000        0.0000        0.0000        0.0000        0.0000        0.0000        0.0000        0.0000        0.0000        0.0000        0.0000        0.0000        0.0000        0.0000        0.0000        0.0000        0.0000        0.0000        0.0000        0.0000        0.0000        0.0000        0.0000        0.0000        0.0000        0.0000        0.0000        0.0000        0.0000        0.0000        0.0000        0.0000        0.0000        0.0000        0.0000        0.0000        0.0000        0.0000        0.0000        0.0000        0.0000        0.0000        0.0000        0.0000        0.0000        0.0000        0.0000        0.0000        0.0000        0.0000        0.0000        0.0000        0.0000        0.0000        0.0000        0.0000        0.0000        0.0000        0.0000        0.0000        0.0000        0.0000        0.0000        0.0000        0.0000        0.0000        0.0000        0.0000        0.0000        0.0000        0.0000      358.4240      331.4858      390.3605      421.0716      406.8280      396.2617      327.8326      290.1526      280.0622      248.0291      235.3242      237.1228      234.5349      209.5475      214.0068      206.7307      185.8909      178.8542      176.9050      174.8927      160.6218      169.3309      174.6830      181.6558      187.0129      224.8128      221.4296      232.6549      212.5206      209.1738      227.5117      253.9206      258.8534      222.2228      225.2865      234.9312      265.2065      268.5081      280.5586      280.0103      239.2049      259.5779      223.3780      188.9980      178.7446      197.1174      179.7401      165.4979      156.6221      150.7443      157.2232      165.7530      158.4252      150.7306      146.8245      149.9331      139.5733      171.0565      175.0150      148.9181      122.9184      128.9405      122.0674      125.4100      126.0853      121.2485      140.8456      150.1392      157.3275      145.8617      129.8246      126.0258      111.9953      109.6076      115.9695      124.0937      120.5693      121.1537      134.7001      116.1799       96.5294       85.8187       59.9346       53.0813        0.0000        0.0000        0.0000        0.0000        0.0000        0.0000        0.0000      182.8715      259.3543      230.0339      217.0428      220.6654      210.1378      205.4044        0.0000        0.0000        0.0000        0.0000        0.0000        0.0000        0.0000        0.0000        0.0000        0.0000        0.0000        0.0000        0.0000        0.0000        0.0000        0.0000        0.0000        0.0000        0.0000        0.0000        0.0000        0.0000        0.0000        0.0000        0.0000        0.0000        0.0000        0.0000        0.0000        0.0000        0.0000        0.0000        0.0000        0.0000        0.0000        0.0000        0.0000        0.0000        0.0000        0.0000        0.0000        0.0000        0.0000        0.0000        0.0000        0.0000        0.0000        0.0000        0.0000        0.0000        0.0000        0.0000        0.0000        0.0000
        0.0000        0.0000        0.0000        0.0000        0.0000        0.0000        0.0000        0.0000        0.0000        0.0000        0.0000        0.0000        0.0000        0.0000        0.0000        0.0000        0.0000        0.0000        0.0000        0.0000        0.0000        0.0000        0.0000        0.0000        0.0000        0.0000        0.0000        0.0000        0.0000        0.0000        0.0000        0.0000        0.0000        0.0000        0.0000        0.0000        0.0000        0.0000        0.0000        0.0000        0.0000        0.0000        0.0000        0.0000        0.0000        0.0000        0.0000        0.0000        0.0000        0.0000        0.0000        0.0000        0.0000        0.0000        0.0000        0.0000        0.0000        0.0000        0.0000        0.0000        0.0000        0.0000        0.0000        0.0000        0.0000        0.0000        0.0000        0.0000        0.0000        0.0000        0.0000        0.0000        0.0000        0.0000        0.0000        0.0000        0.0000        0.0000        0.0000        0.0000        0.0000        0.0000        0.0000        0.0000        0.0000        0.0000        0.0000        0.0000        0.0000        0.0000        0.0000        0.0000        0.0000        0.0000        0.0000        0.0000      387.0111      357.5685      366.0940      397.0221        0.0000      392.4313      376.2448      296.0020      267.4203      274.9312      264.7586      253.9167      255.7327      246.9777      233.1932      210.3015      207.5621      196.8332      178.1223      180.7923      157.7723      161.9322      183.4256      167.9997      180.5441      183.4748      191.9772      231.3040      239.9518      233.5955      226.3337      236.8864      239.5493      258.6261      246.7249      239.9413      244.7290      252.3875      251.6048      255.2108      245.3318      216.0400      220.5905      184.9634      172.1020      171.4848      173.6817      186.8886      184.3327      171.9080      161.2868      166.7837      167.7931      159.5981      145.1184      163.8382      163.3524      172.8312      188.2531      183.0290      172.9161      146.5007      138.0031      127.7578      121.4241      119.9997      116.8874      135.8018      146.1052      152.0919      142.0718      134.3922      127.6241      126.5146      129.8170      156.2663      140.5418      150.2393      142.5311      109.8904      112.6606       77.4523       80.7157        0.0000        0.0000        0.0000        0.0000        0.0000       21.6600       32.0100        0.0000      226.2294      285.2868      312.9504      276.6910      275.4358      257.7781      246.6788        0.0000        0.0000        0.0000        0.0000        0.0000        0.0000        0.0000        0.0000        0.0000        0.0000        0.0000        0.0000        0.0000        0.0000        0.0000        0.0000        0.0000        0.0000        0.0000        0.0000        0.0000        0.0000        0.0000        0.0000        0.0000        0.0000        0.0000        0.0000        0.0000        0.0000        0.0000        0.0000        0.0000        0.0000        0.0000        0.0000        0.0000        0.0000        0.0000        0.0000        0.0000        0.0000        0.0000        0.0000        0.0000        0.0000        0.0000        0.0000        0.0000        0.0000        0.0000        0.0000        0.0000        0.0000        0.0000
        0.0000        0.0000        0.0000        0.0000        0.0000        0.0000        0.0000        0.0000        0.0000        0.0000        0.0000        0.0000        0.0000        0.0000        0.0000        0.0000        0.0000        0.0000        0.0000        0.0000        0.0000        0.0000        0.0000        0.0000        0.0000        0.0000        0.0000        0.0000        0.0000        0.0000        0.0000        0.0000        0.0000        0.0000        0.0000        0.0000        0.0000        0.0000        0.0000        0.0000        0.0000        0.0000        0.0000        0.0000        0.0000        0.0000        0.0000        0.0000        0.0000        0.0000        0.0000        0.0000        0.0000        0.0000        0.0000        0.0000        0.0000        0.0000        0.0000        0.0000        0.0000        0.0000        0.0000        0.0000        0.0000        0.0000        0.0000        0.0000        0.0000        0.0000        0.0000        0.0000        0.0000        0.0000        0.0000        0.0000        0.0000        0.0000        0.0000        0.0000        0.0000        0.0000        0.0000        0.0000        0.0000        0.0000        0.0000        0.0000        0.0000        0.0000        0.0000        0.0000        0.0000        0.0000        0.0000        0.0000        0.0000      377.3744        0.0000        0.0000        0.0000      358.8870      348.7958      295.3233      276.5509      280.8949      253.1995      271.7359      281.5891      266.7314      249.7327      234.3887      235.8496      206.5916      185.7468      177.8460      163.5002      162.7124      167.4476      169.0293      179.8652      202.0776      201.7462      225.8229      243.6118      246.2202      250.8412      245.0693      265.5206      266.2805      249.1326      237.7029      259.8855      247.3940      243.7302      222.2162      220.3450      213.2132      205.3350      181.6016      175.3139      163.8000      155.8148      179.7898      170.7367      201.3146      165.6972      166.5328      161.4500      156.4306      161.9142      176.7397      167.6848      176.1654      186.6651      172.4189      173.1776      165.3004      150.8523      126.7995      123.6638      120.0066      124.2366      148.7790      162.7347      159.3883      152.4509      154.6521      150.7383      151.3793      150.6668      166.8906      138.5509      127.6312      119.8887       96.4634       85.6288       75.6096       65.9781        0.0000        0.0000        0.0000        0.0000        0.0000       63.0000       63.8700      117.2100      262.7847      323.1749      331.0406      317.5114      309.9314      305.6783      287.8424        0.0000        0.0000        0.0000        0.0000        0.0000        0.0000        0.0000        0.0000        0.0000        0.0000        0.0000        0.0000        0.0000        0.0000        0.0000        0.0000        0.0000        0.0000        0.0000        0.0000        0.0000        0.0000        0.0000        0.0000        0.0000        0.0000        0.0000        0.0000        0.0000        0.0000        0.0000        0.0000        0.0000        0.0000        0.0000        0.0000        0.0000        0.0000        0.0000        0.0000        0.0000        0.0000        0.0000        0.0000        0.0000        0.0000        0.0000        0.0000        0.0000        0.0000        0.0000        0.0000        0.0000        0.0000        0.0000
        0.0000        0.0000        0.0000        0.0000        0.0000        0.0000        0.0000        0.0000        0.0000        0.0000        0.0000        0.0000        0.0000        0.0000        0.0000        0.0000        0.0000        0.0000        0.0000        0.0000        0.0000        0.0000        0.0000        0.0000        0.0000        0.0000        0.0000        0.0000        0.0000        0.0000        0.0000        0.0000        0.0000        0.0000        0.0000        0.0000        0.0000        0.0000        0.0000        0.0000        0.0000        0.0000        0.0000        0.0000        0.0000        0.0000        0.0000        0.0000        0.0000        0.0000        0.0000        0.0000        0.0000        0.0000        0.0000        0.0000        0.0000        0.0000        0.0000        0.0000        0.0000        0.0000        0.0000        0.0000        0.0000        0.0000        0.0000        0.0000        0.0000        0.0000        0.0000        0.0000        0.0000        0.0000        0.0000        0.0000        0.0000        0.0000        0.0000        0.0000        0.0000        0.0000        0.0000        0.0000        0.0000        0.0000        0.0000        0.0000        0.0000        0.0000        0.0000        0.0000        0.0000        0.0000        0.0000        0.0000        0.0000        0.0000        0.0000        0.0000        0.0000      333.2613      307.5707      302.4990      276.2030      289.1002      282.2754      305.7115      325.8055      316.6265      313.6029      277.4373      229.9761      218.4606      191.6391      184.3246      181.0557      195.6960      213.0049      201.4908      206.9818      205.7238      221.4241      257.8865      280.1983      292.6436      281.7821      273.5814      279.4150      282.1183      249.2233      237.2965      239.6655      252.4876      241.7243      212.5574      209.2551      194.6357      202.3148      193.8396      178.1607      162.2262      157.6934      183.0448      184.9505      178.6290      177.9880      183.7688      176.4017      176.2734      170.1374      177.6947      187.7923      199.7815      210.1073      204.1831      191.8448      185.4109      178.2037      148.4997      142.0262      143.4592      150.8614      168.4880      177.8078      178.6889      174.5057      172.5764      166.7029      160.7474      164.6185      188.2886      144.7308      126.9478      118.9614      124.6464       97.9811        0.0000        0.0000        0.0000        0.0000        0.0000        0.0000       39.9900       47.1600       80.4900      118.0800      334.0065      386.8574      359.5625      327.0945      321.0329      325.0284      349.2878        0.0000        0.0000        0.0000        0.0000        0.0000        0.0000        0.0000        0.0000        0.0000        0.0000        0.0000        0.0000        0.0000        0.0000        0.0000        0.0000        0.0000        0.0000        0.0000        0.0000        0.0000        0.0000        0.0000        0.0000        0.0000        0.0000        0.0000        0.0000        0.0000        0.0000        0.0000        0.0000        0.0000        0.0000        0.0000        0.0000        0.0000        0.0000        0.0000        0.0000        0.0000        0.0000        0.0000        0.0000        0.0000        0.0000        0.0000        0.0000        0.0000        0.0000        0.0000        0.0000        0.0000        0.0000        0.0000
        0.0000        0.0000        0.0000        0.0000        0.0000        0.0000        0.0000        0.0000        0.0000        0.0000        0.0000        0.0000        0.0000        0.0000        0.0000        0.0000        0.0000        0.0000        0.0000        0.0000        0.0000        0.0000        0.0000        0.0000        0.0000        0.0000        0.0000        0.0000        0.0000        0.0000        0.0000        0.0000        0.0000        0.0000        0.0000        0.0000        0.0000        0.0000        0.0000        0.0000        0.0000        0.0000        0.0000        0.0000        0.0000        0.0000        0.0000        0.0000        0.0000        0.0000        0.0000        0.0000        0.0000        0.0000        0.0000        0.0000        0.0000        0.0000        0.0000        0.0000        0.0000        0.0000        0.0000        0.0000        0.0000        0.0000        0.0000        0.0000        0.0000        0.0000        0.0000        0.0000        0.0000        0.0000        0.0000        0.0000        0.0000        0.0000        0.0000        0.0000        0.0000        0.0000        0.0000        0.0000        0.0000        0.0000        0.0000        0.0000        0.0000        0.0000        0.0000        0.0000        0.0000        0.0000        0.0000        0.0000        0.0000        0.0000        0.0000        0.0000        0.0000        0.0000      314.4024      288.6592      274.4413      274.7802      285.6114      310.6479      327.7106      332.0493      324.0568      258.4550      247.1283      253.2051      249.3349      246.5139      241.1162      252.8724      246.8535      252.8100      258.9003      254.4510      250.4935      314.5291      334.4096      345.5366      358.3479      333.3079      306.1294      299.6255      273.9284      249.6424      253.3109      244.3586      231.4797      220.9111      211.3396      211.2534      208.9733      194.3157      178.9808      162.7860      168.9859      186.0490      182.9963      186.3089      189.3851      206.3687      200.5435      175.5022      182.7376      191.4583      197.8313      201.2601      214.6741      216.7780      220.5679      224.2297      215.8356      190.8642      184.1819      180.2379      187.4460      207.9880      219.7944      217.2237      205.9599      194.7869      181.5944      169.9574      180.8732      205.0491      178.4574      148.3965      143.9767      115.0486       92.4207        0.0000        0.0000        0.0000        0.0000        0.0000        0.0000        0.0000       49.7400       71.5200      109.1700      310.1691      321.4832      306.7448      302.1208      305.5274      309.4369      413.9791        0.0000        0.0000        0.0000        0.0000        0.0000        0.0000        0.0000        0.0000        0.0000        0.0000        0.0000        0.0000        0.0000        0.0000        0.0000        0.0000        0.0000        0.0000        0.0000        0.0000        0.0000        0.0000        0.0000        0.0000        0.0000        0.0000        0.0000        0.0000        0.0000        0.0000        0.0000        0.0000        0.0000        0.0000        0.0000        0.0000        0.0000        0.0000        0.0000        0.0000        0.0000        0.0000        0.0000        0.0000        0.0000        0.0000        0.0000        0.0000        0.0000        0.0000        0.0000        0.0000        0.0000        0.0000        0.0000
        0.0000        0.0000        0.0000        0.0000        0.0000        0.0000        0.0000        0.0000        0.0000        0.0000        0.0000        0.0000        0.0000        0.0000        0.0000        0.0000        0.0000        0.0000        0.0000        0.0000        0.0000        0.0000        0.0000        0.0000        0.0000        0.0000        0.0000        0.0000        0.0000        0.0000        0.0000        0.0000        0.0000        0.0000        0.0000        0.0000        0.0000        0.0000        0.0000        0.0000        0.0000        0.0000        0.0000        0.0000        0.0000        0.0000        0.0000        0.0000        0.0000        0.0000        0.0000        0.0000        0.0000        0.0000        0.0000        0.0000        0.0000        0.0000        0.0000        0.0000        0.0000        0.0000        0.0000        0.0000        0.0000        0.0000        0.0000        0.0000        0.0000        0.0000        0.0000        0.0000        0.0000        0.0000        0.0000        0.0000        0.0000        0.0000        0.0000        0.0000        0.0000        0.0000        0.0000        0.0000        0.0000        0.0000        0.0000        0.0000        0.0000        0.0000        0.0000        0.0000        0.0000        0.0000        0.0000        0.0000        0.0000        0.0000        0.0000        0.0000        0.0000        0.0000        0.0000      360.0329      355.3633      325.6552      317.0007      319.0976      315.8034      320.7759      330.5331      334.5344      330.5497      332.4482      355.4324      398.8009      408.9933      404.6363      375.4587      360.9247      375.8376      395.3249      393.6404      429.3045      411.0751      438.0592      454.3685        0.0000        0.0000      327.7988      300.2384      270.4810      273.7114      269.5818      257.3315      210.1161      197.9676      215.4413      207.6512      232.4438      196.8768      186.0046      181.0396      208.8697      204.2604      207.0754      205.1498      216.8789      211.3645      222.8982      233.8377      228.7320      214.9950      223.3738      226.4194      248.7661      267.8035      268.0871      265.5242      272.5127      246.1799      252.5231      256.9932      288.2319      304.0846      301.6857      278.6845      233.7085      202.2389      195.5611      198.0088      209.4522      203.4576      155.7539        0.0000        0.0000        0.0000        0.0000        0.0000        0.0000        0.0000        0.0000        0.0000        0.0000        0.0000        0.0000        0.0000      218.4302      216.1575      236.8351      248.2765      276.6323      313.1770        0.0000        0.0000        0.0000        0.0000        0.0000        0.0000        0.0000        0.0000        0.0000        0.0000        0.0000        0.0000        0.0000        0.0000        0.0000        0.0000        0.0000        0.0000        0.0000        0.0000        0.0000        0.0000        0.0000        0.0000        0.0000        0.0000        0.0000        0.0000        0.0000        0.0000        0.0000        0.0000        0.0000        0.0000        0.0000        0.0000        0.0000        0.0000        0.0000        0.0000        0.0000        0.0000        0.0000        0.0000        0.0000        0.0000        0.0000        0.0000        0.0000        0.0000        0.0000        0.0000        0.0000        0.0000        0.0000        0.0000
        0.0000        0.0000        0.0000        0.0000        0.0000        0.0000        0.0000        0.0000        0.0000        0.0000        0.0000        0.0000        0.0000        0.0000        0.0000        0.0000        0.0000        0.0000        0.0000        0.0000        0.0000        0.0000        0.0000        0.0000        0.0000        0.0000        0.0000        0.0000        0.0000        0.0000        0.0000        0.0000        0.0000        0.0000        0.0000        0.0000        0.0000        0.0000        0.0000        0.0000        0.0000        0.0000        0.0000        0.0000        0.0000        0.0000        0.0000        0.0000        0.0000        0.0000        0.0000        0.0000        0.0000        0.0000        0.0000        0.0000        0.0000        0.0000        0.0000        0.0000        0.0000        0.0000        0.0000        0.0000        0.0000        0.0000        0.0000        0.0000        0.0000        0.0000        0.0000        0.0000        0.0000        0.0000        0.0000        0.0000        0.0000        0.0000        0.0000        0.0000        0.0000        0.0000        0.0000        0.0000        0.0000        0.0000        0.0000        0.0000        0.0000        0.0000        0.0000        0.0000        0.0000        0.0000        0.0000        0.0000        0.0000        0.0000        0.0000        0.0000        0.0000        0.0000        0.0000      404.5586      401.5371      384.3177      368.1999      337.5563      352.0451      362.9722      376.3673      362.6587      369.8625      385.7480      428.8862      472.3620      482.4542      482.9281      475.4594      454.3805      453.7774      469.3781      472.9700      478.6038      490.6593      522.4457        0.0000        0.0000        0.0000        0.0000        0.0000        0.0000      287.8158      281.9649      250.1769      203.7051      200.5116      208.7085      213.0122      212.8186      208.8087      186.4439      198.1756      221.7503      265.3257      239.8175      238.0673      244.8131      231.1311      251.2077      259.6064      226.3304      255.3923      258.2651      256.4403      267.5669      304.0679      307.2511      304.6811      304.9123      311.3831      299.6174      303.8247      341.8277      351.7896      341.7657      321.9741      255.5624      201.4037      185.9430      218.0123      207.8708        0.0000        0.0000        0.0000        0.0000        0.0000        0.0000        0.0000        0.0000        0.0000        0.0000        0.0000        0.0000        0.0000        0.0000        0.0000      204.0994      216.0354      234.8560      262.5946      292.9596      333.6414      385.5649        0.0000        0.0000        0.0000        0.0000        0.0000        0.0000        0.0000        0.0000        0.0000        0.0000        0.0000        0.0000        0.0000        0.0000        0.0000        0.0000        0.0000        0.0000        0.0000        0.0000        0.0000        0.0000        0.0000        0.0000        0.0000        0.0000        0.0000        0.0000        0.0000        0.0000        0.0000        0.0000        0.0000        0.0000        0.0000        0.0000        0.0000        0.0000        0.0000        0.0000        0.0000        0.0000        0.0000        0.0000        0.0000        0.0000        0.0000        0.0000        0.0000        0.0000        0.0000        0.0000        0.0000        0.0000        0.0000
        0.0000        0.0000        0.0000        0.0000        0.0000        0.0000        0.0000        0.0000        0.0000        0.0000        0.0000        0.0000        0.0000        0.0000        0.0000        0.0000        0.0000        0.0000        0.0000        0.0000        0.0000        0.0000        0.0000        0.0000        0.0000        0.0000        0.0000        0.0000        0.0000        0.0000        0.0000        0.0000        0.0000        0.0000        0.0000        0.0000        0.0000        0.0000        0.0000        0.0000        0.0000        0.0000        0.0000        0.0000        0.0000        0.0000        0.0000        0.0000        0.0000        0.0000        0.0000        0.0000        0.0000        0.0000        0.0000        0.0000        0.0000        0.0000        0.0000        0.0000        0.0000        0.0000        0.0000        0.0000        0.0000        0.0000        0.0000        0.0000        0.0000        0.0000        0.0000        0.0000        0.0000        0.0000        0.0000        0.0000        0.0000        0.0000        0.0000        0.0000        0.0000        0.0000        0.0000        0.0000        0.0000        0.0000        0.0000        0.0000        0.0000        0.0000        0.0000        0.0000        0.0000        0.0000        0.0000        0.0000        0.0000        0.0000        0.0000        0.0000        0.0000        0.0000        0.0000      414.3631      412.2069      398.0035      382.6255      354.2618      359.6730      371.6574      396.1360      384.7233      385.1582      410.0055      421.2251      461.7313      483.1115        0.0000      533.3531      511.1494        0.0000        0.0000      492.3761      506.1067        0.0000        0.0000        0.0000        0.0000        0.0000        0.0000        0.0000        0.0000      293.2046      280.2242      243.3940      206.3682      200.5457      200.3362      204.4591      219.8031      223.3620      225.0724      237.1918      272.0244      266.3849      278.9795      284.2547      265.4586      255.4157      264.4949      263.3567      263.4405      272.7584      268.4355      267.8244      301.9532      328.6477      336.4937      338.6392      362.6613      379.0214      374.8382      355.7315      394.2344      378.4865      356.3942      314.4960        0.0000        0.0000        0.0000        0.0000        0.0000        0.0000        0.0000        0.0000        0.0000        0.0000        0.0000        0.0000        0.0000        0.0000        0.0000        0.0000        0.0000        0.0000        0.0000        0.0000      208.6055      216.1628      244.4798      279.9724      378.7799        0.0000        0.0000        0.0000        0.0000        0.0000        0.0000        0.0000        0.0000        0.0000        0.0000        0.0000        0.0000        0.0000        0.0000        0.0000        0.0000        0.0000        0.0000        0.0000        0.0000        0.0000        0.0000        0.0000        0.0000        0.0000        0.0000        0.0000        0.0000        0.0000        0.0000        0.0000        0.0000        0.0000        0.0000        0.0000        0.0000        0.0000        0.0000        0.0000        0.0000        0.0000        0.0000        0.0000        0.0000        0.0000        0.0000        0.0000        0.0000        0.0000        0.0000        0.0000        0.0000        0.0000        0.0000        0.0000        0.0000        0.0000
        0.0000        0.0000        0.0000        0.0000        0.0000        0.0000        0.0000        0.0000        0.0000        0.0000        0.0000        0.0000        0.0000        0.0000        0.0000        0.0000        0.0000        0.0000        0.0000        0.0000        0.0000        0.0000        0.0000        0.0000        0.0000        0.0000        0.0000        0.0000        0.0000        0.0000        0.0000        0.0000        0.0000        0.0000        0.0000        0.0000        0.0000        0.0000        0.0000        0.0000        0.0000        0.0000        0.0000        0.0000        0.0000        0.0000        0.0000        0.0000        0.0000        0.0000        0.0000        0.0000        0.0000        0.0000        0.0000        0.0000        0.0000        0.0000        0.0000        0.0000        0.0000        0.0000        0.0000        0.0000        0.0000        0.0000        0.0000        0.0000        0.0000        0.0000        0.0000        0.0000        0.0000        0.0000        0.0000        0.0000        0.0000        0.0000        0.0000        0.0000        0.0000        0.0000        0.0000        0.0000        0.0000        0.0000        0.0000        0.0000        0.0000        0.0000        0.0000        0.0000        0.0000        0.0000        0.0000        0.0000        0.0000        0.0000        0.0000        0.0000        0.0000        0.0000        0.0000      393.3044      398.3752      395.9376      383.9193      356.0379      350.0737      353.8983      375.0927      389.9297      397.3130      431.8407        0.0000        0.0000        0.0000        0.0000        0.0000        0.0000        0.0000        0.0000        0.0000        0.0000        0.0000        0.0000        0.0000        0.0000        0.0000        0.0000        0.0000        0.0000        0.0000      269.2822      243.8230      208.0499      188.9672      188.4042      203.0200      228.5865      226.2755      288.6386      247.0025      254.5043      273.5522      290.9600      297.5356      275.9813      275.0104      252.4919      245.9704      267.7310      285.1303      282.0767      295.6835      337.0793      361.3911      381.2431      385.4693      396.0985      430.5371      440.3630      414.1756      429.6655      405.2515      330.0725        0.0000        0.0000        0.0000        0.0000        0.0000        0.0000        0.0000        0.0000        0.0000        0.0000        0.0000        0.0000        0.0000        0.0000        0.0000        0.0000        0.0000        0.0000        0.0000        0.0000        0.0000        0.0000      248.0276      274.4100      316.9344        0.0000      410.9436      436.5804        0.0000        0.0000        0.0000        0.0000        0.0000        0.0000        0.0000        0.0000        0.0000        0.0000        0.0000        0.0000        0.0000        0.0000        0.0000        0.0000        0.0000        0.0000        0.0000        0.0000        0.0000        0.0000        0.0000        0.0000        0.0000        0.0000        0.0000        0.0000        0.0000        0.0000        0.0000        0.0000        0.0000        0.0000        0.0000        0.0000        0.0000        0.0000        0.0000        0.0000        0.0000        0.0000        0.0000        0.0000        0.0000        0.0000        0.0000        0.0000        0.0000        0.0000        0.0000        0.0000        0.0000        0.0000        0.0000
        0.0000        0.0000        0.0000        0.0000        0.0000        0.0000        0.0000        0.0000        0.0000        0.0000        0.0000        0.0000        0.0000        0.0000        0.0000        0.0000        0.0000        0.0000        0.0000        0.0000        0.0000        0.0000        0.0000        0.0000        0.0000        0.0000        0.0000        0.0000        0.0000        0.0000        0.0000        0.0000        0.0000        0.0000        0.0000        0.0000        0.0000        0.0000        0.0000        0.0000        0.0000        0.0000        0.0000        0.0000        0.0000        0.0000        0.0000        0.0000        0.0000        0.0000        0.0000        0.0000        0.0000        0.0000        0.0000        0.0000        0.0000        0.0000        0.0000        0.0000        0.0000        0.0000        0.0000        0.0000        0.0000        0.0000        0.0000        0.0000        0.0000        0.0000        0.0000        0.0000        0.0000        0.0000        0.0000        0.0000        0.0000        0.0000        0.0000        0.0000        0.0000        0.0000        0.0000        0.0000        0.0000        0.0000        0.0000        0.0000        0.0000        0.0000        0.0000        0.0000        0.0000        0.0000        0.0000        0.0000        0.0000        0.0000        0.0000        0.0000        0.0000        0.0000        0.0000        0.0000        0.0000      346.9393      350.0318      330.8803      330.1399      345.3629      346.8537      375.6578      395.1520      425.4974      403.0979        0.0000        0.0000        0.0000        0.0000        0.0000        0.0000        0.0000        0.0000        0.0000        0.0000        0.0000        0.0000        0.0000        0.0000        0.0000        0.0000        0.0000        0.0000      271.9728      252.4283      206.6022      184.0055      197.6032      222.3529      311.6059      312.5343      343.5720      300.1509      301.0680      302.4792      328.0598      306.0397      271.0326      265.9201      286.9297      287.4386      295.5057      285.3119      282.7709      316.3279      340.5300      380.2964      420.1797      411.3458      486.3963      541.2867      505.1299      432.3642      388.9800      306.1200        0.0000        0.0000        0.0000        0.0000        0.0000        0.0000        0.0000        0.0000        0.0000        0.0000        0.0000        0.0000        0.0000        0.0000        0.0000        0.0000        0.0000        0.0000        0.0000        0.0000        0.0000        0.0000        0.0000        0.0000      295.2840      308.2117        0.0000      353.3400      328.8000        0.0000        0.0000        0.0000        0.0000        0.0000        0.0000        0.0000        0.0000        0.0000        0.0000        0.0000        0.0000        0.0000        0.0000        0.0000        0.0000        0.0000        0.0000        0.0000        0.0000        0.0000        0.0000        0.0000        0.0000        0.0000        0.0000        0.0000        0.0000        0.0000        0.0000        0.0000        0.0000        0.0000        0.0000        0.0000        0.0000        0.0000        0.0000        0.0000        0.0000        0.0000        0.0000        0.0000        0.0000        0.0000        0.0000        0.0000        0.0000        0.0000        0.0000        0.0000        0.0000        0.0000        0.0000        0.0000
        0.0000        0.0000        0.0000        0.0000        0.0000        0.0000        0.0000        0.0000        0.0000        0.0000        0.0000        0.0000        0.0000        0.0000        0.0000        0.0000        0.0000        0.0000        0.0000        0.0000        0.0000        0.0000        0.0000        0.0000        0.0000        0.0000        0.0000        0.0000        0.0000        0.0000        0.0000        0.0000        0.0000        0.0000        0.0000        0.0000        0.0000        0.0000        0.0000        0.0000        0.0000        0.0000        0.0000        0.0000        0.0000        0.0000        0.0000        0.0000        0.0000        0.0000        0.0000        0.0000        0.0000        0.0000        0.0000        0.0000        0.0000        0.0000        0.0000        0.0000        0.0000        0.0000        0.0000        0.0000        0.0000        0.0000        0.0000        0.0000        0.0000        0.0000        0.0000        0.0000        0.0000        0.0000        0.0000        0.0000        0.0000        0.0000        0.0000        0.0000        0.0000        0.0000        0.0000        0.0000        0.0000        0.0000        0.0000        0.0000        0.0000        0.0000        0.0000        0.0000        0.0000        0.0000        0.0000        0.0000        0.0000        0.0000        0.0000        0.0000        0.0000        0.0000        0.0000        0.0000        0.0000        0.0000      354.8169      349.2433      351.0539      354.3140      365.6265      394.5793      400.9089      416.5824      401.4629        0.0000        0.0000        0.0000        0.0000        0.0000        0.0000        0.0000        0.0000        0.0000        0.0000        0.0000        0.0000        0.0000        0.0000        0.0000        0.0000        0.0000        0.0000        0.0000        0.0000      206.9131      201.4227      213.9546      250.7988      346.8831      351.0057      400.1312      364.0151      353.6426      333.9387      355.0057      351.8125      264.5010      217.9436      269.1493      273.5313      271.4184      249.6208      278.6114      335.5355      394.2829      457.6649      499.9719      523.2819      491.1287        0.0000        0.0000      473.6223        0.0000        0.0000        0.0000        0.0000        0.0000        0.0000        0.0000        0.0000        0.0000        0.0000        0.0000        0.0000        0.0000        0.0000        0.0000        0.0000        0.0000        0.0000        0.0000        0.0000        0.0000        0.0000        0.0000        0.0000        0.0000        0.0000      318.1672      318.7777        0.0000        0.0000        0.0000        0.0000        0.0000        0.0000        0.0000        0.0000        0.0000        0.0000        0.0000        0.0000        0.0000        0.0000        0.0000        0.0000        0.0000        0.0000        0.0000        0.0000        0.0000        0.0000        0.0000        0.0000        0.0000        0.0000        0.0000        0.0000        0.0000        0.0000        0.0000        0.0000        0.0000        0.0000        0.0000        0.0000        0.0000        0.0000        0.0000        0.0000        0.0000        0.0000        0.0000        0.0000        0.0000        0.0000        0.0000        0.0000        0.0000        0.0000        0.0000        0.0000        0.0000        0.0000        0.0000        0.0000        0.0000        0.0000
[truncated: 212,709 more chars]
